# Supplementary material for: Insulin modulates the frequency of Ca2+ oscillations in mouse pancreatic islets
Source: PLoS One. 2017 Aug 28;12(8):e0183569. doi: 10.1371/journal.pone.0183569 (PMC5573301; doi:10.1371/journal.pone.0183569)
Supplement: S1 File — All the time traces of detrended Ca2+ oscillations for constant insulin infusion (0, 100, or 1000 nM) and alternating insulin infusion (100, 500, or 1000 nM with 4 or 5 min periods) were compressed as a single file, S1_File.zip, in which each imaging experiment was recorded as a text file where the first column represents time (sec) and the following columns represent detrended Ca2+ traces from multiple islets. (ZIP) [file pone.0183569.s001.zip › data_1000I_120s_1.txt]

1 -0.21965 -0.23989 -0.24772 -0.2315 -0.19969 -0.27235 -0.3336 -0.10885 -0.27656 -0.17879 -0.24657
2 -0.2193 -0.24239 -0.25493 -0.23641 -0.20589 -0.28559 -0.33672 -0.12206 -0.27798 -0.19122 -0.24562
3 -0.1955 -0.22942 -0.24437 -0.21751 -0.19023 -0.26259 -0.33958 -0.097553 -0.2567 -0.16729 -0.23407
4 -0.21003 -0.2323 -0.22687 -0.20299 -0.17763 -0.25284 -0.30879 -0.10514 -0.26047 -0.16487 -0.21949
5 -0.21174 -0.22655 -0.23641 -0.22756 -0.18173 -0.25213 -0.29341 -0.097904 -0.25682 -0.1696 -0.23868
6 -0.19906 -0.22441 -0.23702 -0.1991 -0.18313 -0.24949 -0.3122 -0.092326 -0.24966 -0.16548 -0.22013
7 -0.2079 -0.22751 -0.23838 -0.22298 -0.17928 -0.26204 -0.32288 -0.10343 -0.26054 -0.18024 -0.23604
8 -0.21083 -0.24339 -0.24666 -0.22242 -0.16828 -0.2658 -0.31871 -0.10744 -0.26601 -0.17156 -0.2415
9 -0.20675 -0.21844 -0.22547 -0.21535 -0.16801 -0.25365 -0.31684 -0.087493 -0.24853 -0.17252 -0.21119
10 -0.21092 -0.22868 -0.23869 -0.21503 -0.18652 -0.27055 -0.33247 -0.10435 -0.25384 -0.17758 -0.23676
11 -0.20836 -0.22835 -0.23638 -0.20962 -0.1668 -0.26667 -0.30493 -0.099835 -0.2506 -0.17096 -0.23729
12 -0.22438 -0.2444 -0.24805 -0.21322 -0.17824 -0.27676 -0.34508 -0.1125 -0.28114 -0.1889 -0.2547
13 -0.22011 -0.24449 -0.24345 -0.22046 -0.19829 -0.27935 -0.34051 -0.10857 -0.26772 -0.18091 -0.2385
14 -0.21717 -0.24727 -0.25491 -0.22097 -0.17123 -0.27062 -0.33755 -0.1188 -0.26553 -0.19072 -0.26204
15 -0.21265 -0.23642 -0.23803 -0.20798 -0.16559 -0.24935 -0.32412 -0.098309 -0.25757 -0.17558 -0.24288
16 -0.21484 -0.2338 -0.23021 -0.21569 -0.1744 -0.25197 -0.34407 -0.09821 -0.25207 -0.17478 -0.23397
17 -0.20255 -0.2217 -0.22188 -0.20895 -0.15782 -0.2492 -0.31266 -0.092638 -0.24783 -0.16373 -0.21562
18 -0.21599 -0.23029 -0.23515 -0.22354 -0.17399 -0.25279 -0.30948 -0.11074 -0.25717 -0.17434 -0.22417
19 -0.22082 -0.23789 -0.24387 -0.23088 -0.18878 -0.26515 -0.34197 -0.11491 -0.26309 -0.17736 -0.23612
20 -0.20964 -0.21658 -0.22666 -0.21559 -0.15958 -0.24979 -0.30436 -0.092939 -0.25418 -0.16265 -0.23329
21 -0.20332 -0.22715 -0.24339 -0.2171 -0.17949 -0.25446 -0.31447 -0.10355 -0.25668 -0.16607 -0.23853
22 -0.2185 -0.24195 -0.23126 -0.22023 -0.15764 -0.24453 -0.30724 -0.11007 -0.26329 -0.17702 -0.2249
23 -0.20883 -0.23623 -0.24218 -0.21378 -0.16918 -0.24912 -0.30667 -0.1082 -0.25245 -0.1704 -0.23224
24 -0.21017 -0.22689 -0.22997 -0.20846 -0.17922 -0.25902 -0.30395 -0.10219 -0.26369 -0.17082 -0.2229
25 -0.21129 -0.22847 -0.23479 -0.21406 -0.18254 -0.26473 -0.31673 -0.11262 -0.25217 -0.16448 -0.2346
26 -0.20323 -0.22814 -0.20384 -0.21754 -0.17712 -0.25881 -0.31424 -0.10884 -0.25033 -0.16315 -0.22255
27 -0.20631 -0.22439 -0.19803 -0.21643 -0.19452 -0.25883 -0.30712 -0.1125 -0.24744 -0.16606 -0.22803
28 -0.21932 -0.2341 -0.18677 -0.21644 -0.18145 -0.27254 -0.32167 -0.11109 -0.2671 -0.1734 -0.24147
29 -0.20431 -0.22151 -0.16575 -0.20611 -0.1697 -0.25065 -0.3043 -0.099543 -0.25078 -0.16276 -0.23107
30 -0.20682 -0.22687 -0.17445 -0.22027 -0.1817 -0.26185 -0.32456 -0.10762 -0.24713 -0.17333 -0.23593
31 -0.20238 -0.21828 -0.17189 -0.20433 -0.16904 -0.24918 -0.29339 -0.10015 -0.23889 -0.15561 -0.21621
32 -0.20368 -0.23404 -0.17128 -0.21556 -0.16491 -0.24509 -0.29695 -0.09574 -0.24299 -0.15532 -0.21577
33 -0.20659 -0.23177 -0.18109 -0.22141 -0.17401 -0.25745 -0.29605 -0.10667 -0.24038 -0.16434 -0.22129
34 -0.21618 -0.24322 -0.19747 -0.22899 -0.16568 -0.26066 -0.28827 -0.11806 -0.2542 -0.17146 -0.2359
35 -0.21106 -0.24579 -0.19006 -0.21339 -0.18194 -0.26145 -0.30928 -0.11369 -0.24833 -0.1622 -0.23869
36 -0.19654 -0.21466 -0.17655 -0.21642 -0.15321 -0.24829 -0.29686 -0.10431 -0.23488 -0.14894 -0.21862
37 -0.20076 -0.21965 -0.17713 -0.21678 -0.16263 -0.2459 -0.30705 -0.091579 -0.23543 -0.1542 -0.21286
38 -0.21144 -0.232 -0.17997 -0.22946 -0.16361 -0.25037 -0.30282 -0.11013 -0.25122 -0.16105 -0.2306
39 -0.19893 -0.21759 -0.17892 -0.22106 -0.16485 -0.25392 -0.30019 -0.098476 -0.24134 -0.15312 -0.21954
40 -0.21648 -0.2304 -0.19173 -0.22135 -0.17112 -0.25309 -0.30587 -0.1144 -0.24967 -0.17192 -0.22475
41 -0.19674 -0.22265 -0.18056 -0.22608 -0.16586 -0.24106 -0.31022 -0.10483 -0.24661 -0.1513 -0.22539
42 -0.2108 -0.23491 -0.20807 -0.25547 -0.16901 -0.25967 -0.32088 -0.11588 -0.25742 -0.16951 -0.23907
43 -0.20231 -0.22797 -0.20656 -0.23775 -0.17785 -0.25706 -0.30638 -0.11051 -0.2465 -0.15925 -0.22574
44 -0.21042 -0.23525 -0.19822 -0.22408 -0.1583 -0.25503 -0.3201 -0.10809 -0.25473 -0.17122 -0.23711
45 -0.22412 -0.24768 -0.21748 -0.2439 -0.18148 -0.26373 -0.33842 -0.12405 -0.26356 -0.17603 -0.23389
46 -0.18947 -0.21234 -0.17323 -0.21405 -0.15043 -0.23115 -0.29311 -0.090417 -0.24119 -0.14884 -0.2115
47 -0.21636 -0.24042 -0.19733 -0.24309 -0.16836 -0.25894 -0.32083 -0.11815 -0.26238 -0.17004 -0.2381
48 -0.21712 -0.23869 -0.2162 -0.24707 -0.17692 -0.27779 -0.33894 -0.12067 -0.27656 -0.19091 -0.24525
49 -0.20234 -0.21998 -0.19283 -0.22658 -0.17007 -0.25952 -0.3078 -0.10453 -0.25614 -0.16576 -0.22336
50 -0.19958 -0.21239 -0.18491 -0.20986 -0.16275 -0.24117 -0.29499 -0.099733 -0.24759 -0.16691 -0.21508
51 -0.21067 -0.21599 -0.18943 -0.2253 -0.14731 -0.24596 -0.29256 -0.099796 -0.24324 -0.15613 -0.2117
52 -0.20822 -0.23199 -0.19799 -0.21049 -0.18033 -0.26155 -0.31184 -0.11076 -0.25905 -0.16441 -0.21906
53 -0.22069 -0.24032 -0.20686 -0.23042 -0.17632 -0.26447 -0.30558 -0.11411 -0.27196 -0.17793 -0.24094
54 -0.21308 -0.21979 -0.20882 -0.23645 -0.19077 -0.25917 -0.32558 -0.11151 -0.26061 -0.16372 -0.23529
55 -0.20768 -0.22629 -0.20557 -0.23294 -0.17004 -0.25687 -0.30971 -0.10545 -0.2617 -0.17279 -0.21917
56 -0.21319 -0.23335 -0.2077 -0.24517 -0.19283 -0.26687 -0.3257 -0.12088 -0.26251 -0.17384 -0.24813
57 -0.18933 -0.20878 -0.20116 -0.20591 -0.15377 -0.2374 -0.2912 -0.086277 -0.23744 -0.15678 -0.21617
58 -0.21388 -0.22647 -0.22005 -0.22958 -0.17766 -0.25237 -0.31392 -0.10386 -0.26087 -0.17078 -0.24138
59 -0.2034 -0.21085 -0.20985 -0.20609 -0.17372 -0.24105 -0.28237 -0.090579 -0.24442 -0.15974 -0.22501
60 -0.20793 -0.21547 -0.2012 -0.2103 -0.17057 -0.24529 -0.28288 -0.088496 -0.25068 -0.15391 -0.21349
61 -0.19888 -0.21125 -0.20593 -0.21599 -0.16207 -0.24243 -0.26163 -0.08908 -0.24957 -0.15764 -0.23003
62 -0.22296 -0.23123 -0.2314 -0.22966 -0.1848 -0.26134 -0.29527 -0.11157 -0.26808 -0.17463 -0.23967
63 -0.20295 -0.20855 -0.21057 -0.21939 -0.16436 -0.22823 -0.24899 -0.087301 -0.25132 -0.15617 -0.21919
64 -0.22255 -0.22918 -0.23204 -0.24572 -0.19255 -0.25602 -0.29475 -0.11082 -0.25888 -0.17539 -0.23023
65 -0.20919 -0.2208 -0.22562 -0.2186 -0.17284 -0.24641 -0.29906 -0.093974 -0.256 -0.16738 -0.22988
66 -0.20744 -0.2228 -0.23329 -0.21487 -0.16141 -0.25645 -0.28424 -0.10295 -0.25929 -0.15958 -0.22048
67 -0.21058 -0.2213 -0.22219 -0.20814 -0.16195 -0.24637 -0.3039 -0.10096 -0.25069 -0.16276 -0.21138
68 -0.21401 -0.21427 -0.22054 -0.21477 -0.1553 -0.24782 -0.27938 -0.10583 -0.24505 -0.16313 -0.22431
69 -0.20266 -0.21759 -0.20992 -0.2279 -0.16382 -0.24975 -0.29219 -0.093015 -0.24341 -0.16252 -0.22157
70 -0.21439 -0.2296 -0.22911 -0.2237 -0.16566 -0.25152 -0.30327 -0.1052 -0.25405 -0.17742 -0.23098
71 -0.21612 -0.22779 -0.23009 -0.21956 -0.16954 -0.25689 -0.31536 -0.1094 -0.26686 -0.1807 -0.22715
72 -0.19359 -0.20335 -0.21894 -0.20124 -0.15825 -0.23036 -0.27638 -0.089899 -0.23948 -0.15625 -0.21871
73 -0.21934 -0.22892 -0.23146 -0.24312 -0.16611 -0.2597 -0.31624 -0.11149 -0.25632 -0.17575 -0.24184
74 -0.22165 -0.23116 -0.23974 -0.25589 -0.18172 -0.27532 -0.33272 -0.11179 -0.26558 -0.17864 -0.23678
75 -0.20736 -0.22472 -0.22196 -0.23307 -0.15915 -0.25973 -0.3165 -0.099139 -0.24777 -0.16839 -0.22848
76 -0.20808 -0.22592 -0.2207 -0.23442 -0.17648 -0.26223 -0.33013 -0.11109 -0.25041 -0.17266 -0.24339
77 -0.21692 -0.23194 -0.22772 -0.24964 -0.16847 -0.25835 -0.33512 -0.10896 -0.25535 -0.17362 -0.23172
78 -0.20374 -0.22036 -0.22865 -0.22476 -0.16668 -0.24418 -0.28459 -0.10161 -0.24732 -0.15784 -0.21405
79 -0.2167 -0.23066 -0.23128 -0.23922 -0.17564 -0.26204 -0.31543 -0.12062 -0.26343 -0.18165 -0.23712
80 -0.21309 -0.22295 -0.23544 -0.2381 -0.16861 -0.26172 -0.30743 -0.10613 -0.25601 -0.16927 -0.22054
81 -0.20515 -0.21286 -0.2193 -0.20933 -0.15432 -0.24994 -0.27417 -0.091918 -0.23978 -0.16681 -0.22573
82 -0.21247 -0.22148 -0.2301 -0.23222 -0.17249 -0.26326 -0.31571 -0.10932 -0.25629 -0.1757 -0.23106
83 -0.21355 -0.22675 -0.23939 -0.23087 -0.15684 -0.24856 -0.30794 -0.10205 -0.25759 -0.17663 -0.22916
84 -0.21176 -0.22546 -0.23502 -0.22101 -0.15261 -0.25869 -0.2962 -0.10118 -0.25219 -0.17034 -0.23001
85 -0.20158 -0.20882 -0.22349 -0.21967 -0.15597 -0.23928 -0.30613 -0.091293 -0.24286 -0.16048 -0.21913
86 -0.21786 -0.22995 -0.23584 -0.23069 -0.17204 -0.24607 -0.31516 -0.10356 -0.25196 -0.17047 -0.22734
87 -0.19769 -0.21306 -0.22744 -0.22135 -0.14697 -0.2431 -0.27757 -0.0981 -0.23494 -0.15587 -0.21901
88 -0.18421 -0.19431 -0.20994 -0.20903 -0.14126 -0.23044 -0.2741 -0.083297 -0.23129 -0.15093 -0.20744
89 -0.20566 -0.21545 -0.2229 -0.22486 -0.15407 -0.23749 -0.28827 -0.094245 -0.23894 -0.15343 -0.21293
90 -0.21015 -0.22045 -0.22941 -0.22896 -0.1652 -0.25864 -0.31352 -0.10993 -0.24763 -0.17021 -0.23049
91 -0.20733 -0.213 -0.22545 -0.22996 -0.15399 -0.24292 -0.29621 -0.092417 -0.24626 -0.15889 -0.21458
92 -0.22502 -0.2311 -0.24351 -0.25178 -0.17858 -0.25866 -0.32552 -0.1077 -0.25795 -0.17972 -0.24077
93 -0.21012 -0.21576 -0.22666 -0.22148 -0.12873 -0.24758 -0.28829 -0.094433 -0.23678 -0.16004 -0.21877
94 -0.20817 -0.22635 -0.22937 -0.22927 -0.13098 -0.24725 -0.30577 -0.096457 -0.2446 -0.16226 -0.22807
95 -0.22006 -0.2317 -0.24716 -0.24106 -0.14642 -0.26169 -0.33244 -0.11402 -0.25211 -0.17556 -0.23658
96 -0.19994 -0.22165 -0.22961 -0.24435 -0.1382 -0.24601 -0.29949 -0.099351 -0.23886 -0.15988 -0.21675
97 -0.20765 -0.2225 -0.23586 -0.24281 -0.15019 -0.2562 -0.32059 -0.10448 -0.24679 -0.1741 -0.2213
98 -0.21652 -0.23771 -0.24612 -0.23852 -0.16882 -0.26219 -0.33875 -0.11 -0.26365 -0.17657 -0.22997
99 -0.19213 -0.21038 -0.22224 -0.21878 -0.13195 -0.23383 -0.29663 -0.080878 -0.23096 -0.15575 -0.20877
100 -0.21166 -0.22599 -0.23845 -0.24281 -0.14378 -0.23337 -0.30855 -0.10612 -0.24558 -0.16537 -0.21921
101 -0.19164 -0.21074 -0.22876 -0.22194 -0.14749 -0.24064 -0.30776 -0.095972 -0.23429 -0.16486 -0.22735
102 -0.1951 -0.21274 -0.22486 -0.23918 -0.14872 -0.23904 -0.30623 -0.09434 -0.23327 -0.16244 -0.22676
103 -0.20925 -0.22585 -0.23033 -0.2363 -0.16429 -0.24775 -0.31151 -0.10672 -0.24946 -0.16962 -0.22834
104 -0.21033 -0.21933 -0.23632 -0.2351 -0.15674 -0.244 -0.31538 -0.10392 -0.24418 -0.16174 -0.22325
105 -0.2 -0.20931 -0.22607 -0.21901 -0.16103 -0.24825 -0.3301 -0.10363 -0.24135 -0.14906 -0.22076
106 -0.21426 -0.23032 -0.23236 -0.24118 -0.17663 -0.25484 -0.31449 -0.11082 -0.25451 -0.17156 -0.22752
107 -0.20315 -0.2165 -0.22029 -0.2243 -0.1512 -0.24205 -0.31677 -0.097126 -0.24118 -0.15852 -0.21033
108 -0.20497 -0.22027 -0.23141 -0.2348 -0.16526 -0.24394 -0.31396 -0.098428 -0.24227 -0.1625 -0.22579
109 -0.21737 -0.22683 -0.24121 -0.24367 -0.18073 -0.25234 -0.33614 -0.10937 -0.25071 -0.16263 -0.22595
110 -0.23121 -0.23336 -0.23578 -0.26219 -0.17597 -0.25691 -0.34086 -0.12123 -0.26402 -0.17623 -0.24385
111 -0.21055 -0.22977 -0.23775 -0.22475 -0.16386 -0.24394 -0.30495 -0.10463 -0.25354 -0.1653 -0.22311
112 -0.205 -0.21583 -0.22921 -0.2443 -0.16812 -0.23765 -0.32476 -0.09799 -0.24383 -0.16408 -0.22565
113 -0.21239 -0.22986 -0.22703 -0.24368 -0.17447 -0.24577 -0.31252 -0.10757 -0.24651 -0.17032 -0.22949
114 -0.213 -0.2264 -0.2319 -0.22525 -0.18338 -0.24053 -0.32263 -0.11176 -0.25103 -0.17204 -0.22503
115 -0.21606 -0.23286 -0.23443 -0.24219 -0.17508 -0.24527 -0.32688 -0.11652 -0.25864 -0.17361 -0.23159
116 -0.20019 -0.20881 -0.2288 -0.21932 -0.16736 -0.23855 -0.30067 -0.10088 -0.24036 -0.15824 -0.21459
117 -0.21206 -0.22287 -0.22483 -0.22993 -0.17177 -0.24344 -0.30017 -0.10239 -0.24523 -0.16713 -0.22012
118 -0.19501 -0.20939 -0.21327 -0.21806 -0.16467 -0.2351 -0.29804 -0.10079 -0.24746 -0.14874 -0.22391
119 -0.1958 -0.20445 -0.2216 -0.20256 -0.14762 -0.22831 -0.28458 -0.08923 -0.23579 -0.1466 -0.2133
120 -0.20844 -0.22042 -0.23413 -0.22942 -0.17396 -0.2384 -0.30657 -0.1057 -0.24515 -0.15908 -0.22828
121 -0.20932 -0.22212 -0.23024 -0.23449 -0.18892 -0.26464 -0.3264 -0.11045 -0.25414 -0.17386 -0.24062
122 -0.21367 -0.23547 -0.2302 -0.23016 -0.16194 -0.24788 -0.29107 -0.11109 -0.26055 -0.17462 -0.2331
123 -0.21088 -0.22502 -0.22173 -0.21656 -0.18403 -0.2506 -0.30386 -0.10472 -0.25223 -0.17575 -0.23369
124 -0.19968 -0.22051 -0.2173 -0.22521 -0.16787 -0.245 -0.28103 -0.095568 -0.2494 -0.16336 -0.22224
125 -0.22075 -0.23871 -0.24478 -0.24914 -0.19476 -0.26483 -0.33507 -0.12283 -0.26677 -0.18097 -0.24903
126 -0.20631 -0.22334 -0.22496 -0.22214 -0.17098 -0.24596 -0.29263 -0.10516 -0.25281 -0.16631 -0.22471
127 -0.21903 -0.23034 -0.22527 -0.23047 -0.18228 -0.24719 -0.28003 -0.10865 -0.26017 -0.17328 -0.23506
128 -0.20734 -0.21935 -0.22234 -0.21834 -0.16293 -0.24667 -0.27202 -0.10493 -0.24979 -0.15336 -0.21893
129 -0.20043 -0.21423 -0.21609 -0.22381 -0.17292 -0.23776 -0.27136 -0.095773 -0.2448 -0.16092 -0.21994
130 -0.21806 -0.23514 -0.24441 -0.23852 -0.19303 -0.26292 -0.31138 -0.11597 -0.26943 -0.18652 -0.25394
131 -0.19574 -0.21613 -0.21943 -0.21306 -0.16533 -0.24136 -0.29588 -0.084486 -0.2414 -0.15963 -0.21423
132 -0.19286 -0.20727 -0.22208 -0.20719 -0.15297 -0.23891 -0.28302 -0.090855 -0.24468 -0.15016 -0.21661
133 -0.19966 -0.20472 -0.21874 -0.21854 -0.17464 -0.24877 -0.28691 -0.089283 -0.23416 -0.15069 -0.21316
134 -0.20469 -0.22222 -0.22631 -0.22398 -0.17276 -0.24377 -0.27638 -0.10443 -0.24072 -0.1698 -0.22782
135 -0.19143 -0.19707 -0.20195 -0.2049 -0.14605 -0.21605 -0.2619 -0.073463 -0.22176 -0.15161 -0.20085
136 -0.2077 -0.21898 -0.23015 -0.22178 -0.18084 -0.24295 -0.28851 -0.099066 -0.24187 -0.1661 -0.22309
137 -0.19297 -0.20838 -0.21553 -0.22076 -0.15684 -0.2271 -0.2922 -0.086701 -0.2321 -0.15278 -0.20592
138 -0.20555 -0.21773 -0.22293 -0.22407 -0.16194 -0.24162 -0.29006 -0.093127 -0.24654 -0.16222 -0.22924
139 -0.20844 -0.22235 -0.21578 -0.2244 -0.16619 -0.23789 -0.28884 -0.10455 -0.24293 -0.16222 -0.22088
140 -0.21027 -0.21988 -0.23322 -0.23721 -0.17612 -0.25604 -0.29104 -0.099409 -0.24571 -0.17079 -0.22653
141 -0.20051 -0.21728 -0.21488 -0.22406 -0.16664 -0.24561 -0.29267 -0.093844 -0.23755 -0.15906 -0.22098
142 -0.20283 -0.21551 -0.22144 -0.22071 -0.16094 -0.23976 -0.28154 -0.10142 -0.23141 -0.15272 -0.21624
143 -0.21657 -0.2198 -0.23081 -0.22722 -0.18094 -0.25135 -0.2968 -0.10518 -0.23874 -0.16306 -0.2301
144 -0.21085 -0.2247 -0.22244 -0.2342 -0.16894 -0.24683 -0.29739 -0.10056 -0.23876 -0.16481 -0.22464
145 -0.2121 -0.22836 -0.24225 -0.23207 -0.17659 -0.25759 -0.28209 -0.11401 -0.2483 -0.17492 -0.23844
146 -0.19621 -0.20172 -0.20945 -0.2077 -0.17024 -0.24018 -0.25877 -0.0836 -0.22334 -0.14481 -0.20339
147 -0.20271 -0.22401 -0.24025 -0.23068 -0.16715 -0.24821 -0.29651 -0.10819 -0.24251 -0.17802 -0.23527
148 -0.19663 -0.20829 -0.21586 -0.22165 -0.14993 -0.23232 -0.27085 -0.086036 -0.23143 -0.16001 -0.21687
149 -0.20197 -0.21579 -0.21965 -0.23534 -0.15388 -0.24124 -0.28286 -0.088898 -0.23446 -0.16537 -0.22057
150 -0.2017 -0.21638 -0.22167 -0.22525 -0.15473 -0.24175 -0.28318 -0.089191 -0.24572 -0.17029 -0.22956
151 -0.2153 -0.21449 -0.22912 -0.22208 -0.14881 -0.24916 -0.28301 -0.090871 -0.2291 -0.15984 -0.2145
152 -0.21907 -0.23049 -0.22489 -0.23721 -0.17279 -0.25387 -0.2913 -0.1013 -0.24535 -0.16273 -0.22436
153 -0.20079 -0.22072 -0.22607 -0.22246 -0.157 -0.24047 -0.28093 -0.095777 -0.22866 -0.15379 -0.21322
154 -0.21093 -0.21649 -0.22229 -0.2241 -0.16945 -0.25348 -0.29762 -0.094074 -0.23442 -0.16112 -0.21562
155 -0.19402 -0.20056 -0.20866 -0.21112 -0.14145 -0.23398 -0.29231 -0.084706 -0.2163 -0.15617 -0.21093
156 -0.20661 -0.22073 -0.22572 -0.23026 -0.15828 -0.24135 -0.29147 -0.093213 -0.22859 -0.16001 -0.2116
157 -0.20237 -0.22243 -0.22172 -0.22426 -0.1611 -0.24723 -0.28448 -0.095796 -0.22439 -0.16566 -0.22597
158 -0.18938 -0.20278 -0.21047 -0.2058 -0.1378 -0.22871 -0.24737 -0.076632 -0.21079 -0.14817 -0.20947
159 -0.20658 -0.22863 -0.22178 -0.23497 -0.16562 -0.25493 -0.28426 -0.10219 -0.23662 -0.17033 -0.22559
160 -0.19826 -0.2179 -0.21017 -0.21851 -0.15531 -0.24596 -0.28069 -0.081759 -0.22053 -0.16405 -0.20481
161 -0.2165 -0.23196 -0.22732 -0.23654 -0.16317 -0.24957 -0.29061 -0.096755 -0.23196 -0.17164 -0.22209
162 -0.19751 -0.20842 -0.21953 -0.20785 -0.16055 -0.23226 -0.27427 -0.083131 -0.21798 -0.15365 -0.20981
163 -0.21835 -0.23479 -0.23204 -0.24085 -0.16747 -0.25073 -0.27388 -0.10329 -0.22687 -0.16592 -0.23655
164 -0.20434 -0.21544 -0.22871 -0.22433 -0.14925 -0.24103 -0.2503 -0.090555 -0.21366 -0.15779 -0.20693
165 -0.20515 -0.21606 -0.22298 -0.22655 -0.16474 -0.2495 -0.26017 -0.087148 -0.22043 -0.1621 -0.21166
166 -0.20483 -0.2205 -0.22323 -0.21709 -0.14651 -0.23909 -0.26577 -0.096001 -0.21398 -0.16379 -0.22556
167 -0.19921 -0.21712 -0.2253 -0.24373 -0.15019 -0.22957 -0.25054 -0.089273 -0.21842 -0.16232 -0.22484
168 -0.21558 -0.22768 -0.22543 -0.23061 -0.16112 -0.23764 -0.25726 -0.10251 -0.22877 -0.16912 -0.22219
169 -0.22281 -0.23133 -0.22825 -0.24211 -0.17427 -0.25018 -0.25804 -0.10026 -0.22539 -0.16015 -0.22754
170 -0.2014 -0.21433 -0.22703 -0.21023 -0.14511 -0.23048 -0.24563 -0.091137 -0.22046 -0.15015 -0.21726
171 -0.1911 -0.20546 -0.21565 -0.21067 -0.14153 -0.22224 -0.23877 -0.080132 -0.21353 -0.15383 -0.22002
172 -0.20677 -0.22102 -0.21829 -0.22207 -0.1587 -0.23426 -0.26708 -0.090463 -0.22389 -0.14756 -0.21919
173 -0.22683 -0.22378 -0.23578 -0.23422 -0.15874 -0.23598 -0.25873 -0.091851 -0.23053 -0.15988 -0.22692
174 -0.21342 -0.21871 -0.22042 -0.24369 -0.15665 -0.23744 -0.24875 -0.098294 -0.22235 -0.15415 -0.22103
175 -0.21225 -0.21368 -0.21193 -0.2314 -0.15266 -0.21818 -0.25201 -0.089942 -0.2059 -0.15971 -0.21802
176 -0.20632 -0.2211 -0.20854 -0.22274 -0.16217 -0.21993 -0.27401 -0.086176 -0.21469 -0.15643 -0.21085
177 -0.23517 -0.23946 -0.23861 -0.22548 -0.17323 -0.2374 -0.27689 -0.1044 -0.22828 -0.16347 -0.2268
178 -0.21707 -0.22003 -0.23333 -0.23445 -0.16283 -0.23788 -0.27058 -0.098581 -0.22098 -0.15877 -0.22131
179 -0.2242 -0.23241 -0.23921 -0.23232 -0.17259 -0.23472 -0.26794 -0.10217 -0.2218 -0.16458 -0.2273
180 -0.23497 -0.23569 -0.24727 -0.24973 -0.1852 -0.24824 -0.27778 -0.10623 -0.23052 -0.17423 -0.23979
181 -0.23415 -0.23794 -0.24742 -0.25041 -0.17974 -0.25307 -0.28032 -0.11874 -0.23098 -0.17589 -0.24123
182 -0.24339 -0.24685 -0.25786 -0.25176 -0.18777 -0.26588 -0.29932 -0.12053 -0.24505 -0.17991 -0.237
183 -0.2335 -0.23758 -0.24794 -0.25183 -0.17892 -0.24576 -0.26378 -0.10608 -0.23481 -0.16981 -0.22982
184 -0.23847 -0.24649 -0.24264 -0.25597 -0.18337 -0.25395 -0.27219 -0.10772 -0.2391 -0.17054 -0.22987
185 -0.24622 -0.23509 -0.2428 -0.25234 -0.17058 -0.2409 -0.27339 -0.10356 -0.23728 -0.16332 -0.23313
186 -0.24221 -0.24135 -0.21275 -0.25516 -0.16482 -0.23649 -0.27929 -0.10437 -0.23804 -0.16502 -0.23091
187 -0.24939 -0.25363 -0.20593 -0.26081 -0.17669 -0.26099 -0.28877 -0.1169 -0.24304 -0.17145 -0.24217
188 -0.25023 -0.24781 -0.19383 -0.25398 -0.18627 -0.25983 -0.27968 -0.12061 -0.24541 -0.1683 -0.2396
189 -0.25511 -0.25338 -0.19561 -0.26493 -0.17687 -0.2552 -0.28918 -0.12281 -0.24747 -0.1904 -0.2447
190 -0.22733 -0.2318 -0.16287 -0.24867 -0.14942 -0.23492 -0.24955 -0.10617 -0.2228 -0.16157 -0.23
191 -0.25508 -0.25182 -0.18929 -0.25601 -0.19698 -0.27744 -0.3137 -0.13251 -0.24227 -0.18466 -0.25148
192 -0.24351 -0.24281 -0.19371 -0.25847 -0.18546 -0.26613 -0.2953 -0.12735 -0.24067 -0.17768 -0.23295
193 -0.24185 -0.2384 -0.19606 -0.26004 -0.16117 -0.24889 -0.26316 -0.12396 -0.23434 -0.17476 -0.24457
194 -0.26545 -0.26038 -0.21046 -0.27064 -0.19155 -0.26309 -0.30013 -0.14445 -0.25794 -0.18275 -0.24093
195 -0.26596 -0.25393 -0.20988 -0.29435 -0.19655 -0.28321 -0.31281 -0.15344 -0.25814 -0.19332 -0.2576
196 -0.25727 -0.24592 -0.20374 -0.26386 -0.197 -0.26534 -0.31122 -0.13456 -0.24194 -0.17083 -0.23087
197 -0.25677 -0.24632 -0.20818 -0.27804 -0.17923 -0.26169 -0.31204 -0.13955 -0.25126 -0.18114 -0.24164
198 -0.26742 -0.25786 -0.22384 -0.28667 -0.18468 -0.27869 -0.32942 -0.15259 -0.25695 -0.18632 -0.25872
199 -0.25102 -0.24944 -0.21927 -0.27652 -0.16474 -0.26596 -0.30212 -0.1343 -0.24588 -0.17091 -0.23736
200 -0.27378 -0.26062 -0.23457 -0.29471 -0.18901 -0.27217 -0.29912 -0.15834 -0.2556 -0.18946 -0.25299
201 -0.26987 -0.25891 -0.25074 -0.27365 -0.18325 -0.26841 -0.30463 -0.1543 -0.25546 -0.17715 -0.24892
202 -0.27068 -0.26013 -0.2412 -0.27488 -0.17366 -0.27418 -0.28647 -0.15257 -0.25201 -0.17695 -0.25379
203 -0.2758 -0.26522 -0.24528 -0.28667 -0.20132 -0.282 -0.30258 -0.15985 -0.2602 -0.1913 -0.25431
204 -0.27771 -0.27336 -0.24187 -0.28001 -0.19182 -0.28085 -0.30884 -0.16864 -0.25987 -0.19172 -0.26543
205 -0.27246 -0.26316 -0.23283 -0.28534 -0.18772 -0.27653 -0.30334 -0.1661 -0.26007 -0.18219 -0.2557
206 -0.27682 -0.2687 -0.23755 -0.2946 -0.20145 -0.28519 -0.28915 -0.17862 -0.27138 -0.19006 -0.26073
207 -0.27618 -0.27199 -0.241 -0.2912 -0.19439 -0.28445 -0.29008 -0.16892 -0.26746 -0.19816 -0.25916
208 -0.2553 -0.24985 -0.21722 -0.26899 -0.17587 -0.25566 -0.2609 -0.14972 -0.24869 -0.16797 -0.23217
209 -0.27547 -0.26199 -0.24348 -0.27801 -0.2008 -0.2833 -0.29432 -0.17035 -0.2695 -0.19076 -0.26504
210 -0.27825 -0.26329 -0.24781 -0.30869 -0.19346 -0.28449 -0.28195 -0.17011 -0.26568 -0.18988 -0.25607
211 -0.27132 -0.25055 -0.24551 -0.29021 -0.19872 -0.2814 -0.30472 -0.16782 -0.26048 -0.18764 -0.24968
212 -0.29151 -0.27383 -0.23957 -0.28998 -0.21948 -0.30005 -0.32144 -0.1814 -0.27563 -0.1901 -0.2757
213 -0.30181 -0.27594 -0.24175 -0.31088 -0.20987 -0.28853 -0.31675 -0.18924 -0.27891 -0.1974 -0.26938
214 -0.278 -0.26041 -0.23755 -0.28331 -0.17847 -0.27176 -0.28652 -0.17053 -0.2633 -0.18259 -0.24232
215 -0.28983 -0.27951 -0.2496 -0.30445 -0.2014 -0.28868 -0.31558 -0.18862 -0.2754 -0.20266 -0.27336
216 -0.28893 -0.27612 -0.24631 -0.31441 -0.19584 -0.29368 -0.30663 -0.18918 -0.27861 -0.19158 -0.26964
217 -0.27226 -0.26183 -0.2341 -0.29429 -0.18805 -0.27945 -0.29619 -0.17432 -0.26139 -0.17525 -0.25782
218 -0.28579 -0.26935 -0.24275 -0.30948 -0.21596 -0.30095 -0.31792 -0.18649 -0.27826 -0.18648 -0.25597
219 -0.29653 -0.28648 -0.25604 -0.31641 -0.21526 -0.30108 -0.32343 -0.1977 -0.28842 -0.19288 -0.28073
220 -0.28397 -0.27739 -0.25044 -0.30563 -0.21998 -0.29972 -0.32466 -0.18826 -0.27109 -0.1848 -0.27118
221 -0.30661 -0.29158 -0.26556 -0.33176 -0.22439 -0.31692 -0.34913 -0.20421 -0.28929 -0.20217 -0.2868
222 -0.28716 -0.2727 -0.25824 -0.31221 -0.2167 -0.30619 -0.34543 -0.19214 -0.27205 -0.19059 -0.26658
223 -0.28419 -0.26988 -0.23052 -0.30656 -0.22296 -0.28823 -0.34857 -0.19155 -0.27395 -0.19063 -0.27092
224 -0.29697 -0.29052 -0.25386 -0.31287 -0.23082 -0.30786 -0.34549 -0.20886 -0.28748 -0.20466 -0.27436
225 -0.287 -0.27875 -0.25326 -0.30446 -0.20731 -0.3036 -0.33747 -0.20075 -0.27924 -0.19436 -0.26731
226 -0.29208 -0.28321 -0.26327 -0.31531 -0.22634 -0.30214 -0.34642 -0.20017 -0.28388 -0.20078 -0.27659
227 -0.30152 -0.28674 -0.25529 -0.31375 -0.22453 -0.31628 -0.38032 -0.20756 -0.28966 -0.20973 -0.28537
228 -0.29739 -0.28105 -0.24152 -0.31779 -0.22188 -0.30352 -0.33542 -0.21289 -0.28486 -0.20633 -0.27322
229 -0.30024 -0.29512 -0.25941 -0.32336 -0.23065 -0.313 -0.35074 -0.2141 -0.29107 -0.20539 -0.28426
230 -0.28918 -0.27837 -0.22918 -0.29918 -0.21294 -0.29436 -0.32804 -0.19445 -0.28384 -0.19068 -0.25596
231 -0.28015 -0.26845 -0.22866 -0.2943 -0.2093 -0.29025 -0.33298 -0.19217 -0.27077 -0.19626 -0.26046
232 -0.28632 -0.27334 -0.21056 -0.30337 -0.2213 -0.30398 -0.35306 -0.196 -0.28272 -0.19992 -0.26095
233 -0.30507 -0.28096 -0.23641 -0.33315 -0.23818 -0.31578 -0.33216 -0.21625 -0.29117 -0.2082 -0.28274
234 -0.29422 -0.27626 -0.21448 -0.30521 -0.22778 -0.30273 -0.34618 -0.20419 -0.27534 -0.19714 -0.27249
235 -0.29168 -0.27368 -0.2185 -0.32273 -0.24005 -0.30745 -0.34463 -0.21047 -0.28447 -0.19859 -0.26896
236 -0.29926 -0.2857 -0.21359 -0.31662 -0.23855 -0.30811 -0.37215 -0.21502 -0.28644 -0.20274 -0.27224
237 -0.29269 -0.28652 -0.19733 -0.3172 -0.23229 -0.31666 -0.34324 -0.21683 -0.29296 -0.19842 -0.27339
238 -0.29799 -0.28371 -0.19911 -0.31227 -0.22265 -0.30396 -0.34262 -0.21134 -0.28806 -0.20117 -0.27152
239 -0.29476 -0.27279 -0.18189 -0.30342 -0.21855 -0.29982 -0.32779 -0.21044 -0.27753 -0.18911 -0.26281
240 -0.30519 -0.28236 -0.17901 -0.31293 -0.22801 -0.30217 -0.34321 -0.21413 -0.28103 -0.2023 -0.27605
241 -0.29503 -0.27158 -0.15496 -0.30764 -0.2199 -0.30809 -0.34419 -0.20802 -0.26339 -0.19428 -0.26779
242 -0.29239 -0.28139 -0.15327 -0.31597 -0.25048 -0.2971 -0.35972 -0.21464 -0.26294 -0.18667 -0.27644
243 -0.29823 -0.28126 -0.15829 -0.31749 -0.23494 -0.30037 -0.34658 -0.21497 -0.25198 -0.18725 -0.27867
244 -0.29996 -0.26829 -0.12435 -0.31692 -0.22364 -0.27882 -0.35121 -0.20414 -0.24602 -0.1785 -0.26375
245 -0.294 -0.27153 -0.10539 -0.32547 -0.21976 -0.28433 -0.33575 -0.20952 -0.24134 -0.19064 -0.26782
246 -0.30631 -0.27864 -0.082996 -0.31872 -0.23118 -0.29285 -0.33837 -0.2237 -0.24701 -0.20219 -0.27015
247 -0.31137 -0.28741 -0.10158 -0.32893 -0.24553 -0.30712 -0.32767 -0.22461 -0.25673 -0.20107 -0.28027
248 -0.29031 -0.26735 -0.082499 -0.30607 -0.21554 -0.28613 -0.070927 -0.21195 -0.23614 -0.19335 -0.26252
249 -0.29357 -0.26837 -0.077895 -0.31069 -0.2109 -0.27196 0.077974 -0.21029 -0.22932 -0.17821 -0.25911
250 -0.30232 -0.27214 -0.079734 -0.308 -0.23952 -0.2767 0.15482 -0.21211 -0.23784 -0.1868 -0.26062
251 -0.31008 -0.29436 -0.079063 -0.33162 -0.24118 -0.2941 0.24526 -0.23196 -0.23506 -0.19524 -0.28349
252 -0.29981 -0.27173 -0.041197 -0.32783 -0.23083 -0.27962 0.28469 -0.21794 -0.22813 -0.18957 -0.27483
253 -0.31151 -0.28813 -0.063535 -0.32825 -0.23938 -0.28659 0.34914 -0.22442 -0.24196 -0.19875 -0.27966
254 -0.29244 -0.26868 -0.013502 -0.32661 -0.21715 -0.26711 0.45858 -0.20624 -0.22648 -0.17305 -0.25476
255 -0.30315 -0.28352 -0.0017677 -0.319 -0.2317 -0.27326 0.46922 -0.2182 -0.21898 -0.18325 -0.27744
256 -0.3151 -0.29576 0.01719 -0.34202 -0.2529 -0.28802 0.44741 -0.22967 -0.24619 -0.19769 -0.28394
257 -0.30249 -0.28052 0.040432 -0.31601 -0.22616 -0.27332 0.53948 -0.21376 -0.22056 -0.19137 -0.26179
258 -0.30684 -0.28684 0.058304 -0.34574 -0.25221 -0.28813 0.52741 -0.22614 -0.22927 -0.2037 -0.28091
259 -0.2876 -0.26593 0.097448 -0.32849 -0.21436 -0.24939 0.60986 -0.20615 -0.20559 -0.17924 -0.25465
260 -0.30808 -0.2869 0.093611 -0.33572 -0.23631 -0.2676 0.58062 -0.21902 -0.22967 -0.19716 -0.27412
261 -0.30215 -0.28623 0.12456 -0.32386 -0.22583 -0.27235 0.61335 -0.22773 -0.22164 -0.19641 -0.25575
262 -0.29217 -0.27621 0.14451 -0.3214 -0.22523 -0.25946 0.66198 -0.2118 -0.21105 -0.18518 -0.26185
263 -0.2994 -0.28088 0.18176 -0.33305 -0.2234 -0.25522 0.7058 -0.21765 -0.20855 -0.19013 -0.26941
264 -0.30324 -0.27344 0.20516 -0.31799 -0.21934 -0.26391 0.69279 -0.22086 -0.21245 -0.18573 -0.25708
265 -0.30731 -0.28403 0.21359 -0.34777 -0.23608 -0.27392 0.73755 -0.23499 -0.22107 -0.20222 -0.25651
266 -0.29462 -0.27283 0.24629 -0.32796 -0.21506 -0.25393 0.7495 -0.20901 -0.20231 -0.18727 -0.24501
267 -0.30037 -0.28023 0.2778 -0.34514 -0.2365 -0.25948 0.76746 -0.22339 -0.2189 -0.19574 -0.25682
268 -0.29956 -0.27117 0.31524 -0.34595 -0.20967 -0.24871 0.80227 -0.20908 -0.20226 -0.18114 -0.23659
269 -0.30844 -0.28012 0.30059 -0.3307 -0.22379 -0.2608 0.77014 -0.21584 -0.21007 -0.19429 -0.24136
270 -0.30834 -0.2782 0.32765 -0.33789 -0.22529 -0.25588 0.82105 -0.22549 -0.21555 -0.19802 -0.22448
271 -0.30355 -0.26745 0.35198 -0.33277 -0.22368 -0.25065 0.85598 -0.22346 -0.20999 -0.19863 -0.21439
272 -0.28851 -0.23299 0.37194 -0.30818 -0.20424 -0.24114 0.86378 -0.2069 -0.19678 -0.17657 -0.19693
273 -0.30397 -0.21528 0.36983 -0.33032 -0.21184 -0.2608 0.88287 -0.23204 -0.21251 -0.20139 -0.18736
274 -0.29367 -0.1466 0.41549 -0.31384 -0.19242 -0.24456 0.86839 -0.21578 -0.19151 -0.18316 -0.16565
275 -0.28691 -0.078747 0.44363 -0.32508 -0.16968 -0.24112 0.85529 -0.2139 -0.20041 -0.17952 -0.14891
276 -0.28512 -0.036103 0.44392 -0.32621 -0.17392 -0.24103 0.90312 -0.22069 -0.20345 -0.18483 -0.14566
277 -0.27829 0.0034024 0.48227 -0.3152 -0.1528 -0.22201 0.90526 -0.20612 -0.19755 -0.17121 -0.1159
278 -0.27408 0.022568 0.51186 -0.33017 -0.13644 -0.19483 0.93153 -0.21018 -0.20001 -0.18629 -0.11304
279 -0.28578 0.057201 0.47793 -0.33529 -0.13177 -0.18878 0.87523 -0.22988 -0.18907 -0.18889 -0.089399
280 -0.28844 0.085609 0.48983 -0.3542 -0.1304 -0.13875 0.90452 -0.2287 -0.19736 -0.18857 -0.074169
281 -0.26875 0.12835 0.52263 -0.33356 -0.10891 -0.064686 0.98562 -0.20225 -0.16153 -0.16766 -0.01094
282 -0.28439 0.13401 0.53344 -0.33826 -0.086376 -0.039058 0.95333 -0.21866 -0.17605 -0.17645 -0.0050018
283 -0.26776 0.16531 0.53337 -0.31962 -0.066246 0.034974 0.95359 -0.20839 -0.13924 -0.15704 0.043937
284 -0.28903 0.16406 0.52676 -0.32988 -0.085438 0.053546 0.9076 -0.22262 -0.15917 -0.1793 0.059773
285 -0.27758 0.19814 0.54783 -0.33967 -0.061438 0.10219 0.98518 -0.21659 -0.14558 -0.17436 0.076635
286 -0.27205 0.21705 0.56789 -0.3361 -0.038951 0.14964 0.96494 -0.21127 -0.12745 -0.16282 0.11156
287 -0.27561 0.2415 0.5543 -0.32841 -0.021322 0.18945 1.0118 -0.2126 -0.12079 -0.15842 0.14611
288 -0.27126 0.24724 0.54768 -0.32638 -0.0077899 0.20432 1.0252 -0.21129 -0.12531 -0.15211 0.1656
289 -0.26295 0.27481 0.57824 -0.33568 0.0089513 0.21983 1.018 -0.20292 -0.1058 -0.15293 0.22505
290 -0.25431 0.3175 0.63037 -0.31252 0.057404 0.28055 1.0431 -0.19572 -0.091213 -0.1353 0.29333
291 -0.24397 0.32787 0.6382 -0.31171 0.075077 0.30593 1.0671 -0.19364 -0.088359 -0.12889 0.31225
292 -0.25802 0.32654 0.61561 -0.32896 0.067842 0.29381 1.0543 -0.2104 -0.10459 -0.13811 0.31934
293 -0.26581 0.34281 0.63351 -0.32452 0.090655 0.30578 1.0635 -0.21329 -0.093998 -0.13106 0.34242
294 -0.25976 0.37252 0.64176 -0.334 0.090477 0.32324 1.0614 -0.20875 -0.088181 -0.12944 0.39206
295 -0.25042 0.42219 0.65903 -0.31119 0.11518 0.36008 1.0885 -0.20612 -0.09182 -0.11085 0.38418
296 -0.25602 0.42456 0.63915 -0.33403 0.11956 0.36178 1.0468 -0.20812 -0.085035 -0.11751 0.4311
297 -0.26062 0.44199 0.68296 -0.33276 0.11625 0.37362 1.0613 -0.21252 -0.09453 -0.13017 0.43157
298 -0.2373 0.4992 0.70756 -0.31886 0.14736 0.42587 1.0917 -0.19042 -0.053424 -0.10308 0.48874
299 -0.25834 0.48539 0.66882 -0.33381 0.16103 0.41105 1.0586 -0.21072 -0.051928 -0.11366 0.47341
300 -0.25918 0.48007 0.68045 -0.31689 0.15886 0.40599 1.1289 -0.21209 -0.052884 -0.11049 0.47754
301 -0.25719 0.51374 0.6895 -0.32232 0.18044 0.43067 1.0436 -0.2126 -0.048228 -0.098886 0.50065
302 -0.24776 0.53694 0.70706 -0.33216 0.20785 0.45748 1.0921 -0.20889 -0.019114 -0.07462 0.54099
303 -0.25448 0.5557 0.67584 -0.34097 0.19854 0.43238 1.0492 -0.21183 -0.0040758 -0.080021 0.52778
304 -0.24103 0.56911 0.72189 -0.31598 0.2394 0.48573 1.1462 -0.20289 0.050048 -0.043005 0.56595
305 -0.24635 0.58637 0.73887 -0.31259 0.30608 0.49943 1.0567 -0.19579 0.081107 -0.023249 0.58001
306 -0.2327 0.61218 0.75348 -0.30701 0.31815 0.5209 1.1074 -0.18896 0.13858 0.015166 0.62035
307 -0.2299 0.61727 0.77067 -0.2954 0.3444 0.54399 1.0797 -0.19246 0.14943 0.037918 0.64134
308 -0.25575 0.59796 0.74937 -0.31626 0.34827 0.54663 1.0412 -0.20249 0.1731 0.037871 0.62386
309 -0.23329 0.63438 0.74934 -0.31536 0.38628 0.57252 1.0841 -0.18717 0.22278 0.0773 0.64797
310 -0.23044 0.62458 0.75242 -0.29249 0.38128 0.59272 1.0575 -0.1853 0.20823 0.099274 0.63252
311 -0.25931 0.58902 0.75328 -0.32245 0.3695 0.59707 1.004 -0.212 0.19458 0.093572 0.62162
312 -0.24646 0.62717 0.74157 -0.31675 0.40632 0.65065 1.0154 -0.19763 0.2167 0.11681 0.66637
313 -0.23691 0.63053 0.75228 -0.31684 0.45876 0.66481 1.0766 -0.20063 0.23955 0.14364 0.68361
314 -0.24105 0.69059 0.76121 -0.30765 0.46358 0.6697 1.0743 -0.18851 0.26351 0.16459 0.68401
315 -0.21738 0.71827 0.79328 -0.27424 0.51039 0.73919 1.0715 -0.17375 0.28359 0.19511 0.72165
316 -0.23993 0.69724 0.77925 -0.31081 0.47246 0.6657 1.0438 -0.19452 0.29474 0.18833 0.69222
317 -0.2377 0.70443 0.79418 -0.31473 0.49047 0.64478 1.0838 -0.18446 0.32233 0.21718 0.716
318 -0.22451 0.73203 0.7863 -0.31404 0.53386 0.66951 1.0653 -0.17642 0.35232 0.22861 0.74193
319 -0.22847 0.73262 0.77212 -0.31477 0.54145 0.6678 1.048 -0.18003 0.37833 0.23863 0.72501
320 -0.23115 0.73355 0.77361 -0.30676 0.54914 0.71154 1.0634 -0.17188 0.40247 0.24608 0.73193
321 -0.21882 0.7316 0.77913 -0.29587 0.56635 0.77439 1.0196 -0.16306 0.44608 0.27867 0.75112
322 -0.233 0.73808 0.78711 -0.31628 0.54622 0.77244 0.98376 -0.1795 0.4054 0.26657 0.73478
323 -0.22774 0.74398 0.7486 -0.29022 0.56223 0.7923 0.98795 -0.17695 0.44437 0.27489 0.75841
324 -0.24435 0.73271 0.76161 -0.31678 0.55753 0.77112 0.99901 -0.1836 0.45876 0.27612 0.71743
325 -0.15843 0.75884 0.77572 -0.30205 0.56222 0.81663 1.0347 -0.16837 0.50284 0.30167 0.76423
326 -0.081889 0.76049 0.75565 -0.29852 0.57545 0.78191 1.0529 -0.1683 0.5058 0.31541 0.76792
327 -0.038683 0.75026 0.76588 -0.29922 0.58551 0.79053 1.032 -0.18026 0.51077 0.32708 0.73261
328 -0.0029844 0.74298 0.80849 -0.29774 0.60221 0.82678 1.012 -0.17289 0.5234 0.33945 0.7538
329 0.035725 0.75291 0.8096 -0.30391 0.61823 0.84605 0.99953 -0.16689 0.55988 0.34838 0.75228
330 0.11435 0.77258 0.78071 -0.28786 0.63181 0.84244 1.0209 -0.16119 0.56859 0.36714 0.7628
331 0.19123 0.77146 0.77924 -0.29604 0.63228 0.82905 0.99787 -0.15747 0.60683 0.37703 0.74896
332 0.21958 0.76698 0.82403 -0.28099 0.61171 0.81664 0.98691 -0.17098 0.57997 0.37177 0.74782
333 0.27266 0.76217 0.80189 -0.29521 0.63136 0.82559 1.0353 -0.16418 0.58787 0.37028 0.72216
334 0.31415 0.74184 0.8169 -0.29789 0.59305 0.79773 0.97096 -0.17682 0.57734 0.37518 0.71228
335 0.36034 0.74198 0.78383 -0.2898 0.63574 0.85615 1.0068 -0.16629 0.5834 0.39011 0.74067
336 0.41937 0.71831 0.76612 -0.28417 0.63223 0.80447 0.99271 -0.17559 0.60152 0.38318 0.70135
337 0.42776 0.73483 0.82118 -0.29152 0.64493 0.83481 0.95951 -0.16095 0.6064 0.39665 0.70413
338 0.50927 0.76075 0.82668 -0.26799 0.66719 0.86841 1.0395 -0.14954 0.61308 0.42045 0.73398
339 0.55259 0.75642 0.80296 -0.27552 0.68384 0.87523 1.02 -0.15208 0.62784 0.42734 0.70712
340 0.56275 0.74586 0.81473 -0.27686 0.66654 0.84425 0.98697 -0.16472 0.6366 0.41777 0.69247
341 0.58461 0.77664 0.82074 -0.27463 0.64942 0.87562 0.96037 -0.16308 0.62691 0.42947 0.69919
342 0.64798 0.78567 0.82746 -0.26809 0.68868 0.90149 1.0164 -0.14337 0.66834 0.45447 0.7127
343 0.64722 0.72543 0.8384 -0.27841 0.63894 0.84172 0.95561 -0.16341 0.65309 0.43693 0.68426
344 0.65194 0.6751 0.84894 -0.28453 0.65451 0.84627 0.99006 -0.16461 0.64085 0.4371 0.68383
345 0.68858 0.65666 0.85029 -0.26745 0.67367 0.88672 1.0049 -0.17039 0.64171 0.4243 0.6621
346 0.7235 0.62723 0.82816 -0.23027 0.67283 0.85004 0.94946 -0.1572 0.67608 0.4351 0.61641
347 0.75825 0.62071 0.80178 -0.19247 0.68063 0.82773 0.93402 -0.15813 0.66598 0.43311 0.57906
348 0.80617 0.63472 0.80399 -0.17353 0.66333 0.83603 0.94483 -0.13999 0.67732 0.4484 0.53046
349 0.83694 0.71149 0.81409 -0.1477 0.68804 0.84766 0.97539 -0.092341 0.68596 0.45278 0.53127
350 0.85953 0.75406 0.80557 -0.13814 0.68576 0.8512 1.0151 -0.056586 0.69172 0.46151 0.4883
351 0.89059 0.80244 0.85285 -0.092835 0.70977 0.86518 1.0087 -0.0077178 0.7325 0.4899 0.50857
352 0.89934 0.74693 0.86916 -0.098674 0.67672 0.84338 0.99839 0.013293 0.6868 0.47446 0.48006
353 0.92262 0.73293 0.83028 -0.10054 0.67539 0.85588 0.99386 0.046051 0.6847 0.4906 0.52997
354 0.92323 0.6948 0.87794 -0.10003 0.65512 0.83171 1.0177 0.042169 0.68074 0.50013 0.60069
355 0.91515 0.61601 0.82304 -0.096762 0.60967 0.78022 0.89488 0.023728 0.64624 0.47002 0.60522
356 0.89897 0.56367 0.81237 0.013479 0.59842 0.78498 0.91498 0.033117 0.63526 0.46548 0.60723
357 0.91745 0.54419 0.76842 0.25346 0.59723 0.74932 0.87667 0.06285 0.6081 0.45288 0.61487
358 0.96498 0.52855 0.78177 0.45785 0.5886 0.73637 0.92317 0.086345 0.59111 0.4622 0.57085
359 0.98908 0.5534 0.77346 0.58033 0.60617 0.74438 0.96551 0.11032 0.59055 0.47907 0.57216
360 0.98989 0.58114 0.78548 0.64841 0.56929 0.69599 0.9287 0.094378 0.58068 0.47142 0.49623
361 1.0187 0.6744 0.83543 0.71641 0.59061 0.73283 1.0008 0.18502 0.6176 0.49712 0.51201
362 1.0239 0.68603 0.75411 0.77162 0.5535 0.69012 0.88867 0.1974 0.56818 0.47258 0.42955
363 0.98975 0.67581 0.7227 0.78898 0.53281 0.65258 0.80298 0.23043 0.53013 0.46199 0.40309
364 1.0213 0.67093 0.74196 0.82376 0.55358 0.6997 0.80033 0.26383 0.53011 0.47915 0.40319
365 1.0263 0.61313 0.75863 0.84781 0.53133 0.74714 0.76007 0.29138 0.5278 0.47252 0.38035
366 1.0302 0.56399 0.77801 0.8633 0.52348 0.81472 0.69596 0.30683 0.52616 0.46474 0.36839
367 1.037 0.5201 0.68601 0.91026 0.52449 0.83598 0.67804 0.31754 0.51338 0.46879 0.36857
368 1.0271 0.49862 0.71311 0.95604 0.4983 0.79737 0.68195 0.30826 0.53059 0.46578 0.41777
369 1.0025 0.45015 0.71439 0.97077 0.4615 0.73017 0.64175 0.21894 0.53454 0.45802 0.44642
370 1.0667 0.46942 0.76719 1.041 0.49999 0.71812 0.70598 0.18246 0.5644 0.48159 0.4827
371 0.99265 0.4245 0.66558 1.0167 0.44688 0.6164 0.74735 0.11935 0.49735 0.43775 0.48554
372 0.93812 0.40448 0.60632 0.99039 0.44385 0.5577 0.74845 0.090394 0.46334 0.43998 0.49035
373 0.92968 0.44604 0.63009 1.0175 0.47705 0.57345 0.80724 0.09993 0.44611 0.46239 0.47996
374 0.87512 0.50871 0.59606 1.0932 0.45266 0.55349 0.86626 0.11087 0.42907 0.46728 0.44208
375 0.82711 0.51795 0.68979 1.0396 0.44007 0.51298 0.78032 0.091593 0.38956 0.43614 0.37688
376 0.82058 0.57446 0.71242 1.0656 0.52789 0.53818 0.84781 0.11818 0.38429 0.44445 0.37291
377 0.79861 0.60566 0.71011 1.1015 0.55238 0.53583 0.82576 0.14003 0.39372 0.45842 0.34278
378 0.78504 0.58672 0.74375 1.1173 0.51082 0.52605 0.79754 0.17231 0.38213 0.45634 0.33965
379 0.76198 0.52832 0.60193 1.0892 0.45241 0.50691 0.8726 0.25213 0.37845 0.43193 0.30757
380 0.76426 0.46469 0.56538 1.1436 0.40763 0.48426 0.75146 0.3337 0.39842 0.42827 0.30647
381 0.75737 0.42768 0.5345 1.1352 0.39375 0.49011 0.78875 0.40674 0.40292 0.42746 0.30513
382 0.73043 0.40203 0.46657 1.1662 0.38843 0.4881 0.84817 0.39602 0.36415 0.39189 0.27244
383 0.71874 0.39185 0.42423 1.1674 0.392 0.51039 0.82899 0.41502 0.36362 0.39885 0.2844
384 0.6405 0.34392 0.35636 1.1432 0.32736 0.47748 0.70656 0.35609 0.31147 0.33877 0.26539
385 0.6194 0.34995 0.34853 1.1507 0.36794 0.49359 0.67751 0.38694 0.32247 0.34743 0.32622
386 0.56177 0.31952 0.31871 1.1345 0.36836 0.49691 0.61313 0.34391 0.2836 0.34131 0.35165
387 0.58206 0.37564 0.32454 1.1741 0.45651 0.54322 0.60672 0.34629 0.3244 0.36221 0.38203
388 0.57411 0.40968 0.309 1.2074 0.49107 0.5635 0.58299 0.35063 0.31387 0.37325 0.4071
389 0.54516 0.41927 0.30577 1.1648 0.47681 0.55356 0.55006 0.3174 0.28335 0.35175 0.38038
390 0.5219 0.41817 0.29565 1.1595 0.43626 0.53532 0.50909 0.30039 0.28171 0.35647 0.36293
391 0.55888 0.44532 0.33892 1.1886 0.46546 0.57711 0.58521 0.31164 0.29891 0.3939 0.33705
392 0.49982 0.37672 0.29653 1.18 0.37489 0.47991 0.49824 0.25239 0.26484 0.36907 0.25974
393 0.46859 0.34021 0.27652 1.1395 0.33853 0.45976 0.50238 0.23982 0.25346 0.3762 0.25541
394 0.47269 0.32748 0.27011 1.1833 0.32305 0.43578 0.4952 0.24929 0.28046 0.39906 0.25315
395 0.45783 0.29844 0.27097 1.1572 0.30624 0.42586 0.49224 0.24849 0.27272 0.37709 0.25639
396 0.43684 0.27799 0.23508 1.1691 0.28398 0.40695 0.47338 0.2348 0.23634 0.33874 0.22518
397 0.4262 0.2647 0.23449 1.1888 0.27084 0.41688 0.43569 0.26882 0.23737 0.3332 0.21462
398 0.41641 0.27011 0.23401 1.1688 0.25952 0.4353 0.46236 0.36699 0.23464 0.31485 0.22242
399 0.39831 0.24891 0.22533 1.1808 0.27696 0.44964 0.42166 0.38503 0.21571 0.28108 0.18686
400 0.41327 0.24192 0.2103 1.1793 0.25048 0.44029 0.41778 0.39049 0.21075 0.277 0.20613
401 0.37574 0.23051 0.22226 1.1749 0.23236 0.43312 0.38067 0.37836 0.20148 0.26405 0.18933
402 0.3671 0.21371 0.19706 1.1387 0.22855 0.40587 0.38905 0.35423 0.20412 0.22445 0.17675
403 0.3678 0.22506 0.19016 1.1574 0.23066 0.41383 0.36918 0.3563 0.21257 0.24166 0.16786
404 0.35513 0.21895 0.1955 1.1413 0.26596 0.39629 0.37521 0.32941 0.20372 0.24001 0.17124
405 0.36103 0.21835 0.19048 1.1524 0.27638 0.36424 0.38696 0.30097 0.19111 0.23567 0.17282
406 0.34766 0.2069 0.18941 1.2008 0.31608 0.3635 0.37645 0.28128 0.18637 0.24249 0.14662
407 0.34158 0.21501 0.19331 1.1764 0.32158 0.32921 0.35723 0.28389 0.19302 0.25905 0.1531
408 0.31071 0.18564 0.17607 1.1147 0.32315 0.29259 0.31246 0.25789 0.18523 0.26407 0.14516
409 0.32038 0.18549 0.18759 1.1356 0.37369 0.30736 0.31788 0.28104 0.18767 0.27476 0.13419
410 0.31551 0.19212 0.20982 1.1628 0.34727 0.30505 0.33998 0.30035 0.19429 0.31229 0.15103
411 0.30331 0.17177 0.20352 1.0978 0.30443 0.28969 0.34906 0.27424 0.16089 0.30108 0.12766
412 0.29054 0.1695 0.20568 1.0784 0.27563 0.27884 0.3281 0.27812 0.15836 0.31728 0.13666
413 0.27111 0.13933 0.17351 1.0638 0.24879 0.25054 0.29532 0.26634 0.14399 0.31133 0.1376
414 0.2738 0.15431 0.16469 1.0599 0.24469 0.26091 0.29919 0.26329 0.13887 0.3046 0.12203
415 0.27071 0.15014 0.1667 1.1041 0.23023 0.24281 0.29379 0.25594 0.13982 0.297 0.11417
416 0.25037 0.12853 0.16117 1.1042 0.21849 0.2291 0.27458 0.24639 0.13601 0.28054 0.095875
417 0.26176 0.13811 0.16155 1.1333 0.22208 0.23403 0.26717 0.25055 0.1446 0.26255 0.11027
418 0.25126 0.1343 0.16326 1.0505 0.24093 0.23623 0.25682 0.25489 0.13434 0.2292 0.094446
419 0.2421 0.12627 0.14165 0.98924 0.22863 0.21141 0.25852 0.2307 0.1282 0.20101 0.092944
420 0.22209 0.097089 0.1208 0.90096 0.21465 0.19208 0.23107 0.20985 0.096366 0.16404 0.063217
421 0.23644 0.13298 0.13282 0.85253 0.22818 0.20396 0.24373 0.23055 0.11769 0.18436 0.089673
422 0.21267 0.1036 0.12419 0.75012 0.20037 0.18526 0.21935 0.21604 0.10509 0.16847 0.056507
423 0.19381 0.086181 0.13152 0.67641 0.18184 0.1853 0.22045 0.20827 0.090553 0.14839 0.064956
424 0.20411 0.096172 0.10881 0.61679 0.17127 0.16352 0.19723 0.19974 0.082349 0.14666 0.068233
425 0.18891 0.089491 0.10005 0.59547 0.15908 0.16934 0.18378 0.19486 0.084286 0.14242 0.043876
426 0.2098 0.10217 0.10454 0.60361 0.15897 0.17993 0.2117 0.21057 0.10787 0.14183 0.060256
427 0.18468 0.087027 0.10126 0.58606 0.14779 0.16004 0.18922 0.20161 0.10014 0.13815 0.040537
428 0.18884 0.086687 0.11441 0.57799 0.15674 0.16441 0.20332 0.19657 0.10474 0.14514 0.050209
429 0.17241 0.079451 0.087694 0.58439 0.13052 0.1581 0.17648 0.19516 0.090139 0.14598 0.060473
430 0.166 0.066737 0.09429 0.5446 0.10918 0.1347 0.15747 0.18285 0.07129 0.13258 0.035038
431 0.16222 0.064648 0.098818 0.54217 0.113 0.14055 0.17245 0.18534 0.080526 0.15711 0.049294
432 0.14305 0.038703 0.080178 0.50414 0.10372 0.11884 0.15377 0.15821 0.065325 0.15537 0.022817
433 0.13839 0.041518 0.076764 0.48163 0.095283 0.11663 0.148 0.15398 0.060147 0.15603 0.020795
434 0.1477 0.04781 0.08447 0.50877 0.11309 0.1254 0.18568 0.17443 0.068207 0.17762 0.022493
435 0.13509 0.044283 0.072411 0.47562 0.11061 0.11675 0.1591 0.16129 0.068717 0.16965 0.029974
436 0.14528 0.045716 0.087758 0.49322 0.1184 0.12577 0.1786 0.1758 0.083773 0.19781 0.063256
437 0.14216 0.031967 0.070792 0.45383 0.067366 0.09475 0.15535 0.14723 0.073516 0.17162 0.016412
438 0.16028 0.047488 0.082815 0.45815 0.10017 0.12231 0.15721 0.15827 0.084868 0.18015 0.040634
439 0.16105 0.047864 0.073596 0.4494 0.078335 0.1104 0.1491 0.16777 0.078112 0.15171 0.020483
440 0.15638 0.040724 0.070118 0.46474 0.081404 0.10553 0.1337 0.15409 0.080246 0.13592 0.02567
441 0.13176 0.029543 0.084812 0.43851 0.070371 0.088552 0.12216 0.13756 0.059838 0.11221 0.0037637
442 0.14846 0.04323 0.12446 0.44179 0.091424 0.10981 0.13326 0.1523 0.064456 0.11427 0.015893
443 0.1209 0.031152 0.1172 0.40677 0.063975 0.091682 0.12636 0.13879 0.052731 0.10051 0.012832
444 0.09969 0.01096 0.098003 0.41809 0.057052 0.07302 0.11068 0.12799 0.039287 0.086999 -0.0018727
445 0.10244 0.019857 0.12003 0.39843 0.071019 0.083939 0.11737 0.12737 0.050453 0.094731 0.0052762
446 0.097031 0.019211 0.11589 0.39407 0.072241 0.086564 0.12353 0.13252 0.043456 0.087842 -0.0034788
447 0.096286 0.013151 0.099347 0.38857 0.058795 0.076635 0.11855 0.12481 0.038157 0.083914 -0.013219
448 0.093749 0.0093561 0.095715 0.3608 0.060904 0.064959 0.11427 0.11228 0.035739 0.084827 -0.0084103
449 0.10017 0.011853 0.081515 0.36869 0.053222 0.064692 0.093338 0.12544 0.036567 0.083759 -0.010468
450 0.089658 0.0041919 0.096543 0.34733 0.046282 0.065535 0.10457 0.11334 0.023323 0.075708 0.0025411
451 0.072935 -0.0091242 0.062018 0.34933 0.036406 0.053314 0.081602 0.099143 0.020019 0.052394 -0.011827
452 0.085028 0.010718 0.079053 0.35724 0.048785 0.049264 0.1126 0.11113 0.035327 0.073276 -0.013234
453 0.080982 -0.0056507 0.07679 0.34294 0.055887 0.049917 0.095657 0.10439 0.027109 0.062129 -0.013131
454 0.059055 -0.019615 0.056585 0.30562 0.027228 0.024276 0.065466 0.092978 0.013195 0.046406 -0.037741
455 0.06461 -0.019996 0.045244 0.30802 0.0362 0.035114 0.080855 0.090349 0.0046985 0.049164 -0.020559
456 0.073061 -0.0042669 0.082004 0.31995 0.047794 0.061565 0.11642 0.10147 0.01853 0.050618 -0.010857
457 0.057805 -0.014162 0.056441 0.28464 0.027879 0.042677 0.063049 0.078521 0.0019862 0.033134 -0.030138
458 0.046973 -0.026676 0.047283 0.28426 0.024905 0.025274 0.075985 0.078486 0.0016692 0.031197 -0.0379
459 0.075805 -0.0034235 0.072594 0.30348 0.035824 0.048989 0.089281 0.089216 0.01169 0.057657 0.00048294
460 0.041433 -0.022549 0.06107 0.29038 0.035344 0.036929 0.072694 0.08361 -0.0060792 0.041389 -0.025442
461 0.051021 -0.019062 0.055189 0.27969 0.035636 0.029153 0.083012 0.068241 -0.0064789 0.029055 -0.02939
462 0.071483 -0.018204 0.083914 0.31069 0.023791 0.043804 0.080218 0.08215 0.0097023 0.045771 -0.0046934
463 0.042943 -0.022203 0.060416 0.27148 0.029538 0.034836 0.068638 0.071612 -0.00061912 0.026521 -0.031042
464 0.045812 -0.035127 0.063587 0.27161 0.013713 0.01837 0.078306 0.072285 -0.0069457 0.031494 -0.014235
465 0.0078116 -0.066513 0.024583 0.23986 -0.016837 -0.0047229 0.028104 0.039584 -0.032867 0.0066378 -0.062939
466 0.035151 -0.035376 0.058106 0.25158 -0.00061776 0.010282 0.043531 0.056106 -0.0021081 0.03003 -0.03211
467 0.047464 -0.026079 0.068104 0.2436 0.017469 0.018788 0.053199 0.057903 -0.0089558 0.016725 -0.03222
468 0.033659 -0.03378 0.053284 0.24382 0.0022857 0.0068477 0.044531 0.058134 -0.013924 0.022802 -0.048256
469 0.015603 -0.04611 0.044031 0.25298 0.0038023 0.0098119 0.034552 0.04291 -0.019068 0.0093867 -0.039463
470 0.035121 -0.027325 0.059741 0.35772 -0.0097131 0.011286 0.048081 0.061518 -0.004326 0.032146 -0.028832
471 0.027566 -0.051513 0.046176 0.3521 0.00079605 -0.0023033 0.010814 0.037704 -0.018315 0.014287 -0.035578
472 0.035517 -0.024165 0.043507 0.38619 0.017443 0.023014 0.060539 0.05433 -0.0055341 0.023339 -0.022866
473 0.02296 -0.038851 0.027272 0.39584 0.0049128 0.0053532 0.02656 0.03482 -0.015874 0.0058799 -0.044965
474 0.010815 -0.054709 0.030899 0.37632 -0.021402 -0.011958 0.014074 0.031377 -0.027452 0.0034041 -0.052145
475 0.02387 -0.045664 0.038829 0.37428 0.0040236 -0.002063 0.019856 0.039814 -0.016159 0.0048075 -0.033413
476 0.014915 -0.054325 0.031444 0.33709 -0.010409 -0.012581 -0.016041 0.03168 -0.023866 -0.0027531 -0.054435
477 0.022083 -0.04512 0.038328 0.3222 -0.0022096 -0.0011141 0.0021777 0.041774 -0.016752 0.0079119 -0.047439
478 0.017305 -0.054129 0.032546 0.25862 -0.01752 -0.013377 0.025577 0.03037 -0.019082 0.0023991 -0.04514
479 0.0089412 -0.048433 0.020324 0.23791 -0.0099113 -0.019049 0.010633 0.026315 -0.017421 -0.0014541 -0.04973
480 -0.017815 -0.079855 0.0089985 0.22836 -0.025706 -0.030557 -0.027498 0.0099015 -0.045419 -0.0061377 -0.063834
481 0.017825 -0.047642 0.015625 0.22181 -0.0065528 -0.010183 0.011445 0.030395 -0.02063 -0.0018411 -0.039565
482 -0.0040887 -0.05743 -0.01049 0.19628 -0.0206 -0.027079 -0.016783 0.0193 -0.036885 -0.018076 -0.065153
483 0.0041384 -0.053974 0.0083513 0.19415 -0.01698 -0.018043 -0.022684 0.026151 -0.017635 0.0075728 -0.047726
484 0.0035812 -0.056715 -0.020529 0.20375 -0.022132 -0.028091 -0.020557 0.013745 -0.026699 -0.0073949 -0.057544
485 -0.0010425 -0.066266 -0.026777 0.17883 -0.033135 -0.029048 0.0037 0.017483 -0.028072 -0.006551 -0.057733
486 -0.019071 -0.071973 -0.029864 0.1549 -0.03622 -0.046647 -0.020901 0.0026918 -0.044244 -0.022748 -0.064188
487 -0.03347 -0.088931 -0.050648 0.11265 -0.047433 -0.060501 -0.038778 -0.011949 -0.057138 -0.035025 -0.084731
488 -0.029572 -0.073806 -0.031502 0.15505 -0.032945 -0.047795 -0.048551 -0.0025896 -0.048187 -0.025131 -0.071586
489 -0.019653 -0.066051 -0.017375 0.14522 -0.020791 -0.040487 -0.019018 -0.0052725 -0.043803 -0.018771 -0.062425
490 -0.021009 -0.069275 -0.025498 0.15499 -0.042878 -0.045048 -0.048044 0.0004867 -0.041378 -0.023079 -0.066131
491 -0.020607 -0.064884 -0.023985 0.15704 -0.03943 -0.045241 -0.026739 -0.0039849 -0.047742 -0.019041 -0.071424
492 -0.046455 -0.083866 -0.058221 0.12933 -0.046838 -0.068593 -0.049056 -0.020437 -0.060746 -0.036185 -0.078837
493 -0.015046 -0.051866 -0.027815 0.138 -0.017936 -0.02705 -0.017807 -0.00096955 -0.036966 -0.017326 -0.060401
494 -0.026911 -0.066537 -0.035553 0.14548 -0.025166 -0.043174 -0.035058 -0.0023279 -0.042281 -0.029442 -0.065307
495 -0.017983 -0.061302 -0.044671 0.1348 -0.038782 -0.052806 -0.031758 -0.0077232 -0.050029 -0.024385 -0.075539
496 -0.012568 -0.04536 -0.027765 0.12197 -0.030565 -0.040729 -0.040504 0.0024107 -0.047093 -0.018213 -0.056181
497 -0.047801 -0.083913 -0.061693 0.10462 -0.058801 -0.069407 -0.064926 -0.024433 -0.073125 -0.041749 -0.081781
498 -0.011859 -0.051451 -0.029312 0.14734 -0.022845 -0.031328 -0.018183 0.011441 -0.044207 -0.022092 -0.060847
499 -0.038084 -0.081195 -0.065971 0.11393 -0.062139 -0.064579 -0.038489 -0.011087 -0.066883 -0.034577 -0.081427
500 -0.03452 -0.081728 -0.055688 0.10974 -0.055329 -0.056607 -0.050427 -0.0080434 -0.056178 -0.042397 -0.079046
501 -0.041039 -0.072386 -0.080593 0.10813 -0.058694 -0.065445 -0.062941 -0.010523 -0.073654 -0.044646 -0.085856
502 -0.037712 -0.079756 -0.063544 0.10066 -0.046002 -0.043292 -0.054397 -0.0081361 -0.05511 -0.034443 -0.074394
503 -0.035224 -0.075966 -0.061353 0.095345 -0.054342 -0.06038 -0.054544 -0.0152 -0.062259 -0.039226 -0.080314
504 -0.032977 -0.066846 -0.051914 0.1241 -0.01859 -0.047695 -0.031258 -0.0012708 -0.054941 -0.029161 -0.062223
505 -0.0057377 -0.054749 -0.028319 0.1346 0.08349 -0.031982 -0.011581 0.013518 -0.032847 -0.0065038 -0.040827
506 -0.037873 -0.090436 -0.060607 0.1013 0.010175 -0.073828 -0.048469 -0.025884 -0.066658 -0.039129 -0.095649
507 -0.049202 -0.090783 -0.079995 0.057751 -0.031095 -0.068753 -0.066836 -0.028789 -0.067271 -0.038907 -0.098302
508 -0.035017 -0.084505 -0.066189 0.086431 -0.032196 -0.052227 -0.037823 -0.019867 -0.055307 -0.041678 -0.083347
509 -0.052014 -0.086461 -0.072015 0.058602 -0.041818 -0.076192 -0.078434 -0.027565 -0.072836 -0.050359 -0.088349
510 -0.042358 -0.078897 -0.056787 0.078809 -0.014731 -0.060339 -0.037997 -0.0095216 -0.056548 -0.044061 -0.08439
511 -0.056008 -0.10301 -0.080296 0.058191 -0.0083264 -0.071685 -0.084802 -0.041236 -0.077344 -0.056835 -0.10311
512 -0.042328 -0.072782 -0.042245 0.10218 0.016265 -0.046897 -0.053025 -0.014842 -0.058925 -0.028322 -0.071177
513 -0.053531 -0.097548 -0.059275 0.067774 -0.0067535 -0.074848 -0.065294 -0.040665 -0.06221 -0.050438 -0.086936
514 -0.037105 -0.077864 -0.0406 0.075339 -0.010967 -0.066845 -0.073538 -0.016611 -0.050317 -0.042044 -0.092492
515 -0.041281 -0.081885 -0.050981 0.091195 -0.023972 -0.064643 -0.076646 -0.023701 -0.062011 -0.051989 -0.10278
516 -0.055548 -0.086845 -0.051328 0.071771 -0.025007 -0.07835 -0.041064 -0.030144 -0.054557 -0.039423 -0.091629
517 -0.058737 -0.086702 -0.089182 0.044772 -0.022725 -0.072142 -0.046243 -0.035342 -0.070236 -0.049029 -0.10528
518 -0.047843 -0.079428 -0.059359 0.053474 -0.026311 -0.069244 -0.044988 -0.030958 -0.056868 -0.027336 -0.087696
519 -0.052715 -0.099866 -0.078677 0.059084 -0.024367 -0.080015 -0.054176 -0.03468 -0.068603 -0.044011 -0.093616
520 -0.045913 -0.082304 -0.067054 0.081377 -0.029082 -0.076792 -0.053274 -0.03192 -0.062628 -0.036704 -0.088233
521 -0.053698 -0.087886 -0.07396 0.038865 -0.012761 -0.084024 -0.041088 -0.040528 -0.064212 -0.039411 -0.089979
522 -0.049092 -0.095626 -0.064668 0.052106 -0.02462 -0.072711 -0.053178 -0.034197 -0.067733 -0.033281 -0.090464
523 -0.045205 -0.08293 -0.068394 0.068317 -0.023953 -0.068815 -0.041578 -0.030221 -0.061898 -0.036843 -0.076468
524 -0.048711 -0.093801 -0.063304 0.057408 -0.013378 -0.06886 -0.022559 -0.025048 -0.061808 -0.030524 -0.084909
525 -0.062175 -0.10515 -0.076616 0.028485 -0.040793 -0.087256 -0.061728 -0.041187 -0.080478 -0.044199 -0.098487
526 -0.077649 -0.10761 -0.074736 0.029963 -0.048792 -0.097842 -0.078474 -0.050979 -0.089067 -0.052345 -0.10126
527 -0.051533 -0.10383 -0.083829 0.057447 -0.034512 -0.085933 -0.049573 -0.044186 -0.071879 -0.040509 -0.095789
528 -0.065784 -0.10126 -0.068319 0.047634 -0.048524 -0.090225 -0.076408 -0.046702 -0.072061 -0.045098 -0.10262
529 -0.067013 -0.093256 -0.080813 0.039449 -0.035569 -0.080073 -0.052782 -0.041882 -0.071871 -0.050984 -0.093183
530 -0.07904 -0.11301 -0.073607 0.030143 -0.04572 -0.085467 -0.059891 -0.057427 -0.087521 -0.053514 -0.090443
531 -0.070588 -0.099051 -0.070012 0.034342 -0.04223 -0.082748 -0.068211 -0.05325 -0.08207 -0.048744 -0.10324
532 -0.057733 -0.088532 -0.052932 0.05193 -0.035524 -0.081647 -0.058254 -0.044191 -0.073271 -0.046975 -0.0806
533 -0.059008 -0.089733 -0.070402 0.033212 -0.053455 -0.081702 -0.043264 -0.046023 -0.064287 -0.04921 -0.087612
534 -0.088633 -0.11464 -0.091268 0.0013963 -0.081675 -0.11618 -0.10701 -0.065952 -0.098333 -0.070974 -0.12762
535 -0.069047 -0.098907 -0.058923 0.019817 -0.04859 -0.091992 -0.0814 -0.042895 -0.072364 -0.041387 -0.099491
536 -0.055916 -0.083668 -0.072894 0.048029 -0.030206 -0.064145 -0.051735 -0.035732 -0.074815 -0.040504 -0.082361
537 -0.080488 -0.10407 -0.067849 0.022819 -0.048262 -0.080397 -0.086057 -0.05491 -0.092679 -0.059927 -0.10482
538 -0.090929 -0.11289 -0.077243 0.013857 -0.058135 -0.10618 -0.086822 -0.060139 -0.091949 -0.057087 -0.1016
539 -0.063669 -0.098835 -0.070559 0.026348 -0.05887 -0.094398 -0.088047 -0.049059 -0.081878 -0.052936 -0.1032
540 -0.083469 -0.10607 -0.080554 -0.0012182 -0.067816 -0.10105 -0.095999 -0.063148 -0.095075 -0.063301 -0.12339
541 -0.09176 -0.10844 -0.08836 0.0099428 -0.083068 -0.11479 -0.12044 -0.070826 -0.097968 -0.060788 -0.1018
542 -0.059036 -0.089884 -0.077258 0.022965 -0.053426 -0.095785 -0.095549 -0.050611 -0.083398 -0.053918 -0.10933
543 -0.076777 -0.098681 -0.086429 -0.0083516 -0.062334 -0.099441 -0.11238 -0.060384 -0.091332 -0.060953 -0.11061
544 -0.067894 -0.090268 -0.078239 0.028616 -0.065732 -0.096437 -0.10724 -0.0532 -0.086699 -0.051543 -0.092548
545 -0.094137 -0.10815 -0.10026 -0.0078843 -0.090023 -0.12755 -0.13629 -0.072947 -0.10311 -0.067322 -0.11581
546 -0.088478 -0.11256 -0.10137 -0.013479 -0.081225 -0.11456 -0.11112 -0.065389 -0.10626 -0.060595 -0.10334
547 -0.093043 -0.12309 -0.092535 0.0052956 -0.079329 -0.12515 -0.10595 -0.08338 -0.10801 -0.072251 -0.1196
548 -0.060456 -0.081462 -0.072106 0.031873 -0.057065 -0.090857 -0.10732 -0.047175 -0.066966 -0.042529 -0.079981
549 -0.086646 -0.11095 -0.091404 -0.015706 -0.076394 -0.11239 -0.1147 -0.078794 -0.09973 -0.069605 -0.1206
550 -0.096847 -0.10981 -0.088065 0.011752 -0.060692 -0.11131 -0.098728 -0.065104 -0.096664 -0.062961 -0.10163
551 -0.088953 -0.10236 -0.073989 0.0012606 -0.067518 -0.096011 -0.11155 -0.065226 -0.089285 -0.06288 -0.10255
552 -0.086662 -0.09475 -0.083669 0.0022391 -0.063333 -0.098316 -0.083127 -0.072075 -0.086689 -0.064217 -0.11074
553 -0.1013 -0.11661 -0.083289 -0.00017369 -0.077851 -0.1072 -0.11666 -0.069924 -0.094513 -0.070507 -0.11183
554 -0.092467 -0.10726 -0.088842 0.010725 -0.077195 -0.10655 -0.12336 -0.063027 -0.088158 -0.069538 -0.10545
555 -0.099883 -0.12673 -0.096131 0.0058754 -0.089419 -0.10842 -0.10904 -0.076949 -0.08985 -0.071308 -0.12083
556 -0.081813 -0.10939 -0.091456 0.024196 -0.083145 -0.10265 -0.10736 -0.062525 -0.066497 -0.067934 -0.10297
557 -0.094132 -0.11861 -0.10444 -0.01095 -0.085723 -0.12215 -0.096136 -0.067741 -0.097704 -0.061532 -0.10964
558 -0.085708 -0.10789 -0.088175 -0.0056144 -0.074025 -0.10697 -0.095615 -0.068635 -0.083233 -0.071247 -0.11857
559 -0.085882 -0.11157 -0.10179 -0.0189 -0.06558 -0.11947 -0.10332 -0.076658 -0.099165 -0.078571 -0.10665
560 -0.083721 -0.11408 -0.091601 0.00056156 -0.07886 -0.11138 -0.098019 -0.060876 -0.09467 -0.065 -0.11066
561 -0.10621 -0.12807 -0.10855 -0.030596 -0.092883 -0.12756 -0.10439 -0.079589 -0.095102 -0.071353 -0.11522
562 -0.084419 -0.10881 -0.078587 -0.011446 -0.054544 -0.10343 -0.077263 -0.052382 -0.074603 -0.057256 -0.099447
563 -0.077081 -0.11372 -0.07033 -0.012502 -0.061812 -0.10741 -0.063223 -0.047883 -0.084552 -0.053178 -0.096288
564 -0.088745 -0.11416 -0.091762 -0.027883 -0.082988 -0.1113 -0.095946 -0.066287 -0.090266 -0.072015 -0.11331
565 -0.080901 -0.11666 -0.089967 -0.010878 -0.071201 -0.10911 -0.069284 -0.06238 -0.089216 -0.062024 -0.092182
566 -0.090109 -0.12538 -0.099212 -0.030069 -0.076401 -0.11473 -0.10988 -0.070851 -0.089147 -0.076767 -0.11375
567 -0.10935 -0.13632 -0.10201 -0.036455 -0.10621 -0.14032 -0.11249 -0.082513 -0.10105 -0.088179 -0.13737
568 -0.10702 -0.13417 -0.085505 -0.054093 -0.091394 -0.14696 -0.11624 -0.081165 -0.10255 -0.089289 -0.1161
569 -0.11322 -0.13128 -0.090005 -0.020446 -0.10432 -0.1367 -0.10372 -0.069502 -0.098148 -0.075489 -0.13478
570 -0.10575 -0.13942 -0.091994 -0.03609 -0.091312 -0.1332 -0.10729 -0.081137 -0.097237 -0.083315 -0.11313
571 -0.10638 -0.14179 -0.10085 -0.052446 -0.07924 -0.12927 -0.10359 -0.079089 -0.10347 -0.084378 -0.11968
572 -0.10918 -0.14153 -0.083615 -0.030953 -0.082392 -0.13365 -0.10995 -0.069538 -0.1004 -0.072124 -0.12051
573 -0.1184 -0.14575 -0.082355 -0.038232 -0.10673 -0.13862 -0.095299 -0.077931 -0.10743 -0.08948 -0.12559
574 -0.092721 -0.11891 -0.066074 -0.029486 -0.082317 -0.12168 -0.0709 -0.06059 -0.084955 -0.064654 -0.098822
575 -0.096787 -0.11313 -0.065341 -0.014413 -0.07122 -0.1149 -0.09818 -0.05708 -0.081751 -0.075835 -0.10869
576 -0.092995 -0.11104 -0.076635 -0.010217 -0.08845 -0.11298 -0.10041 -0.063635 -0.090069 -0.074229 -0.1136
577 -0.095354 -0.11622 -0.076685 -0.032575 -0.076561 -0.11804 -0.088727 -0.062056 -0.086156 -0.069819 -0.10663
578 -0.11397 -0.13071 -0.099626 -0.043795 -0.092726 -0.13266 -0.083419 -0.080039 -0.1097 -0.099403 -0.119
579 -0.11825 -0.14366 -0.10783 -0.036952 -0.092606 -0.13208 -0.1174 -0.084614 -0.10975 -0.093465 -0.12532
580 -0.10631 -0.13162 -0.094511 -0.036516 -0.073912 -0.12455 -0.079611 -0.072255 -0.096662 -0.090355 -0.10756
581 -0.11876 -0.14263 -0.10769 -0.063214 -0.093787 -0.14586 -0.12219 -0.099585 -0.11181 -0.093061 -0.12226
582 -0.091859 -0.12185 -0.092348 -0.017276 -0.083687 -0.11702 -0.0846 -0.061625 -0.092902 -0.075186 -0.11729
583 -0.11148 -0.13863 -0.09901 -0.044662 -0.099068 -0.14138 -0.094726 -0.090129 -0.10982 -0.091793 -0.11975
584 -0.1055 -0.12434 -0.099819 -0.039014 -0.078959 -0.12774 -0.083693 -0.072994 -0.093182 -0.07307 -0.10562
585 -0.11201 -0.13028 -0.10276 -0.050132 -0.09528 -0.13724 -0.079162 -0.095585 -0.097063 -0.078169 -0.11159
586 -0.10994 -0.13241 -0.11998 -0.040385 -0.094718 -0.14895 -0.10522 -0.096106 -0.10801 -0.096472 -0.12777
587 -0.102 -0.11483 -0.091712 -0.016502 -0.07451 -0.12178 -0.074834 -0.070929 -0.089563 -0.068542 -0.096799
588 -0.096566 -0.12418 -0.093719 -0.030407 -0.072728 -0.11411 -0.059202 -0.071393 -0.085369 -0.074854 -0.10302
589 -0.11239 -0.13995 -0.11309 -0.037385 -0.10663 -0.1394 -0.12158 -0.088317 -0.11209 -0.088868 -0.11441
590 -0.10361 -0.12528 -0.10066 -0.022894 -0.091042 -0.12586 -0.10651 -0.084167 -0.093612 -0.075543 -0.10334
591 -0.11475 -0.13046 -0.11045 -0.05066 -0.090288 -0.13361 -0.11146 -0.085233 -0.098157 -0.080629 -0.10964
592 -0.12149 -0.13101 -0.0957 -0.037747 -0.09407 -0.14115 -0.10596 -0.08578 -0.10354 -0.070205 -0.12038
593 -0.098428 -0.12451 -0.093195 -0.052375 -0.074696 -0.13007 -0.099967 -0.072432 -0.099424 -0.071344 -0.10275
594 -0.12772 -0.14814 -0.1262 -0.069495 -0.10206 -0.15406 -0.13817 -0.098721 -0.11155 -0.0851 -0.11583
595 -0.13966 -0.16105 -0.11388 -0.058645 -0.10095 -0.1542 -0.13958 -0.10115 -0.12342 -0.090474 -0.12469
596 -0.1151 -0.12974 -0.10788 -0.061563 -0.098946 -0.14356 -0.13447 -0.089013 -0.10564 -0.083111 -0.11628
597 -0.10584 -0.13427 -0.10485 -0.0689 -0.10194 -0.14407 -0.12326 -0.084442 -0.10275 -0.059528 -0.093791
598 -0.11421 -0.13219 -0.09325 -0.057591 -0.092386 -0.1339 -0.11471 -0.086359 -0.10289 -0.070779 -0.12315
599 -0.11763 -0.13984 -0.11849 -0.06154 -0.097015 -0.14619 -0.11052 -0.091227 -0.098996 -0.063122 -0.10588
600 -0.1191 -0.13445 -0.11448 -0.053171 -0.091923 -0.14116 -0.10452 -0.086448 -0.098546 -0.075627 -0.11784
601 -0.10999 -0.1263 -0.10848 -0.054558 -0.095423 -0.1286 -0.13593 -0.084712 -0.10509 -0.057024 -0.1077
602 -0.13114 -0.14684 -0.12442 -0.078926 -0.10736 -0.15867 -0.13688 -0.10273 -0.11594 -0.073539 -0.1366
603 -0.12811 -0.1518 -0.11154 -0.086629 -0.10257 -0.15312 -0.14383 -0.10059 -0.11331 -0.066877 -0.11798
604 -0.12796 -0.14584 -0.11943 -0.074132 -0.11184 -0.14501 -0.13854 -0.093108 -0.11242 -0.063366 -0.10683
605 -0.13001 -0.14264 -0.1212 -0.11122 -0.11044 -0.1585 -0.13692 -0.10567 -0.11637 -0.085842 -0.13181
606 -0.10995 -0.13338 -0.10056 -0.04426 -0.10199 -0.12802 -0.11642 -0.084307 -0.098723 -0.055239 -0.10391
607 -0.11504 -0.12047 -0.11019 -0.066314 -0.10026 -0.14095 -0.1383 -0.090249 -0.089478 -0.058243 -0.1141
608 -0.12829 -0.13634 -0.11922 -0.082384 -0.11726 -0.15258 -0.11858 -0.10853 -0.11361 -0.074297 -0.12041
609 -0.12508 -0.13947 -0.12337 -0.073142 -0.11044 -0.14765 -0.12652 -0.096438 -0.112 -0.072576 -0.12599
610 -0.13523 -0.14734 -0.11498 -0.06688 -0.11598 -0.15164 -0.12071 -0.1014 -0.10563 -0.077355 -0.12646
611 -0.13223 -0.13735 -0.12031 -0.056485 -0.09906 -0.1582 -0.14734 -0.10251 -0.1087 -0.06455 -0.12586
612 -0.11921 -0.13576 -0.11305 -0.05449 -0.10402 -0.15157 -0.15115 -0.09461 -0.093689 -0.058043 -0.11581
613 -0.11186 -0.1151 -0.10167 -0.03806 -0.086761 -0.12078 -0.10061 -0.077855 -0.090573 -0.046284 -0.10752
614 -0.12528 -0.13433 -0.12038 -0.053867 -0.099989 -0.12927 -0.12016 -0.087323 -0.10931 -0.074432 -0.13082
615 -0.15532 -0.16335 -0.14856 -0.10106 -0.14096 -0.18502 -0.14051 -0.12596 -0.13076 -0.096603 -0.1432
616 -0.11853 -0.12455 -0.1084 -0.070986 -0.084688 -0.13177 -0.12772 -0.085576 -0.10297 -0.063202 -0.12058
617 -0.1416 -0.14219 -0.13651 -0.064463 -0.12776 -0.16261 -0.15519 -0.10928 -0.1158 -0.075632 -0.14137
618 -0.12675 -0.13221 -0.12824 -0.065933 -0.099602 -0.14495 -0.11673 -0.096174 -0.10525 -0.063711 -0.11564
619 -0.13511 -0.15026 -0.13056 -0.084326 -0.12696 -0.15652 -0.13188 -0.10802 -0.10896 -0.082801 -0.10949
620 -0.11378 -0.12914 -0.10751 -0.069591 -0.093895 -0.12924 -0.11994 -0.087189 -0.088565 -0.052283 -0.1121
621 -0.12671 -0.12711 -0.11563 -0.056541 -0.097562 -0.14656 -0.11098 -0.089192 -0.098599 -0.071746 -0.10497
622 -0.13908 -0.1433 -0.12224 -0.078603 -0.10661 -0.15511 -0.12111 -0.10696 -0.10856 -0.084455 -0.12765
623 -0.12824 -0.12836 -0.11524 -0.073931 -0.098562 -0.14856 -0.12928 -0.098316 -0.10784 -0.070799 -0.13145
624 -0.12098 -0.13396 -0.13371 -0.089023 -0.11089 -0.15961 -0.14665 -0.10379 -0.095119 -0.073796 -0.10701
625 -0.093905 -0.11169 -0.098905 -0.050071 -0.076579 -0.12402 -0.075478 -0.074481 -0.06753 -0.047822 -0.10383
626 -0.1244 -0.13266 -0.11882 -0.074548 -0.093722 -0.15244 -0.14136 -0.10393 -0.10351 -0.073634 -0.11954
627 -0.12578 -0.13755 -0.13932 -0.07512 -0.10729 -0.15848 -0.14932 -0.10555 -0.10476 -0.075075 -0.11809
628 -0.11503 -0.12124 -0.11585 -0.064115 -0.088406 -0.14027 -0.10561 -0.09213 -0.091867 -0.067071 -0.10938
629 -0.13194 -0.14454 -0.12614 -0.069961 -0.10957 -0.16463 -0.16303 -0.11494 -0.094985 -0.077312 -0.12533
630 -0.11892 -0.13543 -0.12501 -0.068788 -0.097694 -0.14781 -0.11451 -0.090697 -0.082107 -0.075453 -0.10716
631 -0.13816 -0.14022 -0.12379 -0.073924 -0.11672 -0.16458 -0.13856 -0.10895 -0.098797 -0.081241 -0.11871
632 -0.11759 -0.13672 -0.11767 -0.067085 -0.091214 -0.15231 -0.12366 -0.093243 -0.095563 -0.066856 -0.10538
633 -0.1226 -0.13036 -0.124 -0.066344 -0.11676 -0.15214 -0.14312 -0.097445 -0.093966 -0.076013 -0.11081
634 -0.14678 -0.16397 -0.13553 -0.091913 -0.12075 -0.16387 -0.1467 -0.12566 -0.11843 -0.088382 -0.12577
635 -0.1346 -0.15351 -0.136 -0.084786 -0.10702 -0.16534 -0.13729 -0.11306 -0.10648 -0.08379 -0.11072
636 -0.13736 -0.13516 -0.13074 -0.089703 -0.10242 -0.16075 -0.14955 -0.10289 -0.09484 -0.072409 -0.11035
637 -0.12515 -0.12547 -0.1073 -0.07506 -0.077901 -0.13866 -0.10108 -0.085159 -0.082384 -0.060017 -0.091306
638 -0.1309 -0.14249 -0.13658 -0.099984 -0.10687 -0.16696 -0.14965 -0.11176 -0.10286 -0.077404 -0.14171
639 -0.11792 -0.12759 -0.1237 -0.068132 -0.081945 -0.13311 -0.12636 -0.083691 -0.090304 -0.061888 -0.10096
640 -0.13632 -0.13954 -0.12627 -0.10359 -0.099328 -0.15822 -0.12612 -0.1044 -0.1036 -0.07629 -0.10705
641 -0.1293 -0.12981 -0.11362 -0.077022 -0.092955 -0.15314 -0.13089 -0.097385 -0.090809 -0.067828 -0.10329
642 -0.12815 -0.13149 -0.10532 -0.069037 -0.085819 -0.15174 -0.12421 -0.092811 -0.085487 -0.064409 -0.10036
643 -0.12307 -0.13917 -0.10376 -0.05074 -0.10424 -0.14457 -0.12044 -0.093107 -0.095228 -0.063118 -0.08957
644 -0.12133 -0.14028 -0.13003 -0.098247 -0.10281 -0.16155 -0.12811 -0.10027 -0.10076 -0.071884 -0.11496
645 -0.13261 -0.14943 -0.12818 -0.094891 -0.10827 -0.152 -0.12892 -0.10078 -0.1073 -0.071923 -0.10878
646 -0.14122 -0.14566 -0.13539 -0.11385 -0.12097 -0.16123 -0.15314 -0.099458 -0.1136 -0.08438 -0.11187
647 -0.14384 -0.14616 -0.14329 -0.11218 -0.12928 -0.16785 -0.16089 -0.11029 -0.11447 -0.080848 -0.11638
648 -0.14988 -0.14835 -0.1256 -0.11972 -0.10911 -0.15278 -0.15896 -0.11251 -0.11853 -0.080705 -0.11995
649 -0.14017 -0.14048 -0.12582 -0.090284 -0.10373 -0.13747 -0.13129 -0.092886 -0.10975 -0.074265 -0.095148
650 -0.14097 -0.14759 -0.12404 -0.10338 -0.12415 -0.16364 -0.17733 -0.11183 -0.11319 -0.084885 -0.10666
651 -0.1295 -0.1446 -0.12457 -0.068806 -0.097143 -0.15468 -0.16249 -0.10499 -0.10299 -0.076933 -0.10266
652 -0.14542 -0.1425 -0.12938 -0.079955 -0.11188 -0.15694 -0.17138 -0.10596 -0.10221 -0.071935 -0.10441
653 -0.13126 -0.13576 -0.11997 -0.079622 -0.090635 -0.14305 -0.12676 -0.09359 -0.09962 -0.071936 -0.11573
654 -0.13457 -0.13912 -0.11964 -0.077269 -0.10285 -0.15721 -0.18168 -0.09621 -0.10196 -0.075371 -0.11707
655 -0.15181 -0.15225 -0.13054 -0.087661 -0.12531 -0.17068 -0.18397 -0.11523 -0.11577 -0.083967 -0.10408
656 -0.13538 -0.13245 -0.10999 -0.066887 -0.10201 -0.13622 -0.15174 -0.1048 -0.098093 -0.067574 -0.0925
657 -0.12653 -0.14029 -0.11669 -0.081047 -0.11089 -0.13647 -0.16044 -0.097563 -0.097916 -0.065697 -0.084752
658 -0.14965 -0.16016 -0.14005 -0.096135 -0.12183 -0.16214 -0.16767 -0.10979 -0.10908 -0.088343 -0.10118
659 -0.14131 -0.15196 -0.1273 -0.11262 -0.13289 -0.15697 -0.16078 -0.1112 -0.10932 -0.085454 -0.10909
660 -0.13483 -0.13701 -0.10707 -0.082615 -0.10713 -0.13645 -0.13929 -0.097937 -0.098043 -0.062638 -0.083171
661 -0.13305 -0.14287 -0.12045 -0.089896 -0.11037 -0.14667 -0.16447 -0.10565 -0.10359 -0.078329 -0.092726
662 -0.14086 -0.14409 -0.11931 -0.10019 -0.11075 -0.13281 -0.17762 -0.098087 -0.10544 -0.069799 -0.10381
663 -0.14267 -0.15722 -0.13141 -0.095613 -0.12503 -0.14735 -0.17332 -0.11844 -0.10842 -0.087201 -0.11566
664 -0.12992 -0.13808 -0.099131 -0.064918 -0.10785 -0.11151 -0.12336 -0.093312 -0.087901 -0.06587 -0.07649
665 -0.14075 -0.14194 -0.12957 -0.087209 -0.10693 -0.13371 -0.14413 -0.10497 -0.099195 -0.076193 -0.094212
666 -0.13919 -0.14476 -0.11529 -0.089755 -0.10195 -0.13815 -0.14115 -0.10445 -0.10357 -0.077659 -0.081655
667 -0.14281 -0.1549 -0.12316 -0.091708 -0.1235 -0.14797 -0.16303 -0.12114 -0.10583 -0.083905 -0.063133
668 -0.15683 -0.16112 -0.13662 -0.087559 -0.12396 -0.15948 -0.17342 -0.12665 -0.1133 -0.090674 -0.059007
669 -0.13474 -0.14718 -0.1412 -0.08995 -0.10673 -0.14129 -0.13672 -0.11373 -0.10931 -0.070176 -0.046644
670 -0.14583 -0.15633 -0.13853 -0.090867 -0.12075 -0.15345 -0.16525 -0.12105 -0.11858 -0.080757 -0.0234
671 -0.12995 -0.13295 -0.12384 -0.074526 -0.11273 -0.14428 -0.16449 -0.10208 -0.090033 -0.06275 -0.013477
672 -0.1245 -0.1292 -0.10765 -0.097343 -0.10746 -0.13544 -0.15241 -0.09793 -0.087168 -0.05823 -0.030416
673 -0.12731 -0.14123 -0.12301 -0.090462 -0.12008 -0.14736 -0.15582 -0.10551 -0.093652 -0.066049 -0.059624
674 -0.15809 -0.16029 -0.13363 -0.088963 -0.12745 -0.15496 -0.1747 -0.12456 -0.1103 -0.085031 -0.075988
675 -0.16216 -0.17178 -0.15974 -0.099088 -0.14673 -0.17152 -0.17571 -0.13111 -0.12628 -0.10476 -0.099184
676 -0.16012 -0.16758 -0.14689 -0.10441 -0.14066 -0.16408 -0.17863 -0.12813 -0.12647 -0.097389 -0.10143
677 -0.13133 -0.13656 -0.12676 -0.092185 -0.11366 -0.13908 -0.1345 -0.10446 -0.089292 -0.069724 -0.059508
678 -0.12359 -0.13093 -0.11625 -0.087006 -0.11707 -0.12986 -0.14744 -0.095924 -0.088663 -0.066935 -0.069246
679 -0.13326 -0.1439 -0.12252 -0.076974 -0.11639 -0.14201 -0.16128 -0.10696 -0.10805 -0.078651 -0.07065
680 -0.14709 -0.14995 -0.11878 -0.086636 -0.12232 -0.1514 -0.14543 -0.1064 -0.10927 -0.071545 -0.079025
681 -0.15052 -0.1414 -0.11698 -0.099059 -0.12646 -0.15455 -0.14985 -0.12437 -0.11165 -0.083818 -0.071437
682 -0.14854 -0.14458 -0.098912 -0.088408 -0.10121 -0.13627 -0.13567 -0.11391 -0.11145 -0.084436 -0.068067
683 -0.17452 -0.16518 -0.1124 -0.10044 -0.13687 -0.16682 -0.19226 -0.12706 -0.12862 -0.10259 -0.079141
684 -0.13407 -0.12229 -0.0725 -0.062714 -0.11018 -0.12827 -0.13463 -0.097607 -0.09753 -0.072064 -0.033299
685 -0.14941 -0.14603 -0.098872 -0.092685 -0.10243 -0.1374 -0.15126 -0.1108 -0.10648 -0.086121 -0.051597
686 -0.13841 -0.14953 -0.095522 -0.10164 -0.12226 -0.14103 -0.17496 -0.12516 -0.10773 -0.080496 -0.062269
687 -0.12644 -0.12512 -0.079258 -0.095825 -0.11529 -0.11462 -0.16565 -0.10591 -0.09103 -0.07247 -0.037373
688 -0.1317 -0.12299 -0.065802 -0.065519 -0.10979 -0.10802 -0.12885 -0.10274 -0.089123 -0.068341 -0.03885
689 -0.13668 -0.14252 -0.075145 -0.088999 -0.10484 -0.10278 -0.18434 -0.10886 -0.095718 -0.077999 -0.080675
690 -0.13937 -0.14086 -0.06659 -0.087079 -0.097543 -0.093506 -0.18582 -0.10834 -0.096331 -0.080249 -0.064874
691 -0.14336 -0.15039 -0.10736 -0.10827 -0.12166 -0.11257 -0.17024 -0.1157 -0.10947 -0.090671 -0.093588
692 -0.14588 -0.14824 -0.093656 -0.086206 -0.12986 -0.11629 -0.1913 -0.10957 -0.10969 -0.081992 -0.081741
693 -0.15103 -0.15064 -0.090447 -0.094535 -0.1206 -0.12711 -0.18096 -0.11298 -0.11319 -0.082002 -0.084958
694 -0.14594 -0.14717 -0.084115 -0.087449 -0.10251 -0.11455 -0.14635 -0.10154 -0.10934 -0.082664 -0.073483
695 -0.15167 -0.13584 -0.093754 -0.083631 -0.12984 -0.13732 -0.17395 -0.11138 -0.10979 -0.07823 -0.061815
696 -0.14471 -0.14488 -0.09952 -0.10958 -0.12785 -0.14747 -0.19169 -0.11732 -0.11167 -0.087492 -0.049547
697 -0.14144 -0.12874 -0.075803 -0.083745 -0.093195 -0.1088 -0.13616 -0.093224 -0.092588 -0.06369 0.001713
698 -0.15502 -0.15793 -0.10501 -0.12774 -0.12445 -0.15004 -0.1786 -0.11843 -0.11155 -0.07003 0.0067847
699 -0.14449 -0.14027 -0.084219 -0.095877 -0.12473 -0.13622 -0.17917 -0.10946 -0.10064 -0.07081 0.015726
700 -0.14563 -0.14558 -0.098998 -0.10686 -0.11849 -0.13957 -0.14218 -0.10956 -0.10227 -0.071936 -0.0098408
701 -0.14647 -0.14878 -0.093006 -0.084029 -0.10479 -0.1473 -0.17049 -0.10638 -0.1011 -0.06759 -0.04177
702 -0.14962 -0.14714 -0.10037 -0.10106 -0.11245 -0.14378 -0.17154 -0.11218 -0.10028 -0.074934 -0.02572
703 -0.15512 -0.14505 -0.11266 -0.11115 -0.1181 -0.1417 -0.18127 -0.12105 -0.11135 -0.0861 -0.060835
704 -0.14443 -0.14516 -0.10011 -0.10977 -0.11183 -0.13638 -0.1731 -0.10843 -0.094696 -0.073197 -0.069322
705 -0.13112 -0.13568 -0.079886 -0.10441 -0.1112 -0.135 -0.1601 -0.10877 -0.094671 -0.076004 -0.051223
706 -0.14729 -0.14833 -0.10874 -0.11205 -0.1376 -0.13977 -0.17348 -0.11119 -0.094331 -0.082574 -0.058131
707 -0.13411 -0.13159 -0.070585 -0.088377 -0.10647 -0.10045 -0.15546 -0.097063 -0.072248 -0.062764 -0.037852
708 -0.15548 -0.1426 -0.076265 -0.093619 -0.13107 -0.092087 -0.15662 -0.10536 -0.064643 -0.068853 -0.051896
709 -0.15903 -0.16006 -0.087137 -0.12492 -0.12625 -0.098394 -0.18521 -0.12292 -0.094241 -0.091558 -0.051102
710 -0.13858 -0.13901 -0.074313 -0.11282 -0.11449 -0.086025 -0.17369 -0.10163 -0.06367 -0.059845 -0.015474
711 -0.15068 -0.14738 -0.07459 -0.10674 -0.11931 -0.096652 -0.17641 -0.10968 -0.074363 -0.07179 0.0055906
712 -0.16922 -0.15697 -0.10179 -0.12492 -0.14363 -0.13016 -0.21182 -0.13169 -0.10238 -0.089138 0.016597
713 -0.14349 -0.14012 -0.08102 -0.10745 -0.12353 -0.13209 -0.16572 -0.11044 -0.088321 -0.069913 0.051441
714 -0.17563 -0.16464 -0.097946 -0.14834 -0.14662 -0.13975 -0.1994 -0.12054 -0.11438 -0.083971 0.016631
715 -0.14776 -0.13656 -0.055601 -0.11539 -0.11403 -0.1172 -0.15232 -0.10034 -0.091201 -0.067136 -0.0035851
716 -0.16209 -0.15207 -0.0922 -0.12865 -0.11923 -0.1392 -0.16194 -0.11295 -0.098565 -0.0836 -0.04274
717 -0.1711 -0.16209 -0.085139 -0.1418 -0.13823 -0.15184 -0.19149 -0.12936 -0.1103 -0.082871 -0.054867
718 -0.15273 -0.14384 -0.067495 -0.12255 -0.12682 -0.14529 -0.16264 -0.11059 -0.092903 -0.080618 -0.043457
719 -0.13151 -0.1134 -0.027757 -0.10296 -0.099376 -0.10683 -0.14723 -0.089372 -0.069655 -0.059542 -0.020496
720 -0.14886 -0.1139 -0.041124 -0.13174 -0.12622 -0.13003 -0.17492 -0.096077 -0.080654 -0.078736 -0.048909
721 -0.15396 -0.088434 -0.035992 -0.12742 -0.13054 -0.14483 -0.17087 -0.10107 -0.089038 -0.071895 -0.037241
722 -0.16912 -0.075557 -0.06293 -0.13925 -0.14088 -0.15087 -0.17917 -0.11499 -0.09839 -0.092234 -0.062671
723 -0.15466 -0.057664 -0.072931 -0.16107 -0.1417 -0.15141 -0.18566 -0.11584 -0.087794 -0.099422 -0.054685
724 -0.16341 -0.084047 -0.070496 -0.14439 -0.14642 -0.16654 -0.19709 -0.11782 -0.096261 -0.082301 -0.036779
725 -0.15349 -0.1102 -0.077266 -0.14082 -0.13496 -0.14672 -0.18115 -0.11478 -0.095247 -0.07943 -0.017924
726 -0.16022 -0.12852 -0.066524 -0.13549 -0.14039 -0.1539 -0.19801 -0.11482 -0.10495 -0.06113 0.02969
727 -0.16527 -0.14332 -0.06873 -0.14735 -0.14445 -0.16102 -0.21079 -0.11513 -0.11263 -0.080726 0.055227
728 -0.151 -0.12856 -0.042579 -0.12811 -0.12932 -0.14343 -0.19063 -0.096172 -0.087757 -0.068091 0.060021
729 -0.16068 -0.13293 -0.065713 -0.1411 -0.12756 -0.14602 -0.18557 -0.10369 -0.087653 -0.062241 0.013624
730 -0.1521 -0.12198 -0.061391 -0.13451 -0.14215 -0.1331 -0.1643 -0.10024 -0.064654 -0.059655 0.0048352
731 -0.16802 -0.14775 -0.074896 -0.15861 -0.1527 -0.16055 -0.19162 -0.11222 -0.073782 -0.083036 -0.029731
732 -0.15686 -0.13598 -0.062421 -0.13724 -0.1246 -0.14705 -0.18977 -0.088657 -0.065449 -0.074776 -0.020891
733 -0.1504 -0.13912 -0.059693 -0.14282 -0.132 -0.13449 -0.17904 -0.10335 -0.073229 -0.076448 -0.028307
734 -0.13284 -0.12445 -0.047959 -0.12181 -0.12138 -0.11579 -0.14847 -0.093633 -0.060956 -0.060717 -0.050751
735 -0.163 -0.14309 -0.063623 -0.1465 -0.13678 -0.11432 -0.17305 -0.10256 -0.092554 -0.075213 -0.042694
736 -0.15493 -0.13106 -0.078437 -0.15302 -0.13394 -0.10156 -0.18256 -0.10066 -0.086408 -0.0688 -0.034292
737 -0.16378 -0.13317 -0.047577 -0.15031 -0.11666 -0.068358 -0.14609 -0.10098 -0.088541 -0.069396 -0.030144
738 -0.15342 -0.13541 -0.05395 -0.13995 -0.13408 -0.082886 -0.20424 -0.10274 -0.093995 -0.070977 -0.045118
739 -0.16946 -0.14492 -0.055429 -0.14525 -0.13876 -0.093606 -0.19135 -0.085286 -0.10108 -0.083534 -0.044618
740 -0.16673 -0.15568 -0.072272 -0.14975 -0.12825 -0.1041 -0.21241 0.014832 -0.079187 -0.082517 -0.04272
741 -0.16267 -0.13222 -0.04992 -0.13519 -0.13293 -0.11837 -0.18762 0.0078105 -0.034989 -0.061128 0.0044359
742 -0.17492 -0.15181 -0.086105 -0.15583 -0.15458 -0.14747 -0.20542 -0.043158 -0.082234 -0.075368 0.012164
743 -0.15372 -0.14686 -0.070738 -0.15533 -0.15758 -0.15871 -0.22912 -0.05937 -0.077804 -0.076307 0.046233
744 -0.15119 -0.15172 -0.072608 -0.16011 -0.13819 -0.13659 -0.19978 -0.070428 -0.04892 -0.071419 0.037766
745 -0.11955 -0.12946 -0.064557 -0.16269 -0.13741 -0.13454 -0.18713 -0.06804 0.0080081 -0.065059 0.025566
746 -0.11681 -0.11874 -0.060639 -0.13714 -0.12894 -0.1248 -0.21357 -0.064329 0.022764 -0.068146 -0.0090055
747 -0.11908 -0.094036 -0.069027 -0.13766 -0.13593 -0.14696 -0.20586 -0.064448 0.0054734 -0.080842 -0.025548
748 -0.12804 -0.02755 -0.061974 -0.13118 -0.1174 -0.12677 -0.21226 -0.068398 -0.027107 -0.067675 -0.040052
749 -0.12455 0.0067859 -0.044727 -0.12663 -0.12457 -0.10974 -0.18991 -0.070947 -0.03684 -0.062531 -0.036911
750 -0.12164 -0.012573 -0.050816 -0.13062 -0.11631 -0.11222 -0.21163 -0.079181 -0.038328 -0.053442 -0.039634
751 -0.14671 -0.04965 -0.058279 -0.14575 -0.13385 -0.10492 -0.20307 -0.09099 -0.053376 -0.065723 -0.043332
752 -0.1392 -0.087698 -0.052042 -0.12751 -0.12464 -0.086227 -0.19851 -0.085884 -0.053779 -0.058048 -0.044185
753 -0.14776 -0.11797 -0.071339 -0.13442 -0.14576 -0.097072 -0.22588 -0.098308 -0.071548 -0.061894 -0.057992
754 -0.12786 -0.0972 -0.061707 -0.10599 -0.11778 -0.049981 -0.18725 -0.091932 -0.057636 -0.063543 -0.047079
755 -0.13966 -0.12052 -0.07029 -0.14186 -0.13398 -0.03883 -0.20254 -0.10312 -0.071127 -0.061825 -0.062704
756 -0.13235 -0.10344 -0.080277 -0.1339 -0.11109 -0.011707 -0.19687 -0.1014 -0.056125 -0.063992 -0.052405
757 -0.13147 -0.11029 -0.09862 -0.14881 -0.12915 -0.046381 -0.20012 -0.10238 -0.05506 -0.052798 -0.023309
758 -0.098145 -0.094602 -0.088362 -0.14407 -0.11782 -0.067738 -0.18842 -0.093477 -0.040174 -0.047174 -0.020558
759 -0.083878 -0.097479 -0.070242 -0.13636 -0.11532 -0.079594 -0.19477 -0.094462 -0.043762 -0.03478 0.008118
760 -0.07187 -0.076206 -0.068869 -0.14196 -0.1146 -0.08899 -0.1762 -0.098652 -0.048391 -0.034378 -0.00109
761 -0.067876 -0.061754 -0.054749 -0.12877 -0.10486 -0.089446 -0.17823 -0.097953 -0.048723 -0.037275 -0.014951
762 -0.08905 -0.061993 -0.089879 -0.13108 -0.12216 -0.088593 -0.18871 -0.11562 -0.074452 -0.050185 -0.042234
763 -0.083604 -0.025066 -0.083234 -0.12412 -0.083507 -0.075547 -0.18115 -0.088375 -0.062886 -0.037143 -0.034733
764 -0.11678 -0.0095666 -0.090662 -0.14926 -0.1144 -0.10156 -0.18648 -0.10723 -0.068415 -0.050996 -0.050112
765 -0.12356 -0.0176 -0.10419 -0.15534 -0.15168 -0.12137 -0.22729 -0.11741 -0.067884 -0.057854 -0.058449
766 -0.14205 -0.019184 -0.11658 -0.17801 -0.12995 -0.12212 -0.2193 -0.1265 -0.077742 -0.057828 -0.051489
767 -0.13845 -0.048926 -0.10083 -0.14732 -0.14484 -0.13168 -0.21996 -0.12997 -0.089577 -0.056562 -0.074288
768 -0.11949 -0.072934 -0.1007 -0.16587 -0.14201 -0.11517 -0.1967 -0.11432 -0.082845 -0.045054 -0.073616
769 -0.12509 -0.074965 -0.090124 -0.14582 -0.10749 -0.10573 -0.19378 -0.11081 -0.0599 -0.050542 -0.071318
770 -0.12323 -0.074545 -0.093903 -0.13685 -0.11708 -0.097956 -0.19394 -0.10538 -0.011996 -0.044482 -0.062712
771 -0.11355 -0.090258 -0.11575 -0.14323 -0.12482 -0.11052 -0.2049 -0.11651 0.0061668 -0.055764 -0.086004
772 -0.076491 -0.071394 -0.081255 -0.1268 -0.10405 -0.075426 -0.1765 -0.086577 0.01398 -0.036961 -0.049643
773 -0.048252 -0.084829 -0.088489 -0.16171 -0.12181 -0.063847 -0.19856 -0.10515 -0.052936 -0.036837 -0.05849
774 -0.022043 -0.084086 -0.088391 -0.1413 -0.11502 -0.0097704 -0.19196 -0.11391 -0.05917 -0.03912 -0.068308
775 -0.043126 -0.070946 -0.091718 -0.12941 -0.11657 0.0036029 -0.19909 -0.10456 -0.053157 -0.049302 -0.059387
776 -0.0866 -0.076402 -0.098526 -0.13127 -0.11544 -0.015547 -0.19997 -0.11274 -0.080676 -0.049054 -0.063958
777 -0.078816 -0.029365 -0.095114 -0.14646 -0.11125 -0.030907 -0.16842 -0.11042 -0.065741 -0.037652 -0.052051
778 -0.08427 0.023397 -0.094831 -0.11907 -0.12139 -0.074559 -0.1956 -0.096158 -0.052255 -0.036026 -0.025089
779 -0.097207 0.032938 -0.10589 -0.14194 -0.10253 -0.093787 -0.20068 -0.11124 -0.070355 -0.044939 -0.054896
780 -0.091907 0.012983 -0.08604 -0.11568 -0.091577 -0.077263 -0.18201 -0.091072 -0.06114 -0.031814 -0.067986
781 -0.11099 -0.038887 -0.10697 -0.15559 -0.13032 -0.096417 -0.21725 -0.10941 -0.072177 -0.055482 -0.068551
782 -0.089996 -0.050043 -0.088459 -0.13132 -0.10427 -0.087581 -0.19531 -0.10111 -0.063226 -0.036653 -0.059793
783 -0.095774 -0.07177 -0.10244 -0.15329 -0.10876 -0.10571 -0.21759 -0.10834 -0.071218 -0.048748 -0.069381
784 -0.10113 -0.080834 -0.12754 -0.16541 -0.12321 -0.11546 -0.21914 -0.12078 -0.089392 -0.062073 -0.095447
785 -0.077758 -0.091244 -0.097175 -0.15345 -0.12772 -0.11682 -0.20934 -0.11376 -0.075857 -0.052761 -0.087868
786 -0.039967 -0.095688 -0.12183 -0.16761 -0.11509 -0.11589 -0.21647 -0.11643 -0.080046 -0.057735 -0.087053
787 0.023104 -0.076784 -0.10789 -0.13529 -0.10458 -0.1001 -0.20663 -0.10784 -0.06938 -0.050524 -0.089769
788 0.013106 -0.078584 -0.10865 -0.16031 -0.12746 -0.1055 -0.22298 -0.11126 -0.080347 -0.054617 -0.084679
789 -0.049595 -0.095619 -0.11943 -0.15765 -0.12948 -0.1141 -0.22709 -0.12365 -0.093742 -0.074092 -0.10567
790 -0.042435 -0.070072 -0.085513 -0.13416 -0.099704 -0.04081 -0.16114 -0.098545 -0.058433 -0.033679 -0.079551
791 -0.082416 -0.074875 -0.11403 -0.16026 -0.11902 -0.03763 -0.21125 -0.11626 -0.084017 -0.047404 -0.085477
792 -0.075422 -0.040261 -0.11396 -0.17299 -0.12131 -0.031587 -0.1981 -0.12059 -0.094045 -0.05703 -0.10369
793 -0.073911 0.036621 -0.10979 -0.15665 -0.12205 -0.014258 -0.1996 -0.11434 -0.071882 -0.052376 -0.095658
794 -0.072501 0.057288 -0.09231 -0.15321 -0.11684 -0.022552 -0.17622 -0.10487 -0.059421 -0.044827 -0.080468
795 -0.069412 0.047625 -0.097731 -0.14275 -0.12352 -0.049646 -0.18107 -0.10307 -0.071499 -0.05121 -0.091079
796 -0.074704 -0.0032008 -0.11021 -0.15139 -0.12607 -0.079985 -0.18119 -0.11848 -0.091164 -0.057461 -0.10704
797 -0.077606 -0.033457 -0.097327 -0.16857 -0.10595 -0.097235 -0.17931 -0.10457 -0.099867 -0.055367 -0.087941
798 -0.031188 -0.044722 -0.086528 -0.13666 -0.08758 -0.073562 -0.16865 -0.098132 -0.078069 -0.065009 -0.081265
799 -0.010797 -0.076438 -0.13154 -0.165 -0.13077 -0.12416 -0.21077 -0.13097 -0.11028 -0.086519 -0.11224
800 0.014653 -0.076592 -0.11699 -0.15224 -0.095702 -0.11575 -0.19638 -0.11569 -0.10896 -0.073469 -0.11791
801 0.028055 -0.05935 -0.10424 -0.14046 -0.086443 -0.09174 -0.19765 -0.10062 -0.10056 -0.06548 -0.093661
802 -0.022366 -0.072112 -0.099347 -0.14505 -0.11119 -0.10377 -0.20037 -0.10329 -0.091302 -0.072315 -0.11239
803 -0.066459 -0.093412 -0.10945 -0.16286 -0.12676 -0.10838 -0.20295 -0.094429 -0.1062 -0.08223 -0.11769
804 -0.07148 -0.085722 -0.11678 -0.15391 -0.14015 -0.11555 -0.22996 -0.099245 -0.10661 -0.078155 -0.11407
805 -0.08452 -0.089289 -0.1294 -0.18559 -0.13133 -0.088184 -0.23112 -0.094048 -0.1118 -0.078404 -0.11334
806 -0.077885 -0.08177 -0.10464 -0.15947 -0.11152 -0.05417 -0.20803 -0.096655 -0.11201 -0.06383 -0.11844
807 -0.06913 -0.017566 -0.11221 -0.15824 -0.11098 -0.038375 -0.20937 -0.097846 -0.10692 -0.075711 -0.11151
808 -0.038538 0.090856 -0.082601 -0.12583 -0.087239 0.0056503 -0.17143 -0.064047 -0.065967 -0.047313 -0.072098
809 -0.062617 0.069877 -0.099265 -0.13525 -0.12616 -0.014219 -0.20662 -0.080349 -0.090373 -0.068041 -0.11084
810 -0.066423 0.041351 -0.099273 -0.16144 -0.1013 -0.014937 -0.19841 -0.078552 -0.10002 -0.068138 -0.10859
811 0.0054641 0.0037191 -0.10778 -0.16489 -0.11306 -0.032646 -0.21194 -0.073291 -0.10763 -0.060937 -0.10154
812 0.083442 -0.018574 -0.079646 -0.15532 -0.10263 -0.032408 -0.19152 -0.039533 -0.082362 -0.028886 -0.094376
813 0.094023 -0.036166 -0.097409 -0.15174 -0.099421 -0.057205 -0.18108 0.038832 -0.084061 -0.0021854 -0.10074
814 0.052097 -0.048633 -0.10355 -0.15953 -0.10938 -0.071051 -0.19046 0.087057 -0.092963 -0.019567 -0.099373
815 0.0010665 -0.05116 -0.097761 -0.15922 -0.086905 -0.05886 -0.20918 0.061958 -0.087075 -0.013246 -0.091362
816 -0.028884 -0.054095 -0.10706 -0.17758 -0.10423 -0.073616 -0.21937 0.0060823 -0.10229 -0.03927 -0.097611
817 -0.037666 -0.068684 -0.11207 -0.15087 -0.074411 -0.07836 -0.20747 -0.033312 -0.10957 -0.05047 -0.12061
818 -0.046639 -0.071462 -0.12064 -0.17156 -0.077927 -0.094263 -0.22823 -0.054892 -0.11397 -0.056256 -0.11238
819 -0.046578 -0.072847 -0.098175 -0.16834 -0.075658 -0.083064 -0.20915 -0.062218 -0.11183 -0.058224 -0.11874
820 -0.053362 -0.073031 -0.11535 -0.17541 -0.08611 -0.092991 -0.22526 -0.067074 -0.10443 -0.058285 -0.11124
821 -0.044476 -0.037789 -0.11478 -0.14562 -0.095659 -0.096195 -0.22728 -0.066403 -0.10208 -0.047193 -0.12252
822 -0.035665 0.051397 -0.11765 -0.12789 -0.068992 -0.078441 -0.17714 -0.05645 -0.095005 -0.0512 -0.09718
823 -0.042914 0.08516 -0.10057 -0.1577 -0.079314 -0.083687 -0.19482 -0.058862 -0.10694 -0.046772 -0.1153
824 0.012737 0.09502 -0.095565 -0.15192 -0.077341 -0.068702 -0.18467 -0.058617 -0.10984 -0.033302 -0.11211
825 0.081136 0.026507 -0.10621 -0.17237 -0.10404 -0.086823 -0.22766 -0.059155 -0.12256 -0.055632 -0.13166
826 0.10078 0.0043557 -0.085747 -0.14639 -0.079258 0.016449 -0.18872 -0.042693 -0.10141 -0.034932 -0.10015
827 0.035743 -0.04444 -0.11848 -0.17077 -0.097356 0.037642 -0.21106 -0.058009 -0.12367 -0.045972 -0.11717
828 0.015186 -0.020475 -0.077099 -0.14133 -0.036415 0.12196 -0.15503 -0.019376 -0.096162 -0.017097 -0.095369
829 -0.016459 -0.047243 -0.092491 -0.15209 -0.064953 0.077152 -0.19725 -0.029351 -0.10331 -0.018357 -0.10285
830 -0.030901 -0.044908 -0.10338 -0.14426 -0.054328 0.02068 -0.20159 -0.027416 -0.1046 -0.0075998 -0.11414
831 -0.025158 -0.043241 -0.1079 -0.1416 -0.0531 -0.006847 -0.19924 0.052674 -0.099027 0.024009 -0.11007
832 -0.03963 -0.061712 -0.10609 -0.15329 -0.060756 -0.048007 -0.18414 0.082728 -0.10486 0.010396 -0.11452
833 -0.050554 -0.071815 -0.12236 -0.17829 -0.090813 -0.069949 -0.22342 0.065704 -0.11695 -0.01376 -0.13097
834 -0.04161 -0.037733 -0.087767 -0.14416 -0.060778 -0.041363 -0.17861 0.064248 -0.099989 -0.0075088 -0.11091
835 -0.054829 -0.034626 -0.11557 -0.1379 -0.074572 -0.06799 -0.20011 0.015303 -0.11801 -0.026537 -0.12759
836 -0.060741 0.026977 -0.098122 -0.16348 -0.068679 -0.061614 -0.1886 -0.019869 -0.11471 -0.032594 -0.12317
837 -0.036611 0.10685 -0.080988 -0.13498 -0.039996 -0.045955 -0.16484 -0.0061113 -0.087191 -0.010587 -0.10523
838 -0.037755 0.077912 -0.094779 -0.15874 -0.051707 -0.052187 -0.16902 -0.023515 -0.10404 -0.023951 -0.1265
839 -0.019324 0.060291 -0.1258 -0.19496 -0.067665 -0.075932 -0.22 -0.055469 -0.1239 -0.035089 -0.12282
840 0.077594 0.012815 -0.11476 -0.17399 -0.056933 -0.061952 -0.19226 -0.042503 -0.12129 -0.017196 -0.12405
841 0.11632 0.0017758 -0.084215 -0.1363 -0.032801 -0.039084 -0.19339 -0.015359 -0.092784 0.005286 -0.10241
842 0.048901 -0.038349 -0.096667 -0.16527 -0.049526 -0.066869 -0.20448 -0.040664 -0.1172 -0.0094372 -0.1278
843 -0.011762 -0.045549 -0.10886 -0.17297 -0.024871 -0.06005 -0.2101 -0.038071 -0.11851 -0.012461 -0.12192
844 -0.0075706 -0.023783 -0.11212 -0.14116 -0.01654 -0.059651 -0.17795 -0.016284 -0.10133 0.014512 -0.10355
845 -0.032762 -0.045604 -0.11302 -0.16359 -0.048951 -0.071766 -0.21393 -0.026601 -0.11195 0.021045 -0.1309
846 -0.043844 -0.05967 -0.10356 -0.17298 -0.043682 -0.077107 -0.209 -0.017762 -0.12916 0.0014408 -0.13112
847 -0.028681 -0.048744 -0.10537 -0.15273 -0.051257 -0.064728 -0.21422 0.034864 -0.10436 0.011899 -0.11323
848 -0.049111 -0.064444 -0.12254 -0.17567 -0.082126 -0.059199 -0.21415 0.11702 -0.1181 -0.0089126 -0.13272
849 -0.036987 -0.053641 -0.11305 -0.14808 -0.069795 0.05938 -0.19888 0.18175 -0.10648 -0.013517 -0.10876
850 -0.037707 -0.047243 -0.11883 -0.15638 -0.075423 0.10934 -0.17222 0.15508 -0.11734 -0.026143 -0.11683
851 -0.038741 0.016093 -0.089337 -0.14885 -0.072244 0.10974 -0.16555 0.077932 -0.108 -0.01204 -0.11659
852 -0.034036 0.10163 -0.099931 -0.14092 -0.070861 0.0707 -0.16777 0.017344 -0.097258 -0.018791 -0.11977
853 -0.030218 0.13457 -0.1026 -0.14439 -0.048226 0.034271 -0.13345 0.010845 -0.10138 -0.0055497 -0.11
854 -0.052183 0.09983 -0.11099 -0.15933 -0.077423 -0.039111 -0.20519 -0.015294 -0.11298 -0.023412 -0.12502
855 -0.059272 0.029167 -0.10523 -0.18271 -0.071426 -0.053612 -0.1975 -0.015191 -0.12961 -0.0060605 -0.13119
856 -0.052408 0.0005029 -0.086932 -0.16707 -0.058289 -0.046332 -0.16767 -0.0013283 -0.094453 0.016628 -0.12393
857 -0.057242 -0.028189 -0.095457 -0.15974 -0.076575 -0.073972 -0.19857 0.010558 -0.10012 0.026012 -0.11491
858 -0.049787 -0.014593 -0.069364 -0.14122 -0.040744 -0.041475 -0.18287 0.087286 -0.077331 0.048547 -0.1088
859 -0.066597 -0.042862 -0.1021 -0.15058 -0.065362 -0.062329 -0.20835 0.15996 -0.10403 0.038196 -0.12372
860 -0.068366 -0.054555 -0.092437 -0.16172 -0.073714 -0.059386 -0.18984 0.21411 -0.09804 0.03727 -0.14063
861 -0.075549 -0.049375 -0.083335 -0.16588 -0.073964 -0.074535 -0.22889 0.20034 -0.097327 0.017634 -0.13019
862 -0.045892 -0.022115 -0.051808 -0.14623 -0.028684 -0.044649 -0.17161 0.20583 -0.07258 0.022019 -0.11464
863 -0.076677 -0.049479 -0.070844 -0.17465 -0.051311 -0.077492 -0.18769 0.11779 -0.093016 -0.0045796 -0.13149
864 -0.072896 -0.045184 -0.049286 -0.15461 -0.043944 -0.078967 -0.21561 0.079346 -0.10112 -0.0057947 -0.1293
865 -0.079311 -0.057053 -0.042925 -0.18105 -0.0022935 -0.076042 -0.21361 0.058524 -0.10413 -0.016665 -0.13358
866 -0.070969 -0.04809 -0.043317 -0.16474 0.068262 -0.081744 -0.20944 0.041873 -0.098529 -0.012712 -0.12881
867 -0.0889 -0.057555 -0.030928 -0.1729 0.13103 -0.071315 -0.20676 0.03092 -0.10593 -0.010386 -0.13858
868 -0.079574 -0.045615 -0.014433 -0.18688 0.087269 -0.079011 -0.19891 0.043971 -0.10338 0.015466 -0.10901
869 -0.075504 -0.044918 0.010567 -0.15095 0.011165 -0.066896 -0.21717 0.049406 -0.094823 0.025617 -0.11904
870 -0.10054 -0.069488 -0.019622 -0.16534 -0.027223 -0.090607 -0.21142 0.025586 -0.11393 0.02948 -0.13697
871 -0.05076 -0.027973 0.019095 -0.13174 -0.0099951 -0.05299 -0.17382 0.072796 -0.069794 0.07345 -0.10094
872 -0.085465 -0.062765 -0.0076551 -0.16298 -0.032647 -0.071134 -0.18646 0.059093 -0.093902 0.070749 -0.11366
873 -0.094736 -0.082052 -0.018099 -0.17509 -0.055226 -0.093391 -0.21674 0.14331 -0.10129 0.057294 -0.121
874 -0.098428 -0.078376 -0.025206 -0.1679 -0.065445 -0.09714 -0.22872 0.25565 -0.092566 0.053677 -0.12437
875 -0.078377 -0.038879 -0.0052509 -0.16816 -0.046282 -0.076271 -0.20335 0.27517 -0.062475 0.054723 -0.088977
876 -0.097267 0.014529 -0.021526 -0.17938 -0.065519 -0.095005 -0.21549 0.2333 -0.091196 0.016032 -0.095984
877 -0.087647 0.09005 -0.0054299 -0.15419 -0.059846 -0.075628 -0.19244 0.19119 -0.082217 0.015806 -0.066511
878 -0.098751 0.077824 -0.019549 -0.17273 -0.081154 -0.11153 -0.21541 0.11531 -0.10141 -0.004651 -0.10902
879 -0.089559 0.035793 -0.01091 -0.16533 -0.054165 -0.071209 -0.17748 0.090567 -0.086342 -0.011719 -0.10804
880 -0.088671 -0.018616 -0.015699 -0.15218 -0.056804 -0.034245 -0.20237 0.087093 -0.071194 0.0066305 -0.1019
881 -0.10093 -0.036642 -0.035462 -0.16084 -0.045155 0.041178 -0.19821 0.082314 -0.015177 -0.0030922 -0.1104
882 -0.10416 -0.064814 -0.049296 -0.15552 -0.050033 0.089222 -0.18118 0.078008 0.053696 -0.0074127 -0.11987
883 -0.096494 -0.054158 -0.038415 -0.14222 -0.029622 0.096159 -0.19921 0.096846 0.050377 0.0012542 -0.11307
884 -0.090724 -0.048566 -0.050993 -0.15797 -0.031636 0.045868 -0.17913 0.090209 0.047071 0.0078347 -0.12897
885 -0.12644 -0.072155 -0.06857 -0.16334 -0.046126 -0.038289 -0.21929 0.064851 -0.020967 -0.0087258 -0.13474
886 -0.11796 -0.079761 -0.087606 -0.1719 -0.046855 -0.061163 -0.19951 0.06867 -0.031087 0.0020275 -0.13815
887 -0.11695 -0.077732 -0.086852 -0.1624 -0.050296 -0.047434 -0.19589 0.068765 -0.026714 0.049998 -0.12482
888 -0.096623 -0.053814 -0.067217 -0.1521 -0.045775 -0.041762 -0.17704 0.099851 -0.014558 0.083366 -0.096122
889 -0.10933 -0.071777 -0.091969 -0.17032 -0.065055 -0.054732 -0.18523 0.17761 -0.032483 0.071547 -0.12332
890 -0.10642 -0.074879 -0.089504 -0.14964 -0.064152 -0.054709 -0.15803 0.23026 -0.03664 0.078363 -0.12158
891 -0.11711 -0.076057 -0.079655 -0.15544 -0.06708 -0.060735 -0.19838 0.28897 -0.046493 0.072982 -0.11702
892 -0.13202 -0.097538 -0.094788 -0.18147 -0.085754 -0.090357 -0.21784 0.25389 -0.067027 0.0081551 -0.13733
893 -0.10522 -0.063526 -0.064499 -0.14041 -0.038337 -0.032926 -0.15827 0.24572 -0.031989 0.035449 -0.1081
894 -0.12611 -0.082056 -0.088447 -0.15562 -0.08749 -0.070852 -0.20095 0.13237 -0.063064 0.0055388 -0.12833
895 -0.10698 -0.073154 -0.08991 -0.1627 -0.075508 -0.06797 -0.16843 0.10752 -0.04751 -0.0045835 -0.12125
896 -0.13292 -0.092136 -0.10699 -0.15301 -0.071867 -0.083427 -0.20461 0.084443 -0.061617 -0.014766 -0.13493
897 -0.12514 -0.087005 -0.092134 -0.16244 -0.073234 -0.072591 -0.2014 0.092822 -0.015505 0.0049826 -0.13249
898 -0.11114 -0.070785 -0.0797 -0.1546 -0.046132 -0.066809 -0.20358 0.098569 0.0033324 -0.0059717 -0.12642
899 -0.099944 -0.070951 -0.076427 -0.1289 -0.028021 -0.050743 -0.17594 0.099059 0.031094 0.0071181 -0.11703
900 -0.10586 -0.073525 -0.062435 -0.12249 -0.029165 -0.066585 -0.18936 0.11487 0.049837 0.0085087 -0.11236
901 -0.11141 -0.090666 -0.080557 -0.12913 0.011686 -0.067785 -0.21784 0.10215 0.06831 -0.0039314 -0.13362
902 -0.12581 -0.086979 -0.068874 -0.14592 0.078003 -0.098258 -0.1988 0.089169 0.033882 -0.0076814 -0.13115
903 -0.10389 -0.089964 -0.077028 -0.14339 0.057419 -0.081683 -0.18862 0.086109 0.00095944 -0.01041 -0.11826
904 -0.12607 -0.11243 -0.10033 -0.15577 -0.010204 -0.1056 -0.21104 0.075116 -0.039614 -0.01587 -0.11333
905 -0.11551 -0.095868 -0.092755 -0.15718 -0.041339 -0.090584 -0.21139 0.1582 -0.024765 -0.015008 -0.13299
906 -0.11761 -0.090966 -0.09034 -0.13541 -0.040975 -0.090883 -0.18497 0.22494 -0.021105 -0.011551 -0.12594
907 -0.11767 -0.11104 -0.095426 -0.13957 -0.053563 -0.10031 -0.22583 0.26515 -0.026781 -0.02159 -0.1087
908 -0.10178 -0.091141 -0.091682 -0.13061 -0.045464 -0.085221 -0.19876 0.30038 -0.030576 -0.0076234 -0.12118
909 -0.12142 -0.1081 -0.11023 -0.13643 -0.066437 -0.11097 -0.20764 0.24147 -0.032924 -0.0016455 -0.12629
910 -0.12033 -0.10704 -0.087094 -0.14568 -0.074787 -0.10313 -0.22033 0.16174 -0.030098 0.029267 -0.1294
911 -0.11217 -0.10816 -0.070245 -0.11847 -0.039755 -0.083219 -0.17102 0.12407 0.0060651 0.070725 -0.10379
912 -0.10845 -0.11006 -0.069861 -0.13547 -0.053982 -0.10497 -0.19984 0.10417 0.030483 0.0847 -0.1088
913 -0.13061 -0.12173 -0.088169 -0.072817 -0.091069 -0.12061 -0.22122 0.086851 0.056647 0.062658 -0.12764
914 -0.11078 -0.10138 -0.060148 0.078369 -0.042932 -0.0966 -0.20132 0.10677 0.10469 0.072317 -0.10334
915 -0.12059 -0.12936 -0.0709 0.13425 -0.067361 -0.11371 -0.22743 0.086115 0.14539 0.02882 -0.13042
916 -0.1192 -0.11763 -0.062948 0.1783 -0.077147 -0.11883 -0.22385 0.085228 0.11532 0.0089353 -0.12174
917 -0.11403 -0.11367 -0.057012 0.17687 -0.064893 -0.12167 -0.22588 0.083262 0.047267 -0.0048751 -0.12879
918 -0.13218 -0.12976 -0.067856 0.04343 -0.059234 -0.11494 -0.21825 0.073639 0.0059993 -0.015443 -0.12992
919 -0.10723 -0.10829 -0.056395 0.0036314 -0.067908 -0.11525 -0.20855 0.090285 0.030426 -0.0014176 -0.12211
920 -0.1315 -0.13202 -0.070501 -0.0040132 -0.071147 -0.11742 -0.21089 0.071083 0.004252 -0.0026432 -0.13167
921 -0.11826 -0.11963 -0.069693 -0.022847 -0.069881 -0.13159 -0.20555 0.080321 0.0043363 0.015056 -0.1219
922 -0.11566 -0.11901 -0.063641 -0.038153 -0.06666 -0.11376 -0.20297 0.073483 0.010369 0.021483 -0.13466
923 -0.126 -0.12084 -0.080219 -0.030418 -0.062875 -0.11945 -0.1895 0.081099 0.0045203 0.0026705 -0.11589
924 -0.12866 -0.14379 -0.088101 -0.043529 -0.075902 -0.13459 -0.20525 0.06417 0.01903 -0.0059759 -0.12119
925 -0.12397 -0.13092 -0.09897 -0.04446 -0.076004 -0.1259 -0.20131 0.067309 0.031326 -0.0035271 -0.12032
926 -0.12961 -0.13638 -0.099954 -0.047834 -0.094022 -0.13588 -0.23479 0.060844 0.052608 -0.015183 -0.13531
927 -0.13562 -0.14055 -0.098516 -0.068237 -0.088528 -0.12933 -0.22003 0.057552 0.0458 -0.0080024 -0.11609
928 -0.12766 -0.13997 -0.10026 -0.057085 -0.10245 -0.1359 -0.21882 0.051714 0.020355 -0.0064569 -0.035571
929 -0.14201 -0.15104 -0.11774 -0.083384 -0.10582 -0.14892 -0.23508 0.038218 0.0094953 -0.012343 0.00042639
930 -0.12689 -0.13938 -0.097219 -0.061608 -0.088207 -0.13481 -0.21604 0.040027 0.033235 -0.0080542 0.036043
931 -0.14616 -0.14971 -0.10186 -0.080088 -0.084327 -0.13714 -0.22304 0.034181 0.02296 -0.01362 0.004227
932 -0.13019 -0.14137 -0.11188 -0.07228 -0.027069 -0.14315 -0.20251 0.036192 0.0023052 -0.021662 -0.041366
933 -0.12756 -0.13219 -0.096533 -0.071588 0.00016736 -0.13235 -0.19009 0.036385 0.021753 -0.015308 -0.065779
934 -0.11937 -0.12779 -0.087532 -0.064136 0.048292 -0.12547 -0.1943 0.042719 0.042742 -0.014808 -0.067405
935 -0.13528 -0.13995 -0.081003 -0.069942 0.019286 -0.13735 -0.2153 0.036913 0.052195 -0.029493 -0.075042
936 -0.1398 -0.13315 -0.097748 -0.077636 -0.026025 -0.13229 -0.20882 0.032035 0.12352 -0.030229 -0.088886
937 -0.13336 -0.13655 -0.096414 -0.056384 -0.04882 -0.13204 -0.21661 0.029101 0.15062 -0.035055 -0.086507
938 -0.11645 -0.1331 -0.098998 -0.075079 -0.063102 -0.13837 -0.2048 0.033569 0.12945 -0.025823 -0.082172
939 -0.15658 -0.1412 -0.10701 -0.10033 -0.067202 -0.13651 -0.23068 0.011838 0.053853 -0.05235 -0.092475
940 -0.14529 -0.15419 -0.11608 -0.087645 -0.074515 -0.15524 -0.22244 0.0061714 0.0047883 -0.055671 -0.1077
941 -0.15272 -0.15248 -0.11784 -0.094229 -0.094569 -0.15857 -0.22293 -0.0019699 -0.0016557 -0.050594 -0.10211
942 -0.14316 -0.15107 -0.085032 -0.096868 -0.076208 -0.13035 -0.19988 0.0011571 0.00065876 -0.058812 -0.11
943 -0.1329 -0.13963 -0.088567 -0.084454 -0.070992 -0.14218 -0.19729 0.0177 0.0025756 -0.065551 -0.10462
944 -0.12985 -0.13454 -0.095414 -0.087513 -0.073575 -0.13465 -0.20392 0.012606 0.0052959 -0.031307 -0.077887
945 -0.14294 -0.13211 -0.099536 -0.0851 -0.076034 -0.1365 -0.19029 0.015475 0.0061453 -0.044158 -0.038252
946 -0.13175 -0.12821 -0.088458 -0.084345 -0.061221 -0.13607 -0.18367 0.021605 0.010686 -0.027077 -0.017681
947 -0.13503 -0.13225 -0.096332 -0.08937 -0.065042 -0.14032 -0.20306 0.010106 0.0090402 -0.049491 -0.017795
948 -0.14464 -0.14029 -0.091286 -0.09151 -0.071365 -0.12069 -0.19211 0.012115 0.031302 -0.039956 -0.045352
949 -0.15479 -0.14653 -0.1228 -0.10738 -0.092864 -0.10036 -0.21576 0.0075529 0.040888 -0.057931 -0.082204
950 -0.13403 -0.13179 -0.10324 -0.1083 -0.081027 -0.077456 -0.17922 0.0073543 0.062067 -0.054072 -0.06874
951 -0.1501 -0.152 -0.10955 -0.10365 -0.093389 -0.082252 -0.20422 -0.0027475 0.029985 -0.062539 -0.083912
952 -0.14533 -0.13985 -0.10888 -0.11411 -0.092355 -0.10153 -0.20272 0.0023965 0.010822 -0.057564 -0.089473
953 -0.14066 -0.14239 -0.10392 -0.096441 -0.086033 -0.11172 -0.21794 0.0012173 -0.0069318 -0.056808 -0.081551
954 -0.16337 -0.16193 -0.11181 -0.1132 -0.11237 -0.1527 -0.24113 -0.01082 -0.022901 -0.077362 -0.10344
955 -0.14495 -0.13919 -0.079976 -0.10999 -0.086708 -0.13951 -0.21271 -0.010529 -0.014506 -0.076346 -0.090311
956 -0.14277 -0.14181 -0.046112 -0.11092 -0.084667 -0.1285 -0.22567 -0.0080735 -0.010208 -0.055112 -0.073837
957 -0.13838 -0.14274 -0.049214 -0.10513 -0.078315 -0.1231 -0.20298 -0.00047867 -0.021092 -0.062218 -0.01543
958 -0.13192 -0.1419 -0.038418 -0.10178 -0.079642 -0.13041 -0.20484 -0.0096009 -0.0098702 -0.05446 0.018433
959 -0.14767 -0.14868 -0.027801 -0.096807 -0.090842 -0.13908 -0.23237 -0.021272 -0.01725 -0.057659 0.036936
960 -0.1562 -0.15062 -0.042833 -0.12343 -0.097688 -0.14572 -0.22848 -0.023256 -0.032112 -0.046875 0.032187
961 -0.15162 -0.1503 -0.035053 -0.13269 -0.088327 -0.14631 -0.23094 -0.027581 -0.034606 -0.06158 0.034585
962 -0.15614 -0.1514 -0.029729 -0.14064 -0.11288 -0.15548 -0.23469 -0.026351 -0.042242 -0.062534 -0.01767
963 -0.15227 -0.15033 -0.034487 -0.12752 -0.090749 -0.15453 -0.22016 -0.031108 -0.042849 -0.06947 -0.043067
964 -0.15434 -0.14313 -0.025831 -0.1278 -0.08975 -0.15198 -0.23132 -0.032405 -0.036482 -0.067856 -0.05123
965 -0.14031 -0.14151 -0.0015917 -0.10122 -0.084267 -0.12847 -0.20011 -0.022298 -0.034336 -0.064363 -0.047308
966 -0.14719 -0.14977 0.010569 -0.10991 -0.077316 -0.12812 -0.2028 -0.016645 -0.029623 -0.055524 -0.046545
967 -0.15315 -0.15578 -0.0083671 -0.1024 -0.07851 -0.14046 -0.19411 -0.02121 -0.052552 -0.069765 -0.062573
968 -0.16788 -0.16129 -0.017871 -0.15576 -0.11108 -0.16625 -0.24062 -0.039696 -0.065 -0.076868 -0.07949
969 -0.15342 -0.15632 -0.0020839 -0.10963 -0.091996 -0.1372 -0.21698 -0.032463 -0.045505 -0.068222 -0.071893
970 -0.14791 -0.14186 -0.0012133 -0.13395 -0.082692 -0.13086 -0.1929 -0.030463 -0.038227 -0.057381 -0.061603
971 -0.12803 -0.13681 -0.014026 -0.11081 -0.080683 -0.09795 -0.20616 -0.024962 -0.019741 -0.052396 -0.05046
972 -0.14218 -0.13632 -0.027364 -0.13218 -0.07824 -0.066756 -0.2107 -0.030937 1.831e-05 -0.057091 -0.05638
973 -0.14906 -0.16135 -0.032878 -0.12725 -0.10373 -0.063701 -0.21669 -0.039556 0.0095255 -0.065053 -0.066118
974 -0.14838 -0.13964 -0.041242 -0.13734 -0.10648 -0.058324 -0.21613 -0.037071 0.049686 -0.073829 -0.081963
975 -0.15404 -0.14196 -0.024134 -0.11552 -0.091041 -0.011258 -0.18795 -0.031917 0.090689 -0.054903 -0.036299
976 -0.15404 -0.14295 -0.037169 -0.13113 -0.091744 -0.029749 -0.20583 -0.03751 0.076054 -0.049023 -0.0015796
977 -0.1567 -0.15092 -0.028896 -0.13758 -0.10024 -0.066272 -0.21863 -0.043967 -0.0092483 -0.059812 0.0057441
978 -0.15455 -0.15151 -0.034295 -0.12049 -0.10191 -0.084222 -0.247 -0.034708 -0.032695 -0.058391 0.013004
979 -0.14867 -0.1468 -0.030818 -0.13847 -0.11293 -0.10951 -0.21851 -0.048695 -0.031754 -0.06562 -0.013802
980 -0.13799 -0.13229 -0.023519 -0.12554 -0.093538 -0.098239 -0.20759 -0.034128 -0.026227 -0.056442 -0.029454
981 -0.16125 -0.16165 -0.051083 -0.15739 -0.12064 -0.13458 -0.25829 -0.069956 -0.068412 -0.082931 -0.078323
982 -0.15648 -0.15073 -0.024937 -0.16598 -0.088908 -0.11758 -0.2166 -0.051568 -0.04285 -0.068375 -0.053942
983 -0.14153 -0.13811 -0.010407 -0.13358 -0.048122 -0.083772 -0.20835 -0.02516 -0.029096 -0.061027 -0.055309
984 -0.15167 -0.15509 -0.020473 -0.13538 -0.045578 -0.090375 -0.20462 -0.042758 -0.035406 -0.070791 -0.071395
985 -0.14939 -0.16019 -0.035478 -0.14153 -0.078866 -0.080423 -0.21616 -0.046206 -0.034262 -0.0741 -0.067619
986 -0.15048 -0.14723 -0.011987 -0.12527 -0.075933 -0.046074 -0.19359 -0.036507 -0.038539 -0.060007 -0.054701
987 -0.14895 -0.14754 -0.027039 -0.13402 -0.09829 -0.048844 -0.19821 -0.043005 -0.050902 -0.07219 -0.057373
988 -0.13311 -0.14301 -0.014437 -0.12807 -0.082387 -0.022886 -0.18661 -0.029967 -0.038551 -0.059999 -0.058198
989 -0.14682 -0.15235 -0.018753 -0.13512 -0.092253 -0.04466 -0.19151 -0.049122 -0.056895 -0.070986 -0.068219
990 -0.14179 -0.15689 -0.021695 -0.13107 -0.089321 -0.059593 -0.1906 -0.03553 -0.051885 -0.063335 -0.065699
991 -0.1471 -0.14383 -0.017392 -0.13413 -0.097581 -0.09959 -0.2319 -0.055243 -0.057379 -0.064984 -0.054823
992 -0.14664 -0.14104 -0.0031001 -0.12385 -0.090965 -0.095979 -0.21097 -0.043601 -0.060854 -0.078983 -0.066113
993 -0.12161 -0.12442 0.0185 -0.11585 -0.064848 -0.077899 -0.17915 -0.027312 -0.030565 -0.047009 -0.051391
994 -0.15041 -0.1614 -0.018056 -0.15017 -0.10333 -0.1105 -0.19854 -0.051352 -0.063416 -0.073227 -0.063978
995 -0.14135 -0.15356 -0.013502 -0.15468 -0.10502 -0.11598 -0.22705 -0.064041 -0.047776 -0.064853 -0.084417
996 -0.1364 -0.13817 0.04137 -0.12791 -0.07395 -0.10374 -0.19754 -0.039146 -0.024841 -0.057849 -0.055542
997 -0.15185 -0.15467 0.075891 -0.14859 -0.084127 -0.1146 -0.23671 -0.060618 -0.040287 -0.075128 -0.077819
998 -0.14041 -0.13987 0.12028 -0.13797 -0.068185 -0.097766 -0.20576 -0.049877 -0.04707 -0.061237 -0.057959
999 -0.13245 -0.13368 0.13183 -0.12598 -0.057192 -0.084416 -0.20979 -0.047666 -0.041892 -0.059009 -0.042362
1000 -0.14405 -0.14165 0.14697 -0.15701 -0.10131 -0.12132 -0.22751 -0.062618 -0.06222 -0.061321 -0.067992
1001 -0.14896 -0.13504 0.15523 -0.14529 -0.095345 -0.10005 -0.23804 -0.064654 -0.052304 -0.059354 0.0062902
1002 -0.14977 -0.075299 0.17362 -0.13729 -0.10192 -0.067748 -0.24007 -0.058289 -0.051866 -0.062046 0.062135
1003 -0.13132 -0.022641 0.23389 -0.13869 -0.078451 -0.017972 -0.20161 -0.039395 -0.052797 -0.05896 0.099974
1004 -0.12573 0.017205 0.24346 -0.11215 -0.066566 0.013229 -0.18923 -0.036139 -0.046882 -0.049034 0.08233
1005 -0.12391 0.0028522 0.2461 -0.11268 -0.084293 0.06482 -0.20672 -0.04427 -0.05599 -0.056095 0.037203
1006 -0.12787 -0.029959 0.24662 -0.12756 -0.076117 0.066746 -0.21231 -0.052357 -0.06147 -0.059482 -0.0097941
1007 -0.14873 -0.091744 0.25063 -0.15469 -0.10379 0.024672 -0.20435 -0.065445 -0.071458 -0.078515 -0.034911
1008 -0.1422 -0.088285 0.29155 -0.14675 -0.093222 -0.013892 -0.20624 -0.051736 -0.057655 -0.070765 -0.0405
1009 -0.14636 -0.099564 0.26359 -0.16915 -0.098041 -0.058749 -0.22807 -0.063881 -0.068998 -0.070592 -0.041038
1010 -0.14964 -0.088487 0.28403 -0.13543 -0.083983 -0.048744 -0.2099 -0.057392 -0.073694 -0.078349 -0.047195
1011 -0.13919 -0.092631 0.29489 -0.13341 -0.092255 -0.07913 -0.23152 -0.062787 -0.073268 -0.078483 -0.040148
1012 -0.12365 -0.077738 0.28915 -0.12827 -0.080738 -0.062498 -0.22111 -0.050977 -0.049821 -0.059122 -0.044799
1013 -0.12128 -0.079861 0.28969 -0.13539 -0.034269 -0.058362 -0.20411 -0.045921 -0.058804 -0.064499 -0.027376
1014 -0.11711 -0.083006 0.25753 -0.12793 -0.015955 -0.063263 -0.21281 -0.049443 -0.056868 -0.057137 -0.0285
1015 -0.16406 -0.12159 0.20842 -0.16786 -0.062937 -0.11048 -0.2595 -0.082873 -0.091071 -0.080331 -0.073881
1016 -0.13607 -0.087951 0.22566 -0.1422 -0.0056431 -0.092146 -0.23446 -0.066473 -0.083186 -0.085589 -0.056612
1017 -0.14498 -0.035258 0.22303 -0.15377 -0.022387 -0.095035 -0.24704 -0.065813 -0.061319 -0.065493 -0.053568
1018 -0.12521 0.014973 0.21713 -0.15869 -0.053451 -0.076902 -0.2245 -0.050366 -0.056387 -0.058099 -0.035502
1019 -0.12708 0.026864 0.17482 -0.14432 -0.064365 -0.069668 -0.23504 -0.059046 -0.05722 -0.06439 -0.04166
1020 -0.13116 0.030538 0.12539 -0.14316 -0.069382 -0.072262 -0.24465 -0.069305 -0.078684 -0.074044 -0.063385
1021 -0.11833 0.094977 0.10399 -0.14427 -0.073206 -0.039022 -0.21975 -0.05502 -0.06864 -0.071274 -0.056968
1022 -0.12026 0.13754 0.10318 -0.12437 -0.066854 0.0076212 -0.22364 -0.038696 -0.059373 -0.059422 -0.059908
1023 -0.13101 0.061383 0.067538 -0.13952 -0.087046 0.0091177 -0.21368 -0.061184 -0.070726 -0.069883 -0.065569
1024 -0.11606 0.034172 0.075937 -0.13546 -0.074664 0.081836 -0.21229 -0.055249 -0.061591 -0.061795 -0.038273
1025 -0.1423 -0.02629 0.046106 -0.15158 -0.10429 0.088784 -0.25496 -0.063756 -0.068689 -0.083856 -0.053817
1026 -0.12838 -0.02725 0.056358 -0.11829 -0.037454 0.092448 -0.21678 -0.053757 -0.057778 -0.063883 0.038491
1027 -0.13254 -0.04748 0.03863 -0.15549 -0.045565 0.015994 -0.24989 -0.071419 -0.05597 -0.064397 0.063743
1028 -0.12848 -0.039925 0.036395 -0.13287 -0.012608 -0.011749 -0.20019 -0.053828 -0.040377 -0.062135 0.10369
1029 -0.1214 -0.0091963 0.0294 -0.13416 -0.021786 -0.039421 -0.2396 -0.057337 -0.040022 -0.059714 0.084423
1030 -0.11303 0.038472 0.050752 -0.1116 0.019521 -0.028907 -0.20701 -0.03892 -0.039261 -0.06285 0.023555
1031 -0.14554 0.026874 -0.0035262 -0.1766 0.0078236 -0.080861 -0.27049 -0.056212 -0.070876 -0.087572 -0.032149
1032 -0.12127 0.05551 0.021128 -0.13601 0.04091 -0.046615 -0.21357 -0.027302 -0.069698 -0.074523 -0.0076893
1033 -0.12525 0.062556 0.020887 -0.15894 -0.026122 -0.066161 -0.23541 -0.043534 -0.068344 -0.08002 -0.034194
1034 -0.10985 0.08576 0.034777 -0.12725 -0.005244 -0.044833 -0.19484 -0.032446 -0.056767 -0.067222 -0.01149
1035 -0.1171 0.069229 0.0081616 -0.14144 -0.04254 -0.052653 -0.20535 -0.041919 -0.068755 -0.065385 -0.03151
1036 -0.14584 0.050286 -0.0041918 -0.15716 -0.047366 -0.068146 -0.24385 -0.070887 -0.088701 -0.08247 -0.049497
1037 -0.1209 0.034696 -0.015336 -0.16935 -0.080605 -0.08294 -0.24631 -0.070482 -0.074277 -0.080533 -0.050309
1038 -0.12947 0.0058578 -0.010146 -0.14143 -0.047591 -0.065496 -0.23648 -0.06179 -0.069679 -0.076123 -0.038545
1039 -0.11552 0.022749 -0.005091 -0.14573 -0.053948 -0.05233 -0.22823 -0.050764 -0.049584 -0.070485 -0.030535
1040 -0.12496 0.01829 -0.011837 -0.14286 -0.046617 -0.065083 -0.20991 -0.05082 -0.05447 -0.071978 -0.035852
1041 -0.13088 0.036006 -0.030531 -0.16969 -0.075097 -0.083722 -0.26343 -0.064379 -0.068424 -0.073689 -0.054098
1042 -0.12682 0.078821 -0.036248 -0.15441 -0.053159 -0.068433 -0.22996 -0.062573 -0.072344 -0.057167 -0.046489
1043 -0.12211 0.116 -0.034679 -0.14289 -0.054572 -0.079017 -0.23606 -0.055283 -0.060248 -0.072455 -0.043471
1044 -0.11366 0.15157 -0.025448 -0.1593 -0.02383 -0.082281 -0.22386 -0.056705 -0.067982 -0.064492 -0.043924
1045 -0.10252 0.17335 -0.022472 -0.11976 0.074021 -0.073751 -0.22571 -0.052291 -0.070028 -0.068066 -0.048337
1046 -0.018459 0.20434 -0.033369 -0.13195 0.08266 -0.05395 -0.25868 -0.06014 -0.074878 -0.073219 -0.071492
1047 0.026 0.18981 -0.056137 -0.15198 0.071418 -0.062138 -0.26545 -0.074929 -0.092998 -0.081121 -0.057004
1048 0.15818 0.15804 -0.018862 -0.10937 0.085573 0.018478 -0.20101 -0.041637 -0.057549 -0.052968 -0.036575
1049 0.18174 0.11134 -0.01091 -0.082215 0.063529 0.088449 -0.22177 -0.039916 -0.056338 -0.057104 -0.032522
1050 0.10958 0.069883 -0.022957 -0.12821 0.055328 0.13602 -0.21325 -0.057752 -0.071005 -0.060989 0.0026679
1051 0.016147 0.043062 -0.026039 -0.14638 0.066853 0.12547 -0.24545 -0.051247 -0.07713 -0.060009 0.081676
1052 -0.031131 0.066359 -0.037535 -0.11211 0.067834 0.10333 -0.22802 -0.059029 -0.07275 -0.06396 0.10837
1053 -0.023586 0.10645 -0.039707 -0.10955 0.041549 0.062432 -0.21798 -0.057163 -0.04303 -0.03822 0.11716
1054 -0.025025 0.14135 -0.031217 -0.10299 0.005093 0.017092 -0.19745 -0.033531 -0.03477 -0.048655 0.053664
1055 -0.042721 0.14394 -0.05358 -0.11855 -0.021116 -0.027828 -0.22752 -0.060508 -0.05963 -0.061331 -0.0019703
1056 -0.047094 0.15003 -0.060273 -0.11729 -0.0209 -0.029036 -0.2285 -0.058742 -0.069534 -0.072787 -0.021169
1057 -0.042668 0.13826 -0.042535 -0.11108 -0.023038 -0.025186 -0.23669 -0.05668 -0.069206 -0.06573 -0.021766
1058 -0.054704 0.090182 -0.086581 -0.14616 -0.0539 -0.066278 -0.24905 -0.083786 -0.084406 -0.084068 -0.037245
1059 -0.014271 0.074905 -0.070311 -0.11238 -0.015423 -0.050296 -0.2283 -0.072203 -0.074743 -0.069838 -0.026935
1060 -0.012233 0.05559 -0.059706 -0.14106 -0.0034218 -0.059948 -0.25763 -0.065877 -0.092822 -0.079891 -0.040282
1061 0.084015 0.063404 -0.061638 -0.10825 0.015887 -0.04136 -0.2383 -0.053583 -0.064972 -0.065078 -0.029552
1062 0.084947 0.049455 -0.077351 -0.13855 -0.0049733 -0.064956 -0.247 -0.066441 -0.083989 -0.071517 -0.044166
1063 0.14354 0.11735 -0.034665 -0.091699 0.036798 -0.017029 -0.18791 -0.038103 -0.050189 -0.053125 -0.022581
1064 0.10507 0.14175 -0.076916 -0.12175 -0.010665 -0.059857 -0.24243 -0.070516 -0.059504 -0.075474 -0.046267
1065 0.048295 0.18991 -0.063486 -0.1218 -0.015606 -0.048758 -0.2571 -0.062099 -0.052679 -0.063531 -0.036141
1066 0.015913 0.25429 -0.068991 -0.12756 -0.03236 -0.063949 -0.2135 -0.06608 -0.064879 -0.070369 -0.045014
1067 0.0038144 0.2439 -0.078496 -0.13318 -0.044058 -0.071627 -0.2127 -0.068374 -0.041682 -0.059999 -0.039656
1068 0.011616 0.22843 -0.043326 -0.0905 -0.016376 -0.0369 -0.19403 -0.042576 0.008025 -0.045209 -0.019915
1069 -0.021487 0.11398 -0.065367 -0.14355 -0.071695 -0.10044 -0.26002 -0.083888 0.071259 -0.080886 -0.070769
1070 0.0095758 0.10882 -0.043681 -0.11248 -0.055187 -0.057583 -0.2306 -0.053784 0.1427 -0.05227 -0.036915
1071 0.023898 0.068958 -0.060273 -0.12342 -0.061802 -0.081722 -0.25589 -0.065983 0.098503 -0.060031 -0.052955
1072 0.11692 0.10116 -0.027597 -0.096852 -0.014323 -0.031367 -0.19447 -0.044258 0.045263 -0.042522 -0.00011964
1073 0.20429 0.057275 -0.053546 -0.10803 -0.029228 -0.029683 -0.23495 -0.072463 -0.024143 -0.057906 0.081732
1074 0.26727 0.085022 -0.041231 -0.10557 0.0019547 0.04218 -0.22265 -0.060953 0.0070084 -0.040101 0.13698
1075 0.26106 0.056087 -0.050604 -0.098739 0.012733 0.097628 -0.21973 -0.06606 -0.019607 -0.050465 0.1124
1076 0.18261 0.04848 -0.04672 -0.11873 0.017067 0.12716 -0.20771 -0.069569 -0.02049 -0.053058 0.1114
1077 0.12318 0.10118 -0.055549 -0.11008 0.054238 0.1419 -0.19549 -0.053917 -0.023503 -0.042037 0.055606
1078 0.081106 0.13252 -0.053127 -0.11525 0.034529 0.087354 -0.23487 -0.061912 -0.022717 -0.049349 0.024259
1079 0.080421 0.21108 -0.046463 -0.11873 0.064333 0.033417 -0.21605 -0.06086 -0.021235 -0.051698 0.0074568
1080 0.091075 0.23984 -0.028029 -0.087867 0.031771 0.010275 -0.18065 -0.040624 -0.0043753 -0.019974 0.011273
1081 0.060908 0.218 -0.038525 -0.092882 0.0024319 -0.015615 -0.24435 -0.062893 -0.015497 -0.042003 -0.0039727
1082 0.04196 0.16148 -0.063446 -0.13045 -0.033901 -0.047608 -0.26042 -0.079496 -0.026956 -0.038287 -0.020128
1083 0.085569 0.10017 -0.064468 -0.11889 -0.04148 -0.038872 -0.23309 -0.070279 -0.0042444 -0.043482 -0.0047376
1084 0.16659 0.10311 -0.043915 0.026469 -0.017561 -0.017388 -0.21725 -0.041372 0.026081 -0.036683 -0.0083961
1085 0.26323 0.081623 -0.042148 0.21253 -0.017846 -0.025095 -0.21997 -0.051958 0.040641 -0.034136 -0.0074235
1086 0.31272 0.046489 -0.072809 0.23019 -0.021292 -0.053929 -0.24954 -0.072791 0.053645 -0.048107 -0.025481
1087 0.36067 0.080803 -0.026168 0.30894 0.046848 -0.010115 -0.21453 -0.039815 0.11139 -0.026077 0.0019815
1088 0.28125 0.046958 -0.049927 0.28773 0.010165 -0.049826 -0.22152 -0.06254 0.14281 -0.042176 -0.027721
1089 0.19048 0.051067 -0.058628 0.23154 0.017576 -0.042379 -0.26664 -0.065415 0.11434 -0.036988 -0.020313
1090 0.11945 0.037063 -0.062004 0.057064 0.00086909 -0.051281 -0.24257 -0.072301 0.038135 -0.055789 -0.041283
1091 0.13337 0.061569 -0.049015 0.070107 0.027842 0.01284 -0.22267 -0.0389 0.024921 -0.033103 -0.019489
1092 0.10219 0.067281 -0.073404 0.0095398 0.00063475 0.034921 -0.24579 -0.066906 -0.0098292 -0.055131 -0.054103
1093 0.11753 0.13989 -0.06629 0.044369 0.0010254 0.080704 -0.21365 -0.047749 0.015464 -0.032079 -0.026853
1094 0.10102 0.22195 -0.07798 0.020852 -0.011816 0.10724 -0.24445 -0.054613 0.0077855 -0.049993 -0.053312
1095 0.11436 0.23512 -0.095457 -0.00094316 -0.018553 0.10908 -0.25537 -0.068292 0.0024431 -0.06085 -0.037452
1096 0.14986 0.20169 -0.087793 0.015994 0.025429 0.0985 -0.23402 0.01199 -0.0044039 -0.040246 -0.014367
1097 0.22265 0.16263 -0.088214 0.013027 0.029487 0.062377 -0.2351 0.1282 0.016732 -0.02198 0.12076
1098 0.33534 0.10528 -0.072708 0.017555 0.050065 0.020735 -0.22543 0.16326 -0.0031343 -0.035356 0.1286
1099 0.37097 0.071495 -0.084311 -0.005437 0.024558 -0.01812 -0.2291 0.15069 5.8779e-05 -0.027377 0.14259
1100 0.34114 0.068759 -0.094376 0.020738 0.0028632 -0.027329 -0.26221 0.06931 -0.0068298 -0.025931 0.12119
1101 0.25094 0.041676 -0.097022 -0.0011711 -0.012814 -0.041955 -0.25232 0.046746 -0.012197 -0.036405 0.043994
1102 0.17624 0.047491 -0.078666 0.0043564 -0.025761 -0.023537 -0.2409 0.065784 0.012754 -0.016209 0.014416
1103 0.16125 0.050698 -0.061039 0.01148 -0.013596 -0.015503 -0.21946 0.044288 0.02092 -0.011064 0.017717
1104 0.15316 0.049996 -0.085127 0.0019822 -0.0060856 -0.019122 -0.23043 0.011679 0.0024681 -0.0023617 0.015514
1105 0.12938 0.048186 -0.086281 -0.0027144 -0.017779 -0.020816 -0.23394 -0.0030818 -0.0095787 -0.018005 -0.013044
1106 0.13354 0.063453 -0.078003 -0.018255 -0.0082002 -0.0241 -0.20673 -0.00039628 -0.001486 -0.021991 0.0099403
1107 0.11407 0.13339 -0.10932 -0.059714 0.012335 -0.057058 -0.2574 -0.032497 -0.024524 -0.032054 0.017476
1108 0.14237 0.25156 -0.079828 0.0083718 0.13879 -0.023276 -0.22264 0.002815 0.0010942 -0.0093273 0.026328
1109 0.12639 0.23716 -0.097304 -0.019415 0.20038 -0.032312 -0.22951 -0.0099567 -0.023962 -0.02643 -0.019106
1110 0.1123 0.20641 -0.094721 -0.053408 0.24411 -0.049398 -0.24115 -0.018808 -0.01909 -0.021351 -0.007688
1111 0.11356 0.14387 -0.10396 -0.049772 0.20429 -0.062628 -0.25449 -0.018428 -0.02278 -0.034593 -0.0057226
1112 0.19824 0.1114 -0.072265 -0.047661 0.15288 -0.016184 -0.23904 0.0020932 0.0028852 -0.00965 0.098821
1113 0.31636 0.07643 -0.095196 -0.043838 0.060611 0.016078 -0.25462 -0.0092632 -0.020848 -0.02577 0.14118
1114 0.38242 0.060755 -0.087062 -0.032239 0.042679 0.066897 -0.24727 0.0027197 -0.022801 -0.0069858 0.17091
1115 0.36616 0.060759 -0.078098 -0.027529 0.05566 0.13242 -0.21371 0.0051791 -0.0086421 0.00042708 0.19602
1116 0.27169 0.046013 -0.092003 -0.027602 0.034221 0.13948 -0.22481 -0.0075342 -0.028826 0.003667 0.13457
1117 0.19699 0.062264 -0.073391 -0.025727 0.033203 0.11517 -0.2193 0.00046987 0.0015651 -0.00020233 0.089689
1118 0.15871 0.051106 -0.076799 -0.058766 0.0091589 0.058071 -0.23916 -0.011713 -0.006647 -0.014435 0.028592
1119 0.13859 0.046672 -0.091691 -0.061722 0.010585 0.017184 -0.2381 0.0016207 0.054599 -0.018601 0.029568
1120 0.13878 0.12853 -0.088347 -0.04584 0.0022831 -0.012421 -0.24065 -0.0027162 0.16712 -0.0091214 0.024431
1121 0.14188 0.2192 -0.080352 -0.024999 0.043332 0.0016877 -0.23945 0.081094 0.22035 0.0036194 0.031329
1122 0.13475 0.2439 -0.083329 -0.055363 0.057772 -0.0073965 -0.24551 0.20274 0.2101 0.0038072 0.020027
1123 0.12479 0.22073 -0.087765 0.085525 0.052106 0.0018547 -0.26059 0.22799 0.15929 0.017885 0.01918
1124 0.13433 0.17153 -0.084313 0.24659 0.036338 -0.021615 -0.24396 0.20757 0.091523 0.025944 0.016823
1125 0.12255 0.11312 -0.10212 0.25975 0.033477 -0.02481 -0.22368 0.092293 0.038038 0.01573 0.0099337
1126 0.24583 0.084032 -0.10304 0.33912 0.028219 -0.031121 -0.21983 0.040167 0.031551 0.022978 -0.0076579
1127 0.34517 0.061024 -0.1002 0.35595 -0.025193 -0.044574 -0.24135 0.0055798 0.007631 0.019277 -0.0068022
1128 0.41403 0.075148 -0.075519 0.42357 0.010657 -0.016796 -0.22905 0.027 0.034427 0.038458 0.024078
1129 0.35718 0.055442 -0.096431 0.28672 0.0024064 -0.025139 -0.17615 0.022246 0.029818 0.032495 0.0040963
1130 0.29295 0.048075 -0.10063 0.1727 -0.021863 -0.031368 -0.21906 0.0136 0.020656 0.016193 -0.021634
1131 0.19461 0.055194 -0.089647 0.13602 -0.0080577 -0.040503 -0.20957 0.023158 0.053191 0.02133 -0.0049664
1132 0.16446 0.049902 -0.098941 0.12711 0.0020456 -0.037937 -0.19953 0.030602 0.035834 0.010056 -0.0053127
1133 0.14715 0.11648 -0.12371 0.09278 -0.039155 -0.052375 -0.23505 0.020179 0.027385 0.014228 -0.0055199
1134 0.13542 0.21706 -0.11139 0.079686 -0.018803 -0.028147 -0.17034 0.024086 0.040103 0.014223 -0.014575
1135 0.12457 0.21688 -0.12411 0.06095 -0.032239 -0.018887 -0.10871 0.0031162 -0.0036158 -0.0091351 -0.031567
1136 0.14787 0.22769 -0.10833 0.089443 -0.014178 0.04886 -0.092992 0.019868 0.020511 0.012415 -0.018487
1137 0.15974 0.15937 -0.10876 0.098467 -0.034144 0.11858 -0.14832 0.022112 0.0091789 0.029587 -0.021863
1138 0.20115 0.099 -0.10084 0.083321 -0.025337 0.16767 -0.21787 0.023238 0.031176 0.021476 -0.032402
1139 0.31818 0.069461 -0.11901 0.062443 -0.040388 0.16567 -0.19024 0.011491 0.10616 0.019947 -0.040386
1140 0.41348 0.085207 -0.099301 0.074359 -0.013478 0.13603 -0.1614 0.044758 0.21182 0.051118 -0.0098989
1141 0.40549 0.066012 -0.11373 0.19796 -0.013333 0.065413 -0.18643 0.037498 0.22384 0.022444 -0.037748
1142 0.37959 0.041877 -0.1395 0.31369 -0.040864 -0.00050525 -0.20726 0.093516 0.20166 0.0035154 -0.05729
1143 0.27386 0.041856 -0.14114 0.42179 -0.054751 -0.0091943 -0.20745 0.20133 0.1256 0.0036495 -0.048304
1144 0.21873 0.061733 -0.12678 0.49699 -0.040637 0.0033606 -0.18533 0.23414 0.089785 0.011541 -0.0379
1145 0.2002 0.089134 -0.12266 0.44577 -0.034223 0.0080995 -0.19476 0.19395 0.064458 0.01116 -0.02747
1146 0.18515 0.18508 -0.11474 0.40508 -0.01868 -0.0080361 -0.16017 0.10675 0.079094 0.013758 -0.03692
1147 0.17441 0.22634 -0.1362 0.29051 -0.045396 -0.021042 -0.21157 0.049982 0.0731 0.015682 -0.053395
1148 0.17643 0.24723 -0.12786 0.21581 -0.056695 -0.01963 -0.18469 0.043164 0.080195 0.019672 -0.054456
1149 0.15032 0.20392 -0.13178 0.18032 -0.054723 -0.036519 -0.23123 0.024305 0.065092 0.041356 -0.057153
1150 0.18012 0.13188 -0.12477 0.17424 -0.047164 -0.039919 -0.20433 0.031058 0.045317 0.057053 -0.066537
1151 0.28619 0.074193 -0.15307 0.13311 -0.071193 -0.049739 -0.2346 0.012645 0.027498 0.035856 -0.062617
1152 0.38209 0.070654 -0.1356 0.16279 -0.043118 -0.022439 -0.19686 0.023591 0.030797 0.043675 -0.052537
1153 0.41121 0.054304 -0.12736 0.1566 -0.053137 -0.0054524 -0.21563 0.01798 0.026784 0.026601 -0.067762
1154 0.44609 0.077711 -0.10972 0.1457 -0.049491 0.037502 -0.19945 0.043621 0.048138 0.029697 -0.039558
1155 0.33006 0.052852 -0.14874 0.12402 -0.058248 0.091616 -0.20592 0.027775 0.054746 0.010349 -0.055515
1156 0.24746 0.083966 -0.12571 0.17273 -0.054393 0.20748 -0.20416 0.055159 0.15067 0.028798 0.031203
1157 0.20719 0.097379 -0.13525 0.13003 -0.044092 0.19577 -0.20329 0.057322 0.23719 0.02405 0.05368
1158 0.16196 0.10237 -0.16341 0.097229 -0.069625 0.15036 -0.21779 0.084149 0.23025 0.021139 0.069435
1159 0.17706 0.17949 -0.1469 0.088464 -0.076537 0.080975 -0.2308 0.15165 0.24481 0.013752 0.083389
1160 0.18226 0.23056 -0.14451 0.10121 -0.059943 0.04786 -0.22314 0.19496 0.1708 0.036411 0.095602
1161 0.1622 0.22935 -0.11873 0.10172 -0.058293 0.034678 -0.21191 0.22995 0.11756 0.031816 0.038768
1162 0.17219 0.17525 -0.10581 0.10064 -0.056216 0.021214 -0.20093 0.19567 0.10424 0.028494 0.0025427
1163 0.15179 0.10505 -0.13511 0.092085 -0.061641 0.0064357 -0.2337 0.1079 0.079486 0.032696 -0.012697
1164 0.16749 0.077603 -0.099131 0.10003 -0.029673 0.027978 -0.19572 0.083804 0.1151 0.057725 0.013893
1165 0.15659 0.061987 -0.12541 0.072208 -0.050484 0.0047696 -0.22605 0.054406 0.091818 0.058166 -0.015472
1166 0.23498 0.049525 -0.13436 0.053145 -0.067061 -0.014802 -0.24355 0.038494 0.074874 0.053796 -0.0235
1167 0.35244 0.052886 -0.11655 0.078877 -0.058081 -0.0052425 -0.22873 0.04622 0.074882 0.060218 -0.012047
1168 0.40876 0.06332 -0.1315 0.092141 -0.060716 0.0060767 -0.22073 0.04749 0.076377 0.069506 0.010016
1169 0.36979 0.028434 -0.14211 0.056782 -0.091738 -0.018958 -0.24193 0.022486 0.047183 0.044232 0.022715
1170 0.35895 0.056977 -0.13087 0.060815 -0.081195 0.029252 -0.236 0.04907 0.074133 0.050959 0.076756
1171 0.22525 0.087893 -0.13306 0.065138 -0.064995 0.070806 -0.23825 0.055088 0.15223 0.050557 0.072175
1172 0.19271 0.13138 -0.12801 0.064929 -0.073398 0.13836 -0.225 0.053278 0.25379 0.064286 0.072081
1173 0.15808 0.13799 -0.13727 0.044459 -0.095752 0.1535 -0.23846 0.042216 0.28819 0.051661 0.016549
1174 0.16661 0.19276 -0.11913 0.044671 -0.064186 0.19844 -0.22203 0.075721 0.2912 0.052984 -0.013054
1175 0.15064 0.20113 -0.14609 0.016676 -0.10411 0.14456 -0.25186 0.12238 0.18592 0.036383 -0.0080686
1176 0.14159 0.10643 -0.13682 0.036801 -0.082168 0.096134 -0.22824 0.18367 0.12715 0.059465 -0.011305
1177 0.14534 0.063963 -0.12695 0.036372 -0.081972 0.075121 -0.22143 0.19382 0.12353 0.073287 0.0058338
1178 0.13324 0.048132 -0.13907 0.038072 -0.086356 0.017109 -0.24263 0.23105 0.095849 0.06969 -0.0098888
1179 0.13827 0.038725 -0.1339 0.021373 -0.093057 0.022069 -0.21877 0.15787 0.092581 0.090158 -0.0041285
1180 0.098655 0.0093476 -0.15406 -0.020183 -0.10763 -0.0053159 -0.2563 0.075991 0.066747 0.091802 -0.014073
1181 0.11704 0.024168 -0.13334 0.011716 -0.071109 0.0095456 -0.23446 0.063525 0.089527 0.096418 0.084291
1182 0.095057 0.0014592 -0.15621 -0.0020966 -0.10341 -0.023343 -0.2562 0.02407 0.07993 0.089671 0.088301
1183 0.083387 -0.012652 -0.14773 -0.0058422 -0.093691 -0.014385 -0.25409 0.037605 0.072808 0.072113 0.14485
1184 0.087958 0.012518 -0.14059 -0.0095897 -0.098467 -0.011991 -0.2405 0.043076 0.1104 0.070879 0.16984
1185 0.10172 0.011648 -0.13026 -0.011755 -0.088658 -0.010908 -0.22196 0.057337 0.20628 0.086836 0.2031
1186 0.078156 -0.0076172 -0.15274 -0.012709 -0.080685 -0.024089 -0.21353 0.034402 0.26201 0.060021 0.12966
1187 0.072266 -0.0076838 -0.10564 -0.024019 -0.099123 -0.0095707 -0.2189 0.038921 0.2701 0.076636 0.090617
1188 0.096808 0.02712 -0.10968 0.022244 -0.064473 0.077825 -0.20575 0.073002 0.2654 0.10641 0.075982
1189 0.0674 -0.013805 -0.14399 0.0026347 -0.11063 0.074997 -0.23415 0.044742 0.14982 0.093225 0.019365
1190 0.05628 -0.013936 -0.12213 -0.0090131 -0.10589 0.13875 -0.19573 0.063898 0.10895 0.1058 0.053677
1191 0.081998 0.01616 -0.10306 0.026175 -0.072529 0.20295 -0.17022 0.10786 0.11942 0.11194 0.050979
1192 0.050877 -0.007443 -0.11817 0.0056094 -0.094771 0.18105 -0.21462 0.11676 0.10405 0.081139 0.026523
1193 0.05133 -0.019282 -0.11828 -0.026684 -0.10565 0.10108 -0.22612 0.16411 0.097615 0.069472 0.008408
1194 0.044659 -0.020343 -0.13435 -0.023444 -0.087044 0.049984 -0.2183 0.17532 0.084628 0.064391 0.034469
1195 0.030138 -0.033198 -0.1347 -0.037108 -0.080697 0.028137 -0.22954 0.20544 0.097353 0.063146 0.019438
1196 0.025133 -0.03266 -0.10638 -0.035539 -0.090216 0.015787 -0.20749 0.20769 0.13076 0.067524 0.0021018
1197 0.034721 -0.047355 -0.11209 -0.023416 -0.083858 0.0019165 -0.21259 0.13078 0.13554 0.063966 0.0064444
1198 0.060063 -0.021522 -0.090449 -0.0062923 -0.07324 0.030381 -0.1595 0.1174 0.20971 0.097037 0.054901
1199 0.020623 -0.059732 -0.13585 -0.048542 -0.10609 -0.027719 -0.092329 0.064537 0.26956 0.094951 0.073659
1200 0.0081636 -0.052836 -0.11186 -0.03551 -0.057497 -0.0032232 -0.015876 0.070017 0.27662 0.10659 0.1062
1201 0.015772 -0.055978 -0.11653 -0.056903 0.044759 -0.011636 -0.0013973 0.063369 0.23311 0.09065 0.1585
1202 0.0041452 -0.063409 -0.11929 -0.056339 0.14018 -0.021873 -0.049 0.052551 0.15687 0.080053 0.17833
1203 0.009509 -0.055379 -0.10082 -0.025939 0.17674 -0.0059313 -0.099518 0.067793 0.12371 0.08132 0.20833
1204 -0.013093 -0.069935 -0.13731 -0.042478 0.13414 -0.02202 -0.15855 0.050382 0.095528 0.059654 0.19875
1205 -0.0016059 -0.067336 -0.10911 -0.031762 0.077347 -0.016918 -0.14595 0.055032 0.093989 0.054996 0.15711
1206 -0.0019681 -0.071976 -0.1132 -0.058183 0.0050541 -0.024691 -0.15181 0.049624 0.090324 0.072735 0.083702
1207 0.02662 -0.056415 -0.084072 -0.013841 0.018358 0.016966 -0.11693 0.080698 0.09929 0.091376 0.092681
1208 -0.01837 -0.080957 -0.11988 0.12439 -0.036009 -0.029888 -0.15436 0.040595 0.073942 0.079145 0.055941
1209 -0.02503 -0.10234 -0.14189 0.26328 -0.046432 -0.046756 -0.16405 0.032893 0.071278 0.079579 0.050053
1210 -0.0087531 -0.07932 -0.11266 0.33051 -0.036705 -0.02053 -0.1668 0.052902 0.077954 0.085845 0.046162
1211 -0.019291 -0.089818 -0.1172 0.38799 -0.05724 -0.02789 -0.16065 0.045359 0.076565 0.093214 0.04766
1212 -0.012739 -0.082069 -0.11329 0.40788 -0.027957 -0.029197 -0.14817 0.049585 0.081081 0.10111 0.057535
1213 -0.015812 -0.095976 -0.11991 0.25587 -0.036871 -0.035439 -0.16222 0.034926 0.063477 0.094393 0.02007
1214 -0.011642 -0.09353 -0.11562 0.14433 -0.039158 -0.034524 -0.17099 0.023644 0.060378 0.098747 0.043398
1215 -0.045352 -0.10919 -0.13039 0.09003 -0.053909 -0.04949 -0.17032 0.022959 0.047375 0.081941 0.014067
1216 -0.017187 -0.08805 -0.1056 0.096908 -0.041682 -0.040429 -0.15493 0.042707 0.076743 0.094239 0.056004
1217 -0.034968 -0.10058 -0.114 0.08177 -0.048299 -0.043308 -0.14637 0.032728 0.059525 0.078352 0.021235
1218 -0.021518 -0.088893 -0.11679 0.08947 -0.049089 -0.034299 -0.17373 0.041655 0.059301 0.093006 0.031046
1219 -0.031153 -0.084749 -0.099507 0.091556 -0.055991 -0.027562 -0.15189 0.047391 0.071351 0.10083 0.038449
1220 -0.058313 -0.12695 -0.13575 0.02865 -0.063141 -0.052946 -0.19982 0.0058408 0.02443 0.07488 0.035086
1221 -0.049392 -0.11328 -0.11864 0.057796 -0.074655 -0.016456 -0.17973 0.012457 0.028981 0.086362 0.048825
1222 -0.062311 -0.12276 -0.13207 0.060038 -0.042748 0.058492 -0.17033 0.014782 0.013798 0.086428 0.16586
1223 -0.024325 -0.089419 -0.1065 0.050487 0.060316 0.17743 -0.14818 0.031619 0.054046 0.12839 0.22026
1224 -0.052518 -0.11354 -0.12558 0.01761 0.096299 0.17578 -0.17836 0.0055475 0.028107 0.081984 0.19518
1225 -0.039651 -0.10457 -0.10794 0.055054 0.22214 0.1816 -0.14255 0.016166 0.036276 0.092636 0.16351
1226 -0.058397 -0.10916 -0.11901 0.021039 0.20874 0.11326 -0.16732 0.010306 0.060991 0.082308 0.067427
1227 -0.033171 -0.095252 -0.10272 0.033377 0.16414 0.052187 -0.15827 0.017937 0.081937 0.10869 0.068675
1228 -0.059342 -0.11615 -0.11926 0.013087 0.061977 0.0068503 -0.17247 0.011335 0.047231 0.094249 0.030053
1229 -0.05677 -0.10926 -0.12381 0.0077503 0.0056337 0.0013607 -0.1681 0.0052552 0.094751 0.12695 0.079565
1230 -0.059071 -0.11224 -0.11901 -0.0098579 -0.008972 -0.0018351 -0.15274 0.013785 0.14607 0.11105 0.039203
1231 -0.055849 -0.10937 -0.1197 -0.016917 -0.00024296 -0.011937 -0.14564 0.0023098 0.20918 0.1168 0.036906
1232 -0.056304 -0.10636 -0.097404 -0.031149 -0.020692 -0.027832 -0.17354 0.017606 0.2262 0.1267 0.033335
1233 -0.033712 -0.099581 -0.10078 0.0090342 0.022435 0.012419 -0.10763 0.026163 0.21621 0.12768 0.056711
1234 -0.071136 -0.12173 -0.12634 -0.013128 -0.0086409 -0.027929 -0.17944 0.0055872 0.10986 0.11694 0.041613
1235 -0.043763 -0.10746 -0.12214 -0.019713 -0.016779 -0.029871 -0.16653 -0.0033691 0.090899 0.12839 0.07456
1236 -0.079093 -0.13655 -0.13672 -0.050559 -0.032131 -0.053971 -0.21038 -0.020787 0.059434 0.1003 0.12407
1237 -0.060054 -0.12739 -0.13036 -0.021281 -0.039183 -0.048136 -0.19307 -0.017578 0.04731 0.1141 0.18693
1238 -0.055778 -0.10378 -0.10154 -0.0085879 0.033765 -0.021268 -0.18587 0.0012061 0.058749 0.12492 0.23073
1239 -0.060958 -0.11134 -0.11161 -0.039928 0.091419 -0.035326 -0.19004 -0.0095485 0.049719 0.13154 0.2396
1240 -0.072171 -0.13848 -0.11902 -0.043923 0.19529 -0.044337 -0.19231 -0.0090369 0.036148 0.096124 0.2131
1241 -0.050476 -0.098855 -0.1002 -0.032908 0.23692 -0.014851 -0.19132 0.0022367 0.054305 0.11669 0.12163
1242 -0.0764 -0.11575 -0.11278 -0.03737 0.24427 -0.039724 -0.1842 0.0027936 0.054467 0.095933 0.1069
1243 -0.073986 -0.12534 -0.10199 -0.040242 0.16935 -0.056306 -0.18048 0.14702 0.071461 0.086999 0.082326
1244 -0.072328 -0.11973 -0.12129 -0.051676 0.08513 -0.054671 -0.17693 0.14119 0.081951 0.085677 0.083061
1245 -0.076769 -0.12243 -0.12039 -0.039905 0.019805 -0.06821 -0.17617 0.13293 0.071906 0.075568 0.075899
1246 -0.08183 -0.14124 -0.11229 -0.058802 -0.0042324 -0.068415 -0.1811 0.18059 0.055406 0.0757 0.09149
1247 -0.067567 -0.1279 -0.11567 -0.054554 0.0166 -0.0325 0.1018 0.25862 0.068065 0.093517 0.094655
1248 -0.089354 -0.13277 -0.1247 -0.034535 -0.0054517 -0.045404 0.094916 0.29436 0.070261 0.10719 0.099344
1249 -0.070798 -0.11333 -0.12291 -0.051193 0.013909 -0.022801 0.1356 0.26216 0.083986 0.11669 0.12176
1250 -0.098605 -0.14888 -0.13787 -0.067443 -0.016636 -0.036208 0.11634 0.12938 0.053561 0.10518 0.10041
1251 -0.07562 -0.13212 -0.12299 -0.07276 0.023605 0.08812 0.092455 0.07922 0.059518 0.11882 0.11029
1252 -0.084876 -0.14006 -0.13063 -0.067506 0.02401 0.19975 -0.04246 0.053283 0.042805 0.12868 0.10968
1253 -0.072685 -0.11775 -0.10299 -0.056459 0.098723 0.26076 -0.046703 0.060248 0.042821 0.1164 0.11713
1254 -0.071415 -0.1267 -0.11277 -0.044404 0.25858 0.32153 -0.034062 0.05863 0.03908 0.097479 0.092561
1255 -0.099491 -0.13882 -0.13982 -0.073186 0.29458 0.2892 -0.098332 0.022688 0.0039669 0.044105 0.050025
1256 -0.071145 -0.1212 -0.117 -0.056272 0.27081 0.31216 -0.065868 0.028895 0.016589 0.06028 0.053634
1257 -0.07446 -0.11858 -0.11416 -0.064263 0.26342 0.28297 -0.10691 0.03502 0.017727 0.062713 0.070526
1258 -0.093372 -0.14674 -0.12737 -0.068708 0.18809 0.222 -0.10622 0.0029914 -0.00052732 0.04419 0.087682
1259 -0.081734 -0.1246 -0.09477 -0.049376 0.11148 0.19282 -0.086512 0.034599 0.026079 0.063939 0.10183
1260 -0.095917 -0.13579 -0.12256 -0.078915 0.060399 0.14139 -0.11158 0.016186 0.008317 0.050792 0.11418
1261 -0.078077 -0.111 -0.10463 -0.063697 0.064006 0.13601 -0.099723 0.028393 0.020043 0.07152 0.21253
1262 -0.089463 -0.12743 -0.12706 -0.064282 0.04876 0.095816 -0.099724 0.04003 0.0075078 0.05704 0.23413
1263 -0.091736 -0.13186 -0.12968 -0.07759 0.036057 0.070687 -0.11995 0.047804 -0.0097747 0.052505 0.23046
1264 -0.080369 -0.12317 -0.11085 -0.076923 0.034387 0.068932 -0.11333 0.061236 -0.0017434 0.051756 0.22068
1265 -0.095928 -0.13372 -0.1243 -0.075737 0.035255 0.069043 -0.10114 0.064205 -0.0030196 0.049471 0.14532
1266 -0.10319 -0.12141 -0.11941 -0.07124 0.029243 0.053963 -0.096924 0.026503 -0.014088 0.029356 0.087369
1267 -0.11715 -0.15671 -0.1426 -0.10536 0.0053912 0.028272 -0.14533 -0.00011704 -0.037883 0.017198 0.084083
1268 -0.09194 -0.12291 -0.12694 -0.091174 0.01184 0.035735 -0.14682 0.0093667 -0.015102 0.032602 0.10317
1269 -0.098222 -0.13617 -0.14109 -0.099784 0.017633 0.034904 -0.15347 -0.010598 -0.012208 0.010419 0.075304
1270 -0.10032 -0.12583 -0.1086 -0.089965 0.041898 0.043544 -0.1285 -0.0036693 -0.010973 0.027549 0.074609
1271 -0.10689 -0.13095 -0.11062 -0.094589 0.13054 0.051831 -0.13959 -0.018872 -0.021283 0.014084 0.068119
1272 -0.082405 -0.10445 -0.07756 -0.074823 0.28921 0.10479 -0.10683 0.0035255 -0.0093875 0.023312 0.11627
1273 -0.096161 -0.11187 -0.070674 -0.071034 0.3027 0.12965 -0.13986 0.0039967 -0.014828 0.01945 0.10874
1274 -0.099133 -0.12742 -0.069211 -0.094554 0.2471 0.1501 -0.14115 -0.0097931 -0.028329 0.010543 0.10302
1275 -0.086235 -0.07576 -0.036639 -0.057443 0.2081 0.19016 -0.13389 0.00032768 -0.025658 0.020732 0.12276
1276 -0.08928 -0.0067011 -0.025033 -0.061056 0.14094 0.22659 -0.073369 0.0019309 -0.034153 0.01293 0.15848
1277 -0.10276 -0.018899 -0.048512 -0.10021 0.044455 0.15564 -0.13621 -0.019614 -0.045803 0.0037702 0.19524
1278 -0.0956 0.0086414 -0.0080487 -0.093393 0.046803 0.12563 -0.16148 -0.009338 -0.039015 0.023014 0.23143
1279 -0.10063 -0.047717 -0.0068255 -0.11833 0.038881 0.068685 -0.14867 -0.027531 -0.043522 -0.0038061 0.20549
1280 -0.09388 -0.077785 0.014284 -0.10754 0.035594 0.058346 -0.031526 -0.0082933 -0.035541 0.0077134 0.14559
1281 -0.10122 -0.089379 0.034109 -0.11218 0.039851 0.050366 0.11284 -0.021428 -0.038777 0.007616 0.09976
1282 -0.11597 -0.10552 0.015353 -0.11239 0.020412 0.028583 0.12476 -0.040663 -0.056973 -0.016939 0.074286
1283 -0.10211 -0.093189 0.062635 -0.13418 0.017763 0.033502 0.18364 -0.026393 -0.053796 -0.0034304 0.078678
1284 -0.12816 -0.11214 0.17956 -0.12422 0.014726 0.026514 0.2022 -0.037126 -0.064349 -0.02531 0.054078
1285 -0.10016 -0.088887 0.26713 -0.10292 0.028001 0.040074 0.2428 -0.026149 -0.043192 -0.012354 0.064627
1286 -0.10315 -0.10148 0.29462 -0.10583 0.012662 0.031384 0.30932 -0.026965 -0.056 -0.018976 0.06575
1287 -0.11146 -0.098329 0.34319 -0.098816 0.028882 0.03882 0.29745 -0.027355 -0.050341 -0.013935 0.061305
1288 -0.10693 -0.098369 0.30821 -0.10053 0.0045721 0.045248 0.30556 -0.030884 -0.045623 -0.011353 0.044143
1289 -0.098256 -0.086348 0.36734 -0.076404 0.0073059 0.058543 0.38139 -0.021521 -0.048427 -0.007263 0.049228
1290 -0.11485 -0.038153 0.40483 -0.095601 0.00089296 0.078311 0.32803 -0.0227 -0.053286 -0.021623 0.052755
1291 -0.10777 -0.0093047 0.43667 -0.096633 0.018432 0.11523 0.36577 -0.02707 -0.057601 -0.015276 0.043475
1292 -0.11518 -0.0061235 0.48685 -0.091366 -0.0057815 0.1265 0.34161 -0.035991 -0.072864 -0.02088 0.04722
1293 -0.10049 -0.0077542 0.46807 -0.11601 -0.0047738 0.14257 0.45201 -0.037196 -0.062026 -0.025095 0.050711
1294 -0.098152 -0.032755 0.51569 -0.093166 0.011367 0.15012 0.44299 -0.021226 -0.058418 0.001894 0.059599
1295 -0.11135 -0.08511 0.50568 -0.1012 -0.038781 0.079063 0.38833 -0.045437 -0.069537 -0.033395 0.0093529
1296 -0.13399 -0.095773 0.50912 -0.12218 -0.017164 0.045509 0.41486 -0.048007 -0.081422 -0.037026 0.022051
1297 -0.10542 -0.078304 0.54534 -0.10206 0.013076 0.063462 0.51776 -0.019638 -0.045534 -0.0070555 0.029702
1298 -0.11828 -0.09514 0.55115 -0.1378 -0.017882 0.028834 0.52321 -0.044391 -0.07093 -0.033321 0.01273
1299 -0.1344 -0.10423 0.51532 -0.13865 -0.046417 0.0037813 0.48399 -0.068478 -0.090256 -0.048468 -0.0026581
1300 -0.11641 -0.053766 0.51692 -0.14271 -0.021081 0.014703 0.53837 -0.054496 -0.073426 -0.031871 0.0082089
1301 -0.12619 -0.0023983 0.53036 -0.12358 -0.038235 0.0032406 0.54468 -0.05122 -0.068045 -0.023697 -0.0018002
1302 -0.12097 0.044007 0.55402 -0.13239 -0.047531 -0.0033095 0.47169 -0.061839 -0.078192 -0.028378 0.0061057
1303 -0.10601 0.051497 0.58395 -0.13171 -0.022888 0.01057 0.44542 -0.040561 -0.071738 -0.029816 0.021062
1304 -0.10838 0.019825 0.58025 -0.13764 -0.025325 -0.0042967 0.37476 -0.05282 -0.073482 -0.023941 0.0025462
1305 -0.092288 -0.016821 0.54986 -0.11859 -0.036295 -0.00083273 0.35222 -0.039696 -0.057888 -0.023479 0.039951
1306 -0.11287 -0.04433 0.54005 -0.12105 -0.02453 0.0074175 0.36001 -0.043159 -0.052544 -0.018606 0.07965
1307 -0.10454 -0.047463 0.51974 -0.12728 -0.035765 -0.024478 0.37429 -0.045788 -0.051461 -0.016983 0.14811
1308 -0.13173 -0.071008 0.50945 -0.15821 -0.041081 -0.032585 0.4126 -0.057527 -0.065883 -0.0407 0.1445
1309 -0.12962 -0.076344 0.55378 -0.15995 -0.062977 -0.034924 0.47203 -0.064707 -0.074205 -0.040671 0.15373
1310 -0.098287 -0.016262 0.61804 -0.12979 -0.042488 -0.026515 0.53073 -0.035703 -0.048627 -0.020525 0.16903
1311 -0.10529 0.026262 0.64911 -0.12707 -0.027241 -0.013943 0.50186 -0.0319 -0.065557 -0.02753 0.074747
1312 -0.12329 0.038946 0.55921 -0.15943 -0.05897 -0.045311 0.46863 -0.050868 -0.072796 -0.042648 0.03825
1313 -0.12044 0.071425 0.51376 -0.13484 -0.063562 -0.039469 0.49 -0.039359 -0.059585 -0.034839 0.040847
1314 -0.096724 0.077688 0.47058 -0.10669 -0.0428 -0.033192 0.44471 -0.0057259 -0.050983 -0.028227 0.034119
1315 -0.086501 0.056185 0.42766 0.14617 -0.028945 -0.024035 0.39789 -0.00073292 -0.054618 -0.032762 0.047878
1316 -0.10886 0.01727 0.38593 0.24892 -0.049221 -0.042032 0.3505 -0.0072026 -0.0513 -0.030791 0.032885
1317 -0.10698 -0.025199 0.36309 0.2832 -0.050144 -0.034855 0.31207 -0.027371 -0.064201 -0.029531 0.023314
1318 -0.09774 -0.025984 0.38749 0.30241 -0.046357 -0.056628 0.30694 -0.01718 -0.053394 -0.038831 0.024266
1319 -0.10348 -0.030196 0.40725 0.28957 -0.047543 -0.058156 0.29883 -0.023966 -0.037354 -0.033555 0.0095871
1320 -0.096979 -0.017788 0.43648 0.15361 -0.050246 -0.055088 0.31353 -0.016259 -0.021469 -0.016597 0.042901
1321 -0.12322 -0.0099378 0.43681 0.039296 -0.070305 -0.070092 0.29038 -0.030709 -0.00092741 -0.041563 0.025252
1322 -0.10735 0.028748 0.49864 0.026713 -0.070444 -0.075899 0.29823 -0.03735 0.03619 -0.028505 -0.00066754
1323 -0.065546 0.10135 0.61185 0.015412 -0.015519 -0.038508 0.31941 -0.0047008 0.11851 -0.01185 0.022927
1324 -0.10415 0.10215 0.60049 0.015776 -0.081466 -0.089573 0.25913 -0.023482 0.11771 -0.032994 -0.00054064
1325 -0.10177 0.14636 0.5811 0.01116 -0.066478 -0.072142 0.24844 -0.038259 0.11545 -0.032409 -0.0049833
1326 -0.062095 0.16164 0.56281 0.022666 -0.043812 -0.064032 0.26002 -0.014553 0.027581 -0.023583 0.00732
1327 0.030904 0.12702 0.50176 0.024183 -0.022938 -0.043948 0.26167 -0.0088586 0.0046061 -0.01981 0.019173
1328 0.16061 0.048165 0.39843 0.020268 -0.061404 -0.069733 0.2448 -0.019948 -0.022595 -0.046548 -0.0055089
1329 0.17017 0.020667 0.35764 0.0019504 -0.069591 -0.088498 0.22185 -0.02271 -0.0099378 -0.045973 -0.0026102
1330 0.16422 0.0075269 0.32304 -0.0070918 -0.059201 -0.068017 0.22396 0.0094789 -0.010697 -0.046795 -0.018409
1331 0.10477 0.019394 0.32039 -0.0025993 -0.074325 -0.073606 0.21991 0.11889 0.0092091 -0.037586 -0.012177
1332 -0.0026665 0.011373 0.30611 0.013127 -0.051918 -0.061682 0.22273 0.23037 0.0020091 -0.033063 -0.012851
1333 -0.031196 -0.0079954 0.27856 -0.01688 -0.05958 -0.082627 0.20598 0.22952 -0.0032675 -0.043616 -0.021209
1334 -0.022589 -0.011735 0.26174 -0.0093664 -0.077075 -0.091696 0.18527 0.17079 -0.0048359 -0.037095 -0.024743
1335 -0.033898 -0.0012977 0.28241 0.0032456 -0.077355 -0.10152 0.17022 0.06116 -0.025339 -0.049409 -0.0041416
1336 -0.048652 -0.012246 0.28544 -0.00090528 -0.10188 -0.1017 0.14479 0.012257 -0.037616 -0.039935 -0.016268
1337 -0.020037 0.053915 0.36854 -0.018334 -0.050756 -0.080209 0.16745 0.011756 -0.02525 -0.038813 -0.02598
1338 -0.012495 0.11007 0.54225 -0.00015116 -0.042257 -0.070686 0.16985 0.018025 0.0026877 -0.035232 -0.015275
1339 -0.010275 0.16145 0.58036 -0.022423 -0.067359 -0.073454 0.15962 0.015173 -0.015672 -0.030784 -0.0056345
1340 -0.037396 0.15173 0.54144 -0.046738 -0.1159 -0.10958 0.12943 -0.0096819 -0.032761 -0.04224 -0.026886
1341 -0.035074 0.16226 0.54641 -0.046837 -0.065449 -0.096093 0.13674 -0.002354 -0.026696 -0.048766 -0.04399
1342 -0.019767 0.12824 0.53655 -0.006237 -0.06971 -0.090084 0.12142 0.0059064 -0.0068282 -0.035698 -0.02139
1343 -0.064612 0.035317 0.41202 -0.046186 0.00099335 -0.12656 0.094962 -0.020245 -0.018989 -0.058237 -0.048393
1344 -0.037145 0.030197 0.37418 -0.0033707 0.12427 -0.10554 0.12676 0.010577 0.059147 -0.033746 -0.037739
1345 -0.050098 0.022627 0.31384 0.20162 0.20676 -0.11112 0.086824 0.016876 0.10117 -0.037203 -0.036362
1346 -0.040835 0.014647 0.27846 0.31752 0.20214 -0.10199 0.086201 0.03958 0.11823 -0.024491 -0.034679
1347 -0.045227 0.020023 0.27367 0.36216 0.2335 -0.093057 0.10673 0.11911 0.1564 -0.027203 -0.037912
1348 -0.056199 -1.7119e-05 0.2168 0.40631 0.13897 -0.11201 0.079969 0.15516 0.13627 -0.035982 -0.046695
1349 -0.028838 0.011378 0.24345 0.47756 0.078491 -0.081505 0.095725 0.26019 0.07578 -0.010151 0.067597
1350 -0.048002 0.00075388 0.20353 0.39585 0.01014 -0.10772 0.069974 0.21182 0.032787 -0.030025 0.084021
1351 -0.046879 -0.0029887 0.19983 0.19899 -0.017763 -0.11697 0.076301 0.10385 0.00692 -0.028733 0.1107
1352 0.038371 0.060075 0.17915 0.14293 -0.031492 -0.11026 0.045269 0.053503 0.0091791 -0.030642 0.1
1353 0.15076 0.11804 0.19133 0.17991 0.004296 -0.10356 0.062541 0.062034 0.036726 -0.019684 0.089782
1354 0.1843 0.1403 0.15703 0.11598 -0.02254 -0.13214 0.033621 0.01242 -0.0027049 -0.057695 0.0051493
1355 0.24723 0.18671 0.17425 0.13191 -0.0074104 -0.089178 0.11303 0.045429 0.023194 -0.026732 0.013855
1356 0.26274 0.1984 0.1742 0.12144 -0.010618 -0.094378 0.24968 0.041051 0.059642 -0.023631 0.0058744
1357 0.14563 0.14268 0.15812 0.084612 -0.02353 -0.10576 0.28717 0.029433 0.075934 -0.034967 -0.027927
1358 0.040064 0.076351 0.1128 0.057917 -0.035506 -0.11106 0.3105 0.014591 0.081345 -0.043592 -0.02243
1359 0.01634 0.030641 0.11209 0.070597 -0.030086 -0.10366 0.33121 0.017599 0.088908 -0.037253 -0.016933
1360 0.015818 0.02666 0.12794 0.083789 -0.028452 -0.094202 0.31489 0.039504 0.14034 -0.022342 -0.026432
1361 0.012976 0.017887 0.10844 0.043797 -0.036135 -0.12297 0.36415 0.035196 0.15942 -0.015595 -0.039574
1362 0.0083721 0.0020453 0.10738 0.063195 -0.036152 -0.11038 0.32256 0.070295 0.16373 -0.0058237 -0.048636
1363 0.033594 0.029105 0.095504 0.055261 0.018349 -0.10245 0.25436 0.1629 0.13716 0.011441 -0.015314
1364 0.02466 0.007531 0.10498 0.059422 0.18047 -0.085525 0.18111 0.2379 0.086558 0.00022918 -0.024187
1365 -0.010069 -0.0022009 0.071232 0.041709 0.22908 -0.12574 0.13381 0.24993 0.062937 -0.023686 0.018915
1366 0.019438 0.0081839 0.094176 0.038547 0.30476 -0.095336 0.16264 0.19538 0.058989 -0.0068538 0.06752
1367 0.011922 0.00026183 0.060521 0.038555 0.2769 -0.118 0.133 0.10029 0.078094 -0.031404 0.075304
1368 0.14191 0.0066818 0.064638 0.045583 0.22565 -0.09739 0.12061 0.067922 0.12148 -0.020272 0.088007
1369 0.23362 0.023835 0.06062 0.041468 0.12112 -0.11055 0.14908 0.047335 0.14546 -0.013119 0.070932
1370 0.29251 0.087824 0.050786 0.016944 0.050068 -0.12369 0.095531 0.042201 0.17123 -0.031492 0.027901
1371 0.36226 0.16957 0.069967 0.060535 0.053781 -0.088366 0.1382 0.069659 0.26631 0.00011065 0.018314
1372 0.31234 0.20215 0.05083 0.023456 0.031167 -0.11256 0.1067 0.050599 0.27943 -0.010478 0.0063064
1373 0.21938 0.16886 0.045933 0.013738 0.038109 -0.042669 0.11631 0.069303 0.27569 -0.0094448 -0.011032
1374 0.13786 0.11533 0.037159 -0.0053976 0.004434 0.00095501 0.10241 0.07116 0.23254 -0.0061373 -0.0082653
1375 0.098252 0.071114 0.02618 0.00801 0.021782 0.081391 0.076463 0.068787 0.17615 -0.026989 -0.011865
1376 0.091998 0.0402 0.04309 0.018759 0.037034 0.12489 0.11794 0.079064 0.14077 -0.012039 -0.0047309
1377 0.069952 0.0053776 0.0081919 0.018989 0.0060339 0.14187 0.097125 0.062182 0.11922 -0.012817 -0.0055063
1378 0.067526 0.001673 0.0087122 0.29311 0.046897 0.074866 0.044281 0.050229 0.15849 0.0055195 -0.031239
1379 0.06298 0.0079564 0.013676 0.35977 0.15899 -0.0043692 0.052641 0.055086 0.18068 0.027145 -0.014417
1380 0.064326 0.0071236 0.0043425 0.4268 0.27249 -0.034671 0.074302 0.042185 0.20814 0.026809 -0.0069466
1381 0.095805 -0.0024287 0.0057084 0.49719 0.31113 -0.042688 0.07244 0.050003 0.23473 0.038239 0.081147
1382 0.19673 -0.014931 -0.0049422 0.53889 0.27773 -0.079613 0.020277 0.041928 0.23981 0.02451 0.10262
1383 0.32221 -0.022229 -0.010681 0.51414 0.24036 -0.061514 -0.0022282 0.12269 0.29965 0.0029767 0.10809
1384 0.39556 -0.0001104 -0.020218 0.59765 0.19465 -0.058054 0.024796 0.29135 0.31536 0.0094484 0.10987
1385 0.39493 -0.0040805 0.015732 0.49857 0.13744 -0.042094 0.023942 0.304 0.27918 0.017266 0.10062
1386 0.38851 0.018886 0.01068 0.33704 0.08055 -0.055742 0.018671 0.26735 0.22761 0.018036 0.069379
1387 0.30086 0.055507 -0.020162 0.29086 0.079809 -0.067163 0.0025006 0.22948 0.1763 0.017721 0.014474
1388 0.20121 0.13656 -0.010557 0.24217 0.1618 -0.051713 0.09061 0.12705 0.15611 -0.005122 0.00021302
1389 0.17322 0.19492 -0.028463 0.26655 0.21925 -0.055927 0.19455 0.09398 0.15984 0.0199 0.012142
1390 0.1741 0.22371 0.0086754 0.21527 0.24366 -0.040716 0.29447 0.097822 0.22296 0.036261 0.032647
1391 0.14682 0.13656 -0.02445 0.20527 0.27969 -0.065707 0.26813 0.069525 0.23193 0.052675 0.0058774
1392 0.12706 0.072353 -0.034209 0.20554 0.37743 -0.071859 0.25844 0.086087 0.29921 0.0584 0.0089452
1393 0.17339 0.052197 -0.015537 0.21851 0.44485 -0.04308 0.24029 0.09821 0.3566 0.085878 0.01909
1394 0.23384 0.025941 -0.034123 0.1758 0.44793 -0.067611 0.1579 0.081893 0.32151 0.087956 0.0068835
1395 0.37398 0.026156 -0.044286 0.17464 0.35852 -0.089532 0.053768 0.075312 0.24979 0.073563 -0.0086132
1396 0.42637 0.016646 -0.044057 0.17542 0.30107 -0.094335 0.074607 0.078346 0.18069 0.059395 -0.015233
1397 0.46259 0.010654 -0.040048 0.15929 0.20553 -0.096589 0.040405 0.10426 0.16247 0.041517 -0.015434
1398 0.49387 0.016526 -0.021481 0.16069 0.22226 -0.067889 0.080639 0.21289 0.17073 0.048455 0.0049859
1399 0.46988 0.01714 -0.025936 0.17216 0.2083 -0.063775 0.10108 0.34802 0.17671 0.054351 0.0023778
1400 0.45107 0.011366 -0.047333 0.14365 0.23327 -0.076332 0.057956 0.32682 0.1679 0.052255 -0.025597
1401 0.42427 0.059618 -0.034099 0.14295 0.29604 -0.077298 0.050672 0.342 0.20754 0.071282 -0.01616
1402 0.34514 0.15975 -0.033609 0.11958 0.2986 -0.092812 0.017161 0.2742 0.28109 0.064547 -0.031624
1403 0.28336 0.19497 -0.032686 0.12757 0.40671 -0.075905 0.035212 0.17103 0.33648 0.10037 -0.015456
1404 0.26131 0.20075 -0.046627 0.11759 0.41606 -0.10614 -0.0071851 0.10891 0.32985 0.088125 -0.030426
1405 0.30696 0.21857 -0.033858 0.12641 0.46082 -0.075277 0.048158 0.1341 0.34985 0.11182 -0.0011958
1406 0.30241 0.12266 -0.054022 0.079095 0.41563 -0.092697 0.033494 0.096444 0.26213 0.093543 -0.029785
1407 0.41999 0.074207 -0.047358 0.10285 0.4238 -0.08285 0.040439 0.096248 0.20317 0.084644 -0.022935
1408 0.53625 0.067585 -0.036821 0.13988 0.35824 -0.075409 0.02129 0.11695 0.19444 0.091428 -0.025496
1409 0.57713 0.045927 -0.04524 0.10053 0.2632 -0.092289 0.012591 0.10641 0.16161 0.078108 -0.034444
1410 0.58657 0.030077 -0.063684 0.099936 0.23376 -0.10226 -0.0029734 0.15256 0.16631 0.087073 -0.033158
1411 0.53361 0.014122 -0.082867 0.049423 0.23322 -0.1135 -0.024973 0.22931 0.16391 0.097418 -0.065488
1412 0.53409 0.033625 -0.063464 0.10366 0.28087 -0.096951 -0.0078523 0.36467 0.18941 0.10739 -0.053594
1413 0.45997 0.039072 -0.064493 0.067723 0.32064 -0.11063 -0.011445 0.36971 0.21449 0.11667 -0.04473
1414 0.40802 0.10035 -0.06385 0.09554 0.45135 -0.082215 0.0037736 0.36339 0.33043 0.12507 -0.049647
1415 0.3897 0.25667 -0.059321 0.10093 0.48678 -0.071889 0.0054801 0.34208 0.37436 0.15398 -0.0064225
1416 0.32834 0.24783 -0.049972 0.057206 0.49972 -0.069047 0.10479 0.22637 0.32642 0.1215 0.029995
1417 0.31568 0.25927 -0.060984 0.075428 0.49856 0.023851 0.11865 0.16869 0.29333 0.12659 0.12912
1418 0.29097 0.2181 -0.087777 0.063828 0.43282 0.065532 0.17303 0.12651 0.19029 0.10398 0.13408
1419 0.32139 0.19359 -0.060077 0.049256 0.36005 0.12871 0.25354 0.15351 0.1854 0.10807 0.17549
1420 0.30478 0.10379 -0.087572 0.037068 0.26337 0.16173 0.244 0.13596 0.15985 0.10902 0.14861
1421 0.51142 0.10468 -0.074818 0.058482 0.27019 0.17682 0.20525 0.14946 0.15938 0.12299 0.0813
1422 0.61006 0.099237 -0.052317 0.094896 0.29538 0.13052 0.14439 0.16861 0.18154 0.1494 0.061908
1423 0.58888 0.058353 -0.081806 0.30585 0.28715 0.049882 0.07773 0.20219 0.16364 0.11506 0.0091125
1424 0.60389 0.08079 -0.087211 0.45924 0.28524 0.002906 0.069782 0.28853 0.18741 0.15095 -0.0025039
1425 0.58655 0.11854 -0.054372 0.57166 0.34856 0.036309 0.057522 0.41719 0.23878 0.17388 0.037494
1426 0.50581 0.14775 -0.061793 0.64345 0.49637 0.023962 0.047032 0.4147 0.3362 0.15967 0.021462
1427 0.35476 0.23989 -0.11057 0.58765 0.44934 -0.047292 0.0013578 0.34274 0.29379 0.1059 -0.015661
1428 0.33407 0.26881 -0.10021 0.65027 0.41998 -0.028192 0.0061803 0.31089 0.28882 0.10853 -0.012454
1429 0.36002 0.311 -0.083481 0.62455 0.39284 -0.010424 0.02759 0.2659 0.2635 0.12165 0.013854
1430 0.3157 0.26849 -0.10578 0.43551 0.30799 -0.028615 0.10989 0.16883 0.17499 0.093381 -0.0058106
1431 0.33285 0.24051 -0.090423 0.3409 0.24645 -0.017457 0.18722 0.18843 0.17639 0.11006 -0.0014674
1432 0.31926 0.1625 -0.10742 0.24332 0.24478 -0.017786 0.26009 0.15645 0.16156 0.086326 -0.011164
1433 0.30425 0.13084 -0.099962 0.24189 0.18938 -0.018597 0.23462 0.15044 0.15695 0.089584 -0.018516
1434 0.32057 0.096128 -0.1051 0.21487 0.19096 0.0048146 0.27967 0.14833 0.14029 0.097773 -0.027775
1435 0.48192 0.10092 -0.11913 0.24959 0.18378 0.082013 0.36547 0.15611 0.14273 0.1338 -0.034187
1436 0.53081 0.11937 -0.12375 0.23188 0.21297 0.16521 0.21691 0.17477 0.16217 0.15784 0.024413
1437 0.52121 0.12728 -0.13644 0.17185 0.18634 0.20542 0.10581 0.24941 0.18264 0.15888 0.021272
1438 0.51817 0.15085 -0.10948 0.20532 0.22882 0.23568 0.12196 0.32674 0.25298 0.17993 0.10709
1439 0.45266 0.23632 -0.10828 0.1864 0.3166 0.25348 0.091246 0.40639 0.30842 0.15941 0.15718
1440 0.40409 0.34492 -0.093831 0.21027 0.43621 0.27038 0.12869 0.41315 0.32661 0.17397 0.19777
1441 0.35746 0.34952 -0.10227 0.2049 0.40086 0.19739 0.083857 0.3961 0.26912 0.14709 0.21678
1442 0.31222 0.31719 -0.12453 0.15856 0.33692 0.10756 0.04882 0.28346 0.18838 0.10925 0.15642
1443 0.31551 0.30362 -0.11337 0.16694 0.30798 0.091356 0.097304 0.20784 0.15472 0.10032 0.077136
1444 0.29175 0.26186 -0.10746 0.14167 0.24098 0.064799 0.065027 0.18515 0.16983 0.10368 0.046994
1445 0.28895 0.2058 -0.13044 0.12871 0.19211 0.05105 0.048876 0.17165 0.15699 0.095878 0.045951
1446 0.26704 0.14858 -0.13921 0.11791 0.17608 0.037108 0.034663 0.1492 0.1379 0.1163 0.029073
1447 0.26504 0.13654 -0.12355 0.12686 0.15766 0.036366 0.013022 0.16023 0.13512 0.13018 0.014677
1448 0.24292 0.12879 -0.14161 0.13079 0.15606 0.066842 0.020388 0.15143 0.12609 0.12077 0.020686
1449 0.33682 0.13371 -0.14229 0.11228 0.15064 0.088909 0.0030033 0.15515 0.12649 0.13874 -0.00027578
1450 0.49951 0.14575 -0.11415 0.12656 0.16147 0.18306 0.018598 0.19907 0.14695 0.19124 0.042151
1451 0.51606 0.22767 -0.1154 0.11881 0.16341 0.28035 0.040435 0.26605 0.15115 0.18605 0.07473
1452 0.4841 0.33231 -0.14523 0.10545 0.13345 0.32555 0.0030481 0.34203 0.15033 0.1552 0.12206
1453 0.44394 0.38311 -0.11332 0.25352 0.14497 0.36259 0.013787 0.41071 0.25522 0.15315 0.15475
1454 0.34294 0.37931 -0.13061 0.41614 0.12983 0.35638 0.012937 0.3934 0.32126 0.14963 0.20628
1455 0.2891 0.34302 -0.12498 0.4957 0.095164 0.32082 -0.032698 0.33994 0.29749 0.14963 0.21474
1456 0.27295 0.29203 -0.15021 0.58398 0.10042 0.27157 -0.020267 0.26486 0.26394 0.14176 0.21697
1457 0.26881 0.23393 -0.13822 0.64184 0.11948 0.21692 0.011656 0.20873 0.19146 0.13004 0.21423
1458 0.24007 0.17366 -0.15462 0.66258 0.091702 0.14877 -0.0050303 0.17147 0.15428 0.12182 0.11194
1459 0.23452 0.14886 -0.12047 0.63356 0.093768 0.13622 -0.019707 0.17727 0.15214 0.14755 0.10649
1460 0.22902 0.12456 -0.12665 0.67467 0.070641 0.11891 -0.0088787 0.16524 0.13471 0.13871 0.060638
1461 0.22849 0.14032 -0.13208 0.50344 0.077583 0.12907 -0.012797 0.172 0.13043 0.16694 0.088429
1462 0.23114 0.1423 -0.11281 0.36084 0.082128 0.13752 -0.007166 0.1689 0.12473 0.15789 0.083239
1463 0.23965 0.14457 -0.12352 0.33288 0.069201 0.1379 -0.0053197 0.19156 0.14469 0.18005 0.077652
1464 0.22838 0.17029 -0.13125 0.31671 0.078014 0.18583 -0.0066274 0.19483 0.13723 0.16904 0.07905
1465 0.2163 0.32031 -0.14034 0.28238 0.065117 0.22419 -0.032528 0.22592 0.12559 0.16887 0.068582
1466 0.34164 0.38782 -0.102 0.28739 0.10383 0.36932 0.00080936 0.39176 0.14312 0.17767 0.11958
1467 0.40103 0.39378 -0.13739 0.24885 0.052173 0.38006 -0.044095 0.41189 0.11306 0.14999 0.11929
1468 0.41429 0.36307 -0.1428 0.24682 0.031041 0.38823 -0.05002 0.37489 0.11581 0.14731 0.15096
1469 0.43797 0.33921 -0.12259 0.27346 0.057952 0.40944 -0.010342 0.3596 0.11971 0.13864 0.18959
1470 0.32529 0.25663 -0.13653 0.21651 0.041283 0.33735 -0.049648 0.25969 0.12467 0.14849 0.23498
1471 0.25021 0.19161 -0.14721 0.19924 0.035038 0.27665 -0.067135 0.19638 0.16406 0.14343 0.26498
1472 0.24235 0.18268 -0.12714 0.21646 0.068819 0.24345 0.0067848 0.20496 0.23831 0.16279 0.28409
1473 0.20953 0.136 -0.15649 0.17972 -0.0045865 0.15982 -0.064758 0.15903 0.22446 0.14663 0.24743
1474 0.19843 0.14705 -0.14014 0.19955 0.035527 0.16877 -0.018669 0.17403 0.21836 0.16917 0.21636
1475 0.17925 0.13402 -0.16112 0.17007 -0.024364 0.13883 0.09719 0.15533 0.14099 0.1492 0.12659
1476 0.18534 0.14907 -0.14453 0.14938 0.014649 0.1413 0.22226 0.15991 0.10588 0.15638 0.12301
1477 0.19561 0.24818 -0.14838 0.16412 0.011805 0.14786 0.24533 0.15985 0.10607 0.16238 0.10015
1478 0.19449 0.35712 -0.14398 0.1456 0.0040482 0.14541 0.25111 0.16463 0.091104 0.15404 0.12487
1479 0.19062 0.3894 -0.14983 0.14396 0.0042706 0.14106 0.27196 0.16585 0.10708 0.13114 0.11563
1480 0.17734 0.39872 -0.14456 0.14065 0.0012632 0.13217 0.20416 0.16308 0.10196 0.13298 0.12224
1481 0.16227 0.35712 -0.15182 0.13375 -0.036487 0.10612 0.064239 0.16949 0.08312 0.11175 0.12234
1482 0.1709 0.34596 -0.13521 0.13665 -0.0016097 0.19063 0.055961 0.1836 0.11306 0.12355 0.16061
1483 0.14816 0.23504 -0.13434 0.14049 0.017974 0.30658 0.045957 0.19488 0.17004 0.10944 0.1581
1484 0.16047 0.19286 -0.1241 0.1379 -0.01245 0.38457 0.043737 0.20317 0.1969 0.13676 0.16942
1485 0.14677 0.16343 -0.15166 0.11664 -0.0094107 0.39219 0.020395 0.16752 0.18889 0.10823 0.15616
1486 0.13206 0.15575 -0.14828 0.094896 -0.021156 0.38768 0.0085226 0.15692 0.20808 0.11019 0.10546
1487 0.11761 0.13911 -0.14964 0.081655 -0.037421 0.35075 -0.0096693 0.14519 0.21234 0.10143 0.063175
1488 0.13711 0.16064 -0.14717 0.10065 -0.0089936 0.32741 0.019626 0.14911 0.17228 0.093889 0.090363
1489 0.10786 0.14725 -0.16572 0.069662 -0.04124 0.20988 -0.046179 0.12075 0.10587 0.074917 0.077692
1490 0.10587 0.15702 -0.15157 0.079636 -0.017323 0.1953 -0.0034639 0.11965 0.10094 0.091683 0.10247
1491 0.1053 0.20966 -0.15057 0.092929 -0.0301 0.16607 -0.027553 0.11215 0.10714 0.086145 0.095533
1492 0.11628 0.34812 -0.15103 0.11654 -0.015076 0.16252 -0.009205 0.13201 0.12104 0.11508 0.12031
1493 0.10805 0.39477 -0.138 0.10805 -0.025412 0.14425 -0.035815 0.12927 0.10165 0.094981 0.15109
1494 0.10828 0.40919 -0.14715 0.10909 -0.009637 0.14883 -0.030892 0.12594 0.10947 0.081284 0.13021
1495 0.097208 0.36725 -0.15353 0.10237 -0.042045 0.13386 -0.055375 0.11442 0.094003 0.084284 0.10756
1496 0.078818 0.27234 -0.16589 0.092271 -0.041855 0.11723 -0.058129 0.097196 0.067466 0.079705 0.093381
1497 0.096683 0.21115 -0.1354 0.11646 -0.013441 0.15876 -0.033089 0.1292 0.088538 0.095173 0.11404
1498 0.056705 0.14619 -0.16462 0.063684 -0.054609 0.15279 -0.0827 0.087147 0.063827 0.052613 0.071451
1499 0.072992 0.16278 -0.15435 0.080335 -0.03658 0.27731 -0.052469 0.10935 0.067993 0.071032 0.07437
1500 0.058933 0.12772 -0.17115 0.074281 -0.064343 0.34427 -0.059128 0.075174 0.049363 0.05041 0.089593
1501 0.064199 0.15477 -0.15708 0.055388 -0.04262 0.37734 -0.077817 0.078273 0.067743 0.063516 0.099096
1502 0.070536 0.15197 -0.15151 0.047596 -0.038522 0.37597 -0.070622 0.098503 0.063326 0.065914 0.11133
1503 0.039478 0.12959 -0.1605 0.030261 -0.054275 0.34739 -0.066112 0.087881 0.045521 0.041748 0.11255
1504 0.075119 0.16789 -0.15418 0.069352 -0.027644 0.29668 -0.042502 0.095272 0.077467 0.079699 0.17757
1505 0.046238 0.18583 -0.15103 0.042006 -0.038222 0.22436 -0.059141 0.078654 0.059111 0.049167 0.19835
1506 0.013381 0.18726 -0.16817 0.32173 -0.066938 0.16397 -0.098077 0.056562 0.043904 0.044223 0.1834
1507 0.055371 0.2339 -0.13841 0.45903 -0.033861 0.17871 -0.093903 0.094949 0.063043 0.069644 0.14836
1508 0.028433 0.21789 -0.15181 0.50331 -0.071321 0.12744 -0.07668 0.058447 0.027948 0.038068 0.06378
1509 0.024539 0.22527 -0.1643 0.56635 -0.099473 0.11564 -0.10899 0.049222 0.035174 0.041393 0.056508
1510 0.0157 0.25665 -0.15641 0.55215 -0.074582 0.11609 -0.084186 0.052959 0.020242 0.03299 0.055908
1511 0.010662 0.23032 -0.16511 0.65465 -0.094868 0.11381 -0.10652 0.032467 -0.0057578 0.01287 0.027835
1512 0.014909 0.22389 -0.14359 0.57551 -0.068519 0.13381 -0.07047 0.053237 0.0055817 0.023336 0.056694
1513 0.01258 0.15422 -0.14107 0.33489 -0.088057 0.13516 -0.088005 0.042283 0.0007112 0.024943 0.055526
1514 0.03026 0.1494 -0.12365 0.2981 -0.064672 0.23186 -0.085958 0.064167 0.015895 0.048481 0.077491
1515 0.0056566 0.10863 -0.13761 0.25851 -0.081746 0.29581 -0.11693 0.028089 -0.0072053 0.020367 0.063548
1516 0.019266 0.11941 -0.10903 0.26692 -0.074533 0.35163 -0.087458 0.063989 0.031253 0.03027 0.093299
1517 -0.010364 0.090464 -0.14598 0.23594 -0.061434 0.35416 -0.074007 0.038466 0.0058045 0.026805 0.084025
1518 -0.015845 0.090446 -0.14662 0.21663 -0.074948 0.37386 0.050818 0.034344 -0.0016882 0.018826 0.086931
1519 -0.0099444 0.083525 -0.14845 0.1978 -0.090012 0.30604 0.064417 0.031077 0.017893 0.019236 0.1051
1520 0.011396 0.095019 -0.12686 0.19465 -0.059962 0.26604 0.16588 0.046354 0.018355 0.022056 0.11139
1521 -0.0030858 0.094455 -0.13775 0.20201 -0.069782 0.19658 0.10615 0.043542 0.015978 0.027144 0.06225
1522 -0.017323 0.076612 -0.13161 0.17262 -0.094022 0.18039 0.2333 0.027521 0.010805 0.01512 0.044624
1523 -0.031487 0.045885 -0.14153 0.13799 -0.11445 0.14275 0.1908 0.018287 -0.0024169 0.0026938 0.034416
1524 -0.03749 0.049143 -0.1391 0.15443 -0.1025 0.1312 0.12819 0.020367 -0.0083867 -0.003841 0.031573
1525 -0.023726 0.051959 -0.14027 0.13242 -0.097353 0.11968 -0.0063199 0.027394 0.007479 0.00084783 0.02486
1526 -0.012846 0.057422 -0.11502 0.1374 -0.079043 0.12834 0.015451 0.022292 0.012105 0.012564 0.048223
1527 -0.036181 0.035733 -0.12624 0.12624 -0.084532 0.1265 -0.033242 0.020783 0.00078087 -0.00035761 0.0257
1528 -0.021728 0.03509 -0.085462 0.12558 -0.089889 0.13598 -0.029898 0.024259 0.0040323 0.013997 0.026498
1529 -0.014239 0.04552 0.01147 0.11695 -0.086458 0.10754 -0.048141 0.016972 0.0034501 0.014667 0.03959
1530 -0.019238 0.028313 0.091453 0.137 -0.066195 0.12309 -0.011352 0.026675 0.0066464 0.0047946 0.051059
1531 -0.030162 0.016342 0.18069 0.10498 -0.080096 0.11306 -0.020528 0.013106 -0.00083256 0.0077827 0.063525
1532 -0.041385 -0.00057319 0.17993 0.050554 -0.090147 0.091888 -0.050557 0.0080346 -0.019574 0.0025137 0.083138
1533 -0.032176 0.019603 0.20955 0.095394 -0.081322 0.10244 -0.044491 0.020281 -0.0062933 0.013744 0.11358
1534 -0.066417 -0.022103 0.061117 0.068147 -0.095991 0.082905 -0.030081 -0.0085253 -0.040752 -0.015099 0.089151
1535 -0.047903 0.0033882 0.031183 0.071715 -0.084388 0.095579 -0.06859 0.0084021 -0.021524 0.0012009 0.06922
1536 -0.03575 -0.0035776 0.0086974 0.08001 -0.066281 0.15474 -0.021845 0.021211 -0.013073 0.0049616 0.032489
1537 -0.051485 -0.012156 -0.02163 0.043473 -0.10071 0.17223 -0.088774 -0.0052317 -0.032153 -0.019909 0.0066367
1538 -0.046189 -0.022136 -0.022785 0.056937 -0.10063 0.22271 -0.048701 -0.00081401 -0.020095 -0.0093534 -0.010712
1539 -0.045281 -0.0021159 -0.012335 0.066098 -0.078073 0.29321 -0.031737 0.018019 -0.013442 -0.010217 0.024877
1540 -0.058939 -0.027652 -0.0055021 0.055136 -0.086686 0.29592 -0.058159 0.0091416 -0.01423 -0.017836 0.01019
1541 -0.07226 -0.028402 -0.026121 0.034249 -0.088582 0.23094 -0.04482 -0.0057708 -0.035554 -0.024666 0.01287
1542 -0.043076 -0.016716 0.012799 0.046911 -0.083107 0.20181 -0.044055 0.01347 -0.0036932 0.0017382 0.02865
1543 -0.04168 -0.020299 0.029985 0.05893 -0.068378 0.14642 -0.057851 0.022923 -0.0062216 0.0036098 0.053927
1544 -0.067489 -0.032424 0.095008 0.074608 -0.097367 0.09044 -0.090896 0.0021061 -0.018334 -0.0079937 0.012065
1545 -0.058709 -0.035821 0.136 0.22987 -0.079664 0.10055 -0.080617 -0.0024724 -0.01739 -0.0069812 0.020561
1546 -0.064866 -0.033515 0.16755 0.40528 -0.096197 0.086934 -0.095354 -0.016465 -0.023474 -0.013606 0.026958
1547 -0.068573 -0.043979 0.2178 0.52541 -0.08079 0.068051 -0.11189 0.0037523 -0.022679 -0.02583 0.0044584
1548 -0.047565 -0.031244 0.29517 0.613 -0.085676 0.093441 -0.089122 0.012287 -0.013854 -0.019447 0.016184
1549 -0.067525 -0.045134 0.27908 0.61403 -0.06686 0.10084 -0.074379 0.010026 -0.023998 -0.016012 0.0056583
1550 -0.042585 -0.021292 0.29031 0.61401 -0.05928 0.089217 -0.1045 0.012649 -0.014507 -0.014872 0.0056137
1551 -0.065995 -0.050314 0.3062 0.43721 -0.07019 0.083713 -0.10284 0.012486 -0.0178 -0.021952 0.0050551
1552 -0.080182 -0.063081 0.32401 0.26067 -0.10441 0.05152 -0.1447 -0.014475 -0.049017 -0.033227 -0.020371
1553 -0.077492 -0.059922 0.38973 0.22831 -0.07273 0.067595 -0.092112 0.0022136 -0.039962 -0.022644 -0.0087136
1554 -0.074859 -0.065232 0.38409 0.20146 -0.034153 0.06303 -0.086345 0.0033844 -0.037035 -0.034527 -0.032525
1555 -0.083872 -0.05554 0.38936 0.18703 -0.0047669 0.031164 -0.11699 -0.0166 -0.030986 -0.035544 -0.032858
1556 -0.08615 -0.067655 0.47181 0.17875 0.020647 0.030102 -0.1221 -0.00077874 -0.021911 -0.033176 -0.020254
1557 -0.061897 -0.042235 0.48371 0.19211 0.11311 0.076696 0.085557 0.019845 0.011511 -0.012713 -0.0038011
1558 -0.069545 -0.061514 0.50074 0.17701 0.095659 0.064602 0.15387 0.0072224 -0.014409 -0.033601 -0.024448
1559 -0.092523 -0.077598 0.50927 0.12873 0.0079481 0.028349 0.16473 -0.0058596 -0.054126 -0.039457 -0.04431
1560 -0.060619 -0.048801 0.51785 0.17274 -0.011115 0.039636 0.24479 -0.0016873 -0.024285 -0.020308 -0.00857
1561 -0.06456 -0.053877 0.57758 0.15455 -0.035833 0.049381 0.2489 0.010323 -0.018813 -0.019066 0.023439
1562 -0.077848 -0.063253 0.64552 0.14737 -0.043334 0.04642 0.33113 0.0045386 -0.030889 -0.023435 0.062201
1563 -0.077038 -0.074545 0.56573 0.087984 -0.068156 0.01379 0.16949 -0.020445 -0.049415 -0.042875 0.047516
1564 -0.075872 -0.059508 0.54478 0.12416 -0.05601 0.0088746 0.093013 -0.0029891 -0.025568 -0.018518 0.070949
1565 -0.080218 -0.071305 0.50526 0.11159 -0.06821 0.0088943 0.06246 -0.011377 -0.024552 -0.022995 0.013809
1566 -0.079649 -0.082172 0.50138 0.070745 -0.079692 -0.006875 -0.025594 -0.0039399 -0.027996 -0.032451 -0.022255
1567 -0.09157 -0.087174 0.43979 0.088251 -0.071061 -0.0064506 0.002934 -0.021667 -0.024071 -0.043836 -0.015497
1568 -0.075207 -0.081656 0.46632 0.11357 -0.050113 0.0072478 0.016382 0.015834 -0.0078349 -0.038855 -0.010924
1569 -0.077668 -0.071591 0.54078 0.10491 -0.053116 -0.0051621 0.0059539 -0.010259 -0.0095974 -0.041978 -0.020911
1570 -0.074414 -0.069501 0.65446 0.090725 -0.053462 0.0016863 0.018592 -0.0079637 -0.0080676 -0.02567 -0.0084703
1571 -0.07881 -0.070427 0.67302 0.069816 -0.064119 -0.003075 -0.0023848 0.00020079 -0.016589 -0.04076 -0.026039
1572 -0.092352 -0.087429 0.63546 0.055446 -0.087342 -0.018659 -0.029735 -0.024326 -0.025379 -0.040569 -0.050433
1573 -0.12018 -0.12632 0.60065 0.033797 -0.10671 -0.041144 0.12598 -0.034117 -0.045815 -0.063315 -0.079384
1574 -0.095451 -0.099964 0.57887 0.061309 -0.076879 -0.011299 0.20712 -0.0072701 -0.020719 -0.034614 -0.039912
1575 -0.091307 -0.09108 0.51935 0.052751 -0.10934 -0.013191 0.22892 -0.019419 -0.015536 -0.036657 -0.060701
1576 -0.085448 -0.096382 0.46238 0.060092 -0.081085 -0.015854 0.33691 -0.020216 -0.018897 -0.038613 -0.053315
1577 -0.058072 -0.060035 0.42245 0.05274 -0.067724 0.0057447 0.36961 0.017349 0.015294 -0.017263 -0.033723
1578 -0.096701 -0.089757 0.355 0.028588 -0.088798 -0.019445 0.34468 -0.017483 -0.012087 -0.034486 -0.044576
1579 -0.071819 -0.07908 0.37973 0.025099 -0.077224 -0.010622 0.40601 -0.0061967 0.0015747 -0.030243 -0.03124
1580 -0.09712 -0.08993 0.34798 0.00051087 -0.099147 -0.039342 0.38314 -0.0189 -0.0063854 -0.034627 -0.040125
1581 -0.092084 -0.10178 0.35337 0.0037859 -0.081236 -0.027844 0.43113 -0.011845 -0.0041686 -0.046485 -0.049542
1582 -0.060192 -0.076455 0.40669 0.04069 -0.076972 -0.016264 0.43977 0.012048 0.012109 -0.022338 -0.046916
1583 -0.10397 -0.09967 0.55144 -0.0088034 -0.1077 -0.029374 0.40694 -0.015457 -0.01704 -0.041856 -0.062104
1584 -0.098882 -0.09822 0.62172 -0.0030174 -0.093872 -0.030435 0.48132 -0.0095916 -0.032514 -0.051046 -0.057611
1585 -0.093312 -0.090028 0.6393 -0.017069 -0.10484 -0.034419 0.50468 -0.012317 0.0017297 -0.04104 -0.056089
1586 -0.085287 -0.09555 0.68276 0.0073046 -0.1001 -0.038114 0.48106 0.0055794 -0.003922 -0.037568 -0.055743
1587 -0.09107 -0.083084 0.66665 0.017782 -0.082223 -0.010322 0.50286 0.070218 -0.010885 -0.041764 -0.054883
1588 -0.081 -0.077179 0.63344 -0.0034403 -0.08594 -0.015818 0.52349 0.089847 -0.023001 -0.043351 -0.048154
1589 -0.11185 -0.096689 0.5978 -0.021156 -0.10015 -0.035559 0.53473 0.060591 -0.02455 -0.040036 -0.067109
1590 -0.088225 -0.088614 0.61898 -0.01272 -0.076737 -0.013592 0.55424 0.059132 -0.018199 -0.04335 -0.065395
1591 -0.088968 -0.088053 0.64355 -0.006765 -0.093642 -0.036191 0.58359 0.01937 0.013915 -0.033694 -0.071562
1592 -0.093099 -0.099861 0.70067 -0.022959 -0.095042 -0.037725 0.58548 0.0020242 0.014753 -0.048753 -0.071854
1593 -0.050675 -0.099113 0.71314 -0.026875 -0.09246 -0.03479 0.55787 0.0025298 0.048881 -0.038662 -0.06884
1594 -0.0019215 -0.078841 0.71595 -0.0080604 -0.08869 -0.028484 0.61456 0.010919 0.076127 -0.028943 -0.067123
1595 0.045956 -0.091367 0.71635 -0.017171 -0.091903 -0.030528 0.66253 0.014706 0.12083 -0.020198 -0.052949
1596 0.007378 -0.10018 0.66012 -0.047968 -0.10839 -0.045143 0.59486 -0.013098 0.14288 -0.051881 -0.037974
1597 0.054322 -0.10555 0.64508 -0.036142 -0.072644 -0.029756 0.62903 -0.019652 0.13298 -0.03614 0.0055622
1598 -0.018836 -0.11111 0.60089 -0.027049 -0.11641 -0.064964 0.59241 -0.0203 0.043495 -0.052416 0.034526
1599 -0.045254 -0.095586 0.625 -0.04206 -0.081081 -0.017186 0.63739 0.007047 0.015117 -0.040945 0.054899
1600 -0.069822 -0.11973 0.63784 -0.032507 -0.096881 -0.021696 0.66654 -0.011493 0.0032168 -0.028827 0.034918
1601 -0.051737 -0.10312 0.64454 -0.012738 -0.096654 0.0016671 0.61166 0.0032462 0.023697 -0.038074 0.024066
1602 -0.04769 -0.10166 0.64264 -0.046236 -0.075892 0.020343 0.69509 -0.0037405 0.0066304 -0.039525 -0.019273
1603 -0.065222 -0.11273 0.61957 -0.018459 -0.087327 0.044005 0.64512 0.0013621 0.0048356 -0.045974 -0.037428
1604 -0.064919 -0.11191 0.59246 -0.045991 -0.10713 0.025404 0.5864 -0.011539 0.0042585 -0.040464 -0.033088
1605 -0.075899 -0.12109 0.57562 -0.055244 -0.098929 -0.016051 0.51874 -0.022982 -0.017478 -0.044548 -0.051369
1606 -0.072947 -0.12524 0.56981 -0.061993 -0.094405 -0.040258 0.43401 -0.030766 -0.013498 -0.057907 -0.063328
1607 -0.077104 -0.13078 0.55815 -0.046072 -0.10122 -0.044963 0.37377 -0.029063 -0.012953 -0.063374 -0.058766
1608 -0.079363 -0.13604 0.53103 -0.071387 -0.11926 -0.062001 0.34079 -0.030396 -0.031327 -0.064168 -0.0624
1609 -0.058967 -0.11944 0.4751 -0.069839 -0.10127 -0.052933 0.42217 0.053237 -0.012753 -0.055335 -0.054272
1610 -0.078248 -0.12419 0.4037 -0.059454 -0.083913 -0.066785 0.37863 0.091238 -0.0017327 -0.036942 -0.041167
1611 -0.059341 -0.11078 0.40313 -0.052679 -0.083143 -0.034295 0.39643 0.16161 0.025716 -0.032988 -0.026918
1612 -0.062226 -0.12556 0.35025 -0.07153 -0.049069 -0.04264 0.36049 0.21772 0.02633 -0.031183 -0.059007
1613 -0.068783 -0.12356 0.33154 -0.041856 0.089328 -0.049276 0.36844 0.18283 0.061929 -0.027846 -0.037448
1614 -0.086089 -0.12624 0.31876 -0.064796 0.12541 -0.057807 0.37763 0.11233 0.090319 -0.056774 -0.067568
1615 -0.07149 -0.1191 0.29701 -0.034753 0.14483 -0.056348 0.34778 0.046698 0.16512 -0.032987 -0.068803
1616 -0.081713 -0.13223 0.27667 -0.035964 0.10792 -0.067461 0.32871 0.019473 0.17358 -0.033288 -0.053871
1617 -0.084584 -0.13832 0.26035 -0.043421 0.018442 -0.075115 0.31612 0.0012635 0.10146 -0.044312 -0.063714
1618 -0.062465 -0.12463 0.24969 -0.079992 -0.025652 -0.068983 0.30909 0.0088188 0.045876 -0.022009 -0.052021
1619 -0.076971 -0.13587 0.24231 -0.063191 -0.02887 -0.064059 0.27794 -0.0013199 0.022025 -0.034714 -0.059593
1620 -0.084126 -0.13248 0.22671 -0.074488 -0.045418 -0.072791 0.25921 -0.011527 -0.00253 -0.049406 -0.077485
1621 -0.082946 -0.13666 0.22919 -0.076346 -0.056535 -0.084377 0.24461 -0.011032 0.002834 -0.055736 -0.07854
1622 -0.080964 -0.1397 0.21466 0.18149 -0.075573 -0.087706 0.24905 -0.016555 0.0028616 -0.04145 -0.06025
1623 -0.09521 -0.12446 0.21137 0.28095 -0.044745 -0.070879 0.22014 -0.0012824 0.001867 -0.024709 -0.07892
1624 -0.094539 -0.13406 0.19169 0.30883 -0.067241 -0.08863 0.20762 -0.0057468 0.0013693 0.007612 -0.083466
1625 -0.068975 -0.11835 0.21439 0.37762 -0.032319 -0.05478 0.25028 0.010553 0.071992 0.030111 -0.050522
1626 -0.070017 -0.12599 0.20033 0.44989 -0.063433 -0.077255 0.22754 0.014841 0.11675 0.039609 -0.060872
1627 -0.078667 -0.12649 0.17723 0.39182 -0.064671 -0.078337 0.21922 0.039803 0.16719 0.028876 -0.057844
1628 -0.076476 -0.11521 0.17047 0.20974 -0.044196 -0.078348 0.18609 0.1198 0.21831 0.024053 0.013695
1629 -0.083879 -0.12728 0.1723 0.1324 0.012854 -0.061753 0.21193 0.16956 0.26048 0.009474 0.050121
1630 -0.082235 -0.13782 0.13567 0.096671 0.13891 -0.087607 0.1783 0.21525 0.18666 0.0004844 0.068563
1631 -0.1048 -0.1414 0.12469 0.058665 0.13204 -0.11139 0.16116 0.16945 0.082512 -0.025269 0.038598
1632 -0.096077 -0.12112 0.13574 0.093323 0.15032 -0.079664 0.14708 0.11326 0.069607 -0.016264 0.026285
1633 -0.10099 -0.11298 0.14421 0.068492 0.13974 -0.088495 0.152 0.052441 0.053448 -0.01616 -0.029779
1634 -0.05561 -0.073932 0.15216 0.083972 0.18898 -0.071327 0.1627 0.059013 0.064127 -0.0039551 -0.02494
1635 0.092412 -0.019932 0.17706 0.12351 0.20171 -0.033966 0.19392 0.061016 0.076198 0.020608 0.010204
1636 0.19037 0.010577 0.12069 0.071412 0.21216 0.0069782 0.16808 0.040355 0.099102 -0.0050845 -0.044667
1637 0.23826 0.080679 0.12178 0.13241 0.24108 0.10637 0.20276 0.043529 0.15569 -0.0015129 -0.034666
1638 0.24932 0.12599 0.10507 0.32987 0.32793 0.1583 0.28869 0.038107 0.25096 -0.0055494 -0.043949
1639 0.30075 0.16519 0.11598 0.47332 0.35345 0.22847 0.41482 0.091253 0.31992 0.030305 0.011262
1640 0.30176 0.14454 0.10476 0.60931 0.3582 0.22529 0.48371 0.16557 0.3466 0.062299 0.092363
1641 0.32663 0.059968 0.11647 0.59763 0.34559 0.19444 0.49438 0.24527 0.34954 0.068054 0.11922
1642 0.22753 -0.010778 0.092432 0.63522 0.32677 0.10436 0.45228 0.31201 0.31537 0.13025 0.17416
1643 0.092829 -0.036377 0.086467 0.71113 0.34193 0.037541 0.29441 0.27824 0.24113 0.13987 0.17398
1644 0.095814 -0.03296 0.086196 0.5785 0.32006 0.028273 0.22395 0.2324 0.18664 0.16149 0.12334
1645 0.06659 -0.048536 0.065248 0.3453 0.27333 0.001214 0.19703 0.11976 0.14618 0.13158 0.050586
1646 0.049239 -0.058827 0.046019 0.27308 0.21182 -0.034706 0.13553 0.064512 0.12895 0.066628 0.022243
1647 0.046967 -0.062976 0.04577 0.26878 0.23468 -0.0071347 0.17672 0.064248 0.14681 0.043054 0.015843
1648 0.048635 -0.066775 0.039462 0.25393 0.20187 -0.027507 0.14529 0.054631 0.2023 0.042083 0.0067742
1649 0.048685 -0.05839 0.055135 0.24117 0.27186 -0.01578 0.15816 0.075965 0.25711 0.05096 0.010395
1650 0.058365 -0.04702 0.048681 0.24467 0.35866 -0.0021338 0.14209 0.082935 0.31554 0.056052 0.015092
1651 0.05799 -0.056579 0.028358 0.2376 0.39313 -0.021764 0.11497 0.077043 0.33961 0.040743 0.0084578
1652 0.049933 -0.035987 0.0096215 0.17977 0.35228 -0.027803 0.10688 0.066228 0.36148 0.048224 -0.0011937
1653 0.1302 0.0022738 0.035706 0.19425 0.33252 -0.006123 0.13763 0.088555 0.36748 0.070577 0.022113
1654 0.25654 0.011881 0.017938 0.17902 0.27854 -0.032784 0.11225 0.064307 0.31272 0.052106 0.017693
1655 0.28809 0.031407 0.017049 0.16487 0.24634 -0.043805 0.066867 0.066717 0.26815 0.052602 0.053125
1656 0.34299 0.058978 0.0097868 0.16204 0.24644 -0.034609 0.048816 0.13029 0.26771 0.075268 0.089924
1657 0.37046 0.099487 0.022746 0.18013 0.26606 0.0090517 0.10962 0.23177 0.30515 0.088286 0.10108
1658 0.37026 0.11739 0.043897 0.20529 0.37757 0.08638 0.11158 0.29737 0.33769 0.11198 0.13067
1659 0.24892 0.073977 -0.0031039 0.23111 0.43778 0.069223 0.073432 0.29937 0.3464 0.089074 0.11199
1660 0.16057 0.031477 -0.0033548 0.42049 0.42243 0.13767 0.085035 0.30504 0.40309 0.079957 0.04967
1661 0.13137 0.023221 0.0009459 0.48701 0.42011 0.20236 0.067771 0.27675 0.42355 0.095009 0.040911
1662 0.11287 0.012351 -0.012221 0.50851 0.3689 0.19957 0.029106 0.16132 0.42517 0.091614 0.045649
1663 0.11815 0.02789 -0.020905 0.62232 0.31268 0.16701 0.042886 0.098692 0.41275 0.080773 0.021119
1664 0.1214 0.041875 -0.0019981 0.69853 0.30534 0.13199 0.064781 0.11703 0.39184 0.098142 0.018207
1665 0.11553 0.06516 -0.010497 0.63684 0.36688 0.065372 0.050333 0.10383 0.34947 0.098047 0.029758
1666 0.17614 0.11941 -0.013151 0.75232 0.39144 0.034063 0.056161 0.10343 0.31572 0.10225 0.022985
1667 0.31903 0.17395 -0.015362 0.77665 0.38886 0.0040695 -0.014289 0.089724 0.29043 0.11286 0.0094402
1668 0.40035 0.20116 -0.04161 0.65083 0.41117 -0.0094134 -0.0344 0.083144 0.29322 0.11469 0.039291
1669 0.428 0.24893 -0.048365 0.48154 0.38757 -0.0056205 -0.0049359 0.091864 0.35639 0.1469 0.10148
1670 0.46166 0.23129 -0.056825 0.37835 0.34947 -0.016313 -0.00034565 0.15546 0.43544 0.15586 0.16706
1671 0.42439 0.19573 -0.08206 0.2936 0.25508 -0.034442 -0.026315 0.20067 0.44342 0.16571 0.17561
1672 0.46488 0.19111 -0.042309 0.33385 0.24781 0.0028447 0.018434 0.31162 0.47321 0.19694 0.22655
1673 0.46193 0.1455 -0.056562 0.28839 0.213 0.0059403 0.017046 0.3233 0.46664 0.19018 0.20019
1674 0.41709 0.11126 -0.043936 0.27926 0.18496 0.084076 0.010689 0.30071 0.41709 0.18299 0.16449
1675 0.34808 0.10722 -0.073733 0.25673 0.18446 0.1169 -0.040566 0.26629 0.35894 0.15872 0.08756
1676 0.36624 0.12618 -0.067512 0.2366 0.16732 0.20545 -0.033387 0.1707 0.31353 0.14032 0.054818
1677 0.38594 0.17215 -0.058951 0.25554 0.16492 0.2034 -0.052634 0.12367 0.26323 0.12235 0.04585
1678 0.42291 0.24825 -0.054504 0.2657 0.17725 0.25322 -0.015645 0.1236 0.26093 0.12866 0.067479
1679 0.49961 0.29259 -0.059699 0.2423 0.17018 0.25836 -0.045764 0.10984 0.25455 0.14076 0.085382
1680 0.545 0.32146 -0.079628 0.22814 0.22523 0.19034 -0.058315 0.095365 0.25107 0.14995 0.11982
1681 0.56924 0.32314 -0.048705 0.22407 0.36595 0.145 -0.026687 0.11669 0.30679 0.14677 0.16267
1682 0.59279 0.36378 0.023193 0.24374 0.37563 0.091248 -0.063869 0.1166 0.42228 0.16155 0.18439
1683 0.61842 0.34722 0.23744 0.23218 0.38768 0.074916 -0.047234 0.12968 0.44458 0.16887 0.20085
1684 0.64115 0.31187 0.11371 0.22419 0.42389 0.06869 -0.027892 0.22147 0.44036 0.19406 0.21158
1685 0.5974 0.2449 -0.0073409 0.36401 0.29918 0.012349 -0.066482 0.26419 0.35598 0.18953 0.17678
1686 0.62302 0.23803 -0.040648 0.50776 0.26966 0.043467 -0.10583 0.29432 0.30799 0.19719 0.16989
1687 0.6905 0.27449 -0.01599 0.62791 0.27766 0.061388 -0.048602 0.3314 0.31429 0.22868 0.14082
1688 0.7112 0.30915 0.019538 0.73707 0.24101 0.061616 -0.084549 0.30358 0.29623 0.22921 0.12675
1689 0.72374 0.37084 0.1548 0.78628 0.22811 0.083721 -0.070314 0.25582 0.28336 0.2404 0.12174
1690 0.71363 0.40681 0.090093 0.79496 0.18127 0.14789 -0.092472 0.15961 0.23791 0.2363 0.091776
1691 0.75446 0.46003 0.1497 0.78634 0.18859 0.25457 -0.054909 0.13917 0.26109 0.23887 0.11668
1692 0.73772 0.45668 0.20936 0.82081 0.17827 0.30984 -0.06469 0.13691 0.27502 0.24542 0.14455
1693 0.74439 0.46063 0.079384 0.85166 0.18252 0.33741 -0.06349 0.13935 0.35067 0.26545 0.25656
1694 0.76862 0.44816 0.025253 0.85272 0.18176 0.37458 -0.095552 0.13743 0.3928 0.25448 0.27622
1695 0.76233 0.4542 -0.0098859 0.83298 0.29994 0.34454 -0.09636 0.1358 0.36971 0.26056 0.30425
1696 0.76353 0.4302 -0.039458 0.8526 0.38061 0.36375 -0.040954 0.12795 0.33968 0.24369 0.30283
1697 0.75617 0.42021 -0.034669 0.87968 0.35693 0.33022 -0.10433 0.13817 0.28684 0.26124 0.28007
1698 0.82681 0.49755 0.0035802 1.0087 0.40736 0.38632 -0.084204 0.28945 0.27912 0.3017 0.28599
1699 0.82015 0.54463 -0.020292 0.94641 0.37639 0.36113 -0.047364 0.3519 0.28283 0.29788 0.23023
1700 0.80102 0.52216 -0.044126 0.96515 0.24589 0.28049 -0.090526 0.35897 0.26313 0.26695 0.16142
1701 0.83323 0.53467 -0.03479 0.99638 0.21212 0.25585 -0.091714 0.36647 0.26916 0.27722 0.15494
1702 0.77158 0.45299 -0.080333 0.92075 0.16042 0.21054 -0.13102 0.29785 0.23186 0.2377 0.10647
1703 0.78199 0.44615 -0.062254 1.0286 0.17734 0.21823 -0.088142 0.2577 0.23743 0.25347 0.13357
1704 0.77246 0.43076 -0.066828 0.95325 0.18328 0.20764 0.076264 0.18803 0.32669 0.26098 0.11603
1705 0.79483 0.41427 -0.065763 1.0141 0.16041 0.24366 0.12889 0.16453 0.36911 0.26357 0.1463
1706 0.80842 0.4018 -0.082218 0.94712 0.16429 0.36834 0.18641 0.15139 0.37722 0.26794 0.16909
1707 0.79281 0.41025 -0.086189 1.0135 0.15309 0.43849 0.18659 0.14845 0.35286 0.25948 0.20464
1708 0.77248 0.54255 -0.061441 1.0085 0.21433 0.48607 0.079013 0.16406 0.32103 0.29042 0.30169
1709 0.68026 0.57032 -0.091784 0.96992 0.25586 0.48489 -0.0083122 0.14247 0.24799 0.30225 0.29313
1710 0.65689 0.5659 -0.084872 0.98127 0.33881 0.48125 -0.024531 0.14692 0.23208 0.31685 0.32488
1711 0.59654 0.52501 -0.10925 0.94995 0.35485 0.43432 -0.065103 0.18126 0.20823 0.30348 0.3292
1712 0.61575 0.52778 -0.077774 0.93833 0.3486 0.45612 -0.051624 0.32456 0.24541 0.33784 0.34472
1713 0.59106 0.44388 -0.1007 0.81622 0.35764 0.44849 -0.061463 0.35466 0.22081 0.30725 0.27801
1714 0.67484 0.44955 -0.089274 0.70881 0.39049 0.4982 -0.038549 0.36553 0.24866 0.34585 0.26865
1715 0.74755 0.42608 -0.076836 0.67745 0.3199 0.54578 -0.032765 0.35131 0.28967 0.34896 0.25034
1716 0.69598 0.37397 -0.10065 0.58042 0.2191 0.51327 -0.073982 0.28774 0.35587 0.33449 0.21567
1717 0.70255 0.40064 -0.095003 0.58835 0.19483 0.53435 -0.050061 0.23548 0.41991 0.35111 0.23049
1718 0.6713 0.49809 -0.092945 0.56028 0.18382 0.5076 -0.065548 0.19132 0.40374 0.36206 0.25543
1719 0.5759 0.5238 -0.10372 0.55566 0.15399 0.52626 -0.076175 0.15908 0.38683 0.36358 0.29308
1720 0.55331 0.56409 -0.1089 0.55093 0.15093 0.5234 -0.07209 0.16727 0.32644 0.3912 0.39511
1721 0.5268 0.53349 -0.1142 0.53852 0.1279 0.52339 -0.09241 0.16599 0.29203 0.38739 0.39549
1722 0.50924 0.49437 -0.11607 0.51026 0.16672 0.56512 -0.067502 0.16325 0.26236 0.37546 0.41494
1723 0.50775 0.48548 -0.10385 0.4549 0.24863 0.55363 -0.083697 0.15675 0.26608 0.38646 0.4482
1724 0.51276 0.43131 -0.12719 0.46082 0.31492 0.53451 -0.10834 0.14905 0.24747 0.36074 0.40567
1725 0.56279 0.42163 -0.10819 0.45606 0.37215 0.56837 -0.08323 0.28631 0.25854 0.37015 0.40248
1726 0.61966 0.39901 -0.10969 0.43332 0.42742 0.55159 -0.085024 0.36634 0.26836 0.35575 0.37821
1727 0.58196 0.40561 -0.13011 0.38616 0.38655 0.52404 -0.11288 0.34771 0.25 0.31658 0.31888
1728 0.6016 0.49829 -0.11117 0.41917 0.41851 0.54232 -0.11265 0.36891 0.34748 0.35832 0.35206
1729 0.56476 0.55007 -0.11187 0.38216 0.39358 0.5202 -0.097853 0.35183 0.39923 0.36585 0.39531
1730 0.49415 0.53943 -0.11311 0.41733 0.38411 0.50787 -0.10411 0.28404 0.38959 0.37525 0.45082
1731 0.46651 0.50967 -0.092476 0.41521 0.32094 0.46909 -0.094296 0.24614 0.40326 0.38655 0.49885
1732 0.44007 0.47446 -0.11589 0.36895 0.24018 0.43947 -0.12149 0.19962 0.31419 0.36758 0.50469
1733 0.41251 0.48526 -0.11587 0.33948 0.20289 0.41527 -0.12182 0.18013 0.2694 0.38679 0.5049
1734 0.44574 0.49338 -0.10445 0.37119 0.19823 0.40829 -0.1246 0.18554 0.26832 0.41721 0.53092
1735 0.40614 0.45659 -0.1168 0.33622 0.1851 0.3996 -0.12484 0.14757 0.23931 0.40136 0.49062
1736 0.40413 0.50686 -0.11782 0.2778 0.16387 0.38558 -0.13228 0.13682 0.21406 0.38118 0.44814
1737 0.38692 0.5499 -0.12808 0.28757 0.1674 0.54387 -0.11812 0.15351 0.20955 0.39135 0.4313
1738 0.37514 0.52885 -0.13018 0.28261 0.12346 0.54061 -0.15689 0.17909 0.18137 0.36574 0.41977
1739 0.37322 0.50093 -0.11999 0.28031 0.15581 0.5465 -0.13487 0.34268 0.23246 0.39003 0.42876
1740 0.33459 0.39714 -0.15689 0.24513 0.237 0.50936 -0.13159 0.3437 0.2062 0.38108 0.48805
1741 0.35843 0.3957 -0.10246 0.25709 0.38303 0.51743 0.05788 0.3771 0.30732 0.39905 0.54663
1742 0.35214 0.3637 -0.11236 0.28906 0.39798 0.47208 0.17849 0.3464 0.35807 0.39155 0.52147
1743 0.3258 0.32379 -0.0041939 0.24874 0.38639 0.38902 0.17278 0.33174 0.33339 0.37063 0.53412
1744 0.33799 0.33057 0.033091 0.23775 0.39925 0.38326 0.18012 0.27075 0.31036 0.36327 0.49679
1745 0.32615 0.33422 0.095679 0.22887 0.3695 0.34178 0.20813 0.19687 0.25583 0.34185 0.4446
1746 0.39119 0.42347 0.19663 0.20521 0.38773 0.33266 0.23193 0.17138 0.21133 0.31005 0.44206
1747 0.43114 0.49433 0.20727 0.22674 0.41035 0.3262 0.27824 0.1576 0.20488 0.31601 0.41045
1748 0.45771 0.47699 0.16701 0.19416 0.31548 0.32521 0.23651 0.15437 0.18071 0.30273 0.39644
1749 0.50145 0.47763 0.31986 0.1808 0.25156 0.3334 0.17377 0.14389 0.19381 0.32507 0.46439
1750 0.50928 0.47421 0.40432 0.19999 0.21063 0.32616 0.056557 0.16345 0.19351 0.33191 0.49433
1751 0.42718 0.44632 0.44813 0.19248 0.17368 0.38933 0.050784 0.16448 0.18756 0.34317 0.51166
1752 0.34518 0.35235 0.45412 0.11739 0.12945 0.44149 0.046455 0.21933 0.16531 0.34886 0.47753
1753 0.33857 0.33539 0.47752 0.17586 0.17876 0.4908 0.11737 0.32971 0.20062 0.39592 0.52248
1754 0.29597 0.27202 0.50011 0.15085 0.14233 0.44316 0.11843 0.36273 0.18697 0.37212 0.44627
1755 0.27802 0.28153 0.53765 0.13075 0.13926 0.44457 0.34918 0.35125 0.17912 0.3619 0.42702
1756 0.27125 0.26788 0.50843 0.12282 0.14006 0.39526 0.42867 0.33527 0.17501 0.35935 0.38336
1757 0.28566 0.26079 0.56321 0.14889 0.15137 0.33715 0.47504 0.29445 0.15658 0.36264 0.38397
1758 0.25592 0.23884 0.61315 0.10793 0.11083 0.28719 0.44469 0.18413 0.14208 0.33349 0.34632
1759 0.25976 0.25823 0.64483 0.11589 0.11656 0.27666 0.4062 0.17437 0.14247 0.35801 0.35995
1760 0.23226 0.32269 0.67057 0.081744 0.10607 0.25594 0.40613 0.14634 0.13891 0.32211 0.37582
1761 0.2598 0.42383 0.67398 0.087847 0.12685 0.2779 0.47981 0.16319 0.14286 0.34478 0.46133
1762 0.25027 0.44284 0.69493 0.12112 0.1096 0.2599 0.46919 0.1526 0.10862 0.32292 0.47259
1763 0.31665 0.42039 0.70339 0.045084 0.097247 0.24877 0.50635 0.14843 0.10105 0.30437 0.43991
1764 0.38166 0.40711 0.70201 0.086193 0.098336 0.26556 0.49637 0.14955 0.096984 0.29577 0.44649
1765 0.42742 0.36722 0.69805 0.089059 0.092238 0.2478 0.56457 0.16498 0.11048 0.30374 0.4156
1766 0.44866 0.31005 0.76522 0.068129 0.085607 0.25005 0.51896 0.17319 0.1056 0.30429 0.36655
1767 0.42112 0.24432 0.74725 0.085124 0.084083 0.23485 0.60319 0.21104 0.09351 0.29907 0.31557
1768 0.37578 0.23921 0.74641 0.063744 0.067309 0.24402 0.60995 0.27573 0.10165 0.3109 0.32873
1769 0.30124 0.23376 0.75971 0.054165 0.042628 0.21264 0.57935 0.3224 0.11288 0.31074 0.30955
1770 0.28183 0.23025 0.78618 0.069169 0.073242 0.22099 0.59868 0.35947 0.1258 0.34314 0.31606
1771 0.24818 0.20663 0.87635 0.068779 0.095224 0.22247 0.6181 0.3503 0.09893 0.34067 0.30636
1772 0.23306 0.19782 0.79735 0.069076 0.060316 0.19984 0.64687 0.26852 0.10076 0.33494 0.36017
1773 0.24304 0.21245 0.8285 0.072337 0.069974 0.20572 0.61313 0.22953 0.088243 0.35691 0.4471
1774 0.21701 0.19062 0.80401 0.039726 0.058198 0.18799 0.60642 0.16083 0.068276 0.31787 0.42969
1775 0.22757 0.21273 0.85764 0.046244 0.045951 0.19006 0.63304 0.17616 0.078339 0.31642 0.42812
1776 0.20991 0.18859 0.86183 0.065354 0.044172 0.16419 0.63592 0.15719 0.059589 0.28113 0.39982
1777 0.19826 0.18122 0.84291 0.025019 0.039778 0.15786 0.62291 0.14049 0.053237 0.24872 0.36548
1778 0.19293 0.18547 0.83787 0.010505 0.045066 0.16327 0.66466 0.13002 0.05283 0.23928 0.29613
1779 0.17878 0.17356 0.83029 -0.0051088 0.033291 0.13562 0.6015 0.14147 0.0365 0.22626 0.25303
1780 0.15412 0.14882 0.82435 0.012874 0.014604 0.13708 0.64092 0.1171 0.034666 0.22813 0.26236
1781 0.15762 0.16337 0.82601 0.0075566 0.02524 0.12867 0.68606 0.1251 0.042582 0.24357 0.2618
1782 0.15433 0.17491 0.80743 -0.028803 0.002541 0.11379 0.6787 0.11843 0.04362 0.25478 0.25375
1783 0.1359 0.16595 0.76732 -0.0099572 -0.0065381 0.10765 0.62862 0.11287 0.035847 0.25642 0.23722
1784 0.16169 0.20078 0.84374 0.00094718 0.021661 0.12376 0.68766 0.13238 0.041767 0.2876 0.23876
1785 0.13187 0.2383 0.81749 -0.016671 0.020937 0.10592 0.60255 0.12615 0.037335 0.29061 0.23737
1786 0.13438 0.30611 0.78993 -0.027328 0.015715 0.10206 0.69487 0.13106 0.021851 0.28371 0.22407
1787 0.14443 0.30817 0.77445 -0.031428 0.0027249 0.10081 0.63615 0.1989 0.041884 0.29136 0.26447
1788 0.11999 0.27662 0.75597 -0.045901 0.00087166 0.073129 0.56022 0.20655 0.023657 0.27111 0.32142
1789 0.12112 0.21692 0.75935 -0.051327 -0.0067615 0.090212 0.5173 0.24361 0.03921 0.26977 0.38636
1790 0.096696 0.16571 0.74468 -0.04909 -0.0057109 0.066158 0.40429 0.26501 0.023835 0.25353 0.38345
1791 0.089056 0.1414 0.72656 -0.043173 -0.024239 0.054104 0.40597 0.25795 0.02571 0.22128 0.38968
1792 0.10414 0.14486 0.73581 -0.01432 0.0081996 0.079168 0.41552 0.20697 0.021455 0.21703 0.41501
1793 0.10096 0.14068 0.71472 -0.063654 -0.020375 0.063608 0.42589 0.15129 0.016105 0.20904 0.35013
1794 0.085313 0.13085 0.68563 -0.021375 -0.0024468 0.061753 0.39884 0.11955 0.010373 0.19408 0.3018
1795 0.055134 0.10973 0.57827 -0.062823 -0.013145 0.039012 0.36474 0.0998 0.00095253 0.17247 0.25502
1796 0.053297 0.081118 0.49564 -0.077527 -0.057068 0.012212 0.33517 0.087676 -0.016844 0.16321 0.21051
1797 0.074506 0.10691 0.46699 -0.035378 -0.014095 0.037279 0.35644 0.1059 0.0035882 0.17551 0.23165
1798 0.052433 0.088151 0.43095 -0.062386 -0.0064069 0.029361 0.36466 0.10509 -0.0066415 0.16073 0.20698
1799 0.061904 0.090041 0.40219 -0.068834 -0.0017552 0.03925 0.35079 0.094589 -0.0077502 0.17319 0.23405
1800 0.050887 0.087493 0.39479 -0.03686 -0.033691 0.026616 0.32382 0.09937 0.0035962 0.15077 0.21468
1801 0.036445 0.066094 0.36244 -0.053767 -0.022055 0.015153 0.35356 0.093479 -0.013615 0.14291 0.19314
1802 0.027006 0.061478 0.33912 -0.080833 -0.044079 0.0057203 0.28181 0.061026 -0.022554 0.13914 0.19557
1803 0.023899 0.058269 0.34223 -0.04718 -0.029915 0.0037582 0.27106 0.061358 -0.026116 0.13551 0.17125
1804 0.012071 0.036825 0.31169 -0.084658 -0.038139 0.0041805 0.25177 0.056363 -0.019686 0.11485 0.17002
1805 0.0029736 0.03054 0.29621 -0.1038 -0.042884 -0.013803 0.20161 0.06047 -0.039163 0.1092 0.18742
1806 0.011207 0.020108 0.28259 -0.078219 -0.049779 -0.015183 0.23368 0.065088 -0.029343 0.12434 0.27993
1807 0.022545 0.052702 0.29271 -0.073512 -0.04055 0.0034193 0.23192 0.078155 -0.0068604 0.13443 0.35172
1808 0.012002 0.036437 0.26265 -0.081994 -0.037798 0.0081141 0.17769 0.063772 -0.019207 0.10953 0.32233
1809 0.012458 0.03756 0.2719 -0.088114 -0.054874 -0.0094605 0.13514 0.047811 -0.011066 0.11489 0.34696
1810 0.0018278 0.0199 0.25715 -0.079664 -0.048119 -0.025317 0.17478 0.061811 -0.032252 0.10688 0.31363
1811 -0.02324 -0.018426 0.20363 -0.094084 -0.075187 -0.037157 0.10478 0.023986 -0.056464 0.072347 0.22823
1812 -0.019006 0.00042109 0.21785 -0.096404 -0.077326 -0.041162 0.13041 0.045735 -0.04759 0.090621 0.18253
1813 -0.0042766 0.0078901 0.21278 -0.10588 -0.054773 -0.033954 0.1271 0.024774 -0.044921 0.078933 0.1971
1814 -0.033895 -0.008478 0.18653 -0.10157 -0.081677 -0.040948 0.097302 0.016948 -0.045401 0.091738 0.16848
1815 -0.019774 -0.0090011 0.20006 -0.079307 -0.048573 -0.039793 0.10867 0.032103 -0.045357 0.11155 0.16294
1816 -0.045835 -0.023481 0.17123 -0.11069 -0.10053 -0.070756 0.052205 0.0051715 -0.051471 0.09225 0.14536
1817 -0.040288 -0.026013 0.16094 -0.09016 -0.056113 -0.036412 0.11306 0.024278 -0.051966 0.069517 0.12959
1818 -0.035887 -0.02003 0.15775 -0.11231 -0.072028 -0.059013 0.1103 0.013399 -0.047069 0.069206 0.14915
1819 -0.03996 -0.0403 0.16463 -0.088352 -0.078329 -0.069024 0.073532 0.0064987 -0.046239 0.077381 0.11581
1820 -0.012937 -0.0081692 0.1655 -0.085503 -0.054962 -0.041924 0.077806 0.027589 -0.024081 0.099564 0.15575
1821 -0.038664 -0.034485 0.16218 -0.086012 -0.074515 -0.047219 0.080722 0.014334 -0.038884 0.088557 0.12552
1822 -0.029185 -0.027971 0.13022 -0.083578 -0.076351 -0.057073 0.073505 0.016062 -0.052487 0.092634 0.13012
1823 -0.021154 -0.019668 0.13366 -0.12544 -0.077551 -0.053569 0.071332 0.017833 -0.037426 0.091535 0.13985
1824 -0.040949 -0.040666 0.12541 -0.096511 -0.066835 -0.057701 0.076988 0.0047924 -0.046707 0.082854 0.089764
1825 -0.060462 -0.058098 0.093648 -0.11477 -0.090713 -0.081972 0.032783 0.0031878 -0.061789 0.050049 0.11206
1826 -0.064217 -0.052105 0.076356 -0.12082 -0.087014 -0.085507 -0.003771 -8.0585e-05 -0.064417 0.054732 0.087177
1827 -0.069261 -0.045419 0.087709 -0.11378 -0.098923 -0.070361 0.026658 -0.0029628 -0.055261 0.033198 0.071399
1828 -0.068127 -0.054998 0.081902 -0.11429 -0.099934 -0.083506 0.021262 0.00036011 -0.063663 0.046834 0.088844
1829 -0.057373 -0.049373 0.085863 -0.10233 -0.074756 -0.071196 0.019834 0.0049506 -0.056068 0.043579 0.088884
1830 -0.048069 -0.057733 0.07916 -0.13074 -0.067388 -0.06428 0.026685 -0.0097864 -0.069969 0.038993 0.069735
1831 -0.065907 -0.063824 0.055374 -0.11582 -0.076618 -0.067175 -0.0021531 -0.0017897 -0.06687 0.027798 0.069972
1832 -0.06881 -0.048962 0.070868 -0.099775 -0.080093 -0.069089 0.027543 -0.010615 -0.066485 0.023045 0.063875
1833 -0.065901 -0.064344 0.042263 -0.093594 -0.072106 -0.080131 0.0072024 -0.0013991 -0.055107 0.037545 0.057012
1834 -0.071234 -0.057441 0.047217 -0.11222 -0.079367 -0.052119 0.028184 0.0084574 -0.05965 0.025591 0.066049
1835 -0.074772 -0.05869 0.035411 -0.12978 -0.073249 -0.084796 -0.0049146 -0.017365 -0.065096 0.018027 0.052744
1836 -0.086765 -0.070318 0.0099946 -0.14847 -0.11164 -0.10957 -0.01593 -0.037934 -0.070932 0.0057119 0.040825
1837 -0.1038 -0.082113 0.0099734 -0.1436 -0.11395 -0.10545 -0.050205 -0.044941 -0.08894 -0.0031857 0.033172
1838 -0.078901 -0.066509 0.013936 -0.13863 -0.084847 -0.096402 -0.040443 -0.022997 -0.07297 0.01258 0.049434
1839 -0.081189 -0.075331 0.014923 -0.12291 -0.090366 -0.10368 -0.0034069 -0.020973 -0.071692 0.0039474 0.036964
1840 -0.098124 -0.086 -0.0012094 -0.1407 -0.10471 -0.10299 -0.016128 -0.040238 -0.078513 -0.0020871 0.019297
1841 -0.10836 -0.093042 -0.0079319 -0.1317 -0.12462 -0.10632 -0.067587 -0.0393 -0.082729 -0.009222 0.0070168
1842 -0.069893 -0.055181 0.0097813 -0.11967 -0.070204 -0.08995 0.0040264 -0.01655 -0.055909 0.017525 0.060355
1843 -0.092975 -0.079422 0.0076781 -0.1425 -0.11813 -0.10609 -0.039505 -0.037116 -0.063625 0.013762 0.031319
1844 -0.07589 -0.070611 9.4963e-05 -0.093428 -0.085756 -0.083484 -0.018883 -0.012797 -0.059535 0.013451 0.03172
1845 -0.10182 -0.095208 -0.01133 -0.16613 -0.0837 -0.1101 0.0047066 -0.034659 -0.081988 -0.023268 -0.0044762
1846 -0.06156 -0.063795 -0.0008119 -0.092611 -0.069989 -0.065446 0.015991 0.0020918 -0.053884 0.0096759 0.042135
1847 -0.090661 -0.082752 -0.025424 -0.13101 -0.078445 -0.10545 -0.01012 -0.021099 -0.074221 -0.0086226 0.019555
1848 -0.11738 -0.10447 -0.053099 -0.17562 -0.12212 -0.13087 -0.070814 -0.064823 -0.0967 -0.030171 -0.017863
1849 -0.10752 -0.083978 -0.033822 -0.15444 -0.086572 -0.10539 -0.063643 -0.038579 -0.079409 -0.01263 -0.011674
1850 -0.079958 -0.076527 -0.011139 -0.10664 -0.07198 -0.093611 -0.015662 -0.01425 -0.05129 -0.0045496 0.0057841
1851 -0.10825 -0.1102 -0.02913 -0.17674 -0.11327 -0.11291 -0.073329 -0.046765 -0.088814 -0.033441 -0.02674
1852 -0.10192 -0.092938 -0.041985 -0.11787 -0.10488 -0.11352 -0.07764 -0.040858 -0.065986 -0.0092973 0.0022004
1853 -0.12251 -0.099304 -0.053756 -0.15032 -0.1225 -0.12716 -0.14591 -0.063395 -0.087802 -0.033121 -0.026322
1854 -0.09305 -0.091375 -0.045567 -0.13315 -0.083576 -0.094212 -0.056446 -0.030502 -0.05994 -0.0060482 0.0079963
1855 -0.10447 -0.10491 -0.072843 -0.15734 -0.10714 -0.11784 -0.092385 -0.043031 -0.080081 -0.037327 -0.030967
1856 -0.064826 -0.048227 -0.038738 -0.13131 -0.094519 -0.097521 -0.051828 -0.0098943 -0.039919 0.010559 0.0085778
1857 -0.10414 -0.083078 -0.073809 -0.14616 -0.11677 -0.11815 -0.09047 -0.040073 -0.05495 -0.020789 -0.0020145
1858 -0.0926 -0.085671 -0.079745 -0.14239 -0.10974 -0.12712 -0.12489 -0.048209 -0.069335 -0.019456 -0.020269
1859 -0.10142 -0.1024 -0.079401 -0.14716 -0.095665 -0.1165 -0.076576 -0.043996 -0.07542 -0.036743 -0.037323
1860 -0.10131 -0.09398 -0.072648 -0.13658 -0.087791 -0.11368 -0.069046 -0.027683 -0.067639 -0.023927 -0.026248
1861 -0.086151 -0.082993 -0.057535 -0.12589 -0.089684 -0.10433 -0.082862 -0.032469 -0.069322 -0.021417 -0.034377
1862 -0.085485 -0.076328 -0.070281 -0.10545 -0.10257 -0.10726 -0.077287 -0.013364 -0.045389 -0.014126 -0.012513
1863 -0.12255 -0.11173 -0.1014 -0.15193 -0.10858 -0.12654 -0.10239 -0.035559 -0.086003 -0.041222 -0.045555
1864 -0.089998 -0.088804 -0.057576 -0.13824 -0.091175 -0.096239 -0.078257 -0.027065 -0.067607 -0.0069507 -0.016267
1865 -0.11123 -0.10188 -0.095327 -0.12706 -0.10226 -0.1077 -0.078494 -0.031619 -0.066804 -0.025304 -0.036138
1866 -0.11521 -0.10517 -0.082677 -0.14888 -0.12316 -0.12476 -0.090585 -0.03683 -0.077259 -0.031226 -0.021768
1867 -0.13085 -0.13571 -0.11499 -0.17068 -0.11896 -0.12434 -0.14632 -0.053189 -0.079174 -0.055772 -0.05566
1868 -0.12772 -0.11507 -0.11581 -0.18173 -0.11995 -0.13856 -0.14565 -0.051166 -0.076141 -0.043133 -0.041025
1869 -0.10892 -0.1175 -0.10679 -0.15273 -0.10581 -0.1146 -0.11786 -0.032135 -0.082953 -0.043784 -0.048474
1870 -0.12727 -0.10948 -0.098455 -0.16179 -0.13431 -0.14081 -0.1267 -0.052027 -0.084447 -0.036769 -0.060641
1871 -0.11899 -0.101 -0.10743 -0.13551 -0.10709 -0.12936 -0.11246 -0.034709 -0.073451 -0.030842 -0.057189
1872 -0.10981 -0.10773 -0.10845 -0.1704 -0.12094 -0.14093 -0.13637 -0.042552 -0.082827 -0.043292 -0.059037
1873 -0.099736 -0.10216 -0.11057 -0.14212 -0.095306 -0.11478 -0.098797 -0.030402 -0.073361 -0.025151 -0.059208
1874 -0.10025 -0.11362 -0.10757 -0.14002 -0.074321 -0.1167 -0.079769 -0.027698 -0.070253 -0.041895 -0.042341
1875 -0.10758 -0.10683 -0.1146 -0.1552 -0.083331 -0.11857 -0.098612 -0.035037 -0.077946 -0.047413 -0.056373
1876 -0.13534 -0.11734 -0.13032 -0.16695 -0.098427 -0.13478 -0.11076 -0.049178 -0.1025 -0.053746 -0.060202
1877 -0.12639 -0.11351 -0.1233 -0.1803 -0.11114 -0.13995 -0.11441 -0.040063 -0.086882 -0.048733 -0.075409
1878 -0.12207 -0.11258 -0.12804 -0.1653 -0.10136 -0.13259 -0.10062 -0.046534 -0.08159 -0.048126 -0.068995
1879 -0.12981 -0.1341 -0.11516 -0.1836 -0.12195 -0.14387 -0.11588 -0.041423 -0.082841 -0.056765 -0.080066
1880 -0.10679 -0.10787 -0.10375 -0.13938 -0.081231 -0.12028 -0.055274 -0.0099011 -0.05054 -0.029412 -0.06466
1881 -0.10644 -0.10068 -0.1158 -0.15582 -0.080241 -0.11684 -0.076372 -0.031467 -0.061138 -0.037913 -0.041247
1882 -0.11237 -0.10112 -0.12664 -0.16691 -0.092824 -0.11973 -0.12713 -0.024131 -0.050945 -0.020781 -0.038197
1883 -0.13408 -0.11372 -0.13665 -0.15916 -0.098918 -0.13049 -0.10497 -0.037095 -0.066841 -0.038228 -0.076953
1884 -0.11911 -0.1108 -0.10509 -0.16503 -0.10175 -0.11818 -0.10724 -0.029379 -0.060617 -0.046732 -0.059093
1885 -0.10885 -0.097326 -0.11001 -0.15123 -0.085042 -0.11759 -0.10257 -0.02477 -0.053006 -0.033069 -0.067253
1886 -0.12593 -0.10815 -0.11471 -0.15931 -0.11819 -0.13739 -0.11786 -0.041047 -0.055093 -0.046773 -0.080725
1887 -0.13067 -0.1119 -0.13555 -0.18257 -0.10819 -0.1545 -0.15142 -0.04146 -0.071437 -0.051603 -0.089044
1888 -0.13501 -0.1294 -0.14565 -0.16488 -0.11527 -0.13545 -0.14676 -0.041557 -0.070419 -0.043922 -0.077049
1889 -0.13546 -0.12679 -0.14997 -0.17883 -0.12491 -0.15701 -0.16983 -0.048796 -0.08325 -0.054122 -0.093493
1890 -0.11516 -0.08375 -0.11286 -0.14913 -0.11946 -0.1291 -0.15294 -0.025231 -0.064508 -0.043609 -0.065456
1891 -0.13902 -0.13375 -0.13174 -0.1758 -0.11354 -0.13653 -0.15479 -0.044121 -0.080462 -0.055506 -0.093865
1892 -0.11657 -0.10352 -0.12414 -0.15004 -0.10226 -0.12375 -0.14943 -0.037071 -0.069377 -0.042284 -0.066504
1893 -0.12003 -0.099281 -0.15261 -0.17297 -0.10475 -0.12354 -0.14524 -0.038793 -0.076662 -0.055386 -0.090117
1894 -0.12772 -0.10219 -0.14168 -0.17682 -0.12086 -0.12525 -0.15894 -0.044004 -0.078944 -0.053791 -0.083744
1895 -0.12997 -0.099867 -0.14572 -0.16975 -0.11662 -0.13224 -0.16526 -0.052402 -0.085633 -0.053057 -0.076101
1896 -0.14111 -0.12094 -0.16439 -0.19695 -0.12444 -0.14626 -0.1751 -0.054061 -0.093105 -0.062824 -0.086196
1897 -0.12489 -0.12152 -0.13052 -0.15984 -0.098823 -0.12196 -0.14583 -0.021055 -0.067773 -0.056827 -0.077341
1898 -0.1238 -0.11447 -0.13463 -0.17795 -0.11019 -0.13141 -0.17099 -0.038539 -0.074518 -0.049925 -0.078685
1899 -0.1306 -0.13128 -0.12998 -0.18013 -0.1251 -0.1463 -0.17324 -0.041399 -0.073696 -0.053492 -0.078163
1900 -0.15055 -0.14602 -0.1502 -0.18341 -0.14101 -0.14057 -0.17909 -0.056459 -0.09712 -0.060785 -0.094483
1901 -0.12937 -0.12119 -0.13649 -0.14828 -0.089046 -0.1239 -0.16199 -0.044185 -0.061299 -0.049775 -0.095209
1902 -0.14069 -0.13705 -0.13885 -0.17301 -0.11697 -0.13013 -0.15555 -0.050098 -0.07932 -0.056451 -0.10334
1903 -0.14894 -0.13154 -0.12631 -0.18225 -0.13219 -0.13939 -0.1598 -0.045815 -0.07716 -0.0586 -0.10143
1904 -0.13721 -0.12983 -0.13021 -0.16744 -0.089219 -0.12013 -0.11337 -0.030103 -0.065659 -0.061573 -0.08408
1905 -0.14324 -0.12606 -0.14516 -0.16077 -0.13108 -0.14321 -0.15672 -0.057769 -0.093226 -0.068284 -0.099808
1906 -0.12619 -0.12174 -0.1356 -0.16321 -0.10913 -0.12986 -0.15586 -0.048602 -0.090205 -0.05413 -0.085721
1907 -0.12184 -0.12072 -0.13937 -0.17672 -0.1054 -0.12175 -0.13004 -0.023467 -0.077701 -0.049293 -0.080731
1908 -0.14008 -0.12686 -0.14667 -0.19565 -0.1304 -0.13526 -0.17198 -0.048715 -0.083911 -0.058123 -0.097174
1909 -0.14936 -0.14035 -0.14536 -0.18283 -0.10979 -0.14357 -0.14332 -0.055496 -0.096144 -0.069271 -0.091333
1910 -0.13623 -0.1305 -0.1365 -0.20442 -0.13838 -0.1429 -0.18461 -0.048346 -0.086327 -0.060999 -0.094302
1911 -0.14596 -0.13588 -0.13149 -0.18187 -0.10699 -0.14481 -0.18105 -0.050762 -0.08947 -0.061359 -0.095254
1912 -0.13552 -0.13374 -0.14461 -0.17253 -0.12032 -0.13271 -0.18817 -0.048766 -0.096248 -0.066595 -0.093283
1913 -0.13226 -0.12062 -0.13567 -0.14958 -0.12522 -0.1342 -0.19213 -0.044972 -0.078059 -0.055605 -0.088918
1914 -0.12447 -0.11621 -0.14432 -0.18566 -0.12277 -0.13894 -0.17971 -0.02683 -0.064933 -0.043018 -0.085438
1915 -0.1387 -0.12799 -0.13136 -0.16385 -0.11383 -0.13985 -0.19828 -0.049328 -0.090095 -0.067526 -0.07715
1916 -0.1323 -0.11876 -0.13949 -0.16845 -0.092426 -0.13317 -0.15036 -0.039735 -0.078534 -0.060247 -0.079994
1917 -0.15384 -0.15041 -0.167 -0.16748 -0.12487 -0.16141 -0.21545 -0.066058 -0.091396 -0.077295 -0.099498
1918 -0.14695 -0.13277 -0.15776 -0.15769 -0.12609 -0.1448 -0.16337 -0.057427 -0.092116 -0.063498 -0.10519
1919 -0.13754 -0.14363 -0.15728 -0.18204 -0.12329 -0.1453 -0.17652 -0.064046 -0.09259 -0.069933 -0.093855
1920 -0.13186 -0.13669 -0.15845 -0.16219 -0.11403 -0.14267 -0.1687 -0.047635 -0.064937 -0.05709 -0.0698
1921 -0.14159 -0.12424 -0.15682 -0.18121 -0.10808 -0.1285 -0.14043 -0.037691 -0.062253 -0.063442 -0.062472
1922 -0.15334 -0.13646 -0.15608 -0.16596 -0.11406 -0.1439 -0.18594 -0.053867 -0.10157 -0.067718 -0.094458
1923 -0.13552 -0.12927 -0.15479 -0.16689 -0.094547 -0.13024 -0.14283 -0.044821 -0.072071 -0.062423 -0.07579
1924 -0.13697 -0.12391 -0.13555 -0.14725 -0.10721 -0.1184 -0.17788 -0.029413 -0.068842 -0.059183 -0.0844
1925 -0.13489 -0.14131 -0.1452 -0.19781 -0.10796 -0.13146 -0.18093 -0.051905 -0.074822 -0.060559 -0.08733
1926 -0.1379 -0.1314 -0.15548 -0.17326 -0.097731 -0.13097 -0.15787 -0.031737 -0.063839 -0.055215 -0.094902
1927 -0.14482 -0.1593 -0.16487 -0.17183 -0.10883 -0.12215 -0.16829 -0.027399 -0.074839 -0.06569 -0.078881
1928 -0.13851 -0.13283 -0.16725 -0.1761 -0.10645 -0.10269 -0.18396 -0.037352 -0.055893 -0.052447 -0.082764
1929 -0.16101 -0.16409 -0.20344 -0.195 -0.14284 -0.10367 -0.23141 -0.058448 -0.10441 -0.080533 -0.10133
1930 -0.15041 -0.15898 -0.18212 -0.18084 -0.12228 -0.061121 -0.18432 -0.050713 -0.087188 -0.071746 -0.11149
1931 -0.15906 -0.15733 -0.18495 -0.1885 -0.12831 -0.064981 -0.21425 -0.049844 -0.087521 -0.072185 -0.1157
1932 -0.14422 -0.15418 -0.15717 -0.19076 -0.12092 -0.065904 -0.19268 -0.036331 -0.07077 -0.059269 -0.096106
1933 -0.13492 -0.13728 -0.15727 -0.14856 -0.13343 -0.077601 -0.19443 -0.031511 -0.063556 -0.046267 -0.083365
1934 -0.17721 -0.16786 -0.18212 -0.18367 -0.16565 -0.14355 -0.24512 -0.057919 -0.091755 -0.084096 -0.12456
1935 -0.14357 -0.15746 -0.17625 -0.17948 -0.113 -0.11854 -0.20815 -0.029816 -0.048736 -0.063886 -0.095362
1936 -0.15859 -0.15643 -0.17171 -0.14689 -0.10683 -0.11527 -0.19616 -0.020921 -0.014039 -0.066617 -0.098043
1937 -0.13398 -0.14776 -0.16917 -0.15215 -0.10038 -0.10847 -0.21379 -0.0014492 -0.01613 -0.05222 -0.088224
1938 -0.12764 -0.13573 -0.17084 -0.16406 -0.11513 -0.11201 -0.22716 0.016703 -0.031374 -0.055034 -0.11422
1939 -0.13576 -0.13736 -0.18302 -0.18577 -0.1035 -0.11584 -0.20834 0.0059477 -0.034646 -0.067843 -0.10828
1940 -0.12938 -0.13664 -0.16741 -0.17654 -0.095806 -0.086727 -0.18095 0.018926 -0.041048 -0.045542 -0.090003
1941 -0.13617 -0.1454 -0.15923 -0.16639 -0.10362 -0.098838 -0.22369 -0.0032515 -0.050351 -0.048663 -0.066748
1942 -0.12246 -0.14652 -0.15129 -0.16879 -0.080293 -0.077468 -0.21806 -0.014885 -0.054281 -0.060373 -0.076903
1943 -0.1416 -0.14132 -0.13895 -0.16315 -0.094973 -0.06551 -0.19711 -0.025447 -0.033849 -0.051035 -0.070445
1944 -0.1393 -0.1374 -0.17353 -0.14326 -0.093558 -0.058633 -0.22411 -0.015078 0.0028841 -0.057191 -0.065853
1945 -0.13374 -0.12736 -0.16382 -0.17515 -0.087431 -0.042065 -0.22503 -0.021476 0.03566 -0.048638 -0.082192
1946 -0.14961 -0.13627 -0.15638 -0.15757 -0.10959 -0.063187 -0.21583 -0.029788 0.075382 -0.054089 -0.093031
1947 -0.14747 -0.14559 -0.16179 -0.16646 -0.11362 -0.078906 -0.20922 -0.032531 0.10286 -0.049436 -0.080366
1948 -0.15198 -0.16042 -0.1702 -0.15469 -0.12082 -0.095542 -0.24455 -0.032423 0.072605 -0.045764 -0.10822
1949 -0.13424 -0.11827 -0.15456 -0.15236 -0.095802 -0.084757 -0.19322 0.0004426 0.039118 -0.049318 -0.070795
1950 -0.14227 -0.12578 -0.15526 -0.14382 -0.094015 -0.090922 -0.18663 0.034133 -0.0038029 -0.045287 -0.076105
1951 -0.1223 -0.08858 -0.16295 -0.15975 -0.072574 -0.086354 -0.19929 0.027205 0.00071335 -0.054506 -0.076211
1952 -0.14183 -0.067683 -0.17519 -0.15224 -0.066177 -0.072257 -0.2068 0.050303 -0.0024396 -0.053456 -0.08856
1953 -0.12862 -0.045644 -0.16184 -0.14742 -0.078751 -0.058813 -0.23751 0.015322 0.012502 -0.049368 -0.05052
1954 -0.14028 -0.02031 -0.18056 -0.15064 0.0096226 -0.020706 -0.20226 0.023671 0.028963 -0.052481 -0.05914
1955 -0.12642 0.0017456 -0.16242 -0.16408 0.047447 0.045172 -0.1837 -0.0030626 0.05609 -0.045624 -0.026237
1956 -0.12718 0.0056626 -0.1546 -0.15647 0.089101 0.08516 -0.16672 0.010166 0.11548 -0.031524 0.0073453
1957 -0.16412 -0.0718 -0.18709 -0.2009 0.0058827 0.070305 -0.25219 -0.040964 0.12736 -0.055863 -0.040832
1958 -0.11979 -0.098574 -0.16723 -0.13134 0.062327 0.12132 -0.099122 -0.0053847 0.16726 -0.042741 -0.024972
1959 -0.14275 -0.09787 -0.15633 -0.15568 -0.020912 0.091601 -0.1178 0.028879 0.13352 -0.041475 -0.039639
1960 -0.14487 -0.10778 -0.19287 -0.17811 -0.067546 0.029885 -0.0002603 0.084578 0.054607 -0.061976 -0.050971
1961 -0.11668 -0.093025 -0.19147 -0.16799 -0.058121 0.01067 -0.079475 0.15701 0.037643 -0.052572 -0.055531
1962 -0.075051 -0.11574 -0.21654 -0.17081 -0.07197 -0.027295 -0.19963 0.15975 0.012298 -0.059581 -0.071543
1963 -0.038179 -0.081508 -0.18346 -0.15686 -0.043503 -0.017049 -0.1892 0.1967 0.069757 -0.032811 -0.023944
1964 -0.0352 -0.04908 -0.18496 -0.18946 -0.040211 -0.056802 -0.22332 0.16524 0.084481 -0.047674 -0.027633
1965 -0.033271 0.072101 -0.19145 -0.16069 -0.007016 -0.049879 -0.1913 0.14355 0.15059 -0.037837 -0.038557
1966 -0.048051 0.14798 -0.16453 -0.13352 0.077758 0.035149 -0.15906 0.17079 0.23353 -0.023761 0.011369
1967 -0.091454 0.13626 -0.18917 -0.14703 0.047815 0.022241 -0.20225 0.1263 0.23652 -0.033934 0.012139
1968 -0.074713 0.12924 -0.15958 -0.16295 0.09909 0.055114 -0.17575 0.13223 0.25427 -0.020856 0.053188
1969 -0.1034 0.078276 -0.18817 -0.16182 0.14713 0.081982 -0.18732 0.10865 0.20848 -0.02354 0.057665
1970 -0.12127 0.0059946 -0.19242 -0.20348 0.11485 0.13282 -0.20468 0.063385 0.16488 -0.044507 0.057942
1971 -0.11604 -0.027562 -0.18334 -0.16421 0.083539 0.14996 -0.19388 0.072118 0.11608 -0.041028 0.096792
1972 -0.10665 -0.046745 -0.17492 -0.15092 0.054918 0.18672 -0.18043 0.067574 0.10725 -0.032571 0.1089
1973 -0.10339 -0.042727 -0.17088 -0.14846 0.024132 0.19539 -0.18402 0.063825 0.1471 -0.028522 0.15885
1974 -0.099563 -0.047763 -0.18571 -0.15369 0.051606 0.17767 -0.19818 0.054463 0.15833 -0.030577 0.14216
1975 -0.035507 -0.044626 -0.17725 -0.14362 0.073092 0.14453 -0.18891 0.059569 0.25845 -0.011524 0.14099
1976 0.023183 -0.013078 -0.18798 -0.15367 0.099633 0.11462 -0.20376 0.080965 0.31409 -0.00041477 0.15524
1977 0.066738 0.095956 -0.16682 -0.13965 0.14079 0.13023 -0.19085 0.14647 0.33978 -0.0018453 0.16276
1978 0.073315 0.13777 -0.1088 -0.14733 0.22253 0.13194 -0.15959 0.16485 0.33257 0.021643 0.15808
1979 0.055272 0.1419 -0.14488 -0.16078 0.23125 0.1359 -0.17828 0.19306 0.33012 -0.011384 0.13628
1980 -0.011335 0.1871 -0.15951 -0.14713 0.26405 0.16961 -0.18135 0.23195 0.31523 -0.01322 0.10145
1981 -0.01964 0.21191 -0.16593 -0.12924 0.23536 0.23598 -0.1522 0.24709 0.36372 0.0039026 0.098692
1982 -0.047819 0.1611 -0.18466 -0.13164 0.18724 0.29329 -0.0572 0.18868 0.34877 -0.0083915 0.080174
1983 -0.069884 0.11405 -0.20198 -0.16926 0.12875 0.28982 -0.040636 0.087935 0.34985 -0.023271 0.053249
1984 -0.058365 0.12918 -0.18356 -0.1701 0.13955 0.32911 0.0020446 0.081502 0.35624 -0.011345 0.054853
1985 -0.037271 0.13553 -0.16471 -0.14877 0.15236 0.34564 -0.015047 0.075294 0.37422 0.0039659 0.10106
1986 -0.060723 0.13205 -0.18009 -0.16125 0.21221 0.32072 0.041762 0.060815 0.32027 -0.0088987 0.14234
1987 0.032232 0.204 -0.17892 -0.16801 0.28278 0.30752 0.02504 0.059805 0.31149 -0.013266 0.20042
1988 0.097682 0.24749 -0.18397 -0.14104 0.31799 0.31759 -0.063878 0.058308 0.32478 0.0060411 0.22472
1989 0.12941 0.26172 -0.17161 -0.039325 0.30855 0.35469 -0.07123 0.079395 0.34951 0.0028342 0.25428
1990 0.15677 0.30919 -0.173 0.045426 0.33687 0.39873 -0.12828 0.076638 0.40356 0.0061128 0.23619
1991 0.12813 0.2987 -0.17287 0.087992 0.30812 0.3901 -0.08221 0.10493 0.42282 0.002621 0.21924
1992 0.087683 0.31064 -0.18171 0.10141 0.24484 0.39218 -0.1145 0.16257 0.44122 0.011383 0.19231
1993 0.034238 0.2759 -0.18208 -0.0051264 0.21028 0.3496 -0.12486 0.22718 0.39279 -0.0021154 0.15149
1994 -0.0025901 0.2324 -0.22019 -0.11057 0.22487 0.34174 -0.10491 0.22069 0.3739 -0.021451 0.11779
1995 0.00253 0.25484 -0.19497 -0.076992 0.31437 0.38823 -0.0021867 0.24259 0.40558 -0.020791 0.11012
1996 0.021331 0.32345 -0.19594 -0.067692 0.38298 0.45073 0.16433 0.22879 0.44084 0.022896 0.12486
1997 -0.017992 0.34537 -0.19613 -0.10124 0.37103 0.42536 0.061299 0.13389 0.42805 0.0027229 0.10448
1998 0.044707 0.34237 -0.18104 -0.06373 0.3853 0.45794 0.17848 0.090394 0.41528 0.017392 0.19572
1999 0.16524 0.34125 -0.18818 -0.077399 0.37567 0.45711 0.18064 0.072373 0.42912 0.037398 0.24768
2000 0.23119 0.38022 -0.1696 -0.057154 0.41938 0.49335 0.22358 0.090903 0.43144 0.0597 0.30029
2001 0.20742 0.3188 -0.18606 -0.093601 0.37255 0.43512 0.042864 0.070244 0.42249 0.035881 0.28134
2002 0.18964 0.31392 -0.16376 -0.08659 0.37554 0.47221 -0.011204 0.077338 0.45303 0.038264 0.28737
2003 0.16687 0.26517 -0.19749 -0.11017 0.33614 0.4633 -0.020443 0.054278 0.42482 0.022963 0.20357
2004 0.21697 0.34278 -0.13517 -0.034208 0.43903 0.52006 0.11687 0.11306 0.48608 0.063348 0.22337
2005 0.12918 0.35591 -0.16451 -0.079883 0.41624 0.50935 0.16917 0.1312 0.42624 0.034912 0.18666
2006 0.12244 0.37544 -0.16836 -0.060003 0.43042 0.51285 0.27538 0.24485 0.41862 0.029299 0.16702
2007 0.099582 0.39956 -0.17656 -0.082827 0.41607 0.45449 0.24931 0.26501 0.40488 0.017677 0.15642
2008 0.13836 0.4071 -0.17656 -0.059819 0.49374 0.50645 0.34173 0.28993 0.4746 0.024617 0.17477
2009 0.20882 0.42012 -0.16714 -0.05304 0.45934 0.52188 0.2907 0.25178 0.47208 0.033056 0.19396
2010 0.25678 0.36741 -0.17954 -0.078742 0.41981 0.50615 0.24042 0.1847 0.4274 0.020908 0.23099
2011 0.27825 0.37639 -0.18957 -0.087361 0.35307 0.47303 0.1441 0.11661 0.39686 0.019569 0.30354
2012 0.28247 0.41648 -0.17895 -0.087699 0.36077 0.49732 0.2033 0.094998 0.36829 0.027924 0.28822
2013 0.27332 0.41999 -0.17167 -0.063968 0.37069 0.50482 0.17962 0.10551 0.38165 0.031414 0.2965
2014 0.27559 0.43473 -0.17327 0.06372 0.33539 0.52169 0.33196 0.086315 0.40114 0.053057 0.28313
2015 0.21107 0.38768 -0.18934 0.1303 0.36009 0.50867 0.37462 0.083171 0.41563 0.059034 0.24942
2016 0.21094 0.4321 -0.14145 0.21478 0.53095 0.60204 0.51709 0.13749 0.48537 0.078584 0.2497
2017 0.14215 0.36537 -0.1854 0.23715 0.46372 0.49906 0.40498 0.1077 0.42374 0.072362 0.17813
2018 0.13244 0.33648 -0.20423 0.29182 0.43392 0.46046 0.31329 0.16409 0.38117 0.07859 0.16937
2019 0.14684 0.35348 -0.17823 0.1944 0.45859 0.50293 0.44632 0.26396 0.36162 0.078541 0.14769
2020 0.27794 0.39306 -0.17383 0.10962 0.37682 0.50405 0.41785 0.28704 0.35024 0.079953 0.14669
2021 0.34951 0.45091 -0.16706 0.057987 0.31242 0.47568 0.43949 0.2874 0.34864 0.085543 0.14386
2022 0.38213 0.46806 -0.15677 0.043116 0.29556 0.4987 0.44934 0.26044 0.3696 0.078806 0.19752
2023 0.37645 0.41822 -0.16819 0.027825 0.2747 0.47531 0.37887 0.20018 0.41866 0.079554 0.2525
2024 0.3223 0.35597 -0.17584 0.024092 0.24795 0.48612 0.37987 0.1465 0.39274 0.056431 0.25997
2025 0.31013 0.36511 -0.18558 0.010371 0.2534 0.48435 0.37565 0.12119 0.38665 0.064047 0.2939
2026 0.31704 0.36191 -0.1634 0.021143 0.23605 0.50496 0.52078 0.12357 0.37671 0.095688 0.31398
2027 0.31908 0.36393 -0.15839 0.012992 0.39096 0.5108 0.51842 0.10243 0.32426 0.10067 0.3024
2028 0.37296 0.3534 -0.17919 -0.018284 0.39242 0.46983 0.4834 0.077576 0.27007 0.074331 0.23563
2029 0.45417 0.45555 -0.11628 0.067885 0.47191 0.46877 0.5631 0.17926 0.31762 0.12436 0.21912
2030 0.42363 0.45822 -0.16392 -0.0039414 0.43999 0.40828 0.41442 0.22458 0.28935 0.10134 0.16711
2031 0.43494 0.42026 -0.1628 0.015955 0.41727 0.39842 0.32294 0.3195 0.29723 0.096804 0.16475
2032 0.40826 0.387 -0.141 0.034122 0.37881 0.39408 0.34325 0.33503 0.33709 0.12355 0.1665
2033 0.35342 0.34308 -0.12987 0.0060616 0.30007 0.38217 0.27921 0.33049 0.40173 0.13371 0.15367
2034 0.4137 0.34299 -0.14644 0.14594 0.26287 0.3939 0.31918 0.31402 0.41769 0.13837 0.16494
2035 0.37726 0.32721 -0.1316 0.26919 0.22991 0.4429 0.30822 0.24003 0.37301 0.15074 0.21427
2036 0.38301 0.28252 -0.17569 0.33071 0.20814 0.47635 0.4257 0.16671 0.29795 0.11744 0.23668
2037 0.41727 0.31634 -0.14724 0.40117 0.22078 0.49021 0.50732 0.14763 0.27166 0.10405 0.23844
2038 0.43132 0.36898 -0.10253 0.42365 0.21944 0.48235 0.50611 0.13393 0.27079 0.10441 0.27216
2039 0.45589 0.40845 -0.095802 0.39176 0.18669 0.41079 0.42745 0.11461 0.2483 0.11069 0.28544
2040 0.43355 0.39653 -0.07949 0.22464 0.25193 0.36094 0.34942 0.12159 0.23667 0.1296 0.32396
2041 0.34866 0.3481 -0.087194 0.15892 0.32913 0.33167 0.23585 0.11639 0.23357 0.11527 0.26165
2042 0.34864 0.31106 -0.13629 0.13291 0.33011 0.30789 0.2816 0.12487 0.25497 0.13194 0.25604
2043 0.30991 0.27045 -0.14514 0.10306 0.34545 0.30619 0.22541 0.17195 0.22696 0.11827 0.18908
2044 0.27816 0.24717 -0.12756 0.11661 0.32113 0.29581 0.26225 0.28559 0.23829 0.14183 0.1659
2045 0.26687 0.23557 -0.12539 0.10673 0.2496 0.30429 0.21567 0.31593 0.23406 0.13212 0.15555
2046 0.29912 0.22576 -0.12706 0.1019 0.21303 0.29809 0.23576 0.30806 0.2516 0.12593 0.14446
2047 0.40524 0.22992 -0.1173 0.11039 0.20265 0.28818 0.21659 0.26917 0.24883 0.1357 0.1647
2048 0.4132 0.20274 -0.15651 0.065219 0.15765 0.25726 0.16443 0.17221 0.2155 0.1147 0.12359
2049 0.45965 0.27007 -0.12015 0.31452 0.16278 0.28718 0.20546 0.15138 0.22362 0.14551 0.14838
2050 0.39612 0.29106 -0.14129 0.37178 0.1466 0.25364 0.15834 0.12108 0.17318 0.11466 0.12151
2051 0.33813 0.32641 -0.13163 0.46674 0.16116 0.2413 0.16168 0.12132 0.18154 0.11935 0.15842
2052 0.28574 0.34228 -0.13148 0.40908 0.1459 0.23386 0.17339 0.12376 0.1848 0.13647 0.21081
2053 0.25613 0.27467 -0.11206 0.38876 0.17339 0.24119 0.14561 0.10734 0.16622 0.13725 0.20489
2054 0.26471 0.24095 -0.1211 0.43867 0.1637 0.23471 0.14985 0.11721 0.1625 0.15062 0.22279
2055 0.23995 0.19909 -0.13283 0.44307 0.11507 0.21455 0.11398 0.11762 0.15801 0.15118 0.17708
2056 0.20924 0.15666 -0.15697 0.4094 0.10023 0.16381 0.079372 0.096763 0.12715 0.105 0.12082
2057 0.23612 0.16915 -0.12786 0.4811 0.13124 0.20012 0.11033 0.19417 0.1555 0.11845 0.11272
2058 0.23383 0.15017 -0.13978 0.34572 0.10388 0.18579 0.11244 0.24175 0.14555 0.091119 0.10555
2059 0.28339 0.14979 -0.14971 0.25945 0.10819 0.17132 0.080805 0.24089 0.13605 0.083571 0.094296
2060 0.31064 0.15349 -0.1552 0.20521 0.074692 0.16737 0.069964 0.21178 0.12531 0.077269 0.09689
2061 0.31648 0.17448 -0.13959 0.2284 0.12311 0.1782 0.093318 0.16162 0.14099 0.086779 0.11281
2062 0.26093 0.17315 -0.1198 0.24147 0.10653 0.17261 0.11218 0.1221 0.13327 0.090941 0.087336
2063 0.22789 0.17891 -0.14366 0.22566 0.10239 0.16161 0.074073 0.13103 0.12711 0.085938 0.086448
2064 0.20386 0.16261 -0.15086 0.20271 0.081537 0.15262 0.046367 0.095747 0.12767 0.10103 0.093382
2065 0.18902 0.13191 -0.15366 0.16089 0.074669 0.12221 0.020814 0.082612 0.11442 0.098849 0.067381
2066 0.20032 0.16654 -0.11015 0.18558 0.090779 0.14718 0.064507 0.10383 0.1098 0.11792 0.074428
2067 0.17007 0.095304 -0.17155 0.14176 0.048311 0.10394 -0.025903 0.073583 0.075064 0.10788 0.067348
2068 0.18811 0.11929 -0.13249 0.17446 0.075662 0.12214 0.058062 0.10058 0.096088 0.11415 0.068483
2069 0.19018 0.10846 -0.13218 0.15834 0.065644 0.1256 0.02551 0.078139 0.088346 0.10861 0.062179
2070 0.17428 0.10968 -0.11973 0.16806 0.067464 0.10884 0.035026 0.088974 0.080053 0.094625 0.052974
2071 0.16933 0.089428 -0.1323 0.13921 0.071424 0.11013 -0.015305 0.088644 0.072777 0.078031 0.056145
2072 0.1749 0.10267 -0.1483 0.14486 0.05518 0.086177 0.0061637 0.11701 0.079709 0.078361 0.054286
2073 0.1316 0.063759 -0.145 0.08276 0.042267 0.060161 -0.027003 0.10896 0.053382 0.057101 0.030189
2074 0.16355 0.091269 -0.14987 0.14072 0.042276 0.092634 -0.0080658 0.15163 0.082272 0.068959 0.075862
2075 0.12501 0.064368 -0.15751 0.11459 0.011135 0.058429 -0.026448 0.14461 0.061873 0.06181 0.030348
2076 0.13749 0.069851 -0.14923 0.083604 0.039745 0.082261 0.021136 0.1598 0.050223 0.054967 0.037256
2077 0.1338 0.064809 -0.15217 0.097608 0.042133 0.074822 -0.021258 0.11584 0.080476 0.06983 0.037195
2078 0.12901 0.055004 -0.14508 0.11067 0.034131 0.090779 -0.011622 0.094081 0.055454 0.068968 0.050191
2079 0.11814 0.048172 -0.16231 0.08968 0.034195 0.062593 -0.015403 0.075363 0.056549 0.04584 0.036431
2080 0.13065 0.05185 -0.13745 0.12076 0.03072 0.060315 -0.016797 0.078785 0.037612 0.044703 0.027484
2081 0.12891 0.046505 -0.14443 0.097602 0.033317 0.05839 -0.035843 0.068845 0.055649 0.039119 0.016385
2082 0.095982 0.043054 -0.14258 0.079556 0.023102 0.056226 -0.053992 0.058673 0.038933 0.042986 0.025821
2083 0.092402 0.026263 -0.17527 0.063671 0.020333 0.018877 -0.049601 0.047058 0.030005 0.033541 0.020846
2084 0.061771 0.0075905 -0.1915 0.044265 -9.7103e-05 0.023378 -0.042735 0.029313 0.013663 0.024168 -0.020491
2085 0.097002 0.027906 -0.15655 0.053602 0.021892 0.034999 -0.077676 0.06289 0.031558 0.045355 0.021407
2086 0.068204 0.0023875 -0.17277 0.037844 -0.0020391 0.015876 -0.066941 0.048341 0.01549 0.020215 -0.0026507
2087 0.098807 0.04348 -0.15844 0.060667 0.021859 0.050014 -0.019116 0.060691 0.037507 0.042154 0.0084737
2088 0.085711 0.01748 -0.18031 0.065498 0.0021898 0.027714 -0.074124 0.049086 0.015056 0.030209 0.010012
2089 0.081637 -0.0031666 -0.1707 0.042467 0.0081145 0.01955 -0.068206 0.049567 0.026348 0.029184 0.0060788
2090 0.064387 0.0060579 -0.18635 0.031956 -0.023021 -0.015223 -0.08791 0.027154 0.0051469 0.018939 -0.0035409
2091 0.047002 -0.013823 -0.18342 0.03003 -0.012621 0.0092352 -0.11102 0.02534 0.0094143 0.011478 -0.012224
2092 0.069868 -0.0088898 -0.17204 0.020965 -0.022902 0.00033918 -0.089875 0.03891 0.017366 0.027109 0.0054456
2093 0.073855 0.017613 -0.15317 0.048559 -0.00057856 0.020667 -0.065748 0.054925 0.03302 0.035893 0.011955
2094 0.061328 -0.0024556 -0.16651 0.037351 -0.0070698 0.0074986 -0.079895 0.027642 0.0084228 0.025426 -0.018312
2095 0.051717 -0.018672 -0.17796 0.030574 0.00050054 0.0066306 -0.08328 0.033558 0.0025576 0.016312 -0.01689
2096 0.035829 -0.032016 -0.1715 0.028427 -0.023611 0.0014236 -0.12891 0.032183 0.012886 0.028012 0.00071618
2097 0.032217 -0.015223 -0.17806 0.0072103 -0.060264 -0.0083284 -0.11482 0.030867 -0.0024622 0.017653 -0.0067149
2098 0.022357 -0.030115 -0.17666 0.018036 -0.028014 -0.018766 -0.099072 0.0077007 -0.01032 0.0014003 -0.023844
2099 0.0047754 -0.058281 -0.21458 -0.015361 -0.042134 -0.036302 -0.11621 -0.0064616 -0.034528 -0.010596 -0.050963
2100 0.042456 -0.028233 -0.17671 0.0035042 -0.014251 -0.017954 -0.08385 0.023119 0.0036026 0.028764 -0.0012051
2101 0.032102 -0.041812 -0.18914 0.027973 -0.038341 -0.010542 -0.094565 0.020829 -0.013921 0.0020476 -0.029259
2102 0.014564 -0.047943 -0.20131 0.0042928 -0.049396 -0.033136 -0.12517 -0.0061644 -0.02885 -0.019677 -0.053602
2103 0.020946 -0.041779 -0.18463 0.016619 -0.0085604 -0.0043274 -0.064042 0.017409 -0.0063261 0.010115 -0.024703
2104 -0.013886 -0.068744 -0.21782 -0.024445 -0.07232 -0.057597 -0.16153 -0.013403 -0.03506 -0.024085 -0.044596
2105 -0.032821 -0.0748 -0.21579 -0.050804 -0.054405 -0.062592 -0.12916 -0.023888 -0.04897 -0.028671 -0.059833
2106 -0.013181 -0.066939 -0.21286 -0.025219 -0.043019 -0.050972 -0.094952 -0.013662 -0.033985 -0.011659 -0.05806
2107 0.0099601 -0.055272 -0.18505 -0.0018025 -0.03003 -0.037121 -0.12876 8.5525e-05 -0.027391 -0.0044738 -0.02986
2108 -0.003696 -0.075679 -0.19758 -0.039573 -0.025799 -0.037007 -0.098514 -0.0085748 -0.025004 -0.0099101 -0.049474
2109 -0.018162 -0.067334 -0.21156 -0.038292 -0.04011 -0.051095 -0.10151 -0.010971 -0.042648 -0.0090967 -0.053105
2110 -0.019917 -0.079368 -0.21114 -0.012238 -0.065268 -0.090104 -0.15587 -0.027529 -0.048346 -0.028906 -0.055811
2111 -0.0015557 -0.055358 -0.18927 -0.028096 -0.03846 -0.055136 -0.10779 -0.0026667 -0.020479 -0.011191 -0.058648
2112 -0.021187 -0.07778 -0.18848 -0.059458 -0.067368 -0.069665 -0.12952 -0.030262 -0.041239 -0.023852 -0.06592
2113 -0.031453 -0.08534 -0.1957 -0.021847 -0.056728 -0.059738 -0.13317 -0.017317 -0.060716 -0.018271 -0.064441
2114 -0.024952 -0.078058 -0.20907 -0.048172 -0.05866 -0.077989 -0.1145 -0.023298 -0.046027 -0.021806 -0.060957
2115 -0.0060041 -0.066252 -0.18313 -0.016124 -0.031611 -0.058525 -0.10693 -0.0091936 -0.042523 -0.02345 -0.058657
2116 -0.011593 -0.071954 -0.17862 -0.04188 -0.040459 -0.037282 -0.082779 -0.0069859 -0.041744 -0.025423 -0.060865
2117 -0.011473 -0.068525 -0.19211 -0.023961 -0.043361 -0.058706 -0.10706 -0.020783 -0.053862 -0.018687 -0.049064
2118 -0.044755 -0.10077 -0.20202 -0.05459 -0.067811 -0.075462 -0.13637 -0.032044 -0.076843 -0.038205 -0.090225
2119 -0.032446 -0.1036 -0.19975 -0.053144 -0.056373 -0.084641 -0.12647 -0.043312 -0.06292 -0.030085 -0.069631
2120 -0.015343 -0.078001 -0.16626 -0.026256 -0.042171 -0.054234 -0.099352 -0.0035952 -0.038824 -0.0030545 -0.03314
2121 -0.0098212 -0.08422 -0.19156 -0.05378 -0.053088 -0.074637 -0.11599 -0.028949 -0.056394 -0.015786 -0.086102
2122 -0.017238 -0.073887 -0.19374 -0.020606 -0.048518 -0.083874 -0.16845 -0.028749 -0.052565 -0.035531 -0.057565
2123 -0.038137 -0.10334 -0.19035 -0.045654 -0.065325 -0.072076 -0.14839 -0.020484 -0.061843 -0.015786 -0.067023
2124 -0.058809 -0.090895 -0.19393 -0.059134 -0.085004 -0.095699 -0.16278 -0.044718 -0.064709 -0.027041 -0.079883
2125 -0.041503 -0.09087 -0.20691 -0.075544 -0.079303 -0.084747 -0.14358 -0.036552 -0.053075 -0.028006 -0.069854
2126 -0.068177 -0.10128 -0.20358 -0.088601 -0.060552 -0.094109 -0.15188 -0.062209 -0.073086 -0.037504 -0.070708
2127 -0.048452 -0.10571 -0.19154 -0.07442 -0.082345 -0.11324 -0.16849 -0.040235 -0.067822 -0.04496 -0.085597
2128 -0.038746 -0.085571 -0.17661 -0.045648 -0.075874 -0.091055 -0.16319 -0.022926 -0.058644 -0.026481 -0.063123
2129 -0.051808 -0.11179 -0.207 -0.064312 -0.064859 -0.095817 -0.15075 -0.044564 -0.066015 -0.039523 -0.076182
2130 -0.07773 -0.11341 -0.21272 -0.09036 -0.078915 -0.090643 -0.15426 -0.048029 -0.075184 -0.042576 -0.08936
2131 -0.059679 -0.11533 -0.2072 -0.066171 -0.076521 -0.088462 -0.17251 -0.031327 -0.074981 -0.048619 -0.076102
2132 -0.080376 -0.13083 -0.22635 -0.076424 -0.10407 -0.12746 -0.19176 -0.058516 -0.081761 -0.051956 -0.10155
2133 -0.057226 -0.10956 -0.21007 -0.091721 -0.088902 -0.10729 -0.18888 -0.047212 -0.070909 -0.044938 -0.089699
2134 -0.042138 -0.1007 -0.19376 -0.079409 -0.072381 -0.095265 -0.15491 -0.032127 -0.053679 -0.032584 -0.064121
2135 -0.092373 -0.13712 -0.20638 -0.14028 -0.091381 -0.11877 -0.18942 -0.052822 -0.073958 -0.037473 -0.09237
2136 -0.081075 -0.12867 -0.19464 -0.089694 -0.094083 -0.12497 -0.15054 -0.043535 -0.080752 -0.054107 -0.093931
2137 -0.060015 -0.10141 -0.21237 -0.094375 -0.092363 -0.10958 -0.16905 -0.025504 -0.04988 -0.038702 -0.065283
2138 -0.064244 -0.11983 -0.21003 -0.080758 -0.093728 -0.10499 -0.18097 -0.046044 -0.071336 -0.0509 -0.0839
2139 -0.065839 -0.11117 -0.20531 -0.072207 -0.0744 -0.097395 -0.16473 -0.02408 -0.059043 -0.022602 -0.082621
2140 -0.066314 -0.11896 -0.20289 -0.083891 -0.09233 -0.11248 -0.19148 -0.040492 -0.078719 -0.043784 -0.075719
2141 -0.071668 -0.1152 -0.19187 -0.075605 -0.068125 -0.094784 -0.18497 -0.029457 -0.056678 -0.043914 -0.075276
2142 -0.074405 -0.11356 -0.19549 -0.091752 -0.051334 -0.085412 -0.17332 -0.027123 -0.059656 -0.034905 -0.0717
2143 -0.08614 -0.12912 -0.20604 -0.095735 -0.087721 -0.12534 -0.20588 -0.039664 -0.081114 -0.046065 -0.088557
2144 -0.065658 -0.11927 -0.1957 -0.10001 -0.079725 -0.11208 -0.17918 -0.019989 -0.070498 -0.031924 -0.070492
2145 -0.078084 -0.10377 -0.19616 -0.09896 -0.097988 -0.11474 -0.18649 -0.032564 -0.069305 -0.036469 -0.09586
2146 -0.096175 -0.13137 -0.20698 -0.08261 -0.090347 -0.11728 -0.18427 -0.05263 -0.08593 -0.053726 -0.11332
2147 -0.074037 -0.12549 -0.21338 -0.12522 -0.083809 -0.12571 -0.15549 -0.050689 -0.096473 -0.058285 -0.089348
2148 -0.079953 -0.12241 -0.19242 -0.10125 -0.089007 -0.10763 -0.19394 -0.039965 -0.080204 -0.046209 -0.096829
2149 -0.067936 -0.11712 -0.18653 -0.081568 -0.075617 -0.10361 -0.18825 -0.037948 -0.066201 -0.036769 -0.091554
2150 -0.085849 -0.12448 -0.20835 -0.07871 -0.083619 -0.10712 -0.18375 -0.029319 -0.083016 -0.049456 -0.08152
2151 -0.11663 -0.16132 -0.2389 -0.16428 -0.12509 -0.1478 -0.21161 -0.070812 -0.10365 -0.069255 -0.11331
2152 -0.10179 -0.14628 -0.22386 -0.11372 -0.11405 -0.13373 -0.21672 -0.064919 -0.091204 -0.04656 -0.10525
2153 -0.099267 -0.14846 -0.19144 -0.11808 -0.093117 -0.12084 -0.14705 -0.046348 -0.090496 -0.048236 -0.10067
2154 -0.076422 -0.11477 -0.19228 -0.10367 -0.081294 -0.10381 -0.14544 -0.039616 -0.0797 -0.043055 -0.084689
2155 -0.097701 -0.15295 -0.21055 -0.10011 -0.087493 -0.10853 -0.16556 -0.053096 -0.088667 -0.051676 -0.11179
2156 -0.094761 -0.14155 -0.20648 -0.13256 -0.074903 -0.11852 -0.18774 -0.055863 -0.092741 -0.050135 -0.08415
2157 -0.10445 -0.133 -0.20792 -0.1379 -0.09104 -0.13225 -0.21869 -0.070655 -0.093763 -0.057075 -0.11309
2158 -0.098567 -0.14197 -0.21747 -0.1317 -0.099735 -0.1227 -0.1977 -0.066141 -0.107 -0.055221 -0.12466
2159 -0.10671 -0.15559 -0.21196 -0.16346 -0.11535 -0.14302 -0.22575 -0.064382 -0.093798 -0.064526 -0.11719
2160 -0.10437 -0.1403 -0.18771 -0.12812 -0.073169 -0.11894 -0.2102 -0.045605 -0.066058 -0.044257 -0.10295
2161 -0.10862 -0.13492 -0.19437 -0.1559 -0.10004 -0.13524 -0.17376 -0.067697 -0.073793 -0.052267 -0.12468
2162 -0.10183 -0.1481 -0.20042 -0.14795 -0.13036 -0.14323 -0.22573 -0.083987 -0.10355 -0.062305 -0.12264
2163 -0.11356 -0.14403 -0.19242 -0.13719 -0.10947 -0.13441 -0.23176 -0.062721 -0.086802 -0.057413 -0.084242
2164 -0.11901 -0.14919 -0.20671 -0.1468 -0.11088 -0.13939 -0.19972 -0.083113 -0.10071 -0.058482 -0.10719
2165 -0.1328 -0.16089 -0.21232 -0.14346 -0.13078 -0.14856 -0.21214 -0.080161 -0.1008 -0.054917 -0.10141
2166 -0.12713 -0.15377 -0.19078 -0.15789 -0.1214 -0.15186 -0.17962 -0.072456 -0.085567 -0.052082 -0.11564
2167 -0.10315 -0.14313 -0.19238 -0.13143 -0.090078 -0.13106 -0.17998 -0.064933 -0.081049 -0.062302 -0.10643
2168 -0.086459 -0.15003 -0.19012 -0.1254 -0.10329 -0.12608 -0.165 -0.072492 -0.084111 -0.04868 -0.096637
2169 -0.11379 -0.15209 -0.20995 -0.15523 -0.10949 -0.13735 -0.16935 -0.079293 -0.090479 -0.057876 -0.12658
2170 -0.10462 -0.1416 -0.18692 -0.1275 -0.11759 -0.14571 -0.20781 -0.064534 -0.096813 -0.062968 -0.099689
2171 -0.11261 -0.14624 -0.20622 -0.16689 -0.099768 -0.13404 -0.18567 -0.064008 -0.087774 -0.052685 -0.095383
2172 -0.11476 -0.14759 -0.19143 -0.12623 -0.090157 -0.13308 -0.19336 -0.067613 -0.088238 -0.071743 -0.11823
2173 -0.11786 -0.15401 -0.20189 -0.12088 -0.12 -0.1351 -0.22349 -0.063854 -0.074642 -0.046272 -0.097834
2174 -0.1278 -0.1509 -0.19855 -0.11184 -0.098617 -0.13663 -0.19525 -0.053545 -0.085341 -0.059978 -0.11264
2175 -0.09966 -0.13986 -0.19323 -0.12228 -0.1024 -0.1267 -0.1799 -0.053557 -0.065782 -0.049953 -0.10243
2176 -0.13511 -0.16854 -0.21157 -0.14788 -0.14041 -0.17435 -0.23577 -0.084667 -0.10916 -0.066907 -0.1235
2177 -0.12082 -0.14843 -0.19705 -0.13419 -0.12964 -0.13611 -0.21052 -0.064598 -0.097905 -0.052029 -0.11125
2178 -0.095675 -0.13415 -0.17272 -0.091147 -0.090548 -0.11577 -0.15225 -0.035079 -0.066955 -0.0513 -0.10021
2179 -0.09659 -0.13479 -0.17988 -0.12631 -0.11016 -0.11848 -0.20543 -0.048775 -0.070346 -0.048047 -0.10827
2180 -0.13684 -0.16857 -0.20284 -0.14487 -0.12588 -0.16834 -0.22565 -0.08098 -0.087624 -0.064593 -0.12367
2181 -0.13915 -0.16907 -0.22944 -0.18595 -0.12159 -0.14679 -0.21234 -0.079095 -0.085624 -0.064313 -0.12122
2182 -0.11031 -0.14437 -0.20664 -0.13744 -0.10099 -0.14582 -0.2051 -0.069925 -0.086555 -0.062256 -0.12832
2183 -0.11473 -0.14426 -0.20815 -0.13372 -0.094369 -0.1348 -0.2196 -0.056992 -0.063234 -0.036269 -0.10978
2184 -0.1317 -0.16228 -0.21898 -0.15781 -0.11368 -0.14825 -0.22016 -0.073789 -0.085011 -0.056842 -0.13104
2185 -0.1178 -0.14314 -0.18703 -0.13417 -0.11176 -0.13859 -0.21286 -0.055642 -0.057627 -0.039611 -0.11944
2186 -0.10577 -0.13555 -0.18655 -0.11905 -0.11252 -0.12634 -0.19544 -0.046203 -0.056498 -0.03879 -0.10323
2187 -0.115 -0.14059 -0.18506 -0.14709 -0.088878 -0.13283 -0.19652 -0.055415 -0.063087 -0.041776 -0.11188
2188 -0.12436 -0.14538 -0.20219 -0.1651 -0.12066 -0.14812 -0.23178 -0.061277 -0.067862 -0.057975 -0.10919
2189 -0.1154 -0.15134 -0.20323 -0.14948 -0.11322 -0.14894 -0.2478 -0.073047 -0.059272 -0.053584 -0.11916
2190 -0.13409 -0.15319 -0.18258 -0.15365 -0.11505 -0.14358 -0.19332 -0.063779 -0.062621 -0.047532 -0.12393
2191 -0.11753 -0.14356 -0.19574 -0.1074 -0.10729 -0.14187 -0.22007 -0.053298 -0.056236 -0.039781 -0.11325
2192 -0.1206 -0.13694 -0.20719 -0.12041 -0.11641 -0.14245 -0.21506 -0.071821 -0.055354 -0.046339 -0.087151
2193 -0.11596 -0.1575 -0.21682 -0.14003 -0.12231 -0.14678 -0.2166 -0.066829 -0.066823 -0.053064 -0.11122
2194 -0.10077 -0.13119 -0.19294 -0.11584 -0.072926 -0.11701 -0.1749 -0.047693 -0.034321 -0.028592 -0.093422
2195 -0.13592 -0.16463 -0.22799 -0.17984 -0.11623 -0.15433 -0.20521 -0.08289 -0.074898 -0.054728 -0.13023
2196 -0.11366 -0.13334 -0.17853 -0.13455 -0.12253 -0.12391 -0.20114 -0.057041 -0.053564 -0.029911 -0.10025
2197 -0.1124 -0.14098 -0.18112 -0.13476 -0.087654 -0.12281 -0.20309 -0.043722 -0.063452 -0.0368 -0.096337
2198 -0.12179 -0.14024 -0.19162 -0.15005 -0.11618 -0.13307 -0.20999 -0.053047 -0.055644 -0.048409 -0.088171
2199 -0.12659 -0.14609 -0.18522 -0.14399 -0.10491 -0.1228 -0.22906 -0.057361 -0.055868 -0.037767 -0.075566
2200 -0.11444 -0.14515 -0.19667 -0.13792 -0.091733 -0.10413 -0.19499 -0.049106 -0.06382 -0.032575 -0.071436
2201 -0.14853 -0.15893 -0.20834 -0.13529 -0.1233 -0.11092 -0.21997 -0.07956 -0.069427 -0.037707 -0.10798
2202 -0.11739 -0.14726 -0.20065 -0.15589 -0.11344 -0.08655 -0.20269 -0.062516 -0.053022 -0.039642 -0.097159
2203 -0.13362 -0.14467 -0.19295 -0.12696 -0.12769 -0.086901 -0.20517 -0.047294 -0.060343 -0.022927 -0.090861
2204 -0.13173 -0.1496 -0.17969 -0.14316 -0.07993 -0.075965 -0.17738 -0.03878 -0.058337 -0.043733 -0.096476
2205 -0.14144 -0.17072 -0.20234 -0.16402 -0.11755 -0.11002 -0.21768 -0.065623 -0.073401 -0.052856 -0.11681
2206 -0.13104 -0.13963 -0.19606 -0.13088 -0.095441 -0.11423 -0.20472 -0.056609 -0.04929 -0.027911 -0.10273
2207 -0.10338 -0.1273 -0.18388 -0.13172 -0.087081 -0.096932 -0.19125 -0.059278 -0.057983 -0.023906 -0.089528
2208 -0.13052 -0.14032 -0.20415 -0.12661 -0.099422 -0.1058 -0.17865 -0.059618 -0.04588 -0.045514 -0.1146
2209 -0.13381 -0.14606 -0.1821 -0.13231 -0.091473 -0.10825 -0.21214 -0.057299 -0.037053 -0.03392 -0.10092
2210 -0.1239 -0.13813 -0.19537 -0.11331 -0.12268 -0.12741 -0.2154 -0.071348 -0.036512 -0.042302 -0.079076
2211 -0.12831 -0.10352 -0.18711 -0.12555 -0.088735 -0.10476 -0.17751 -0.060545 -0.051244 -0.023344 -0.061582
2212 -0.12623 -0.088139 -0.18091 -0.14505 -0.096657 -0.11923 -0.16724 -0.047287 -0.045243 -0.026322 -0.052972
2213 -0.11863 -0.088782 -0.17412 -0.14544 -0.056129 -0.1106 -0.0034234 -0.062787 -0.054156 -0.04053 -0.0696
2214 -0.13187 -0.084692 -0.1721 -0.13778 -0.06916 -0.10531 -0.008769 -0.052352 -0.060507 -0.028896 -0.046927
2215 -0.1292 -0.1081 -0.19449 -0.13997 -0.048043 -0.10461 0.11356 -0.079671 -0.051863 -0.033142 -0.061902
2216 -0.13268 -0.12216 -0.16544 -0.1498 -0.063389 -0.10507 -0.054888 -0.058522 -0.051622 -0.02779 -0.074401
2217 -0.16118 -0.13932 -0.17368 -0.18906 -0.095434 -0.10725 -0.1302 -0.08729 -0.06161 -0.052657 -0.075925
2218 -0.12332 -0.13331 -0.16561 -0.14997 -0.10543 -0.067771 -0.10296 -0.064863 -0.027875 -0.026437 -0.041236
2219 -0.12176 -0.12275 -0.14923 -0.14451 -0.076184 -0.030186 -0.0021504 -0.058347 -0.040099 -0.043578 -0.028805
2220 -0.11649 -0.11748 -0.1587 -0.13952 -0.092079 -0.033275 0.13963 -0.046463 0.0032921 -0.036792 -0.034456
2221 -0.12071 -0.11099 -0.15236 -0.13319 -0.072592 -0.027102 0.19151 -0.038066 0.042853 -0.024619 0.011923
2222 -0.12722 -0.13088 -0.15723 -0.12072 -0.078179 -0.048887 0.017064 -0.051737 0.059491 -0.029892 -0.0068674
2223 -0.12016 -0.088795 -0.16407 -0.15966 -0.10329 -0.07887 -0.078654 -0.052536 0.055826 -0.0165 0.027993
2224 -0.10255 -0.00033435 -0.14791 -0.13407 -0.094906 -0.082974 -0.082752 -0.025455 0.047534 -0.016003 0.032176
2225 -0.11392 0.022516 -0.16669 -0.10791 -0.083093 -0.093022 -0.067634 -0.02263 0.0046153 -0.010606 0.0088987
2226 -0.090399 0.059197 -0.14062 -0.10075 -0.026996 -0.063681 -0.044335 0.013362 0.014155 -0.00088736 0.026322
2227 -0.10598 0.029277 -0.15587 -0.11869 -0.021513 -0.10304 -0.077747 4.0559e-05 -0.022836 -0.033614 0.0046509
2228 -0.10164 0.005888 -0.1482 -0.13607 0.0075063 -0.08807 0.039758 -0.04727 -0.027015 -0.024993 0.020148
2229 -0.10243 -0.070515 -0.16864 -0.14634 0.052474 -0.081449 0.10588 -0.056672 -0.024395 -0.031983 0.00066013
2230 -0.13849 -0.091685 -0.16882 -0.1589 0.033835 -0.071929 0.14008 -0.064747 -0.042471 -0.043009 0.034131
2231 -0.094673 -0.074559 -0.15991 -0.11981 0.015663 -0.0016648 0.28892 -0.052896 0.0096951 -0.03177 0.11108
2232 -0.12898 -0.099669 -0.175 -0.13347 -0.057376 -0.0072352 0.20869 -0.056389 0.047208 -0.024647 0.14219
2233 -0.11028 -0.088955 -0.15012 -0.12714 -0.052412 0.04057 0.2562 -0.052086 0.082039 -0.015336 0.15302
2234 -0.11597 -0.074047 -0.15971 -0.12505 -0.079573 0.066144 0.10526 -0.048046 0.097047 -0.0063978 0.1616
2235 -0.12252 -0.075083 -0.17269 -0.15397 -0.082499 0.046735 0.039367 -0.057207 0.084317 -0.024437 0.12536
2236 -0.065229 -0.026664 -0.14978 -0.14048 -0.052527 0.05923 0.044156 -0.050292 0.057061 -0.0070703 0.11127
2237 -0.021882 0.09149 -0.14209 -0.10986 -0.028367 0.064836 0.017386 -0.02764 0.035803 0.0015988 0.094306
2238 -0.020567 0.13107 -0.15611 -0.13494 0.017862 -0.00019642 0.00079786 -0.043965 0.0022495 -0.0076053 0.066292
2239 0.032943 0.15319 -0.1284 -0.13776 0.08052 -0.0065018 0.24275 -0.043543 0.017403 -0.0031354 0.052129
2240 0.02488 0.15204 -0.091485 -0.15004 0.089597 -0.030338 0.33879 -0.056557 0.0050782 -0.019312 0.045565
2241 -0.038776 0.12302 -0.072903 -0.13861 0.11303 -0.027973 0.37068 -0.057586 0.011938 -0.01777 0.086896
2242 -0.074782 0.088797 -0.06254 -0.12171 0.095987 -0.047736 0.31321 -0.062582 0.01703 -0.026925 0.083335
2243 -0.06955 0.036437 -0.035053 -0.10826 0.09113 -0.016595 0.41568 0.023543 0.11818 0.003745 0.10659
2244 -0.065323 -0.0032511 -0.063566 -0.11932 0.045187 0.013062 0.40509 0.065304 0.15302 -0.0034468 0.15024
2245 -0.082036 -0.020645 -0.048679 -0.12558 0.029121 0.097182 0.36478 0.10802 0.17045 -0.0044946 0.17403
2246 -0.050457 -0.019089 0.012015 -0.094021 0.056069 0.17572 0.44903 0.15416 0.17379 0.0066161 0.18795
2247 -0.075238 -0.016486 -0.026137 -0.11098 0.086098 0.17196 0.50647 0.14084 0.14564 0.0079406 0.21272
2248 -0.0094225 0.038423 -0.038272 -0.11436 0.15216 0.1944 0.41345 0.05188 0.083656 -0.008521 0.20758
2249 -0.0082526 0.064692 -0.036705 -0.13362 0.1812 0.149 0.46448 -0.009904 0.015483 -0.022666 0.15126
2250 0.045179 0.11015 0.0070374 -0.16895 0.19542 0.12042 0.47539 -0.025544 0.017797 -0.030498 0.10076
2251 0.11943 0.20445 0.027871 -0.11518 0.21151 0.10836 0.50536 -0.021131 0.062993 -0.0024896 0.11176
2252 0.080019 0.18637 -0.0070242 -0.015183 0.19686 0.047292 0.5092 -0.035002 0.062798 -0.026178 0.07224
2253 0.056266 0.2423 0.011503 0.0081487 0.15636 0.079891 0.46719 -0.025777 0.1842 -0.0077124 0.10175
2254 0.0031995 0.23804 0.021044 0.10609 0.11485 0.089757 0.54657 -0.018216 0.2195 0.0059016 0.098558
2255 -0.020811 0.2328 0.035309 0.15024 0.10509 0.1078 0.49948 -0.016465 0.23493 0.022636 0.13379
2256 -0.031741 0.19987 0.025225 0.0014907 0.18623 0.11521 0.5644 -0.019116 0.20085 0.0084373 0.1264
2257 -0.036869 0.15212 0.044591 -0.021933 0.25813 0.16764 0.603 -0.0098752 0.17552 0.031092 0.18766
2258 -0.0458 0.11326 0.0217 -0.096366 0.21404 0.18579 0.52015 0.010968 0.10948 0.02956 0.19412
2259 -0.0093431 0.13584 0.059118 -0.058475 0.28345 0.28716 0.54673 0.094065 0.13633 0.061219 0.22866
2260 0.061524 0.17469 0.062694 -0.066309 0.26257 0.26398 0.60849 0.14477 0.10836 0.060691 0.24919
2261 0.13416 0.19435 0.035831 -0.096396 0.21349 0.25766 0.60903 0.15227 0.093619 0.028804 0.19618
2262 0.18425 0.27444 0.079605 -0.0479 0.21052 0.32006 0.64056 0.20092 0.17753 0.045154 0.2084
2263 0.19342 0.32603 0.10929 -0.046352 0.17454 0.25546 0.62025 0.1501 0.26825 0.035976 0.17846
2264 0.17981 0.31778 0.080715 -0.064481 0.24391 0.26892 0.66281 0.074659 0.29259 0.033371 0.17131
2265 0.16191 0.31235 0.075774 -0.086028 0.32841 0.31688 0.651 0.038907 0.29249 0.019544 0.14412
2266 0.079944 0.30015 0.044093 -0.11491 0.30702 0.29008 0.6373 0.010776 0.25887 0.0079431 0.11746
2267 0.071789 0.31503 0.079135 -0.058904 0.32774 0.3431 0.66402 0.026501 0.24589 0.026192 0.13021
2268 0.09232 0.33783 0.073241 -0.05757 0.30979 0.31101 0.65462 0.024261 0.22681 0.049687 0.16077
2269 0.069361 0.29842 0.082609 -0.091513 0.28824 0.28012 0.68678 0.019145 0.16482 0.042325 0.17767
2270 0.09972 0.27452 0.080678 -0.10779 0.24016 0.21018 0.63473 0.012458 0.1217 0.036344 0.19295
2271 0.18984 0.30108 0.10901 -0.036032 0.2448 0.21571 0.69151 0.074367 0.15002 0.066305 0.25106
2272 0.24945 0.31585 0.084323 -0.070338 0.26503 0.20379 0.62925 0.12033 0.17096 0.098772 0.28093
2273 0.24348 0.32711 0.067871 -0.086404 0.33342 0.15647 0.58246 0.15914 0.25989 0.082974 0.24101
2274 0.2359 0.3472 0.060078 -0.11062 0.3276 0.14841 0.57756 0.17098 0.30326 0.080396 0.2332
2275 0.23363 0.3809 0.058462 -0.073917 0.37609 0.16914 0.68635 0.22274 0.32156 0.10464 0.22567
2276 0.20193 0.37121 0.061707 -0.092893 0.33477 0.18148 0.60615 0.21784 0.31954 0.084355 0.18221
2277 0.18673 0.38132 0.12328 -0.083551 0.33362 0.26946 0.58024 0.2257 0.31123 0.095588 0.17748
2278 0.17623 0.37605 0.066339 -0.095607 0.30085 0.30291 0.50071 0.15752 0.27761 0.071736 0.15498
2279 0.18437 0.34169 0.075757 -0.096605 0.31487 0.33375 0.4559 0.12937 0.27964 0.071038 0.13285
2280 0.21753 0.35905 0.069636 -0.097583 0.29033 0.33062 0.44421 0.11955 0.28206 0.065405 0.11241
2281 0.27453 0.38561 0.092463 -0.074401 0.3303 0.31038 0.4126 0.14328 0.28559 0.08754 0.15956
2282 0.32398 0.40433 0.11186 -0.077341 0.44653 0.34349 0.45761 0.1655 0.34103 0.11032 0.18426
2283 0.30994 0.37911 0.057349 -0.089297 0.39742 0.24108 0.43149 0.16726 0.3649 0.11487 0.22167
2284 0.32853 0.39107 0.063601 -0.077096 0.35068 0.22129 0.42661 0.2039 0.37417 0.13713 0.27723
2285 0.25955 0.35407 0.04983 -0.13524 0.24722 0.17456 0.36806 0.20276 0.32501 0.1231 0.24854
2286 0.20553 0.36185 0.042013 -0.061972 0.20254 0.15336 0.3383 0.2808 0.3203 0.13185 0.24685
2287 0.18764 0.39613 0.070282 -0.070487 0.22258 0.17951 0.43544 0.31687 0.35618 0.14126 0.22736
2288 0.16505 0.39811 0.063248 -0.1033 0.19878 0.16256 0.34821 0.28078 0.32969 0.10874 0.18561
2289 0.16397 0.43138 0.0607 -0.070023 0.20598 0.18691 0.39389 0.23965 0.34089 0.12324 0.16601
2290 0.12565 0.34044 0.013316 -0.10982 0.18145 0.15824 0.31198 0.15653 0.36519 0.095186 0.12428
2291 0.1642 0.3344 0.047485 -0.12209 0.1601 0.22524 0.29191 0.11733 0.37371 0.10884 0.13532
2292 0.31548 0.32547 0.028828 -0.072418 0.24948 0.30351 0.34236 0.12284 0.34799 0.13237 0.12934
2293 0.35119 0.28244 -0.00013314 -0.10311 0.29396 0.30176 0.2952 0.091629 0.32257 0.12352 0.11542
2294 0.35336 0.28701 0.011839 -0.11902 0.29535 0.31159 0.33373 0.10816 0.32715 0.11828 0.12282
2295 0.2962 0.24348 -0.0056963 -0.1173 0.27025 0.28501 0.25324 0.11196 0.28838 0.12733 0.13558
2296 0.2425 0.24387 0.0028114 -0.11376 0.23373 0.24817 0.26384 0.16217 0.35619 0.14402 0.18569
2297 0.1611 0.25576 0.032941 -0.10368 0.18504 0.18556 0.24754 0.23615 0.33783 0.12796 0.22695
2298 0.15496 0.33147 3.9604e-06 -0.1191 0.15182 0.14909 0.21179 0.29416 0.38272 0.13995 0.23582
2299 0.15014 0.36406 0.02937 -0.092293 0.18005 0.16131 0.23177 0.29707 0.37272 0.12699 0.23751
2300 0.16188 0.3518 0.0086434 -0.089726 0.16944 0.15648 0.24912 0.29163 0.32421 0.13392 0.20965
2301 0.17859 0.32677 0.039147 -0.093569 0.15476 0.15392 0.21191 0.23382 0.32862 0.14849 0.18001
2302 0.11985 0.23167 -0.0023757 -0.13488 0.12272 0.1019 0.17622 0.1353 0.259 0.10396 0.1132
2303 0.176 0.24243 0.028635 -0.097501 0.14952 0.1448 0.22046 0.14725 0.28208 0.14856 0.10752
2304 0.26516 0.21889 0.0030473 -0.10553 0.1135 0.13248 0.17351 0.11692 0.27822 0.13419 0.10482
2305 0.30354 0.20328 0.001458 -0.097776 0.14881 0.14322 0.20468 0.12576 0.30353 0.13173 0.11059
2306 0.26482 0.16207 -0.02747 -0.1315 0.11213 0.11293 0.14944 0.087946 0.33111 0.10642 0.086601
2307 0.21677 0.19518 -0.011664 -0.14269 0.096255 0.14822 0.13615 0.11223 0.35328 0.12404 0.089124
2308 0.14375 0.16848 -0.042505 -0.11792 0.079577 0.19919 0.14867 0.11159 0.30921 0.10552 0.059682
2309 0.13663 0.18979 -0.006748 -0.1145 0.11776 0.23495 0.17311 0.19014 0.26896 0.1063 0.097938
2310 0.11715 0.22383 -0.037544 -0.14927 0.074736 0.19829 0.11782 0.25162 0.2401 0.10311 0.096534
2311 0.13077 0.24518 -0.017403 -0.12085 0.084894 0.18182 0.1369 0.26869 0.24194 0.10838 0.16946
2312 0.10981 0.22494 -0.050878 -0.13414 0.07879 0.11691 0.084203 0.2358 0.20704 0.11044 0.15726
2313 0.11824 0.22132 -0.025872 -0.14235 0.08186 0.10933 0.10636 0.18974 0.19586 0.11056 0.17612
2314 0.091119 0.1757 -0.037879 -0.16652 0.04469 0.081398 0.054159 0.12114 0.18318 0.10574 0.12099
2315 0.094525 0.14192 -0.065589 -0.11232 0.050661 0.06835 0.05442 0.087164 0.2116 0.10518 0.091094
2316 0.14744 0.10623 -0.050664 -0.14214 0.058429 0.064349 0.031686 0.077715 0.22962 0.11451 0.073156
2317 0.17555 0.12864 -0.056681 -0.1332 0.070224 0.079143 0.067187 0.091641 0.24712 0.10184 0.078973
2318 0.18699 0.12249 -0.054639 -0.11656 0.060593 0.071335 0.10946 0.092925 0.24011 0.1191 0.078058
2319 0.12564 0.11761 -0.061192 -0.14965 0.065538 0.077632 0.086237 0.081865 0.21119 0.078206 0.061072
2320 0.1088 0.11142 -0.064688 -0.12588 0.053985 0.077665 0.094993 0.10619 0.17524 0.080733 0.056892
2321 0.0975 0.10956 -0.074824 -0.14011 0.018095 0.055047 0.050817 0.093162 0.16497 0.076336 0.071123
2322 0.10084 0.10305 -0.073823 -0.11229 0.018862 0.046334 0.039748 0.09631 0.15379 0.064563 0.048747
2323 0.09634 0.12273 -0.059993 -0.1243 0.031204 0.041784 0.06837 0.1285 0.15321 0.069577 0.067802
2324 0.095089 0.16379 -0.076843 -0.14372 0.056393 0.064116 0.077413 0.19892 0.15549 0.087216 0.058536
2325 0.0601 0.13864 -0.091196 -0.12353 0.035395 0.047973 0.062299 0.20216 0.14684 0.069198 0.052913
2326 0.086726 0.14581 -0.079004 -0.12888 0.016349 0.052358 0.090953 0.15962 0.15273 0.082288 0.030624
2327 0.050118 0.091259 -0.082166 -0.1451 0.019273 0.027458 -0.0014477 0.082942 0.13527 0.093412 0.040455
2328 0.082477 0.10383 -0.092009 -0.096228 0.022624 0.033567 0.025932 0.092421 0.15044 0.090386 0.027409
2329 0.079181 0.091693 -0.074129 -0.12083 0.042808 0.027792 0.049394 0.084207 0.15335 0.084708 0.04111
2330 0.083929 0.071001 -0.083631 -0.16166 0.017061 0.016284 0.0014422 0.069251 0.13024 0.073012 0.026815
2331 0.094511 0.060525 -0.098292 -0.13005 0.021699 0.025411 0.003467 0.065676 0.12534 0.061797 0.046047
2332 0.091991 0.07942 -0.076131 -0.13806 0.014339 0.027616 0.036157 0.074477 0.12847 0.060957 0.028747
2333 0.054867 0.061195 -0.10094 -0.14765 -0.0090714 0.0046527 0.025794 0.051611 0.10651 0.046254 0.019901
2334 0.024926 0.041898 -0.10818 -0.14549 -0.02629 -0.016275 -0.01836 0.052161 0.085965 0.041595 -0.0045333
2335 0.025968 0.0437 -0.081311 -0.17502 -0.023075 -0.024386 -0.024504 0.052809 0.09035 0.034154 0.0068608
2336 0.055786 0.063308 -0.080446 -0.10433 0.004983 -0.0038252 0.014224 0.082832 0.095421 0.045921 0.022355
2337 0.048368 0.035467 -0.098114 -0.13773 -0.011233 -0.0095689 0.005018 0.082619 0.085459 0.032487 0.0023904
2338 0.019706 0.038518 -0.12363 -0.15867 -0.020953 -0.037354 -0.021674 0.094303 0.073685 0.032149 -0.0082598
2339 0.016697 0.04141 -0.11635 -0.14746 0.00069021 -0.018128 -0.010823 0.11849 0.069534 0.033654 -0.010759
2340 -0.0023192 0.010039 -0.11679 -0.17889 -0.033052 -0.023985 -0.050346 0.075402 0.047634 0.025598 -0.0038351
2341 0.038012 0.040497 -0.090829 -0.12193 0.0060283 -0.0093414 -0.024132 0.074706 0.065445 0.038921 -0.0071994
2342 0.036373 0.039867 -0.10455 -0.14584 0.00077715 -0.028217 -0.031815 0.063691 0.069306 0.035693 -0.001038
2343 0.00020476 0.005989 -0.1171 -0.15718 -0.034696 -0.047191 -0.091232 0.038558 0.038906 0.015358 -0.011818
2344 0.012253 0.0099968 -0.12652 -0.14116 -0.023093 -0.044111 -0.064375 0.037479 0.031825 0.012949 -0.024109
2345 0.024896 0.018511 -0.098277 -0.13145 -0.0011926 -0.031436 -0.071848 0.041245 0.051114 0.026378 -0.0054406
2346 0.0064448 0.0055844 -0.11154 -0.15326 -0.009762 -0.034337 -0.037801 0.029272 0.040186 0.023704 -0.0044555
2347 0.0004345 0.0056991 -0.10844 -0.11572 -0.024829 -0.043629 -0.071475 0.038778 0.059663 0.028502 -0.025373
2348 -0.0060254 -0.033508 -0.12537 -0.17085 -0.024585 -0.055267 -0.024329 0.017615 0.017793 -0.0067969 -0.035761
2349 0.013575 -0.0015132 -0.098505 -0.16223 -0.008492 -0.042623 -0.055711 0.042261 0.041022 0.031 -0.030882
2350 -0.024664 -0.035097 -0.13625 -0.17902 -0.035099 -0.06341 -0.12174 0.021468 0.011716 -0.0028856 -0.03949
2351 -0.024115 -0.015807 -0.13069 -0.18111 -0.035154 -0.065978 -0.078159 0.018661 0.026366 0.0021471 -0.035112
2352 -0.018983 -0.020038 -0.10972 -0.15981 -0.041112 -0.064695 -0.070134 0.030593 0.02731 0.01657 -0.038464
2353 -0.021428 -0.050406 -0.13078 -0.15927 -0.051251 -0.080405 -0.097297 0.011837 0.013493 -0.00091167 -0.04325
2354 -0.023961 -0.026609 -0.14612 -0.14209 -0.059889 -0.078359 -0.07656 0.018665 0.013408 0.0034302 -0.042662
2355 -0.025422 -0.044543 -0.13239 -0.15366 -0.055726 -0.077312 -0.11598 0.01614 0.0061968 -0.016291 -0.042722
2356 0.010075 -0.035246 -0.11788 -0.1453 -0.041786 -0.062857 -0.10176 0.027948 0.025944 0.0077703 -0.030363
2357 -0.03993 -0.051246 -0.13166 -0.16264 -0.056338 -0.10188 -0.10966 -0.015895 -0.028189 -0.022744 -0.069937
2358 -0.034611 -0.042477 -0.1152 -0.12994 -0.018434 -0.067592 -0.10965 0.016561 0.0039144 -0.0032359 -0.048533
2359 -0.017098 -0.03414 -0.12491 -0.17056 -0.035375 -0.075032 -0.095461 0.0077749 -0.0076631 0.0046138 -0.052512
2360 -0.03291 -0.064623 -0.14539 -0.16936 -0.050033 -0.080709 -0.1204 -0.0069318 -0.010457 -0.016821 -0.048101
2361 -0.048943 -0.061328 -0.15252 -0.16442 -0.095102 -0.10509 -0.15918 -0.013945 -0.018066 -0.012321 -0.090983
2362 -0.040626 -0.046766 -0.14083 -0.15908 -0.064794 -0.08125 -0.12594 -0.0029541 -0.0012458 -0.012353 -0.070176
2363 -0.07258 -0.082993 -0.15592 -0.19808 -0.08321 -0.10187 -0.15278 -0.016617 -0.029542 -0.017381 -0.06728
2364 -0.063103 -0.083169 -0.13366 -0.2033 -0.086914 -0.1051 -0.153 -0.012297 -0.032495 -0.02419 -0.059906
2365 -0.039467 -0.067197 -0.12272 -0.14964 -0.018221 -0.076778 -0.11491 0.0041677 -0.0065685 0.0010152 -0.051568
2366 -0.042313 -0.057269 -0.13134 -0.16176 -0.023783 -0.072098 -0.10455 0.00074682 -0.0031957 -0.0083847 -0.058408
2367 -0.037646 -0.060289 -0.14352 -0.15075 -0.019882 -0.089131 -0.1203 -0.0055125 -0.019404 -0.020048 -0.072719
2368 -0.04945 -0.066548 -0.11028 -0.14023 -0.032174 -0.088476 -0.14127 0.00094268 -0.017935 -0.015662 -0.054391
2369 -0.048144 -0.081933 -0.14784 -0.13702 -0.028158 -0.1013 -0.14016 -0.0093565 -0.03863 -0.022511 -0.050354
2370 -0.035746 -0.067826 -0.13134 -0.16996 -0.044641 -0.089322 -0.1435 -0.0022436 -0.013815 -0.0091177 -0.035174
2371 -0.051911 -0.08009 -0.11751 -0.16895 -0.03461 -0.079595 -0.12451 -0.0014439 -0.025127 -0.0152 -0.061985
2372 -0.066925 -0.090812 -0.12994 -0.14768 -0.037002 -0.088748 -0.12036 -0.013992 -0.022638 -0.019194 -0.063325
2373 -0.058882 -0.079516 -0.15084 -0.16681 -0.05014 -0.096243 -0.13885 -0.025 -0.03316 -0.025284 -0.063476
2374 -0.061019 -0.087356 -0.14476 -0.16415 -0.06552 -0.089071 -0.13796 -0.031687 -0.043509 -0.011478 -0.071829
2375 -0.066244 -0.089752 -0.14805 -0.15666 -0.069146 -0.11026 -0.13697 -0.032539 -0.043854 -0.019896 -0.064738
2376 -0.086178 -0.11018 -0.17574 -0.17196 -0.075622 -0.11549 -0.15927 -0.037028 -0.067226 -0.034136 -0.097408
2377 -0.082678 -0.11498 -0.14452 -0.16437 -0.088572 -0.11512 -0.17251 -0.041208 -0.049295 -0.042597 -0.095517
2378 -0.070153 -0.11015 -0.14646 -0.17947 -0.078407 -0.11762 -0.15104 -0.043239 -0.061657 -0.034849 -0.10324
2379 -0.093122 -0.11349 -0.14291 -0.18714 -0.09199 -0.12344 -0.17142 -0.045971 -0.06251 -0.036388 -0.084692
2380 -0.083448 -0.10081 -0.13687 -0.19646 -0.095799 -0.13027 -0.20542 -0.033595 -0.051152 -0.028507 -0.070175
2381 -0.060953 -0.10079 -0.17001 -0.18957 -0.093776 -0.11498 -0.19402 -0.036153 -0.048734 -0.033711 -0.071537
2382 -0.069838 -0.10793 -0.14466 -0.17804 -0.078438 -0.11366 -0.16999 -0.042107 -0.051999 -0.0222 -0.091061
2383 -0.071748 -0.079976 -0.12384 -0.1333 -0.042894 -0.094535 -0.15373 -0.016189 -0.03176 -0.018905 -0.070954
2384 -0.082514 -0.11088 -0.16941 -0.1532 -0.10841 -0.13618 -0.21689 -0.044898 -0.060076 -0.030818 -0.068276
2385 -0.087279 -0.11259 -0.16421 -0.16091 -0.10323 -0.13907 -0.16304 -0.048087 -0.064451 -0.050305 -0.084254
2386 -0.086062 -0.10531 -0.14424 -0.15703 -0.10945 -0.13406 -0.24159 -0.07359 -0.068709 -0.040094 -0.095325
2387 -0.094301 -0.12941 -0.14431 -0.18368 -0.11276 -0.13006 -0.18882 -0.060397 -0.073245 -0.03928 -0.10573
2388 -0.087945 -0.12617 -0.14094 -0.15998 -0.079255 -0.11549 -0.1805 -0.049097 -0.067029 -0.042397 -0.093085
2389 -0.08022 -0.11315 -0.15347 -0.16576 -0.11034 -0.14046 -0.19138 -0.051225 -0.060099 -0.03284 -0.093444
2390 -0.083489 -0.11914 -0.15097 -0.15022 -0.097272 -0.11674 -0.16684 -0.071027 -0.067038 -0.050512 -0.10779
2391 -0.08483 -0.12058 -0.15114 -0.19353 -0.099009 -0.12807 -0.20544 -0.068619 -0.071747 -0.045093 -0.10651
2392 -0.096109 -0.12054 -0.16691 -0.18592 -0.11356 -0.1592 -0.19324 -0.079186 -0.081516 -0.048999 -0.11025
2393 -0.083274 -0.12296 -0.15832 -0.1877 -0.096836 -0.14449 -0.1846 -0.067809 -0.081307 -0.053144 -0.095696
2394 -0.083731 -0.10841 -0.15282 -0.17142 -0.10026 -0.11889 -0.18321 -0.053808 -0.07375 -0.026408 -0.080751
2395 -0.11299 -0.13221 -0.17185 -0.16577 -0.10012 -0.12575 -0.1776 -0.072925 -0.096592 -0.053298 -0.10786
2396 -0.093299 -0.13647 -0.15897 -0.16603 -0.10893 -0.12663 -0.18565 -0.064935 -0.095839 -0.040811 -0.096026
2397 -0.084963 -0.11591 -0.16026 -0.1545 -0.089743 -0.13077 -0.18158 -0.063625 -0.067044 -0.045839 -0.083531
2398 -0.11115 -0.14483 -0.18743 -0.18027 -0.09898 -0.13718 -0.21462 -0.075794 -0.10189 -0.070309 -0.12791
2399 -0.092319 -0.11935 -0.16175 -0.14441 -0.094356 -0.12062 -0.18173 -0.058664 -0.062004 -0.047808 -0.10461
2400 -0.091833 -0.11306 -0.13438 -0.17538 -0.08807 -0.1144 -0.18793 -0.05179 -0.063872 -0.043058 -0.096003
2401 -0.069881 -0.11355 -0.15981 -0.15778 -0.087073 -0.118 -0.19078 -0.03706 -0.063329 -0.04187 -0.077599
2402 -0.10247 -0.12783 -0.18462 -0.16714 -0.11612 -0.13439 -0.2427 -0.07784 -0.089757 -0.054309 -0.099399
2403 -0.10125 -0.13545 -0.16541 -0.1977 -0.11146 -0.14821 -0.23388 -0.077722 -0.086604 -0.054069 -0.09658
2404 -0.092082 -0.11793 -0.16625 -0.15446 -0.092172 -0.12797 -0.19378 -0.064551 -0.070474 -0.041349 -0.084923
2405 -0.10818 -0.12816 -0.173 -0.16821 -0.10075 -0.14047 -0.17693 -0.078207 -0.085798 -0.050911 -0.10491
2406 -0.10427 -0.14183 -0.17798 -0.16539 -0.13098 -0.15105 -0.21212 -0.080179 -0.10274 -0.062856 -0.10419
2407 -0.096399 -0.14265 -0.17311 -0.15635 -0.10374 -0.14057 -0.20489 -0.077847 -0.084529 -0.056209 -0.1082
2408 -0.13322 -0.17256 -0.19694 -0.18106 -0.14106 -0.16684 -0.23702 -0.097077 -0.11301 -0.079517 -0.11661
2409 -0.13124 -0.15629 -0.1764 -0.19701 -0.11336 -0.15936 -0.21654 -0.088868 -0.11091 -0.070599 -0.12278
2410 -0.11804 -0.15204 -0.1746 -0.18954 -0.11498 -0.1508 -0.20776 -0.074891 -0.094596 -0.061547 -0.11342
2411 -0.11865 -0.13871 -0.18222 -0.17848 -0.12756 -0.14739 -0.19193 -0.074499 -0.10511 -0.057922 -0.10099
2412 -0.12088 -0.15694 -0.18559 -0.18917 -0.13405 -0.15985 -0.23419 -0.098983 -0.11848 -0.075193 -0.12663
2413 -0.11624 -0.14895 -0.17035 -0.21005 -0.11787 -0.14963 -0.25606 -0.092012 -0.094995 -0.063611 -0.11307
2414 -0.11519 -0.13787 -0.18579 -0.19047 -0.11106 -0.14374 -0.23312 -0.086218 -0.10911 -0.060056 -0.10218
2415 -0.10741 -0.11864 -0.15674 -0.18602 -0.11214 -0.14246 -0.24499 -0.067251 -0.082012 -0.042325 -0.097118
2416 -0.13855 -0.14648 -0.18324 -0.19728 -0.11189 -0.14418 -0.22486 -0.093356 -0.10592 -0.066761 -0.1042
2417 -0.10906 -0.12865 -0.17768 -0.18731 -0.12489 -0.14715 -0.23903 -0.071145 -0.0896 -0.054522 -0.085107
2418 -0.13358 -0.16638 -0.21478 -0.19334 -0.14956 -0.18853 -0.25844 -0.096368 -0.11441 -0.0662 -0.11843
2419 -0.11391 -0.14298 -0.16916 -0.18018 -0.11544 -0.14308 -0.23492 -0.067351 -0.10001 -0.062303 -0.10398
2420 -0.095054 -0.12014 -0.16734 -0.16326 -0.079054 -0.12465 -0.19005 -0.05848 -0.087826 -0.045049 -0.085911
2421 -0.13172 -0.15975 -0.19053 -0.18209 -0.12939 -0.14692 -0.23662 -0.081357 -0.11206 -0.063439 -0.11398
2422 -0.13292 -0.13827 -0.17801 -0.18085 -0.1102 -0.14454 -0.24797 -0.07868 -0.092107 -0.068575 -0.1079
2423 -0.12247 -0.13329 -0.18602 -0.18399 -0.098196 -0.13804 -0.23715 -0.07185 -0.09962 -0.058367 -0.094279
2424 -0.1162 -0.15524 -0.1523 -0.17871 -0.11232 -0.13088 -0.22382 -0.080796 -0.080908 -0.042296 -0.11084
2425 -0.12427 -0.15871 -0.18232 -0.18121 -0.11195 -0.14758 -0.2392 -0.084668 -0.097174 -0.060545 -0.10037
2426 -0.13207 -0.15855 -0.1748 -0.20696 -0.10766 -0.14429 -0.23343 -0.076925 -0.096825 -0.056535 -0.10144
2427 -0.13642 -0.14496 -0.16944 -0.17554 -0.10741 -0.14057 -0.21825 -0.075386 -0.097611 -0.061991 -0.12407
2428 -0.11314 -0.13569 -0.17209 -0.17266 -0.12239 -0.14068 -0.22853 -0.063521 -0.072761 -0.041321 -0.089269
2429 -0.15827 -0.17576 -0.20888 -0.20592 -0.15057 -0.1917 -0.27483 -0.094761 -0.1046 -0.071885 -0.12716
2430 -0.14261 -0.15397 -0.18898 -0.18711 -0.12792 -0.15247 -0.23358 -0.087181 -0.096907 -0.053876 -0.11899
2431 -0.11815 -0.13548 -0.18765 -0.21104 -0.10531 -0.14601 -0.23368 -0.062165 -0.076501 -0.052992 -0.10008
2432 -0.11294 -0.12723 -0.17042 -0.17264 -0.11033 -0.13882 -0.23966 -0.056598 -0.06404 -0.055451 -0.11419
2433 -0.12626 -0.15274 -0.17512 -0.20569 -0.10909 -0.14704 -0.24415 -0.072524 -0.071733 -0.066596 -0.12471
2434 -0.12024 -0.138 -0.17656 -0.14504 -0.11171 -0.1353 -0.23213 -0.060642 -0.073004 -0.058828 -0.098424
2435 -0.13779 -0.14707 -0.18414 -0.16087 -0.10979 -0.14153 -0.2516 -0.06288 -0.058966 -0.045669 -0.077628
2436 -0.10751 -0.14009 -0.18358 -0.19091 -0.116 -0.15011 -0.24911 -0.073446 -0.053585 -0.048789 -0.11392
2437 -0.12057 -0.13093 -0.17416 -0.18454 -0.10207 -0.13832 -0.22419 -0.060061 -0.062856 -0.061396 -0.097927
2438 -0.13839 -0.13871 -0.17214 -0.16477 -0.10998 -0.1418 -0.22412 -0.081907 -0.068615 -0.051651 -0.091933
2439 -0.13868 -0.15871 -0.19791 -0.19102 -0.11576 -0.14249 -0.22515 -0.087812 -0.081112 -0.063673 -0.12381
2440 -0.14008 -0.16871 -0.19926 -0.17377 -0.12074 -0.16187 -0.26874 -0.088836 -0.073993 -0.075423 -0.11741
2441 -0.10907 -0.1259 -0.1756 -0.15662 -0.10879 -0.13796 -0.2423 -0.059066 -0.057752 -0.043565 -0.070127
2442 -0.117 -0.13282 -0.16303 -0.14976 -0.086401 -0.13298 -0.22605 -0.064511 -0.055032 -0.060907 -0.066143
2443 -0.12299 -0.14434 -0.15839 -0.19889 -0.11078 -0.12723 -0.23285 -0.059039 -0.053889 -0.044209 -0.055611
2444 -0.1418 -0.14821 -0.19445 -0.14843 -0.089843 -0.13969 -0.23223 -0.075855 -0.072338 -0.057086 -0.050313
2445 -0.13884 -0.15563 -0.19237 -0.17753 -0.12935 -0.15978 -0.26959 -0.071462 -0.064729 -0.074953 -0.072101
2446 -0.12819 -0.13576 -0.18456 -0.18669 -0.10308 -0.15386 -0.25068 -0.058166 -0.050806 -0.058518 -0.055373
2447 -0.14057 -0.15041 -0.19311 -0.18309 -0.11921 -0.16072 -0.242 -0.084049 -0.069742 -0.067779 -0.078756
2448 -0.13172 -0.13693 -0.17032 -0.185 -0.14078 -0.15551 -0.24654 -0.060037 -0.04464 -0.052501 -0.092285
2449 -0.10936 -0.14821 -0.17729 -0.16394 -0.11525 -0.1504 -0.25881 -0.072708 -0.047276 -0.055472 -0.094464
2450 -0.14475 -0.15569 -0.20289 -0.18685 -0.14783 -0.14415 -0.27015 -0.084224 -0.080878 -0.07089 -0.10601
2451 -0.10929 -0.11552 -0.15494 -0.14731 -0.099639 -0.14151 -0.2103 -0.044907 -0.035069 -0.029813 -0.068787
2452 -0.14098 -0.14335 -0.18153 -0.15943 -0.11814 -0.1527 -0.22258 -0.068246 -0.070928 -0.079676 -0.10054
2453 -0.10457 -0.12978 -0.1543 -0.14613 -0.10557 -0.13089 -0.1994 -0.043606 -0.033232 -0.035447 -0.074349
2454 -0.14039 -0.13297 -0.17298 -0.15711 -0.12107 -0.16588 -0.27958 -0.063146 -0.052095 -0.053807 -0.064123
2455 -0.14323 -0.14536 -0.16539 -0.17009 -0.13403 -0.15266 -0.23246 -0.051058 -0.081559 -0.062827 -0.053517
2456 -0.13717 -0.14362 -0.15577 -0.17587 -0.13878 -0.16717 -0.13749 -0.01883 -0.064551 -0.045675 -0.02281
2457 -0.10827 -0.1327 -0.16048 -0.18097 -0.10724 -0.13004 -0.16669 -0.0041955 -0.055103 -0.037676 0.015689
2458 -0.12895 -0.14932 -0.16557 -0.16849 -0.11998 -0.16342 -0.2208 -0.00089031 -0.082722 -0.044557 0.0089603
2459 -0.11863 -0.13026 -0.16738 -0.16885 -0.11163 -0.15378 -0.22106 0.015131 -0.050964 -0.03999 -0.011956
2460 -0.1299 -0.1407 -0.17178 -0.17547 -0.1164 -0.15373 -0.25372 0.013492 -0.056293 -0.036199 -0.015327
2461 -0.12596 -0.12662 -0.159 -0.16405 -0.1224 -0.14601 -0.2329 0.031158 -0.048611 -0.032795 -0.041327
2462 -0.14189 -0.14934 -0.17877 -0.14602 -0.14423 -0.15995 -0.25275 -0.021692 -0.074288 -0.045472 -0.045663
2463 -0.12614 -0.13896 -0.17393 -0.0019301 -0.12402 -0.14575 -0.23473 -0.036594 -0.060839 -0.029288 -0.044198
2464 -0.10763 -0.12756 -0.17091 -0.021521 -0.12274 -0.13964 -0.24082 -0.037074 -0.042295 -0.033645 -0.028121
2465 -0.11714 -0.11564 -0.15958 0.05535 -0.085722 -0.12319 -0.22445 -0.031418 -0.032823 -0.034769 0.023215
2466 -0.10953 -0.12857 -0.16869 0.10319 -0.10249 -0.12295 -0.22412 -0.028082 -0.043302 -0.025191 0.049325
2467 -0.13512 -0.15662 -0.17637 -0.025868 -0.11553 -0.1537 -0.25197 -0.049153 -0.068945 -0.049034 0.072533
2468 -0.085507 -0.10551 -0.15237 -0.02848 -0.090195 -0.10208 -0.22111 -0.012226 -0.046351 -0.023843 0.090308
2469 -0.11261 -0.12135 -0.15799 -0.083835 -0.11244 -0.10995 -0.15211 -0.03167 -0.044029 -0.020317 0.078243
2470 -0.13158 -0.13909 -0.16386 -0.11385 -0.11702 -0.10588 -0.12916 -0.041911 -0.054914 -0.017802 0.087497
2471 -0.12834 -0.13508 -0.15945 -0.088917 -0.1213 -0.092599 -0.019159 -0.028601 -0.047609 -0.023254 0.059826
2472 -0.13056 -0.13629 -0.16768 -0.085013 -0.11644 -0.10448 -0.033717 -0.045414 -0.046128 -0.021339 0.057132
2473 -0.14395 -0.15016 -0.16547 -0.12373 -0.13929 -0.096569 0.0076904 -0.023066 -0.060102 -0.024031 0.078648
2474 -0.12565 -0.11066 -0.14125 -0.062994 -0.11019 -0.094603 0.0087306 0.034016 -0.065592 -0.02032 0.10858
2475 -0.094801 -0.065738 -0.12102 0.14147 -0.093126 -0.06995 -0.045304 0.069527 -0.050711 0.010165 0.15247
2476 -0.10326 -0.047453 -0.14827 0.17234 -0.059483 -0.096081 -0.16404 0.0843 -0.053371 -0.01345 0.16505
2477 -0.097743 -0.042061 -0.12196 0.17133 -0.0055762 -0.095231 -0.13596 0.11917 -0.035591 -0.00076154 0.18336
2478 -0.10641 -0.0704 -0.16061 0.26939 -0.0066559 -0.10385 -0.1878 0.098609 -0.047435 0.0013056 0.14141
2479 -0.11631 -0.090988 -0.15204 0.17142 -0.018085 -0.11659 -0.18085 0.065049 -0.059942 -0.0043215 0.12255
2480 -0.12452 -0.11708 -0.13323 0.049837 -0.058064 -0.10604 -0.11475 0.0092773 -0.041974 -0.0086369 0.12091
2481 -0.12685 -0.12201 -0.15439 0.028958 -0.084167 -0.11273 0.051742 -0.030292 -0.053797 -0.00252 0.11434
2482 -0.098507 -0.11378 -0.11695 -0.0088374 -0.077172 -0.045134 0.11015 -0.0046415 -0.041309 -0.0027933 0.15499
2483 -0.011171 -0.12546 -0.1628 -0.015641 -0.10206 -0.050401 0.065059 -0.026449 -0.059353 0.001644 0.18325
2484 0.050241 -0.1027 -0.14462 -0.0067845 -0.10538 0.01035 0.063485 -0.018756 -0.035891 0.026391 0.2104
2485 0.033037 -0.11763 -0.14853 0.17484 -0.083603 0.048504 0.051467 -0.023 -0.054681 0.0095521 0.22108
2486 0.033038 -0.10058 -0.12179 0.27923 -0.083565 0.061785 -0.034912 -0.0086068 -0.069967 0.016732 0.21932
2487 -0.019228 -0.039227 -0.12659 0.36411 -0.069896 0.073277 -0.061693 -0.015277 -0.057722 0.0038048 0.23064
2488 -0.060134 0.017348 -0.11404 0.3926 -0.07419 0.033611 -0.063539 -0.020212 -0.061009 0.013081 0.24421
2489 -0.087982 0.032611 -0.097203 0.41019 -0.093989 -0.033248 -0.10093 -0.017529 -0.049204 0.010347 0.19991
2490 -0.071278 0.070756 -0.022108 0.38771 -0.045564 -0.026038 -0.078316 0.0018259 -0.031987 0.03006 0.18069
2491 -0.054539 0.078484 0.10187 0.48468 0.013891 -0.045674 0.029259 -0.0091715 0.018537 0.026061 0.1746
2492 -0.077646 0.056192 0.072789 0.45365 0.030106 -0.046682 0.12742 0.021427 0.021677 0.028579 0.18147
2493 -0.076276 0.0051975 0.0226 0.49573 0.073006 -0.042437 0.13606 0.056664 0.015621 0.024006 0.18879
2494 -0.069823 -0.027527 -0.021968 0.53013 0.08004 -0.010802 0.14294 0.11589 0.029687 0.046008 0.23825
2495 -0.056493 -0.056955 -0.065447 0.54573 0.073806 0.021744 0.17562 0.1504 0.00070738 0.045604 0.24376
2496 -0.0519 -0.037656 -0.070695 0.53855 0.038289 0.077308 0.30805 0.1651 -0.0020383 0.058578 0.28265
2497 -0.076499 -0.077524 -0.072372 0.55952 -0.036175 0.056866 0.261 0.093708 -0.032375 0.0773 0.29316
2498 0.079187 -0.059112 -0.052274 0.61399 0.0095123 0.12791 0.30344 0.086957 -0.036283 0.08622 0.28605
2499 0.11735 -0.0024176 -0.089629 0.59299 -0.014132 0.12097 0.145 0.0017913 -0.058746 0.075815 0.27392
2500 0.16705 0.12333 -0.033337 0.65626 0.072337 0.17961 0.1356 0.035954 -0.011344 0.099624 0.29888
2501 0.16244 0.14585 -0.068228 0.66504 0.079582 0.15427 0.10701 0.010503 -0.004527 0.067172 0.2437
2502 0.17331 0.19768 -0.047018 0.68064 0.12339 0.14364 0.22578 0.028724 0.076406 0.071357 0.23137
2503 0.1435 0.18541 0.048541 0.66081 0.19557 0.13853 0.36364 0.022302 0.10827 0.077264 0.20303
2504 0.078868 0.17268 0.12415 0.72086 0.20279 0.099744 0.34075 0.016542 0.1069 0.06762 0.18813
2505 0.010313 0.16113 0.20262 0.64073 0.17275 0.077492 0.30757 0.0079021 0.060563 0.063352 0.17307
2506 -0.0028443 0.11429 0.21766 0.66763 0.15016 0.098833 0.35054 0.0041801 0.016236 0.052901 0.19187
2507 0.029103 0.096405 0.26625 0.72421 0.10293 0.13677 0.39852 0.039306 0.015583 0.077564 0.27259
2508 -0.0094317 0.030202 0.23364 0.71833 0.052457 0.16236 0.36497 0.067097 0.0044213 0.089054 0.3021
2509 0.018974 0.046129 0.17563 0.74397 0.086989 0.19997 0.40067 0.17883 0.033092 0.11028 0.3123
2510 0.030378 0.077475 0.097448 0.72763 0.14269 0.2797 0.41435 0.19869 0.056926 0.12411 0.33347
2511 0.19121 0.15013 0.081369 0.75468 0.23042 0.31595 0.46082 0.21022 0.047951 0.13859 0.30432
2512 0.22049 0.19469 0.059373 0.69922 0.23046 0.28782 0.39014 0.17306 0.084965 0.13345 0.28491
2513 0.24581 0.2378 0.061189 0.74367 0.24092 0.26366 0.4029 0.13205 0.12299 0.13067 0.25895
2514 0.25987 0.26123 0.28584 0.72742 0.29111 0.28767 0.49117 0.11522 0.14147 0.14408 0.24049
2515 0.27063 0.23498 0.34053 0.65749 0.2567 0.24713 0.43584 0.04163 0.13394 0.12981 0.19978
2516 0.2634 0.25493 0.31894 0.73924 0.28968 0.23573 0.46513 0.027177 0.1213 0.13307 0.19919
2517 0.29398 0.27331 0.33559 0.72864 0.26839 0.18324 0.42672 0.028271 0.066165 0.11767 0.20048
2518 0.29209 0.2591 0.38099 0.73617 0.25709 0.21388 0.41749 0.033827 0.053752 0.11556 0.23872
2519 0.33763 0.23801 0.39176 0.73572 0.26413 0.22226 0.49625 0.033052 0.031156 0.11394 0.28504
2520 0.30709 0.22555 0.3364 0.69368 0.31528 0.26104 0.51827 0.022756 0.038502 0.12511 0.32487
2521 0.35893 0.22267 0.39544 0.75942 0.33504 0.32042 0.51763 0.041272 0.060489 0.11893 0.33302
2522 0.37835 0.24238 0.46053 0.71913 0.34288 0.341 0.46786 0.047988 0.13866 0.14584 0.31251
2523 0.35998 0.25497 0.4626 0.71266 0.31138 0.34321 0.50991 0.12377 0.17036 0.15367 0.24987
2524 0.42096 0.32309 0.48065 0.74989 0.36731 0.37762 0.56432 0.20188 0.21476 0.19009 0.25864
2525 0.40672 0.34196 0.51981 0.69513 0.35944 0.3718 0.55798 0.25319 0.22676 0.1961 0.25316
2526 0.42535 0.34091 0.52598 0.74881 0.35656 0.34566 0.52845 0.24834 0.19314 0.18084 0.23277
2527 0.48316 0.36496 0.5622 0.76212 0.40062 0.40026 0.62706 0.26984 0.185 0.18813 0.28377
2528 0.42488 0.3075 0.56497 0.75522 0.31097 0.37263 0.53544 0.18073 0.11189 0.16624 0.24822
2529 0.44936 0.32589 0.58068 0.7215 0.38946 0.38974 0.56508 0.15425 0.082275 0.17446 0.28636
2530 0.48169 0.32047 0.59444 0.77369 0.43531 0.40521 0.52917 0.11746 0.087967 0.18901 0.31411
2531 0.50236 0.33413 0.60936 0.71198 0.43101 0.36655 0.57339 0.090952 0.076174 0.19525 0.26451
2532 0.49456 0.30973 0.55098 0.62007 0.43015 0.36297 0.59672 0.075288 0.096628 0.2103 0.27584
2533 0.48971 0.29096 0.56491 0.58816 0.41101 0.39019 0.53997 0.07501 0.18225 0.20986 0.25483
2534 0.47141 0.3045 0.56974 0.55072 0.41566 0.4118 0.41434 0.073538 0.21747 0.21671 0.24393
2535 0.49215 0.3325 0.63459 0.59249 0.4138 0.46085 0.43415 0.094608 0.25887 0.25609 0.2486
2536 0.49718 0.38682 0.59541 0.53454 0.39875 0.37885 0.38828 0.075475 0.22899 0.23181 0.24939
2537 0.4913 0.39492 0.64493 0.52463 0.40846 0.36888 0.39479 0.15465 0.21888 0.2174 0.23084
2538 0.47179 0.356 0.56515 0.47046 0.30674 0.30901 0.3467 0.18393 0.15958 0.18873 0.22752
2539 0.50061 0.329 0.56575 0.45618 0.30364 0.29856 0.32729 0.21656 0.15328 0.20937 0.2612
2540 0.51523 0.32382 0.66175 0.4863 0.33253 0.32325 0.35605 0.23939 0.14999 0.20877 0.23407
2541 0.4885 0.27678 0.5983 0.42559 0.3469 0.27071 0.33426 0.20572 0.10373 0.18962 0.19647
2542 0.51946 0.26676 0.63226 0.43481 0.43211 0.31964 0.45916 0.21135 0.097976 0.20533 0.19444
2543 0.52318 0.26961 0.63146 0.44785 0.41069 0.43933 0.51653 0.17085 0.1379 0.21411 0.1921
2544 0.48915 0.27024 0.57862 0.41202 0.38458 0.42754 0.49809 0.11369 0.23099 0.21452 0.17414
2545 0.46997 0.29508 0.55834 0.41779 0.28947 0.41104 0.37192 0.094371 0.25183 0.21139 0.18942
2546 0.46456 0.37415 0.57419 0.36651 0.26119 0.41486 0.33312 0.10146 0.267 0.20657 0.16306
2547 0.45555 0.31981 0.61661 0.37209 0.21303 0.37566 0.28912 0.060903 0.23899 0.21103 0.18687
2548 0.46032 0.31615 0.65165 0.38391 0.20888 0.40112 0.29665 0.078637 0.18831 0.20632 0.20647
2549 0.47307 0.27094 0.56561 0.34952 0.22221 0.32639 0.27016 0.079927 0.14378 0.21248 0.2072
2550 0.4911 0.25624 0.51696 0.32514 0.18231 0.30287 0.25143 0.068107 0.13406 0.2061 0.19451
2551 0.4604 0.23425 0.50252 0.38333 0.21665 0.39735 0.25629 0.17681 0.13731 0.21675 0.17922
2552 0.4008 0.19935 0.44902 0.32233 0.19103 0.38348 0.29688 0.18299 0.12318 0.19636 0.14023
2553 0.40593 0.20894 0.5047 0.35273 0.28459 0.40982 0.31412 0.23625 0.14425 0.22837 0.16511
2554 0.39826 0.20616 0.51105 0.3586 0.30444 0.33347 0.28393 0.21956 0.19697 0.2339 0.1597
2555 0.38571 0.21939 0.50016 0.30969 0.28438 0.27887 0.24361 0.17343 0.24682 0.21211 0.12455
2556 0.36472 0.20726 0.50194 0.31799 0.28776 0.2725 0.18278 0.12318 0.2735 0.21213 0.13671
2557 0.39041 0.23286 0.55682 0.30648 0.22311 0.26459 0.23628 0.10989 0.26859 0.23137 0.13749
2558 0.41844 0.24777 0.49823 0.2825 0.17631 0.23886 0.2013 0.065547 0.22013 0.21721 0.14299
2559 0.41519 0.268 0.39518 0.26134 0.14526 0.23843 0.18235 0.059107 0.168 0.19009 0.12736
2560 0.39191 0.25454 0.36012 0.23695 0.17848 0.2746 0.25821 0.078385 0.15051 0.18771 0.14817
2561 0.3575 0.24167 0.33746 0.22087 0.1422 0.28423 0.19787 0.068799 0.13315 0.20358 0.16156
2562 0.34184 0.20196 0.33288 0.27998 0.18145 0.31776 0.2097 0.076505 0.11543 0.17719 0.13417
2563 0.32406 0.17976 0.3081 0.221 0.14839 0.3201 0.18972 0.065194 0.095135 0.18153 0.097565
2564 0.32387 0.15511 0.3176 0.24955 0.1574 0.292 0.19882 0.083178 0.10525 0.17209 0.088963
2565 0.29709 0.12826 0.29244 0.18485 0.087839 0.23079 0.11414 0.13409 0.16727 0.17586 0.091057
2566 0.3321 0.16277 0.349 0.24869 0.14834 0.2495 0.14641 0.1891 0.25895 0.18848 0.10989
2567 0.28627 0.11894 0.30876 0.18706 0.10467 0.20142 0.1202 0.17049 0.26901 0.17991 0.08585
2568 0.29459 0.14366 0.30397 0.24324 0.13855 0.22788 0.19218 0.17438 0.24471 0.18942 0.10142
2569 0.29223 0.11968 0.27448 0.2177 0.14925 0.22664 0.18116 0.13174 0.1821 0.172 0.08755
2570 0.27291 0.1385 0.25943 0.19032 0.093792 0.19026 0.1271 0.07678 0.15138 0.16722 0.098185
2571 0.28353 0.15749 0.25695 0.21477 0.097452 0.1926 0.13853 0.085237 0.13735 0.16499 0.088878
2572 0.26234 0.15031 0.22801 0.16404 0.11219 0.17994 0.1176 0.064135 0.099994 0.15109 0.048333
2573 0.22096 0.1517 0.19181 0.13189 0.075065 0.15891 0.10985 0.037807 0.084767 0.14298 0.049552
2574 0.25114 0.15369 0.21245 0.18119 0.10198 0.19074 0.1018 0.067471 0.11008 0.1472 0.084785
2575 0.25504 0.14866 0.22698 0.17009 0.1246 0.2001 0.14689 0.086228 0.13912 0.15096 0.093909
2576 0.22072 0.10782 0.19607 0.12246 0.098725 0.15327 0.074652 0.060242 0.17093 0.1304 0.058268
2577 0.20805 0.093738 0.21383 0.18329 0.10334 0.17252 0.13687 0.079248 0.21554 0.12721 0.063313
2578 0.18546 0.052082 0.16094 0.10823 0.057756 0.11968 0.070164 0.044876 0.20179 0.1173 0.040005
2579 0.17615 0.072684 0.17951 0.099593 0.064653 0.12545 0.057445 0.091373 0.18512 0.10854 0.037056
2580 0.19293 0.060405 0.18377 0.15392 0.0833 0.14493 0.097484 0.13866 0.15044 0.097918 0.041378
2581 0.16349 0.046199 0.15755 0.058052 0.061639 0.10769 0.03599 0.11359 0.089537 0.10073 0.022592
2582 0.15509 0.047194 0.1397 0.09302 0.048281 0.11737 0.064951 0.092921 0.079338 0.092699 0.02787
2583 0.16665 0.081624 0.1549 0.11203 0.076158 0.1389 0.083359 0.090841 0.096834 0.11811 0.049186
2584 0.16704 0.048717 0.11666 0.037499 0.061188 0.11739 0.038295 0.055412 0.091885 0.083721 0.042989
2585 0.14385 0.059772 0.13349 0.11461 0.064985 0.11148 0.076383 0.04599 0.098747 0.095276 0.02232
2586 0.11837 0.051918 0.085451 0.060864 -0.0011733 0.064897 0.0055068 0.0076661 0.084436 0.064998 0.0019417
2587 0.15701 0.075933 0.11902 0.067794 0.039302 0.093115 0.039237 0.033281 0.10311 0.094512 0.03239
2588 0.14247 0.06149 0.081475 0.031387 0.016873 0.07487 0.053679 0.025944 0.12318 0.088054 0.012388
2589 0.13578 0.042587 0.081755 0.062972 0.0311 0.069614 0.044076 0.041995 0.13765 0.075621 0.010464
2590 0.12194 0.025912 0.098304 0.05768 0.037428 0.078339 0.037118 0.044964 0.13452 0.091794 0.0095331
2591 0.12644 0.027102 0.086997 0.045173 0.033277 0.069562 -0.0072653 0.027755 0.092269 0.064953 0.0030733
2592 0.12361 0.027473 0.072212 0.049536 0.031196 0.05634 -0.010874 0.05334 0.090356 0.065719 -0.002655
2593 0.10237 0.019524 0.053455 0.056413 0.014282 0.053992 -0.014252 0.035672 0.08624 0.064155 0.019079
2594 0.10609 0.0054451 0.0654 0.029071 0.027662 0.055476 -0.0030362 0.058901 0.072218 0.058882 -0.014723
2595 0.087589 -0.00017523 0.067435 0.027067 0.0092101 0.051494 0.012722 0.047265 0.053176 0.055707 0.010736
2596 0.078334 0.011415 0.06822 0.037027 0.017518 0.045152 -0.026026 0.034019 0.061486 0.063644 0.0045224
2597 0.10111 0.0073118 0.057586 0.03448 -0.0063536 0.041981 -0.061179 0.022986 0.058087 0.061719 -0.010434
2598 0.041121 -0.032699 0.0061822 -0.017784 -0.039159 -0.0044327 -0.081221 -0.015623 0.026841 0.037458 -0.021959
2599 0.069373 0.0013727 0.047598 -3.7589e-05 -0.0035409 0.033951 -0.026096 0.0031641 0.053134 0.060351 -0.0034905
2600 0.047367 -0.017039 0.031639 0.0040203 -0.0080597 0.016284 -0.052042 -0.0018521 0.030936 0.034522 -0.0014327
2601 0.068328 0.0011566 0.041278 0.0029764 0.0041359 0.023835 -0.069893 0.014398 0.06326 0.036735 -0.0031851
2602 0.063303 -0.010783 0.034283 0.011327 -0.029501 0.010083 -0.053416 0.010097 0.037432 0.047781 -0.01057
2603 0.053555 -0.020248 0.019648 0.021062 -0.01415 0.011031 -0.052535 0.017503 0.041529 0.042018 -0.048448
2604 0.072035 0.011238 0.05016 0.018855 0.027874 0.042843 -0.015043 0.053683 0.055496 0.045308 -0.014599
2605 0.041201 -0.019369 0.019718 -0.0060642 -0.014291 0.013092 -0.038893 0.040677 0.041867 0.033498 -0.0077789
2606 0.010113 -0.047935 -0.02027 -0.046073 -0.035224 -0.01074 -0.08382 -0.0014595 0.019497 0.019176 -0.033958
2607 0.019349 -0.043951 -0.0026308 -0.038671 -0.030697 -0.015467 -0.076698 0.00073568 -0.005281 0.016069 -0.047218
2608 0.021542 -0.038175 -0.010679 -0.017712 -0.031098 -0.0039134 -0.032376 -0.00044442 0.019404 0.016549 -0.031206
2609 0.041355 -0.028975 -0.0037954 -0.050297 -0.023256 -0.0041373 -0.044558 -0.0026622 0.025149 0.031145 -0.037954
2610 0.0028593 -0.062724 -0.03252 -0.022149 -0.035879 -0.046922 -0.115 -0.020451 -0.0092853 0.0088388 -0.030823
2611 0.011035 -0.049976 -0.022938 0.059371 -0.034426 -0.020002 -0.033729 -0.0050274 -0.0093226 0.012732 -0.069184
2612 0.0063608 -0.055136 -0.023638 0.012731 -0.038176 -0.02013 -0.077727 0.001522 0.0048278 0.0086169 -0.062382
2613 -0.0021095 -0.071593 -0.042007 -0.023309 -0.032093 -0.016271 -0.017905 0.0046932 -0.0069898 0.0008243 -0.052342
2614 -0.0018478 -0.073916 -0.031285 -0.028425 -0.071873 -0.043487 -0.11116 -0.015189 -0.0094747 0.0089249 -0.056572
2615 0.020243 -0.043247 -0.029383 0.0078659 -0.038628 -0.0087996 -0.060095 0.013913 0.023558 0.027806 -0.055148
2616 -0.021778 -0.066096 -0.036437 -0.04561 -0.04249 -0.039073 -0.081489 -0.011199 -0.030272 0.013342 -0.071755
2617 0.0087267 -0.064243 -0.014293 -0.0046551 -0.033548 -0.03101 -0.084898 0.023957 -0.0032353 0.0035321 -0.02891
2618 -0.028025 -0.079778 -0.044626 -0.027846 -0.066137 -0.07189 -0.12286 -0.028135 -0.02296 -0.0076994 -0.056629
2619 -0.01343 -0.082908 -0.054813 -0.075572 -0.054629 -0.059793 -0.095968 -0.028523 -0.025855 -0.0035369 -0.065737
2620 -0.018622 -0.080337 -0.071303 -0.045038 -0.055618 -0.044907 -0.09334 -0.012561 -0.033535 -0.0010357 -0.065339
2621 -0.022835 -0.070255 -0.046979 -0.0351 -0.066915 -0.057981 -0.090663 -0.016084 -0.014332 -0.0029972 -0.061071
2622 -0.025087 -0.08599 -0.083211 -0.038466 -0.063276 -0.065904 -0.10968 -0.028041 -0.032972 -0.00045187 -0.068536
2623 -0.06371 -0.094935 -0.076577 -0.063324 -0.086612 -0.072952 -0.12683 -0.036846 -0.049272 -0.0082403 -0.078384
2624 -0.044142 -0.089732 -0.079844 -0.080019 -0.069476 -0.062797 -0.069515 -0.033091 -0.03571 -0.028624 -0.072142
2625 -0.0062487 -0.06428 -0.07175 -0.080261 -0.044646 -0.051445 -0.10068 -0.0095617 -0.022414 -0.001879 -0.067368
2626 -0.028268 -0.080409 -0.075175 -0.070153 -0.03834 -0.048941 -0.093046 -0.022727 -0.031619 -0.0050407 -0.062028
2627 -0.017349 -0.080866 -0.060249 -0.036635 -0.052168 -0.048615 -0.091404 -0.020923 -0.033134 -0.010271 -0.062438
2628 -0.045393 -0.084068 -0.069848 -0.066197 -0.060215 -0.056529 -0.096467 -0.022813 -0.032595 -0.010271 -0.048426
2629 -0.043057 -0.086117 -0.074547 -0.066535 -0.077457 -0.067403 -0.11962 -0.036599 -0.040751 -0.022004 -0.06435
2630 -0.068526 -0.12722 -0.10046 -0.10204 -0.08075 -0.12109 -0.1588 -0.066437 -0.066663 -0.031376 -0.08542
2631 -0.045106 -0.088885 -0.076543 -0.095757 -0.042869 -0.057286 -0.0782 -0.014478 -0.043647 -0.015553 -0.061441
2632 -0.068245 -0.11377 -0.083067 -0.068099 -0.07397 -0.082212 -0.10255 -0.041397 -0.043967 -0.0080677 -0.071147
2633 -0.057878 -0.11699 -0.085581 -0.10672 -0.081124 -0.087308 -0.11236 -0.045737 -0.067077 -0.027581 -0.093424
2634 -0.078524 -0.1145 -0.070809 -0.11601 -0.088434 -0.081619 -0.16152 -0.049896 -0.056223 -0.021329 -0.080956
2635 -0.069391 -0.10734 -0.11252 -0.10536 -0.083604 -0.092015 -0.15122 -0.044191 -0.070431 -0.036617 -0.084674
2636 -0.075247 -0.10763 -0.090811 -0.097678 -0.084614 -0.10151 -0.13668 -0.048196 -0.066725 -0.0199 -0.087267
2637 -0.079111 -0.10638 -0.088612 -0.10661 -0.079009 -0.07914 -0.12975 -0.050176 -0.060742 -0.014478 -0.075314
2638 -0.066124 -0.1155 -0.096716 -0.10966 -0.075994 -0.089397 -0.15775 -0.051896 -0.048793 -0.013856 -0.05739
2639 -0.078368 -0.12641 -0.10543 -0.083558 -0.074018 -0.096361 -0.12147 -0.037759 -0.074035 -0.028879 -0.082062
2640 -0.066584 -0.12273 -0.068425 -0.11725 -0.09492 -0.10874 -0.14641 -0.052333 -0.076358 -0.04431 -0.099381
2641 -0.072902 -0.10972 -0.09877 -0.1188 -0.096622 -0.10531 -0.15996 -0.049721 -0.056638 -0.029317 -0.080069
2642 -0.1027 -0.14538 -0.10803 -0.11763 -0.10036 -0.11511 -0.19554 -0.048844 -0.07176 -0.033765 -0.079254
2643 -0.085744 -0.12397 -0.09757 -0.11645 -0.090069 -0.10052 -0.16286 -0.060916 -0.061462 -0.026015 -0.083215
2644 -0.10338 -0.13465 -0.10264 -0.14281 -0.11488 -0.12062 -0.21585 -0.048343 -0.085138 -0.038088 -0.1108
2645 -0.082189 -0.12331 -0.088679 -0.13679 -0.080278 -0.081693 -0.17276 -0.034665 -0.076993 -0.044785 -0.09874
2646 -0.097931 -0.13529 -0.11688 -0.12276 -0.11241 -0.13153 -0.14976 -0.076799 -0.081149 -0.047137 -0.11201
2647 -0.076239 -0.13359 -0.085486 -0.11561 -0.080084 -0.086178 -0.17385 -0.02072 -0.080451 -0.022256 -0.085075
2648 -0.098667 -0.12179 -0.077498 -0.12167 -0.094733 -0.11008 -0.15158 -0.052744 -0.069286 -0.034094 -0.086271
2649 -0.096669 -0.13297 -0.094482 -0.11163 -0.10087 -0.1085 -0.17594 -0.053374 -0.080481 -0.035031 -0.081631
2650 -0.076839 -0.11424 -0.084319 -0.096686 -0.074358 -0.080996 -0.13608 -0.048677 -0.055632 -0.022141 -0.071946
2651 -0.10689 -0.12992 -0.089805 -0.11052 -0.069289 -0.085575 -0.16154 -0.037509 -0.083043 -0.031689 -0.079169
2652 -0.088342 -0.11139 -0.11012 -0.12885 -0.093528 -0.1002 -0.17247 -0.053541 -0.068244 -0.032965 -0.096253
2653 -0.12275 -0.14584 -0.13005 -0.13838 -0.095726 -0.12368 -0.1766 -0.070366 -0.098491 -0.051561 -0.09279
2654 -0.10551 -0.15234 -0.13563 -0.14205 -0.081363 -0.11005 -0.14821 -0.054391 -0.09553 -0.051837 -0.083991
2655 -0.083884 -0.12763 -0.098689 -0.12459 -0.085069 -0.10067 -0.16219 -0.053677 -0.08131 -0.024519 -0.094594
2656 -0.14049 -0.1717 -0.12565 -0.14833 -0.10518 -0.12423 -0.20694 -0.068301 -0.10776 -0.060661 -0.12601
2657 -0.094436 -0.13068 -0.11786 -0.094149 -0.073278 -0.11056 -0.14617 -0.046408 -0.06652 -0.043771 -0.074488
2658 -0.093093 -0.13531 -0.13469 -0.12873 -0.097046 -0.12622 -0.19152 -0.064637 -0.091543 -0.058652 -0.086412
2659 -0.11108 -0.15374 -0.11457 -0.14592 -0.089137 -0.11177 -0.1883 -0.060192 -0.096528 -0.049244 -0.090904
2660 -0.081141 -0.12318 -0.11842 -0.11937 -0.085765 -0.091964 -0.15452 -0.043955 -0.063179 -0.030934 -0.057883
2661 -0.12128 -0.13435 -0.12557 -0.14768 -0.082275 -0.097383 -0.17597 -0.048047 -0.086115 -0.043946 -0.097846
2662 -0.091294 -0.11631 -0.13419 -0.12181 -0.08822 -0.099887 -0.14083 -0.033594 -0.086988 -0.030768 -0.083987
2663 -0.15022 -0.16341 -0.16499 -0.17411 -0.12018 -0.12843 -0.2144 -0.077179 -0.11612 -0.065552 -0.1076
2664 -0.11439 -0.13183 -0.13777 -0.13286 -0.092499 -0.11387 -0.15683 -0.058007 -0.085881 -0.053029 -0.11173
2665 -0.10676 -0.1383 -0.13292 -0.10673 -0.10986 -0.1067 -0.16148 -0.043267 -0.097439 -0.055518 -0.11235
2666 -0.10135 -0.1251 -0.13239 -0.14975 -0.084388 -0.10682 -0.13375 -0.062246 -0.080392 -0.051357 -0.095
2667 -0.14671 -0.14728 -0.14056 -0.15012 -0.11636 -0.12646 -0.1745 -0.059899 -0.11557 -0.04977 -0.10953
2668 -0.12402 -0.14526 -0.17429 -0.16846 -0.11428 -0.13646 -0.19885 -0.080235 -0.10095 -0.063594 -0.10249
2669 -0.13348 -0.1408 -0.1415 -0.14602 -0.098419 -0.12202 -0.18707 -0.066992 -0.10602 -0.050811 -0.10622
2670 -0.096257 -0.12084 -0.13558 -0.074058 -0.07492 -0.10415 -0.20926 -0.040387 -0.06556 -0.033073 -0.096955
2671 -0.14459 -0.15076 -0.17125 -0.1578 -0.12453 -0.15003 -0.23586 -0.0794 -0.10282 -0.064416 -0.12678
2672 -0.11785 -0.13915 -0.12362 -0.11923 -0.12268 -0.12838 -0.20383 -0.060048 -0.099166 -0.0411 -0.10302
2673 -0.1259 -0.15008 -0.16753 -0.18416 -0.12738 -0.14993 -0.2064 -0.081612 -0.098755 -0.056807 -0.10322
2674 -0.11201 -0.14959 -0.13801 -0.13404 -0.10749 -0.11105 -0.23561 -0.042735 -0.082867 -0.044464 -0.11326
2675 -0.12789 -0.15173 -0.15663 -0.16759 -0.125 -0.14016 -0.23008 -0.074623 -0.10827 -0.064864 -0.10392
2676 -0.12554 -0.14006 -0.16376 -0.16833 -0.1125 -0.16726 -0.20749 -0.06852 -0.1102 -0.052794 -0.10846
2677 -0.12928 -0.16029 -0.15178 -0.17151 -0.11662 -0.14194 -0.26114 -0.072073 -0.11044 -0.05657 -0.11013
2678 -0.14598 -0.15298 -0.15916 -0.15652 -0.13475 -0.14718 -0.23254 -0.069222 -0.098711 -0.055376 -0.10924
2679 -0.14562 -0.16155 -0.14614 -0.1739 -0.11178 -0.1378 -0.22414 -0.08919 -0.096668 -0.054292 -0.10467
2680 -0.11687 -0.13387 -0.15298 -0.1429 -0.10127 -0.10787 -0.17483 -0.050338 -0.099165 -0.054712 -0.1054
2681 -0.11686 -0.13803 -0.13753 -0.11604 -0.096842 -0.11953 -0.1887 -0.050929 -0.098809 -0.062271 -0.11965
2682 -0.15166 -0.14991 -0.16842 -0.14887 -0.10168 -0.14694 -0.24308 -0.067078 -0.11269 -0.073715 -0.10758
2683 -0.12586 -0.13601 -0.16123 -0.15597 -0.093825 -0.12657 -0.20039 -0.06911 -0.079782 -0.05268 -0.11494
2684 -0.13982 -0.15922 -0.14987 -0.17846 -0.1136 -0.13714 -0.17397 -0.058891 -0.10338 -0.057912 -0.099606
2685 -0.16109 -0.16959 -0.17661 -0.16616 -0.12761 -0.14637 -0.22073 -0.083046 -0.12953 -0.083036 -0.12277
2686 -0.14444 -0.14706 -0.16745 -0.16286 -0.11628 -0.14231 -0.21911 -0.077758 -0.10586 -0.069546 -0.11563
2687 -0.14798 -0.12972 -0.16993 -0.16514 -0.095227 -0.13473 -0.19969 -0.081495 -0.10446 -0.056069 -0.12423
2688 -0.14403 -0.14901 -0.17008 -0.16946 -0.10556 -0.13875 -0.22257 -0.075337 -0.10614 -0.053922 -0.098915
2689 -0.14229 -0.13054 -0.14977 -0.12955 -0.089261 -0.11949 -0.17573 -0.053279 -0.094525 -0.038055 -0.10879
2690 -0.13409 -0.14892 -0.17016 -0.17454 -0.11412 -0.13304 -0.22599 -0.066235 -0.094247 -0.052427 -0.10523
2691 -0.13731 -0.1497 -0.16295 -0.14459 -0.078927 -0.12368 -0.17181 -0.069635 -0.10832 -0.069816 -0.11642
2692 -0.12539 -0.13414 -0.16474 -0.15813 -0.075485 -0.11071 -0.17646 -0.031912 -0.073154 -0.051625 -0.11195
2693 -0.15112 -0.15038 -0.17118 -0.14469 -0.098464 -0.12521 -0.10564 -0.044571 -0.089114 -0.056621 -0.11733
2694 -0.13661 -0.14537 -0.15621 -0.18211 -0.10607 -0.12715 -0.055157 -0.046277 -0.08389 -0.052083 -0.10511
2695 -0.15742 -0.15272 -0.17238 -0.19744 -0.098041 -0.1338 -0.012409 -0.058255 -0.088252 -0.058712 -0.091122
2696 -0.16858 -0.15046 -0.19119 -0.19046 -0.10381 -0.12822 0.011109 -0.069385 -0.087064 -0.07505 -0.11863
2697 -0.1348 -0.14888 -0.16721 -0.17511 -0.1027 -0.11296 0.060006 -0.057558 -0.081143 -0.05889 -0.12175
2698 -0.11562 -0.12792 -0.1595 -0.14241 -0.084463 -0.099979 -0.084543 -0.037773 -0.077281 -0.041647 -0.10632
2699 -0.15721 -0.15526 -0.18795 -0.19197 -0.1089 -0.15099 -0.14258 -0.069218 -0.098541 -0.061569 -0.12759
2700 -0.12359 -0.158 -0.16652 -0.1813 -0.086701 -0.1326 -0.13968 -0.073378 -0.09033 -0.061315 -0.11942
2701 -0.15058 -0.16299 -0.15938 -0.18645 -0.12239 -0.14177 -0.17419 -0.094647 -0.094119 -0.068038 -0.12595
2702 -0.13248 -0.15151 -0.16298 -0.14447 -0.1042 -0.12263 -0.13747 -0.087242 -0.093088 -0.070436 -0.11202
2703 -0.13414 -0.13673 -0.15097 -0.1711 -0.11923 -0.13487 -0.1397 -0.075227 -0.082607 -0.067639 -0.11528
2704 -0.11856 -0.13589 -0.15685 -0.14814 -0.09332 -0.11899 -0.12795 -0.051688 -0.065519 -0.055085 -0.099049
2705 -0.15093 -0.15687 -0.16153 -0.16573 -0.1067 -0.1413 -0.10664 -0.082325 -0.099759 -0.063771 -0.11741
2706 -0.14994 -0.15613 -0.18054 -0.2072 -0.13183 -0.14908 -0.12293 -0.081959 -0.093552 -0.068737 -0.13131
2707 -0.13046 -0.15188 -0.15827 -0.15655 -0.10066 -0.12647 0.018982 -0.05929 -0.075295 -0.061236 -0.11865
2708 -0.14574 -0.15689 -0.19419 -0.18149 -0.12349 -0.1513 0.028756 -0.052212 -0.081081 -0.063588 -0.12546
2709 -0.15636 -0.17711 -0.19333 -0.22048 -0.13434 -0.1463 0.10947 -0.058337 -0.095872 -0.062237 -0.1538
2710 -0.13827 -0.15407 -0.16888 -0.1905 -0.10241 -0.13123 0.13798 -0.019907 -0.081789 -0.056451 -0.11367
2711 -0.15201 -0.16322 -0.19193 -0.15844 -0.12062 -0.14236 0.012082 -0.015994 -0.080691 -0.081294 -0.12687
2712 -0.13791 -0.13931 -0.15031 -0.15803 -0.092577 -0.12452 -0.026237 -0.021159 -0.060226 -0.049108 -0.11788
2713 -0.15957 -0.1579 -0.17291 -0.205 -0.14468 -0.15615 -0.13468 -0.06687 -0.083479 -0.071221 -0.11656
2714 -0.13128 -0.11935 -0.14043 -0.15499 -0.081473 -0.12457 -0.068502 -0.060301 -0.067318 -0.048046 -0.11458
2715 -0.15182 -0.10869 -0.17098 -0.19157 -0.12799 -0.14694 -0.11047 -0.090881 -0.072506 -0.066052 -0.1359
2716 -0.12871 -0.092701 -0.14898 -0.15687 -0.10734 -0.13488 -0.088429 -0.060092 -0.046377 -0.04795 -0.094749
2717 -0.12851 -0.085945 -0.15205 -0.14865 -0.10953 -0.12759 -0.12239 -0.051899 -0.069851 -0.048282 -0.069307
2718 -0.17032 -0.11416 -0.15188 -0.19288 -0.13147 -0.14758 0.022288 -0.10843 -0.07852 -0.068977 -0.087606
2719 -0.1628 -0.11965 -0.17084 -0.18947 -0.11487 -0.13644 0.1523 -0.091585 -0.083651 -0.068274 -0.072518
2720 -0.12673 -0.10601 -0.16162 -0.17023 -0.094341 -0.10889 0.14334 -0.05363 -0.064838 -0.048622 -0.064655
2721 -0.168 -0.14537 -0.21174 -0.21014 -0.1242 -0.14348 0.13136 -0.10221 -0.080728 -0.068279 -0.084223
2722 -0.14329 -0.12152 -0.16649 -0.15615 -0.093577 -0.10808 0.19555 -0.078075 -0.056347 -0.05448 -0.076883
2723 -0.16817 -0.14014 -0.17616 -0.20124 -0.11122 -0.13992 0.13203 -0.097027 -0.080187 -0.057017 -0.10695
2724 -0.16943 -0.14157 -0.1696 -0.21535 -0.11619 -0.12867 0.1539 -0.085438 -0.063485 -0.071984 -0.095147
2725 -0.15585 -0.089442 -0.17294 -0.20102 -0.15188 -0.14294 0.16956 -0.077751 -0.079935 -0.065187 -0.12974
2726 -0.13122 -0.054939 -0.18029 -0.18588 -0.11091 -0.11514 0.20023 -0.032098 -0.060943 -0.056294 -0.10478
2727 -0.1426 -0.047966 -0.17046 -0.20629 -0.1089 -0.11894 0.28682 -0.0072682 -0.0665 -0.059706 -0.10918
2728 -0.15866 -0.05219 -0.1999 -0.17687 -0.12136 -0.11051 0.24758 0.003224 -0.070682 -0.067077 -0.10223
2729 -0.13314 -0.051986 -0.18717 -0.14417 -0.10926 -0.094713 0.32592 0.046975 -0.052084 -0.061663 -0.065267
2730 -0.15248 -0.070241 -0.19088 -0.20895 -0.13427 -0.10583 0.25633 0.012939 -0.076093 -0.074251 -0.061146
2731 -0.14435 -0.0608 -0.18981 -0.18998 -0.11104 -0.096645 0.22937 -0.0066544 -0.060695 -0.049292 -0.024474
2732 -0.13668 -0.068409 -0.17994 -0.2024 -0.077008 -0.071346 0.15621 -0.030671 -0.060514 -0.049005 0.023864
2733 -0.12721 -0.072237 -0.17178 -0.16345 -0.04907 -0.056466 0.20444 -0.045665 -0.06005 -0.043164 0.012876
2734 -0.14101 -0.08832 -0.16955 -0.19589 -0.081884 -0.080914 0.17908 -0.056306 -0.078211 -0.04852 0.021823
2735 -0.11467 -0.034007 -0.1528 -0.17364 -0.046073 -0.074099 0.38965 -0.046857 -0.043164 -0.055153 0.03184
2736 -0.12896 -0.0023622 -0.20375 -0.20792 -0.084563 -0.10965 0.33434 -0.078106 -0.059277 -0.069353 -0.0066014
2737 -0.092246 0.044125 -0.17892 -0.15926 -0.03576 -0.085255 0.36955 -0.049122 -0.055753 -0.02043 -0.0071916
2738 -0.10993 0.013654 -0.17941 -0.12025 -0.075904 -0.11306 0.29769 -0.059035 -0.071673 -0.054277 -0.020834
2739 -0.12804 0.026467 -0.17103 -0.061014 -0.079826 -0.098078 0.3876 -0.041754 -0.051802 -0.040146 -0.016109
2740 -0.14582 0.0081779 -0.18387 -0.010991 -0.086139 -0.11126 0.32811 -0.036382 -0.055448 -0.071738 -0.011642
2741 -0.14167 -0.012484 -0.18721 -0.037567 -0.13401 -0.10614 0.38646 -0.011562 -0.045854 -0.0527 0.043497
2742 -0.14243 -0.030248 -0.17939 -0.061114 -0.089398 -0.069952 0.37422 0.073837 -0.0075353 -0.047952 0.057681
2743 -0.13406 -0.051545 -0.18043 -0.1233 -0.10444 -0.059922 0.40014 0.10425 0.0035157 -0.041218 0.084799
2744 -0.17028 -0.093352 -0.19812 -0.17395 -0.11445 -0.072905 0.35109 0.077983 -0.026821 -0.064805 0.098454
2745 -0.1454 -0.03921 -0.16177 -0.10049 -0.09317 -0.01899 0.4159 0.10698 -0.018102 -0.044093 0.11533
2746 -0.14733 0.022743 -0.16676 -0.14534 -0.13343 -0.024554 0.40896 0.047526 -0.029947 -0.049459 0.10797
2747 -0.06097 0.086643 -0.15647 -0.11541 -0.057207 0.026935 0.40303 0.012759 -0.033566 -0.041169 0.13547
2748 -0.060863 0.12329 -0.16606 -0.13186 -0.078599 0.01935 0.43758 -0.02413 -0.039392 -0.042004 0.097548
2749 -0.0085101 0.12016 -0.15602 -0.095273 -0.019965 0.068979 0.48126 -0.010185 -0.045066 -0.033875 0.1026
2750 -0.026788 0.082554 -0.17113 -0.15623 0.0039587 0.036483 0.35932 -0.053618 -0.055756 -0.050274 0.067012
2751 0.0055646 0.082346 -0.17281 -0.13962 0.014106 0.02111 0.38032 -0.03312 -0.068832 -0.063781 0.06512
2752 0.044778 0.1259 -0.17205 -0.15338 -0.0011082 0.045106 0.39425 -0.026553 0.0086699 -0.027551 0.10606
2753 0.0092879 0.12946 -0.17666 -0.10551 -0.03355 -0.0018737 0.34393 -0.022388 0.055764 -0.030963 0.11899
2754 -0.067324 0.084458 -0.18708 -0.16692 -0.055025 -0.040517 0.23806 -0.035994 0.042611 -0.053395 0.12254
2755 -0.087498 0.060203 -0.17972 -0.10285 -0.056508 -0.041162 0.24208 -0.029092 0.08073 -0.045087 0.14382
2756 -0.097817 0.052554 -0.16992 -0.0017164 -0.056575 -0.049885 0.21549 -0.021447 0.058544 -0.044179 0.1633
2757 -0.056715 0.11322 -0.17532 0.036231 -0.0017151 -0.02418 0.271 0.068455 0.026104 -0.030554 0.20252
2758 -0.085968 0.15803 -0.17071 0.10106 0.041126 0.004907 0.27026 0.12175 0.0092811 -0.017786 0.18027
2759 -0.086075 0.16654 -0.20304 0.1076 -0.0014162 -0.017055 0.36636 0.10545 -0.018028 -0.04112 0.17705
2760 -0.078037 0.19217 -0.18402 0.082477 0.041109 0.027768 0.44517 0.1373 -0.0090279 -0.035035 0.19935
2761 -0.062813 0.20728 -0.16824 0.12026 0.066237 0.070037 0.4205 0.11938 -0.010125 -0.029401 0.16934
2762 0.026921 0.17246 -0.18071 0.062482 0.081714 0.070839 0.35873 0.042355 -0.019888 -0.041085 0.18431
2763 0.056729 0.18606 -0.19154 -0.022907 0.084312 0.090224 0.30418 0.0056432 -0.010252 -0.042892 0.17887
2764 0.084647 0.17071 -0.18049 -0.051811 0.021915 0.11308 0.24744 -0.02412 0.00014559 -0.054052 0.13801
2765 0.12328 0.15074 -0.1667 -0.038739 0.020175 0.14023 0.19555 0.0063223 0.061339 -0.028552 0.14325
2766 0.072038 0.12044 -0.20269 -0.0066647 -0.0097969 0.11335 0.15522 -0.0067305 0.098616 -0.025248 0.16173
2767 0.052332 0.12483 -0.16471 -0.026671 0.033542 0.09928 0.21658 -0.00375 0.14998 -0.041132 0.17829
2768 -0.0091137 0.12049 -0.14924 -0.037803 0.019588 0.060041 0.18506 0.0017729 0.13565 -0.023183 0.18991
2769 -0.026952 0.18899 -0.16569 -0.036443 0.020048 0.017777 0.16742 -0.0015207 0.11576 -0.0070111 0.23441
2770 -0.04564 0.17359 -0.18817 0.038004 0.048378 -0.0082958 0.12752 -0.030891 0.034313 -0.051696 0.23253
2771 -0.041272 0.21213 -0.15409 0.20917 0.10569 0.009634 0.19362 0.051879 0.028226 -0.030916 0.22176
2772 -0.045952 0.17644 -0.17671 0.22043 0.13659 -0.014301 0.15515 0.11661 0.012668 -0.039995 0.2135
2773 -0.036062 0.18372 -0.16274 0.23447 0.14124 -0.00080649 0.14878 0.14518 0.022781 -0.03132 0.22256
2774 0.039966 0.18332 -0.12673 0.27774 0.13244 0.047404 0.1832 0.17727 0.069966 -0.012701 0.1922
2775 0.10732 0.17073 -0.17162 0.23366 0.087755 0.071903 0.13244 0.14458 0.12119 -0.01585 0.2053
2776 0.12193 0.12337 -0.16679 0.14621 0.033175 0.11073 0.11007 0.094213 0.1651 -0.023186 0.16823
2777 0.15651 0.11067 -0.17555 0.065067 0.0047086 0.14273 0.05898 0.08328 0.18192 -0.019455 0.13628
2778 0.15003 0.099554 -0.16539 0.039102 0.013889 0.15973 0.062786 0.037222 0.1766 -0.018071 0.13327
2779 0.12835 0.14244 -0.15563 0.041747 0.040671 0.20254 0.079555 0.022913 0.19057 0.0081545 0.13113
2780 0.079023 0.19534 -0.17217 0.034902 0.098097 0.17796 0.093571 0.018965 0.16703 -0.0031702 0.14098
2781 0.00088994 0.1971 -0.18047 0.0051042 0.12544 0.13142 0.088654 -0.011605 0.11778 -0.025283 0.11658
2782 0.019697 0.22873 -0.14401 0.075507 0.15594 0.11963 0.080217 0.024872 0.13074 3.4848e-05 0.15361
2783 0.010329 0.19161 -0.14513 0.21388 0.16194 0.098033 0.091008 0.030205 0.096436 -0.011626 0.21372
2784 -0.025892 0.13688 -0.17572 0.26014 0.11015 0.081382 0.10395 0.05283 0.066984 -0.032872 0.19188
2785 -0.0037726 0.12826 -0.1772 0.29546 0.10383 0.081244 0.027714 0.13805 0.074955 -0.024894 0.20429
2786 -0.0070793 0.13488 -0.16037 0.31393 0.03699 0.062499 0.026182 0.20743 0.085818 -0.013688 0.18184
2787 0.074978 0.1334 -0.1635 0.23822 0.032874 0.070777 0.058255 0.20541 0.12122 0.003086 0.1722
2788 0.15764 0.13217 -0.14253 0.15025 0.071489 0.09102 0.10097 0.18362 0.19937 -0.02488 0.11365
2789 0.18534 0.16076 -0.14102 0.13087 0.10696 0.11289 0.10122 0.19541 0.23679 -0.003668 0.1415
2790 0.20272 0.18732 -0.14708 0.090095 0.13452 0.089531 0.075859 0.16109 0.20493 -0.0072191 0.12815
2791 0.19583 0.26163 -0.13763 0.10286 0.17225 0.16608 0.09987 0.13772 0.2194 0.020587 0.12057
2792 0.14108 0.25531 -0.15729 0.087376 0.222 0.2285 0.059182 0.089592 0.15234 -0.0087089 0.10498
2793 0.074152 0.19002 -0.17028 0.093945 0.15857 0.21395 0.04009 0.056071 0.093282 -0.0057706 0.1034
2794 0.007268 0.13136 -0.17025 0.078593 0.10701 0.21786 0.04616 0.051427 0.05757 0.00020275 0.086014
2795 0.025308 0.14554 -0.15337 0.24268 0.066312 0.20717 0.014119 0.059894 0.078929 0.0075258 0.097361
2796 0.022217 0.10394 -0.16256 0.27577 0.060071 0.16561 -0.029877 0.047161 0.082558 -0.00057889 0.11084
2797 -0.0032115 0.07711 -0.19066 0.29496 0.011886 0.10447 -0.020195 0.040438 0.083295 -0.016767 0.11145
2798 0.029086 0.11335 -0.16206 0.27686 0.035233 0.11284 -0.0037689 0.14001 0.21509 0.0074037 0.15751
2799 0.014683 0.095356 -0.15951 0.16192 0.04073 0.083392 0.015466 0.16858 0.21985 -0.0040704 0.13079
2800 0.065178 0.060561 -0.18133 0.07624 0.031623 0.044832 -0.033574 0.16606 0.19375 -0.016875 0.11779
2801 0.1208 0.0939 -0.17081 0.083874 0.040523 0.044796 -0.02686 0.18757 0.17587 -0.017119 0.11347
2802 0.15768 0.12574 -0.16767 0.07872 0.099469 0.077829 0.0089032 0.19453 0.14618 -0.012693 0.091009
2803 0.16339 0.18672 -0.14739 0.12973 0.084955 0.094401 -0.016891 0.18379 0.12081 0.003031 0.090074
2804 0.12779 0.16642 -0.19178 0.084292 0.1125 0.10991 0.0046602 0.10695 0.082181 -0.0069052 0.057451
2805 0.098304 0.1474 -0.15918 0.10619 0.13534 0.16334 0.020821 0.090638 0.092473 -0.0036341 0.069049
2806 0.051017 0.11341 -0.17534 0.097845 0.08898 0.21017 -0.012713 0.071847 0.1056 -0.012608 0.0694
2807 0.01714 0.077125 -0.16638 0.089364 0.039552 0.22292 0.0013799 0.055766 0.077993 -0.014247 0.064137
2808 0.014175 0.059852 -0.19047 0.082293 -0.010573 0.18547 -0.061354 0.043677 0.10363 -0.0055427 0.046249
2809 0.027423 0.069036 -0.15161 0.077989 0.021241 0.20256 -0.057643 0.088068 0.1854 0.018529 0.082737
2810 -0.019054 0.011908 -0.19134 0.017995 -0.0033819 0.11967 -0.076519 0.038868 0.16481 -0.022846 0.0098015
2811 0.029742 0.073125 -0.15698 0.043124 0.024149 0.10427 -0.075119 0.069317 0.20452 0.010919 0.063325
2812 0.012333 0.049356 -0.16473 0.04669 0.017244 0.068274 -0.072485 0.13307 0.15409 -0.016793 0.073107
2813 0.044413 0.065584 -0.11945 0.092535 0.037115 0.099253 -0.058266 0.17332 0.15961 0.010404 0.085492
2814 0.10597 0.053177 -0.15725 0.056453 0.043276 0.081786 -0.012119 0.1795 0.11117 0.0077721 0.089671
2815 0.12815 0.0649 -0.16371 0.016062 0.042303 0.056628 -0.074686 0.13864 0.083368 -0.015042 0.053157
2816 0.12819 0.063816 -0.16847 0.0019218 0.013426 0.053138 -0.095485 0.090387 0.077855 -0.014566 0.035494
2817 0.096268 0.067572 -0.1638 -0.010681 0.0076053 0.036981 -0.085958 0.044338 0.070512 -0.016968 0.012968
2818 0.090543 0.13338 -0.13501 0.038763 0.043169 0.070653 -0.08065 0.078116 0.091292 0.0072489 0.052103
2819 0.043265 0.1113 -0.14294 0.037288 0.020753 0.078341 -0.075971 0.056386 0.10608 0.0071815 0.044009
2820 0.014207 0.072313 -0.16412 0.0036794 -0.00045871 0.071366 -0.12572 0.045592 0.13766 -0.010174 0.03606
2821 -0.0012328 0.027486 -0.17097 -0.024198 -0.019741 0.094342 -0.1303 0.028246 0.15974 -0.015755 0.0065559
2822 0.0085362 0.023994 -0.16111 -0.0040179 -0.029744 0.15965 -0.095699 0.053343 0.18759 -0.012532 0.013722
2823 0.0081491 0.017557 -0.15804 0.00067231 -0.015451 0.17357 -0.11242 0.049826 0.15688 -0.021717 0.03231
2824 -0.0073669 0.0072136 -0.15589 -0.022079 0.010264 0.17925 -0.085334 0.043457 0.10984 -0.045951 -0.013778
2825 0.012444 0.0017387 -0.16713 -0.016497 -0.0097388 0.15003 -0.090868 0.057233 0.073016 -0.023955 0.0091832
2826 0.0075778 -0.019909 -0.15878 -0.044685 -0.044423 0.091458 -0.13242 0.065544 0.055762 -0.028658 0.011633
2827 0.073187 0.010181 -0.15255 -0.01365 -0.020492 0.093492 -0.12277 0.10973 0.074969 -0.009302 0.042323
2828 0.13827 0.021683 -0.1444 -0.03159 0.00041782 0.07132 -0.12226 0.10177 0.082152 -0.0084047 0.030465
2829 0.10362 0.013018 -0.13257 -0.026217 -0.028834 0.063476 -0.12341 0.071047 0.089725 -0.0062895 0.019665
2830 0.025508 -0.022254 -0.16257 -0.066081 -0.04643 0.03304 -0.13401 0.010388 0.051995 -0.01961 -0.010183
2831 0.029377 0.013515 -0.15573 -0.019733 -0.019468 0.047924 -0.12196 0.03833 0.074495 -0.015579 0.020478
2832 0.0060783 -0.0022512 -0.15393 -0.043483 -0.025001 0.028416 -0.15354 0.029801 0.095595 -0.022015 -0.017236
2833 -0.0049252 -0.0097922 -0.16557 -0.077332 -0.043912 0.016267 -0.15205 -0.0015691 0.098227 -0.027092 -0.016667
2834 0.0043893 0.020195 -0.15098 -0.022019 -0.046643 0.026639 -0.15065 0.02366 0.15498 -0.022558 -0.0086158
2835 -0.007576 0.00089919 -0.14726 -0.037314 -0.052943 0.028407 -0.1907 0.013283 0.079307 -0.014344 -0.010476
2836 -0.0063793 0.019025 -0.12032 -0.030208 -0.044726 0.059241 -0.13944 0.03853 0.069495 -0.0037271 0.001116
2837 0.011717 0.0032956 -0.11352 -0.0036765 0.017814 0.10606 -0.088982 0.051016 0.077932 -0.00094331 0.018395
2838 0.011706 -0.016617 -0.15896 -0.056131 -0.031878 0.095911 -0.12577 0.039158 0.044597 -0.020843 -0.009048
2839 0.0052426 -0.037692 -0.16649 -0.10316 -0.033401 0.118 -0.14391 0.028731 0.026455 -0.033343 -0.041414
2840 0.029151 -0.042337 -0.1555 -0.074725 -0.06547 0.11428 -0.10939 0.049529 0.048182 -0.02805 -0.0081165
2841 0.034172 -0.051485 -0.1342 -0.047308 -0.052765 0.083829 -0.13268 0.042395 0.040951 -0.031878 -0.014034
2842 0.026851 -0.029255 -0.12541 -0.070714 -0.061343 0.069965 -0.10515 0.028081 0.057625 -0.031608 -0.026057
2843 -0.022631 -0.047123 -0.13536 -0.073384 -0.054387 0.037547 -0.13146 0.0093109 0.055383 -0.031868 -0.015932
2844 -0.0063357 -0.030909 -0.129 -0.060717 -0.045739 0.046125 -0.12621 0.010487 0.078999 -0.020545 -0.024514
2845 -0.0203 -0.039036 -0.1248 -0.057992 -0.030455 0.03988 -0.10551 0.021489 0.062854 -0.025595 -0.038847
2846 -0.047348 -0.05461 -0.16088 -0.088869 -0.07849 0.0060285 -0.14386 -0.014656 0.033877 -0.043911 -0.053656
2847 -0.033183 -0.058733 -0.14088 -0.091971 -0.089523 -0.0085283 -0.15143 -0.011236 0.025261 -0.039273 -0.032984
2848 -0.045934 -0.07034 -0.16955 -0.076908 -0.077797 -0.0049363 -0.16305 -0.01232 0.00081067 -0.03825 -0.035985
2849 -0.01421 -0.060935 -0.16721 -0.079444 -0.050731 0.011302 -0.15374 -0.01853 0.016174 -0.013407 -0.03256
2850 -0.015187 -0.055062 -0.15189 -0.041986 -0.056959 0.023166 -0.12862 0.011788 0.02218 -0.016651 -0.026838
2851 -0.018296 -0.057754 -0.13627 -0.094706 -0.070114 -0.0073568 -0.14831 -0.0082526 0.014462 -0.033433 -0.054986
2852 -0.053379 -0.086533 -0.15113 -0.12673 -0.056543 0.0061522 -0.18032 -0.017982 -0.001228 -0.056465 -0.058018
2853 -0.036923 -0.065095 -0.16914 -0.093355 -0.086019 -0.017212 -0.15491 -0.010572 0.0018258 -0.034439 -0.040741
2854 -0.035698 -0.078427 -0.15021 -0.095161 -0.070969 -0.016934 -0.14404 -0.021578 0.0099293 -0.046041 -0.04657
2855 -0.024671 -0.065831 -0.14502 -0.10494 -0.095936 -0.014816 -0.16348 -0.014226 0.020894 -0.024978 -0.042268
2856 -0.054682 -0.078088 -0.16448 -0.11244 -0.095662 -0.017288 -0.18213 -0.031073 -0.014533 -0.053325 -0.062138
2857 -0.046126 -0.067056 -0.16107 -0.05729 -0.069562 -0.0098185 -0.16486 -0.010265 0.0073529 -0.048391 -0.042373
2858 -0.05458 -0.082983 -0.12862 -0.076122 -0.075864 -0.0046494 -0.14665 -0.018605 -0.010667 -0.041181 -0.062459
2859 -0.03827 -0.064028 -0.13003 -0.052454 -0.064693 0.0062326 -0.15049 -0.0025368 -0.00048302 -0.029548 -0.033987
2860 -0.039504 -0.085983 -0.13893 -0.075913 -0.069282 0.0067753 -0.13229 -0.0085287 -0.015597 -0.042168 -0.06042
2861 -0.022613 -0.059067 -0.13376 -0.052145 -0.055321 0.0026009 -0.15103 0.0021578 0.0029751 -0.034201 -0.05192
2862 -0.10108 -0.12159 -0.17789 -0.12988 -0.11073 -0.053079 -0.21583 -0.058896 -0.037408 -0.055037 -0.068907
2863 -0.084605 -0.11564 -0.16994 -0.12421 -0.099617 -0.060719 -0.20469 -0.055344 -0.046043 -0.066656 -0.082198
2864 -0.053819 -0.078507 -0.14485 -0.081055 -0.046915 -0.0049092 -0.12329 -0.0087317 -0.012973 -0.037989 -0.034877
2865 -0.083656 -0.10365 -0.17764 -0.12799 -0.10389 -0.059578 -0.22208 -0.053557 -0.032707 -0.068472 -0.081909
2866 -0.068368 -0.10367 -0.16528 -0.13128 -0.079079 -0.044682 -0.16537 -0.042627 -0.037094 -0.059736 -0.067195
2867 -0.095176 -0.13425 -0.1665 -0.14101 -0.11296 -0.081638 -0.239 -0.062715 -0.072933 -0.065667 -0.082865
2868 -0.07795 -0.11534 -0.15017 -0.13129 -0.092494 -0.05671 -0.21539 -0.047046 -0.04666 -0.064886 -0.08865
2869 -0.086655 -0.11595 -0.16646 -0.11192 -0.094013 -0.064397 -0.21322 -0.04348 -0.046564 -0.067383 -0.089052
2870 -0.079092 -0.1058 -0.16177 -0.081549 -0.09283 -0.051841 -0.15363 -0.036357 -0.026715 -0.054279 -0.039176
2871 -0.086085 -0.11818 -0.17697 -0.15457 -0.11563 -0.074581 -0.19687 -0.068759 -0.050896 -0.0599 -0.084571
2872 -0.079347 -0.12386 -0.176 -0.12489 -0.12443 -0.084107 -0.21324 -0.051322 -0.064342 -0.060783 -0.071023
2873 -0.079226 -0.11283 -0.1531 -0.11871 -0.057536 -0.051236 -0.13614 -0.038772 -0.066702 -0.05122 -0.089065
2874 -0.070149 -0.095122 -0.15924 -0.11995 -0.09476 -0.060983 -0.19264 -0.044803 -0.036009 -0.044664 -0.064019
2875 -0.12055 -0.13193 -0.18675 -0.12197 -0.11644 -0.078499 -0.20314 -0.071255 -0.079815 -0.073613 -0.11529
2876 -0.1129 -0.12177 -0.1632 -0.13572 -0.096081 -0.090157 -0.17651 -0.065836 -0.059401 -0.061218 -0.098839
2877 -0.09777 -0.11223 -0.16826 -0.15673 -0.084567 -0.064894 -0.17315 -0.047977 -0.063994 -0.05483 -0.072536
2878 -0.089446 -0.12543 -0.15302 -0.1044 -0.10212 -0.072724 -0.17663 -0.053011 -0.058018 -0.059736 -0.098222
2879 -0.079992 -0.12083 -0.126 -0.09852 -0.077322 -0.058207 -0.15069 -0.055484 -0.057847 -0.056633 -0.087654
2880 -0.081882 -0.11144 -0.15679 -0.11424 -0.093417 -0.071025 -0.14569 -0.05474 -0.062287 -0.048703 -0.071648
2881 -0.09106 -0.13045 -0.10977 -0.12383 -0.080647 -0.07488 -0.18017 -0.064484 -0.062977 -0.053665 -0.097461
2882 -0.10737 -0.12478 -0.17919 -0.16941 -0.078393 -0.090485 -0.18901 -0.074869 -0.083764 -0.076531 -0.097608
2883 -0.10595 -0.12875 -0.16274 -0.17352 -0.10423 -0.082704 -0.19471 -0.052198 -0.066234 -0.05451 -0.084264
2884 -0.086356 -0.1171 -0.15317 -0.14612 -0.082021 -0.090343 -0.18023 -0.053964 -0.049443 -0.034414 -0.089163
2885 -0.078885 -0.11173 -0.15594 -0.10787 -0.11037 -0.078254 -0.18962 -0.044712 -0.058843 -0.052509 -0.097996
2886 -0.11647 -0.13358 -0.16277 -0.13266 -0.10105 -0.088653 -0.18809 -0.0612 -0.078027 -0.059838 -0.075709
2887 -0.095845 -0.13232 -0.14632 -0.13142 -0.091339 -0.080285 -0.16401 -0.048739 -0.068815 -0.060017 -0.09679
2888 -0.12057 -0.14864 -0.17532 -0.17969 -0.12881 -0.11489 -0.22907 -0.073418 -0.081012 -0.072689 -0.11025
2889 -0.093316 -0.1292 -0.16217 -0.15797 -0.098589 -0.074596 -0.20171 -0.061103 -0.085389 -0.052012 -0.10525
2890 -0.091353 -0.12218 -0.14659 -0.13742 -0.056858 -0.075087 -0.16465 -0.052731 -0.07506 -0.060614 -0.08096
2891 -0.10357 -0.14538 -0.15856 -0.13366 -0.090721 -0.091316 -0.22053 -0.069371 -0.098967 -0.065038 -0.10531
2892 -0.087647 -0.11199 -0.15061 -0.19772 -0.092096 -0.082582 -0.1845 -0.048855 -0.06746 -0.038961 -0.08314
2893 -0.11493 -0.14742 -0.16475 -0.13363 -0.12124 -0.11042 -0.22769 -0.065613 -0.084524 -0.056951 -0.084302
2894 -0.1088 -0.14651 -0.15753 -0.16131 -0.10944 -0.095413 -0.22087 -0.06904 -0.082554 -0.050513 -0.097353
2895 -0.1474 -0.15567 -0.16364 -0.17427 -0.12703 -0.12175 -0.25011 -0.10269 -0.10947 -0.089014 -0.117
2896 -0.096708 -0.11857 -0.1676 -0.13388 -0.10918 -0.11932 -0.15871 -0.071676 -0.075626 -0.043867 -0.099249
2897 -0.10591 -0.12874 -0.14784 -0.1449 -0.11933 -0.1015 -0.22404 -0.065857 -0.080543 -0.055814 -0.12541
2898 -0.09974 -0.13252 -0.15685 -0.1445 -0.081959 -0.07767 -0.17601 -0.053049 -0.085606 -0.062281 -0.10311
2899 -0.09604 -0.12816 -0.16205 -0.13641 -0.10534 -0.11115 -0.21536 -0.067891 -0.069961 -0.062722 -0.077231
2900 -0.11563 -0.14085 -0.14973 -0.1329 -0.092787 -0.086155 -0.23127 -0.065902 -0.095683 -0.068903 -0.11745
2901 -0.11511 -0.12102 -0.14853 -0.10581 -0.086903 -0.094668 -0.17594 -0.048477 -0.075976 -0.064173 -0.089982
2902 -0.14091 -0.15855 -0.1729 -0.16658 -0.12412 -0.12991 -0.25469 -0.09736 -0.10195 -0.074048 -0.12938
2903 -0.1443 -0.17521 -0.16304 -0.20416 -0.14818 -0.12476 -0.24536 -0.11203 -0.1062 -0.085286 -0.13182
2904 -0.1272 -0.14465 -0.19421 -0.14247 -0.1079 -0.10495 -0.20635 -0.082005 -0.10856 -0.053276 -0.125
2905 -0.14531 -0.16235 -0.17475 -0.17356 -0.1069 -0.1276 -0.2413 -0.090246 -0.10276 -0.065186 -0.11566
2906 -0.11163 -0.14323 -0.16233 -0.1267 -0.10587 -0.10021 -0.22347 -0.062662 -0.10289 -0.059831 -0.095256
2907 -0.1245 -0.13981 -0.15552 -0.13404 -0.080521 -0.10569 -0.18382 -0.058652 -0.096257 -0.071954 -0.11147
2908 -0.13224 -0.13939 -0.15297 -0.13927 -0.089826 -0.11269 -0.23235 -0.076969 -0.09495 -0.070067 -0.1054
2909 -0.11276 -0.13494 -0.1442 -0.13868 -0.094493 -0.081089 -0.18529 -0.055493 -0.058058 -0.056222 -0.086749
2910 -0.11118 -0.13215 -0.15799 -0.13653 -0.086286 -0.10958 -0.19238 -0.085832 -0.092202 -0.054789 -0.10603
2911 -0.12328 -0.13867 -0.15025 -0.1298 -0.10075 -0.10679 -0.18394 -0.066036 -0.092697 -0.060925 -0.12251
2912 -0.1328 -0.14638 -0.17522 -0.16322 -0.10222 -0.1146 -0.22044 -0.075702 -0.10332 -0.064417 -0.10829
2913 -0.11823 -0.13837 -0.16065 -0.14674 -0.11928 -0.12911 -0.21299 -0.076562 -0.085027 -0.063907 -0.086771
2914 -0.11786 -0.13203 -0.1499 -0.10834 -0.11118 -0.097563 -0.21848 -0.053269 -0.082311 -0.059874 -0.075504
2915 -0.11091 -0.13791 -0.16511 -0.1804 -0.10652 -0.12634 -0.24602 -0.084701 -0.087731 -0.062809 -0.1139
2916 -0.11966 -0.12109 -0.1427 -0.10165 -0.094113 -0.11116 -0.19672 -0.067528 -0.091196 -0.052234 -0.085394
2917 -0.13431 -0.1478 -0.18006 -0.16099 -0.12016 -0.12948 -0.24788 -0.092778 -0.10365 -0.074404 -0.12326
2918 -0.13931 -0.15073 -0.16481 -0.18612 -0.12688 -0.13149 -0.18918 -0.08842 -0.095547 -0.066114 -0.11047
2919 -0.13069 -0.13641 -0.20831 -0.1511 -0.14719 -0.14652 -0.24847 -0.093269 -0.097597 -0.082359 -0.13228
2920 -0.11458 -0.14699 -0.16831 -0.18915 -0.12314 -0.1145 -0.16942 -0.082708 -0.088487 -0.062577 -0.12392
2921 -0.14935 -0.16263 -0.18123 -0.17648 -0.13924 -0.13368 -0.1945 -0.09568 -0.10649 -0.073944 -0.13351
2922 -0.1515 -0.16648 -0.18317 -0.18104 -0.12462 -0.13596 -0.21852 -0.096738 -0.11043 -0.091513 -0.12686
2923 -0.1524 -0.15433 -0.16455 -0.17199 -0.12976 -0.13155 -0.18739 -0.091727 -0.10357 -0.070339 -0.12251
2924 -0.12475 -0.1445 -0.16643 -0.1701 -0.1267 -0.13074 -0.20469 -0.084684 -0.12025 -0.079327 -0.12797
2925 -0.14377 -0.1506 -0.17094 -0.14118 -0.13781 -0.15978 -0.23048 -0.099117 -0.098934 -0.087597 -0.11009
2926 -0.13716 -0.14655 -0.16249 -0.15316 -0.1029 -0.099524 -0.22024 -0.084287 -0.094879 -0.065734 -0.12667
2927 -0.13082 -0.13997 -0.14453 -0.13581 -0.097522 -0.11746 -0.19119 -0.071134 -0.083024 -0.062262 -0.10967
2928 -0.10387 -0.11448 -0.13033 -0.12217 -0.092138 -0.11115 -0.19969 -0.055785 -0.061355 -0.045093 -0.10137
2929 -0.12009 -0.12083 -0.15691 -0.13428 -0.097521 -0.10214 -0.14645 -0.05008 -0.059468 -0.047517 -0.092109
2930 -0.12329 -0.138 -0.14918 -0.14245 -0.12127 -0.12801 -0.18449 -0.069993 -0.090022 -0.050727 -0.10019
2931 -0.16907 -0.15915 -0.18017 -0.19182 -0.11315 -0.14154 -0.22097 -0.1051 -0.10552 -0.076146 -0.13654
2932 -0.11609 -0.14148 -0.15297 -0.13469 -0.1082 -0.13366 -0.22169 -0.072775 -0.081192 -0.072821 -0.13126
2933 -0.15106 -0.17243 -0.17191 -0.17441 -0.12093 -0.13856 -0.20627 -0.087044 -0.10233 -0.080112 -0.1306
2934 -0.13596 -0.15213 -0.16614 -0.1864 -0.13249 -0.13874 -0.22449 -0.085328 -0.094193 -0.077699 -0.11368
2935 -0.14556 -0.12586 -0.17985 -0.15901 -0.085618 -0.12833 -0.19046 -0.086923 -0.088934 -0.072419 -0.10829
2936 -0.13962 -0.14882 -0.15662 -0.16009 -0.098416 -0.11499 -0.18577 -0.067499 -0.076327 -0.05982 -0.10407
2937 -0.12963 -0.14338 -0.14517 -0.1921 -0.10565 -0.12258 -0.21354 -0.081424 -0.081884 -0.061013 -0.11839
2938 -0.13015 -0.14234 -0.13386 -0.13362 -0.10647 -0.1222 -0.23806 -0.061195 -0.099399 -0.072247 -0.10495
2939 -0.14939 -0.15704 -0.15161 -0.19405 -0.12724 -0.14103 -0.25911 -0.10285 -0.10812 -0.078102 -0.11675
2940 -0.13464 -0.1619 -0.13166 -0.15475 -0.12084 -0.13466 -0.21584 -0.086553 -0.089789 -0.080525 -0.11499
2941 -0.11322 -0.11361 -0.13401 -0.16431 -0.085699 -0.11859 -0.17992 -0.071018 -0.072309 -0.051176 -0.12113
2942 -0.14877 -0.16151 -0.18025 -0.20632 -0.14537 -0.16422 -0.23962 -0.11683 -0.10633 -0.068992 -0.12031
2943 -0.12985 -0.13552 -0.15315 -0.14128 -0.12115 -0.13646 -0.21944 -0.086237 -0.068844 -0.074408 -0.11496
2944 -0.14331 -0.15766 -0.14253 -0.21274 -0.1308 -0.14077 -0.26503 -0.085741 -0.10278 -0.077571 -0.12858
2945 -0.1263 -0.15069 -0.15694 -0.17758 -0.11481 -0.13696 -0.23059 -0.071327 -0.084623 -0.064511 -0.12731
2946 -0.12408 -0.12742 -0.12551 -0.17862 -0.098268 -0.11752 -0.20091 -0.038693 -0.074986 -0.047678 -0.099051
2947 -0.10057 -0.11073 -0.11989 -0.11151 -0.095971 -0.10729 -0.18218 -0.033417 -0.054815 -0.057414 -0.092893
2948 -0.1347 -0.13739 -0.13937 -0.15432 -0.13606 -0.13406 -0.21035 -0.075137 -0.080579 -0.069452 -0.1133
2949 -0.14919 -0.16523 -0.17752 -0.18674 -0.11168 -0.15014 -0.24298 -0.081016 -0.093029 -0.075712 -0.12476
2950 -0.15234 -0.16259 -0.17602 -0.16601 -0.14512 -0.13689 -0.22495 -0.075448 -0.088077 -0.069008 -0.12027
2951 -0.13123 -0.11826 -0.13424 -0.14595 -0.11229 -0.11511 -0.2003 -0.051075 -0.058722 -0.045804 -0.090344
2952 -0.15468 -0.18048 -0.14515 -0.18474 -0.12352 -0.12913 -0.24431 -0.087446 -0.083789 -0.063365 -0.089946
2953 -0.16525 -0.16175 -0.16194 -0.18174 -0.12831 -0.15334 -0.221 -0.10167 -0.088213 -0.075857 -0.11004
2954 -0.1338 -0.14173 -0.1482 -0.18547 -0.13021 -0.14156 -0.069822 -0.091317 -0.073231 -0.056421 -0.096395
2955 -0.14708 -0.14434 -0.1566 -0.15583 -0.10855 -0.12083 0.0056736 -0.083874 -0.062388 -0.040032 -0.069459
2956 -0.14056 -0.12789 -0.13729 -0.1812 -0.12425 -0.11511 -0.028752 -0.083533 -0.056168 -0.007113 -0.070139
2957 -0.13415 -0.15347 -0.12723 -0.17039 -0.11843 -0.11624 0.0064717 -0.087478 -0.1019 -0.019704 -0.098551
2958 -0.13057 -0.14147 -0.12209 -0.045673 -0.11567 -0.12631 -0.023996 -0.086873 -0.077259 -0.021204 -0.098757
2959 -0.16203 -0.16836 -0.16943 -0.031937 -0.1452 -0.14055 0.036566 -0.12305 -0.10009 -0.045133 -0.12677
2960 -0.11139 -0.12753 -0.11872 0.055656 -0.11822 -0.11343 -0.016786 -0.09507 -0.057512 -0.0012783 -0.10105
2961 -0.13966 -0.14251 -0.12608 0.025083 -0.11792 -0.14621 -0.11039 -0.11025 -0.085334 -0.022219 -0.11603
2962 -0.13629 -0.13779 -0.11548 0.077438 -0.11438 -0.13797 -0.12525 -0.11447 -0.07764 -0.041201 -0.11236
2963 -0.12271 -0.12017 -0.11631 0.12425 -0.12387 -0.12732 -0.095658 -0.091715 -0.072365 -0.032973 -0.10376
2964 -0.13609 -0.13214 -0.13928 0.092213 -0.12503 -0.13236 -0.14916 -0.10573 -0.069989 -0.04411 -0.11774
2965 -0.1346 -0.14215 -0.14531 -0.043579 -0.12841 -0.15293 -0.13991 -0.11076 -0.082227 -0.052192 -0.11121
2966 -0.13379 -0.14341 -0.13057 -0.025898 -0.13214 -0.14518 -0.08317 -0.13142 -0.08249 -0.042389 -0.10568
2967 -0.13739 -0.13784 -0.16429 -0.068323 -0.11432 -0.12561 0.063479 -0.124 -0.094435 -0.048026 -0.098231
2968 -0.14212 -0.14643 -0.14199 -0.073221 -0.061375 -0.12641 0.19501 -0.11193 -0.080386 -0.047756 -0.11516
2969 -0.15087 -0.14205 -0.16078 -0.076885 -0.065999 -0.12035 0.13276 -0.13055 -0.10547 -0.022307 -0.10823
2970 -0.15394 -0.15537 -0.14937 -0.10176 -0.0030271 -0.12865 0.17627 -0.13006 -0.09187 -0.013053 -0.12227
2971 -0.13008 -0.11072 -0.10965 -0.058462 0.010979 -0.083416 0.10495 -0.077701 -0.078075 0.0094701 -0.08639
2972 -0.085952 -0.14907 -0.1319 -0.10075 -0.040246 -0.096997 0.15892 -0.069012 -0.080155 0.014174 -0.10075
2973 0.020807 -0.12171 -0.10724 -0.077701 -0.06167 -0.073656 0.17695 -0.0361 -0.057753 0.041105 -0.089722
2974 0.037472 -0.11629 -0.076125 -0.066411 -0.078583 -0.046086 0.29834 -0.030702 -0.066887 0.017142 -0.10631
2975 0.02832 -0.064331 0.017446 -0.086258 -0.089823 -0.064133 0.097232 -0.028585 -0.046127 0.022885 -0.082556
2976 0.058242 -0.017292 0.067943 0.096351 -0.073364 -0.08638 0.033126 -0.056856 -0.06959 0.017181 -0.096561
2977 -0.015243 0.017968 0.053047 0.14145 -0.091773 -0.10418 -0.044212 -0.087824 -0.064714 0.035562 -0.07196
2978 -0.090828 0.030265 -0.052508 0.15597 -0.10936 -0.10677 -0.045273 -0.10143 -0.09138 0.012971 -0.075159
2979 -0.112 0.035181 -0.086527 0.19692 -0.083571 -0.094741 0.051164 -0.094417 -0.087798 0.016698 -0.038661
2980 -0.076659 0.067305 -0.071843 0.19382 -0.083963 -0.068869 0.18828 -0.097141 -0.060067 0.030253 -0.018446
2981 -0.078612 0.051697 -0.074849 0.28431 -0.024406 -0.044695 0.25139 -0.085934 -0.070598 0.043231 -0.0046403
2982 -0.071809 -0.0078994 -0.050487 0.31335 0.023679 -0.025731 0.30945 -0.082624 -0.050662 0.045403 -0.011977
2983 -0.065303 -0.055477 0.0055162 0.2773 0.04667 -0.00087396 0.30749 -0.074665 -0.05409 0.063229 -0.018377
2984 -0.078465 -0.091388 0.016065 0.313 0.10224 0.032661 0.3554 -0.072911 -0.071856 0.073198 -0.035568
2985 -0.079214 -0.077441 -0.0039628 0.34208 0.091409 0.036345 0.31676 -0.024859 -0.045852 0.0559 -0.054943
2986 -0.0488 -0.070963 0.052388 0.28119 0.06413 0.036657 0.3127 -0.013917 -0.052035 0.073986 -0.053219
2987 0.0043272 -0.082412 0.087652 0.22219 0.0038816 0.015879 0.32565 -0.0049227 -0.074383 0.070264 -0.041103
2988 0.061803 -0.080952 0.076623 0.16849 -0.032737 -0.001261 0.3062 0.022219 -0.083501 0.054163 -0.028165
2989 0.051937 -0.057708 0.084716 0.065397 -0.10545 -0.072361 0.26875 -0.017628 -0.1258 0.046804 -0.020891
2990 0.099238 0.012383 0.12025 0.082554 -0.082336 -0.048275 0.32132 0.012693 -0.081842 0.062112 0.029686
2991 0.11779 0.079235 0.077103 0.11361 -0.044215 -0.033808 0.36475 -0.023418 -0.055388 0.093907 0.035784
2992 0.117 0.11665 0.025075 0.26612 -0.062556 -0.052553 0.36336 -0.067355 -0.055462 0.093096 0.011107
2993 0.16023 0.13297 0.029256 0.43754 -0.019079 -0.028883 0.40667 -0.052949 -0.062495 0.096897 0.017353
2994 0.036308 0.10825 0.075763 0.374 -0.017076 -0.071812 0.36561 -0.087456 -0.079464 0.077234 -0.0076028
2995 -0.011628 0.10646 0.12282 0.33437 0.045991 -0.031442 0.35016 -0.084898 -0.083954 0.080199 -0.051353
2996 -0.0077832 0.12085 0.20236 0.37984 0.12786 0.041379 0.42287 -0.072734 -0.065011 0.10013 -0.022057
2997 -0.011664 0.10614 0.27799 0.45377 0.1532 0.09548 0.42665 -0.040242 -0.055514 0.094151 -0.0020072
2998 -0.034052 0.039409 0.1362 0.41057 0.11621 0.10234 0.40318 -0.082357 -0.071359 0.093224 -0.006108
2999 0.0076155 0.044755 0.088379 0.46474 0.16315 0.16515 0.4589 -0.0189 -0.054687 0.12489 0.07664
3000 -0.015017 0.027362 0.092838 0.51143 0.12002 0.1814 0.43363 0.016366 -0.04914 0.12115 0.063474
3001 0.11524 0.087299 0.064387 0.50264 0.046949 0.14838 0.50712 0.053528 -0.063206 0.11444 0.10295
3002 0.15574 0.15779 0.13517 0.4941 -0.0057449 0.11608 0.46141 0.072215 -0.052286 0.12923 0.12439
3003 0.22321 0.20611 0.21619 0.53972 0.034905 0.12792 0.44095 0.10984 -0.03447 0.13061 0.12307
3004 0.19405 0.21372 0.25131 0.52094 0.048665 0.059255 0.43121 0.062395 -0.046933 0.12928 0.12597
3005 0.19804 0.21658 0.29003 0.48745 0.10842 0.048462 0.44795 0.046649 -0.042219 0.12584 0.063122
3006 0.20888 0.20206 0.18064 0.44182 0.18917 0.018783 0.41858 0.0014975 -0.043966 0.10285 0.062252
3007 0.21829 0.21635 0.14419 0.51336 0.2055 0.020498 0.38333 -0.014509 -0.020704 0.13322 0.040676
3008 0.1865 0.22567 0.10283 0.5369 0.22854 0.023623 0.43928 -0.031153 0.0214 0.13791 0.048768
3009 0.27363 0.24773 0.14158 0.61007 0.22379 0.045732 0.44997 -0.0059413 0.068957 0.15235 0.045557
3010 0.26605 0.17975 0.09326 0.52438 0.15444 0.026818 0.41072 -0.054796 0.041813 0.10945 0.044416
3011 0.31525 0.23009 0.21542 0.59188 0.20769 0.18645 0.52101 -0.0051435 0.088813 0.14977 0.10317
3012 0.26598 0.19469 0.22646 0.52026 0.1184 0.16735 0.44528 -0.040635 0.046001 0.15712 0.11318
3013 0.24814 0.20951 0.30509 0.53483 0.12146 0.19288 0.3918 -0.040647 -0.0069209 0.14433 0.11169
3014 0.25451 0.27329 0.31415 0.57545 0.19396 0.22058 0.43733 -0.0016008 -0.026922 0.15035 0.15436
3015 0.25831 0.26833 0.21437 0.49833 0.21313 0.21752 0.39968 0.035407 -0.05082 0.14198 0.15275
3016 0.2885 0.27505 0.16256 0.50801 0.24558 0.21505 0.34192 0.10762 -0.033447 0.13915 0.14363
3017 0.33651 0.2765 0.12238 0.55406 0.26591 0.21458 0.31995 0.1206 -0.023439 0.12039 0.12754
3018 0.33012 0.24139 0.10917 0.6053 0.24436 0.15987 0.29318 0.12235 -0.043028 0.11448 0.086034
3019 0.35555 0.26675 0.14693 0.55409 0.28043 0.18229 0.32342 0.11206 -0.010353 0.10964 0.055958
3020 0.31493 0.24053 0.10796 0.45997 0.22187 0.14899 0.28289 0.055372 -0.02357 0.11174 0.049978
3021 0.32166 0.25275 0.30853 0.46941 0.28492 0.18163 0.31419 0.030372 -0.018693 0.13361 0.061461
3022 0.31605 0.27281 0.29522 0.40747 0.21557 0.14372 0.27108 -0.0078244 0.011592 0.11173 0.064833
3023 0.3361 0.2959 0.27533 0.41234 0.21392 0.18888 0.29273 -0.0062669 0.061511 0.10844 0.074569
3024 0.36389 0.30459 0.29432 0.3808 0.18587 0.20408 0.25122 -0.0063832 0.10882 0.12527 0.10635
3025 0.33074 0.29106 0.36893 0.39109 0.29937 0.2833 0.30378 0.0040415 0.1103 0.13152 0.17415
3026 0.23311 0.22785 0.25157 0.3392 0.23815 0.22541 0.22565 -0.025137 0.052183 0.11801 0.17338
3027 0.18843 0.19084 0.17734 0.34753 0.25423 0.239 0.22515 -0.025859 0.03771 0.1218 0.15779
3028 0.18504 0.19654 0.12999 0.38014 0.2157 0.22818 0.17236 -0.0087618 0.00074296 0.10896 0.14561
3029 0.20789 0.21612 0.11127 0.49798 0.22212 0.23169 0.21508 0.068576 0.0012903 0.12711 0.12863
3030 0.19902 0.22101 0.097091 0.44925 0.17417 0.19412 0.16313 0.09562 -0.024078 0.1194 0.12108
3031 0.26088 0.2226 0.12441 0.44542 0.16817 0.17745 0.19578 0.13223 -0.01794 0.10804 0.068683
3032 0.36682 0.29657 0.11888 0.34792 0.17973 0.16498 0.17391 0.12369 -0.0038439 0.10745 0.078535
3033 0.33296 0.27011 0.25109 0.32593 0.19561 0.12694 0.13482 0.082102 -0.0008112 0.07507 0.053709
3034 0.34513 0.25249 0.31303 0.35014 0.22075 0.14723 0.12839 0.068364 0.068422 0.087625 0.047525
3035 0.28962 0.22768 0.33531 0.36737 0.32793 0.12351 0.17013 0.041736 0.10057 0.098459 0.079362
3036 0.24521 0.19061 0.32433 0.3092 0.32542 0.13631 0.20489 0.024626 0.11044 0.077931 0.071559
3037 0.24865 0.18275 0.24995 0.28201 0.27307 0.13503 0.15563 0.0065161 0.10351 0.083806 0.075483
3038 0.20652 0.15595 0.20412 0.28012 0.25265 0.20082 0.14526 0.0053949 0.086835 0.087854 0.10226
3039 0.25856 0.2185 0.18604 0.31714 0.24741 0.27459 0.19054 0.034249 0.073653 0.099948 0.17006
3040 0.19369 0.16998 0.15094 0.29081 0.15242 0.24762 0.14006 -0.013893 0.0079746 0.091845 0.14906
3041 0.1885 0.18552 0.15096 0.2499 0.14143 0.24736 0.084121 -0.0096986 -0.013079 0.057273 0.12838
3042 0.27005 0.23865 0.23272 0.30184 0.14464 0.26819 0.11399 0.031127 -0.0027822 0.10119 0.13841
3043 0.28547 0.25502 0.29516 0.30262 0.13435 0.21664 0.070799 0.027476 0.0019591 0.081126 0.089317
3044 0.25736 0.20548 0.29967 0.20475 0.11375 0.15324 0.065375 0.074612 -0.015045 0.063398 0.046453
3045 0.2309 0.16824 0.32784 0.21215 0.073531 0.11479 0.069235 0.095631 0.051896 0.060636 0.051439
3046 0.23617 0.17956 0.31283 0.23373 0.14341 0.15213 0.086976 0.15444 0.14976 0.095606 0.073746
3047 0.18626 0.14706 0.25751 0.24162 0.19383 0.12386 0.076235 0.11867 0.14434 0.08406 0.060248
3048 0.19336 0.12116 0.20643 0.28414 0.24072 0.13352 0.088984 0.086745 0.14259 0.06759 0.052326
3049 0.18908 0.12045 0.16492 0.22441 0.18194 0.11137 0.045772 0.033232 0.10022 0.069592 0.039542
3050 0.17145 0.11512 0.17766 0.18514 0.14171 0.10341 0.037774 0.011312 0.059265 0.042777 0.053169
3051 0.18344 0.11131 0.2035 0.20799 0.14254 0.12492 0.090544 0.028166 0.028982 0.057672 0.087994
3052 0.12796 0.10207 0.21928 0.15406 0.08408 0.11029 0.055539 0.00075076 -0.0099043 0.04211 0.10994
3053 0.16638 0.12875 0.27177 0.18775 0.11086 0.16012 0.059648 -0.012133 0.0022079 0.04626 0.12731
3054 0.18272 0.16648 0.23569 0.14629 0.10233 0.19969 0.019959 -0.012372 0.0033971 0.054583 0.1438
3055 0.19269 0.1773 0.24931 0.21901 0.096469 0.21015 0.049187 0.016894 0.035224 0.052388 0.10126
3056 0.14965 0.13757 0.20202 0.12562 0.084245 0.19362 0.049985 -0.0044882 0.01667 0.031211 0.049218
3057 0.13123 0.091257 0.23321 0.14899 0.056748 0.1595 0.029153 0.003167 0.086211 0.040988 0.00061529
3058 0.15738 0.097139 0.24257 0.18523 0.050724 0.1123 -0.0031287 0.079799 0.15296 0.046874 0.037878
3059 0.16874 0.10078 0.23433 0.14901 0.067732 0.096598 0.04109 0.11707 0.1344 0.056999 0.037532
3060 0.14313 0.073629 0.25096 0.12375 0.11073 0.086999 0.028339 0.12518 0.11111 0.052291 0.031581
3061 0.10644 0.067214 0.21528 0.13226 0.047769 0.06302 -0.0092482 0.080137 0.068645 0.046841 0.021939
3062 0.13189 0.091359 0.22264 0.15246 0.082375 0.096652 0.0066244 0.075277 0.061398 0.051136 0.033663
3063 0.081158 0.050424 0.14021 0.10472 0.053093 0.062732 0.01992 0.01282 -0.0046721 0.014264 0.0054632
3064 0.090768 0.052931 0.10836 0.071519 0.012502 0.04307 -0.036193 -0.011533 0.0011631 0.0090067 0.019067
3065 0.089728 0.08058 0.11873 0.14132 0.069508 0.097068 0.056351 0.021511 0.028147 0.036926 0.0404
3066 0.082497 0.079644 0.10625 0.10547 0.033557 0.091033 0.023856 -0.0052176 -0.0022693 0.031638 0.048077
3067 0.11643 0.098546 0.14594 0.11959 0.038278 0.085146 0.026612 0.015737 0.066869 0.042702 0.080234
3068 0.088831 0.067728 0.14416 0.12934 0.053156 0.057868 -0.0015204 0.0042788 0.11099 0.032143 0.050862
3069 0.067738 0.053381 0.16218 0.079668 0.020184 0.044511 -0.019519 -0.00043272 0.1295 0.026477 0.049349
3070 0.055017 0.030074 0.14141 0.05492 0.033338 0.052505 0.00365 -0.0057622 0.089356 0.025223 0.018324
3071 0.073269 0.037701 0.17125 0.08388 0.012469 0.083908 -0.0064457 0.0071931 0.070221 0.013769 0.048957
3072 0.051863 0.0017181 0.13716 0.033937 0.013786 0.094304 -0.012381 -0.01061 0.0076434 -0.00024841 -0.00084115
3073 0.073729 0.021199 0.087247 0.039505 0.015241 0.11331 -0.07265 0.01446 0.019395 0.0057036 0.0091301
3074 0.047061 0.010839 0.083094 0.072832 0.03559 0.13307 -0.049182 0.07344 0.013984 0.020657 -0.0021915
3075 0.042648 0.016319 0.077888 0.05199 0.02663 0.086928 -0.040311 0.060318 0.0047801 0.0026191 0.014914
3076 0.021614 -0.01238 0.085515 0.04621 -0.038444 0.034386 -0.089769 0.051699 0.0095299 0.0031278 -0.020269
3077 0.031852 0.0071721 0.087887 0.048021 -0.013325 0.046852 -0.053532 0.020308 0.017332 0.0049091 -0.015073
3078 0.038757 5.4182e-05 0.047635 0.025141 -0.00081692 0.023145 -0.050418 -0.010941 0.047567 0.010113 0.0059179
3079 0.023593 0.0080303 0.05025 0.030024 -0.0089528 0.036404 -0.072597 0.0030202 0.08123 0.0082753 -0.010409
3080 0.020505 0.0008881 0.044093 0.025959 -0.0033067 0.015899 -0.063608 -0.02327 0.10453 0.00097107 -0.011051
3081 0.036184 0.011273 0.037446 0.041443 0.007189 0.035077 -0.058105 -0.0065383 0.11152 0.010016 0.017982
3082 0.040287 -0.010723 0.046227 0.053543 -0.0091929 0.025802 -0.040539 -0.008242 0.071524 -0.00075621 0.02958
3083 -0.033559 -0.043686 0.0072185 -0.044805 -0.054002 -0.039496 -0.1393 -0.042484 -0.00038316 -0.039137 -0.02919
3084 0.009248 -0.018238 0.029467 -0.012829 -0.047873 -0.00052707 -0.10789 -0.029841 0.0026494 -0.0072401 -0.015818
3085 0.005915 -0.017377 0.018024 0.017731 -0.056581 -0.024405 -0.15183 -0.036378 -0.0012845 -0.020623 -0.021082
3086 0.016179 -0.0047824 0.040293 0.054774 -0.015214 0.015832 -0.064047 -0.011155 0.012611 0.0019534 0.016589
3087 0.0093602 -0.02789 0.010069 0.017362 -0.023548 -0.0029676 -0.081847 -0.015147 0.0017247 -0.018933 -0.036555
3088 0.013992 -0.011692 0.020492 0.0032026 -0.058361 0.0056597 -0.087221 0.02537 0.02301 -0.0057019 -0.021171
3089 -0.016128 -0.055164 -0.0013827 -0.026092 -0.034103 -0.0054595 -0.11255 0.022699 -0.0026359 -0.021951 -0.033632
3090 0.0041733 -0.031496 -0.0072993 -0.040512 -0.018087 -0.004518 -0.11512 0.029247 0.04376 -0.018479 -0.020066
3091 -0.00349 -0.040969 -0.0074024 -0.039115 -0.046625 -0.015294 -0.13683 0.024031 0.041782 -0.033132 -0.047755
3092 -0.014473 -0.028524 -0.00076558 -0.04386 -0.022345 -0.007444 -0.080763 -0.0080777 0.066073 -0.0087228 -0.028921
3093 -0.030875 -0.054686 -0.033373 -0.036694 -0.061145 -0.031849 -0.13971 -0.039123 0.044516 -0.018501 -0.040674
3094 -0.043903 -0.061618 -0.0089344 -0.056666 -0.03535 -0.028862 -0.098257 -0.033061 0.0076253 -0.035327 -0.035508
3095 -0.031171 -0.04789 -0.0065603 -0.012622 -0.036022 -0.026004 -0.093977 -0.029317 -0.0082789 -0.011513 -0.031283
3096 -0.059545 -0.085227 -0.016039 -0.063812 -0.047948 -0.026977 -0.12466 -0.050751 -0.031871 -0.038891 -0.058261
3097 -0.059319 -0.049992 0.0010785 -0.051274 -0.00014121 -0.016836 -0.10115 -0.027023 -0.003175 -0.025745 -0.054045
3098 -0.059129 -0.091479 -0.017835 -0.088167 -0.054774 -0.037887 -0.14797 -0.047672 -0.020525 -0.024944 -0.063532
3099 -0.062468 -0.085562 -0.027295 -0.079467 -0.072205 -0.05374 -0.12584 -0.042099 -0.033469 -0.028573 -0.038891
3100 -0.039955 -0.062632 -0.041712 -0.010583 -0.057251 -0.043847 -0.14416 -0.028194 -0.016154 -0.038713 -0.044052
3101 -0.054973 -0.061647 -0.039705 -0.04707 -0.059885 -0.044294 -0.14334 -0.02532 -0.031412 -0.031511 -0.05148
3102 -0.0458 -0.077736 -0.027313 -0.04533 -0.05389 -0.034586 -0.13947 0.0082852 -0.017014 -0.033648 -0.052254
3103 -0.07526 -0.097446 -0.042623 -0.066168 -0.081124 -0.069844 -0.14055 -0.032818 -0.033203 -0.043234 -0.041438
3104 -0.057909 -0.082132 -0.061963 -0.056209 -0.061019 -0.046943 -0.12019 -0.0070443 -0.01962 -0.045268 -0.050901
3105 -0.07135 -0.090953 -0.050044 -0.086686 -0.076667 -0.060599 -0.16242 -0.013489 -0.0062264 -0.060274 -0.057191
3106 -0.052184 -0.078054 -0.066531 -0.091881 -0.065096 -0.038451 -0.14472 -0.010238 0.0051677 -0.023797 -0.056771
3107 -0.059374 -0.088559 -0.048289 -0.10033 -0.058928 -0.062788 -0.12882 -0.028216 -0.0097867 -0.04076 -0.049595
3108 -0.057799 -0.087047 -0.02327 -0.036361 -0.049812 -0.056976 -0.15262 -0.0091594 -0.0019521 -0.030531 -0.053441
3109 -0.083859 -0.11718 -0.053075 -0.084208 -0.095494 -0.072732 -0.14972 -0.062777 -0.030479 -0.047553 -0.073714
3110 -0.065279 -0.10304 -0.060638 -0.08186 -0.065732 -0.063891 -0.167 -0.045135 -0.022269 -0.020287 -0.05737
3111 -0.068764 -0.093278 -0.051082 -0.10129 -0.051772 -0.073339 -0.17633 -0.044644 -0.018577 -0.038443 -0.059741
3112 -0.085178 -0.10904 -0.069495 -0.10484 -0.08341 -0.066058 -0.18601 -0.062637 -0.061864 -0.051907 -0.098429
3113 -0.083868 -0.11785 -0.081598 -0.088552 -0.080132 -0.089354 -0.18513 -0.060245 -0.066563 -0.050358 -0.082444
3114 -0.077753 -0.080236 -0.066504 -0.12435 -0.073256 -0.073014 -0.13068 -0.047876 -0.030351 -0.03405 -0.066045
3115 -0.092574 -0.098421 -0.086427 -0.09782 -0.063591 -0.070672 -0.13571 -0.049036 -0.045447 -0.047967 -0.071267
3116 -0.10772 -0.1147 -0.088991 -0.11283 -0.073957 -0.080116 -0.11304 -0.063691 -0.053727 -0.049476 -0.079837
3117 -0.098239 -0.10388 -0.069158 -0.096872 -0.067782 -0.082143 -0.16643 -0.038181 -0.050073 -0.04585 -0.060673
3118 -0.080163 -0.09805 -0.067616 -0.11528 -0.068298 -0.068488 -0.13332 -0.04695 -0.045243 -0.035547 -0.066841
3119 -0.12534 -0.11492 -0.11712 -0.12975 -0.099807 -0.10699 -0.21963 -0.066686 -0.062952 -0.056045 -0.1109
3120 -0.098384 -0.10327 -0.087928 -0.1233 -0.086253 -0.089378 -0.17171 -0.046618 -0.043549 -0.040523 -0.063731
3121 -0.10327 -0.11403 -0.1049 -0.1259 -0.083532 -0.10359 -0.1316 -0.049676 -0.0556 -0.059284 -0.10205
3122 -0.10881 -0.12176 -0.099762 -0.10804 -0.072705 -0.094989 -0.14636 -0.057722 -0.050498 -0.052252 -0.08697
3123 -0.10201 -0.12574 -0.11433 -0.13785 -0.096807 -0.10839 -0.14291 -0.077856 -0.07471 -0.041656 -0.090863
3124 -0.12329 -0.11051 -0.1007 -0.11905 -0.082656 -0.10185 -0.18405 -0.065846 -0.055154 -0.047105 -0.10277
3125 -0.1096 -0.13843 -0.10537 -0.13941 -0.11023 -0.1266 -0.18693 -0.078275 -0.074399 -0.070162 -0.094355
3126 -0.10161 -0.12123 -0.092839 -0.13771 -0.077555 -0.092001 -0.1326 -0.056031 -0.057964 -0.054905 -0.095265
3127 -0.11919 -0.13506 -0.092321 -0.11357 -0.093588 -0.1112 -0.14848 -0.078276 -0.0676 -0.057112 -0.087053
3128 -0.13646 -0.13941 -0.10399 -0.13916 -0.098677 -0.10199 -0.17657 -0.078728 -0.079479 -0.050472 -0.076951
3129 -0.074709 -0.10467 -0.074922 -0.10309 -0.071561 -0.08246 -0.10973 -0.037407 -0.045889 -0.038643 -0.065488
3130 -0.094349 -0.10953 -0.086853 -0.10609 -0.083078 -0.080124 -0.11422 -0.04639 -0.068283 -0.04413 -0.084665
3131 -0.11472 -0.14339 -0.097538 -0.15689 -0.077188 -0.098633 -0.14239 -0.074092 -0.073703 -0.065541 -0.092141
3132 -0.126 -0.14167 -0.09966 -0.18127 -0.11065 -0.10127 -0.12818 -0.089225 -0.068756 -0.05565 -0.097415
3133 -0.12154 -0.1553 -0.095243 -0.14152 -0.10305 -0.11593 -0.15536 -0.094606 -0.086779 -0.062968 -0.099554
3134 -0.11013 -0.14162 -0.087319 -0.14118 -0.092467 -0.096058 -0.17446 -0.087123 -0.08348 -0.063023 -0.114
3135 -0.11187 -0.14743 -0.1154 -0.16313 -0.10225 -0.11021 -0.20078 -0.097815 -0.082348 -0.074122 -0.086996
3136 -0.13414 -0.15405 -0.1409 -0.21536 -0.12585 -0.15107 -0.17547 -0.094095 -0.11073 -0.091857 -0.1235
3137 -0.14663 -0.16375 -0.12449 -0.14019 -0.11461 -0.1442 -0.20573 -0.10745 -0.097763 -0.066534 -0.1079
3138 -0.13383 -0.16286 -0.1102 -0.14985 -0.10661 -0.12388 -0.19324 -0.10359 -0.1018 -0.067235 -0.11859
3139 -0.14864 -0.15497 -0.13013 -0.23114 -0.087045 -0.12634 -0.2464 -0.10043 -0.083847 -0.068239 -0.10531
3140 -0.14479 -0.16192 -0.13237 -0.18348 -0.13129 -0.13468 -0.20521 -0.11592 -0.083953 -0.070403 -0.10485
3141 -0.14157 -0.15665 -0.098982 -0.17121 -0.12525 -0.13747 -0.24923 -0.11398 -0.086207 -0.063731 -0.1122
3142 -0.13338 -0.15441 -0.12744 -0.17926 -0.1096 -0.12244 -0.20443 -0.10887 -0.083068 -0.057619 -0.10831
3143 -0.13761 -0.14334 -0.11391 -0.16968 -0.11469 -0.12034 -0.19663 -0.088787 -0.094109 -0.066841 -0.088291
3144 -0.12138 -0.14768 -0.11281 -0.14824 -0.096295 -0.1082 -0.20974 -0.081608 -0.077206 -0.053152 -0.079306
3145 -0.13159 -0.15795 -0.13069 -0.19332 -0.1122 -0.13756 -0.22462 -0.12563 -0.11241 -0.099493 -0.12568
3146 -0.15933 -0.18917 -0.1388 -0.21605 -0.13734 -0.14678 -0.2527 -0.12849 -0.12979 -0.077702 -0.10569
3147 -0.1173 -0.15525 -0.11803 -0.18106 -0.10609 -0.12729 -0.21504 -0.099724 -0.094909 -0.067631 -0.10312
3148 -0.12938 -0.14622 -0.12538 -0.14495 -0.096139 -0.11333 -0.18082 -0.1042 -0.083825 -0.067291 -0.10498
3149 -0.13665 -0.16891 -0.13331 -0.18152 -0.11454 -0.12349 -0.20508 -0.10765 -0.094911 -0.063941 -0.11829
3150 -0.13966 -0.15595 -0.13138 -0.17112 -0.10981 -0.12473 -0.19659 -0.097851 -0.10037 -0.06982 -0.088718
3151 -0.13629 -0.14659 -0.099207 -0.17313 -0.11706 -0.12175 -0.20931 -0.092556 -0.078042 -0.066193 -0.091795
3152 -0.1701 -0.20046 -0.17514 -0.23987 -0.16586 -0.16702 -0.25394 -0.13664 -0.13069 -0.095013 -0.13155
3153 -0.14482 -0.15887 -0.12453 -0.18997 -0.099888 -0.11682 -0.23736 -0.11238 -0.09011 -0.075626 -0.11563
3154 -0.14138 -0.14309 -0.13128 -0.16425 -0.11924 -0.13471 -0.23175 -0.11458 -0.10073 -0.065724 -0.12859
3155 -0.14145 -0.16928 -0.13596 -0.20272 -0.099768 -0.13553 -0.2543 -0.10807 -0.10908 -0.076539 -0.11083
3156 -0.16763 -0.17684 -0.15372 -0.18911 -0.13633 -0.1529 -0.24857 -0.12067 -0.12122 -0.095811 -0.12863
3157 -0.14017 -0.15062 -0.11983 -0.18677 -0.10612 -0.12391 -0.21722 -0.097991 -0.10368 -0.067575 -0.10972
3158 -0.15234 -0.15668 -0.12407 -0.17621 -0.11467 -0.12905 -0.17314 -0.11037 -0.11855 -0.064064 -0.094667
3159 -0.16077 -0.15117 -0.12448 -0.20055 -0.12545 -0.14116 -0.22771 -0.12475 -0.097796 -0.069191 -0.12174
3160 -0.14905 -0.15845 -0.14931 -0.17567 -0.10548 -0.13725 -0.19542 -0.10892 -0.10934 -0.071518 -0.09887
3161 -0.13968 -0.14071 -0.15956 -0.21111 -0.11023 -0.13161 -0.21412 -0.11146 -0.088571 -0.069289 -0.10782
3162 -0.15118 -0.16359 -0.12551 -0.20799 -0.12197 -0.1515 -0.24173 -0.11693 -0.088808 -0.074727 -0.11313
3163 -0.16122 -0.16661 -0.13677 -0.17193 -0.091093 -0.13437 -0.22415 -0.10881 -0.097277 -0.072051 -0.11657
3164 -0.14617 -0.16851 -0.12336 -0.17995 -0.1066 -0.13043 -0.21292 -0.10213 -0.10883 -0.063966 -0.10051
3165 -0.15589 -0.16014 -0.16382 -0.16699 -0.12162 -0.14411 -0.23607 -0.10447 -0.10949 -0.085862 -0.12152
3166 -0.14532 -0.16479 -0.15828 -0.18728 -0.10707 -0.1415 -0.23708 -0.10585 -0.11185 -0.081997 -0.13079
3167 -0.14259 -0.15462 -0.13446 -0.16104 -0.11005 -0.13285 -0.21286 -0.085976 -0.1079 -0.076339 -0.10508
3168 -0.16112 -0.16877 -0.1512 -0.19174 -0.10503 -0.14055 -0.27418 -0.11931 -0.12726 -0.086832 -0.12259
3169 -0.18142 -0.17558 -0.1635 -0.20466 -0.11505 -0.15367 -0.27912 -0.13909 -0.12582 -0.08891 -0.14647
3170 -0.18261 -0.19025 -0.16239 -0.22716 -0.17103 -0.17404 -0.26738 -0.14252 -0.14651 -0.083521 -0.14247
3171 -0.19273 -0.20052 -0.177 -0.24861 -0.15684 -0.17022 -0.26868 -0.14141 -0.13707 -0.089988 -0.13566
3172 -0.16481 -0.17741 -0.14851 -0.21109 -0.13571 -0.15344 -0.25797 -0.13065 -0.11799 -0.080832 -0.13546
3173 -0.17262 -0.177 -0.11749 -0.19674 -0.13864 -0.13705 -0.22881 -0.10668 -0.11446 -0.068448 -0.14424
3174 -0.15244 -0.15963 -0.14024 -0.21639 -0.14611 -0.16485 -0.29058 -0.10913 -0.10969 -0.081615 -0.12604
3175 -0.14996 -0.17875 -0.14163 -0.23634 -0.13497 -0.1471 -0.23852 -0.12218 -0.11582 -0.075896 -0.12447
3176 -0.15058 -0.15373 -0.13638 -0.19516 -0.10989 -0.1341 -0.2136 -0.11175 -0.10596 -0.076296 -0.10282
3177 -0.15609 -0.16587 -0.14629 -0.19338 -0.13883 -0.15273 -0.24523 -0.11098 -0.10665 -0.071121 -0.11321
3178 -0.16694 -0.1691 -0.15477 -0.23877 -0.13175 -0.14723 -0.25292 -0.12143 -0.1287 -0.072848 -0.11298
3179 -0.15683 -0.15085 -0.11139 -0.20995 -0.1096 -0.12619 -0.21811 -0.082756 -0.087498 -0.05712 -0.10099
3180 -0.16735 -0.16755 -0.15046 -0.22863 -0.13527 -0.13814 -0.28265 -0.10682 -0.1092 -0.084332 -0.12387
3181 -0.18677 -0.18248 -0.14995 -0.22655 -0.12601 -0.15489 -0.25009 -0.13452 -0.12459 -0.085402 -0.13148
3182 -0.16155 -0.1632 -0.15584 -0.19322 -0.10702 -0.12156 -0.21898 -0.10725 -0.1204 -0.063644 -0.11407
3183 -0.18385 -0.1769 -0.15724 -0.23194 -0.1478 -0.17164 -0.26258 -0.13711 -0.12549 -0.069499 -0.12127
3184 -0.19163 -0.18042 -0.17742 -0.19934 -0.14745 -0.15968 -0.23274 -0.12221 -0.13502 -0.08833 -0.13756
3185 -0.15951 -0.16168 -0.14793 -0.19467 -0.13609 -0.15735 -0.2188 -0.11358 -0.11169 -0.074603 -0.10402
3186 -0.19996 -0.19364 -0.1915 -0.2473 -0.15419 -0.15974 -0.25689 -0.12896 -0.1331 -0.088998 -0.13971
3187 -0.16606 -0.171 -0.16405 -0.21016 -0.11861 -0.12625 -0.2182 -0.11048 -0.11254 -0.084609 -0.13421
3188 -0.16842 -0.17645 -0.14471 -0.21899 -0.1339 -0.14818 -0.25437 -0.10163 -0.11677 -0.082168 -0.11263
3189 -0.18075 -0.17938 -0.16171 -0.22733 -0.12301 -0.15766 -0.22842 -0.12996 -0.14172 -0.093361 -0.14033
3190 -0.14985 -0.1601 -0.1532 -0.20276 -0.13615 -0.13207 -0.23315 -0.093957 -0.13029 -0.079624 -0.13654
3191 -0.1593 -0.15456 -0.12497 -0.18543 -0.1054 -0.13503 -0.074158 -0.099338 -0.095125 -0.085746 -0.12168
3192 -0.16358 -0.16758 -0.16556 -0.19978 -0.13013 -0.14322 -0.045664 -0.11527 -0.12417 -0.09105 -0.1438
3193 -0.16966 -0.16083 -0.14583 -0.16458 -0.13303 -0.12767 -0.018854 -0.10069 -0.10739 -0.082091 -0.12848
3194 -0.18794 -0.18886 -0.17906 -0.25606 -0.13057 -0.16208 -0.13403 -0.12544 -0.139 -0.085388 -0.1431
3195 -0.17766 -0.17631 -0.14152 -0.19744 -0.13277 -0.14703 -0.143 -0.099586 -0.12732 -0.093555 -0.13092
3196 -0.16099 -0.16256 -0.14214 -0.19595 -0.12818 -0.13885 -0.19578 -0.10588 -0.12809 -0.087843 -0.11555
3197 -0.18877 -0.19424 -0.16255 -0.25598 -0.1341 -0.17004 -0.18571 -0.12414 -0.15405 -0.1114 -0.13828
3198 -0.18795 -0.18536 -0.15932 -0.2197 -0.14613 -0.16845 -0.22781 -0.11868 -0.13588 -0.087374 -0.14226
3199 -0.18829 -0.1744 -0.18678 -0.22097 -0.12858 -0.14688 -0.1649 -0.1075 -0.12177 -0.085107 -0.14435
3200 -0.1585 -0.16478 -0.15632 -0.19788 -0.13628 -0.1502 -0.22324 -0.10913 -0.1269 -0.080091 -0.11904
3201 -0.18084 -0.16305 -0.14996 -0.17581 -0.12175 -0.16853 -0.18448 -0.10981 -0.13079 -0.071874 -0.12428
3202 -0.16917 -0.14997 -0.15737 -0.19674 -0.12622 -0.16278 -0.1919 -0.081039 -0.11514 -0.081345 -0.12674
3203 -0.16969 -0.17289 -0.13061 -0.20754 -0.12628 -0.14974 -0.050303 -0.11843 -0.12125 -0.06645 -0.12132
3204 -0.16992 -0.16532 -0.15128 -0.24705 -0.12582 -0.14413 -0.038074 -0.11489 -0.1101 -0.057421 -0.10057
3205 -0.18085 -0.16084 -0.17094 -0.20383 -0.1177 -0.14859 0.061676 -0.12381 -0.11383 -0.077643 -0.10576
3206 -0.17897 -0.17583 -0.16108 -0.21646 -0.12187 -0.13358 0.084814 -0.11218 -0.13314 -0.088325 -0.12147
3207 -0.1701 -0.16039 -0.14349 -0.17505 -0.095322 -0.11771 0.093659 -0.096554 -0.12383 -0.06169 -0.11733
3208 -0.16618 -0.15771 -0.13099 -0.224 -0.11388 -0.13911 0.15075 -0.13358 -0.11591 -0.07628 -0.1183
3209 -0.16581 -0.16324 -0.15268 -0.19081 -0.11115 -0.135 0.065883 -0.12387 -0.131 -0.087041 -0.13888
3210 -0.19172 -0.1669 -0.15108 -0.23798 -0.14123 -0.15889 -0.067328 -0.13514 -0.14064 -0.093746 -0.15226
3211 -0.1846 -0.16483 -0.13687 -0.19067 -0.13125 -0.15148 -0.11901 -0.11566 -0.12746 -0.088623 -0.14432
3212 -0.14678 -0.1292 -0.13306 -0.19584 -0.11564 -0.13103 -0.066878 -0.10659 -0.093903 -0.062525 -0.12875
3213 -0.19079 -0.18128 -0.14725 -0.21586 -0.1385 -0.14779 -0.12433 -0.12847 -0.13096 -0.084816 -0.14486
3214 -0.17601 -0.17581 -0.1508 -0.21433 -0.13357 -0.14606 -0.11333 -0.11857 -0.12487 -0.081687 -0.12829
3215 -0.18917 -0.17001 -0.1587 -0.26749 -0.13243 -0.15276 -0.1126 -0.13262 -0.14375 -0.095454 -0.15121
3216 -0.19688 -0.18947 -0.14844 -0.22299 -0.11891 -0.12968 0.031102 -0.13885 -0.15479 -0.091213 -0.14224
3217 -0.19038 -0.15902 -0.13533 -0.19265 -0.12096 -0.11778 0.12569 -0.11239 -0.11741 -0.069629 -0.1343
3218 -0.18578 -0.16349 -0.14382 -0.22873 -0.12314 -0.11869 0.15267 -0.10639 -0.12367 -0.078849 -0.12558
3219 -0.18776 -0.18061 -0.14953 -0.20932 -0.11916 -0.10708 0.14432 -0.11852 -0.12672 -0.067072 -0.12321
3220 -0.18551 -0.17473 -0.14949 -0.19284 -0.13254 -0.094055 0.19224 -0.11416 -0.13371 -0.09251 -0.1354
3221 -0.1874 -0.17717 -0.13303 -0.22688 -0.13141 -0.096377 0.16509 -0.1297 -0.14628 -0.083045 -0.093983
3222 -0.18643 -0.16577 -0.15657 -0.1344 -0.13966 -0.096739 0.059341 -0.14212 -0.13963 -0.066204 -0.092788
3223 -0.17263 -0.16685 -0.13335 -0.055249 -0.11762 -0.090322 0.046978 -0.11321 -0.12971 -0.063124 -0.075524
3224 -0.20104 -0.17582 -0.17489 -0.053389 -0.14255 -0.1302 -0.034741 -0.13638 -0.12703 -0.081919 -0.098065
3225 -0.18868 -0.16333 -0.15717 -0.011205 -0.13376 -0.13137 0.068237 -0.12309 -0.13538 -0.076668 -0.11983
3226 -0.17829 -0.15677 -0.15296 0.053347 -0.12709 -0.10877 0.26968 -0.11609 -0.13871 -0.084064 -0.11088
3227 -0.17488 -0.17225 -0.13615 0.024791 -0.11223 -0.12601 0.29466 -0.10851 -0.15903 -0.088627 -0.12115
3228 -0.16672 -0.15171 -0.15346 -0.092809 -0.12027 -0.1133 0.28438 -0.10922 -0.14101 -0.076857 -0.12095
3229 -0.20933 -0.18675 -0.15518 -0.17648 -0.11538 -0.13842 0.25925 -0.12533 -0.15578 -0.0857 -0.12554
3230 -0.19127 -0.17492 -0.15956 -0.16029 -0.095524 -0.10506 0.2991 -0.078738 -0.14541 -0.081167 -0.13812
3231 -0.18025 -0.14379 -0.14305 -0.17052 -0.041677 -0.070364 0.2833 -0.01944 -0.14187 -0.068059 -0.10735
3232 -0.17278 -0.14895 -0.12284 -0.10734 -0.031533 -0.030602 0.33212 0.025936 -0.12061 -0.047764 -0.075039
3233 -0.1903 -0.15964 -0.15785 -0.12979 -0.010866 -0.028807 0.32791 0.019039 -0.13802 -0.075789 -0.079063
3234 -0.19902 -0.16361 -0.15743 -0.18974 -0.058204 -0.067338 0.2524 -0.0035344 -0.14721 -0.088497 -0.10155
3235 -0.19415 -0.12667 -0.13301 -0.12741 -0.059654 0.018947 0.33905 -0.018161 -0.13808 -0.0918 -0.050612
3236 -0.13198 -0.086151 -0.1222 -0.10893 -0.081281 0.022652 0.35259 -0.06686 -0.13671 -0.075908 -0.037644
3237 -0.15352 -0.068761 -0.19322 -0.13588 -0.13505 -0.02173 0.31041 -0.12647 -0.17141 -0.11241 -0.085129
3238 -0.045134 -0.022949 -0.15 -0.04124 -0.14454 -0.030169 0.31365 -0.12004 -0.14652 -0.069507 -0.066093
3239 -0.051174 0.0020504 -0.14046 0.036675 -0.11447 -0.046104 0.34434 -0.10006 -0.14749 -0.079 -0.077604
3240 -0.042352 -0.012107 -0.14056 0.087938 -0.10815 -0.041318 0.38255 -0.11258 -0.12371 -0.07141 -0.078551
3241 -0.029425 0.0072841 -0.14816 0.10919 -0.086268 -0.052733 0.37111 -0.10049 -0.11765 -0.068033 -0.077232
3242 -0.11752 -0.045549 -0.19224 0.13444 -0.10235 -0.084495 0.35044 -0.13166 -0.15254 -0.078854 -0.079768
3243 -0.15238 -0.087844 -0.15434 0.15656 -0.13065 -0.067134 0.3295 -0.11505 -0.14963 -0.067897 -0.05314
3244 -0.11682 -0.070611 -0.10463 0.20376 -0.078541 0.0074498 0.391 -0.09022 -0.1184 -0.04489 -0.0034502
3245 -0.14144 -0.10118 -0.15077 0.14044 -0.068557 -0.0033637 0.40078 -0.078701 -0.12979 -0.051724 -0.014799
3246 -0.1242 -0.10766 -0.13941 0.22304 0.0019596 0.015531 0.39069 -0.022074 -0.11208 -0.033019 0.0053791
3247 -0.13882 -0.13432 -0.13873 0.19036 0.017803 0.039649 0.37897 0.012688 -0.12899 -0.035957 0.0053659
3248 -0.12598 -0.11009 -0.14245 0.1802 0.06324 0.087836 0.4204 0.065557 -0.10736 -0.021992 0.034595
3249 -0.14629 -0.14878 -0.15431 0.071298 0.031809 0.078988 0.37723 0.02344 -0.13222 -0.047905 0.0065161
3250 -0.081933 -0.10899 -0.12002 0.024318 0.065625 0.14067 0.40864 0.035295 -0.12712 -0.04417 0.0065024
3251 -0.004852 -0.07909 -0.16807 0.019647 -0.023052 0.1166 0.38155 0.01778 -0.14478 -0.064856 -0.013146
3252 0.014511 -0.020266 -0.12048 0.0060365 -0.045632 0.093391 0.41376 0.035236 -0.13802 -0.061562 0.017663
3253 0.01969 0.012761 -0.14283 0.02924 -0.076579 0.042169 0.36535 -0.014508 -0.14283 -0.068689 -0.00014829
3254 0.028564 0.050459 -0.14875 0.14548 -0.088763 0.0077348 0.3552 -0.052938 -0.14936 -0.062757 0.037147
3255 -0.0052204 0.041588 -0.17366 0.18238 -0.10461 -0.060622 0.29169 -0.11615 -0.15129 -0.071023 0.040658
3256 -0.0004394 0.06325 -0.13681 0.29604 -0.072384 -0.014392 0.32819 -0.057282 -0.13276 -0.048211 0.037006
3257 -0.037312 0.078892 -0.14667 0.30086 -0.094565 -0.033493 0.20166 -0.075962 -0.11644 -0.05689 0.073396
3258 -0.08871 0.059932 -0.16582 0.27905 -0.027221 -0.038658 0.21416 -0.093942 -0.14274 -0.066679 0.058838
3259 -0.058027 0.11224 -0.12462 0.29944 0.067261 0.061975 0.25501 -0.05671 -0.10903 -0.040218 0.082624
3260 -0.066682 0.10346 -0.12421 0.31133 0.069033 0.051681 0.21935 -0.064124 -0.12066 -0.026837 0.084034
3261 -0.042028 0.083782 -0.14374 0.30914 0.047493 0.11511 0.17481 -0.028476 -0.14296 -0.041695 0.11232
3262 0.06027 0.10838 -0.11841 0.37637 0.0911 0.17392 0.33535 0.055709 -0.10629 -0.006001 0.11201
3263 0.094868 0.13875 -0.10877 0.3052 0.089927 0.19959 0.38728 0.063104 -0.116 -0.0080063 0.089164
3264 0.12122 0.17279 -0.12013 0.34574 0.044026 0.20757 0.41447 0.094165 -0.11875 0.013416 0.080133
3265 0.1063 0.12055 -0.13541 0.34119 -0.0066066 0.1532 0.30111 0.069862 -0.13096 -0.037752 0.019822
3266 0.081291 0.13137 -0.12514 0.40475 0.015148 0.13101 0.21587 0.0061923 -0.14705 -0.040659 0.029293
3267 0.061903 0.12541 -0.14096 0.3628 0.040595 0.12595 0.21512 -0.0081364 -0.14344 -0.032402 0.063273
3268 0.077424 0.15664 -0.1108 0.37503 0.056617 0.09092 0.19886 -0.040844 -0.13352 -0.042378 0.036466
3269 0.062122 0.13867 -0.13481 0.37211 0.020717 0.049904 0.19619 -0.054798 -0.14202 -0.031106 0.10607
3270 0.096307 0.15022 -0.12136 0.38649 0.067109 0.049091 0.15154 -0.057925 -0.13212 -0.02064 0.12798
3271 0.14595 0.15878 -0.13701 0.3216 0.10818 0.028438 0.13908 -0.071856 -0.12955 -0.019656 0.12933
3272 0.18029 0.1672 -0.1282 0.32003 0.10723 0.025672 0.16192 -0.0653 -0.1343 -0.0066213 0.11328
3273 0.14369 0.16238 -0.12083 0.40272 0.12161 0.057711 0.17863 -0.036825 -0.12977 0.0024439 0.12963
3274 0.16225 0.15552 -0.10945 0.37608 0.10771 0.036033 0.16159 0.0023416 -0.11176 0.010724 0.12192
3275 0.11147 0.12052 -0.13802 0.3505 0.045229 0.021794 0.16019 0.05245 -0.12444 0.010384 0.096637
3276 0.056073 0.16363 -0.12351 0.26165 0.035547 0.069554 0.19942 0.07189 -0.13541 -0.0085356 0.050354
3277 0.031943 0.19645 -0.14282 0.23965 0.041334 0.1075 0.1546 0.056937 -0.13857 -0.0070405 0.053552
3278 0.028743 0.19447 -0.13678 0.13132 0.049025 0.13526 0.080013 0.046888 -0.13969 -0.017758 0.050481
3279 0.037145 0.1415 -0.1313 0.17457 0.047822 0.17461 0.10374 0.0079036 -0.13773 -0.0079501 0.022614
3280 0.076314 0.11524 -0.13973 0.18609 0.089317 0.17115 0.14583 -0.048351 -0.1406 -0.020865 0.05001
3281 0.16023 0.1183 -0.11441 0.20861 0.11358 0.14745 0.11379 -0.02047 -0.11765 -0.0086912 0.11744
3282 0.16229 0.11107 -0.12052 0.29737 0.13285 0.13958 0.10679 -0.038981 -0.11379 0.013506 0.15638
3283 0.18711 0.11607 -0.098162 0.38473 0.13097 0.10902 0.05433 -0.026773 -0.097409 0.01775 0.13367
3284 0.12129 0.091861 -0.13599 0.33201 0.065322 0.047594 0.045267 -0.056421 -0.15082 -0.0094732 0.11359
3285 0.074499 0.13727 -0.11909 0.2679 0.0036554 0.013729 0.066536 -0.060482 -0.14984 -0.0078253 0.10007
3286 0.080168 0.19206 -0.12305 0.17439 0.010681 0.029269 0.030679 -0.076177 -0.1456 -0.010825 0.060292
3287 0.050071 0.21393 -0.11037 0.19441 0.011868 0.043325 0.083172 -0.051372 -0.12713 0.0081879 0.078679
3288 0.040451 0.17298 -0.12437 0.1853 0.034397 0.015636 0.065106 -0.048573 -0.12043 0.011024 0.035293
3289 0.027893 0.1354 -0.11594 0.15095 0.016715 0.0022342 0.034744 -0.037658 -0.11225 -0.0056052 0.036017
3290 0.024015 0.10594 -0.13784 0.11037 -0.0069162 0.018492 0.027355 -0.05737 -0.15108 -0.019774 0.034407
3291 0.096528 0.12193 -0.12081 0.18069 0.067492 0.062052 0.076812 0.03545 -0.10124 -0.011422 0.052306
3292 0.13573 0.068306 -0.10924 0.12638 0.10809 0.11171 0.049866 0.054554 -0.12406 -0.021602 0.057747
3293 0.13627 0.071849 -0.11293 0.16317 0.1353 0.16655 0.03498 0.062287 -0.12894 -0.020018 0.020476
3294 0.10265 0.045894 -0.16094 0.043173 0.074001 0.10871 0.0092546 -0.0039066 -0.14553 -0.03086 0.0080585
3295 0.10282 0.086077 -0.12856 0.092447 0.12499 0.12401 0.015227 -0.010722 -0.13296 -0.0076276 0.06799
3296 0.061187 0.067291 -0.13499 0.13808 0.06046 0.11877 -0.0080155 -0.049645 -0.13665 -0.017827 0.070821
3297 0.032938 0.11816 -0.11193 0.14994 0.061738 0.11712 0.03708 -0.031699 -0.12708 -0.0082492 0.092489
3298 0.03159 0.12231 -0.14387 0.10098 -0.0087384 0.045052 0.033755 -0.064706 -0.12066 0.0023176 0.091544
3299 0.061562 0.16563 -0.10748 0.11637 0.060371 0.062005 0.061014 -0.032127 -0.1177 -0.0018694 0.057002
3300 0.031611 0.13478 -0.13224 0.074193 0.0049348 0.018006 0.0088115 -0.06496 -0.14132 -0.035004 0.022357
3301 0.0016742 0.085597 -0.14891 0.043474 -0.027912 -0.0051634 -0.017388 -0.093761 -0.14583 -0.023921 0.015504
3302 0.025079 0.095723 -0.12648 0.059916 0.00071245 0.013973 -0.0064971 -0.060643 -0.13564 -0.015435 0.014526
3303 0.041049 0.067399 -0.12332 0.098177 -0.00033972 0.012338 -0.038511 -0.064501 -0.15543 -0.024071 0.00078142
3304 0.076467 0.058083 -0.096354 0.075732 -0.0084119 0.033455 0.0038364 -0.052856 -0.1188 -0.023851 0.023017
3305 0.11068 0.073943 -0.10174 0.13165 0.0036126 0.039782 -0.011791 -0.019105 -0.13093 -0.0035017 0.040184
3306 0.057031 0.037336 -0.14847 0.039213 -0.02568 0.03673 -0.043904 -0.047145 -0.14008 -0.048598 0.0028107
3307 0.036773 0.03033 -0.14186 0.040313 -0.016674 0.062811 -0.059887 0.0095345 -0.13741 -0.028128 0.016568
3308 0.02536 0.058407 -0.094554 0.096917 0.021062 0.13217 -0.014159 0.037776 -0.12386 -0.022045 0.027567
3309 -0.022341 0.023313 -0.12138 0.045933 0.0033444 0.097204 -0.038597 0.012598 -0.15295 -0.051716 0.01422
3310 0.012951 0.030992 -0.12314 0.02322 -0.011098 0.1282 -0.047595 -0.0094567 -0.16115 -0.027644 0.028824
3311 -0.0062108 0.020991 -0.133 0.046892 -0.041241 0.082665 -0.061467 -0.042733 -0.15422 -0.046258 0.040794
3312 -0.00362 0.028064 -0.10633 0.082 -0.049418 0.050229 -0.020886 -0.055257 -0.14169 -0.024456 0.048056
3313 0.0046114 0.020544 -0.097748 0.060485 -0.0028146 0.053789 -0.016842 -0.033858 -0.13746 -0.038329 0.0094751
3314 -0.018425 0.022439 -0.10998 0.03474 -0.017396 0.032737 -0.074174 -0.072786 -0.14577 -0.036389 0.0062869
3315 -0.025445 -0.0069426 -0.1276 -0.0024389 -0.060013 -0.028357 -0.11851 -0.071251 -0.17414 -0.06315 -0.035876
3316 0.027228 0.012604 -0.11737 0.059944 -0.020417 0.017361 -0.067068 -0.062847 -0.13668 -0.02928 -0.0017933
3317 0.01647 -0.012321 -0.13414 -0.020006 -0.055101 -0.034367 -0.1248 -0.078146 -0.17264 -0.0615 -0.026198
3318 0.038875 0.023029 -0.10609 0.049466 -0.03562 -0.002971 -0.023805 -0.06319 -0.1416 -0.046196 -0.010295
3319 -0.010358 0.0059414 -0.13467 0.015893 -0.048596 0.0052538 -0.089798 -0.074975 -0.15212 -0.048008 -0.045157
3320 -0.034398 -0.011734 -0.12904 0.03602 -0.051309 0.0056235 -0.10845 -0.065674 -0.14769 -0.047736 -0.010301
3321 -0.0074377 -0.0092768 -0.13435 0.0011309 -0.058785 0.011822 -0.079585 -0.070901 -0.14604 -0.040986 -0.019401
3322 -0.042454 -0.031548 -0.14534 -0.024413 -0.093545 -0.0096852 -0.12695 -0.092012 -0.16306 -0.059039 -0.037711
3323 -0.030729 -0.021274 -0.13614 0.0047842 -0.07509 0.023621 -0.090834 -0.027228 -0.15785 -0.034654 -0.012735
3324 -0.0055748 -0.019205 -0.12264 0.0097441 -0.056139 0.040927 -0.050108 -0.0055778 -0.13904 -0.042894 -0.022171
3325 -0.031867 -0.015037 -0.12859 0.03202 -0.065639 0.01584 -0.080399 -0.01 -0.15026 -0.045915 -0.028413
3326 -0.031401 -0.056931 -0.14496 0.01897 -0.08205 0.025667 -0.14266 -0.013377 -0.15504 -0.048306 -0.021076
3327 -0.030464 -0.042088 -0.13806 -0.026565 -0.075081 0.0049262 -0.072819 -0.062487 -0.17134 -0.055326 -0.061288
3328 -0.012848 -0.012683 -0.12648 0.00464 -0.082593 -0.0095514 -0.11601 -0.065272 -0.1251 -0.032426 -0.012889
3329 -0.033029 -0.040047 -0.12194 -0.0068812 -0.058232 -0.0019553 -0.11296 -0.067638 -0.13999 -0.038584 -0.02393
3330 -0.032807 -0.029729 -0.12994 -0.0026394 -0.055005 -0.014917 -0.13587 -0.081003 -0.14747 -0.046283 -0.047261
3331 -0.071182 -0.065391 -0.15403 -0.053313 -0.08987 -0.052357 -0.14505 -0.11992 -0.16912 -0.074991 -0.070332
3332 -0.06687 -0.061415 -0.13241 -0.038878 -0.062297 -0.025664 -0.11428 -0.088496 -0.16246 -0.059037 -0.047181
3333 -0.07578 -0.058762 -0.15289 -0.04594 -0.082841 -0.053991 -0.11799 -0.097647 -0.16381 -0.061967 -0.054766
3334 -0.057651 -0.040588 -0.13311 -0.02641 -0.048469 -0.023788 -0.14777 -0.090244 -0.15025 -0.061278 -0.073749
3335 -0.06051 -0.062568 -0.14588 -0.01642 -0.086821 -0.058405 -0.14725 -0.08201 -0.15295 -0.060189 -0.076377
3336 -0.079672 -0.072246 -0.15277 -0.060499 -0.11121 -0.054788 -0.16173 -0.10444 -0.15494 -0.056194 -0.052039
3337 -0.057371 -0.05254 -0.12442 -0.043902 -0.0823 -0.042084 -0.13487 -0.085641 -0.1494 -0.056662 -0.019158
3338 -0.070295 -0.063733 -0.1433 -0.0379 -0.087075 -0.033358 -0.12926 -0.093721 -0.15622 -0.066305 -0.054518
3339 -0.062319 -0.03975 -0.12764 -0.062152 -0.083617 -0.044085 -0.1797 -0.076723 -0.13882 -0.061674 -0.037089
3340 -0.091138 -0.095668 -0.16613 -0.093091 -0.11359 -0.071017 -0.16563 -0.11706 -0.17239 -0.085108 -0.074316
3341 -0.079104 -0.08861 -0.15493 -0.065097 -0.10886 -0.06789 -0.21566 -0.12278 -0.16999 -0.080293 -0.08453
3342 -0.064607 -0.066123 -0.14972 -0.063668 -0.084082 -0.053699 -0.14165 -0.091873 -0.1478 -0.042789 -0.053475
3343 -0.087097 -0.071932 -0.13439 -0.065264 -0.10266 -0.060529 -0.1677 -0.10397 -0.1513 -0.065702 -0.081104
3344 -0.10884 -0.098152 -0.15665 -0.071272 -0.10577 -0.077066 -0.15906 -0.11618 -0.17759 -0.05815 -0.078508
3345 -0.10333 -0.094247 -0.14384 -0.042317 -0.098705 -0.075437 -0.14058 -0.10884 -0.16579 -0.065266 -0.065238
3346 -0.072182 -0.089642 -0.13538 -0.068524 -0.071022 -0.05818 -0.17493 -0.07969 -0.14499 -0.066202 -0.083006
3347 -0.096267 -0.07956 -0.17282 -0.13415 -0.11381 -0.096395 -0.20175 -0.12207 -0.15964 -0.05793 -0.078471
3348 -0.13019 -0.12732 -0.17293 -0.1479 -0.11032 -0.1181 -0.18508 -0.14338 -0.21164 -0.1013 -0.091884
3349 -0.13102 -0.1161 -0.15103 -0.105 -0.12329 -0.10933 -0.18494 -0.13405 -0.17792 -0.076548 -0.084637
3350 -0.11818 -0.11149 -0.12461 -0.12547 -0.10594 -0.099757 -0.18266 -0.13003 -0.18345 -0.090998 -0.10521
3351 -0.14496 -0.12263 -0.17837 -0.098826 -0.16532 -0.13224 -0.2202 -0.1407 -0.18029 -0.077351 -0.092478
3352 -0.14522 -0.13271 -0.16776 -0.10255 -0.14372 -0.14397 -0.20151 -0.13843 -0.18365 -0.087066 -0.096499
3353 -0.10655 -0.10634 -0.16633 -0.13404 -0.13713 -0.12081 -0.23042 -0.14417 -0.17275 -0.075719 -0.10864
3354 -0.10469 -0.099042 -0.13964 -0.060276 -0.075685 -0.09567 -0.17054 -0.11748 -0.14658 -0.062471 -0.07435
3355 -0.11264 -0.10904 -0.14124 -0.11288 -0.086436 -0.097876 -0.20108 -0.11847 -0.14733 -0.055839 -0.068871
3356 -0.10197 -0.10399 -0.12629 -0.11999 -0.10986 -0.10893 -0.19708 -0.14549 -0.16489 -0.078815 -0.10112
3357 -0.13016 -0.12688 -0.16181 -0.12485 -0.13103 -0.13594 -0.22546 -0.14308 -0.17692 -0.09474 -0.11083
3358 -0.10038 -0.09237 -0.15597 -0.11399 -0.094314 -0.092366 -0.17863 -0.11893 -0.17532 -0.065715 -0.079298
3359 -0.12232 -0.10679 -0.15255 -0.11387 -0.10514 -0.10571 -0.17471 -0.10888 -0.13988 -0.071718 -0.082283
3360 -0.14925 -0.13419 -0.1655 -0.15053 -0.11493 -0.10829 -0.24293 -0.14774 -0.17589 -0.088196 -0.11247
3361 -0.14299 -0.12808 -0.18159 -0.15076 -0.12989 -0.15067 -0.21857 -0.15224 -0.18315 -0.10372 -0.10792
3362 -0.15116 -0.12881 -0.17463 -0.14168 -0.12574 -0.11522 -0.18736 -0.14839 -0.18948 -0.087071 -0.099882
3363 -0.11482 -0.10519 -0.14919 -0.1073 -0.096177 -0.10726 -0.18071 -0.11162 -0.16443 -0.08674 -0.11384
3364 -0.12115 -0.12042 -0.16789 -0.14645 -0.11752 -0.13284 -0.19904 -0.1466 -0.16239 -0.07434 -0.11257
3365 -0.1163 -0.10761 -0.15034 -0.14235 -0.1311 -0.11185 -0.17259 -0.14047 -0.15874 -0.086367 -0.10076
3366 -0.13637 -0.13882 -0.1792 -0.15797 -0.10591 -0.14073 -0.16863 -0.14932 -0.15745 -0.077756 -0.11564
3367 -0.11401 -0.11251 -0.14118 -0.14309 -0.1 -0.13151 -0.18154 -0.12903 -0.13789 -0.076099 -0.083822
3368 -0.11018 -0.11018 -0.1422 -0.12331 -0.12923 -0.13205 -0.22572 -0.14145 -0.15252 -0.089881 -0.10556
3369 -0.1323 -0.12366 -0.16244 -0.14044 -0.14144 -0.14533 -0.20522 -0.14197 -0.18477 -0.09514 -0.11001
3370 -0.16357 -0.14315 -0.16818 -0.15121 -0.14474 -0.14643 -0.19982 -0.16095 -0.18292 -0.097482 -0.12009
3371 -0.13858 -0.12908 -0.17731 -0.16728 -0.13118 -0.12902 -0.19987 -0.14785 -0.17308 -0.085866 -0.10116
3372 -0.14231 -0.13879 -0.17552 -0.1412 -0.15415 -0.15227 -0.20901 -0.14508 -0.17682 -0.088358 -0.12359
3373 -0.1145 -0.092766 -0.12453 -0.11583 -0.085219 -0.090777 -0.17455 -0.10193 -0.1348 -0.067105 -0.092897
3374 -0.14015 -0.12108 -0.13968 -0.15419 -0.11832 -0.12104 -0.18331 -0.12913 -0.18729 -0.085581 -0.10389
3375 -0.14058 -0.14994 -0.14349 -0.16026 -0.11235 -0.11701 -0.1672 -0.12532 -0.17685 -0.07648 -0.11804
3376 -0.13867 -0.13142 -0.14001 -0.14032 -0.11889 -0.13033 -0.18045 -0.12981 -0.16272 -0.093068 -0.12
3377 -0.13853 -0.12009 -0.1462 -0.17835 -0.12385 -0.11942 -0.19353 -0.13959 -0.16331 -0.083525 -0.10915
3378 -0.15276 -0.13989 -0.13697 -0.14375 -0.12542 -0.1324 -0.1729 -0.14056 -0.18289 -0.093594 -0.11933
3379 -0.1915 -0.16727 -0.17431 -0.17533 -0.1284 -0.16508 -0.21636 -0.17659 -0.19607 -0.092143 -0.12691
3380 -0.17111 -0.15794 -0.17258 -0.18973 -0.14573 -0.1638 -0.18991 -0.1704 -0.20617 -0.11243 -0.14024
3381 -0.14636 -0.14392 -0.1819 -0.20127 -0.14291 -0.15273 -0.22278 -0.14323 -0.18098 -0.096688 -0.13866
3382 -0.15432 -0.16947 -0.14607 -0.2065 -0.12631 -0.14947 -0.16283 -0.14791 -0.19769 -0.094209 -0.11819
3383 -0.14723 -0.13427 -0.12627 -0.15779 -0.1108 -0.12577 -0.1916 -0.12866 -0.15734 -0.076879 -0.11966
3384 -0.15856 -0.15505 -0.16342 -0.20438 -0.087098 -0.13838 -0.15885 -0.14512 -0.18084 -0.092124 -0.11834
3385 -0.14812 -0.15129 -0.16389 -0.19711 -0.13339 -0.15777 -0.19816 -0.15468 -0.18658 -0.086882 -0.10961
3386 -0.14385 -0.1519 -0.1623 -0.18436 -0.12912 -0.14332 -0.21577 -0.14921 -0.17308 -0.0916 -0.13645
3387 -0.12368 -0.1108 -0.12084 -0.079908 -0.085212 -0.097913 -0.14711 -0.098296 -0.15 -0.073703 -0.088297
3388 -0.17391 -0.15954 -0.1563 -0.1545 -0.12547 -0.1414 -0.19814 -0.15359 -0.17145 -0.096727 -0.1238
3389 -0.1448 -0.15055 -0.17133 -0.16465 -0.12195 -0.14 -0.21124 -0.14722 -0.17897 -0.086731 -0.1313
3390 -0.16622 -0.14088 -0.13922 -0.19502 -0.12374 -0.13911 -0.19279 -0.13427 -0.17381 -0.074011 -0.090638
3391 -0.17171 -0.16184 -0.16587 -0.22524 -0.13494 -0.17076 -0.2472 -0.17836 -0.18617 -0.092885 -0.1329
3392 -0.14625 -0.14182 -0.16964 -0.17396 -0.11161 -0.1466 -0.23887 -0.14935 -0.17624 -0.087491 -0.12342
3393 -0.15644 -0.1465 -0.16651 -0.17876 -0.11021 -0.1369 -0.2466 -0.1555 -0.17829 -0.090955 -0.10328
3394 -0.17526 -0.16223 -0.18686 -0.22043 -0.1365 -0.17134 -0.21316 -0.16839 -0.18367 -0.090911 -0.12244
3395 -0.16282 -0.14842 -0.16417 -0.18216 -0.13329 -0.17618 -0.21881 -0.15615 -0.18244 -0.090811 -0.11926
3396 -0.16889 -0.16414 -0.14834 -0.18852 -0.095955 -0.13014 -0.20281 -0.15868 -0.19321 -0.079209 -0.12788
3397 -0.18816 -0.17939 -0.16581 -0.19266 -0.11468 -0.16033 -0.24339 -0.17502 -0.17309 -0.091617 -0.12479
3398 -0.13204 -0.15596 -0.15756 -0.15835 -0.084038 -0.12085 -0.20207 -0.1453 -0.16866 -0.082067 -0.11937
3399 -0.16096 -0.16638 -0.19154 -0.22927 -0.12938 -0.17542 -0.26423 -0.18369 -0.2006 -0.098946 -0.14025
3400 -0.18366 -0.17642 -0.17877 -0.2407 -0.17915 -0.19288 -0.25421 -0.17908 -0.18017 -0.089693 -0.12324
3401 -0.16957 -0.16925 -0.15295 -0.20187 -0.10543 -0.14971 -0.21586 -0.15312 -0.19274 -0.086323 -0.11459
3402 -0.13967 -0.16176 -0.16192 -0.18985 -0.1162 -0.16863 -0.21414 -0.15701 -0.16913 -0.10158 -0.12718
3403 -0.16966 -0.16831 -0.17757 -0.2194 -0.13003 -0.16888 -0.24758 -0.18619 -0.19236 -0.10739 -0.14393
3404 -0.19354 -0.17782 -0.18698 -0.24003 -0.12381 -0.15643 -0.26255 -0.17962 -0.19167 -0.10275 -0.14179
3405 -0.20714 -0.1902 -0.16457 -0.21399 -0.15416 -0.18689 -0.24093 -0.1767 -0.19724 -0.11475 -0.15432
3406 -0.16257 -0.15987 -0.14807 -0.16285 -0.14085 -0.17086 -0.29309 -0.15544 -0.16926 -0.08588 -0.11839
3407 -0.17136 -0.16565 -0.16037 -0.21053 -0.1239 -0.1677 -0.22887 -0.16806 -0.16313 -0.10226 -0.11477
3408 -0.17594 -0.18051 -0.18447 -0.21654 -0.15082 -0.17061 -0.26633 -0.19435 -0.19017 -0.1024 -0.12206
3409 -0.15768 -0.15407 -0.16227 -0.16149 -0.11074 -0.16338 -0.27148 -0.14528 -0.1808 -0.085235 -0.12534
3410 -0.19361 -0.16936 -0.15499 -0.22513 -0.14344 -0.16049 -0.26258 -0.17735 -0.18604 -0.089725 -0.13399
3411 -0.1445 -0.14874 -0.1479 -0.2113 -0.099392 -0.14911 -0.25133 -0.15497 -0.16309 -0.084901 -0.1131
3412 -0.17696 -0.15269 -0.17533 -0.18159 -0.14004 -0.17714 -0.29346 -0.17435 -0.17936 -0.10813 -0.13469
3413 -0.19384 -0.18014 -0.17109 -0.25957 -0.14783 -0.19041 -0.24576 -0.18036 -0.18243 -0.11687 -0.15312
3414 -0.19598 -0.16971 -0.14998 -0.24283 -0.15571 -0.17419 -0.26544 -0.18584 -0.16884 -0.084867 -0.127
3415 -0.18284 -0.16833 -0.16905 -0.2073 -0.14443 -0.16914 -0.25507 -0.17588 -0.18213 -0.11351 -0.13934
3416 -0.16358 -0.16908 -0.16525 -0.19998 -0.11757 -0.16802 -0.24355 -0.17429 -0.17198 -0.10501 -0.14678
3417 -0.15243 -0.14152 -0.12037 -0.18826 -0.091932 -0.13983 -0.23376 -0.14475 -0.15759 -0.076341 -0.10878
3418 -0.15942 -0.13647 -0.1468 -0.20591 -0.14201 -0.16206 -0.24964 -0.14855 -0.14213 -0.074467 -0.11227
3419 -0.17086 -0.15913 -0.15718 -0.2223 -0.14351 -0.1659 -0.25641 -0.16604 -0.1537 -0.08959 -0.13332
3420 -0.17207 -0.15963 -0.16555 -0.24055 -0.11698 -0.15223 -0.26419 -0.15676 -0.16414 -0.076934 -0.14059
3421 -0.15927 -0.16094 -0.14287 -0.20411 -0.13263 -0.16411 -0.28354 -0.17803 -0.15876 -0.096518 -0.14499
3422 -0.1664 -0.15819 -0.15806 -0.1976 -0.1188 -0.17099 -0.2589 -0.16618 -0.16709 -0.084059 -0.1333
3423 -0.19294 -0.17602 -0.19179 -0.25939 -0.1696 -0.19256 -0.28643 -0.18444 -0.17861 -0.11518 -0.1555
3424 -0.16082 -0.15811 -0.16995 -0.21985 -0.11988 -0.16794 -0.26825 -0.17678 -0.15897 -0.10308 -0.14073
3425 -0.17551 -0.15158 -0.16703 -0.17691 -0.12172 -0.14304 -0.21374 -0.17063 -0.15423 -0.073135 -0.13316
3426 -0.17058 -0.16256 -0.1769 -0.20631 -0.13955 -0.18296 -0.23032 -0.17075 -0.16701 -0.092941 -0.13609
3427 -0.19505 -0.17589 -0.17671 -0.20611 -0.14172 -0.1743 -0.26716 -0.17703 -0.17199 -0.094878 -0.14687
3428 -0.20613 -0.193 -0.17549 -0.25087 -0.14283 -0.18053 -0.26041 -0.18696 -0.1775 -0.089902 -0.14153
3429 -0.16594 -0.15007 -0.14505 -0.18888 -0.092474 -0.13608 -0.17903 -0.13507 -0.14406 -0.068142 -0.089054
3430 -0.16099 -0.14263 -0.13992 -0.19238 -0.11256 -0.15297 -0.26129 -0.15291 -0.13953 -0.076255 -0.12512
3431 -0.17567 -0.15183 -0.15945 -0.18867 -0.1061 -0.17151 -0.21851 -0.16448 -0.1552 -0.079348 -0.12704
3432 -0.20084 -0.17065 -0.14134 -0.20336 -0.15598 -0.18715 -0.25878 -0.17306 -0.16273 -0.094988 -0.11846
3433 -0.15101 -0.14002 -0.14253 -0.20347 -0.10829 -0.14642 -0.24842 -0.14521 -0.1393 -0.083128 -0.13709
3434 -0.18878 -0.16339 -0.16133 -0.22763 -0.13167 -0.18689 -0.29541 -0.17472 -0.16077 -0.084102 -0.1312
3435 -0.20811 -0.1755 -0.14288 -0.20293 -0.18007 -0.1922 -0.29119 -0.18901 -0.15797 -0.099585 -0.14301
3436 -0.2085 -0.16456 -0.14066 -0.19204 -0.16668 -0.18938 -0.31771 -0.188 -0.16625 -0.083488 -0.14524
3437 -0.19243 -0.17159 -0.14583 -0.23256 -0.12226 -0.16203 -0.27912 -0.17002 -0.17491 -0.10018 -0.13682
3438 -0.19288 -0.15739 -0.16714 -0.23864 -0.11279 -0.16481 -0.30075 -0.16606 -0.15604 -0.10231 -0.14208
3439 -0.19336 -0.16939 -0.13069 -0.1916 -0.10885 -0.15674 -0.26198 -0.16231 -0.16641 -0.092332 -0.13233
3440 -0.20837 -0.19604 -0.17615 -0.26995 -0.15819 -0.19814 -0.27989 -0.18238 -0.19111 -0.11002 -0.14871
3441 -0.17343 -0.15619 -0.15458 -0.2158 -0.14523 -0.17163 -0.25937 -0.17823 -0.15969 -0.079951 -0.14314
3442 -0.18367 -0.16166 -0.13992 -0.17172 -0.11648 -0.1533 -0.25638 -0.16573 -0.15418 -0.090959 -0.15834
3443 -0.21592 -0.18341 -0.1358 -0.27088 -0.16568 -0.18189 -0.2398 -0.17284 -0.16998 -0.097852 -0.14414
3444 -0.1923 -0.17364 -0.15969 -0.2229 -0.12576 -0.16377 -0.22793 -0.18786 -0.18018 -0.098953 -0.14016
3445 -0.20016 -0.17751 -0.15114 -0.24884 -0.16403 -0.19653 -0.25879 -0.19899 -0.17458 -0.089293 -0.15004
3446 -0.16735 -0.15936 -0.16444 -0.24365 -0.1509 -0.17574 -0.25791 -0.17002 -0.16163 -0.084308 -0.12807
3447 -0.18737 -0.17425 -0.14222 -0.20552 -0.13029 -0.15679 -0.24914 -0.18291 -0.17045 -0.092985 -0.14094
3448 -0.19492 -0.18177 -0.15182 -0.26578 -0.14128 -0.18867 -0.30876 -0.19518 -0.17542 -0.089161 -0.13258
3449 -0.21229 -0.1845 -0.14222 -0.19838 -0.15356 -0.17943 -0.25901 -0.1762 -0.18184 -0.10769 -0.14286
3450 -0.20969 -0.17919 -0.17471 -0.24669 -0.15438 -0.19221 -0.24313 -0.18758 -0.17686 -0.096236 -0.15795
3451 -0.16857 -0.16218 -0.12568 -0.20878 -0.13108 -0.16466 -0.22051 -0.1721 -0.14844 -0.086169 -0.13638
3452 -0.16211 -0.17535 -0.14391 -0.2057 -0.14067 -0.18403 -0.25081 -0.17737 -0.16621 -0.088784 -0.1163
3453 -0.20465 -0.17691 -0.14924 -0.2175 -0.1386 -0.18056 -0.22137 -0.18531 -0.17142 -0.10227 -0.14311
3454 -0.16161 -0.15009 -0.11456 -0.20766 -0.12466 -0.16749 -0.15324 -0.18015 -0.15953 -0.090285 -0.12922
3455 -0.19642 -0.16201 -0.13085 -0.22217 -0.11723 -0.15916 -0.064302 -0.17218 -0.15909 -0.090498 -0.15423
3456 -0.17278 -0.16859 -0.11835 -0.23542 -0.11802 -0.1507 -0.014556 -0.15662 -0.16715 -0.088135 -0.1238
3457 -0.15955 -0.1581 -0.093164 -0.20679 -0.10084 -0.14559 -0.018172 -0.16394 -0.14086 -0.051052 -0.12651
3458 -0.17691 -0.14689 -0.10384 -0.23556 -0.11402 -0.16133 -0.093267 -0.1566 -0.13717 -0.080158 -0.13272
3459 -0.19186 -0.17225 -0.11087 -0.23812 -0.16115 -0.17674 -0.19849 -0.1791 -0.1664 -0.062019 -0.13769
3460 -0.19034 -0.1715 -0.13914 -0.21187 -0.13408 -0.15528 -0.16716 -0.17839 -0.15678 -0.081912 -0.14164
3461 -0.19098 -0.18106 -0.15766 -0.25799 -0.17534 -0.20712 -0.20411 -0.20874 -0.17377 -0.085735 -0.14882
3462 -0.19228 -0.17933 -0.1322 -0.25588 -0.16972 -0.19233 -0.21308 -0.18019 -0.16204 -0.078413 -0.13085
3463 -0.20306 -0.17624 -0.11745 -0.22304 -0.12265 -0.17507 -0.17566 -0.1884 -0.17135 -0.072705 -0.14743
3464 -0.20156 -0.17583 -0.13 -0.26988 -0.1468 -0.18235 -0.22525 -0.18901 -0.17185 -0.097707 -0.16116
3465 -0.18374 -0.16246 0.0061425 -0.21689 -0.13848 -0.16425 -0.19811 -0.17097 -0.14374 -0.075566 -0.12746
3466 -0.19668 -0.16932 -0.018091 -0.23454 -0.12959 -0.16991 -0.16939 -0.16357 -0.17438 -0.093283 -0.14174
3467 -0.20258 -0.16611 -0.11105 -0.2666 -0.12579 -0.20165 -0.19227 -0.1777 -0.16275 -0.07549 -0.16406
3468 -0.17727 -0.15959 -0.10618 -0.20017 -0.035385 -0.16015 -0.16254 -0.15611 -0.1438 -0.07487 -0.1288
3469 -0.20315 -0.16802 -0.097964 -0.23728 -0.034849 -0.19221 -0.21888 -0.19219 -0.13692 -0.084454 -0.1337
3470 -0.17465 -0.16498 -0.13344 -0.24391 -0.020857 -0.1635 -0.17904 -0.17552 -0.1377 -0.081598 -0.14182
3471 -0.19002 -0.16383 -0.1155 -0.21371 -0.019283 -0.16285 -0.20597 -0.17883 -0.11975 -0.071419 -0.13905
3472 -0.19934 -0.17924 -0.13905 -0.2486 -0.043658 -0.18978 -0.20262 -0.19368 -0.1437 -0.076959 -0.14825
3473 -0.17698 -0.16243 -0.11935 -0.21985 -0.052638 -0.15345 0.0096766 -0.18318 -0.11711 -0.071302 -0.12075
3474 -0.13977 -0.15514 -0.10438 -0.19517 -0.071586 -0.13263 -0.0030968 -0.16915 -0.12442 -0.047926 -0.1134
3475 -0.093623 -0.1336 -0.10138 -0.16837 -0.079315 -0.12273 0.089778 -0.15135 -0.12835 -0.055221 -0.12998
3476 -0.10884 -0.19014 -0.13111 -0.28397 -0.14128 -0.17985 0.009392 -0.21067 -0.19459 -0.084148 -0.14079
3477 -0.082224 -0.17617 -0.067482 -0.25659 -0.098794 -0.154 0.064619 -0.18753 -0.15398 -0.085018 -0.16163
3478 -0.11587 -0.18775 -0.047209 -0.24318 -0.11657 -0.18381 0.057043 -0.19939 -0.17023 -0.079023 -0.13219
3479 -0.10384 -0.16546 0.025026 -0.2127 -0.085139 -0.13604 0.055719 -0.17414 -0.1508 -0.068661 -0.15029
3480 -0.15658 -0.14794 0.072538 -0.21548 -0.083689 -0.14486 -0.023164 -0.16115 -0.1214 -0.061742 -0.13472
3481 -0.15757 -0.17154 0.097596 -0.19609 -0.097229 -0.12233 -0.10288 -0.15126 -0.13522 -0.086578 -0.15081
3482 -0.17998 -0.16571 0.015749 -0.26718 -0.12591 -0.18249 -0.13541 -0.12496 -0.13747 -0.089091 -0.13259
3483 -0.17724 -0.17145 -0.037274 -0.19565 -0.0074165 -0.11427 -0.081333 -0.057697 -0.092838 -0.074696 -0.14256
3484 -0.19324 -0.19076 -0.082197 -0.2252 -0.020992 -0.15461 -0.16219 -0.067956 -0.10318 -0.089511 -0.16001
3485 -0.15807 -0.14515 -0.082646 -0.23204 0.068114 -0.11329 -0.071512 -0.055808 -0.062948 -0.070896 -0.14386
3486 -0.14087 -0.11992 -0.069345 -0.25861 0.029323 -0.12414 0.052575 -0.12276 -0.08775 -0.085977 -0.14521
3487 -0.16508 -0.10197 -0.072467 -0.18889 0.036546 -0.15254 0.10197 -0.16936 -0.11366 -0.076168 -0.13308
3488 -0.14482 -0.076625 0.082464 -0.12845 -0.010156 -0.15507 0.12738 -0.16606 -0.12599 -0.09763 -0.14232
3489 -0.14546 -0.093533 0.10031 -0.098925 -0.056061 -0.15346 0.1303 -0.16832 -0.12624 -0.066942 -0.1396
3490 -0.086906 -0.066849 0.15106 -0.034439 -0.056411 -0.16502 0.063491 -0.17772 -0.16155 -0.066328 -0.10743
3491 -0.04994 -0.089304 0.14757 -0.13137 -0.073068 -0.16667 0.068971 -0.17196 -0.13166 -0.069423 -0.077184
3492 -0.017324 -0.087457 0.16188 -0.093623 -0.082153 -0.14028 0.093139 -0.17695 -0.1312 -0.066916 -0.092448
3493 -0.023683 -0.12383 0.21686 -0.15072 -0.074912 -0.14673 0.1792 -0.16106 -0.13989 -0.059501 -0.065215
3494 -0.049104 -0.1428 0.11307 -0.22643 -0.082338 -0.16999 0.13395 -0.18926 -0.13198 -0.069868 -0.071271
3495 -0.078357 -0.084799 0.042961 -0.20549 -0.073638 -0.16242 0.18924 -0.16175 -0.093828 -0.055832 -0.082953
3496 -0.068417 -0.0080465 0.030386 -0.18214 0.011783 -0.12841 0.23844 -0.14937 -0.045942 -0.065002 -0.11428
3497 -0.13439 -0.0057858 0.0099385 -0.21191 0.0055367 -0.17654 0.11913 -0.14144 -0.048869 -0.053389 -0.11567
3498 -0.10538 0.054305 0.090425 -0.1827 0.10481 -0.13103 0.10735 -0.076484 -0.041641 -0.03395 -0.099497
3499 -0.1276 0.020638 0.22131 -0.18293 0.10532 -0.11077 0.14554 -0.032665 -0.08217 -0.048602 -0.11888
3500 -0.12383 0.0058304 0.24952 -0.1586 0.054427 -0.1116 0.2027 -0.028346 -0.084377 -0.049683 -0.11287
3501 -0.11038 -0.001385 0.24775 -0.18799 0.072443 -0.067714 0.26199 -0.02588 -0.090434 -0.050644 -0.093459
3502 -0.091613 -0.028823 0.28292 -0.15038 0.04552 -0.011201 0.25106 -0.047388 -0.074372 -0.047478 -0.091384
3503 -0.091876 -0.065257 0.27411 -0.18463 0.029991 -0.011411 0.22513 -0.11542 -0.12044 -0.064291 -0.082265
3504 -0.015356 -0.078433 0.30045 -0.21656 0.022808 -0.021387 0.13323 -0.13985 -0.11645 -0.076382 -0.091206
3505 -0.0035799 -0.11611 0.25357 -0.19407 0.036105 -0.036344 0.12823 -0.14988 -0.11858 -0.090709 -0.082632
3506 0.029807 -0.066695 0.31567 -0.14444 0.083529 -0.026322 0.19756 -0.12091 -0.052597 -0.056592 -0.073715
3507 0.013317 -0.040878 0.33683 -0.19973 0.099704 -0.09862 0.13486 -0.13479 -0.030297 -0.07627 -0.058973
3508 0.030927 -0.024884 0.32008 -0.17047 0.14507 -0.10252 0.27682 -0.12579 -0.031449 -0.054772 -0.040349
3509 -0.035857 -0.028829 0.26958 -0.17796 0.14169 -0.11677 0.26836 -0.14358 -0.045569 -0.069555 -0.030167
3510 -0.074728 -0.00015066 0.35027 -0.1819 0.14321 -0.11839 0.20873 -0.13161 -0.072853 -0.080501 -0.037534
3511 -0.094394 0.0091728 0.35898 -0.22728 0.087437 -0.10922 0.22998 -0.11313 -0.095429 -0.067637 -0.058378
3512 -0.07527 0.027646 0.35706 -0.17616 0.049148 -0.11451 0.2594 -0.051758 -0.10222 -0.064929 -0.065921
3513 -0.084422 0.043425 0.3775 -0.17224 0.025003 -0.12051 0.26214 -0.030187 -0.091902 -0.071342 -0.067445
3514 -0.087135 0.0283 0.35961 -0.21947 0.014398 -0.11327 0.18711 -0.0035186 -0.094788 -0.048335 -0.090315
3515 -0.054544 0.045698 0.37775 -0.13842 0.11217 -0.096936 0.15411 0.013253 -0.077883 -0.056031 -0.068556
3516 -0.066591 0.058233 0.38233 -0.19201 0.14316 -0.11219 0.11563 -0.058871 -0.08881 -0.060951 -0.08666
3517 -0.019016 0.034774 0.39264 -0.23082 0.15283 -0.12818 0.10811 -0.098687 -0.076888 -0.07149 -0.095641
3518 0.020812 0.025623 0.43027 -0.18291 0.1341 -0.12385 0.073817 -0.12267 -0.03986 -0.044573 -0.056933
3519 0.027671 -0.027987 0.4133 -0.20248 0.099211 -0.11704 0.073038 -0.14407 -0.047745 -0.075566 -0.058809
3520 0.018811 -0.020474 0.38092 -0.2001 0.097371 -0.12563 0.092698 -0.13529 -0.039048 -0.056856 -0.066498
3521 0.011003 -0.019964 0.47847 -0.18699 0.081771 -0.11455 0.12767 -0.12464 -0.031177 -0.069256 0.00045811
3522 -0.060638 -0.080901 0.42741 -0.24218 0.056728 -0.12211 0.049257 -0.14587 -0.094747 -0.072752 -0.012345
3523 -0.05614 -0.042406 0.4652 -0.17092 0.037327 -0.10503 0.072481 -0.11448 -0.082754 -0.056602 0.011387
3524 -0.062013 -0.049851 0.45731 -0.20541 0.036441 -0.10855 0.056496 -0.11672 -0.085347 -0.046755 0.021796
3525 -0.081218 -0.027257 0.40737 -0.22849 0.074505 -0.10856 0.036045 -0.12095 -0.10441 -0.06711 0.019595
3526 -0.069277 0.0095992 0.38313 -0.21148 0.12842 -0.084069 -0.018259 -0.071572 -0.071136 -0.044273 0.012445
3527 -0.065687 0.021616 0.41324 -0.22012 0.19837 -0.048119 0.029839 -0.022375 -0.078752 -0.056805 0.030524
3528 -0.052896 0.052137 0.4416 -0.23159 0.19439 -0.011972 0.12445 -0.0049331 -0.081796 -0.05237 0.061428
3529 -0.024398 0.062691 0.37988 -0.2498 0.14059 0.0083618 0.048973 -0.025474 -0.047939 -0.062443 0.057533
3530 0.0015862 0.036063 0.37809 -0.20821 0.12626 0.02181 0.003814 -0.052349 -0.047542 -0.072519 0.040585
3531 0.022556 0.050373 0.39234 -0.22715 0.088676 -0.0039161 -0.01164 -0.072297 -0.024975 -0.054206 0.026948
3532 0.017086 0.0097939 0.39956 -0.23425 0.059679 -0.020021 -0.016147 -0.10749 -0.047001 -0.071592 -0.0085693
3533 0.036209 -0.0083078 0.39329 -0.18774 0.055493 -0.055574 -0.0026687 -0.10777 -0.060086 -0.06664 -0.0094442
3534 -0.04395 -0.044284 0.34789 -0.20908 0.014131 -0.092823 -0.049363 -0.11876 -0.10918 -0.070267 -0.031542
3535 -0.048923 -0.058949 0.3291 -0.17842 0.014921 -0.093113 -0.070987 -0.12219 -0.098927 -0.08738 -0.043155
3536 -0.088918 -0.070264 0.28426 -0.20741 0.0069257 -0.11584 -0.034254 -0.13694 -0.12303 -0.09762 -0.043536
3537 -0.06362 -0.024646 0.28862 -0.14569 0.034432 -0.073699 -0.017579 -0.09595 -0.062679 -0.058449 -0.017741
3538 -0.088424 -0.046054 0.28357 -0.06498 0.002591 -0.0813 -0.019095 -0.11554 -0.095607 -0.065899 -0.027158
3539 -0.087947 -0.075204 0.25549 -0.039763 -0.012915 -0.090364 -0.093319 -0.1396 -0.10501 -0.075815 -0.0070388
3540 -0.040228 -0.020246 0.28506 -0.023704 0.044298 -0.057806 -0.041825 -0.081428 -0.078729 -0.060891 0.020318
3541 -0.067675 -0.056228 0.28697 -0.040645 -0.01286 -0.10247 -0.075088 -0.090568 -0.11274 -0.073272 -0.0082455
3542 -0.024854 -0.052362 0.28193 0.015733 0.01531 -0.07007 -0.030303 -0.043976 -0.10429 -0.078278 -0.02483
3543 -0.00058602 -0.041359 0.27756 -0.11457 0.0028665 -0.07847 -0.062873 0.0022394 -0.10643 -0.066553 -0.015774
3544 0.025914 -0.012067 0.27723 -0.1096 0.022505 -0.062921 -0.061587 0.0076713 -0.093213 -0.062937 -0.026824
3545 0.028067 0.040153 0.22244 -0.10506 0.044469 -0.056924 0.0077636 -0.011964 -0.098067 -0.064111 -0.021191
3546 -0.036744 0.022911 0.21472 -0.1217 -0.0043742 -0.08482 -0.048417 -0.075239 -0.10703 -0.10572 -0.053766
3547 -0.057496 0.005348 0.17566 -0.14299 0.015194 -0.085947 -0.055615 -0.11734 -0.11898 -0.081371 -0.032618
3548 -0.055275 0.020828 0.20688 -0.14405 0.011433 -0.046137 -0.0401 -0.10251 -0.093656 -0.069731 -0.026462
3549 -0.075189 -0.015615 0.19169 -0.20064 -0.0022884 -0.057682 -0.066924 -0.11689 -0.10646 -0.080784 -0.054161
3550 -0.077443 -0.042684 0.20838 -0.12252 0.011244 -0.013665 -0.047361 -0.09126 -0.10003 -0.059479 -0.0254
3551 -0.10498 -0.074875 0.15013 -0.16071 -0.01534 -0.035938 -0.091416 -0.13552 -0.11256 -0.087756 -0.045511
3552 -0.080126 -0.070304 0.19274 -0.14301 -0.040788 0.0011884 -0.090535 -0.10766 -0.11553 -0.069594 -0.039199
3553 -0.026085 -0.017224 0.19308 -0.1225 -0.01486 0.012161 -0.030586 -0.099592 -0.083199 -0.053864 -0.026033
3554 -0.053055 -0.055854 0.17838 -0.17046 -0.046036 -0.0096969 -0.13105 -0.10927 -0.11649 -0.094167 -0.060879
3555 -0.023807 -0.038843 0.16717 -0.13584 0.0080012 -0.013054 -0.069033 -0.098077 -0.095763 -0.074939 -0.057874
3556 -0.012749 -0.055 0.14611 -0.13396 -0.048351 -0.039409 -0.10227 -0.086677 -0.11219 -0.087486 -0.048871
3557 -0.053898 -0.07953 0.17769 -0.20978 -0.079139 -0.081083 -0.14239 -0.07396 -0.12753 -0.081744 -0.061972
3558 -0.0609 -0.074822 0.13385 -0.16351 -0.060963 -0.081171 -0.105 -0.015163 -0.12791 -0.090462 -0.03978
3559 -0.10848 -0.095954 0.11885 -0.22064 -0.074432 -0.12113 -0.12487 -0.055065 -0.15154 -0.10247 -0.052822
3560 -0.087299 -0.07352 0.16255 -0.15529 -0.046005 -0.085746 -0.11556 -0.045293 -0.13321 -0.091497 -0.014784
3561 -0.08674 -0.083034 0.11423 -0.18255 -0.072971 -0.10126 -0.15395 -0.099454 -0.15324 -0.098013 -0.0084694
3562 -0.070956 -0.054177 0.14398 -0.13814 -0.035895 -0.064519 -0.077389 -0.084014 -0.11805 -0.068114 -0.027956
3563 -0.083444 -0.0615 0.16475 -0.17606 -0.015456 -0.050089 -0.064242 -0.089569 -0.12065 -0.07669 -0.025601
3564 -0.10856 -0.098309 0.11068 -0.17526 -0.077945 -0.10792 -0.14578 -0.11048 -0.15519 -0.096782 -0.063538
3565 -0.11594 -0.10137 0.10469 -0.21358 -0.052415 -0.097252 -0.12713 -0.12181 -0.14274 -0.099254 -0.042784
3566 -0.10917 -0.065602 0.12674 -0.16161 -0.051305 -0.10401 -0.10989 -0.13266 -0.12888 -0.11092 -0.064634
3567 -0.084211 -0.06994 0.098614 -0.20621 -0.048378 -0.067567 -0.12524 -0.12219 -0.13793 -0.084902 -0.065994
3568 -0.086458 -0.087622 0.074501 -0.21984 -0.088307 -0.11644 -0.19121 -0.14192 -0.15506 -0.1023 -0.079947
3569 -0.10756 -0.11618 0.065357 -0.19496 -0.095182 -0.11837 -0.15156 -0.15374 -0.16794 -0.095632 -0.071655
3570 -0.081988 -0.095011 0.070987 -0.20411 -0.077022 -0.11816 -0.14622 -0.13181 -0.13694 -0.10429 -0.072064
3571 -0.084869 -0.072365 0.1004 -0.1549 -0.075643 -0.088746 -0.086779 -0.10487 -0.14834 -0.09353 -0.078107
3572 -0.12363 -0.11284 0.05763 -0.19356 -0.070216 -0.094175 -0.13775 -0.10409 -0.15526 -0.091061 -0.075491
3573 -0.11425 -0.10576 0.062737 -0.19211 -0.083236 -0.10738 -0.13061 -0.079168 -0.15177 -0.077943 -0.085642
3574 -0.12525 -0.10929 0.044267 -0.21225 -0.067423 -0.10393 -0.14926 -0.090387 -0.14575 -0.093798 -0.062827
3575 -0.10509 -0.096445 0.051544 -0.20669 -0.084308 -0.11201 -0.12864 -0.071643 -0.15246 -0.088594 -0.072249
3576 -0.1606 -0.14257 -0.0075603 -0.21544 -0.13032 -0.13707 -0.20608 -0.10509 -0.15228 -0.11232 -0.11525
3577 -0.17278 -0.15027 -0.011205 -0.24551 -0.14087 -0.1655 -0.22632 -0.15595 -0.18 -0.1246 -0.099445
3578 -0.14711 -0.13451 0.040834 -0.23953 -0.11783 -0.13227 -0.19136 -0.15102 -0.17895 -0.11591 -0.10895
3579 -0.10189 -0.10811 0.04157 -0.1985 -0.063059 -0.10679 -0.152 -0.13126 -0.14275 -0.088625 -0.077634
3580 -0.10317 -0.081348 0.035906 -0.20604 -0.071803 -0.099229 -0.15257 -0.11165 -0.15061 -0.07069 -0.082017
3581 -0.14779 -0.12726 0.010949 -0.25757 -0.10764 -0.13449 -0.13633 -0.14924 -0.18235 -0.11294 -0.11015
3582 -0.14939 -0.13897 0.021819 -0.22171 -0.10713 -0.14705 -0.15327 -0.14241 -0.16819 -0.10318 -0.1001
3583 -0.13827 -0.12251 0.028057 -0.20357 -0.094886 -0.12045 -0.12535 -0.12105 -0.15549 -0.093682 -0.10976
3584 -0.14068 -0.12139 0.017794 -0.20495 -0.10617 -0.12123 -0.16044 -0.12106 -0.15681 -0.084423 -0.090205
3585 -0.10051 -0.10838 0.035897 -0.19659 -0.075973 -0.11991 -0.19103 -0.10348 -0.14263 -0.087241 -0.085631
3586 -0.13398 -0.11121 -0.013846 -0.23628 -0.11342 -0.13833 -0.16233 -0.11979 -0.15784 -0.10029 -0.10017
3587 -0.14203 -0.13142 -0.0046934 -0.23067 -0.10283 -0.15504 -0.16717 -0.13354 -0.17139 -0.11303 -0.10378
3588 -0.1353 -0.12931 0.021089 -0.22444 -0.088897 -0.13833 -0.174 -0.12621 -0.16116 -0.098508 -0.099453
3589 -0.16175 -0.15718 0.0066469 -0.21216 -0.11768 -0.15763 -0.1978 -0.11903 -0.18463 -0.093318 -0.090665
3590 -0.15292 -0.16517 -0.044719 -0.24649 -0.12496 -0.16749 -0.20023 -0.12783 -0.17885 -0.1232 -0.12549
3591 -0.15675 -0.15007 -0.01934 -0.17713 -0.1057 -0.13891 -0.1118 -0.11823 -0.16801 -0.12042 -0.10817
3592 -0.16422 -0.15066 -0.037963 -0.28691 -0.11689 -0.15767 -0.15509 -0.1403 -0.19191 -0.10528 -0.12821
3593 -0.17894 -0.15466 -0.037569 -0.2784 -0.11471 -0.1606 -0.20388 -0.16115 -0.18844 -0.11288 -0.11861
3594 -0.15435 -0.16723 -0.03103 -0.19019 -0.12665 -0.15215 -0.16913 -0.1541 -0.19076 -0.11507 -0.12133
3595 -0.13979 -0.12586 0.0077216 -0.1949 -0.091832 -0.12037 -0.15212 -0.12999 -0.15737 -0.091239 -0.12245
3596 -0.15694 -0.14396 -0.04816 -0.21626 -0.14864 -0.14566 -0.23119 -0.1605 -0.16423 -0.095735 -0.1161
3597 -0.15545 -0.13748 -0.025609 -0.18307 -0.13079 -0.14902 -0.20485 -0.14564 -0.1636 -0.10784 -0.10159
3598 -0.15104 -0.15208 -0.027705 -0.20189 -0.11049 -0.13731 -0.16658 -0.14447 -0.15166 -0.10877 -0.10805
3599 -0.16063 -0.16366 -0.037523 -0.24175 -0.12479 -0.15038 -0.15324 -0.14511 -0.17222 -0.11737 -0.10157
3600 -0.14211 -0.15606 -0.035466 -0.22144 -0.1464 -0.17175 -0.20625 -0.15944 -0.17762 -0.11066 -0.12482
3601 -0.18167 -0.16682 -0.073104 -0.22564 -0.15309 -0.17109 -0.20892 -0.17474 -0.17826 -0.10053 -0.13545
3602 -0.15377 -0.14574 -0.019305 -0.19498 -0.096121 -0.1249 -0.14089 -0.11823 -0.15665 -0.086162 -0.10637
3603 -0.2016 -0.18063 -0.10161 -0.27317 -0.14904 -0.17358 -0.21311 -0.19477 -0.18297 -0.10537 -0.12346
3604 -0.16468 -0.16434 -0.066594 -0.22364 -0.13714 -0.17057 -0.20627 -0.1616 -0.16666 -0.11606 -0.13288
3605 -0.15879 -0.15871 -0.066796 -0.19151 -0.1405 -0.14961 -0.20297 -0.15213 -0.16504 -0.10344 -0.11159
3606 -0.17499 -0.16364 -0.084912 -0.25872 -0.1394 -0.17403 -0.20353 -0.1678 -0.1743 -0.11292 -0.12522
3607 -0.19602 -0.18378 -0.076894 -0.23397 -0.15664 -0.18343 -0.24054 -0.17737 -0.19978 -0.12195 -0.1501
3608 -0.16177 -0.15772 -0.054312 -0.20888 -0.12313 -0.14299 -0.18148 -0.15424 -0.17895 -0.12201 -0.11418
3609 -0.18234 -0.16235 -0.10054 -0.24167 -0.13126 -0.15742 -0.21741 -0.16099 -0.15279 -0.093349 -0.12437
3610 -0.19962 -0.1771 -0.087539 -0.28605 -0.15421 -0.18237 -0.15642 -0.17554 -0.19867 -0.12101 -0.12677
3611 -0.19216 -0.16814 -0.055047 -0.27387 -0.13584 -0.1701 -0.21819 -0.18287 -0.19022 -0.10754 -0.14908
3612 -0.16735 -0.15057 -0.079286 -0.19557 -0.13955 -0.16104 -0.20543 -0.15235 -0.17765 -0.12251 -0.13034
3613 -0.16597 -0.15737 -0.053808 -0.20644 -0.14405 -0.18503 -0.17177 -0.17634 -0.17536 -0.1026 -0.14389
3614 -0.18518 -0.17058 -0.069675 -0.26669 -0.14866 -0.18811 -0.2186 -0.17789 -0.18692 -0.11142 -0.15537
3615 -0.17774 -0.18323 -0.075793 -0.21222 -0.15835 -0.18288 -0.22466 -0.17306 -0.18349 -0.11447 -0.14328
3616 -0.18967 -0.18339 -0.10536 -0.25811 -0.16712 -0.20063 -0.2389 -0.19755 -0.19413 -0.11046 -0.13108
3617 -0.16381 -0.16189 -0.063145 -0.24617 -0.14651 -0.17469 -0.22126 -0.1572 -0.17988 -0.10782 -0.15352
3618 -0.18515 -0.17493 -0.088492 -0.22407 -0.16039 -0.1896 -0.23691 -0.17989 -0.17323 -0.1068 -0.12954
3619 -0.18547 -0.18953 -0.082865 -0.25156 -0.15024 -0.18388 -0.2178 -0.17298 -0.18417 -0.10299 -0.14027
3620 -0.21039 -0.17569 -0.080126 -0.24681 -0.13072 -0.19141 -0.18358 -0.18187 -0.1866 -0.12102 -0.14618
3621 -0.18382 -0.17072 -0.082858 -0.24362 -0.15719 -0.18474 -0.17782 -0.16546 -0.17547 -0.12359 -0.12707
3622 -0.17021 -0.14865 -0.087061 -0.21488 -0.13054 -0.15259 -0.17243 -0.16136 -0.17207 -0.11636 -0.12577
3623 -0.17402 -0.17715 -0.07129 -0.26644 -0.15268 -0.18197 -0.23811 -0.17956 -0.17718 -0.12389 -0.13821
3624 -0.2126 -0.19874 -0.13522 -0.27752 -0.15709 -0.20545 -0.22626 -0.20202 -0.21245 -0.14429 -0.15843
3625 -0.18944 -0.19174 -0.10992 -0.2356 -0.14026 -0.18596 -0.21932 -0.16589 -0.20613 -0.12902 -0.1443
3626 -0.18058 -0.1734 -0.084949 -0.22568 -0.15445 -0.19071 -0.22365 -0.18299 -0.19684 -0.1162 -0.15451
3627 -0.18307 -0.19324 -0.091131 -0.25158 -0.17561 -0.19203 -0.22727 -0.16683 -0.17451 -0.11715 -0.14795
3628 -0.17325 -0.16881 -0.12961 -0.23662 -0.15435 -0.18939 -0.22714 -0.1594 -0.1829 -0.11127 -0.14917
3629 -0.20947 -0.18842 -0.10276 -0.23666 -0.16658 -0.19757 -0.1742 -0.18789 -0.18117 -0.12356 -0.15576
3630 -0.20319 -0.18241 -0.10928 -0.27039 -0.19738 -0.19957 -0.2505 -0.18401 -0.2004 -0.13303 -0.14905
3631 -0.17069 -0.16414 -0.10596 -0.21087 -0.15715 -0.18306 -0.2232 -0.16084 -0.17796 -0.11893 -0.14205
3632 -0.21185 -0.19713 -0.093603 -0.23239 -0.17488 -0.19108 -0.19958 -0.20011 -0.20781 -0.14161 -0.17137
3633 -0.19751 -0.1954 -0.12756 -0.24282 -0.15837 -0.21041 -0.21946 -0.19057 -0.20663 -0.13619 -0.16999
3634 -0.19649 -0.15489 -0.077682 -0.21125 -0.13858 -0.1554 -0.17926 -0.15441 -0.17994 -0.12003 -0.16081
3635 -0.18515 -0.16795 -0.061412 -0.21523 -0.13813 -0.17423 -0.22855 -0.16459 -0.17622 -0.1193 -0.14498
3636 -0.21512 -0.19316 -0.14582 -0.28767 -0.16319 -0.20899 -0.24087 -0.18967 -0.21447 -0.11951 -0.15703
3637 -0.201 -0.19259 -0.12094 -0.20551 -0.15323 -0.18572 -0.20458 -0.17846 -0.20071 -0.11894 -0.13876
3638 -0.2227 -0.20326 -0.098001 -0.25535 -0.17618 -0.21323 -0.26862 -0.19025 -0.20334 -0.11948 -0.14659
3639 -0.18694 -0.19198 -0.11776 -0.23479 -0.16023 -0.17557 -0.21069 -0.18848 -0.1865 -0.11479 -0.12853
3640 -0.21392 -0.20893 -0.1435 -0.30361 -0.18662 -0.23239 -0.25551 -0.1997 -0.22709 -0.14312 -0.16902
3641 -0.2145 -0.20376 -0.11662 -0.26885 -0.20756 -0.2178 -0.27326 -0.20579 -0.19202 -0.12728 -0.16313
3642 -0.19858 -0.18331 -0.10883 -0.2292 -0.1821 -0.2004 -0.25382 -0.19305 -0.2084 -0.14147 -0.15463
3643 -0.20727 -0.20102 -0.12586 -0.21603 -0.18865 -0.20868 -0.23913 -0.19408 -0.21258 -0.1246 -0.14118
3644 -0.19353 -0.18402 -0.11931 -0.25437 -0.16951 -0.19447 -0.26317 -0.17502 -0.19336 -0.098091 -0.15848
3645 -0.21638 -0.20462 -0.14974 -0.25312 -0.19811 -0.20318 -0.25365 -0.21245 -0.21155 -0.12831 -0.15325
3646 -0.21905 -0.2111 -0.14212 -0.24488 -0.15862 -0.20522 -0.23099 -0.21011 -0.22575 -0.12915 -0.16454
3647 -0.24293 -0.2097 -0.12652 -0.27443 -0.1812 -0.21651 -0.2511 -0.20205 -0.22041 -0.14152 -0.17246
3648 -0.23537 -0.19149 -0.12587 -0.2618 -0.17275 -0.19471 -0.29305 -0.20662 -0.21253 -0.12723 -0.16437
3649 -0.21898 -0.18993 -0.13505 -0.25781 -0.17383 -0.20245 -0.22657 -0.20808 -0.20775 -0.12697 -0.166
3650 -0.18775 -0.1776 -0.11533 -0.26667 -0.18624 -0.18962 -0.28217 -0.21174 -0.19385 -0.11064 -0.15901
3651 -0.19532 -0.1912 -0.11566 -0.21298 -0.12137 -0.18501 -0.16995 -0.18339 -0.20041 -0.12033 -0.15278
3652 -0.20658 -0.18221 -0.14604 -0.26457 -0.16913 -0.2175 -0.28628 -0.19555 -0.21146 -0.13061 -0.1554
3653 -0.17698 -0.18649 -0.085983 -0.20749 -0.1429 -0.17725 -0.23567 -0.18534 -0.19463 -0.11734 -0.15433
3654 -0.24158 -0.22766 -0.12847 -0.2736 -0.17448 -0.22255 -0.28354 -0.22612 -0.22346 -0.1446 -0.17129
3655 -0.22595 -0.22569 -0.14214 -0.2529 -0.15081 -0.1841 -0.26061 -0.21411 -0.20962 -0.13967 -0.16862
3656 -0.22802 -0.19897 -0.14706 -0.25764 -0.18841 -0.21885 -0.26902 -0.21345 -0.22538 -0.14502 -0.17401
3657 -0.24995 -0.23847 -0.1599 -0.267 -0.20964 -0.23645 -0.28349 -0.23178 -0.22258 -0.14015 -0.16349
3658 -0.22024 -0.21411 -0.15931 -0.29931 -0.20778 -0.22005 -0.29178 -0.22019 -0.22747 -0.14186 -0.16834
3659 -0.19391 -0.18182 -0.13817 -0.21773 -0.14013 -0.1731 -0.20168 -0.18743 -0.17823 -0.12376 -0.17058
3660 -0.2009 -0.19046 -0.15261 -0.23226 -0.16676 -0.20852 -0.28303 -0.21788 -0.20603 -0.13969 -0.19155
3661 -0.22048 -0.19675 -0.11587 -0.23574 -0.16253 -0.1936 -0.21958 -0.20018 -0.20021 -0.12865 -0.16408
3662 -0.20468 -0.20404 -0.13293 -0.20924 -0.18875 -0.21709 -0.2951 -0.21068 -0.21498 -0.1321 -0.16985
3663 -0.19365 -0.19559 -0.13296 -0.25511 -0.16551 -0.17956 -0.27646 -0.20075 -0.18466 -0.12129 -0.1649
3664 -0.22929 -0.22628 -0.18317 -0.27433 -0.20301 -0.21994 -0.28858 -0.22509 -0.22824 -0.14895 -0.1654
3665 -0.2443 -0.21698 -0.13972 -0.31638 -0.17672 -0.20683 -0.2966 -0.2281 -0.23173 -0.14573 -0.17109
3666 -0.23116 -0.21758 -0.13777 -0.24197 -0.17374 -0.20507 -0.26086 -0.22924 -0.22173 -0.14444 -0.15544
3667 -0.21538 -0.20289 -0.13824 -0.23942 -0.18671 -0.20164 -0.28127 -0.21576 -0.21099 -0.13407 -0.16742
3668 -0.21728 -0.21797 -0.15701 -0.27392 -0.18881 -0.21875 -0.23982 -0.20804 -0.20866 -0.13677 -0.17291
3669 -0.21785 -0.20152 -0.14825 -0.27986 -0.19033 -0.22266 -0.26398 -0.20965 -0.20789 -0.13925 -0.1728
3670 -0.2255 -0.21756 -0.17668 -0.28142 -0.20472 -0.22127 -0.30588 -0.21866 -0.21646 -0.14182 -0.1841
3671 -0.25615 -0.2331 -0.17336 -0.28279 -0.18982 -0.22611 -0.26854 -0.22503 -0.23189 -0.14727 -0.20181
3672 -0.23801 -0.21564 -0.16939 -0.27119 -0.20259 -0.23808 -0.30017 -0.23668 -0.23111 -0.16181 -0.18396
3673 -0.22963 -0.201 -0.15675 -0.21229 -0.17703 -0.21024 -0.21449 -0.21268 -0.22597 -0.15046 -0.16923
3674 -0.21948 -0.18753 -0.14623 -0.24836 -0.16463 -0.21052 -0.26497 -0.19618 -0.20608 -0.12593 -0.15635
3675 -0.24736 -0.21405 -0.1608 -0.24186 -0.18494 -0.22751 -0.30112 -0.21391 -0.21827 -0.1326 -0.18098
3676 -0.24433 -0.23068 -0.16167 -0.28226 -0.18488 -0.22665 -0.26497 -0.23461 -0.21882 -0.14141 -0.18928
3677 -0.2431 -0.21457 -0.16735 -0.22156 -0.16003 -0.20288 -0.24575 -0.223 -0.21036 -0.14666 -0.17943
3678 -0.26209 -0.2449 -0.18511 -0.32862 -0.21653 -0.2444 -0.3018 -0.24639 -0.23392 -0.16317 -0.19297
3679 -0.21758 -0.21166 -0.17317 -0.27815 -0.17576 -0.21543 -0.24556 -0.20862 -0.21867 -0.14164 -0.18206
3680 -0.21511 -0.19603 -0.17058 -0.25966 -0.15869 -0.20717 -0.26438 -0.21643 -0.20674 -0.13837 -0.16677
3681 -0.23491 -0.22008 -0.17959 -0.29473 -0.18046 -0.23289 -0.27286 -0.23082 -0.24203 -0.15283 -0.18333
3682 -0.19959 -0.19486 -0.15046 -0.24275 -0.15428 -0.18218 -0.2095 -0.1956 -0.19479 -0.12007 -0.15178
3683 -0.1869 -0.17372 -0.14283 -0.26424 -0.13515 -0.20448 -0.24248 -0.2004 -0.22118 -0.12522 -0.15489
3684 -0.17904 -0.16643 -0.10687 -0.22339 -0.15342 -0.19484 -0.25896 -0.19117 -0.20462 -0.12123 -0.131
3685 -0.15569 -0.14182 -0.15813 -0.27734 -0.15593 -0.21149 -0.30789 -0.22584 -0.22253 -0.12109 -0.14514
3686 -0.10428 -0.076135 -0.054977 -0.1091 -0.1026 -0.1703 -0.20192 -0.17961 -0.20088 -0.096432 -0.097908
3687 -0.03745 -0.013145 0.051509 -0.049686 -0.043261 -0.13591 -0.1656 -0.12984 -0.16963 -0.060296 -0.062864
3688 -0.063325 -0.019389 0.078323 -0.065717 -0.058472 -0.12925 -0.23722 -0.12924 -0.19027 -0.05384 -0.047681
3689 0.021204 0.054091 0.15579 0.0072802 -0.011769 -0.052099 -0.094769 -0.055647 -0.14767 -0.028086 -0.0055926
3690 0.081306 0.11755 0.23956 0.0993 0.040675 0.0029105 -0.11335 0.019025 -0.10195 0.0041382 0.024131
3691 0.14327 0.16077 0.30893 0.218 0.13386 0.092065 0.044357 0.1043 -0.026545 0.049935 0.072157
3692 0.20591 0.23321 0.38485 0.23862 0.17186 0.13789 0.08735 0.18198 0.038181 0.095319 0.099443
3693 0.22241 0.24357 0.40935 0.24884 0.20025 0.15618 0.16433 0.2083 0.06653 0.086855 0.12234
3694 0.26837 0.29209 0.49417 0.28802 0.22269 0.1762 0.16113 0.25349 0.13458 0.10478 0.1314
3695 0.31224 0.36321 0.52466 0.41547 0.27707 0.24152 0.27507 0.32459 0.22897 0.15618 0.20284
3696 0.24755 0.29675 0.50861 0.29548 0.22611 0.22093 0.21044 0.27691 0.21718 0.14867 0.15944
3697 0.29404 0.34145 0.5593 0.38581 0.26827 0.26774 0.3328 0.33773 0.24528 0.16919 0.19285
3698 0.30742 0.36877 0.58166 0.39433 0.27894 0.30612 0.39786 0.35388 0.30654 0.20081 0.20741
3699 0.29396 0.35407 0.5456 0.38499 0.31078 0.29959 0.3734 0.34937 0.30699 0.20341 0.18461
3700 0.33942 0.38159 0.63037 0.4303 0.33845 0.35531 0.40039 0.38663 0.3746 0.2193 0.23389
3701 0.36727 0.37568 0.65258 0.49051 0.38756 0.36431 0.48943 0.42234 0.39028 0.22778 0.23413
3702 0.34756 0.41608 0.66274 0.45468 0.36665 0.36017 0.41962 0.43069 0.38514 0.21303 0.24515
3703 0.35374 0.39123 0.60971 0.48258 0.32811 0.33836 0.4501 0.40028 0.39672 0.19916 0.2341
3704 0.41568 0.45726 0.69038 0.55466 0.39129 0.39642 0.5372 0.466 0.46373 0.247 0.26851
3705 0.42435 0.488 0.71523 0.53621 0.39368 0.38957 0.53218 0.47789 0.4671 0.25698 0.28685
3706 0.43853 0.46202 0.71456 0.57095 0.41511 0.42981 0.55725 0.50991 0.48653 0.26038 0.29725
3707 0.41653 0.4754 0.68396 0.56755 0.35618 0.36967 0.45649 0.50133 0.47204 0.2525 0.27981
3708 0.49352 0.50883 0.75382 0.62975 0.49073 0.49684 0.62406 0.58311 0.54605 0.31807 0.34476
3709 0.4756 0.4996 0.75019 0.53719 0.43733 0.43862 0.61899 0.55445 0.50792 0.27341 0.2927
3710 0.46653 0.51805 0.72205 0.56443 0.40456 0.4314 0.61478 0.5548 0.5127 0.26781 0.29333
3711 0.48813 0.52125 0.73678 0.64031 0.46869 0.47641 0.67665 0.58808 0.54098 0.28261 0.32204
3712 0.4646 0.50414 0.74679 0.60227 0.42882 0.44964 0.58836 0.5729 0.50741 0.29089 0.33507
3713 0.51702 0.53311 0.76792 0.65666 0.43653 0.48329 0.59839 0.60234 0.53561 0.31094 0.33328
3714 0.45724 0.4835 0.74769 0.61586 0.42778 0.45835 0.6379 0.57471 0.53726 0.2942 0.31508
3715 0.46772 0.49926 0.77534 0.66526 0.43835 0.48824 0.58028 0.57929 0.53685 0.29771 0.33266
3716 0.49753 0.54406 0.76424 0.68712 0.4883 0.51396 0.71023 0.62527 0.57459 0.32784 0.378
3717 0.52162 0.54812 0.74477 0.66504 0.46716 0.51701 0.65253 0.64481 0.56978 0.33211 0.36597
3718 0.51676 0.54259 0.79511 0.69398 0.50413 0.50623 0.68735 0.65172 0.58409 0.32172 0.33634
3719 0.53188 0.54444 0.7574 0.68502 0.48098 0.48938 0.65103 0.63144 0.57418 0.30056 0.34953
3720 0.5654 0.56286 0.82056 0.72515 0.50875 0.57307 0.72952 0.69037 0.60873 0.35175 0.3699
3721 0.5025 0.50902 0.73361 0.63471 0.43411 0.49372 0.6612 0.62945 0.58186 0.30802 0.36209
3722 0.52028 0.55318 0.7658 0.68978 0.48026 0.52338 0.67574 0.63297 0.56007 0.32166 0.35583
3723 0.53739 0.56148 0.79794 0.72028 0.50233 0.53356 0.692 0.65876 0.58562 0.34406 0.36814
3724 0.54063 0.56729 0.79082 0.62401 0.4765 0.5333 0.67201 0.6414 0.61195 0.34892 0.38551
3725 0.50665 0.5256 0.73622 0.66829 0.45253 0.52378 0.63906 0.62052 0.58614 0.33201 0.32942
3726 0.54882 0.57833 0.79526 0.65115 0.47715 0.54339 0.74136 0.6654 0.6003 0.33009 0.37244
3727 0.5677 0.54787 0.78745 0.71353 0.50125 0.54746 0.76831 0.65013 0.6024 0.33357 0.35741
3728 0.51875 0.56022 0.74346 0.65293 0.48302 0.51852 0.68333 0.62731 0.5853 0.33006 0.35751
3729 0.54388 0.54533 0.78293 0.68972 0.49989 0.56374 0.70733 0.65418 0.59355 0.31952 0.36685
3730 0.48959 0.52502 0.71018 0.66024 0.47016 0.52057 0.63957 0.60353 0.55491 0.30317 0.35068
3731 0.51207 0.53275 0.73066 0.69976 0.49691 0.51634 0.71776 0.6187 0.57934 0.31774 0.36571
3732 0.4612 0.53351 0.71512 0.61543 0.42717 0.49626 0.6243 0.59151 0.56106 0.32719 0.3448
3733 0.46765 0.499 0.71751 0.62598 0.42091 0.48737 0.59023 0.58371 0.5387 0.30891 0.33629
3734 0.48703 0.54135 0.75971 0.66716 0.46389 0.53973 0.66899 0.60529 0.58055 0.32914 0.37818
3735 0.51995 0.56189 0.72742 0.62759 0.48702 0.53956 0.70604 0.61624 0.57867 0.32756 0.3677
3736 0.49812 0.51251 0.7314 0.61727 0.45117 0.50042 0.65748 0.59572 0.55387 0.30575 0.34414
3737 0.52504 0.52754 0.69796 0.63484 0.46601 0.51531 0.6542 0.5838 0.55631 0.31675 0.37388
3738 0.48263 0.49035 0.68421 0.6099 0.44668 0.48201 0.6232 0.5623 0.55805 0.29818 0.32353
3739 0.45866 0.47953 0.67646 0.57485 0.4432 0.47315 0.69418 0.54756 0.53328 0.29616 0.35782
3740 0.48793 0.50555 0.72603 0.60415 0.45767 0.50936 0.67846 0.57613 0.54069 0.3147 0.33599
3741 0.47056 0.51367 0.69769 0.61564 0.47274 0.52608 0.67303 0.58721 0.54615 0.30711 0.33468
3742 0.47443 0.5074 0.71374 0.60397 0.45158 0.48875 0.65575 0.55788 0.54019 0.3017 0.34516
3743 0.46558 0.4823 0.70886 0.6157 0.43896 0.49279 0.65686 0.55311 0.5226 0.31787 0.3355
3744 0.43791 0.4632 0.68723 0.57362 0.41967 0.47579 0.63608 0.54558 0.51294 0.28272 0.33692
3745 0.44129 0.46665 0.66667 0.5565 0.43736 0.46146 0.67034 0.50189 0.51419 0.2901 0.30136
3746 0.47208 0.48086 0.67031 0.66132 0.44774 0.50494 0.71267 0.57977 0.54002 0.29997 0.3361
3747 0.45576 0.46069 0.6647 0.5608 0.41876 0.4643 0.60506 0.53182 0.50191 0.29631 0.34602
3748 0.39584 0.42502 0.60306 0.5153 0.36959 0.41768 0.59017 0.49272 0.4625 0.26881 0.29233
3749 0.40257 0.42839 0.64095 0.52882 0.3844 0.43584 0.69742 0.50532 0.49537 0.28111 0.3067
3750 0.45374 0.48047 0.68765 0.5636 0.41802 0.45977 0.68021 0.50325 0.49734 0.29809 0.28959
3751 0.43996 0.4708 0.6808 0.63507 0.40911 0.47477 0.6291 0.52627 0.49738 0.29557 0.3341
3752 0.40282 0.44735 0.61014 0.54485 0.39477 0.41807 0.65049 0.49526 0.48798 0.25528 0.27566
3753 0.41539 0.45809 0.69243 0.60896 0.39477 0.44949 0.69043 0.51302 0.49525 0.27976 0.32119
3754 0.3612 0.40504 0.59258 0.42556 0.35373 0.40897 0.57271 0.44574 0.43928 0.24067 0.2851
3755 0.35337 0.39168 0.57275 0.5504 0.34404 0.40036 0.55478 0.45364 0.44382 0.25475 0.28509
3756 0.40054 0.45825 0.62227 0.50228 0.43758 0.48277 0.65673 0.48866 0.46197 0.28149 0.32961
3757 0.40052 0.4402 0.59889 0.50897 0.41521 0.4189 0.6267 0.46096 0.46245 0.24134 0.30248
3758 0.3972 0.43489 0.69124 0.58189 0.42961 0.49452 0.67232 0.49663 0.4717 0.27072 0.29152
3759 0.38926 0.44463 0.60868 0.54021 0.38468 0.41986 0.64786 0.47747 0.4539 0.25223 0.29277
3760 0.37013 0.43889 0.61742 0.53711 0.39809 0.424 0.6039 0.44723 0.45775 0.24803 0.27392
3761 0.3666 0.43256 0.61257 0.58393 0.39001 0.3994 0.58593 0.45174 0.44981 0.26077 0.29325
3762 0.34513 0.39354 0.58879 0.5524 0.3574 0.40851 0.5521 0.43837 0.427 0.23274 0.26413
3763 0.35351 0.40355 0.56272 0.46896 0.33813 0.37226 0.53486 0.41975 0.41185 0.23458 0.25681
3764 0.35787 0.39564 0.5968 0.51445 0.36987 0.37163 0.58294 0.42061 0.43526 0.23301 0.22465
3765 0.37419 0.41047 0.62386 0.4683 0.37573 0.387 0.57136 0.44302 0.42968 0.23004 0.27028
3766 0.32945 0.39393 0.58317 0.42108 0.35033 0.39067 0.57921 0.40841 0.43845 0.22906 0.2914
3767 0.35893 0.38619 0.60282 0.49322 0.36671 0.37747 0.6017 0.44528 0.43265 0.24832 0.25417
3768 0.34623 0.36675 0.55725 0.46063 0.35121 0.3796 0.53916 0.40155 0.41038 0.23624 0.23407
3769 0.30953 0.37292 0.55621 0.39482 0.32017 0.34664 0.5494 0.39886 0.38778 0.22691 0.24362
3770 0.30494 0.34661 0.55933 0.43043 0.32098 0.34996 0.51848 0.38693 0.39359 0.23332 0.22743
3771 0.28212 0.31363 0.51775 0.39493 0.28268 0.30707 0.46311 0.34973 0.37561 0.19885 0.22676
3772 0.32659 0.36985 0.55565 0.43265 0.32806 0.35533 0.52053 0.37962 0.40621 0.22031 0.25026
3773 0.33279 0.3664 0.5749 0.48067 0.37361 0.39547 0.54844 0.4039 0.40104 0.23586 0.24299
3774 0.26258 0.32636 0.53475 0.41946 0.30465 0.34887 0.5071 0.37263 0.35448 0.20129 0.21552
3775 0.25778 0.29109 0.49828 0.41048 0.29222 0.32157 0.43052 0.34387 0.33611 0.19265 0.18989
3776 0.23789 0.29036 0.49759 0.40447 0.25473 0.28429 0.41035 0.31914 0.32527 0.18105 0.16969
3777 0.24455 0.2769 0.48403 0.40908 0.2685 0.30051 0.43787 0.3293 0.32902 0.17747 0.16675
3778 0.24009 0.27499 0.48951 0.38251 0.22328 0.28592 0.37177 0.31354 0.3065 0.17886 0.19478
3779 0.19823 0.23229 0.41296 0.31414 0.20042 0.2538 0.34116 0.24939 0.28614 0.16718 0.14808
3780 0.22139 0.25045 0.44731 0.37046 0.196 0.25246 0.3497 0.28619 0.30061 0.18458 0.1641
3781 0.22485 0.25498 0.46427 0.39761 0.24922 0.2996 0.40243 0.29506 0.29954 0.19419 0.1803
3782 0.15132 0.22028 0.4428 0.29894 0.1925 0.24835 0.33058 0.23832 0.26694 0.16465 0.15831
3783 0.19421 0.23564 0.41286 0.38082 0.21478 0.25473 0.32677 0.26617 0.29295 0.15997 0.15505
3784 0.12949 0.20392 0.43033 0.32224 0.20679 0.234 0.3429 0.21745 0.23941 0.14579 0.14106
3785 0.14847 0.19055 0.39929 0.33056 0.16577 0.19896 0.31677 0.22185 0.25183 0.14271 0.13069
3786 0.17092 0.21576 0.39495 0.33155 0.1882 0.23656 0.32127 0.25171 0.23807 0.15422 0.11578
3787 0.11891 0.16174 0.38181 0.29142 0.12782 0.18397 0.2654 0.1754 0.22073 0.13335 0.10372
3788 0.18799 0.19935 0.4198 0.3714 0.21392 0.2339 0.38558 0.23834 0.27371 0.17042 0.13756
3789 0.14221 0.17686 0.3547 0.32298 0.17715 0.21358 0.30323 0.20672 0.23022 0.13452 0.11362
3790 0.085724 0.14989 0.35889 0.26032 0.17843 0.18365 0.25881 0.16131 0.21852 0.12822 0.12732
3791 0.098872 0.15259 0.35681 0.26333 0.13484 0.20452 0.27114 0.18184 0.20753 0.13183 0.11247
3792 0.10247 0.12448 0.32289 0.22302 0.13185 0.15396 0.2462 0.17106 0.19717 0.13232 0.075331
3793 0.075474 0.11507 0.27716 0.21798 0.12927 0.16422 0.23271 0.16037 0.17522 0.10546 0.065473
3794 0.045774 0.084552 0.26207 0.17216 0.095523 0.11367 0.19776 0.11202 0.13565 0.078977 0.04835
3795 0.054137 0.10789 0.26761 0.20454 0.084531 0.12462 0.17587 0.13209 0.15562 0.098059 0.040202
3796 0.035143 0.082965 0.26047 0.18149 0.072072 0.12656 0.23051 0.11646 0.15085 0.092311 0.071302
3797 0.030129 0.076891 0.24253 0.14512 0.038025 0.10095 0.19337 0.11421 0.12926 0.079765 0.03444
3798 0.0085476 0.072203 0.21124 0.18181 0.086027 0.10022 0.21226 0.088371 0.12088 0.076599 0.032101
3799 0.028767 0.083588 0.2051 0.076325 0.078836 0.10405 0.22257 0.099737 0.12513 0.067316 0.014074
3800 0.02272 0.059449 0.19297 0.10276 0.037747 0.049695 0.16582 0.065032 0.10959 0.05949 0.050041
3801 -0.0086745 0.018733 0.16679 0.054288 0.039201 0.055534 0.123 0.051685 0.088019 0.029158 0.0007061
3802 0.028739 0.056282 0.18887 0.11181 0.060894 0.077306 0.13792 0.071704 0.10782 0.049088 0.014568
3803 -0.0054035 0.0090884 0.15668 0.077349 0.026977 0.041776 0.063984 0.045455 0.073285 0.050591 0.0035661
3804 -0.035053 -0.014633 0.12954 0.027179 -0.02736 -0.0052062 0.039509 0.017893 0.042365 0.023969 -0.016731
3805 -0.024394 0.025974 0.1374 0.0391 0.021502 0.036039 0.05444 0.02336 0.050161 0.020792 -0.0014092
3806 -0.036231 0.0087536 0.13447 0.040253 -0.0071437 0.036375 0.07774 0.022718 0.06223 0.020939 0.0097834
3807 -0.063449 -0.013063 0.11454 -0.0061719 0.0049773 -0.0058528 0.040925 -0.0069673 0.0068886 -0.019524 -0.046878
3808 -0.091585 -0.029941 0.10032 0.05137 -0.059059 -0.044151 0.00088805 -0.03043 -0.0037404 -0.013448 -0.034917
3809 -0.063664 -0.048488 0.093761 -0.020117 -0.043577 -0.034329 -0.058146 -0.040544 -0.0078822 -0.0045869 -0.029356
3810 -0.066101 -0.032676 0.093469 -0.025371 -0.051231 -0.038753 -0.041933 -0.036686 -0.0012536 -0.010643 -0.03704
3811 -0.082856 -0.04707 0.061383 -0.021582 -0.056146 -0.043652 -0.041514 -0.04619 -0.010931 -0.022413 -0.076671
3812 -0.078385 -0.034394 0.060074 0.022417 -0.043364 -0.019189 0.019617 -0.03708 -0.017938 -0.019715 -0.049557
3813 -0.09073 -0.05135 0.069315 -0.067725 -0.026826 -0.030159 -0.00088245 -0.063348 -0.017331 -0.033682 -0.046973
3814 -0.077421 -0.037148 0.064266 -0.007161 -0.043552 -0.02534 -0.0012236 -0.034773 -0.016298 -0.022676 -0.066546
3815 -0.079615 -0.040897 0.065964 -0.01247 -0.043726 -0.03602 -0.0034686 -0.033239 -0.0040803 -0.024798 -0.064235
3816 -0.093823 -0.059339 0.019728 -0.012091 -0.066441 -0.054603 -0.080572 -0.056797 -0.054696 -0.032364 -0.061459
3817 -0.11864 -0.077059 0.017547 -0.066353 -0.10802 -0.095665 -0.06103 -0.10434 -0.045175 -0.038188 -0.070618
3818 -0.10231 -0.072594 0.033532 -0.029548 -0.047941 -0.059844 -0.09475 -0.071178 -0.048829 -0.045701 -0.094474
3819 -0.095873 -0.059388 0.035358 -0.014631 -0.095386 -0.06358 -0.06852 -0.062507 -0.033628 -0.039133 -0.072307
3820 -0.13218 -0.11164 0.010817 -0.10816 -0.091155 -0.087744 -0.11534 -0.090946 -0.075514 -0.075352 -0.08379
3821 -0.1358 -0.10296 -0.019816 -0.072401 -0.097309 -0.09919 -0.10601 -0.10713 -0.083489 -0.071609 -0.070599
3822 -0.12828 -0.10237 0.0061223 -0.026384 -0.079077 -0.078788 -0.07825 -0.10107 -0.069254 -0.067313 -0.08363
3823 -0.15352 -0.1242 -0.020988 -0.088849 -0.1215 -0.10371 -0.11104 -0.12015 -0.091663 -0.070344 -0.10691
3824 -0.16232 -0.12683 -0.033835 -0.13286 -0.11047 -0.10904 -0.10146 -0.12386 -0.084365 -0.081131 -0.085747
3825 -0.10119 -0.094664 0.0061473 -0.046684 -0.090083 -0.08231 -0.049703 -0.088899 -0.063647 -0.056692 -0.080029
3826 -0.1277 -0.094599 0.027768 -0.081777 -0.091786 -0.099286 -0.12957 -0.10366 -0.059118 -0.04927 -0.1021
3827 -0.13707 -0.12973 -0.0080633 -0.080497 -0.10346 -0.098529 -0.1339 -0.1183 -0.095735 -0.072761 -0.10913
3828 -0.13948 -0.11195 0.010144 -0.11109 -0.11132 -0.088742 -0.087425 -0.11368 -0.066358 -0.050608 -0.10737
3829 -0.14726 -0.11085 -0.03899 -0.064363 -0.079338 -0.10964 -0.11601 -0.12989 -0.10469 -0.096285 -0.096015
3830 -0.15916 -0.14329 -0.073499 -0.16206 -0.12211 -0.13061 -0.15597 -0.13218 -0.10009 -0.083556 -0.10169
3831 -0.1595 -0.12671 -0.016513 -0.089079 -0.10703 -0.10394 -0.1332 -0.12688 -0.093297 -0.079064 -0.10562
3832 -0.17096 -0.134 -0.07249 -0.097152 -0.14144 -0.12682 -0.18102 -0.13105 -0.10911 -0.082463 -0.10675
3833 -0.16702 -0.14324 -0.043428 -0.10509 -0.13761 -0.14183 -0.15467 -0.15894 -0.11817 -0.097457 -0.12839
3834 -0.19741 -0.14437 -0.044175 -0.10031 -0.13097 -0.14002 -0.11159 -0.15238 -0.14295 -0.095162 -0.12188
3835 -0.14319 -0.1295 -0.068417 -0.11542 -0.13592 -0.15973 -0.18183 -0.17515 -0.12917 -0.08913 -0.13363
3836 -0.16653 -0.15741 -0.030038 -0.17857 -0.14724 -0.14845 -0.16577 -0.16355 -0.14881 -0.096489 -0.11451
3837 -0.17517 -0.13507 -0.045212 -0.16251 -0.098362 -0.12181 -0.13018 -0.14338 -0.10141 -0.080202 -0.11094
3838 -0.19236 -0.17013 -0.08296 -0.15689 -0.152 -0.16205 -0.1757 -0.16999 -0.15531 -0.103 -0.15467
3839 -0.15735 -0.15282 -0.068378 -0.11591 -0.14318 -0.15123 -0.18589 -0.15586 -0.13323 -0.089914 -0.10903
3840 -0.21484 -0.17785 -0.065098 -0.15534 -0.15808 -0.17024 -0.19961 -0.19049 -0.14149 -0.10865 -0.17797
3841 -0.17842 -0.15825 -0.072714 -0.17732 -0.13367 -0.1549 -0.21658 -0.16278 -0.13915 -0.1127 -0.12533
3842 -0.16344 -0.13344 -0.034467 -0.10031 -0.10011 -0.12227 -0.13441 -0.14486 -0.11549 -0.074304 -0.11294
3843 -0.20018 -0.16928 -0.092228 -0.18856 -0.16192 -0.18123 -0.23021 -0.18824 -0.15057 -0.11307 -0.15974
3844 -0.18121 -0.15274 -0.083889 -0.15889 -0.13 -0.14387 -0.18621 -0.16297 -0.14103 -0.10012 -0.13081
3845 -0.21665 -0.18258 -0.11853 -0.23377 -0.17555 -0.19802 -0.20977 -0.19925 -0.15537 -0.12227 -0.14995
3846 -0.20666 -0.17055 -0.10418 -0.14228 -0.13393 -0.15884 -0.19588 -0.18688 -0.15154 -0.10774 -0.15808
3847 -0.21456 -0.17252 -0.076176 -0.20599 -0.14925 -0.16574 -0.2051 -0.20051 -0.15337 -0.10617 -0.1445
3848 -0.20615 -0.16534 -0.09136 -0.18149 -0.15782 -0.1702 -0.19641 -0.19553 -0.16525 -0.12052 -0.16443
3849 -0.16867 -0.16132 -0.10217 -0.19882 -0.15315 -0.16279 -0.1933 -0.17071 -0.14368 -0.095676 -0.12083
3850 -0.19889 -0.16556 -0.096765 -0.19456 -0.13929 -0.16473 -0.19591 -0.18891 -0.1676 -0.11226 -0.14115
3851 -0.22288 -0.1875 -0.098316 -0.19832 -0.18736 -0.20421 -0.26145 -0.19808 -0.17899 -0.11359 -0.14895
3852 -0.17299 -0.17516 -0.096097 -0.16211 -0.14168 -0.16039 -0.20973 -0.18029 -0.1582 -0.11397 -0.14446
3853 -0.22342 -0.19267 -0.087121 -0.17407 -0.16045 -0.18916 -0.19753 -0.2017 -0.17957 -0.12567 -0.15813
3854 -0.20671 -0.18125 -0.10907 -0.19523 -0.16283 -0.17757 -0.24142 -0.21122 -0.18187 -0.11606 -0.15891
3855 -0.19778 -0.1551 -0.095003 -0.15308 -0.1338 -0.16258 -0.19941 -0.18903 -0.15276 -0.10185 -0.15905
3856 -0.22988 -0.19045 -0.0932 -0.25291 -0.19813 -0.21879 -0.21748 -0.21644 -0.1681 -0.11842 -0.17087
3857 -0.21095 -0.1764 -0.11188 -0.25869 -0.18511 -0.19582 -0.23959 -0.20672 -0.16922 -0.11959 -0.14578
3858 -0.22053 -0.19716 -0.14678 -0.25039 -0.17297 -0.18529 -0.2664 -0.21302 -0.19319 -0.12655 -0.17862
3859 -0.23692 -0.21498 -0.13247 -0.27472 -0.20402 -0.20679 -0.27797 -0.23698 -0.21343 -0.1473 -0.18769
3860 -0.21432 -0.18787 -0.10818 -0.17921 -0.18197 -0.18499 -0.2322 -0.20076 -0.18744 -0.12779 -0.16121
[truncated: 4,730 more chars]
