# Supplementary material for: Insulin modulates the frequency of Ca2+ oscillations in mouse pancreatic islets
Source: PLoS One. 2017 Aug 28;12(8):e0183569. doi: 10.1371/journal.pone.0183569 (PMC5573301; doi:10.1371/journal.pone.0183569)
Supplement: S1 File — All the time traces of detrended Ca2+ oscillations for constant insulin infusion (0, 100, or 1000 nM) and alternating insulin infusion (100, 500, or 1000 nM with 4 or 5 min periods) were compressed as a single file, S1_File.zip, in which each imaging experiment was recorded as a text file where the first column represents time (sec) and the following columns represent detrended Ca2+ traces from multiple islets. (ZIP) [file pone.0183569.s001.zip › data_1000I_120s_2.txt]

1 -0.078862 -0.080772 -0.042681 -0.17303 -0.10066 -0.17784 -0.041912 -0.12635 -0.092692 -0.087632 -0.14031 -0.18427 -0.1799 -0.18038
2 -0.097371 -0.11868 -0.049838 -0.17248 -0.10904 -0.19143 -0.047221 -0.13183 -0.094213 -0.1034 -0.16796 -0.20381 -0.15674 -0.18491
3 -0.07796 -0.090807 -0.04315 -0.17261 -0.094366 -0.18835 -0.038639 -0.11808 -0.088731 -0.097051 -0.15514 -0.19216 -0.17252 -0.18378
4 -0.091891 -0.082133 -0.041664 -0.17555 -0.093458 -0.17577 -0.040582 -0.11717 -0.086474 -0.086086 -0.14892 -0.18966 -0.15406 -0.1823
5 -0.080011 -0.092107 -0.035364 -0.16488 -0.084067 -0.18514 -0.038176 -0.11611 -0.094071 -0.10443 -0.14418 -0.2014 -0.1463 -0.17092
6 -0.10361 -0.1089 -0.084219 -0.16703 -0.10863 -0.19855 -0.056685 -0.13349 -0.11131 -0.11302 -0.16843 -0.21046 -0.17395 -0.21255
7 -0.072303 -0.093436 -0.042809 -0.1553 -0.086404 -0.1735 -0.04643 -0.12658 -0.093256 -0.10301 -0.15552 -0.1907 -0.14241 -0.19789
8 -0.098439 -0.099826 -0.059693 -0.16969 -0.10265 -0.17732 -0.050076 -0.12346 -0.098282 -0.10295 -0.16542 -0.19306 -0.16478 -0.19626
9 -0.080631 -0.092444 -0.05014 -0.15945 -0.097167 -0.17694 -0.046017 -0.1324 -0.092972 -0.096124 -0.15542 -0.18611 -0.14601 -0.17789
10 -0.084507 -0.095366 -0.074647 -0.16771 -0.11193 -0.18844 -0.056015 -0.13468 -0.11161 -0.11471 -0.18228 -0.19418 -0.17478 -0.19438
11 -0.068466 -0.11689 -0.060017 -0.15538 -0.091178 -0.17905 -0.042378 -0.12865 -0.093424 -0.085609 -0.15246 -0.17609 -0.15914 -0.17289
12 -0.089583 -0.11218 -0.067752 -0.17498 -0.10446 -0.19243 -0.060286 -0.14017 -0.10847 -0.094876 -0.17134 -0.19382 -0.15019 -0.21969
13 -0.082781 -0.10649 -0.046037 -0.16514 -0.088822 -0.18822 -0.047914 -0.13802 -0.09744 -0.097783 -0.17413 -0.1868 -0.1403 -0.19855
14 -0.089666 -0.092055 -0.056801 -0.16213 -0.095968 -0.18078 -0.057102 -0.13074 -0.097251 -0.094428 -0.14409 -0.17614 -0.15603 -0.16268
15 -0.078214 -0.10263 -0.064966 -0.16998 -0.090524 -0.19513 -0.055 -0.12957 -0.10043 -0.10467 -0.16098 -0.19051 -0.16305 -0.19136
16 -0.08665 -0.1179 -0.068114 -0.15002 -0.097953 -0.17962 -0.055795 -0.13114 -0.095867 -0.086225 -0.16334 -0.18598 -0.14313 -0.19532
17 -0.08274 -0.11645 -0.069185 -0.16139 -0.10163 -0.184 -0.062468 -0.13468 -0.099065 -0.1019 -0.16402 -0.18825 -0.16503 -0.18887
18 -0.069394 -0.09289 -0.038199 -0.14797 -0.098954 -0.19602 -0.051522 -0.13273 -0.096922 -0.090009 -0.1537 -0.17438 -0.14539 -0.19764
19 -0.068233 -0.091128 -0.067776 -0.15529 -0.10579 -0.17952 -0.06045 -0.12304 -0.09865 -0.10001 -0.16563 -0.18387 -0.14602 -0.18526
20 -0.068435 -0.087896 -0.044719 -0.15271 -0.090992 -0.1726 -0.063683 -0.11989 -0.095148 -0.092452 -0.1499 -0.18442 -0.12495 -0.18243
21 -0.054507 -0.099751 -0.04252 -0.14932 -0.088975 -0.1847 -0.051628 -0.11727 -0.088035 -0.086705 -0.15263 -0.18045 -0.14462 -0.16775
22 -0.078016 -0.11556 -0.060272 -0.16586 -0.10612 -0.19202 -0.070587 -0.1342 -0.10204 -0.10634 -0.16688 -0.18814 -0.12957 -0.1978
23 -0.084711 -0.10781 -0.07139 -0.15583 -0.11085 -0.19047 -0.066543 -0.14776 -0.10329 -0.090208 -0.16739 -0.19003 -0.14815 -0.2047
24 -0.088536 -0.11045 -0.055478 -0.17821 -0.12879 -0.20115 -0.08443 -0.15609 -0.10951 -0.11851 -0.17873 -0.20243 -0.18729 -0.20087
25 -0.079138 -0.099048 -0.047288 -0.1665 -0.11323 -0.1821 -0.067601 -0.13875 -0.11032 -0.11485 -0.17388 -0.19467 -0.18048 -0.18372
26 -0.056642 -0.070212 -0.045366 -0.14855 -0.091797 -0.16816 -0.048289 -0.12131 -0.097595 -0.09147 -0.13928 -0.17769 -0.1138 -0.18208
27 -0.081876 -0.085533 -0.048004 -0.1756 -0.11581 -0.17826 -0.061372 -0.12967 -0.10028 -0.11514 -0.17198 -0.19092 -0.1524 -0.18534
28 -0.066339 -0.097685 -0.044767 -0.15057 -0.096208 -0.17151 -0.070393 -0.12614 -0.093007 -0.106 -0.15444 -0.17416 -0.13964 -0.18585
29 -0.079341 -0.082474 -0.047605 -0.15495 -0.11931 -0.1868 -0.065434 -0.1387 -0.096485 -0.11661 -0.14486 -0.19593 -0.17231 -0.18924
30 -0.069178 -0.061743 -0.055498 -0.16276 -0.10093 -0.16982 -0.064709 -0.12871 -0.091737 -0.099834 -0.14189 -0.17961 -0.14422 -0.15897
31 -0.078393 -0.093157 -0.061787 -0.16144 -0.11092 -0.204 -0.063948 -0.13404 -0.098333 -0.10946 -0.1653 -0.18719 -0.16494 -0.19354
32 -0.080258 -0.090858 -0.053451 -0.1659 -0.1117 -0.18762 -0.061512 -0.13454 -0.10468 -0.12179 -0.16191 -0.19414 -0.14224 -0.16875
33 -0.081502 -0.099876 -0.047692 -0.15217 -0.10668 -0.16448 -0.062977 -0.13385 -0.098437 -0.1102 -0.16741 -0.18086 -0.14034 -0.16355
34 -0.06615 -0.088284 -0.058616 -0.15581 -0.091626 -0.16157 -0.053599 -0.12766 -0.093908 -0.10318 -0.14787 -0.16749 -0.12116 -0.1702
35 -0.073663 -0.094245 -0.05792 -0.15443 -0.097978 -0.17688 -0.057711 -0.11956 -0.08704 -0.10799 -0.16602 -0.17013 -0.14692 -0.18649
36 -0.076972 -0.10624 -0.041906 -0.16889 -0.10765 -0.17818 -0.068728 -0.13672 -0.11136 -0.11425 -0.16007 -0.17559 -0.1405 -0.1796
37 -0.086221 -0.087829 -0.05134 -0.13965 -0.097752 -0.16553 -0.056492 -0.12855 -0.10181 -0.094042 -0.15198 -0.15966 -0.13841 -0.19721
38 -0.077636 -0.072264 -0.036022 -0.15699 -0.095024 -0.16646 -0.047568 -0.12174 -0.095738 -0.098462 -0.14643 -0.16381 -0.13563 -0.17746
39 -0.082837 -0.083357 -0.040313 -0.15259 -0.096553 -0.16882 -0.058579 -0.12688 -0.10451 -0.10374 -0.14694 -0.18076 -0.15974 -0.19418
40 -0.088645 -0.092675 -0.055532 -0.15675 -0.098951 -0.14558 -0.049536 -0.12541 -0.10125 -0.094433 -0.16118 -0.17614 -0.1277 -0.1735
41 -0.082643 -0.09751 -0.054881 -0.16413 -0.10965 -0.16129 -0.07131 -0.13705 -0.10762 -0.094988 -0.16647 -0.16773 -0.12088 -0.18007
42 -0.08086 -0.091051 -0.027939 -0.13961 -0.090508 -0.16468 -0.056668 -0.11441 -0.1008 -0.078792 -0.15293 -0.16175 -0.13449 -0.17755
43 -0.081696 -0.099993 -0.04725 -0.15768 -0.11615 -0.17453 -0.076745 -0.12799 -0.08907 -0.087664 -0.15819 -0.16192 -0.15863 -0.18381
44 -0.093136 -0.10096 -0.065324 -0.15235 -0.098229 -0.15536 -0.080315 -0.12609 -0.11209 -0.10031 -0.16288 -0.17794 -0.12808 -0.19702
45 -0.080749 -0.08924 -0.031211 -0.15489 -0.11 -0.17089 -0.063759 -0.12131 -0.10525 -0.092682 -0.15367 -0.17396 -0.14419 -0.19576
46 -0.08023 -0.10166 -0.042098 -0.15009 -0.10613 -0.1639 -0.078352 -0.12393 -0.10401 -0.081726 -0.16191 -0.17395 -0.15095 -0.1987
47 -0.092617 -0.09644 -0.056446 -0.14796 -0.10476 -0.17036 -0.070152 -0.13536 -0.094871 -0.092659 -0.1598 -0.18073 -0.1426 -0.18198
48 -0.079151 -0.094201 -0.025285 -0.15395 -0.092528 -0.15402 -0.060168 -0.11476 -0.099682 -0.080531 -0.14772 -0.16335 -0.14303 -0.18329
49 -0.090535 -0.10796 -0.060524 -0.16244 -0.10894 -0.18073 -0.073718 -0.12733 -0.097669 -0.10631 -0.15817 -0.18074 -0.12809 -0.19833
50 -0.086685 -0.088189 -0.036524 -0.14086 -0.097979 -0.16742 -0.068858 -0.11083 -0.094253 -0.077336 -0.15896 -0.17865 -0.15747 -0.17919
51 -0.075748 -0.10249 -0.038324 -0.15604 -0.09114 -0.15636 -0.058056 -0.1224 -0.1042 -0.082519 -0.16086 -0.17011 -0.13889 -0.19016
52 -0.080602 -0.077391 -0.03018 -0.13909 -0.088267 -0.16809 -0.064011 -0.12447 -0.082792 -0.07554 -0.16077 -0.16186 -0.12932 -0.18222
53 -0.088478 -0.085684 -0.053721 -0.14545 -0.094071 -0.14628 -0.063407 -0.10745 -0.086101 -0.08388 -0.1571 -0.17706 -0.11004 -0.15581
54 -0.092317 -0.098219 -0.053938 -0.14818 -0.097604 -0.16459 -0.061128 -0.12309 -0.098597 -0.08564 -0.16338 -0.17061 -0.12895 -0.20714
55 -0.09011 -0.09481 -0.063705 -0.16594 -0.11077 -0.1796 -0.085335 -0.13511 -0.10841 -0.097735 -0.16277 -0.1829 -0.15898 -0.19969
56 -0.088401 -0.094141 -0.048941 -0.15649 -0.10693 -0.17499 -0.063065 -0.12852 -0.10081 -0.085694 -0.1645 -0.17382 -0.14349 -0.18977
57 -0.089337 -0.093078 -0.066998 -0.15547 -0.10816 -0.1741 -0.072857 -0.12978 -0.097179 -0.094753 -0.16862 -0.1768 -0.15906 -0.19486
58 -0.097515 -0.083529 -0.049824 -0.16575 -0.10126 -0.17202 -0.080199 -0.13498 -0.10808 -0.095976 -0.15849 -0.17955 -0.13908 -0.18039
59 -0.099386 -0.10558 -0.060525 -0.16302 -0.10082 -0.18419 -0.089125 -0.12681 -0.10461 -0.098136 -0.16791 -0.18287 -0.15229 -0.20822
60 -0.067373 -0.064618 -0.057524 -0.14942 -0.097455 -0.16057 -0.061844 -0.1245 -0.09024 -0.091483 -0.15553 -0.16771 -0.11472 -0.18686
61 -0.086479 -0.090277 -0.065195 -0.15941 -0.11339 -0.18631 -0.073049 -0.13892 -0.10631 -0.095516 -0.16328 -0.17733 -0.13596 -0.20262
62 -0.064341 -0.069334 -0.030567 -0.15927 -0.083262 -0.13579 -0.054917 -0.10565 -0.090969 -0.07716 -0.1448 -0.14803 -0.11618 -0.17546
63 -0.097899 -0.098079 -0.068732 -0.16329 -0.10521 -0.18767 -0.087506 -0.14339 -0.10113 -0.10201 -0.16575 -0.17671 -0.1428 -0.19108
64 -0.11854 -0.1202 -0.084725 -0.18483 -0.13247 -0.20859 -0.099472 -0.16057 -0.12513 -0.1191 -0.1825 -0.20613 -0.16639 -0.20715
65 -0.092305 -0.11486 -0.07723 -0.17231 -0.10263 -0.18998 -0.077269 -0.14328 -0.11373 -0.11318 -0.16229 -0.18126 -0.14572 -0.21516
66 -0.093665 -0.088176 -0.060278 -0.16316 -0.097124 -0.17044 -0.074047 -0.13283 -0.10375 -0.11006 -0.15772 -0.16455 -0.13095 -0.19737
67 -0.087701 -0.10193 -0.085421 -0.16657 -0.11311 -0.1883 -0.090735 -0.14884 -0.12359 -0.11633 -0.17269 -0.18749 -0.14452 -0.20521
68 -0.093053 -0.10699 -0.048498 -0.16328 -0.099376 -0.17755 -0.080694 -0.12832 -0.10897 -0.1117 -0.16531 -0.1773 -0.1215 -0.2001
69 -0.096908 -0.10581 -0.04734 -0.16325 -0.11792 -0.19247 -0.082147 -0.15602 -0.12116 -0.11263 -0.17839 -0.18913 -0.15045 -0.22449
70 -0.10749 -0.12045 -0.095332 -0.18807 -0.12638 -0.20704 -0.092282 -0.14907 -0.12918 -0.10991 -0.1711 -0.19131 -0.16234 -0.22788
71 -0.10224 -0.10642 -0.063713 -0.15385 -0.10705 -0.18991 -0.086311 -0.14323 -0.11011 -0.099812 -0.17394 -0.18984 -0.131 -0.20397
72 -0.077836 -0.084461 -0.052306 -0.15263 -0.10434 -0.17232 -0.068398 -0.13672 -0.10002 -0.11008 -0.14517 -0.1738 -0.12376 -0.17571
73 -0.081871 -0.088185 -0.056313 -0.16308 -0.099818 -0.1711 -0.080912 -0.13331 -0.11535 -0.093097 -0.15376 -0.1803 -0.16026 -0.20038
74 -0.10307 -0.10161 -0.062692 -0.16627 -0.088269 -0.16842 -0.079376 -0.1314 -0.1197 -0.11609 -0.16227 -0.16728 -0.12078 -0.20406
75 -0.098279 -0.1073 -0.064268 -0.15689 -0.11673 -0.15713 -0.084102 -0.14142 -0.1079 -0.12118 -0.16923 -0.18337 -0.12975 -0.19729
76 -0.10213 -0.10291 -0.070925 -0.1676 -0.10913 -0.17525 -0.08139 -0.13736 -0.10477 -0.1206 -0.16561 -0.1827 -0.13225 -0.18294
77 -0.097315 -0.11035 -0.045985 -0.16924 -0.10806 -0.17989 -0.088749 -0.14306 -0.11224 -0.11959 -0.1671 -0.18321 -0.14389 -0.19113
78 -0.083524 -0.085546 -0.055828 -0.16622 -0.10087 -0.16408 -0.068726 -0.12856 -0.094871 -0.11291 -0.15959 -0.17046 -0.12 -0.19371
79 -0.074763 -0.070647 -0.040171 -0.14978 -0.092618 -0.15492 -0.063743 -0.12561 -0.092118 -0.1083 -0.14638 -0.15957 -0.12061 -0.15528
80 -0.091819 -0.092299 -0.061435 -0.17877 -0.11564 -0.17646 -0.083488 -0.14174 -0.10651 -0.11907 -0.16481 -0.18445 -0.14294 -0.19173
81 -0.089543 -0.10555 -0.043098 -0.17049 -0.11467 -0.17249 -0.082907 -0.13699 -0.097928 -0.1249 -0.16917 -0.18861 -0.12153 -0.19214
82 -0.091341 -0.096435 -0.044322 -0.15746 -0.10364 -0.16895 -0.075473 -0.14262 -0.095978 -0.12896 -0.15711 -0.17668 -0.13693 -0.18285
83 -0.084093 -0.075411 -0.04369 -0.16255 -0.091941 -0.15649 -0.063273 -0.11246 -0.091239 -0.10105 -0.14931 -0.16422 -0.12609 -0.18392
84 -0.087059 -0.077996 -0.046356 -0.16417 -0.094306 -0.15203 -0.062408 -0.12431 -0.094368 -0.11673 -0.16412 -0.164 -0.12973 -0.18058
85 -0.112 -0.11324 -0.074652 -0.17754 -0.11519 -0.1843 -0.077437 -0.14809 -0.11612 -0.13084 -0.19211 -0.17703 -0.1397 -0.19227
86 -0.10616 -0.10543 -0.065737 -0.18283 -0.12393 -0.19483 -0.077826 -0.15138 -0.11203 -0.11918 -0.18982 -0.17408 -0.15301 -0.20215
87 -0.10696 -0.13011 -0.083706 -0.1831 -0.13961 -0.19573 -0.094031 -0.1584 -0.11417 -0.13029 -0.20112 -0.18232 -0.16555 -0.20843
88 -0.10639 -0.12743 -0.067863 -0.18315 -0.13327 -0.18843 -0.084755 -0.14178 -0.12482 -0.12042 -0.18367 -0.18617 -0.16877 -0.18923
89 -0.097924 -0.11653 -0.072878 -0.18202 -0.11697 -0.18815 -0.075137 -0.13825 -0.13062 -0.12541 -0.16465 -0.17456 -0.13545 -0.17818
90 -0.10787 -0.12969 -0.060183 -0.17984 -0.12529 -0.19244 -0.086894 -0.15997 -0.12935 -0.11986 -0.18934 -0.18483 -0.15695 -0.21427
91 -0.09848 -0.11739 -0.055794 -0.18277 -0.13194 -0.19192 -0.085123 -0.15004 -0.12202 -0.11576 -0.18488 -0.18534 -0.13675 -0.21021
92 -0.1106 -0.12215 -0.063166 -0.17792 -0.13255 -0.18645 -0.082251 -0.13649 -0.11965 -0.12303 -0.1712 -0.18278 -0.14215 -0.20036
93 -0.094732 -0.10711 -0.04935 -0.17074 -0.10388 -0.17678 -0.060887 -0.12921 -0.11571 -0.10605 -0.16608 -0.1713 -0.11089 -0.18787
94 -0.094982 -0.12611 -0.066909 -0.19097 -0.13756 -0.19795 -0.081798 -0.14593 -0.12284 -0.12665 -0.17753 -0.18665 -0.15329 -0.20456
95 -0.10425 -0.13473 -0.062731 -0.18054 -0.13372 -0.21245 -0.081835 -0.14956 -0.12884 -0.11915 -0.17946 -0.17529 -0.13515 -0.19269
96 -0.09497 -0.11136 -0.056747 -0.17257 -0.11448 -0.18872 -0.070146 -0.14439 -0.11062 -0.11274 -0.16827 -0.17497 -0.12878 -0.18552
97 -0.10728 -0.12204 -0.068537 -0.18772 -0.12983 -0.19621 -0.09258 -0.14144 -0.11464 -0.13157 -0.18059 -0.18346 -0.14058 -0.1827
98 -0.10274 -0.10928 -0.04839 -0.16554 -0.11297 -0.1694 -0.060668 -0.13149 -0.10154 -0.094385 -0.17494 -0.16875 -0.11277 -0.19163
99 -0.095245 -0.11352 -0.062251 -0.15828 -0.11135 -0.17796 -0.07546 -0.13747 -0.12025 -0.1109 -0.16119 -0.1745 -0.13257 -0.17661
100 -0.10073 -0.10351 -0.067267 -0.16942 -0.12596 -0.18199 -0.080459 -0.13816 -0.11038 -0.12791 -0.15851 -0.18245 -0.14056 -0.18044
101 -0.090963 -0.12093 -0.060177 -0.17927 -0.12016 -0.18462 -0.078983 -0.14765 -0.1211 -0.1241 -0.18857 -0.17616 -0.14165 -0.19081
102 -0.10029 -0.092446 -0.046974 -0.16723 -0.12036 -0.18637 -0.08314 -0.12967 -0.10579 -0.10642 -0.15055 -0.15702 -0.15136 -0.17338
103 -0.11033 -0.099638 -0.06229 -0.17396 -0.11439 -0.17513 -0.077608 -0.13774 -0.11456 -0.11638 -0.17252 -0.16929 -0.11701 -0.17123
104 -0.097409 -0.11879 -0.053659 -0.16416 -0.10287 -0.17425 -0.078222 -0.14721 -0.11118 -0.11095 -0.18352 -0.15858 -0.12274 -0.18318
105 -0.10265 -0.11726 -0.070146 -0.1675 -0.11919 -0.18554 -0.084881 -0.14657 -0.11112 -0.12355 -0.17326 -0.16917 -0.13712 -0.17232
106 -0.11124 -0.12449 -0.057749 -0.18863 -0.12412 -0.21311 -0.093259 -0.14602 -0.11945 -0.13082 -0.18165 -0.17844 -0.12703 -0.19798
107 -0.099385 -0.10526 -0.045013 -0.17311 -0.10888 -0.17704 -0.07335 -0.12181 -0.10388 -0.099949 -0.15781 -0.16089 -0.12582 -0.15596
108 -0.099084 -0.096297 -0.065909 -0.16841 -0.11249 -0.17793 -0.075512 -0.11682 -0.10646 -0.1127 -0.16293 -0.17065 -0.12828 -0.15363
109 -0.11461 -0.11474 -0.079158 -0.17784 -0.12975 -0.19269 -0.091779 -0.14438 -0.10755 -0.12467 -0.17607 -0.18248 -0.13113 -0.19407
110 -0.10881 -0.10867 -0.065443 -0.17369 -0.12815 -0.1931 -0.081514 -0.13527 -0.11133 -0.12362 -0.17641 -0.1844 -0.13134 -0.17637
111 -0.098704 -0.091996 -0.050778 -0.16769 -0.11756 -0.18091 -0.072715 -0.11287 -0.10445 -0.10561 -0.16061 -0.15128 -0.13786 -0.17037
112 -0.11251 -0.11514 -0.058862 -0.17805 -0.1256 -0.17715 -0.083483 -0.14779 -0.1244 -0.12829 -0.1704 -0.17928 -0.15045 -0.178
113 -0.09872 -0.11208 -0.061183 -0.17652 -0.11768 -0.16816 -0.080163 -0.13964 -0.11904 -0.12319 -0.16803 -0.16516 -0.15805 -0.18556
114 -0.11183 -0.10322 -0.048638 -0.18427 -0.12336 -0.19446 -0.078981 -0.13884 -0.11115 -0.13032 -0.1782 -0.18037 -0.13447 -0.19941
115 -0.11508 -0.10906 -0.060341 -0.183 -0.12391 -0.177 -0.086686 -0.15142 -0.11317 -0.13988 -0.16977 -0.17788 -0.15321 -0.18354
116 -0.11457 -0.11401 -0.06152 -0.18728 -0.11605 -0.18955 -0.093262 -0.14586 -0.12369 -0.13619 -0.1856 -0.18795 -0.13665 -0.18375
117 -0.10234 -0.11452 -0.062658 -0.18015 -0.11037 -0.18686 -0.087799 -0.13388 -0.13251 -0.13396 -0.17005 -0.17534 -0.12852 -0.19419
118 -0.10317 -0.095353 -0.052975 -0.15968 -0.097869 -0.17503 -0.068485 -0.13872 -0.11914 -0.13311 -0.16678 -0.16527 -0.11178 -0.175
119 -0.10676 -0.10322 -0.070866 -0.19187 -0.11685 -0.20584 -0.10322 -0.13979 -0.13336 -0.14669 -0.18308 -0.19036 -0.16141 -0.18998
120 -0.10137 -0.11384 -0.07482 -0.18517 -0.12082 -0.20681 -0.10092 -0.14301 -0.1207 -0.15012 -0.18428 -0.18233 -0.14461 -0.19334
121 -0.091799 -0.086196 -0.056742 -0.17905 -0.10187 -0.18031 -0.081597 -0.14146 -0.10513 -0.11847 -0.16215 -0.17 -0.15304 -0.18676
122 -0.099555 -0.090607 -0.058645 -0.18005 -0.1155 -0.19847 -0.084903 -0.14671 -0.1299 -0.13211 -0.18038 -0.17854 -0.12418 -0.18263
123 -0.14215 -0.1388 -0.089457 -0.21876 -0.16384 -0.23129 -0.11934 -0.17295 -0.15522 -0.16303 -0.20313 -0.21599 -0.18775 -0.21974
124 -0.12522 -0.12415 -0.075214 -0.19541 -0.12665 -0.20447 -0.098912 -0.16271 -0.13837 -0.1403 -0.18917 -0.19228 -0.16219 -0.21264
125 -0.11572 -0.099238 -0.073556 -0.1879 -0.12495 -0.20054 -0.091307 -0.15215 -0.13294 -0.13878 -0.18396 -0.18259 -0.14416 -0.18751
126 -0.096434 -0.10767 -0.079122 -0.18449 -0.12537 -0.19911 -0.098515 -0.15278 -0.13434 -0.14359 -0.16614 -0.17638 -0.14305 -0.1942
127 -0.10865 -0.097382 -0.06846 -0.18287 -0.10958 -0.19342 -0.081514 -0.14766 -0.11603 -0.1195 -0.1684 -0.17575 -0.15336 -0.20009
128 -0.086509 -0.10008 -0.053768 -0.16244 -0.09986 -0.17905 -0.066399 -0.13502 -0.10311 -0.11494 -0.16184 -0.16663 -0.13472 -0.18041
129 -0.11493 -0.117 -0.076629 -0.18894 -0.1335 -0.20859 -0.10464 -0.15973 -0.13372 -0.1346 -0.17823 -0.19555 -0.18436 -0.19765
130 -0.10397 -0.10573 -0.046929 -0.17077 -0.11277 -0.19761 -0.072267 -0.13367 -0.10221 -0.11769 -0.16452 -0.17221 -0.12518 -0.17749
131 -0.10816 -0.12076 -0.05545 -0.17801 -0.12598 -0.19286 -0.086516 -0.13093 -0.12863 -0.13779 -0.17334 -0.18192 -0.15163 -0.21162
132 -0.1086 -0.099962 -0.045129 -0.1933 -0.12516 -0.18859 -0.081291 -0.14836 -0.12476 -0.13229 -0.16724 -0.19011 -0.15747 -0.20113
133 -0.10066 -0.11557 -0.061965 -0.17332 -0.13373 -0.19673 -0.085185 -0.14752 -0.1204 -0.13342 -0.18471 -0.18748 -0.15269 -0.19659
134 -0.12641 -0.1417 -0.084082 -0.21065 -0.15332 -0.22334 -0.10982 -0.16488 -0.14587 -0.15475 -0.19432 -0.21309 -0.16802 -0.20732
135 -0.096178 -0.12769 -0.054424 -0.18285 -0.12812 -0.19563 -0.085081 -0.15644 -0.13373 -0.12833 -0.17638 -0.18392 -0.14255 -0.2031
136 -0.12048 -0.14423 -0.08699 -0.19686 -0.15264 -0.21018 -0.10262 -0.1695 -0.14476 -0.14358 -0.19434 -0.20118 -0.14294 -0.20921
137 -0.10347 -0.13829 -0.061572 -0.20114 -0.13761 -0.19984 -0.098317 -0.1552 -0.1395 -0.14301 -0.18123 -0.19448 -0.14381 -0.20319
138 -0.10102 -0.12049 -0.065901 -0.18086 -0.12564 -0.20689 -0.096202 -0.13614 -0.12453 -0.14315 -0.18397 -0.18537 -0.16171 -0.20004
139 -0.11747 -0.14344 -0.07472 -0.19381 -0.13455 -0.221 -0.099707 -0.16198 -0.13845 -0.14134 -0.19618 -0.18603 -0.1619 -0.21014
140 -0.098084 -0.11601 -0.06271 -0.18141 -0.11706 -0.1871 -0.089551 -0.1317 -0.11503 -0.13314 -0.14787 -0.17708 -0.1313 -0.17698
141 -0.11048 -0.13891 -0.071044 -0.20046 -0.16037 -0.22152 -0.1146 -0.16098 -0.14376 -0.1604 -0.18335 -0.20694 -0.15804 -0.21717
142 -0.11211 -0.12937 -0.071136 -0.18177 -0.14293 -0.21462 -0.10505 -0.15715 -0.13414 -0.14169 -0.18282 -0.19104 -0.16187 -0.21161
143 -0.084157 -0.099774 -0.064229 -0.16649 -0.12799 -0.20497 -0.094913 -0.13657 -0.11199 -0.12692 -0.15855 -0.17975 -0.15444 -0.19924
144 -0.097916 -0.10994 -0.084206 -0.18591 -0.13542 -0.20922 -0.098382 -0.1528 -0.13674 -0.14163 -0.18384 -0.19292 -0.1784 -0.19912
145 -0.11341 -0.14589 -0.063492 -0.18527 -0.15276 -0.20855 -0.094381 -0.1578 -0.13046 -0.1425 -0.18939 -0.18721 -0.15265 -0.21383
146 -0.11591 -0.1231 -0.075898 -0.1842 -0.12763 -0.19211 -0.096589 -0.14299 -0.12666 -0.15325 -0.18939 -0.18403 -0.16429 -0.21588
147 -0.084484 -0.11579 -0.073243 -0.17399 -0.12607 -0.19853 -0.084296 -0.13685 -0.138 -0.13662 -0.16927 -0.17416 -0.14482 -0.1844
148 -0.11626 -0.13215 -0.081134 -0.18862 -0.13933 -0.217 -0.1103 -0.16751 -0.13061 -0.13755 -0.17578 -0.18727 -0.14681 -0.20436
149 -0.11677 -0.14304 -0.087901 -0.19313 -0.15101 -0.22385 -0.1149 -0.16687 -0.1539 -0.1465 -0.18464 -0.18971 -0.16112 -0.2072
150 -0.10935 -0.11475 -0.082364 -0.19143 -0.14324 -0.19727 -0.093848 -0.15279 -0.12902 -0.14425 -0.16681 -0.18756 -0.1461 -0.19193
151 -0.10283 -0.10156 -0.070933 -0.1771 -0.13357 -0.17851 -0.083579 -0.14 -0.12935 -0.12445 -0.15459 -0.16634 -0.12798 -0.16743
152 -0.1046 -0.10958 -0.082363 -0.18638 -0.13715 -0.22349 -0.09308 -0.14594 -0.14044 -0.14215 -0.18741 -0.18144 -0.14868 -0.20246
153 -0.10122 -0.10987 -0.073438 -0.17474 -0.12264 -0.2012 -0.095663 -0.15235 -0.1284 -0.12259 -0.17984 -0.17 -0.12973 -0.17676
154 -0.12173 -0.12317 -0.078332 -0.19749 -0.14527 -0.21718 -0.098664 -0.16144 -0.13969 -0.14496 -0.18105 -0.19187 -0.15601 -0.20804
155 -0.10084 -0.10292 -0.06118 -0.18174 -0.1332 -0.21757 -0.1019 -0.15501 -0.12449 -0.1402 -0.18176 -0.18282 -0.16733 -0.1859
156 -0.10309 -0.093073 -0.068174 -0.18557 -0.13302 -0.19939 -0.087579 -0.13921 -0.12422 -0.12615 -0.16027 -0.17289 -0.15188 -0.20175
157 -0.12404 -0.1355 -0.091107 -0.19115 -0.15183 -0.23742 -0.11854 -0.18427 -0.15692 -0.14549 -0.19426 -0.20111 -0.18167 -0.20958
158 -0.11721 -0.10727 -0.073929 -0.19237 -0.13808 -0.20011 -0.097218 -0.16486 -0.15138 -0.14024 -0.18823 -0.19598 -0.13586 -0.18685
159 -0.11663 -0.11049 -0.078122 -0.17854 -0.14493 -0.20824 -0.10905 -0.15865 -0.13877 -0.1329 -0.18674 -0.18427 -0.16357 -0.20054
160 -0.11651 -0.095461 -0.087596 -0.18117 -0.13917 -0.20229 -0.094934 -0.16128 -0.13179 -0.13085 -0.17604 -0.18017 -0.13824 -0.17503
161 -0.11777 -0.12525 -0.090449 -0.18506 -0.15325 -0.21252 -0.10896 -0.16243 -0.14176 -0.12827 -0.18714 -0.19205 -0.17401 -0.21555
162 -0.12732 -0.13613 -0.097031 -0.19331 -0.15092 -0.20371 -0.1049 -0.17328 -0.15019 -0.13885 -0.19084 -0.19718 -0.15696 -0.19557
163 -0.11741 -0.1045 -0.087642 -0.18333 -0.15085 -0.19652 -0.09681 -0.1614 -0.13678 -0.13025 -0.17153 -0.1818 -0.17487 -0.17287
164 -0.11 -0.11184 -0.084359 -0.19795 -0.14582 -0.21027 -0.11139 -0.15804 -0.1517 -0.132 -0.19081 -0.20176 -0.17474 -0.21663
165 -0.12106 -0.11535 -0.090338 -0.1894 -0.15627 -0.21704 -0.10896 -0.16435 -0.15248 -0.13469 -0.18751 -0.201 -0.186 -0.20528
166 -0.12232 -0.12901 -0.10143 -0.20334 -0.16329 -0.23356 -0.12389 -0.17372 -0.15271 -0.14042 -0.19551 -0.20201 -0.19833 -0.20962
167 -0.14646 -0.14662 -0.11455 -0.20802 -0.17751 -0.24301 -0.14298 -0.18376 -0.16813 -0.14899 -0.21318 -0.21821 -0.20629 -0.22671
168 -0.13143 -0.14273 -0.11676 -0.22064 -0.1739 -0.22302 -0.13523 -0.18137 -0.16321 -0.14586 -0.19196 -0.20795 -0.17872 -0.21315
169 -0.12929 -0.11941 -0.12115 -0.20987 -0.16408 -0.21971 -0.11742 -0.18457 -0.1547 -0.13568 -0.1814 -0.20843 -0.18894 -0.21911
170 -0.12569 -0.11942 -0.092504 -0.20139 -0.16715 -0.2205 -0.1242 -0.18472 -0.16643 -0.13411 -0.19607 -0.21127 -0.18758 -0.22448
171 -0.11758 -0.10347 -0.10045 -0.19174 -0.15642 -0.19587 -0.11124 -0.17099 -0.14305 -0.11533 -0.18875 -0.20315 -0.18836 -0.20519
172 -0.14873 -0.12131 -0.11495 -0.2305 -0.1741 -0.24812 -0.14517 -0.19883 -0.17904 -0.13951 -0.20314 -0.22889 -0.20963 -0.22516
173 -0.14048 -0.14309 -0.094886 -0.23639 -0.18251 -0.24443 -0.14634 -0.19719 -0.17627 -0.14358 -0.20008 -0.22131 -0.21017 -0.23466
174 -0.13672 -0.13597 -0.096907 -0.21319 -0.16714 -0.24518 -0.12593 -0.18592 -0.16702 -0.13452 -0.21215 -0.21387 -0.19667 -0.21548
175 -0.1438 -0.12428 -0.099569 -0.22432 -0.18122 -0.26191 -0.14276 -0.19154 -0.17176 -0.13828 -0.21259 -0.22995 -0.22172 -0.22675
176 -0.14388 -0.14747 -0.11089 -0.23421 -0.17906 -0.2623 -0.14004 -0.19749 -0.17097 -0.14975 -0.2239 -0.23571 -0.1991 -0.26152
177 -0.14589 -0.14414 -0.12496 -0.23747 -0.18615 -0.25525 -0.1422 -0.20516 -0.18296 -0.14587 -0.22772 -0.22597 -0.22209 -0.24887
178 -0.13824 -0.10961 -0.09421 -0.23307 -0.18136 -0.24466 -0.13345 -0.1889 -0.1717 -0.13509 -0.21125 -0.22363 -0.21341 -0.24382
179 -0.14688 -0.13967 -0.10581 -0.22846 -0.18228 -0.24602 -0.13403 -0.20097 -0.17578 -0.14588 -0.21633 -0.22136 -0.21177 -0.24604
180 -0.15075 -0.14067 -0.12765 -0.24314 -0.19107 -0.26282 -0.1488 -0.20042 -0.19214 -0.14769 -0.23691 -0.23994 -0.20289 -0.25344
181 -0.15934 -0.14691 -0.11668 -0.249 -0.18712 -0.26999 -0.15464 -0.20686 -0.18277 -0.14495 -0.236 -0.23926 -0.22614 -0.26865
182 -0.16168 -0.1414 -0.11515 -0.2463 -0.18801 -0.27404 -0.1517 -0.20198 -0.18824 -0.14598 -0.226 -0.24253 -0.21105 -0.2628
183 -0.17149 -0.14157 -0.11804 -0.25521 -0.19766 -0.26188 -0.1637 -0.21242 -0.20007 -0.15867 -0.2477 -0.24831 -0.22071 -0.24941
184 -0.15627 -0.14431 -0.1159 -0.24033 -0.18349 -0.2271 -0.1375 -0.20332 -0.17633 -0.1514 -0.21896 -0.23113 -0.21071 -0.25459
185 -0.17198 -0.14557 -0.12599 -0.25613 -0.19412 -0.25791 -0.1647 -0.21777 -0.19096 -0.17049 -0.23939 -0.24313 -0.2591 -0.25105
186 -0.16582 -0.15374 -0.12096 -0.26956 -0.20329 -0.25585 -0.17034 -0.22377 -0.20583 -0.16876 -0.2378 -0.25204 -0.22621 -0.26583
187 -0.1825 -0.14453 -0.12742 -0.27307 -0.22256 -0.28339 -0.1775 -0.2326 -0.20449 -0.1823 -0.24887 -0.2678 -0.24353 -0.27129
188 -0.1721 -0.17633 -0.14747 -0.26661 -0.20183 -0.27458 -0.16506 -0.24001 -0.20896 -0.17854 -0.25308 -0.25889 -0.23245 -0.26787
189 -0.17091 -0.14525 -0.12321 -0.27105 -0.19061 -0.26064 -0.15694 -0.229 -0.20004 -0.16588 -0.23632 -0.25781 -0.25655 -0.25275
190 -0.16989 -0.16159 -0.12706 -0.27462 -0.21098 -0.28757 -0.16606 -0.22006 -0.20974 -0.18696 -0.24342 -0.26741 -0.2459 -0.27536
191 -0.16813 -0.15021 -0.13033 -0.26854 -0.19989 -0.27814 -0.16263 -0.22376 -0.20758 -0.17105 -0.2275 -0.2598 -0.24338 -0.25241
192 -0.15677 -0.1626 -0.1365 -0.28099 -0.21686 -0.28089 -0.16194 -0.23463 -0.21358 -0.18429 -0.24247 -0.26684 -0.22032 -0.28971
193 -0.16634 -0.16526 -0.15055 -0.27009 -0.21884 -0.29324 -0.16418 -0.22076 -0.22602 -0.17195 -0.24915 -0.27233 -0.24545 -0.26526
194 -0.17043 -0.16273 -0.13355 -0.27361 -0.21678 -0.30153 -0.17148 -0.24006 -0.21441 -0.17415 -0.25245 -0.27439 -0.24996 -0.27898
195 -0.17889 -0.1799 -0.15807 -0.28365 -0.22622 -0.30748 -0.18145 -0.24566 -0.22352 -0.18473 -0.26065 -0.29652 -0.26778 -0.29332
196 -0.18084 -0.1671 -0.14168 -0.29034 -0.22561 -0.31216 -0.18306 -0.23767 -0.2335 -0.17662 -0.24729 -0.28556 -0.27881 -0.28033
197 -0.18077 -0.16959 -0.14326 -0.28677 -0.22391 -0.31511 -0.17239 -0.23564 -0.23006 -0.20017 -0.25469 -0.29309 -0.2542 -0.2606
198 -0.18436 -0.18638 -0.16354 -0.29655 -0.22727 -0.33191 -0.18617 -0.26124 -0.23863 -0.20548 -0.2735 -0.30656 -0.28207 -0.29669
199 -0.18009 -0.17792 -0.15264 -0.28805 -0.22823 -0.32083 -0.19035 -0.2574 -0.23747 -0.19998 -0.26103 -0.2867 -0.25059 -0.27145
200 -0.16852 -0.16434 -0.1437 -0.29118 -0.2227 -0.31363 -0.17515 -0.24033 -0.23058 -0.19294 -0.24664 -0.2848 -0.2747 -0.28756
201 -0.19437 -0.19997 -0.16115 -0.30492 -0.24878 -0.33853 -0.19723 -0.26752 -0.24931 -0.20425 -0.2676 -0.31607 -0.27897 -0.29172
202 -0.18156 -0.18105 -0.16376 -0.30618 -0.24685 -0.32896 -0.19582 -0.25284 -0.24439 -0.21009 -0.27725 -0.30734 -0.28726 -0.29597
203 -0.18528 -0.18795 -0.17078 -0.30219 -0.23879 -0.32347 -0.19127 -0.25354 -0.24712 -0.21661 -0.27036 -0.31331 -0.27197 -0.29198
204 -0.19603 -0.19611 -0.17011 -0.30028 -0.23957 -0.32002 -0.21101 -0.25033 -0.23878 -0.21129 -0.28493 -0.29972 -0.2841 -0.28592
205 -0.19365 -0.19649 -0.17207 -0.30056 -0.23636 -0.32917 -0.19744 -0.26659 -0.23963 -0.20959 -0.27484 -0.30085 -0.26404 -0.29147
206 -0.20502 -0.20667 -0.17543 -0.30842 -0.24607 -0.32038 -0.19982 -0.27065 -0.25085 -0.21675 -0.27409 -0.30943 -0.28015 -0.31182
207 -0.20767 -0.19112 -0.16408 -0.30182 -0.23391 -0.33622 -0.19879 -0.26062 -0.25398 -0.19984 -0.28417 -0.3036 -0.28302 -0.31123
208 -0.19496 -0.19686 -0.16039 -0.31663 -0.23632 -0.33891 -0.20248 -0.2744 -0.25252 -0.22119 -0.29275 -0.31687 -0.28012 -0.32248
209 -0.19841 -0.20211 -0.17247 -0.3052 -0.23902 -0.33109 -0.19844 -0.26347 -0.25518 -0.20923 -0.28538 -0.31871 -0.28588 -0.33034
210 -0.18141 -0.19395 -0.16196 -0.30411 -0.23404 -0.33629 -0.19146 -0.24903 -0.25671 -0.21815 -0.27995 -0.30281 -0.27351 -0.29851
211 -0.19954 -0.19911 -0.1794 -0.31294 -0.24646 -0.34791 -0.20343 -0.26671 -0.26812 -0.2115 -0.28279 -0.31751 -0.28955 -0.31266
212 -0.19063 -0.22015 -0.18314 -0.30725 -0.24559 -0.33626 -0.19301 -0.27041 -0.26741 -0.21207 -0.28206 -0.31225 -0.28766 -0.30796
213 -0.20672 -0.22761 -0.18585 -0.31581 -0.25888 -0.35689 -0.2135 -0.28188 -0.28476 -0.21749 -0.30518 -0.32303 -0.28055 -0.31144
214 -0.18954 -0.19183 -0.16731 -0.30705 -0.23939 -0.34442 -0.19615 -0.2684 -0.25223 -0.20719 -0.28168 -0.30476 -0.28154 -0.31334
215 -0.19974 -0.22325 -0.16361 -0.30656 -0.25442 -0.36637 -0.20718 -0.27218 -0.26915 -0.21745 -0.2782 -0.31549 -0.28782 -0.29489
216 -0.21045 -0.20696 -0.18135 -0.32039 -0.25918 -0.37456 -0.21474 -0.2783 -0.27954 -0.2227 -0.29887 -0.33025 -0.30565 -0.31422
217 -0.1982 -0.20947 -0.17562 -0.31003 -0.26156 -0.36857 -0.21124 -0.27525 -0.27293 -0.21215 -0.29052 -0.32495 -0.2893 -0.29945
218 -0.20716 -0.21529 -0.19671 -0.32846 -0.26528 -0.38534 -0.22514 -0.28801 -0.28421 -0.22589 -0.30574 -0.3385 -0.3084 -0.33018
219 -0.20031 -0.19932 -0.17501 -0.33043 -0.26319 -0.36785 -0.22067 -0.27821 -0.27346 -0.22925 -0.28793 -0.32471 -0.29719 -0.30871
220 -0.20467 -0.21213 -0.18249 -0.30604 -0.25787 -0.35417 -0.21186 -0.26934 -0.26276 -0.2213 -0.29498 -0.31564 -0.28141 -0.31006
221 -0.2079 -0.2174 -0.19176 -0.31103 -0.26887 -0.35807 -0.22515 -0.27606 -0.28843 -0.21962 -0.29252 -0.32558 -0.29303 -0.33269
222 -0.2098 -0.21638 -0.18067 -0.32057 -0.26214 -0.35093 -0.218 -0.28362 -0.27839 -0.21905 -0.29114 -0.33246 -0.28606 -0.32391
223 -0.21396 -0.20783 -0.17405 -0.3264 -0.25462 -0.36576 -0.22209 -0.27818 -0.28628 -0.21568 -0.28202 -0.32016 -0.30434 -0.32838
224 -0.22989 -0.23112 -0.19535 -0.32123 -0.26275 -0.37279 -0.22306 -0.28528 -0.28589 -0.23105 -0.3059 -0.33075 -0.29772 -0.34623
225 -0.21662 -0.21049 -0.18718 -0.31845 -0.26386 -0.38086 -0.2298 -0.28817 -0.28243 -0.22819 -0.29462 -0.33354 -0.2887 -0.33122
226 -0.2076 -0.20156 -0.18015 -0.32409 -0.2632 -0.35989 -0.22902 -0.28234 -0.27562 -0.22192 -0.28914 -0.32588 -0.30102 -0.2921
227 -0.21929 -0.20044 -0.18525 -0.31148 -0.25865 -0.36988 -0.21815 -0.28894 -0.27653 -0.20615 -0.28186 -0.32233 -0.27692 -0.30744
228 -0.23317 -0.21701 -0.19935 -0.32518 -0.26797 -0.38822 -0.24415 -0.29016 -0.28822 -0.20933 -0.30685 -0.34196 -0.3126 -0.32809
229 -0.21912 -0.21172 -0.16936 -0.32449 -0.26874 -0.3777 -0.24011 -0.28108 -0.28419 -0.20523 -0.2912 -0.33484 -0.2944 -0.30167
230 -0.21932 -0.21235 -0.17728 -0.31912 -0.26264 -0.3866 -0.23154 -0.2924 -0.27866 -0.18376 -0.29085 -0.32858 -0.2839 -0.34871
231 -0.22316 -0.21881 -0.1913 -0.33762 -0.26029 -0.38469 -0.24167 -0.28728 -0.29492 -0.1973 -0.29925 -0.33874 -0.30492 -0.33682
232 -0.22001 -0.20983 -0.18675 -0.31445 -0.26261 -0.37168 -0.23472 -0.27782 -0.29883 -0.19443 -0.29452 -0.33268 -0.28443 -0.31732
233 -0.23221 -0.21808 -0.1841 -0.32003 -0.27019 -0.37127 -0.23807 -0.29358 -0.30236 -0.19237 -0.30057 -0.33578 -0.29421 -0.33482
234 -0.21856 -0.21106 -0.18446 -0.32878 -0.26022 -0.3771 -0.23336 -0.283 -0.27773 -0.18812 -0.29518 -0.34226 -0.29721 -0.3372
235 -0.21885 -0.2138 -0.19292 -0.32265 -0.26176 -0.38357 -0.24027 -0.28592 -0.29174 -0.19371 -0.31029 -0.3305 -0.29784 -0.3349
236 -0.23705 -0.22029 -0.20385 -0.33168 -0.27494 -0.39496 -0.25775 -0.30866 -0.30763 -0.2025 -0.30559 -0.34105 -0.3095 -0.32871
237 -0.22975 -0.21437 -0.20116 -0.33556 -0.28302 -0.38408 -0.25684 -0.29152 -0.30178 -0.18934 -0.30799 -0.34926 -0.30273 -0.33948
238 -0.22815 -0.22002 -0.19525 -0.3279 -0.26819 -0.38232 -0.25464 -0.29149 -0.30347 -0.19554 -0.29572 -0.34446 -0.29937 -0.33977
239 -0.23461 -0.22889 -0.2027 -0.33353 -0.28425 -0.3848 -0.2485 -0.31269 -0.30713 -0.20532 -0.31341 -0.34963 -0.29303 -0.35275
240 -0.21831 -0.22139 -0.18495 -0.33364 -0.26923 -0.37617 -0.24201 -0.28468 -0.29705 -0.20509 -0.30824 -0.33484 -0.29554 -0.3355
241 -0.21527 -0.21452 -0.19799 -0.32373 -0.2594 -0.37299 -0.2299 -0.28807 -0.29771 -0.20315 -0.29904 -0.32582 -0.31343 -0.33416
242 -0.21961 -0.20775 -0.17647 -0.3278 -0.2664 -0.37989 -0.23984 -0.30318 -0.2941 -0.20979 -0.29525 -0.33183 -0.29483 -0.34285
243 -0.21271 -0.21638 -0.20179 -0.33165 -0.27157 -0.39108 -0.25061 -0.2914 -0.29617 -0.21125 -0.28985 -0.34941 -0.30781 -0.32712
244 -0.23184 -0.22767 -0.20789 -0.3445 -0.27014 -0.40518 -0.24818 -0.30592 -0.31409 -0.22375 -0.31318 -0.34559 -0.3115 -0.34252
245 -0.21777 -0.21653 -0.19381 -0.33286 -0.27003 -0.38596 -0.25004 -0.28815 -0.30319 -0.21037 -0.30587 -0.3342 -0.31302 -0.34189
246 -0.23364 -0.22916 -0.22231 -0.35656 -0.29268 -0.40414 -0.26412 -0.30756 -0.31356 -0.22555 -0.31708 -0.36083 -0.32968 -0.35033
247 -0.22322 -0.22925 -0.20728 -0.34024 -0.273 -0.39611 -0.25409 -0.29903 -0.30776 -0.21897 -0.31368 -0.3452 -0.32125 -0.31771
248 -0.208 -0.21395 -0.17855 -0.32664 -0.25869 -0.37599 -0.24138 -0.30108 -0.28922 -0.21606 -0.28678 -0.32341 -0.27998 -0.30539
249 -0.22679 -0.22889 -0.20154 -0.33632 -0.27907 -0.38982 -0.25589 -0.30584 -0.30247 -0.21248 -0.30097 -0.34255 -0.29781 -0.35111
250 -0.21054 -0.20876 -0.19015 -0.33733 -0.26952 -0.3904 -0.2548 -0.29266 -0.2995 -0.21804 -0.30298 -0.33389 -0.31615 -0.32955
251 -0.2145 -0.22145 -0.21282 -0.34689 -0.26789 -0.40875 -0.26158 -0.29818 -0.3121 -0.22161 -0.30889 -0.33676 -0.32001 -0.31868
252 -0.21997 -0.23121 -0.19613 -0.34518 -0.28606 -0.39916 -0.26148 -0.30537 -0.3117 -0.22914 -0.3144 -0.35192 -0.34341 -0.34204
253 -0.21863 -0.20732 -0.20884 -0.34374 -0.27792 -0.39458 -0.25666 -0.29675 -0.30266 -0.22439 -0.29465 -0.3402 -0.32156 -0.32256
254 -0.21251 -0.22002 -0.21701 -0.34298 -0.28088 -0.39199 -0.25972 -0.30843 -0.32146 -0.23537 -0.30731 -0.33709 -0.30691 -0.34551
255 -0.21701 -0.22229 -0.19941 -0.32989 -0.27613 -0.39171 -0.2595 -0.3049 -0.31396 -0.21813 -0.29691 -0.34214 -0.29878 -0.31723
256 -0.21185 -0.19732 -0.18636 -0.32832 -0.26934 -0.38578 -0.24803 -0.28393 -0.29594 -0.2154 -0.27846 -0.34491 -0.30687 -0.30052
257 -0.21806 -0.22856 -0.21973 -0.34502 -0.27539 -0.39588 -0.26014 -0.29953 -0.30828 -0.23049 -0.30274 -0.34938 -0.32398 -0.34884
258 -0.22235 -0.20973 -0.20648 -0.33843 -0.26814 -0.39315 -0.25056 -0.30103 -0.30642 -0.2235 -0.28838 -0.33702 -0.30129 -0.32256
259 -0.2233 -0.20338 -0.20147 -0.33103 -0.26873 -0.40062 -0.25587 -0.30305 -0.30152 -0.21961 -0.27542 -0.34157 -0.32028 -0.31274
260 -0.2285 -0.23786 -0.20759 -0.33106 -0.28091 -0.39672 -0.25887 -0.30869 -0.30297 -0.21337 -0.31803 -0.34051 -0.31473 -0.35386
261 -0.23179 -0.23743 -0.21561 -0.3449 -0.28375 -0.4055 -0.25875 -0.31485 -0.30614 -0.23105 -0.309 -0.34695 -0.341 -0.33994
262 -0.23188 -0.22614 -0.18154 -0.33429 -0.27668 -0.40049 -0.25699 -0.28884 -0.29854 -0.21984 -0.29997 -0.33404 -0.29657 -0.32545
263 -0.22838 -0.21586 -0.19749 -0.33173 -0.26141 -0.39498 -0.25115 -0.30195 -0.29182 -0.21536 -0.29505 -0.32536 -0.31064 -0.32146
264 -0.24249 -0.22987 -0.21325 -0.33661 -0.27689 -0.39676 -0.25346 -0.29864 -0.29596 -0.21554 -0.29655 -0.33736 -0.31747 -0.32911
265 -0.24165 -0.23177 -0.21809 -0.34179 -0.27784 -0.40663 -0.25777 -0.31381 -0.31432 -0.2164 -0.29609 -0.35094 -0.33892 -0.35144
266 -0.2206 -0.21894 -0.21694 -0.3352 -0.27674 -0.41178 -0.26262 -0.30348 -0.30908 -0.23106 -0.28809 -0.33902 -0.29501 -0.33048
267 -0.25109 -0.2396 -0.22761 -0.35873 -0.29836 -0.42214 -0.28808 -0.31291 -0.32546 -0.2364 -0.30967 -0.35934 -0.31992 -0.33264
268 -0.23957 -0.23128 -0.21662 -0.33524 -0.28394 -0.40396 -0.26101 -0.30746 -0.3088 -0.23287 -0.29919 -0.34414 -0.30385 -0.34522
269 -0.22427 -0.20976 -0.19381 -0.34042 -0.28278 -0.40334 -0.25873 -0.30736 -0.30508 -0.2285 -0.28858 -0.32511 -0.32418 -0.33755
270 -0.22996 -0.23098 -0.20248 -0.34758 -0.28198 -0.40868 -0.26186 -0.30536 -0.29908 -0.20948 -0.29184 -0.32766 -0.33696 -0.35595
271 -0.23982 -0.23875 -0.21572 -0.33526 -0.27352 -0.40511 -0.26331 -0.3123 -0.31601 -0.21007 -0.30692 -0.32888 -0.30081 -0.33664
272 -0.23718 -0.23111 -0.22236 -0.32791 -0.26924 -0.38811 -0.2646 -0.30189 -0.31233 -0.19699 -0.29776 -0.32489 -0.30068 -0.34558
273 -0.23014 -0.22662 -0.22742 -0.3416 -0.27928 -0.40204 -0.26329 -0.30737 -0.30953 -0.19301 -0.30707 -0.34345 -0.31987 -0.3482
274 -0.22865 -0.23253 -0.2043 -0.32784 -0.27401 -0.37994 -0.25744 -0.30432 -0.31017 -0.19884 -0.29396 -0.34242 -0.31148 -0.34396
275 -0.22758 -0.22572 -0.2115 -0.3437 -0.27727 -0.39378 -0.26363 -0.31208 -0.30308 -0.20797 -0.30162 -0.33499 -0.28554 -0.32763
276 -0.24272 -0.24388 -0.22235 -0.34318 -0.27866 -0.39999 -0.26938 -0.31197 -0.31415 -0.21057 -0.31543 -0.34185 -0.3181 -0.33898
277 -0.23193 -0.22765 -0.20556 -0.33948 -0.27949 -0.39669 -0.26178 -0.3078 -0.31792 -0.2078 -0.29545 -0.35058 -0.31803 -0.33071
278 -0.21694 -0.21788 -0.20648 -0.32427 -0.26613 -0.40057 -0.26213 -0.29477 -0.31031 -0.19984 -0.2947 -0.3233 -0.3236 -0.33455
279 -0.22618 -0.24339 -0.2053 -0.34547 -0.28363 -0.41726 -0.27597 -0.30604 -0.32282 -0.21351 -0.28748 -0.35216 -0.31696 -0.34914
280 -0.22759 -0.23377 -0.20991 -0.33137 -0.27719 -0.39838 -0.26621 -0.32244 -0.32276 -0.21952 -0.2953 -0.33608 -0.30783 -0.33712
281 -0.23144 -0.2345 -0.21262 -0.34423 -0.28336 -0.40847 -0.27282 -0.31399 -0.31194 -0.2217 -0.31071 -0.34832 -0.33173 -0.32493
282 -0.22244 -0.21533 -0.21558 -0.34665 -0.26583 -0.3962 -0.26819 -0.314 -0.32093 -0.21178 -0.3044 -0.34923 -0.30145 -0.32034
283 -0.22635 -0.2268 -0.19516 -0.33278 -0.27319 -0.40346 -0.26746 -0.29192 -0.32092 -0.23147 -0.29372 -0.35093 -0.32122 -0.33209
284 -0.22242 -0.23147 -0.22771 -0.34657 -0.27203 -0.4068 -0.26794 -0.30247 -0.32525 -0.22472 -0.30249 -0.35458 -0.33527 -0.33364
285 -0.21349 -0.22868 -0.19659 -0.32628 -0.26828 -0.37381 -0.2645 -0.29544 -0.31685 -0.22879 -0.2781 -0.34281 -0.31987 -0.31613
286 -0.22893 -0.23855 -0.22235 -0.33754 -0.27728 -0.40036 -0.25988 -0.30934 -0.33151 -0.22658 -0.29963 -0.33912 -0.31809 -0.33103
287 -0.22799 -0.23566 -0.23509 -0.33054 -0.27406 -0.3955 -0.25736 -0.31137 -0.31684 -0.23411 -0.27814 -0.3462 -0.31682 -0.31236
288 -0.21795 -0.2443 -0.20803 -0.34906 -0.27413 -0.40245 -0.26275 -0.30675 -0.31884 -0.22927 -0.29488 -0.34722 -0.31924 -0.33793
289 -0.22393 -0.25088 -0.20659 -0.33516 -0.26786 -0.39357 -0.26338 -0.31341 -0.32497 -0.23546 -0.28775 -0.3442 -0.28329 -0.32665
290 -0.22126 -0.24674 -0.22685 -0.34269 -0.2753 -0.39124 -0.26188 -0.31125 -0.31818 -0.23675 -0.28974 -0.34639 -0.3265 -0.35389
291 -0.22396 -0.25098 -0.21819 -0.3366 -0.27173 -0.40415 -0.26075 -0.30993 -0.31812 -0.2374 -0.29707 -0.34908 -0.34108 -0.33205
292 -0.23457 -0.26301 -0.22589 -0.34661 -0.28386 -0.40856 -0.26476 -0.31451 -0.32907 -0.23897 -0.30133 -0.35592 -0.31548 -0.35321
293 -0.23859 -0.26167 -0.22471 -0.35451 -0.29239 -0.41286 -0.27172 -0.31468 -0.3327 -0.24324 -0.29359 -0.36405 -0.33361 -0.35799
294 -0.22738 -0.25156 -0.22428 -0.35257 -0.27845 -0.40573 -0.27302 -0.31096 -0.32243 -0.23156 -0.28633 -0.35595 -0.32978 -0.32804
295 -0.21332 -0.23577 -0.20082 -0.34165 -0.26767 -0.3801 -0.25558 -0.30484 -0.30528 -0.22791 -0.27269 -0.34568 -0.30451 -0.30948
296 -0.2297 -0.24286 -0.22426 -0.35694 -0.29459 -0.40058 -0.26852 -0.3103 -0.32478 -0.24101 -0.29546 -0.35644 -0.3044 -0.31775
297 -0.23315 -0.25241 -0.23264 -0.35104 -0.29299 -0.40944 -0.27784 -0.32194 -0.33271 -0.25086 -0.2932 -0.36119 -0.34982 -0.33948
298 -0.22352 -0.24912 -0.23094 -0.34205 -0.27867 -0.39783 -0.26047 -0.30059 -0.31903 -0.23387 -0.28789 -0.3484 -0.33122 -0.33702
299 -0.23018 -0.25774 -0.2044 -0.35134 -0.28602 -0.40007 -0.26817 -0.29803 -0.32149 -0.24123 -0.29259 -0.34368 -0.31712 -0.32208
300 -0.22565 -0.24523 -0.24122 -0.35587 -0.2776 -0.39823 -0.26018 -0.30648 -0.31796 -0.24686 -0.2895 -0.35093 -0.3304 -0.33666
301 -0.22966 -0.25104 -0.24235 -0.35485 -0.29693 -0.40711 -0.26615 -0.31077 -0.32495 -0.24547 -0.29954 -0.35468 -0.32521 -0.32854
302 -0.23034 -0.25024 -0.20929 -0.35496 -0.28338 -0.39348 -0.26053 -0.29499 -0.31396 -0.24878 -0.28038 -0.3397 -0.30632 -0.33541
303 -0.21391 -0.24042 -0.20938 -0.34467 -0.26772 -0.38357 -0.25386 -0.30457 -0.30763 -0.23016 -0.27695 -0.33105 -0.32551 -0.30953
304 -0.22099 -0.24971 -0.21643 -0.34721 -0.27796 -0.39355 -0.26462 -0.30244 -0.30988 -0.2256 -0.28036 -0.34669 -0.30105 -0.31137
305 -0.21384 -0.24735 -0.20588 -0.35177 -0.29249 -0.40798 -0.27203 -0.3091 -0.30507 -0.22682 -0.29496 -0.34602 -0.33596 -0.31848
306 -0.21984 -0.23356 -0.21237 -0.32786 -0.27519 -0.39168 -0.25586 -0.29698 -0.30791 -0.23129 -0.28296 -0.33199 -0.30747 -0.3346
307 -0.21803 -0.23699 -0.23217 -0.346 -0.28009 -0.38565 -0.26484 -0.31556 -0.31155 -0.22782 -0.2799 -0.3429 -0.32141 -0.31824
308 -0.20894 -0.22964 -0.22419 -0.34959 -0.2808 -0.3946 -0.26455 -0.2987 -0.30413 -0.22928 -0.2856 -0.33696 -0.3115 -0.32496
309 -0.21695 -0.21897 -0.2091 -0.34525 -0.27667 -0.38187 -0.25445 -0.29355 -0.29657 -0.22054 -0.2713 -0.33684 -0.30268 -0.30851
310 -0.24257 -0.25007 -0.2396 -0.34461 -0.29126 -0.39436 -0.27395 -0.30548 -0.31635 -0.22962 -0.29363 -0.34724 -0.32235 -0.31458
311 -0.22381 -0.23486 -0.22256 -0.3341 -0.27719 -0.38359 -0.25862 -0.29955 -0.30414 -0.23177 -0.28803 -0.33871 -0.31954 -0.31478
312 -0.22819 -0.24359 -0.21875 -0.3445 -0.27439 -0.39453 -0.26378 -0.29293 -0.29843 -0.22367 -0.27369 -0.33125 -0.30477 -0.32818
313 -0.22981 -0.24732 -0.22631 -0.35466 -0.27826 -0.39497 -0.27029 -0.31516 -0.31665 -0.23201 -0.28897 -0.33412 -0.33019 -0.31915
314 -0.22812 -0.22624 -0.22757 -0.33778 -0.28045 -0.38044 -0.27119 -0.29677 -0.31048 -0.21772 -0.27721 -0.32549 -0.3126 -0.33034
315 -0.21647 -0.23989 -0.24426 -0.34617 -0.27306 -0.40173 -0.26527 -0.299 -0.30387 -0.20975 -0.29291 -0.33173 -0.32078 -0.3315
316 -0.20324 -0.22515 -0.24264 -0.34006 -0.27433 -0.38514 -0.25498 -0.30055 -0.3085 -0.18919 -0.27861 -0.31449 -0.31157 -0.30876
317 -0.22297 -0.24528 -0.22966 -0.3402 -0.28645 -0.38439 -0.26039 -0.30312 -0.31815 -0.21432 -0.28785 -0.33591 -0.33908 -0.31712
318 -0.21163 -0.23108 -0.20747 -0.33692 -0.28484 -0.37694 -0.25856 -0.29609 -0.30865 -0.18523 -0.27438 -0.33661 -0.33301 -0.30739
319 -0.20905 -0.24465 -0.22167 -0.34525 -0.27807 -0.38368 -0.26883 -0.30686 -0.3057 -0.19392 -0.27536 -0.33735 -0.33358 -0.31198
320 -0.19762 -0.23413 -0.22787 -0.33565 -0.28143 -0.37878 -0.26604 -0.28845 -0.31157 -0.19335 -0.27074 -0.34016 -0.31441 -0.29876
321 -0.20424 -0.21024 -0.21588 -0.32921 -0.27973 -0.35908 -0.24939 -0.29664 -0.29576 -0.20337 -0.2654 -0.3309 -0.30015 -0.31187
322 -0.1997 -0.22235 -0.2275 -0.33354 -0.2842 -0.35822 -0.2594 -0.2989 -0.30917 -0.20371 -0.2771 -0.33186 -0.30141 -0.30109
323 -0.21276 -0.22659 -0.20947 -0.35208 -0.28533 -0.33602 -0.26425 -0.29292 -0.29804 -0.19995 -0.27682 -0.34035 -0.31953 -0.30779
324 -0.19873 -0.21024 -0.21385 -0.32437 -0.27061 -0.33697 -0.25155 -0.28735 -0.29734 -0.19789 -0.26219 -0.32817 -0.29604 -0.28409
325 -0.2078 -0.20708 -0.23513 -0.33143 -0.26858 -0.31781 -0.25256 -0.29116 -0.29556 -0.19245 -0.2695 -0.32047 -0.29823 -0.3026
326 -0.21195 -0.22561 -0.22868 -0.33932 -0.27881 -0.32091 -0.26251 -0.28604 -0.30401 -0.20012 -0.28533 -0.33957 -0.306 -0.31676
327 -0.20263 -0.20905 -0.22788 -0.32776 -0.29406 -0.30273 -0.26348 -0.29091 -0.3041 -0.20795 -0.2734 -0.34217 -0.30657 -0.31293
328 -0.2042 -0.20331 -0.20775 -0.33323 -0.27603 -0.29628 -0.2589 -0.28034 -0.29846 -0.18892 -0.26871 -0.33055 -0.32528 -0.29216
329 -0.20552 -0.21879 -0.20992 -0.33663 -0.27932 -0.2893 -0.26182 -0.27232 -0.30084 -0.20647 -0.27444 -0.32273 -0.33235 -0.29916
330 -0.22362 -0.21885 -0.20864 -0.34274 -0.28047 -0.25433 -0.27276 -0.28272 -0.30418 -0.20689 -0.27751 -0.33718 -0.29221 -0.30301
331 -0.1964 -0.20536 -0.2143 -0.32726 -0.27575 -0.22908 -0.26138 -0.29383 -0.29522 -0.20033 -0.26189 -0.32888 -0.31192 -0.29892
332 -0.21116 -0.20918 -0.22439 -0.32473 -0.27391 -0.23269 -0.26491 -0.27563 -0.29842 -0.20755 -0.2687 -0.31741 -0.31776 -0.31567
333 -0.21112 -0.2113 -0.21397 -0.31877 -0.26847 -0.19005 -0.25715 -0.27475 -0.27725 -0.19779 -0.26698 -0.3195 -0.28404 -0.28368
334 -0.20525 -0.20716 -0.23522 -0.32359 -0.26809 -0.19423 -0.25111 -0.2715 -0.29487 -0.19862 -0.26968 -0.32494 -0.29343 -0.29704
335 -0.192 -0.21317 -0.20253 -0.30941 -0.27285 -0.17975 -0.25266 -0.26995 -0.28814 -0.19386 -0.26831 -0.31334 -0.28942 -0.30943
336 -0.20587 -0.20019 -0.23713 -0.31651 -0.26861 -0.16303 -0.25852 -0.28895 -0.30571 -0.20852 -0.2648 -0.33156 -0.27274 -0.2958
337 -0.22049 -0.22294 -0.24367 -0.32357 -0.28955 -0.18863 -0.27596 -0.28349 -0.30392 -0.21198 -0.26842 -0.3415 -0.30833 -0.30737
338 -0.19888 -0.18056 -0.2221 -0.31504 -0.26976 -0.16608 -0.25581 -0.27057 -0.28572 -0.207 -0.25886 -0.31552 -0.2938 -0.28168
339 -0.20407 -0.20247 -0.21768 -0.29659 -0.26841 -0.14834 -0.25244 -0.26656 -0.29257 -0.1965 -0.26385 -0.31833 -0.31038 -0.29921
340 -0.20792 -0.20801 -0.2277 -0.31502 -0.26126 -0.16 -0.25246 -0.26181 -0.29668 -0.1985 -0.28318 -0.31155 -0.29756 -0.28617
341 -0.19286 -0.18475 -0.21066 -0.31033 -0.26598 -0.16172 -0.26217 -0.26419 -0.2809 -0.20199 -0.25041 -0.31034 -0.3031 -0.26932
342 -0.19933 -0.18478 -0.22774 -0.29634 -0.2589 -0.13481 -0.24858 -0.24854 -0.27559 -0.19003 -0.25792 -0.31182 -0.29934 -0.26759
343 -0.19462 -0.18537 -0.20323 -0.29415 -0.26648 -0.14363 -0.24187 -0.25994 -0.28216 -0.19056 -0.25006 -0.30763 -0.30281 -0.21843
344 -0.21008 -0.20348 -0.23597 -0.31837 -0.27072 -0.15235 -0.25975 -0.27436 -0.28978 -0.2109 -0.28159 -0.32423 -0.32411 -0.0057354
345 -0.20256 -0.18731 -0.21945 -0.31398 -0.25569 -0.12549 -0.25126 -0.25623 -0.28385 -0.18839 -0.26389 -0.31074 -0.29733 0.088747
346 -0.21244 -0.21147 -0.22579 -0.32776 -0.28113 -0.11595 -0.27743 -0.20536 -0.29555 -0.22252 -0.28187 -0.32785 -0.30033 0.14545
347 -0.19586 -0.16518 -0.2165 -0.29891 -0.26811 -0.09212 -0.25475 -0.12094 -0.27649 -0.18766 -0.26365 -0.31138 -0.29667 0.16881
348 -0.1823 -0.1799 -0.21627 -0.30522 -0.25319 -0.060337 -0.24535 -0.048433 -0.27286 -0.19084 -0.25802 -0.28368 -0.29393 0.27021
349 -0.20373 -0.17958 -0.21611 -0.30709 -0.26313 -0.069963 -0.25411 0.020671 -0.27836 -0.18284 -0.2588 -0.25924 -0.28661 0.27801
350 -0.18672 -0.18196 -0.20589 -0.23577 -0.25164 -0.022852 -0.24676 0.089628 -0.26925 -0.013856 -0.24751 -0.2439 -0.29113 0.31112
351 -0.18935 -0.18728 -0.22221 -0.17165 -0.26705 -0.008864 -0.26278 0.14068 -0.26274 0.061977 -0.2591 -0.25286 -0.30889 0.3827
352 -0.18426 -0.14576 -0.19201 -0.053358 -0.24153 0.038212 -0.23303 0.21645 -0.26089 0.1498 -0.24221 -0.20644 -0.24835 0.40381
353 -0.18287 -0.14115 -0.20302 0.061546 -0.23314 0.026822 -0.24182 0.27772 -0.25206 0.17109 -0.24154 -0.19749 -0.29646 0.4089
354 -0.19005 -0.00417 -0.20098 0.18933 -0.24012 0.02341 -0.25372 0.31344 -0.27267 0.16803 -0.24083 -0.19138 -0.2956 0.42775
355 -0.1777 0.093261 -0.19285 0.25403 -0.22587 0.062405 -0.23332 0.35256 -0.24966 0.22565 -0.2297 -0.15321 -0.29751 0.47389
356 -0.18614 0.10727 -0.18917 0.30439 -0.25008 0.058522 -0.25577 0.33883 -0.26748 0.26945 -0.24517 -0.17987 -0.29126 0.4655
357 -0.18323 0.14689 -0.1633 0.35539 -0.22404 0.10588 -0.23459 0.41008 -0.24768 0.32837 -0.22018 -0.13555 -0.25742 0.50727
358 -0.19267 0.17412 -0.17393 0.39476 -0.23818 0.088691 -0.23478 0.40695 -0.25844 0.30292 -0.22428 -0.12821 -0.27047 0.54627
359 -0.18929 0.19087 -0.18796 0.39315 -0.241 0.11179 -0.25429 0.42375 -0.25803 0.30428 -0.23183 -0.022731 -0.27385 0.49505
360 -0.18381 0.19891 -0.19822 0.42976 -0.22752 0.15385 -0.24483 0.48775 -0.25216 0.3475 -0.21535 0.045013 -0.25942 0.56358
361 -0.17332 0.26663 -0.1609 0.49021 -0.21071 0.29671 -0.23296 0.48177 -0.23694 0.39319 -0.14001 0.12916 -0.25671 0.58494
362 -0.17428 0.23419 -0.18872 0.43934 -0.22818 0.35192 -0.24471 0.50888 -0.24333 0.36387 -0.039143 0.18971 -0.28589 0.59189
363 -0.16562 0.28623 -0.19222 0.50832 -0.22142 0.38101 -0.24366 0.51741 -0.24312 0.3833 0.098784 0.26567 -0.2566 0.65353
364 -0.15932 0.36781 -0.17684 0.57786 -0.20088 0.35268 -0.22727 0.58304 -0.2202 0.45688 0.18429 0.36794 -0.26103 0.66648
365 -0.16373 0.33753 -0.17401 0.56179 -0.16465 0.45951 -0.22903 0.57843 -0.23191 0.42963 0.25125 0.37832 -0.24433 0.66384
366 -0.16104 0.33889 -0.17964 0.58764 -0.086655 0.55641 -0.23303 0.5742 -0.23672 0.46123 0.29015 0.41935 -0.24219 0.64882
367 -0.1661 0.36856 -0.1723 0.6335 0.012649 0.57004 -0.23851 0.62521 -0.23004 0.48624 0.316 0.42668 -0.27007 0.74395
368 -0.15339 0.40922 -0.14653 0.68908 0.11989 0.53101 -0.22892 0.64426 -0.22458 0.52347 0.3754 0.4794 -0.24196 0.65555
369 -0.15837 0.40703 -0.16292 0.71644 0.1703 0.73414 -0.216 0.63068 -0.22549 0.53023 0.40231 0.51223 -0.22384 0.72577
370 -0.1623 0.4429 -0.17657 0.72246 0.20367 0.63817 -0.20471 0.67054 -0.23878 0.54503 0.41159 0.51733 -0.24349 0.67673
371 -0.14898 0.47055 -0.14445 0.76082 0.26429 0.74913 0.064606 0.6913 -0.22961 0.58648 0.43902 0.60249 -0.23717 0.68672
372 -0.1548 0.44356 -0.16118 0.8609 0.29766 0.7106 0.09175 0.70904 -0.21872 0.60798 0.47054 0.60922 -0.23637 0.73577
373 -0.14977 0.48476 -0.14598 0.85389 0.33786 0.77144 0.1705 0.73412 -0.22016 0.59222 0.52731 0.64154 -0.23425 0.74806
374 -0.15309 0.50781 -0.17039 0.83946 0.34191 0.80302 0.20186 0.75475 -0.22554 0.60572 0.51235 0.66335 -0.24138 0.72889
375 -0.16199 0.51001 -0.1567 0.93645 0.41108 0.87804 0.27231 0.74997 -0.21606 0.64918 0.51568 0.68327 -0.26099 0.75257
376 -0.14781 0.51794 -0.15969 0.86891 0.39858 0.81509 0.28801 0.7655 -0.22937 0.65476 0.53068 0.69954 -0.24377 0.78112
377 -0.14503 0.51762 -0.16941 0.91264 0.45632 0.78475 0.42324 0.79251 -0.22582 0.67072 0.5495 0.747 -0.22759 0.74635
378 -0.14789 0.52844 -0.15871 0.9571 0.44976 0.8714 0.39649 0.79696 -0.22374 0.65694 0.6045 0.74999 -0.25361 0.76271
379 -0.15925 0.54053 -0.15549 0.97447 0.49349 0.94335 0.46112 0.79887 -0.21854 0.68623 0.63388 0.793 -0.23931 0.74853
380 -0.14866 0.56022 -0.14937 0.98312 0.53055 0.94781 0.49955 0.79834 -0.2171 0.68999 0.64957 0.79137 -0.22749 0.75563
381 -0.13488 0.59322 -0.13941 1.006 0.54604 0.98873 0.56203 0.85904 -0.20253 0.71809 0.6866 0.84453 -0.20045 0.82184
382 -0.13453 0.60521 -0.14802 1.0259 0.60499 0.97 0.56606 0.84223 -0.20632 0.70312 0.71957 0.86549 -0.21701 0.7867
383 -0.1607 0.57918 -0.17154 1.0015 0.57033 0.95357 0.59342 0.80013 -0.23096 0.68062 0.67262 0.85919 -0.23074 0.75275
384 -0.1222 0.59054 -0.1365 1.058 0.68586 1.0487 0.6628 0.83362 -0.1919 0.74689 0.7113 0.9296 -0.20808 0.76506
385 -0.098557 0.60277 -0.14625 1.0826 0.66938 1.0472 0.63847 0.8464 -0.20411 0.75727 0.75384 0.93668 -0.2262 0.7233
386 0.091422 0.61754 -0.14572 1.0965 0.69963 1.1576 0.68339 0.86055 -0.21354 0.72489 0.75566 0.96073 -0.2033 0.73691
387 0.23096 0.62251 -0.14333 1.1118 0.71449 1.146 0.75488 0.87501 -0.20007 0.75676 0.80824 0.98629 -0.20346 0.77111
388 0.27435 0.62422 -0.14669 1.1006 0.70612 1.0925 0.68645 0.8673 -0.20886 0.74453 0.78692 1.0001 -0.17485 0.75626
389 0.29719 0.64113 -0.15281 1.1208 0.69964 1.1004 0.72017 0.88483 -0.18605 0.75814 0.83411 0.98107 -0.19609 0.75979
390 0.33102 0.65919 -0.13119 1.1166 0.73314 1.159 0.74277 0.88287 0.085417 0.75115 0.84187 1.0011 -0.1784 0.79582
391 0.34638 0.62678 -0.14573 1.1548 0.71348 1.2173 0.73287 0.87946 0.18651 0.73875 0.82831 1.0255 -0.15978 0.69739
392 0.42576 0.65278 -0.14202 1.174 0.84642 1.1479 0.79686 0.90686 0.35525 0.74673 0.8539 1.0772 0.055177 0.71566
393 0.42059 0.6325 -0.1505 1.1353 0.83344 1.0981 0.80396 0.88798 0.43889 0.73406 0.86938 1.0593 0.16471 0.71663
394 0.51553 0.62891 -0.13805 1.1433 0.849 1.1281 0.8198 0.88689 0.53136 0.72194 0.85835 1.1057 0.31708 0.69249
395 0.45042 0.66006 -0.12842 1.1731 0.87046 1.1815 0.84817 0.88803 0.59667 0.7473 0.92255 1.1348 0.45769 0.63406
396 0.51293 0.65611 -0.1212 1.1484 0.90333 1.221 0.89191 0.91483 0.63952 0.72183 0.90524 1.1481 0.5416 0.63568
397 0.55231 0.67231 -0.10562 1.1495 0.92154 1.2669 0.91161 0.91952 0.75018 0.77499 0.91035 1.1737 0.6126 0.61353
398 0.53403 0.64092 -0.13262 1.1708 0.89017 1.1758 0.88947 0.89021 0.73529 0.75282 0.88292 1.1128 0.64615 0.53578
399 0.43253 0.68024 -0.11901 1.1615 0.92142 1.1579 0.95177 0.88157 0.71138 0.73498 0.91661 1.1389 0.64308 0.53939
400 0.48449 0.69606 -0.10726 1.2116 0.94333 1.1676 0.98284 0.91865 0.77914 0.7698 0.94405 1.1351 0.71276 0.51077
401 0.532 0.68281 -0.13214 1.1599 0.94168 1.1997 0.95737 0.88429 0.82935 0.74165 0.93721 1.138 0.75352 0.49501
402 0.59189 0.67606 -0.11164 1.1843 0.95308 1.1495 1.0017 0.90341 0.68313 0.76371 0.9448 1.1331 0.76874 0.47578
403 0.65281 0.64729 -0.13539 1.1673 0.93014 1.1791 0.97445 0.90614 0.86431 0.70311 0.94305 1.1015 0.78784 0.4251
404 0.65049 0.67759 -0.10591 1.2077 0.97063 1.2572 1.0123 0.91335 0.92495 0.72621 0.97089 1.1509 0.85361 0.44266
405 0.61114 0.62442 -0.13919 1.1596 0.97397 1.2263 1.0353 0.8936 0.97104 0.68595 0.95072 1.1035 0.91818 0.41415
406 0.61698 0.63107 -0.12522 1.168 0.99159 1.1481 1.0345 0.8687 0.98869 0.65804 0.94925 1.0972 0.80687 0.4036
407 0.64775 0.61729 -0.13933 1.1233 0.94305 1.1109 0.98756 0.8504 0.9967 0.65036 0.95257 1.0365 0.81659 0.37769
408 0.67546 0.59958 -0.12525 1.1358 0.93774 1.1378 0.99213 0.82208 0.91424 0.6546 0.9024 1.0435 0.96307 0.39918
409 0.68709 0.60266 -0.13662 1.1014 0.96235 1.1493 1.017 0.83202 1.0261 0.62681 0.91492 1.035 0.88019 0.37377
410 0.68261 0.52199 -0.11894 1.1093 0.93119 1.1362 1.0286 0.78926 1.083 0.60707 0.91374 1.0268 1.0003 0.3448
411 0.72114 0.52064 -0.11846 1.1296 0.97761 1.1361 1.0217 0.74007 1.0561 0.6015 0.93791 1.0321 0.95995 0.35541
412 0.78194 0.49277 -0.12387 1.1547 1.0014 1.2242 1.0604 0.70682 1.0558 0.61317 0.94918 1.045 1.0059 0.33692
413 0.74547 0.45443 -0.088522 1.1232 0.94265 1.1783 1.0451 0.64666 1.1478 0.56846 0.91196 1.0103 1.0469 0.34639
414 0.757 0.41185 -0.094468 1.0711 0.90314 1.1079 1.0258 0.60012 1.1161 0.53598 0.89095 0.98952 1.0457 0.35387
415 0.74472 0.36309 -0.097144 1.0162 0.87382 1.0772 1.0319 0.5972 1.1067 0.49459 0.8567 0.97474 1.0914 0.28169
416 0.76476 0.3444 -0.064205 1.0328 0.85988 1.0608 1.0468 0.57675 1.1495 0.50418 0.8318 0.97982 1.1489 0.30456
417 0.76317 0.3554 -0.027615 0.97932 0.78639 1.0054 1.0283 0.53433 1.1992 0.4734 0.78805 0.96085 1.171 0.30834
418 0.76099 0.31464 -0.0124 1.009 0.74364 1.0517 1.0342 0.5293 1.1591 0.43307 0.72224 0.9248 1.1516 0.24663
419 0.81442 0.34057 0.053964 1.0232 0.78049 1.1707 1.0628 0.52961 1.1543 0.44303 0.73442 0.93761 1.1905 0.27614
420 0.77661 0.33329 0.084914 0.95437 0.73523 1.1604 0.99526 0.50059 1.1617 0.40837 0.6975 0.90212 1.1513 0.26166
421 0.77085 0.26372 0.12343 0.96055 0.72689 1.0847 0.9844 0.48424 1.1585 0.40213 0.64146 0.88155 1.138 0.2332
422 0.76906 0.27122 0.14837 0.90024 0.69393 0.99821 0.91724 0.45366 1.1422 0.38347 0.61625 0.81131 1.1121 0.21395
423 0.79352 0.29588 0.21732 0.93225 0.73555 0.99349 0.95589 0.47743 1.2285 0.39909 0.68119 0.84388 1.187 0.25106
424 0.77379 0.28324 0.24689 0.93053 0.70052 0.913 0.92954 0.4548 1.2001 0.39891 0.6582 0.81808 1.1822 0.23589
425 0.77247 0.26932 0.31132 0.91097 0.68475 0.93084 0.92533 0.42797 1.1538 0.37178 0.63792 0.80936 1.2269 0.22804
426 0.75143 0.23909 0.29593 0.82757 0.6315 0.89403 0.83147 0.38442 1.0873 0.34118 0.57159 0.7564 1.1668 0.174
427 0.74621 0.2271 0.33172 0.82814 0.60867 0.90543 0.80843 0.38953 1.072 0.32706 0.53807 0.75469 1.1947 0.19606
428 0.76993 0.24624 0.35585 0.83517 0.61436 0.91307 0.78878 0.40051 1.0961 0.32877 0.55891 0.74669 1.1626 0.22845
429 0.77396 0.23072 0.40013 0.80511 0.58944 0.92814 0.74561 0.39129 1.0545 0.31096 0.54875 0.73961 1.2162 0.19118
430 0.76685 0.21283 0.40383 0.78907 0.5646 0.84505 0.69382 0.36404 1.0611 0.30677 0.51018 0.71524 1.2033 0.2034
431 0.74084 0.19799 0.43721 0.76489 0.55765 0.83726 0.6686 0.34656 1.0278 0.27403 0.48181 0.70982 1.2086 0.18155
432 0.72812 0.19579 0.43187 0.74844 0.54153 0.78545 0.63485 0.35945 0.99526 0.25884 0.45447 0.67823 1.1926 0.18991
433 0.70916 0.18883 0.43028 0.69797 0.51922 0.82115 0.62307 0.33872 0.95344 0.2564 0.44725 0.66209 1.1067 0.18853
434 0.67576 0.18038 0.4604 0.68048 0.50204 0.79001 0.59902 0.32821 0.90381 0.23931 0.44168 0.62817 1.1412 0.16665
435 0.68752 0.17607 0.45944 0.63771 0.49897 0.74267 0.57426 0.32121 0.87221 0.22783 0.40726 0.61533 1.1286 0.18031
436 0.66308 0.17327 0.47723 0.66288 0.47333 0.72879 0.55439 0.34371 0.8447 0.2323 0.41201 0.60513 1.0284 0.17427
437 0.65446 0.17302 0.52537 0.62078 0.4857 0.74816 0.55563 0.3957 0.83767 0.22602 0.41538 0.59647 1.0251 0.16314
438 0.58212 0.14651 0.50584 0.58679 0.44958 0.73243 0.53176 0.3339 0.83715 0.20747 0.39487 0.56948 0.92353 0.13408
439 0.55008 0.15886 0.51986 0.59492 0.49027 0.7155 0.52822 0.40706 0.83027 0.21432 0.39227 0.5744 0.97163 0.15731
440 0.51425 0.15178 0.5298 0.55639 0.4358 0.65985 0.49874 0.49596 0.77763 0.19393 0.38473 0.52445 0.9412 0.15881
441 0.52462 0.1657 0.53972 0.57148 0.4419 0.66226 0.50178 0.56972 0.80413 0.21006 0.3686 0.53966 0.87985 0.15131
442 0.49569 0.14042 0.54803 0.55326 0.44397 0.64229 0.49376 0.58055 0.75965 0.19134 0.35436 0.52916 0.88015 0.1676
443 0.48161 0.12644 0.53809 0.525 0.41247 0.62586 0.46552 0.54204 0.71835 0.18488 0.3381 0.52228 0.84262 0.12773
444 0.4573 0.11071 0.53708 0.48265 0.39084 0.62375 0.43659 0.5058 0.66839 0.17624 0.31635 0.50981 0.85922 0.10715
445 0.46226 0.12167 0.55645 0.48569 0.40467 0.60783 0.44781 0.46122 0.65968 0.16936 0.32378 0.48508 0.82474 0.12974
446 0.44003 0.12294 0.55033 0.48603 0.39175 0.60233 0.44198 0.39351 0.60769 0.16793 0.32113 0.48345 0.82188 0.11491
447 0.43058 0.10098 0.58347 0.45253 0.3867 0.58086 0.40969 0.35746 0.58728 0.17476 0.3138 0.48441 0.80894 0.10525
448 0.43861 0.12434 0.56604 0.44948 0.39334 0.62454 0.42986 0.37552 0.59151 0.17395 0.34706 0.49131 0.78774 0.14908
449 0.37857 0.098345 0.58391 0.43175 0.37007 0.56469 0.38031 0.32928 0.57145 0.1488 0.27932 0.45309 0.71043 0.10611
450 0.36963 0.104 0.58119 0.41784 0.37241 0.56653 0.3889 0.3242 0.54466 0.14224 0.28945 0.44475 0.70313 0.097763
451 0.37087 0.087533 0.57265 0.4228 0.36398 0.54429 0.37729 0.29568 0.53874 0.16806 0.27543 0.43575 0.71825 0.10905
452 0.36846 0.10441 0.60571 0.39033 0.3518 0.53445 0.37258 0.29626 0.52457 0.15788 0.2753 0.40981 0.65927 0.1052
453 0.34595 0.098515 0.59823 0.39172 0.36571 0.5379 0.36758 0.27289 0.52153 0.15899 0.27538 0.41556 0.70964 0.11502
454 0.34816 0.091576 0.57551 0.38813 0.35285 0.518 0.35656 0.27721 0.49822 0.14304 0.25673 0.39169 0.66229 0.09548
455 0.34057 0.082162 0.59944 0.35034 0.3328 0.52487 0.32729 0.26884 0.46988 0.12996 0.26477 0.38158 0.66568 0.13528
456 0.31072 0.077247 0.5956 0.33992 0.31245 0.50111 0.31928 0.2311 0.45694 0.1227 0.22489 0.36564 0.6158 0.073525
457 0.31219 0.077571 0.59689 0.34282 0.33082 0.52738 0.32837 0.24539 0.45975 0.12168 0.24521 0.36816 0.65728 0.088038
458 0.29253 0.073327 0.56852 0.3341 0.29793 0.45737 0.31808 0.24335 0.43634 0.12041 0.25392 0.354 0.58003 0.075568
459 0.2916 0.069575 0.59163 0.33347 0.31194 0.47332 0.32077 0.23488 0.44257 0.11737 0.23495 0.34281 0.605 0.10154
460 0.26694 0.0672 0.57954 0.29265 0.28447 0.44342 0.30793 0.20938 0.4061 0.090954 0.22627 0.32221 0.57204 0.059098
461 0.27252 0.071064 0.5972 0.29502 0.27894 0.43882 0.27655 0.22181 0.41636 0.1073 0.21147 0.31933 0.58406 0.058523
462 0.27392 0.071487 0.55717 0.29761 0.28963 0.44094 0.2982 0.20756 0.38673 0.092979 0.20891 0.31315 0.53377 0.086457
463 0.2572 0.057463 0.5535 0.28926 0.2746 0.44002 0.28819 0.1879 0.38475 0.08687 0.19575 0.30399 0.58269 0.065008
464 0.25897 0.06474 0.59918 0.28341 0.28215 0.4231 0.27428 0.19142 0.37005 0.08973 0.21714 0.2936 0.54128 0.082744
465 0.23463 0.05265 0.55391 0.28969 0.25783 0.44133 0.26528 0.1927 0.36313 0.084643 0.21106 0.30285 0.53467 0.076397
466 0.24941 0.0849 0.59482 0.26251 0.2708 0.45603 0.27996 0.16967 0.34643 0.089692 0.19031 0.30546 0.54729 0.075921
467 0.24741 0.071459 0.59628 0.26492 0.25658 0.41484 0.26474 0.17375 0.34154 0.094121 0.21961 0.2986 0.55954 0.10047
468 0.23841 0.064996 0.58346 0.25413 0.24689 0.4328 0.26393 0.17186 0.34575 0.077228 0.18147 0.2885 0.52627 0.070688
469 0.23136 0.066821 0.60492 0.25707 0.26556 0.41204 0.2625 0.16965 0.33642 0.094432 0.19598 0.29485 0.49559 0.048538
470 0.22631 0.054983 0.60839 0.24704 0.24677 0.40485 0.25009 0.14752 0.32064 0.087535 0.17188 0.27519 0.54346 0.051364
471 0.20634 0.039599 0.58445 0.21098 0.22184 0.3692 0.22751 0.13259 0.3029 0.06527 0.161 0.23973 0.51204 0.031484
472 0.2152 0.058086 0.56719 0.21595 0.22317 0.36734 0.23499 0.14743 0.30528 0.061718 0.18373 0.25127 0.43057 0.052915
473 0.21437 0.036328 0.58151 0.21802 0.22427 0.38885 0.23401 0.13967 0.29586 0.059526 0.15123 0.24037 0.45116 0.049087
474 0.19886 0.048772 0.54969 0.22985 0.22302 0.37554 0.22724 0.13028 0.29984 0.06853 0.16438 0.24336 0.4533 0.030384
475 0.2066 0.041023 0.61383 0.21619 0.22338 0.35288 0.22058 0.14257 0.28568 0.055601 0.16047 0.24107 0.4318 0.05349
476 0.20737 0.02904 0.67288 0.21465 0.20279 0.32846 0.20596 0.12853 0.26983 0.063696 0.14025 0.21852 0.41886 0.035218
477 0.18733 0.056173 0.8033 0.21015 0.22619 0.38302 0.22672 0.10854 0.30706 0.090751 0.17163 0.23223 0.46615 0.046656
478 0.20869 0.065494 0.89245 0.21681 0.22836 0.37221 0.24474 0.13793 0.30981 0.1045 0.17368 0.23449 0.45781 0.080269
479 0.19988 0.049301 0.88869 0.21576 0.20288 0.34221 0.22947 0.12704 0.2839 0.08788 0.1531 0.20902 0.40696 0.026598
480 0.18517 0.039858 0.90378 0.2088 0.19685 0.33415 0.21298 0.11438 0.28095 0.068061 0.14387 0.19623 0.41684 0.031427
481 0.1888 0.018171 0.90589 0.19344 0.2074 0.33478 0.20571 0.10929 0.26575 0.075908 0.11273 0.21177 0.39465 0.014257
482 0.1706 0.021847 0.84682 0.17155 0.19423 0.30657 0.20003 0.089135 0.2559 0.051524 0.11224 0.18532 0.40773 0.032573
483 0.16496 0.012408 0.7843 0.16064 0.16627 0.2871 0.16189 0.085956 0.24671 0.041639 0.097532 0.1686 0.34754 0.025242
484 0.16616 0.019585 0.63418 0.14561 0.17557 0.28574 0.1809 0.081778 0.24935 0.057997 0.10325 0.17405 0.36844 0.009589
485 0.16549 0.029965 0.55183 0.14365 0.18435 0.27727 0.18332 0.087734 0.2317 0.049468 0.12872 0.17862 0.3742 0.018133
486 0.15716 0.040264 0.51485 0.13004 0.1721 0.29221 0.17052 0.076354 0.22597 0.040843 0.10996 0.16482 0.30538 0.018309
487 0.16751 0.040816 0.49401 0.14084 0.18109 0.30284 0.17382 0.071532 0.23535 0.04637 0.12675 0.17061 0.35157 0.033569
488 0.16602 0.045141 0.50144 0.15049 0.18515 0.30705 0.18059 0.1042 0.24127 0.056864 0.13158 0.17821 0.34488 0.028579
489 0.15663 0.032592 0.47348 0.13505 0.18026 0.29237 0.1684 0.085579 0.23463 0.03818 0.11618 0.17525 0.33593 0.033393
490 0.15495 0.00032268 0.43409 0.11861 0.17036 0.26055 0.15083 0.070792 0.20124 0.017526 0.093767 0.16451 0.35876 0.0016499
491 0.15473 0.013284 0.44402 0.13943 0.17627 0.26807 0.17059 0.072524 0.21221 0.04433 0.10133 0.16844 0.31713 0.024369
492 0.12272 0.022019 0.40992 0.11935 0.16136 0.25673 0.14684 0.05931 0.1938 0.026102 0.093193 0.13987 0.30118 -0.0063018
493 0.13001 0.0047461 0.41492 0.11583 0.14904 0.24368 0.1547 0.051443 0.18462 0.031547 0.1048 0.13865 0.31077 0.019054
494 0.15894 0.024816 0.43345 0.11982 0.14708 0.27285 0.154 0.052971 0.19248 0.029634 0.11231 0.16721 0.29445 0.015561
495 0.1532 0.012821 0.43134 0.13722 0.17791 0.28938 0.15875 0.083623 0.2216 0.057309 0.12067 0.16464 0.29655 0.020308
496 0.13869 0.01135 0.40868 0.11536 0.16527 0.22985 0.15154 0.049753 0.18186 0.027152 0.10312 0.14909 0.29169 0.0010167
497 0.14583 0.020657 0.40503 0.11451 0.16245 0.24286 0.14865 0.070907 0.1771 0.032364 0.10422 0.13938 0.31296 0.023746
498 0.1056 -0.017287 0.34785 0.081322 0.1215 0.20749 0.11816 0.036422 0.16406 0.016642 0.067492 0.097767 0.27593 -0.015519
499 0.11094 -0.020655 0.36223 0.079531 0.12696 0.22175 0.13837 0.036396 0.1644 0.0068199 0.059168 0.122 0.26085 -0.011292
500 0.1104 -0.010648 0.33889 0.088471 0.13972 0.21313 0.13009 0.018089 0.16306 0.014308 0.085733 0.11575 0.27129 -0.013116
501 0.1156 0.0011328 0.34784 0.087493 0.1283 0.20892 0.13994 0.046908 0.16573 0.012366 0.088168 0.11846 0.29031 0.02598
502 0.12121 0.018773 0.35659 0.085899 0.1349 0.23429 0.13926 0.049609 0.16821 0.022295 0.10384 0.12572 0.23643 0.0097628
503 0.11637 0.0006304 0.33838 0.088695 0.13048 0.22947 0.13407 0.048647 0.16825 0.019229 0.076512 0.11128 0.29114 0.011489
504 0.096754 -0.023471 0.33378 0.07746 0.11501 0.21209 0.11793 0.030597 0.13909 0.019781 0.066209 0.10047 0.25582 -0.011848
505 0.093411 -0.009474 0.32232 0.066538 0.1223 0.19548 0.12317 0.022984 0.13552 -0.0046335 0.068181 0.091717 0.23699 -0.0037212
506 0.099344 -0.0046579 0.342 0.08847 0.12599 0.24559 0.12251 0.02272 0.15595 0.041627 0.071727 0.10381 0.272 -0.0055571
507 0.098404 0.016818 0.315 0.07325 0.11066 0.20524 0.11879 0.037212 0.15089 0.013538 0.074657 0.10132 0.26163 0.035435
508 0.091697 0.00074654 0.31331 0.083268 0.12502 0.20222 0.13598 0.022555 0.14009 0.02607 0.066621 0.10149 0.21144 0.028056
509 0.07903 -0.0055189 0.2926 0.058686 0.10092 0.17426 0.11062 0.0098227 0.11811 -0.010215 0.044564 0.080859 0.19576 0.0030503
510 0.086075 -0.0091299 0.31439 0.066894 0.11419 0.18325 0.13174 0.021351 0.1456 0.0085319 0.064689 0.092001 0.24116 0.013834
511 0.07503 -0.0046251 0.31182 0.070069 0.099347 0.16729 0.11997 0.01299 0.15321 0.0041902 0.063436 0.077294 0.23172 0.0065865
512 0.08831 -0.0067499 0.32432 0.05529 0.091345 0.15462 0.10447 0.0079836 0.12494 0.011629 0.061594 0.072594 0.22379 -0.010162
513 0.06141 -0.019721 0.26932 0.046957 0.085306 0.16277 0.1053 -0.0015763 0.11171 -0.0047994 0.033712 0.076115 0.20183 -0.029719
514 0.069027 0.0065259 0.27874 0.045724 0.096831 0.17026 0.10837 0.0096904 0.12838 -0.004273 0.049642 0.069011 0.2327 0.025173
515 0.065322 -0.0055153 0.26656 0.049412 0.10437 0.16497 0.10622 0.0040024 0.13082 0.00238 0.051225 0.086163 0.23319 -0.0014754
516 0.064537 -0.015059 0.25914 0.039752 0.10495 0.15106 0.10679 0.003765 0.10328 0.0076878 0.025766 0.08868 0.20223 -0.0040436
517 0.041969 -0.031924 0.24716 0.022493 0.065866 0.11675 0.076462 -0.010316 0.098304 -0.0057555 0.023835 0.04564 0.16321 -0.015144
518 0.04603 -0.034957 0.25772 0.027929 0.079492 0.14744 0.075804 -0.010036 0.099714 -0.015019 0.036556 0.058063 0.21144 -0.014102
519 0.081017 -0.0075582 0.27431 0.048942 0.093638 0.15515 0.10646 0.01563 0.11488 0.008552 0.042175 0.088908 0.21265 0.0041907
520 0.051534 -0.039763 0.23076 0.014337 0.080066 0.1248 0.082901 -0.0052216 0.10061 -0.016693 0.028191 0.049263 0.20542 -0.027508
521 0.052423 -0.026032 0.25078 0.041274 0.086473 0.14181 0.090769 -0.0023047 0.1073 0.0031915 0.031076 0.078541 0.19458 -0.011109
522 0.058414 -0.031942 0.26276 0.035009 0.085503 0.13367 0.087061 -0.0031961 0.09362 -0.0049399 0.040268 0.068289 0.16926 -0.013434
523 0.055303 -0.021146 0.24003 0.021828 0.08863 0.15093 0.086612 -0.0020249 0.089836 -0.00027944 0.053994 0.061921 0.15796 -0.016191
524 0.036021 -0.032557 0.20941 0.030713 0.085193 0.12304 0.076367 -0.025468 0.09289 0.0015249 0.017257 0.06125 0.14286 -0.010797
525 0.045011 -0.031153 0.2019 0.011027 0.079021 0.13675 0.088446 -0.0090926 0.079117 -0.021416 0.033826 0.048269 0.19604 -0.017657
526 0.033654 -0.045439 0.19329 0.0081399 0.067141 0.12202 0.064831 -0.029482 0.073951 -0.022326 0.025835 0.041478 0.15766 -0.012934
527 0.024639 -0.049679 0.19843 0.0060575 0.064814 0.10399 0.063854 -0.022663 0.077053 -0.02316 0.018703 0.030735 0.15205 -0.045463
528 0.036124 -0.035081 0.20188 0.027012 0.077215 0.12077 0.063389 -0.023531 0.077017 -0.013044 0.01827 0.052933 0.17094 -0.036075
529 0.046931 -0.033525 0.2023 0.0048779 0.08725 0.11875 0.081098 -0.020857 0.080792 -0.0096108 0.028768 0.048419 0.17226 -0.013707
530 0.024008 -0.013741 0.20518 0.015085 0.091732 0.11691 0.076341 -0.021228 0.074282 -0.026336 0.05062 0.047192 0.13973 -0.019613
531 0.021411 -0.051666 0.19244 -0.018538 0.059449 0.084447 0.062565 -0.022646 0.068328 -0.022814 0.014877 0.019594 0.10164 -0.046355
532 0.030113 -0.030963 0.17488 0.0012362 0.070685 0.086797 0.064764 -0.021129 0.069874 -0.031267 0.015344 0.035944 0.1113 -0.04062
533 0.026119 -0.041128 0.18416 0.0028055 0.067459 0.091765 0.071794 -0.012573 0.07355 -0.017874 0.029881 0.049993 0.16586 -0.051348
534 0.019108 -0.020513 0.16928 -0.012309 0.056787 0.089742 0.054005 -0.040809 0.054188 -0.033308 0.021665 0.029523 0.13414 -0.027719
535 0.022852 -0.029414 0.17293 -0.015131 0.058191 0.08085 0.050189 -0.032693 0.060453 -0.01898 0.021721 0.024869 0.10976 -0.0095859
536 0.0276 -0.037056 0.18348 -0.01263 0.062054 0.065387 0.059752 -0.024959 0.070532 -0.041457 0.0023844 0.026467 0.10985 -0.0018447
537 0.029167 -0.019116 0.17823 0.010783 0.066719 0.10976 0.067593 -0.034491 0.066396 -0.019071 0.019851 0.047105 0.11939 -0.019476
538 0.027286 -0.037183 0.17155 0.0022887 0.04908 0.062089 0.057967 -0.037708 0.065784 -0.016719 0.009139 0.020727 0.11991 -0.014673
539 0.019808 -0.043023 0.14195 -0.013879 0.051874 0.063339 0.038512 -0.058556 0.039415 -0.031838 -0.012602 0.004753 0.12259 -0.038318
540 0.036789 -0.024966 0.17165 0.00070224 0.050467 0.088765 0.074972 -0.017637 0.052351 -0.027357 0.019739 0.027169 0.16495 -0.0052663
541 0.014291 -0.037087 0.12735 -0.024116 0.043034 0.065282 0.038127 -0.031991 0.044756 -0.030501 0.0011843 0.0069244 0.097948 -0.0056647
542 0.0056826 -0.049112 0.13162 -0.021531 0.042419 0.06741 0.02806 -0.047082 0.050866 -0.024599 -0.0080074 0.0084971 0.10441 -0.048654
543 0.025811 -0.039588 0.14365 0.0031763 0.053829 0.094961 0.050797 -0.049433 0.054612 -0.025778 0.010807 0.024093 0.14668 -0.051935
544 0.028332 -0.025379 0.15842 -0.0008238 0.052906 0.084726 0.061637 -0.028783 0.035105 -0.018807 0.01082 0.017786 0.11974 -0.032788
545 0.027271 -0.033896 0.14499 -0.018637 0.033072 0.075832 0.034364 -0.045173 0.03996 -0.031931 0.0099805 0.0038654 0.1264 -0.032346
546 0.021173 -0.029065 0.15324 -0.014233 0.045601 0.08222 0.047857 -0.035422 0.040346 -0.015969 0.019469 0.0097772 0.11158 -0.03214
547 0.033848 -0.029013 0.1781 -0.0054747 0.052543 0.07196 0.052485 -0.040885 0.046271 -0.0072298 0.028789 0.022772 0.11611 -0.020132
548 0.0042413 -0.053621 0.11225 -0.052217 0.026002 0.047163 0.017343 -0.059359 0.025334 -0.045142 -0.010631 -0.0034646 0.068135 -0.038731
549 0.016363 -0.050249 0.12275 -0.026903 0.05222 0.071702 0.033067 -0.036988 0.030502 -0.026948 -0.013409 0.010727 0.082519 -0.056301
550 -0.010502 -0.038014 0.1224 -0.023122 0.054432 0.062175 0.030117 -0.05085 0.044477 -0.033898 -0.011258 0.010425 0.098568 -0.030553
551 0.0039685 -0.033014 0.093223 -0.024982 0.051325 0.066554 0.030931 -0.053629 0.032392 -0.029313 -0.012465 0.0098488 0.070485 -0.0411
552 0.011251 -0.050771 0.12847 -0.034453 0.046389 0.063342 0.03043 -0.029319 0.056259 -0.036699 -0.016135 0.01366 0.11132 -0.022096
553 0.045969 -0.027859 0.098555 -0.03265 0.055236 0.072266 0.029839 -0.049864 0.046117 -0.036889 0.0055622 0.021081 0.10149 -0.030966
554 0.026979 -0.024365 0.10745 -0.033371 0.043561 0.040157 0.028493 -0.05072 0.024788 -0.0399 0.0016245 0.0061325 0.092436 -0.028525
555 0.0099126 -0.043114 0.12035 -0.032015 0.054573 0.063785 0.056376 -0.047832 0.034005 -0.019285 -0.005324 0.022435 0.11363 -0.037256
556 0.012087 -0.012308 0.11125 -0.022874 0.05598 0.064509 0.047915 -0.043591 0.052882 -0.0036373 0.0062568 0.014786 0.088876 -0.01812
557 0.018874 -0.031861 0.10683 -0.024328 0.059919 0.081796 0.062248 -0.038061 0.047054 0.015837 0.0036167 0.033055 0.12834 -0.009759
558 0.0061101 -0.041545 0.096998 -0.038283 0.045497 0.056054 0.042619 -0.049749 0.040138 -0.0070319 0.0043746 0.010107 0.086984 -0.018692
559 -0.010801 -0.043397 0.098865 -0.034085 0.024403 0.040805 0.027844 -0.058343 0.031086 -0.00075263 -0.021564 -0.00060257 0.097014 -0.031736
560 0.011584 -0.0097243 0.11495 -0.029806 0.040938 0.061335 0.046043 -0.031917 0.036493 0.0057944 0.020026 0.0039635 0.063629 -0.0083981
561 -0.0049157 -0.054728 0.069655 -0.04682 0.039007 0.051233 0.022648 -0.06293 0.021181 -0.0043151 -0.024725 -0.017429 0.069146 -0.050061
562 0.01238 -0.0073603 0.1016 -0.018711 0.038806 0.073335 0.027181 -0.066967 0.024239 0.00026993 0.0039884 0.021389 0.085399 -0.019774
563 0.00581 -0.030223 0.10514 -0.035779 0.034566 0.047966 0.028531 -0.049023 0.019479 0.0060858 -0.0069709 0.0010168 0.065262 -0.0165
564 -0.0097693 -0.038019 0.061863 -0.04328 0.030923 0.053088 0.028907 -0.049313 0.01885 -0.011876 -0.01333 -0.0058349 0.075512 -0.030373
565 -0.021506 -0.046843 0.052575 -0.039763 0.026297 0.027565 0.015609 -0.076939 0.010996 -0.024242 -0.022543 -0.014166 0.041301 -0.037275
566 -0.004376 -0.027228 0.091647 -0.033121 0.0322 0.027172 0.0092461 -0.056019 0.0096325 -0.017329 -0.01021 -0.0045116 0.058688 -0.033865
567 -0.017581 -0.027029 0.067309 -0.045168 0.03477 0.011644 0.011912 -0.064905 -0.0010707 -0.018289 -0.022448 -0.00075841 0.043938 -0.032079
568 -0.012275 -0.05283 0.063599 -0.051269 0.021905 0.022353 0.017828 -0.063215 0.014298 -0.030245 -0.032457 -0.010098 0.033568 -0.018078
569 -0.018117 -0.023405 0.054636 -0.055773 0.02925 0.031469 0.018234 -0.071384 -0.00074143 -0.014554 -0.022931 -0.018661 0.061579 -0.019205
570 0.005749 -0.014776 0.063877 -0.050052 0.030639 0.053845 0.032373 -0.053305 0.004378 -0.010547 -0.0045696 -0.0082041 0.071805 -0.026915
571 -0.0081138 -0.024092 0.077777 -0.043312 0.031599 0.055634 0.021496 -0.060134 0.0080714 -0.00012056 -0.012922 -0.0055527 0.052564 -0.041462
572 -0.022442 -0.037536 0.060354 -0.050318 0.025172 0.033934 0.017979 -0.059307 0.0015329 -0.018595 -0.03108 -0.0049398 0.034515 -0.025694
573 0.0082342 -0.0091669 0.083766 -0.029746 0.047535 0.062329 0.037455 -0.042262 0.014457 0.0093855 0.0044272 0.013922 0.094801 -0.0063209
574 -0.00023585 -0.030493 0.062475 -0.038334 0.035674 0.042171 0.022301 -0.064022 0.010801 -0.0093717 -0.02032 -0.0048578 0.049719 -0.034298
575 -0.019654 -0.016984 0.074228 -0.061231 0.027925 0.014248 0.0054142 -0.056603 -0.0042926 -0.008571 -0.028109 -0.015308 0.073319 -0.02481
576 0.0079776 -0.019373 0.049992 -0.047702 0.029604 0.045008 0.019636 -0.06079 0.017067 -0.0086523 -0.022442 -0.00081168 0.05513 -0.035297
577 -0.021519 -0.047994 0.037407 -0.083921 -0.0030747 -0.0039052 -0.010971 -0.071093 -0.015138 -0.035163 -0.046742 -0.041434 0.0038203 -0.058897
578 -0.014526 -0.025274 0.059246 -0.063601 0.024133 0.012259 0.0079785 -0.063127 -0.011362 -0.018656 -0.0091622 -0.016779 0.070761 -0.027169
579 -0.0066501 -0.024569 0.052569 -0.069712 0.01935 0.0065856 0.0088208 -0.065251 -0.0044223 -0.015062 -0.033273 -0.024184 0.053688 -0.054723
580 -0.0080556 -0.018407 0.06017 -0.043437 0.025097 0.027764 0.014306 -0.043412 0.0048254 -0.019081 -0.016222 -0.02792 0.03045 -0.024311
581 -0.0035296 -0.0048191 0.097218 -0.042556 0.022305 0.017531 0.018805 -0.038302 0.025886 0.0012867 -0.0061316 -0.016448 0.065395 -0.01354
582 -0.015854 -0.02329 0.05506 -0.060152 0.03234 0.046312 0.00081804 -0.045569 -0.007745 -0.0056299 -0.033784 -0.0124 0.050351 -0.044295
583 -0.01815 -0.029841 0.066034 -0.075197 0.0082613 0.020034 -0.0080621 -0.073119 -0.0095837 -0.0093204 -0.026571 -0.02968 0.038842 -0.053048
584 -0.028471 -0.035394 0.062437 -0.055403 0.0039326 0.0008833 0.0014521 -0.062851 -1.5719e-05 -0.021717 -0.035556 -0.031321 0.027213 -0.0099079
585 -0.017091 -0.0098046 0.049985 -0.059129 0.021098 0.014654 -0.0055928 -0.05781 -0.0005102 0.003887 -0.019468 -0.0071756 0.036974 -0.031535
586 -0.031645 -0.02866 0.050657 -0.067496 -0.0097394 -0.014454 -0.025723 -0.065602 -0.01016 -0.02919 -0.027563 -0.042579 0.052926 -0.033007
587 -0.027734 -0.013762 0.048321 -0.080484 0.016764 0.0060229 -0.017323 -0.063096 -0.019637 -0.018875 -0.016189 -0.025659 0.047174 -0.018174
588 -0.01705 0.0078163 0.050753 -0.061003 0.024102 0.031083 0.00538 -0.054915 0.013481 -0.00041416 0.0013369 -0.010248 0.028903 -0.050226
589 -0.0089652 0.0027669 0.044074 -0.068367 0.018638 0.021302 -0.010307 -0.04828 -0.0016006 -0.01152 -0.018394 -0.02547 0.083423 -0.030206
590 -0.031524 -0.019339 0.065276 -0.059408 0.0019716 -0.0082552 -0.028156 -0.059367 -0.0011344 -0.009539 -0.017838 -0.034521 0.027892 -0.073171
591 -0.024172 -0.00066265 0.049893 -0.064389 0.0036435 0.00025685 -0.022892 -0.067843 -0.022727 -0.0046419 -0.028037 -0.03749 0.025777 -0.041416
592 -0.043782 -0.021505 0.037918 -0.092574 -0.01544 -0.020346 -0.036796 -0.086868 -0.040001 -0.038446 -0.02097 -0.051053 -0.016481 -0.046954
593 -0.007396 0.01733 0.062548 -0.054978 0.027522 0.017734 -0.005135 -0.060394 -0.0050114 0.0098725 0.0010916 -0.015685 0.031357 -0.018711
594 -0.015491 -0.001537 0.06656 -0.056475 0.0032624 0.017152 -0.0088284 -0.05273 -0.0028043 -0.00016625 -0.026981 -0.025645 0.059358 -0.044401
595 -0.032752 -0.020886 0.037718 -0.075632 -0.0039838 -0.0085782 -0.025196 -0.072171 -0.021863 0.0004331 -0.029953 -0.024202 0.018316 -0.061323
596 -0.02227 0.011212 0.039722 -0.066862 0.0087452 -0.0019118 -0.01908 -0.072606 -0.015996 -0.020062 0.0050904 -0.036669 0.027089 -0.039999
597 -0.025987 -0.031347 0.034794 -0.074207 -0.0028109 -0.0051747 -0.036656 -0.075348 -0.027347 -0.010807 -0.017393 -0.035109 0.030161 -0.053801
598 -0.022999 -0.015097 0.020338 -0.082946 -0.024451 0.0056909 -0.045107 -0.093102 -0.024587 -0.017401 -0.02352 -0.051842 0.031887 -0.036773
599 -0.022197 -0.005541 0.048242 -0.068299 0.01302 0.025396 -0.03676 -0.078241 -0.0065896 0.008884 -0.010537 -0.021292 0.029686 -0.024967
600 -0.016276 -0.015959 0.043849 -0.073165 -0.011353 0.021839 -0.029035 -0.074049 -0.013843 0.0044466 -0.010133 -0.027105 0.014394 -0.034427
601 -0.039085 -0.046356 0.010458 -0.08445 -0.023511 0.0102 -0.04906 -0.082394 -0.025561 0.0091902 -0.043299 -0.052786 0.017712 -0.018912
602 0.0014064 -0.023522 0.031948 -0.076986 -0.014516 -0.0053363 -0.042468 -0.062041 -0.018854 0.0095553 -0.020543 -0.040582 0.00091516 -0.041652
603 -0.022357 -0.023117 0.020972 -0.077166 -0.0041486 0.011627 -0.045785 -0.081229 -0.014997 0.00071902 -0.032992 -0.040804 0.016724 -0.038372
604 -0.025715 -0.013553 0.028017 -0.076142 -0.018857 -0.013507 -0.049204 -0.084259 -0.034904 -0.0097395 -0.026118 -0.047261 0.0077745 -0.045554
605 -0.023289 -0.021628 0.029299 -0.083692 -0.00044414 -0.00162 -0.034432 -0.08766 -0.01782 0.011409 -0.023966 -0.031803 -0.0084067 -0.035416
606 -0.029047 -0.01599 0.023479 -0.063057 -0.00067231 -0.0085824 -0.041708 -0.082969 -0.017453 0.019452 -0.023842 -0.018795 0.0016625 -0.016005
607 -0.018869 -0.0038768 0.040481 -0.069592 -0.00066569 -0.0006419 -0.032046 -0.063964 -0.02275 0.014943 -0.013182 -0.034993 0.021281 -0.015696
608 -0.028005 -0.024617 0.012184 -0.07953 -0.038563 -0.057638 -0.069483 -0.093036 -0.044493 -0.026498 -0.036161 -0.055546 -0.038181 -0.045593
609 -0.020656 0.002211 0.035564 -0.068348 -0.0097527 -0.018688 -0.037159 -0.068536 -0.01906 -0.00010937 -0.028334 -0.032921 -0.017028 -0.019076
610 -0.012431 0.0016889 0.045564 -0.081093 0.0012929 -0.011343 -0.035661 -0.074582 -0.0081909 0.010519 0.00019235 -0.032735 0.03227 0.0061937
611 -0.031769 -0.016287 0.025376 -0.077946 -0.021811 -0.043471 -0.050196 -0.084704 -0.025793 -0.010975 -0.043277 -0.05182 -0.012012 -0.054515
612 -0.054437 -0.0077751 0.0026024 -0.082825 -0.034157 -0.038666 -0.058752 -0.075666 -0.034533 -0.020954 -0.038832 -0.060654 -0.020426 -0.033786
613 -0.036387 0.0016225 0.023837 -0.085366 -0.016102 -0.025265 -0.038567 -0.078209 -0.029228 -0.0091209 -0.025789 -0.045949 -0.022773 -0.047812
614 -0.050797 -0.020691 0.017954 -0.078159 -0.030568 -0.048542 -0.060589 -0.079452 -0.030868 -0.0038376 -0.046442 -0.056897 -0.01496 -0.053247
615 -0.045825 -0.057835 0.0051992 -0.092106 -0.043781 -0.040594 -0.066892 -0.084533 -0.049284 -0.037197 -0.06409 -0.060494 -0.01856 -0.052982
616 -0.035951 -0.023666 0.0081187 -0.079168 -0.021486 -0.012784 -0.045538 -0.085418 -0.026522 -0.0077327 -0.024202 -0.057069 -0.0040744 -0.041947
617 -0.04656 -0.01038 0.027047 -0.074571 -0.016734 -0.01989 -0.03213 -0.084565 -0.033643 0.00042863 -0.035129 -0.036532 0.025523 -0.047002
618 -0.049458 -0.027315 -0.01162 -0.099411 -0.041507 -0.040014 -0.062507 -0.10202 -0.04241 -0.024152 -0.05169 -0.064448 -0.029176 -0.064688
619 -0.037864 -0.026648 -0.011056 -0.093739 -0.035784 -0.0461 -0.078282 -0.098237 -0.051848 -0.023793 -0.047562 -0.068041 -0.012259 -0.072294
620 -0.055523 -0.012121 -0.0031119 -0.10875 -0.036067 -0.042386 -0.060575 -0.098479 -0.045695 -0.022746 -0.040361 -0.065099 -0.012009 -0.059942
621 -0.061113 -0.028868 -0.013448 -0.088421 -0.029298 -0.03295 -0.056528 -0.090664 -0.048367 -0.023201 -0.043633 -0.064882 -0.012197 -0.066027
622 -0.054142 -0.022742 0.013381 -0.091548 -0.031462 -0.025547 -0.045625 -0.083811 -0.038786 -0.028507 -0.034269 -0.050847 -0.023021 -0.058234
623 -0.056074 -0.019676 0.0021713 -0.083555 -0.03638 -0.051144 -0.058296 -0.10459 -0.03518 -0.032885 -0.041682 -0.070073 -0.04204 -0.031196
624 -0.031305 0.0010693 0.0061446 -0.091608 -0.02835 -0.052514 -0.055647 -0.088133 -0.050529 -0.019397 -0.04676 -0.059136 -0.032544 -0.050977
625 -0.04992 0.024503 -0.0029162 -0.10322 -0.046525 -0.044792 -0.05284 -0.082006 -0.052293 -0.039193 -0.037587 -0.073583 -0.040542 -0.03018
626 -0.011557 0.0081985 -0.0019108 -0.088237 -0.04488 -0.049882 -0.059972 -0.097764 -0.047831 -0.037517 -0.053754 -0.077188 -0.080323 -0.054153
627 -0.032757 0.010201 -0.020132 -0.090234 -0.046447 -0.052766 -0.055495 -0.099056 -0.069436 -0.034093 -0.06276 -0.085769 -0.054728 -0.047773
628 -0.045144 0.0043627 -0.022497 -0.1042 -0.053439 -0.046793 -0.05369 -0.10437 -0.055605 -0.028876 -0.045615 -0.086162 -0.033605 -0.076413
629 -0.043131 0.046956 0.010906 -0.087788 -0.019121 -0.035986 -0.036877 -0.090457 -0.042421 -0.028398 -0.01951 -0.058544 0.0025726 -0.044745
630 -0.052167 0.031394 -0.028159 -0.091983 -0.053982 -0.052354 -0.058858 -0.10608 -0.06655 -0.050424 -0.044033 -0.072928 -0.0038599 -0.040501
631 -0.038061 0.024241 0.0057628 -0.076457 -0.031259 -0.036724 -0.046776 -0.093309 -0.052234 -0.036815 -0.043027 -0.05691 -0.011264 -0.032353
632 -0.063057 0.027734 -0.0025516 -0.10763 -0.030333 -0.039949 -0.053185 -0.098102 -0.051656 -0.040168 -0.048669 -0.06669 -0.032546 -0.055505
633 -0.062051 0.023242 -0.0030217 -0.11095 -0.039241 -0.066843 -0.057277 -0.10643 -0.061416 -0.054159 -0.070196 -0.078052 -0.036993 -0.05695
634 -0.05991 0.023887 -0.019239 -0.10326 -0.04476 -0.048041 -0.062906 -0.092823 -0.057753 -0.051943 -0.05619 -0.074156 -0.038347 -0.062486
635 -0.062548 0.023947 -0.014564 -0.1163 -0.05345 -0.044438 -0.080607 -0.11024 -0.062647 -0.051958 -0.068769 -0.082993 -0.055231 -0.062548
636 -0.074235 0.014913 -0.0016708 -0.12206 -0.042376 -0.055727 -0.079717 -0.098013 -0.071322 -0.050454 -0.076748 -0.073242 -0.021209 -0.087171
637 -0.06164 0.0060641 -0.032698 -0.101 -0.045235 -0.043016 -0.081076 -0.11903 -0.073182 -0.054338 -0.071696 -0.069644 -0.015555 -0.033687
638 -0.047723 0.014261 -0.0064596 -0.093766 -0.03539 -0.053172 -0.063255 -0.093782 -0.053067 -0.029722 -0.047408 -0.074236 -0.025746 -0.047284
639 -0.077398 0.0095586 -0.011678 -0.098019 -0.051065 -0.082765 -0.098047 -0.12046 -0.07782 -0.05232 -0.086279 -0.080577 -0.05471 -0.085917
640 -0.070706 -0.0037339 -0.01499 -0.10778 -0.060283 -0.075397 -0.099849 -0.11836 -0.065623 -0.038826 -0.064073 -0.085575 -0.051202 -0.088094
641 -0.069238 -0.012865 -0.033111 -0.12221 -0.059218 -0.099501 -0.10503 -0.12687 -0.080172 -0.034943 -0.079144 -0.09777 -0.062981 -0.073028
642 -0.066705 0.027057 -0.0024266 -0.097828 -0.029057 -0.068839 -0.07778 -0.11149 -0.047674 -0.022605 -0.049727 -0.059641 -0.026962 -0.054659
643 -0.080329 -0.016909 -0.023946 -0.12511 -0.066185 -0.094213 -0.096333 -0.12798 -0.074421 -0.022225 -0.081214 -0.076589 -0.058449 -0.10278
644 -0.066672 -0.011652 -0.039369 -0.10652 -0.054515 -0.084017 -0.10505 -0.10692 -0.068708 -0.014952 -0.080089 -0.064282 -0.042526 -0.089807
645 -0.059965 -0.010912 -0.026432 -0.10408 -0.047277 -0.064118 -0.072528 -0.10571 -0.066268 -0.025893 -0.054156 -0.060151 -0.022028 -0.058014
646 -0.075593 -0.03694 -0.022751 -0.10387 -0.04646 -0.073244 -0.086191 -0.12094 -0.061607 -0.026974 -0.070057 -0.086878 -0.010215 -0.061544
647 -0.060465 -0.039204 -0.021106 -0.10451 -0.042698 -0.080301 -0.070909 -0.11597 -0.057693 -0.033507 -0.080886 -0.068491 -0.047377 -0.067122
648 -0.075309 -0.022179 -0.0024893 -0.10275 -0.045309 -0.08668 -0.097761 -0.12446 -0.066366 -0.034971 -0.090519 -0.078741 -0.07488 -0.064856
649 -0.064263 -0.015834 -0.014947 -0.10596 -0.044192 -0.06783 -0.082214 -0.099228 -0.052666 -0.043629 -0.054492 -0.067196 -0.025203 -0.057302
650 -0.046402 -0.011149 -0.0054139 -0.088047 -0.039535 -0.067142 -0.08593 -0.086796 -0.048777 -0.028003 -0.053563 -0.062772 -0.034139 -0.061071
651 -0.038351 -0.030428 0.0050702 -0.10045 -0.029016 -0.07442 -0.064601 -0.096888 -0.042918 -0.02256 -0.051989 -0.063708 -0.0252 -0.073534
652 -0.067689 -0.05203 -0.023005 -0.12414 -0.056971 -0.095882 -0.1029 -0.10851 -0.075821 -0.054934 -0.071767 -0.086151 -0.058021 -0.06938
653 -0.054428 -0.0091118 -0.022294 -0.10258 -0.049413 -0.092934 -0.091516 -0.10216 -0.057774 -0.032531 -0.064423 -0.075083 -0.024842 -0.042312
654 -0.057079 -0.028226 -0.0043417 -0.10305 -0.050204 -0.074547 -0.070319 -0.10045 -0.060453 -0.03282 -0.055313 -0.068096 -0.024628 -0.072157
655 -0.041164 -0.013101 0.0026805 -0.098409 -0.042276 -0.078957 -0.077993 -0.089602 -0.04715 -0.018945 -0.045059 -0.062725 -0.055323 -0.040374
656 -0.063379 -0.0351 -0.025521 -0.11889 -0.077824 -0.10643 -0.11283 -0.12264 -0.070482 -0.047042 -0.069722 -0.080129 -0.059212 -0.081846
657 -0.061126 -0.04126 -0.022829 -0.1109 -0.064421 -0.10177 -0.096211 -0.118 -0.06885 -0.043009 -0.077057 -0.079848 -0.030707 -0.079786
658 -0.053721 -0.041164 -0.0077215 -0.094217 -0.068646 -0.10088 -0.097612 -0.11197 -0.063458 -0.03977 -0.062474 -0.076097 -0.067347 -0.071243
659 -0.065728 -0.057806 -0.051907 -0.12282 -0.075737 -0.102 -0.11437 -0.1274 -0.094435 -0.053588 -0.098321 -0.10867 -0.073954 -0.081178
660 -0.080231 -0.063636 -0.062329 -0.12363 -0.071915 -0.10799 -0.1037 -0.1242 -0.080827 -0.052003 -0.088921 -0.10252 -0.076109 -0.062369
661 -0.062563 -0.03114 -0.041088 -0.12029 -0.069546 -0.11313 -0.097181 -0.1094 -0.069953 -0.05065 -0.069648 -0.099627 -0.067504 -0.079695
662 -0.053936 -0.03146 -0.016076 -0.10723 -0.053588 -0.091343 -0.090911 -0.11691 -0.071993 -0.053739 -0.069676 -0.097072 -0.055757 -0.065222
663 -0.075775 -0.021355 -0.036938 -0.1291 -0.067616 -0.11547 -0.10422 -0.11073 -0.064191 -0.043735 -0.077202 -0.096105 -0.061313 -0.083554
664 -0.064422 -0.040958 -0.014573 -0.12245 -0.065391 -0.11019 -0.094254 -0.10617 -0.07711 -0.032629 -0.068682 -0.079337 -0.072018 -0.035261
665 -0.046281 -0.044891 -0.049987 -0.12237 -0.066796 -0.095893 -0.093105 -0.11213 -0.080033 -0.039963 -0.062338 -0.089379 -0.05457 -0.061907
666 -0.04871 -0.041563 -0.011372 -0.11706 -0.058317 -0.1096 -0.099412 -0.09023 -0.078906 -0.045681 -0.059675 -0.083543 -0.070585 -0.06661
667 -0.049018 -0.021709 -0.02853 -0.114 -0.065013 -0.096431 -0.087207 -0.10206 -0.064538 -0.037295 -0.061957 -0.083835 -0.0353 -0.054546
668 -0.059617 -0.057654 -0.014019 -0.11825 -0.069841 -0.10588 -0.090638 -0.11996 -0.081772 -0.057555 -0.068535 -0.099054 -0.021435 -0.089102
669 -0.061085 -0.05854 -0.047234 -0.12756 -0.078685 -0.11684 -0.098214 -0.12969 -0.088288 -0.071271 -0.089646 -0.083761 -0.043096 -0.10639
670 -0.067609 -0.049051 -0.047072 -0.13078 -0.088871 -0.10052 -0.1105 -0.12542 -0.087044 -0.062388 -0.073602 -0.10192 -0.050375 -0.089167
671 -0.049343 -0.038118 -0.030701 -0.12698 -0.075258 -0.10937 -0.092131 -0.12569 -0.077447 -0.063845 -0.073165 -0.092625 -0.043513 -0.085738
672 -0.046386 -0.066661 -0.047585 -0.12984 -0.079774 -0.11418 -0.10384 -0.13139 -0.095042 -0.07278 -0.091822 -0.095355 -0.054832 -0.097294
673 -0.026469 -0.049146 -0.015792 -0.099857 -0.062499 -0.10525 -0.085072 -0.11282 -0.075289 -0.045793 -0.022975 -0.084082 -0.057048 -0.060267
674 -0.030153 -0.040648 -0.041313 -0.11578 -0.071672 -0.10156 -0.090937 -0.10675 -0.074214 -0.056092 -0.032547 -0.091979 -0.073016 -0.061622
675 -0.041317 -0.062218 -0.050972 -0.13919 -0.082868 -0.12562 -0.11157 -0.12421 -0.10156 -0.07039 -0.070996 -0.10126 -0.048662 -0.096963
676 -0.046572 -0.05743 -0.046526 -0.12438 -0.070138 -0.10494 -0.11178 -0.1101 -0.094623 -0.070483 -0.0392 -0.082848 -0.035344 -0.090753
677 -0.048447 -0.041059 -0.039809 -0.12712 -0.093301 -0.11756 -0.10645 -0.12209 -0.093076 -0.070324 -0.025305 -0.10042 -0.075826 -0.050658
678 -0.052777 -0.060835 -0.067901 -0.12252 -0.082637 -0.11417 -0.10316 -0.11745 -0.092072 -0.053796 -0.021928 -0.091773 -0.063636 -0.089233
679 -0.076101 -0.069318 -0.05302 -0.13797 -0.089182 -0.1188 -0.10904 -0.12428 -0.093114 -0.072543 -0.022858 -0.098949 -0.095165 -0.096519
680 -0.057514 -0.053782 -0.041502 -0.1241 -0.084712 -0.12794 -0.10869 -0.12267 -0.078634 -0.058326 -0.03679 -0.10226 -0.06757 -0.093699
681 -0.081694 -0.079189 -0.049981 -0.12243 -0.099911 -0.12742 -0.1091 -0.11515 -0.087612 -0.070685 -0.045166 -0.090686 -0.071343 -0.10169
682 -0.049777 -0.043395 -0.030982 -0.11783 -0.069403 -0.10586 -0.096809 -0.11655 -0.072083 -0.060637 -0.025246 -0.08859 -0.052327 -0.066321
683 -0.060052 -0.066268 -0.045377 -0.13538 -0.079875 -0.12477 -0.10944 -0.11693 -0.079651 -0.070461 -0.043601 -0.08046 -0.068396 -0.060239
684 -0.056771 -0.050744 -0.039657 -0.11788 -0.077137 -0.1111 -0.099585 -0.11329 -0.073204 -0.059444 -0.052279 -0.076389 -0.059034 -0.080892
685 -0.064528 -0.077684 -0.063538 -0.13805 -0.10148 -0.12811 -0.12251 -0.1258 -0.085462 -0.073166 -0.048488 -0.1082 -0.10829 -0.078188
686 -0.080406 -0.078338 -0.068869 -0.14643 -0.099204 -0.13129 -0.12836 -0.13677 -0.1036 -0.087183 -0.068937 -0.10427 -0.089137 -0.093367
687 -0.093772 -0.07797 -0.09701 -0.15986 -0.11206 -0.14462 -0.14224 -0.15251 -0.11148 -0.10334 -0.0831 -0.12252 -0.13947 -0.11872
688 -0.080126 -0.047765 -0.061943 -0.14082 -0.083405 -0.12251 -0.11078 -0.11707 -0.096385 -0.061629 -0.071953 -0.10182 -0.072207 -0.06502
689 -0.067247 -0.065229 -0.02966 -0.12375 -0.073441 -0.1025 -0.11063 -0.11964 -0.066313 -0.061369 -0.052543 -0.097457 -0.075586 -0.052621
690 -0.07624 -0.05434 -0.039403 -0.13736 -0.072142 -0.1247 -0.099765 -0.1246 -0.090889 -0.061846 -0.059478 -0.091519 -0.083764 -0.057874
691 -0.08872 -0.066744 -0.059154 -0.12751 -0.09816 -0.11339 -0.12994 -0.13589 -0.10495 -0.057598 -0.077125 -0.1075 -0.098024 -0.078851
692 -0.090761 -0.085253 -0.059072 -0.1443 -0.091269 -0.13233 -0.11344 -0.12687 -0.10593 -0.071056 -0.081253 -0.094998 -0.10286 -0.069963
693 -0.10186 -0.072208 -0.055943 -0.13576 -0.086892 -0.1295 -0.10742 -0.13744 -0.094823 -0.051464 -0.075973 -0.10248 -0.082355 -0.087056
694 -0.098736 -0.055668 -0.058876 -0.13709 -0.093354 -0.14249 -0.11805 -0.12279 -0.10769 -0.062274 -0.069743 -0.099984 -0.073061 -0.061623
695 -0.097469 -0.036308 -0.050268 -0.14575 -0.089709 -0.14243 -0.11204 -0.11719 -0.10475 -0.030821 -0.066224 -0.091081 -0.07088 -0.095886
696 -0.09121 -0.015611 -0.053395 -0.13389 -0.089102 -0.12292 -0.10908 -0.12452 -0.1002 -0.044269 -0.090471 -0.086603 -0.077273 -0.059644
697 -0.089678 -0.0098905 -0.065828 -0.14154 -0.078783 -0.12151 -0.11055 -0.12972 -0.10215 -0.038003 -0.062885 -0.087696 -0.066475 -0.054704
698 -0.10275 -0.020287 -0.040878 -0.12096 -0.08403 -0.12819 -0.12073 -0.11383 -0.083785 -0.051911 -0.072108 -0.091597 -0.099963 -0.076673
699 -0.079272 0.00082569 -0.044567 -0.13893 -0.089586 -0.12693 -0.10786 -0.12178 -0.11307 -0.074874 -0.078243 -0.087888 -0.091599 -0.064674
700 -0.094644 -0.017071 -0.070381 -0.14208 -0.106 -0.13705 -0.11808 -0.12774 -0.11596 -0.059004 -0.085128 -0.096679 -0.078442 -0.10604
701 -0.089286 -0.027848 -0.078775 -0.16045 -0.10418 -0.15677 -0.13559 -0.12925 -0.10734 -0.084034 -0.09226 -0.11343 -0.10584 -0.11281
702 -0.080001 -0.0014634 -0.062816 -0.14523 -0.092099 -0.12774 -0.12032 -0.12495 -0.10331 -0.077142 -0.075366 -0.096244 -0.10849 -0.068776
703 -0.090761 -0.0063279 -0.055558 -0.16067 -0.090904 -0.1495 -0.11734 -0.12277 -0.1072 -0.084908 -0.083423 -0.098301 -0.077155 -0.086986
704 -0.080685 -0.0045574 -0.047696 -0.13178 -0.091293 -0.14471 -0.11783 -0.11365 -0.10408 -0.083792 -0.076196 -0.092508 -0.048384 -0.087359
705 -0.089338 -0.0080667 -0.04259 -0.14645 -0.088793 -0.15006 -0.12526 -0.12341 -0.10728 -0.08927 -0.076747 -0.087641 -0.092741 -0.063949
706 -0.095553 -0.010231 -0.048156 -0.14565 -0.09841 -0.14654 -0.12203 -0.14188 -0.10125 -0.088536 -0.08505 -0.097958 -0.05776 -0.094709
707 -0.10374 0.00099333 -0.05746 -0.14649 -0.090343 -0.14506 -0.11223 -0.1193 -0.11152 -0.068399 -0.079667 -0.090821 -0.065443 -0.075653
708 -0.10793 -0.0024519 -0.073976 -0.14822 -0.12004 -0.17867 -0.14539 -0.14573 -0.13129 -0.089682 -0.090983 -0.10765 -0.10138 -0.080676
709 -0.097747 0.013946 -0.073543 -0.14773 -0.09666 -0.13712 -0.12298 -0.12921 -0.11063 -0.088775 -0.076133 -0.087152 -0.066823 -0.074071
710 -0.074487 0.011989 -0.018736 -0.1239 -0.08332 -0.11294 -0.10655 -0.11241 -0.088185 -0.069231 -0.084069 -0.070054 -0.050694 -0.074687
711 -0.08166 0.016983 -0.069616 -0.12174 -0.083142 -0.1428 -0.1221 -0.11907 -0.11885 -0.079567 -0.084602 -0.064775 -0.075192 -0.040112
712 -0.058353 0.011237 -0.043103 -0.13077 -0.077784 -0.1377 -0.1161 -0.11114 -0.092726 -0.061371 -0.077224 -0.0057911 -0.055455 -0.043336
713 -0.10263 0.014133 -0.05597 -0.13879 -0.09703 -0.1551 -0.1418 -0.13002 -0.11816 -0.088333 -0.09097 -0.019062 -0.097018 -0.073389
714 -0.09901 -0.015136 -0.06856 -0.15352 -0.10949 -0.16583 -0.14247 -0.14333 -0.11608 -0.092626 -0.092139 -0.018266 -0.081597 -0.057808
715 -0.10065 0.0030557 -0.058773 -0.14087 -0.090602 -0.13313 -0.12464 -0.12121 -0.10255 -0.067181 -0.080715 -0.0017921 -0.10872 -0.027187
716 -0.10005 -0.035016 -0.072575 -0.14295 -0.10666 -0.1587 -0.13723 -0.13987 -0.11697 -0.092057 -0.1023 -0.00044693 -0.098204 -0.064438
717 -0.095015 -0.025046 -0.058158 -0.12713 -0.11141 -0.16402 -0.1268 -0.11789 -0.10785 -0.089166 -0.092121 -0.0085514 -0.087261 -0.065175
718 -0.093316 -0.033511 -0.055842 -0.14528 -0.10906 -0.15199 -0.12387 -0.12509 -0.11634 -0.096168 -0.09635 -0.010763 -0.085458 -0.065379
719 -0.10446 -0.023726 -0.051206 -0.13012 -0.12052 -0.1566 -0.12617 -0.13862 -0.12488 -0.091414 -0.097047 -0.011308 -0.089615 -0.060142
720 -0.097695 -0.046478 -0.052756 -0.14753 -0.12732 -0.15603 -0.14359 -0.15134 -0.12108 -0.10412 -0.10597 -0.043608 -0.11657 -0.075602
721 -0.084173 -0.030754 -0.05788 -0.13302 -0.10404 -0.1518 -0.12469 -0.13136 -0.11554 -0.083781 -0.083906 -0.018557 -0.067682 -0.081786
722 -0.10853 -0.069046 -0.068484 -0.14861 -0.1188 -0.1628 -0.14172 -0.14748 -0.1359 -0.098008 -0.10804 -0.039376 -0.12451 -0.085136
723 -0.082943 -0.034813 -0.031238 -0.12775 -0.10839 -0.14361 -0.13221 -0.1222 -0.10501 -0.0725 -0.092431 -0.0269 -0.11392 -0.062384
724 -0.11543 -0.054424 -0.067184 -0.15986 -0.13139 -0.18649 -0.14342 -0.1539 -0.12174 -0.11468 -0.11806 -0.073043 -0.12726 -0.075674
725 -0.10191 -0.035575 -0.032872 -0.13673 -0.11357 -0.16387 -0.13756 -0.13432 -0.10354 -0.083512 -0.08385 -0.055746 -0.10072 -0.070975
726 -0.072604 -0.019461 0.026884 -0.14524 -0.10395 -0.14942 -0.13393 -0.11722 -0.099238 -0.074602 -0.07797 -0.052174 -0.10147 -0.067472
727 -0.095672 -0.017233 0.021334 -0.15053 -0.10964 -0.13482 -0.13166 -0.14536 -0.10079 -0.084593 -0.087704 -0.08059 -0.12339 -0.045983
728 -0.091751 -0.032711 0.047744 -0.14138 -0.088683 -0.11968 -0.11251 -0.12366 -0.095525 -0.062852 -0.07249 -0.045618 -0.090026 -0.031658
729 -0.099341 -0.046066 0.056318 -0.14325 -0.10957 -0.15688 -0.14196 -0.13485 -0.11612 -0.084446 -0.099922 -0.074787 -0.11268 -0.053719
730 -0.086565 -0.038185 0.025195 -0.16217 -0.10982 -0.15785 -0.14884 -0.15265 -0.12667 -0.088644 -0.096379 -0.078385 -0.097778 -0.060924
731 -0.10654 -0.054218 0.032305 -0.179 -0.12974 -0.17289 -0.15218 -0.1585 -0.13281 -0.097027 -0.11901 -0.083908 -0.091345 -0.05858
732 -0.082336 -0.042788 0.056503 -0.13636 -0.10763 -0.16258 -0.13323 -0.12093 -0.10066 -0.079226 -0.092714 -0.057776 -0.10246 -0.04615
733 -0.086651 -0.067272 0.062674 -0.14972 -0.11733 -0.15194 -0.1407 -0.13206 -0.11589 -0.083437 -0.1013 -0.077552 -0.078394 -0.068978
734 -0.076005 -0.05677 0.050581 -0.14874 -0.10195 -0.16898 -0.13396 -0.14124 -0.12272 -0.082536 -0.094972 -0.074816 -0.084826 -0.059323
735 -0.059073 -0.03391 0.081627 -0.13786 -0.097126 -0.1446 -0.12206 -0.1343 -0.094354 -0.076976 -0.083917 -0.065056 -0.083459 -0.050901
736 -0.082587 -0.057855 0.041282 -0.15222 -0.12474 -0.17599 -0.16516 -0.14758 -0.12481 -0.094451 -0.12359 -0.09165 -0.12627 -0.062009
737 -0.081379 -0.06897 0.064631 -0.13812 -0.10391 -0.13294 -0.12444 -0.13705 -0.12255 -0.086045 -0.11323 -0.071347 -0.10334 -0.096998
738 -0.083634 -0.070126 0.025526 -0.15392 -0.128 -0.18537 -0.16443 -0.15604 -0.12933 -0.088333 -0.11633 -0.094681 -0.12689 -0.065989
739 -0.062363 -0.041111 0.05316 -0.14779 -0.10551 -0.16903 -0.1229 -0.14003 -0.10179 -0.080575 -0.080956 -0.082072 -0.090212 -0.065792
740 -0.063515 -0.052184 0.049132 -0.15108 -0.11635 -0.16203 -0.13828 -0.14687 -0.095272 -0.083476 -0.089835 -0.092552 -0.1321 -0.05915
741 -0.077551 -0.050704 0.01103 -0.16594 -0.11128 -0.16615 -0.13734 -0.1437 -0.11616 -0.098619 -0.088815 -0.092071 -0.11261 -0.055373
742 -0.089456 -0.057678 -0.0046452 -0.16503 -0.11468 -0.1675 -0.14901 -0.15084 -0.11407 -0.10599 -0.10998 -0.084657 -0.10193 -0.044454
743 -0.08211 -0.057957 0.010672 -0.15766 -0.1167 -0.15952 -0.13985 -0.14162 -0.11008 -0.094161 -0.10653 -0.084817 -0.10051 -0.054779
744 -0.078704 -0.058181 0.031397 -0.14737 -0.10105 -0.1494 -0.13758 -0.12533 -0.10596 -0.083116 -0.090888 -0.059593 -0.076412 -0.034799
745 -0.10389 -0.086052 0.0071512 -0.15885 -0.10344 -0.15195 -0.14424 -0.14692 -0.10576 -0.10164 -0.089393 -0.071446 -0.11147 -0.057911
746 -0.095369 -0.067452 0.0091639 -0.15401 -0.10419 -0.13536 -0.13512 -0.14845 -0.11418 -0.077781 -0.099462 -0.075164 -0.10347 -0.034284
747 -0.092641 -0.068859 0.0086256 -0.16179 -0.12216 -0.14031 -0.1445 -0.13501 -0.12024 -0.082835 -0.11286 -0.081314 -0.084812 -0.072855
748 -0.097017 -0.082064 -0.0070606 -0.13954 -0.10335 -0.14257 -0.13597 -0.15149 -0.10398 -0.074064 -0.093597 -0.080722 -0.11488 -0.037139
749 -0.10702 -0.096958 -0.015849 -0.17856 -0.13279 -0.1575 -0.16607 -0.15945 -0.1273 -0.082727 -0.11415 -0.10734 -0.12542 -0.056969
750 -0.087871 -0.066867 -0.0084131 -0.15305 -0.10295 -0.1491 -0.15268 -0.14458 -0.11296 -0.080631 -0.094875 -0.087464 -0.11735 -0.031114
751 -0.093781 -0.068242 -0.009157 -0.15875 -0.1056 -0.14166 -0.15328 -0.12955 -0.11123 -0.083717 -0.095358 -0.080687 -0.10958 -0.049013
752 -0.11119 -0.10667 -0.010794 -0.16117 -0.11307 -0.16477 -0.1601 -0.14044 -0.12594 -0.079806 -0.10246 -0.10637 -0.1231 -0.057729
753 -0.087448 -0.082963 0.016666 -0.11325 -0.10429 -0.14389 -0.15567 -0.13649 -0.12196 -0.074863 -0.10308 -0.10126 -0.10308 -0.026674
754 -0.094422 -0.075599 0.0079012 -0.089012 -0.10074 -0.12765 -0.13933 -0.1257 -0.11073 -0.059821 -0.090123 -0.091532 -0.10006 -0.011472
755 -0.060022 -0.056891 0.03189 -0.073065 -0.096702 -0.13837 -0.12485 -0.11411 -0.098443 -0.047765 -0.087876 -0.080612 -0.10357 0.02671
756 -0.10111 -0.073523 -0.025334 -0.10737 -0.1095 -0.14691 -0.14478 -0.1396 -0.1182 -0.08098 -0.10297 -0.089301 -0.11689 0.069679
757 -0.083849 -0.058592 0.01881 -0.11212 -0.10107 -0.14784 -0.13338 -0.13036 -0.11795 -0.062028 -0.075615 -0.093147 -0.13285 0.059141
758 -0.091825 -0.072927 0.002268 -0.12158 -0.094186 -0.15002 -0.13431 -0.11735 -0.1071 -0.068481 -0.084809 -0.078242 -0.12317 0.031791
759 -0.065499 -0.027306 0.040635 -0.10971 -0.09252 -0.14643 -0.14602 -0.11878 -0.085267 -0.039516 -0.044233 -0.065838 -0.098646 0.07359
760 -0.10266 -0.07817 -0.022051 -0.13143 -0.10606 -0.16585 -0.14239 -0.15096 -0.12251 -0.064365 -0.092619 -0.12096 -0.12818 -0.0085832
761 -0.092938 -0.070967 -0.010443 -0.13424 -0.096434 -0.14867 -0.13446 -0.12807 -0.11417 -0.067181 -0.074497 -0.10405 -0.090932 0.028451
762 -0.097594 -0.075932 -0.010633 -0.14622 -0.11653 -0.1711 -0.14769 -0.13723 -0.12395 -0.073281 -0.11098 -0.10996 -0.15979 -0.028531
763 -0.10491 -0.071716 -0.01871 -0.14981 -0.12195 -0.16699 -0.15237 -0.1582 -0.12838 -0.072944 -0.1138 -0.10983 -0.13611 0.0039344
764 -0.094806 -0.10689 -0.014968 -0.1376 -0.10672 -0.15895 -0.15312 -0.13794 -0.12103 -0.074836 -0.10825 -0.11831 -0.11922 -0.033774
765 -0.096068 -0.085322 -0.030589 -0.14426 -0.1177 -0.18238 -0.15172 -0.14707 -0.13456 -0.074175 -0.10169 -0.11733 -0.11567 -0.036248
766 -0.089128 -0.082532 -0.032079 -0.11957 -0.11163 -0.16225 -0.14715 -0.12145 -0.1327 -0.064688 -0.095456 -0.11652 -0.13095 -0.047517
767 -0.10631 -0.084876 -0.018517 -0.14313 -0.11726 -0.16573 -0.1463 -0.14829 -0.11744 -0.078111 -0.12082 -0.11639 -0.13032 -0.040739
768 -0.097235 -0.065897 -0.033648 -0.1486 -0.12422 -0.15925 -0.15206 -0.13441 -0.11501 -0.085977 -0.11325 -0.12033 -0.15506 0.0056512
769 -0.090119 -0.049321 -0.015016 -0.12006 -0.1039 -0.15552 -0.14354 -0.11112 -0.10862 -0.071093 -0.097558 -0.11569 -0.14612 -0.044686
770 -0.1067 -0.026294 -0.042677 -0.15135 -0.1221 -0.16181 -0.1506 -0.12406 -0.12239 -0.089905 -0.082057 -0.10983 -0.11876 -0.015298
771 -0.12033 -0.024836 -0.040326 -0.15167 -0.12259 -0.16031 -0.15978 -0.15266 -0.1321 -0.086891 -0.10995 -0.11636 -0.11842 -0.024784
772 -0.097398 -0.031501 -0.04019 -0.13643 -0.1036 -0.15511 -0.14978 -0.12932 -0.12584 -0.088498 -0.10017 -0.09651 -0.116 -0.013563
773 -0.11225 -0.020122 -0.023649 -0.13776 -0.1097 -0.14795 -0.1488 -0.13552 -0.12187 -0.08688 -0.09306 -0.1035 -0.13106 -0.042834
774 -0.10049 -0.027658 -0.042039 -0.15202 -0.1265 -0.15667 -0.14508 -0.14436 -0.11856 -0.088947 -0.10572 -0.12269 -0.11149 -0.0060631
775 -0.10177 -0.02289 -0.045414 -0.15366 -0.14214 -0.17707 -0.16421 -0.13259 -0.12682 -0.088357 -0.10672 -0.12674 -0.14554 0.034582
776 -0.084939 -0.0024669 -0.017967 -0.13844 -0.10599 -0.12785 -0.13103 -0.13264 -0.11985 -0.082285 -0.10043 -0.098473 -0.11105 0.073478
777 -0.10977 -0.031064 -0.069059 -0.16745 -0.13871 -0.17137 -0.17079 -0.16453 -0.14493 -0.1186 -0.10277 -0.11991 -0.15042 0.087449
778 -0.083707 0.029599 -0.02895 -0.14881 -0.11126 -0.15366 -0.13775 -0.122 -0.11638 -0.08713 -0.089793 -0.10972 -0.10725 0.12426
779 -0.087699 0.021003 -0.03221 -0.13399 -0.099232 -0.14757 -0.14097 -0.12434 -0.11035 -0.07822 -0.094212 -0.11419 -0.08933 0.15707
780 -0.10811 0.0011296 -0.048215 -0.16363 -0.11843 -0.1624 -0.16266 -0.14494 -0.14661 -0.10435 -0.11743 -0.1345 -0.13945 0.13537
781 -0.10134 0.02986 -0.032616 -0.16357 -0.11304 -0.1509 -0.15231 -0.11912 -0.115 -0.094476 -0.097325 -0.11327 -0.11726 0.10511
782 -0.11048 0.017844 -0.048464 -0.16526 -0.11505 -0.14324 -0.14973 -0.13273 -0.12765 -0.10553 -0.10165 -0.11578 -0.11907 0.079919
783 -0.098342 -0.017133 -0.041271 -0.14865 -0.11586 -0.13802 -0.14172 -0.10915 -0.12018 -0.091103 -0.10049 -0.11621 -0.13888 0.048992
784 -0.072935 0.0021477 -0.043033 -0.15277 -0.11605 -0.12559 -0.1525 -0.12519 -0.13239 -0.09006 -0.098329 -0.10181 -0.12471 0.069196
785 -0.061845 -0.0061369 -0.03007 -0.14478 -0.091547 -0.11593 -0.12538 -0.1095 -0.11079 -0.074405 -0.086778 -0.10266 -0.10329 0.067363
786 -0.072354 -0.010067 -0.043111 -0.15096 -0.090097 -0.13385 -0.14023 -0.11912 -0.12565 -0.091156 -0.11115 -0.10627 -0.10939 0.036379
787 -0.053646 0.012361 -0.036625 -0.14726 -0.098197 -0.1049 -0.13051 -0.12118 -0.13532 -0.075152 -0.083826 -0.097031 -0.10663 0.12641
788 -0.066674 -0.0086836 -0.055124 -0.16322 -0.12152 -0.14304 -0.15203 -0.13394 -0.14466 -0.099399 -0.091302 -0.12147 -0.15061 0.15515
789 -0.074813 -0.02543 -0.060262 -0.16782 -0.12425 -0.16146 -0.16204 -0.13302 -0.14091 -0.083553 -0.11581 -0.1275 -0.15937 0.23154
790 -0.053225 -0.010335 -0.038613 -0.15199 -0.096093 -0.10587 -0.13791 -0.13657 -0.13726 -0.082389 -0.10534 -0.097558 -0.10064 0.22756
791 -0.03758 0.01438 -0.02096 -0.14457 -0.089414 -0.10558 -0.12248 -0.1125 -0.11024 -0.066048 -0.081653 -0.094283 -0.091023 0.24467
792 -0.063902 -0.005675 -0.051567 -0.164 -0.11854 -0.15441 -0.14579 -0.11528 -0.14992 -0.10514 -0.1103 -0.094148 -0.11612 0.25811
793 -0.054194 -0.0081008 -0.038686 -0.16952 -0.0971 -0.15269 -0.13127 -0.11845 -0.11475 -0.082959 -0.094388 -0.085548 -0.12468 0.37326
794 -0.076131 -0.019691 -0.036727 -0.15588 -0.12305 -0.15163 -0.14133 -0.13303 -0.1251 -0.087934 -0.096523 -0.11377 -0.12203 0.40246
795 -0.069742 -0.014093 -0.045717 -0.15049 -0.10822 -0.1644 -0.14048 -0.1199 -0.12927 -0.087633 -0.078211 -0.096959 -0.11558 0.38199
796 -0.071005 -0.068396 -0.048809 -0.15381 -0.11564 -0.17309 -0.14488 -0.13577 -0.12825 -0.076761 -0.12395 -0.11083 -0.13771 0.28514
797 -0.064203 -0.049608 -0.047425 -0.15693 -0.125 -0.14966 -0.15027 -0.13009 -0.146 -0.096786 -0.11601 -0.11654 -0.14145 0.26357
798 -0.043405 -0.016703 -0.048579 -0.16137 -0.1226 -0.14418 -0.13994 -0.12971 -0.13527 -0.080788 -0.081178 -0.12705 -0.11139 0.21899
799 -0.060344 -0.028205 -0.052186 -0.16188 -0.11235 -0.1508 -0.13587 -0.11452 -0.14088 -0.088906 -0.10039 -0.11218 -0.1005 0.23395
800 -0.062904 -0.043981 -0.052903 -0.15051 -0.12313 -0.13218 -0.13169 -0.10217 -0.11675 -0.081531 -0.09987 -0.095972 -0.10313 0.19362
801 -0.044478 -0.027627 -0.031343 -0.14089 -0.10258 -0.13792 -0.12015 -0.091516 -0.11704 -0.062124 -0.077471 -0.091687 -0.12381 0.1737
802 -0.085836 -0.080214 -0.060251 -0.17508 -0.12575 -0.17832 -0.1495 -0.11791 -0.1549 -0.079225 -0.12054 -0.11733 -0.14578 0.1554
803 -0.053666 -0.04316 -0.032153 -0.152 -0.10384 -0.13795 -0.13072 -0.099992 -0.13061 -0.050465 -0.10255 -0.10229 -0.13 0.19208
804 -0.058052 -0.039276 -0.025043 -0.1515 -0.11562 -0.14479 -0.13064 -0.10501 -0.10092 -0.039782 -0.089217 -0.10337 -0.10906 0.12149
805 -0.080456 -0.082619 -0.079613 -0.16613 -0.1447 -0.17951 -0.17614 -0.13032 -0.15327 -0.045854 -0.12744 -0.13722 -0.13462 0.10275
806 -0.060227 -0.047547 -0.020782 -0.14265 -0.093505 -0.15017 -0.13039 -0.12 -0.12227 -0.039995 -0.095246 -0.093759 -0.096873 0.17904
807 -0.079478 -0.057362 -0.040213 -0.14579 -0.11987 -0.16328 -0.14685 -0.13814 -0.13011 -0.052911 -0.1127 -0.092707 -0.14016 0.11913
808 -0.080731 -0.038716 -0.037292 -0.16329 -0.097127 -0.14244 -0.11617 -0.12615 -0.12114 -0.058892 -0.092233 -0.047744 -0.1018 0.1567
809 -0.092395 -0.070331 -0.065042 -0.15856 -0.11189 -0.16697 -0.13661 -0.12379 -0.13684 -0.072345 -0.10843 -0.066566 -0.12084 0.1453
810 -0.091516 -0.063701 -0.06305 -0.1705 -0.12265 -0.17033 -0.13966 -0.13757 -0.14325 -0.077364 -0.091279 -0.067328 -0.11957 0.19749
811 -0.065053 -0.056315 -0.044211 -0.16125 -0.11046 -0.157 -0.13762 -0.12518 -0.12596 -0.068422 -0.094848 -0.055936 -0.11328 0.31276
812 -0.053957 -0.060337 -0.037245 -0.15322 -0.10636 -0.15383 -0.13 -0.11403 -0.11081 -0.059674 -0.082699 -0.06624 -0.12071 0.39597
813 -0.086843 -0.077682 -0.082449 -0.16681 -0.11364 -0.17375 -0.14502 -0.1379 -0.13653 -0.085973 -0.091063 -0.084511 -0.12529 0.32953
814 -0.065189 -0.055762 -0.056232 -0.15876 -0.12258 -0.17938 -0.14292 -0.12873 -0.12582 -0.0814 -0.089798 -0.086508 -0.12777 0.28298
815 -0.071116 -0.077328 -0.054506 -0.15393 -0.10588 -0.15396 -0.12939 -0.12183 -0.11539 -0.07922 -0.090044 -0.069206 -0.11516 0.23475
816 -0.086186 -0.092006 -0.069921 -0.1723 -0.12221 -0.16799 -0.13224 -0.11813 -0.13923 -0.083919 -0.11077 -0.091591 -0.10869 0.20791
817 -0.071098 -0.060583 -0.060627 -0.16026 -0.10839 -0.16925 -0.1265 -0.093545 -0.14085 -0.091368 -0.081319 -0.07694 -0.10786 0.20876
818 -0.072475 -0.075437 -0.046505 -0.16752 -0.10286 -0.14665 -0.12677 -0.09829 -0.1251 -0.090696 -0.098129 -0.092221 -0.11936 0.16845
819 -0.072789 -0.06305 -0.060298 -0.16494 -0.10574 -0.15447 -0.11786 -0.11949 -0.13008 -0.089516 -0.096684 -0.067559 -0.12129 0.16709
820 -0.068169 -0.080631 -0.054115 -0.17081 -0.12236 -0.17766 -0.13605 -0.11342 -0.12703 -0.092305 -0.10863 -0.08615 -0.10262 0.15953
821 -0.056603 -0.053234 -0.048117 -0.1567 -0.10444 -0.16217 -0.12029 -0.12334 -0.12612 -0.089633 -0.086947 -0.073925 -0.12263 0.14167
822 -0.07796 -0.057826 -0.069921 -0.16396 -0.12569 -0.15747 -0.14961 -0.12052 -0.12939 -0.087728 -0.10464 -0.09488 -0.10734 0.14036
823 -0.077963 0.079004 -0.064089 -0.1677 -0.11944 -0.16114 -0.13009 -0.13704 -0.13595 -0.094306 -0.097726 -0.10396 -0.1299 0.12886
824 -0.045389 0.15326 -0.048614 -0.15653 -0.10934 -0.16265 -0.13569 -0.13473 -0.11483 -0.086437 -0.10622 -0.088491 -0.080001 0.11655
825 -0.065833 0.16055 -0.051802 -0.11234 -0.10915 -0.15922 -0.13187 -0.11345 -0.12008 -0.074804 -0.094516 -0.082806 -0.12343 0.11536
826 -0.085708 0.11951 -0.076569 -0.10003 -0.12287 -0.15858 -0.11495 -0.12043 -0.13863 -0.079649 -0.11179 -0.099894 -0.12088 0.10411
827 -0.057936 0.051551 -0.064612 -0.0852 -0.090949 -0.14706 -0.12213 -0.10441 -0.13467 -0.082348 -0.098677 -0.066406 -0.10437 0.11233
828 -0.063001 0.016678 -0.068494 -0.1033 -0.044725 -0.15923 -0.12311 -0.084321 -0.12043 -0.079202 -0.09395 -0.06637 -0.13586 0.091157
829 -0.085209 -0.021767 -0.10078 -0.13622 -0.025308 -0.15959 -0.1426 -0.12023 -0.1393 -0.094511 -0.11876 -0.067032 -0.1336 0.083648
830 -0.046169 0.020235 -0.054586 -0.11762 0.038684 -0.11889 -0.099735 -0.089377 -0.11229 -0.053021 -0.078381 -0.011252 -0.093317 0.079129
831 -0.062183 -0.0018674 -0.036519 -0.13328 -0.007505 -0.14164 -0.10227 -0.097993 -0.12072 -0.081938 -0.088485 -0.044805 -0.098549 0.073123
832 -0.070888 -0.017926 -0.058009 -0.16087 -0.063799 -0.16299 -0.11959 -0.1186 -0.13331 -0.088553 -0.12267 -0.07655 -0.13021 0.040837
833 -0.060081 -0.0014109 -0.071562 -0.15351 -0.068766 -0.15282 -0.12425 -0.10547 -0.11437 -0.080573 -0.094358 -0.091512 -0.096513 0.078363
834 -0.049384 -0.021712 -0.078524 -0.15149 -0.084611 -0.17305 -0.12497 -0.12195 -0.13601 -0.092737 -0.10584 -0.094087 -0.096401 0.043058
835 -0.067487 -0.011229 -0.043922 -0.15053 -0.093425 -0.15489 -0.14282 -0.112 -0.12815 -0.086333 -0.093454 -0.099115 -0.10941 0.061716
836 -0.065438 -0.024053 -0.058514 -0.14229 -0.085099 -0.13048 -0.13206 -0.11276 -0.12909 -0.081727 -0.10947 -0.091614 -0.095207 0.036421
837 -0.071135 -0.025351 -0.053717 -0.14769 -0.0912 -0.16999 -0.14378 -0.12746 -0.13171 -0.081072 -0.09885 -0.10336 -0.12379 0.03933
838 -0.089166 -0.050738 -0.090847 -0.18608 -0.10828 -0.17921 -0.15574 -0.14956 -0.1472 -0.089929 -0.11989 -0.11688 -0.14214 0.0093984
839 -0.061054 -0.039352 -0.072881 -0.15716 -0.092255 -0.16016 -0.14434 -0.12764 -0.14897 -0.080643 -0.10776 -0.10963 -0.088097 0.071146
840 -0.086671 -0.037234 -0.085861 -0.16461 -0.093767 -0.1613 -0.14863 -0.13598 -0.13401 -0.092751 -0.1191 -0.10161 -0.10697 0.20484
841 -0.059595 -0.021818 -0.059117 -0.15016 -0.099927 -0.17556 -0.14013 -0.12713 -0.14794 -0.069544 -0.088871 -0.085675 -0.11078 0.2945
842 -0.074259 -0.035004 -0.076698 -0.1616 -0.089913 -0.15199 -0.13638 -0.12889 -0.12328 -0.06795 -0.10455 -0.097314 -0.15074 0.27805
843 -0.072761 -0.036316 -0.069984 -0.16222 -0.091452 -0.17352 -0.14625 -0.12137 -0.12971 -0.080721 -0.11837 -0.099796 -0.13103 0.17976
844 -0.082997 -0.049353 -0.096371 -0.17447 -0.098027 -0.17533 -0.15057 -0.095154 -0.14194 -0.0981 -0.13352 -0.10764 -0.14267 0.14929
845 -0.071341 -0.046414 -0.06822 -0.17761 -0.11105 -0.18699 -0.16153 -0.098059 -0.14845 -0.10058 -0.10196 -0.12922 -0.12467 0.14457
846 -0.069385 -0.037094 -0.083151 -0.14914 -0.093328 -0.16422 -0.13753 -0.10072 -0.13635 -0.068861 -0.10818 -0.098965 -0.11612 0.13367
847 -0.073946 -0.055132 -0.0677 -0.15749 -0.095504 -0.1572 -0.13186 -0.11424 -0.13242 -0.073363 -0.11287 -0.10614 -0.1148 0.087296
848 -0.08333 -0.0397 -0.056033 -0.16575 -0.087215 -0.16662 -0.14593 -0.11933 -0.13494 -0.090386 -0.10126 -0.08836 -0.093372 0.067876
849 -0.069735 -0.049584 -0.05508 -0.16176 -0.083207 -0.13371 -0.11983 -0.10831 -0.13009 -0.07424 -0.098565 -0.092122 -0.089974 0.070628
850 -0.063867 -0.035161 -0.054126 -0.17172 -0.091421 -0.15072 -0.12979 -0.13199 -0.13425 -0.072718 -0.10415 -0.1049 -0.13992 0.096027
851 -0.062002 -0.055004 -0.062753 -0.17982 -0.10868 -0.17626 -0.15361 -0.14075 -0.12897 -0.073599 -0.11662 -0.11102 -0.12752 0.061264
852 -0.076838 -0.07329 -0.05922 -0.16869 -0.097868 -0.15835 -0.14307 -0.14142 -0.14985 -0.081197 -0.11645 -0.097125 -0.09738 0.07088
853 -0.049272 -0.04436 -0.049005 -0.15474 -0.079498 -0.15888 -0.1336 -0.11236 -0.1213 -0.066631 -0.10223 -0.089968 -0.13147 0.081721
854 -0.074372 -0.047522 -0.063552 -0.16982 -0.097058 -0.15276 -0.14764 -0.11256 -0.14667 -0.088863 -0.10644 -0.10651 -0.10705 0.085665
855 -0.076299 -0.057979 -0.070811 -0.17532 -0.087393 -0.15202 -0.14947 -0.075909 -0.15013 -0.081709 -0.094641 -0.097977 -0.13625 0.22335
856 -0.085849 -0.071744 -0.070006 -0.17336 -0.095838 -0.14747 -0.14918 -0.094843 -0.14184 -0.084102 -0.11888 -0.099284 -0.12568 0.21991
857 -0.08187 -0.063493 -0.06993 -0.17775 -0.094694 -0.15757 -0.15207 -0.097571 -0.15587 -0.074001 -0.11489 -0.08888 -0.1329 0.2259
858 -0.07656 -0.061822 -0.058668 -0.1664 -0.10831 -0.1452 -0.1528 -0.10939 -0.14484 -0.060757 -0.095667 -0.087149 -0.12667 0.13462
859 -0.060433 -0.055333 -0.030852 -0.16881 -0.08992 -0.13193 -0.13874 -0.11055 -0.13608 -0.051461 -0.094902 -0.087251 -0.10791 0.11722
860 -0.056238 -0.056344 -0.039983 -0.15572 -0.097115 -0.14553 -0.1486 -0.10506 -0.13463 -0.076153 -0.10621 -0.086712 -0.11864 0.10842
861 -0.070575 -0.061839 -0.059741 -0.15386 -0.10209 -0.1429 -0.14709 -0.10113 -0.14034 -0.065343 -0.11384 -0.088856 -0.14221 0.075932
862 -0.041607 -0.057797 -0.043581 -0.15391 -0.078866 -0.11599 -0.12911 -0.10856 -0.14446 -0.061257 -0.09136 -0.080949 -0.12181 0.1005
863 -0.056062 -0.059031 -0.073844 -0.15604 -0.091585 -0.12922 -0.13836 -0.10111 -0.12265 -0.043726 -0.10216 -0.083756 -0.12071 0.068638
864 -0.078605 -0.065067 -0.057176 -0.083679 -0.10428 -0.15754 -0.14125 -0.11669 -0.14059 -0.056344 -0.10549 -0.094603 -0.1269 0.058047
865 -0.086848 -0.069781 -0.053929 -0.07961 -0.08391 -0.14788 -0.15629 -0.096802 -0.1457 -0.061504 -0.082299 -0.093486 -0.12963 0.017097
866 -0.058396 -0.052894 -0.033799 -0.050624 -0.074265 -0.11658 -0.13378 -0.040399 -0.11192 -0.00090346 0.083757 -0.058101 -0.11278 0.06609
867 -0.066257 -0.040807 -0.046213 -0.074221 -0.00064873 -0.10889 -0.12621 -0.030463 -0.12415 -0.0037974 0.095939 -0.078139 -0.13744 0.15958
868 -0.060393 -0.001897 -0.041797 -0.096988 0.057557 -0.10753 -0.027905 -0.065013 -0.1393 -0.003657 0.077817 -0.089059 -0.14284 0.1218
869 -0.059209 0.1399 -0.045982 -0.10415 0.07057 -0.10492 0.11492 -0.079016 -0.12524 0.040751 0.041112 -0.082654 -0.11652 0.13204
870 -0.066108 0.16484 -0.052854 -0.14243 0.02816 -0.10764 0.04798 -0.10399 -0.13965 0.027398 -0.027659 -0.10438 -0.13254 0.073016
871 -0.060286 0.13031 -0.042759 -0.11636 0.020272 -0.10061 -0.01252 -0.10164 -0.12267 0.14394 -0.01551 -0.087898 -0.068176 0.082436
872 -0.051521 0.055458 -0.058262 -0.13163 -0.034484 -0.11904 -0.035126 -0.11194 -0.13817 0.15253 -0.029901 -0.10521 -0.10392 0.080897
873 -0.063584 0.012981 -0.052645 -0.11783 -0.024809 -0.12576 -0.05125 -0.12116 -0.13955 0.062957 -0.04697 -0.11984 -0.12685 0.041927
874 -0.055742 0.0081999 -0.055342 -0.12857 -0.040902 -0.12707 -0.061432 -0.10993 -0.13689 0.016194 -0.044878 -0.10906 -0.11111 0.074023
875 -0.086059 -0.0083426 -0.046353 -0.14135 -0.044758 -0.1245 -0.073105 -0.1214 -0.13945 0.0013864 -0.046933 -0.11109 -0.10544 0.024909
876 -0.068176 0.012349 -0.037677 -0.13629 -0.02576 -0.11811 -0.055693 -0.10136 -0.13585 -0.0076055 -0.040246 -0.09713 -0.13443 0.040287
877 -0.06761 0.0014848 -0.054152 -0.14037 -0.058946 -0.13698 -0.065909 -0.11074 -0.12834 -0.014257 -0.056174 -0.11219 -0.11982 0.005979
878 -0.087675 -0.026497 -0.067414 -0.1705 -0.062678 -0.1524 -0.10317 -0.12915 -0.15019 -0.044131 -0.077395 -0.12557 -0.10681 0.12026
879 -0.094483 -0.041307 -0.064024 -0.16073 -0.060035 -0.14626 -0.097281 -0.11908 -0.14696 -0.045594 -0.076913 -0.12781 -0.1249 0.17187
880 -0.075652 -0.0060082 -0.05497 -0.12834 -0.046069 -0.12554 -0.097707 -0.074261 -0.12793 -0.038172 -0.054296 -0.11287 -0.1226 0.12419
881 -0.079164 -0.0098177 -0.051517 -0.14778 -0.040135 -0.1116 -0.088584 -0.033412 -0.1372 -0.029853 -0.054135 -0.10674 -0.11782 0.06266
882 -0.09121 -0.033164 -0.067502 -0.16535 -0.064763 -0.1404 -0.1194 -0.065695 -0.15542 -0.04765 -0.068078 -0.12415 -0.12866 0.035218
883 -0.085242 -0.029638 -0.081152 -0.15541 -0.067431 -0.13731 -0.11077 -0.10305 -0.14657 -0.028485 -0.07077 -0.10658 -0.15276 0.049706
884 -0.045865 -0.0039511 -0.054361 -0.11903 -0.030397 -0.093188 -0.068396 -0.073821 -0.12592 -0.0079191 -0.048202 -0.090897 -0.10724 0.063025
885 -0.068482 -0.043251 -0.062976 -0.17494 -0.059219 -0.13682 -0.11087 -0.11287 -0.13608 -0.050862 -0.069009 -0.1096 -0.15279 0.034914
886 -0.06356 -0.034016 -0.055964 -0.14202 -0.046703 -0.10837 -0.10353 -0.1024 -0.1263 -0.040696 -0.074508 -0.1103 -0.10672 0.036907
887 -0.060969 -0.045965 -0.071294 -0.1514 -0.05721 -0.1288 -0.1084 -0.11016 -0.13231 -0.061704 -0.069923 -0.10401 -0.12243 0.011041
888 -0.071224 -0.046439 -0.063599 -0.1546 -0.06696 -0.13423 -0.10528 -0.11918 -0.13813 -0.061805 -0.072123 -0.13299 -0.13554 0.020382
889 -0.081428 -0.068077 -0.075334 -0.15582 -0.079799 -0.14771 -0.12961 -0.12706 -0.15783 -0.044072 -0.10004 -0.13539 -0.14376 0.12009
890 -0.081745 -0.062649 -0.053942 -0.16053 -0.07135 -0.14498 -0.12199 -0.13465 -0.14713 -0.036556 -0.079213 -0.12678 -0.12946 0.15095
891 -0.078932 -0.045983 -0.059162 -0.15547 -0.061915 -0.13723 -0.12238 -0.11956 -0.14065 -0.0023359 -0.078532 -0.1231 -0.12654 0.13586
892 -0.068138 -0.046527 -0.055885 -0.15995 -0.057038 -0.12237 -0.11524 -0.11249 -0.13084 -0.017421 -0.079273 -0.13008 -0.12538 0.093518
893 -0.089943 -0.05478 -0.063252 -0.13578 -0.0535 -0.14233 -0.12428 -0.11536 -0.13696 -0.0098097 -0.083964 -0.1397 -0.13883 0.04189
894 -0.076441 -0.033243 -0.064097 -0.045357 0.095621 -0.13696 -0.10619 -0.11679 -0.13388 0.012797 -0.086602 -0.1041 -0.11812 0.013942
895 -0.08971 -0.063451 -0.062963 -0.015641 0.064436 -0.12776 -0.12747 -0.12293 -0.14965 -0.0050337 -0.093713 -0.1313 -0.17483 0.018905
896 -0.073998 -0.066559 -0.061777 -0.042864 0.037647 -0.14096 -0.12337 -0.12729 -0.1605 0.0033241 -0.10389 -0.10752 -0.15107 0.021258
897 -0.096872 -0.080082 -0.079496 -0.07833 -0.0092875 -0.1455 -0.12179 -0.14278 -0.14585 -0.020608 -0.11003 -0.13882 -0.13295 -0.012702
898 -0.076863 -0.047602 -0.029767 -0.09864 -0.00077214 -0.12259 -0.11191 -0.1271 -0.1268 0.027777 -0.083424 -0.10001 -0.124 0.030889
899 -0.081749 -0.065093 -0.071215 -0.11304 -0.024845 -0.10801 -0.11148 -0.13573 -0.12329 -0.010035 -0.083413 -0.1218 -0.14997 0.015403
900 -0.080748 -0.059642 -0.056689 -0.1132 -0.025398 -0.10481 -0.11636 -0.12361 -0.138 -5.1474e-05 -0.070511 -0.10459 -0.14616 0.011989
901 -0.085462 -0.063258 -0.070174 -0.13937 -0.058763 -0.1526 -0.13527 -0.14091 -0.14794 -0.0033031 0.030465 -0.12103 -0.1474 0.098417
902 -0.080907 -0.074529 -0.081771 -0.13011 -0.028071 -0.10249 -0.11379 -0.13311 -0.1302 0.020308 0.086201 -0.1071 -0.1056 0.05768
903 -0.10199 -0.076325 -0.080758 -0.14112 -0.063426 -0.13637 -0.13356 -0.14385 -0.14589 -0.0042673 0.096448 -0.12625 -0.12328 0.035321
904 -0.098917 -0.08101 -0.082186 -0.14591 -0.065277 -0.15084 -0.13723 -0.14506 -0.14668 -0.010388 0.050024 -0.14329 -0.14442 -0.021063
905 -0.06894 -0.042556 -0.057775 -0.12881 -0.016515 -0.10803 -0.12041 -0.1251 -0.13705 0.012915 0.047001 -0.10982 -0.11455 0.034743
906 -0.088742 0.092977 -0.081544 -0.12589 -0.050741 -0.14624 -0.070006 -0.13839 -0.13878 0.015787 -0.0083168 -0.12678 -0.11044 -0.013498
907 -0.065768 0.14715 -0.060136 -0.12364 -0.029201 -0.094438 0.069482 -0.12461 -0.11649 0.014245 -0.013184 -0.09939 -0.096005 -0.010478
908 -0.081406 0.14236 -0.071849 -0.13154 -0.036491 -0.12432 0.050168 -0.14879 -0.13192 0.0012058 -0.040774 -0.00016596 -0.090196 0.004269
909 -0.094772 0.055223 -0.076929 -0.14125 -0.064725 -0.15411 -0.021341 -0.15345 -0.1355 0.0066114 -0.048057 0.055069 -0.14123 -0.015835
910 -0.059769 0.02864 -0.06936 -0.12582 -0.041428 -0.13901 -0.04317 -0.13381 -0.12466 0.020897 -0.027556 0.13405 -0.11644 -0.030284
911 -0.086662 -0.0091386 -0.08359 -0.069985 -0.061395 -0.14234 -0.076457 -0.13216 -0.14147 0.020045 -0.04535 0.1593 -0.14947 -0.016888
912 -0.078935 0.016236 -0.05993 -0.028872 -0.03761 -0.098231 -0.066323 -0.032258 -0.11731 0.04132 -0.031272 0.13776 -0.098775 0.023497
913 -0.064809 0.00083709 -0.051617 -0.037461 -0.03173 -0.062421 -0.065236 -0.015244 -0.11312 0.036817 -0.018304 0.093616 -0.096077 0.038518
914 -0.075254 -0.0046849 -0.053168 -0.086228 -0.032688 0.098771 -0.071996 -0.034227 -0.10224 0.023288 -0.031324 0.028273 -0.091984 0.13046
915 -0.05496 -0.012552 -0.07342 -0.10904 -0.02986 0.12298 -0.076597 -0.075377 -0.12243 0.014039 -0.048855 0.005365 -0.1404 0.1006
916 -0.050613 0.0050333 -0.060875 -0.11384 -0.028964 0.035489 -0.065314 -0.1227 -0.1061 0.036943 -0.026222 0.0011159 -0.11169 0.068088
917 -0.037644 0.00046711 -0.063961 -0.11899 -0.032367 0.004432 -0.074203 -0.095192 -0.11688 0.020143 -0.033936 -0.0013139 -0.075217 0.032275
918 -0.0578 -0.018105 -0.059138 -0.12485 -0.052142 -0.030683 -0.07343 -0.11341 -0.11188 0.027059 -0.057151 -0.029027 -0.081698 -0.0070637
919 -0.038004 -0.015735 -0.040308 -0.10256 -0.036797 -0.041856 -0.079936 -0.091474 -0.10034 0.044735 -0.047181 -0.01451 -0.064729 0.010477
920 -0.062611 -0.0044832 -0.05716 -0.11719 -0.03972 -0.07844 -0.092901 -0.10619 -0.11006 0.035725 -0.039847 -0.033681 -0.055868 0.009117
921 -0.087615 -0.038991 -0.094293 -0.152 -0.071246 -0.12239 -0.11952 -0.12765 -0.1328 0.0023065 -0.083077 -0.048844 -0.11029 -0.020921
922 -0.071385 -0.042037 -0.063623 -0.13039 -0.047511 -0.099944 -0.087937 -0.12556 -0.12727 0.025533 -0.066454 -0.036746 -0.089221 -0.044726
923 -0.074754 -0.035313 -0.056905 -0.12899 -0.058967 -0.07024 -0.10121 -0.13456 -0.12186 0.049167 -0.063032 -0.034618 -0.088572 -0.023072
924 -0.07376 -0.028825 -0.059715 -0.045301 -0.046099 -0.084895 0.13042 -0.12718 -0.10557 0.079145 -0.074161 -0.034333 -0.10831 -0.037096
925 -0.087263 -0.059025 -0.050982 -0.041511 -0.06053 -0.1119 0.14528 -0.13412 -0.13547 0.13734 -0.052285 -0.04902 -0.11927 -0.03376
926 -0.069124 -0.035823 -0.085345 0.011375 -0.053436 -0.093116 0.12927 -0.12985 -0.1278 0.15252 0.11872 -0.039008 -0.10828 -0.032567
927 -0.064083 -0.058885 -0.047878 -0.010473 -0.035142 -0.089488 0.093166 -0.12413 -0.11944 0.078106 0.15919 -0.033347 -0.096672 -0.043619
928 -0.067278 -0.036844 -0.060532 -0.057469 -0.049097 -0.082631 0.022502 -0.13159 -0.12159 0.033962 0.13798 -0.0374 -0.10099 -0.036978
929 -0.056043 -0.035746 -0.054859 -0.082128 -0.054041 -0.073682 -0.0067516 -0.12411 -0.1182 0.010956 0.10263 -0.042471 -0.1071 -0.029611
930 -0.051083 -0.046731 -0.075572 -0.094273 -0.048012 -0.096646 -0.016394 -0.13476 -0.11198 0.014393 0.044567 -0.045929 -0.11422 -0.037852
931 -0.053172 -0.043854 -0.050074 -0.094256 -0.052578 -0.086377 -0.017097 -0.12797 -0.12757 -0.0052538 0.016972 -0.049265 -0.082957 -0.034204
932 -0.076209 -0.082168 -0.077134 -0.13176 -0.081088 -0.14335 -0.043007 -0.14602 -0.12645 -0.034401 -0.017485 -0.079816 -0.15961 -0.049551
933 -0.071301 -0.061908 -0.06 -0.1041 -0.06299 -0.090266 -0.036191 -0.12245 -0.12591 -0.013 -0.018889 -0.057525 -0.12226 -0.043115
934 -0.069655 -0.056189 -0.078444 -0.12449 -0.073536 -0.11098 -0.040912 -0.090622 -0.13339 -0.017779 -0.01387 -0.082282 -0.08924 -0.058391
935 -0.055311 -0.051037 -0.054703 -0.11521 -0.066732 -0.10951 -0.033272 -0.029396 -0.13575 -0.023639 -0.01431 -0.083245 -0.11591 -0.047598
936 -0.047305 -0.034686 -0.069913 -0.096204 -0.062028 -0.095162 -0.035072 0.015232 -0.12751 -0.01908 -0.0157 -0.083954 -0.10409 -0.052117
937 -0.04872 -0.055798 -0.054792 0.0068244 -0.048712 -0.098528 -0.029815 -0.012475 -0.1122 -0.0024186 -0.018787 -0.06353 -0.10374 -0.035322
938 -0.055554 -0.055217 -0.07443 0.04585 -0.063361 -0.10641 -0.034375 -0.085407 -0.13242 -0.019589 -0.031815 -0.080456 -0.11252 -0.071661
939 -0.055449 0.094336 -0.066022 -0.022495 -0.077534 -0.10603 -0.049149 -0.10698 -0.13726 -0.025301 -0.019704 -0.10072 -0.12522 -0.073214
940 -0.074936 0.12898 -0.076751 -0.06685 -0.090692 -0.12559 -0.060304 -0.11341 -0.14649 -0.038942 0.099718 -0.096507 -0.11707 -0.07087
941 -0.049764 0.14188 -0.072642 -0.085829 -0.081186 -0.10439 -0.028289 -0.11612 -0.13358 -0.053607 0.15751 -0.099198 -0.12251 -0.073224
942 -0.060445 0.17513 -0.071005 -0.088947 -0.0021733 -0.063804 0.20218 -0.10577 -0.12589 -0.026298 0.17709 -0.085373 -0.09692 -0.056716
943 -0.067785 0.2133 -0.068373 -0.089205 0.10535 0.081605 0.2553 -0.11745 -0.13527 -0.041331 0.13357 -0.097576 -0.11005 -0.073653
944 -0.036228 0.23327 -0.038874 -0.057026 0.16041 0.2036 0.14132 -0.092007 -0.10873 -0.016451 0.10452 -0.068058 -0.10637 -0.04703
945 -0.046502 0.25454 -0.03498 -0.084011 0.11594 0.1276 0.056688 -0.10738 -0.11962 -0.01442 0.051637 -0.09407 -0.14277 -0.062661
946 0.009784 0.21177 -0.068608 -0.090231 0.025024 0.09407 0.019421 -0.12069 -0.13015 -0.042924 0.049199 -0.088314 -0.13073 -0.068916
947 0.094149 0.09746 -0.058167 -0.051222 -0.016475 0.0079596 -0.015914 -0.12165 -0.14615 -0.031308 0.024656 -0.10734 -0.14436 -0.08177
948 0.1286 0.10112 -0.067365 0.070865 -0.0078697 -0.011459 -0.0010218 -0.11575 -0.13637 0.11625 0.0264 -0.10632 -0.13518 -0.063845
949 0.066024 0.065529 -0.059715 0.037042 -0.021408 -0.025816 -0.014735 -0.11836 -0.14079 0.16284 0.0040041 -0.092246 -0.095575 -0.070935
950 -0.0014326 0.062105 -0.055194 0.00063268 -0.033589 -0.037423 0.0015623 -0.12025 -0.1375 0.144 0.0084866 0.068817 -0.098898 -0.072155
951 -0.02722 0.050761 -0.072629 -0.023811 -0.026056 -0.049812 -0.0076725 -0.11887 -0.13844 0.065065 0.0015943 0.10562 -0.10402 -0.076684
952 -0.042184 0.043473 -0.039284 -0.061608 -0.01328 -0.037741 0.18314 -0.1335 -0.13428 0.010834 0.0041228 0.14867 -0.089045 -0.059928
953 -0.070484 0.022624 -0.071193 -0.08474 -0.046642 -0.079023 0.21373 -0.13005 -0.14693 -0.017061 -0.035377 0.11203 -0.11321 -0.080581
954 -0.077312 0.017168 -0.070664 -0.098152 -0.055231 -0.075008 0.17859 -0.14618 -0.15349 -0.033725 -0.025948 0.10723 -0.021808 -0.072161
955 -0.055341 0.043512 -0.049805 -0.072532 -0.031189 -0.037092 0.15239 -0.11762 -0.13036 -0.020113 0.0059891 0.088032 0.08514 0.19188
956 -0.054192 0.030015 -0.05069 -0.068472 -0.037105 -0.058772 0.071902 -0.12169 -0.12769 -0.025195 -0.0030229 0.039945 0.026293 0.24337
957 -0.050726 0.009841 -0.05595 -0.080515 -0.02199 -0.035036 0.052567 -0.1296 -0.13399 -0.019922 -0.025554 0.043612 0.04418 0.25182
958 -0.064279 0.030893 -0.067339 -0.085844 -0.037645 -0.051419 0.033849 -0.12623 -0.13301 -0.025395 -0.0072678 0.015788 -0.047517 0.22957
959 -0.053181 0.0007437 -0.047578 0.041288 -0.027555 -0.025729 0.038482 -0.13536 -0.12554 -0.0028847 -0.030383 -0.0090071 -0.078494 0.14697
960 -0.054301 -0.0018691 -0.057195 0.053242 -0.029555 -0.040454 0.032368 -0.12395 -0.13293 -0.010914 -0.016361 0.026507 -0.087158 0.10019
961 -0.066401 0.0081232 -0.050262 0.086316 -0.037046 -0.03296 0.029574 -0.12081 -0.12417 -0.0076943 -0.016262 0.0069723 -0.067252 0.096079
962 -0.053552 0.020548 -0.042364 0.061985 -0.028181 -0.053889 0.018549 -0.12026 -0.12797 -0.012714 0.14313 -0.013829 -0.073703 0.077116
963 -0.070607 -0.0066088 -0.086731 -0.014017 -0.052893 -0.05954 0.0035979 -0.13264 -0.14044 -0.035657 0.18543 -0.021657 -0.080728 0.054421
964 -0.06058 0.032751 -0.072342 -0.031631 -0.04958 0.0037576 0.20431 -0.02412 -0.1438 -0.038817 0.22509 -0.020651 -0.058364 0.045345
965 -0.077463 -0.029059 -0.090137 -0.062085 -0.054898 0.19442 0.25262 0.037802 -0.13703 -0.054413 0.1617 -0.033381 -0.078197 -0.0020716
966 -0.062508 -0.0093454 -0.043358 -0.054825 -0.036818 0.21492 0.23044 0.091308 -0.11959 -0.039391 0.13645 -0.029341 -0.057918 0.047515
967 -0.073317 -0.015892 -0.053779 -0.055299 -0.039775 0.16668 0.13394 -0.011485 -0.12656 -0.041788 0.077365 -0.025405 -0.055345 0.038306
968 -0.061367 -0.020707 -0.065594 -0.067646 -0.055327 0.050721 0.080535 -0.069075 -0.14306 -0.04997 0.066035 -0.029044 -0.070164 -0.0037123
969 -0.072178 -0.016241 -0.062939 -0.051433 -0.038316 0.032423 0.058503 -0.07977 -0.1274 -0.030898 0.048739 -0.015711 -0.092813 0.0095214
970 -0.082234 -0.025595 -0.050614 -0.06829 -0.063227 0.018294 0.055499 -0.084724 -0.129 -0.049571 0.038311 -0.028125 -0.086172 -0.010259
971 -0.082799 -0.036941 -0.073172 -0.072403 -0.04702 0.0049735 0.023935 -0.10258 -0.14054 -0.048989 0.018583 -0.049917 -0.069164 0.0091186
972 -0.079454 -0.02642 -0.052824 -0.051407 -0.039609 0.023283 0.037286 -0.068184 -0.13285 -0.028138 0.044986 -0.032623 -0.058153 -0.0003103
973 -0.079979 -0.024933 -0.054689 -0.061376 -0.052309 0.015662 0.033525 -0.087711 -0.12341 0.10968 0.03867 -0.03355 -0.072582 0.01909
974 -0.095136 -0.046891 -0.084522 -0.058293 -0.060036 -0.015906 0.014793 -0.11427 -0.1405 0.14991 0.040792 0.077726 -0.086149 -0.0089195
975 -0.08504 -0.019575 -0.046583 -0.069832 -0.058609 -0.018187 0.015631 -0.099077 -0.12057 0.15278 0.18752 0.15342 -0.070612 0.0057328
976 -0.085808 -0.023845 -0.052406 -0.073352 -0.058472 -0.02542 0.0030398 -0.10496 -0.13819 0.089939 0.25074 0.17671 -0.070937 0.0092673
977 -0.066177 -0.039478 -0.041578 -0.062769 -0.033027 -0.0028494 0.036975 -0.080247 -0.11169 0.019905 0.27781 0.18493 -0.041903 0.011229
978 -0.060336 -0.016875 -0.027464 -0.079859 -0.049655 -0.011312 0.033341 -0.089956 -0.1152 0.0098406 0.23651 0.18651 0.071993 -0.0097744
979 -0.084826 -0.0094465 -0.058562 -0.090915 -0.048626 -0.035684 0.0075581 -0.10191 -0.12922 -0.025485 0.18231 0.14277 0.12061 0.0055023
980 -0.073105 -0.032276 -0.062926 -0.089303 -0.054588 -0.036964 -0.0099067 -0.059299 -0.11393 -0.015491 0.12532 0.098928 0.065142 -0.017279
981 -0.079849 0.050972 -0.07122 -0.086676 -0.053044 -0.027784 0.0041495 0.052539 -0.12517 -0.022934 0.10513 0.048972 0.015294 0.0011699
982 -0.07043 0.13193 -0.066623 -0.11308 -0.070143 -0.032 -0.0082556 0.053342 -0.13053 -0.024435 0.073256 0.046504 -0.038196 -0.024009
983 -0.071941 0.18572 -0.053249 -0.097397 -0.060126 -0.044184 -0.011727 0.029439 -0.11635 -0.016525 0.079434 0.027483 -0.041763 0.0031694
984 -0.088292 0.15149 -0.047562 -0.10332 -0.068961 -0.031168 0.000301 -0.060645 -0.1159 -0.022838 0.067073 0.030251 -0.028077 -0.021868
985 -0.071293 0.10619 -0.056859 -0.09942 -0.0611 -0.049313 0.068408 -0.061113 -0.13158 -0.03313 0.058023 0.021985 -0.055661 -0.038834
986 -0.074956 0.061149 -0.064295 -0.10973 -0.068709 -0.078262 0.22322 -0.064827 -0.13246 -0.030946 0.060019 0.010035 -0.076121 -0.050566
987 -0.079506 0.0396 -0.060091 -0.095737 -0.056182 -0.063121 0.28048 -0.077226 -0.12185 -0.023648 0.057047 0.018108 -0.096843 -0.043666
988 -0.073932 0.027159 0.11021 -0.081427 -0.06357 -0.045602 0.19769 -0.066392 -0.10308 -0.041674 0.06577 0.0066595 -0.071758 -0.019177
989 -0.077329 0.028811 0.18622 -0.092319 -0.069063 -0.091678 0.09488 -0.096667 -0.11387 -0.021974 0.059224 0.017237 -0.08414 -0.038168
990 -0.06939 0.0094827 0.18611 -0.10983 -0.059063 -0.068821 0.061899 -0.10255 -0.12502 -0.027772 0.21357 0.044645 -0.063962 -0.046339
991 -0.080248 0.011324 0.21957 -0.12326 -0.072578 -0.097177 0.022749 -0.091969 -0.13508 -0.031238 0.25362 0.12244 -0.079166 -0.035473
992 -0.056711 0.020307 0.20609 -0.11134 -0.0734 -0.060086 0.054978 -0.09643 -0.11747 -0.043762 0.26913 0.26383 0.085814 0.17086
993 -0.1009 0.0049328 0.18206 -0.11611 -0.071969 -0.098611 0.033914 -0.10149 -0.12876 -0.031007 0.20671 0.27095 0.16528 0.25735
994 -0.090939 -0.0044322 0.10448 -0.13886 -0.01823 -0.068671 0.026333 -0.10404 -0.13125 -0.040315 0.14469 0.24389 0.1699 0.25559
995 -0.070274 -0.0043284 0.084725 -0.10378 0.14217 -0.054457 0.035551 -0.069047 -0.10839 -0.028255 0.10624 0.2585 0.1616 0.28388
996 -0.085272 -0.0020035 0.068563 -0.11563 0.15699 -0.059387 0.048546 -0.10764 -0.10913 0.035159 0.073905 0.20163 0.079653 0.25808
997 -0.073458 0.0058387 0.080463 -0.10367 0.15095 -0.028933 0.03971 -0.083028 -0.097549 0.16245 0.0954 0.18154 0.070752 0.22306
998 -0.079955 8.8144e-05 0.076801 -0.11586 0.090023 -0.043796 0.023016 -0.10413 -0.11236 0.12095 0.0683 0.12953 -0.0017412 0.17476
999 -0.081845 -0.010467 0.044922 -0.11374 0.018585 -0.059868 -0.0032256 -0.10147 -0.12181 0.049531 0.053994 0.087771 0.03967 0.11573
1000 -0.095004 -0.030841 0.018059 -0.14929 -0.019252 -0.090114 -0.026956 -0.13326 -0.12921 -0.029049 0.043505 0.06273 -0.013207 0.13645
1001 -0.064862 -0.018506 0.039755 -0.11158 0.010093 -0.070649 0.002682 -0.10053 -0.11834 -0.0091632 0.052391 0.081161 -0.018533 0.1222
1002 -0.067491 -0.015663 0.026477 -0.12213 0.0031974 -0.077622 -0.015637 -0.098179 -0.10931 -0.011716 0.056992 0.080461 0.01837 0.11726
1003 -0.07135 -0.010765 0.025962 -0.11611 -0.0018663 -0.086908 -0.013601 -0.089819 -0.10894 -0.012488 0.078377 0.067981 -0.0050831 0.12779
1004 -0.091158 -0.017574 0.016577 -0.13531 -0.021571 -0.075698 -0.045916 -0.11418 -0.13116 -0.051013 0.052534 0.065421 0.0017136 0.075181
1005 -0.069487 -0.028219 0.020833 -0.11664 -0.0050214 -0.070638 -0.035095 -0.11076 -0.11511 -0.026341 0.047744 0.093199 0.15203 0.066198
1006 -0.059904 -0.036105 -0.0016776 -0.1272 0.012572 -0.092962 -0.034396 -0.10712 -0.12389 -0.046577 0.035878 0.062984 0.21813 0.079674
1007 -0.087925 -0.042739 0.011942 -0.14333 0.12808 -0.059233 -0.026076 -0.10347 -0.12822 -0.036548 0.037684 0.067712 0.17595 0.077077
1008 -0.067137 -0.015959 0.030024 -0.11005 0.20106 -0.047381 -0.0068524 0.083068 -0.11911 -0.024554 0.099798 0.093633 0.20998 0.34588
1009 -0.081641 0.12836 -0.00014794 -0.12304 0.19188 -0.054443 -0.033727 0.096866 -0.1064 -0.040506 0.17922 0.052938 0.15123 0.35692
1010 -0.084624 0.14347 0.011218 -0.12963 0.15589 -0.053638 -0.024823 0.13452 -0.11604 -0.036487 0.27088 0.045274 0.047266 0.34088
1011 -0.079407 0.12354 0.0035663 -0.11872 0.074607 -0.065818 -0.045722 0.051315 -0.11022 -0.050339 0.29234 0.033187 0.074419 0.39194
1012 -0.061118 0.2129 0.027309 -0.10068 0.05254 -0.050672 -0.038373 -0.000151 -0.091555 -0.032016 0.29163 0.068668 0.095106 0.40492
1013 -0.073166 0.17701 -0.031984 -0.13746 0.020092 -0.10172 -0.083637 -0.058045 -0.118 -0.049988 0.18822 0.006572 0.011211 0.31865
1014 -0.069657 0.16334 0.022428 -0.11659 0.042214 -0.088951 -0.057484 -0.061418 -0.1031 -0.045036 0.12078 0.01611 -0.008319 0.27287
1015 -0.068479 0.2288 -0.019702 -0.12588 0.0099237 -0.0931 -0.079565 -0.069391 -0.11784 -0.047455 0.095026 0.0005241 0.018126 0.23592
1016 -0.061651 0.20376 0.0048475 -0.10948 0.019634 -0.088569 -0.075794 -0.063581 -0.11425 -0.040801 0.09038 0.011198 0.16116 0.19786
1017 -0.066549 0.23239 -0.017298 -0.13888 0.049705 -0.090885 -0.071153 -0.082637 -0.12168 -0.073349 0.068133 0.021698 0.24916 0.17978
1018 -0.059476 0.26011 -0.0037655 -0.131 0.11971 -0.086909 -0.078751 -0.071456 -0.10556 -0.048574 0.081284 0.01248 0.24864 0.17251
1019 -0.057055 0.20962 -0.0084276 -0.079998 0.16107 -0.084512 -0.091977 -0.090141 -0.11803 -0.039292 0.049313 0.0085157 0.15589 0.17014
1020 -0.06169 0.21667 0.010911 0.091896 0.20787 -0.076965 -0.080672 -0.080499 -0.1209 -0.037883 0.054688 -0.0098124 0.14524 0.1513
1021 -0.072921 0.25692 0.0021136 0.13605 0.1802 -0.1031 -0.098091 -0.097937 -0.1162 0.12831 0.046161 -0.035991 0.088988 0.12599
1022 -0.057317 0.2754 0.009114 0.10257 0.14 -0.097491 -0.093998 -0.090443 -0.13407 0.16234 0.04565 -0.039241 0.11404 0.14856
1023 -0.05751 0.25774 -0.0059788 0.0080655 0.074865 -0.099684 -0.097664 -0.095191 -0.13494 0.14358 0.0418 -0.048902 0.076569 0.11225
1024 -0.044898 0.29377 -0.0048388 -0.040749 0.073817 -0.091136 -0.090845 -0.088887 -0.1159 0.096626 0.067901 -0.022939 0.084892 0.34492
1025 -0.049718 0.27644 -0.0071683 -0.047125 0.070167 -0.078249 -0.095107 -0.080038 -0.11033 0.036596 0.062668 -0.031134 0.086059 0.45754
1026 -0.045465 0.34186 -0.0032674 -0.052764 0.067891 -0.061017 -0.079285 -0.066194 -0.10278 0.0035457 0.069837 -0.022545 0.069176 0.47732
1027 -0.037434 0.31076 -0.0053619 -0.070607 0.050202 -0.096904 -0.088292 -0.076912 -0.098466 -0.015985 0.0476 -0.042846 0.065761 0.52398
1028 -0.051669 0.30605 0.0066606 -0.067701 0.06749 -0.13332 -0.12666 -0.080682 -0.11279 -0.027072 0.041317 -0.039685 0.23664 0.45963
1029 -0.030359 0.26932 -0.023628 -0.082332 0.13266 -0.10554 -0.11873 -0.10389 0.036289 -0.032537 0.023139 -0.03126 0.28455 0.48293
1030 -0.048481 0.29811 -0.0087708 -0.071424 0.21657 -0.088989 -0.090818 -0.090879 0.25138 -0.013768 0.023096 -0.024019 0.27588 0.44896
1031 -0.029425 0.31451 -0.025166 -0.073426 0.23623 -0.073706 -0.10076 -0.08857 0.261 -0.0080628 0.023344 -0.021828 0.1828 0.39254
1032 -0.028192 0.30818 -0.019938 -0.087345 0.21419 -0.051217 -0.091641 -0.085682 0.14132 -0.022758 0.014054 -0.03608 0.19028 0.35346
1033 -0.017758 0.32919 -0.037662 -0.087957 0.13603 -0.075724 -0.10743 -0.11059 0.019118 -0.029097 0.0094447 -0.045482 0.15387 0.2981
1034 0.14491 0.32107 -0.026328 -0.085072 0.090522 -0.099288 -0.11045 -0.088537 -0.0082788 -0.029065 0.012276 -0.056595 0.087292 0.30457
1035 0.27992 0.31364 -0.036104 -0.091573 0.076341 -0.087135 0.11499 -0.10683 -0.015661 -0.022925 0.00048277 0.078949 0.12929 0.26689
1036 0.31528 0.31615 -0.007178 -0.089515 0.089114 -0.060283 0.14428 0.0056902 -0.014384 -0.017697 0.0083416 0.18462 0.089948 0.4162
1037 0.18872 0.32725 -0.025191 -0.088704 0.10514 -0.053736 0.17738 0.10892 -0.020576 -0.011918 0.0082872 0.22917 0.12365 0.51491
1038 0.093488 0.25727 -0.053865 -0.099984 0.060104 -0.10155 0.074587 0.14149 -0.032573 -0.029512 -0.0043542 0.25669 0.12534 0.46124
1039 0.062859 0.23555 -0.026116 -0.081464 0.084417 -0.096558 0.011518 0.13264 -0.029187 -0.026072 -0.0056102 0.27339 0.24323 0.49858
1040 0.024441 0.16736 -0.045621 -0.1064 0.15679 -0.078672 -0.022329 0.053373 -0.045835 0.11073 -0.02727 0.25321 0.33409 0.44186
1041 0.011659 0.17117 -0.039758 -0.090702 0.25185 -0.068472 -0.019271 -0.019789 -0.024053 0.16162 -0.028427 0.15124 0.3417 0.43018
1042 0.021747 0.19605 -0.018781 -0.085997 0.27083 -0.076522 -0.023317 -0.0085491 -0.035489 0.095391 -0.014672 0.12649 0.25152 0.37974
1043 -0.0045893 0.17957 -0.042616 -0.088778 0.25757 -0.084922 -0.052688 -0.052859 -0.037883 0.06667 -0.022298 0.087959 0.19377 0.34619
1044 -0.018627 0.17566 -0.050044 -0.11545 0.1544 -0.091719 -0.058672 -0.05894 -0.051569 -0.0072259 -0.026923 0.039387 0.1604 0.26729
1045 -0.0081022 0.14308 -0.017422 -0.099637 0.14753 -0.083123 -0.035944 -0.056237 -0.0441 -0.015247 -0.06403 0.058875 0.16142 0.24817
1046 0.0034929 0.13444 -0.056478 -0.12021 0.11304 -0.11447 -0.058342 -0.065976 -0.067403 -0.038806 -0.039606 0.052385 0.11493 0.26581
1047 0.0021525 0.13097 -0.053928 -0.10786 0.082618 -0.12361 -0.061213 -0.076414 -0.067298 -0.04453 -0.027646 0.030569 0.13436 0.29797
1048 -0.0045085 0.1415 -0.033004 -0.1121 0.10423 -0.11634 -0.059928 -0.072713 -0.059326 -0.024655 -0.025487 0.050342 0.14025 0.27389
1049 0.0029323 0.093618 -0.040534 -0.12637 0.077255 -0.11084 -0.066129 -0.07343 -0.074794 -0.042468 -0.060507 0.034797 0.11466 0.24093
1050 -0.0089524 0.099308 -0.057126 -0.12951 0.075702 -0.11683 -0.069077 -0.061851 -0.070818 -0.034821 -0.052306 0.024618 0.12281 0.23212
1051 0.014868 0.11871 -0.047419 -0.11231 0.090209 -0.12416 -0.062644 -0.045162 -0.053657 -0.018773 -0.027033 0.033837 0.13687 0.23951
1052 -0.0031717 0.11204 -0.050732 -0.11092 0.096007 -0.076681 -0.062929 0.107 -0.053725 -0.024245 -0.048734 0.037077 0.14819 0.20273
1053 0.16776 0.066529 -0.029853 -0.11674 0.076609 -0.093611 -0.084841 0.13993 -0.066071 0.0032641 -0.067235 0.02245 0.09344 0.19928
1054 0.28597 0.084927 -0.038021 -0.10001 0.12328 -0.108 -0.073626 0.14471 -0.072474 0.1258 -0.042181 0.015756 0.095828 0.22152
1055 0.26407 0.041126 -0.031986 -0.1126 0.22403 -0.10145 -0.066964 0.13092 -0.067936 0.10252 -0.058458 0.011771 0.080897 0.16634
1056 0.19872 0.050941 -0.031718 -0.11903 0.2496 -0.11506 -0.088191 0.059259 -0.081978 0.097549 -0.080305 -0.010366 0.079137 0.14077
1057 0.10065 0.024582 -0.034495 -0.11112 0.22585 -0.12304 -0.093544 0.0052696 -0.077144 0.065393 -0.071531 -0.02494 0.086566 0.12063
1058 0.055888 0.02476 -0.02587 -0.10615 0.198 -0.10963 -0.085655 -0.003576 -0.070345 0.02167 -0.077637 -0.00040057 0.081643 0.37423
1059 0.052713 0.040438 0.14097 -0.12869 0.146 -0.11776 -0.099911 -0.0063891 -0.083089 -0.014954 -0.054264 -0.013935 0.066337 0.42633
1060 0.035392 0.052105 0.23637 -0.12127 0.11849 -0.092611 -0.083177 -0.0036948 -0.061033 0.007672 -0.057958 -0.0062944 0.085072 0.44286
1061 0.011886 0.018574 0.2469 -0.13934 0.094767 -0.13084 -0.11272 -0.028093 -0.085324 -0.029388 -0.076809 -0.032259 0.06614 0.34671
1062 0.02091 0.0018559 0.29263 -0.12822 0.082031 -0.1045 -0.10702 -0.03315 -0.10919 -0.029834 -0.071687 -0.0081056 0.064168 0.27495
1063 0.0087074 0.011883 0.26361 -0.13152 0.083652 -0.11942 -0.1115 -0.0425 -0.085045 -0.019999 -0.090439 -0.049174 0.026214 0.20755
1064 0.025963 0.016697 0.17414 -0.13327 0.090961 -0.12699 -0.11367 -0.021957 -0.077551 -0.028039 -0.088398 -0.029242 0.068138 0.19763
1065 -0.0032621 0.007594 0.11209 -0.15344 0.06817 -0.11853 -0.12235 0.049497 -0.098503 -0.034887 -0.084696 -0.052632 0.0061526 0.1864
1066 0.026102 0.004007 0.12382 -0.12305 0.07937 -0.11874 -0.094038 0.18724 -0.089114 -0.0067021 -0.067397 -0.029712 0.034215 0.1809
1067 -0.0071169 -0.0026776 0.060055 -0.13684 0.062747 -0.12615 -0.12733 0.17381 -0.098428 -0.045029 -0.06398 -0.05311 0.021758 0.13154
1068 0.03252 0.018992 0.076947 -0.12626 0.073062 -0.094485 -0.10476 0.22511 -0.074336 -0.026519 -0.063672 -0.01313 0.041369 0.11916
1069 0.025231 -0.022474 0.049872 -0.14654 0.060076 -0.15983 -0.13019 0.17501 -0.10221 -0.040362 -0.096031 -0.01656 0.023688 0.11678
1070 0.023746 -0.017186 0.072073 -0.14686 0.068195 -0.12834 -0.13204 0.094385 -0.10544 -0.039004 -0.089295 0.013071 0.040597 0.12934
1071 0.025916 0.001289 0.067068 -0.11801 0.079163 -0.10031 -0.1047 0.047245 -0.084662 -0.025488 -0.075424 0.033029 0.067577 0.11315
1072 0.013525 -0.031054 0.030408 -0.14186 0.046647 -0.094305 -0.12886 0.0043897 -0.1096 -0.046689 -0.086066 0.018978 0.0010291 0.092983
1073 0.0204 -0.002096 0.057008 -0.13138 0.058526 -0.10452 -0.12672 0.014939 -0.08859 -0.041236 -0.079633 -0.011575 0.007816 0.10527
1074 0.017918 -0.0073672 0.061142 0.069023 0.053112 -0.12451 -0.12438 0.0063818 -0.089429 -0.016573 -0.084208 0.033989 0.033598 0.11334
1075 0.017067 -0.023115 0.05373 0.14541 0.066091 -0.095911 -0.11597 0.016254 -0.096145 0.0001607 -0.095805 0.14588 0.023529 0.07694
1076 -0.0046091 -0.036233 0.036907 0.14889 0.019581 -0.11803 -0.14057 -0.018222 -0.1087 -0.020314 -0.10385 0.16277 -0.0065908 0.052396
1077 -0.01303 -0.037772 0.040993 0.088305 0.035752 -0.10998 -0.12716 0.0003044 -0.095622 -0.02981 -0.087692 0.17486 0.011482 0.020576
1078 0.014754 -0.0013477 0.039887 0.017906 0.041317 -0.092044 -0.13132 0.15599 -0.088478 -0.027466 -0.081633 0.14873 0.027003 0.082992
1079 -0.025692 -0.047535 0.025697 -0.030406 0.0059123 -0.12455 -0.14625 0.20694 -0.10091 -0.047001 -0.11399 0.080166 -0.0063975 0.01455
1080 -0.030969 -0.039889 0.034463 -0.058725 0.016406 -0.11073 -0.13784 0.25056 -0.093354 -0.045297 -0.10592 0.037218 -0.0096182 0.01158
1081 -0.027452 -0.032109 0.026938 -0.063498 0.0064851 -0.11298 -0.14465 0.19026 -0.094726 -0.038233 -0.10165 0.027826 0.0022531 0.031803
1082 -0.0074882 -0.022511 0.034724 -0.053292 0.025251 -0.046614 -0.11998 0.12327 -0.08528 -0.041989 -0.07029 0.027052 0.0077845 0.045183
1083 -0.016733 -0.019569 0.044069 -0.064139 0.019724 0.2511 -0.12402 0.068377 -0.096719 -0.038109 -0.078146 0.031591 -0.0015039 0.033468
1084 -0.02194 -0.048103 0.025064 -0.056083 0.011307 0.29539 -0.14421 0.031651 -0.1055 -0.03982 -0.099141 -0.0011513 -0.026857 -0.014264
1085 -0.022699 -0.023382 0.017732 -0.068213 0.010429 0.25954 -0.13685 0.029459 -0.09727 -0.027578 -0.088304 0.011338 -0.018091 0.020362
1086 -0.035567 -0.018541 0.012205 -0.058325 0.0066843 0.19862 -0.12442 0.013072 -0.12126 -0.05471 -0.1012 -0.0087129 -0.014064 0.0213
1087 -0.028413 -0.036587 0.037922 -0.062377 0.0089456 0.0843 -0.12564 0.014298 -0.091084 -0.021635 -0.083882 0.0050715 -0.033618 0.0035309
1088 -0.018578 -0.032422 0.02505 -0.053738 0.0011461 0.031343 -0.13309 0.025084 0.22121 -0.021999 -0.077036 0.020767 -0.002804 0.035871
1089 -0.014651 -0.059713 0.038533 -0.089311 -0.020932 0.019259 -0.13537 0.0080815 0.24501 -0.052062 -0.11098 0.038932 -0.04026 -0.016841
1090 -0.017665 -0.054872 0.013499 -0.082858 -0.015606 0.00038213 -0.14925 0.0064759 0.34747 -0.054574 -0.099531 0.045574 -0.025693 0.0059431
1091 0.011083 -0.070394 0.01798 -0.079753 -0.014853 -0.021871 -0.14313 0.14672 0.17615 -0.05159 -0.11157 0.051642 -0.018101 -0.044947
1092 0.30406 -0.041512 0.0326 -0.068615 -0.033463 -0.016576 -0.16108 0.19981 0.059728 -0.05648 -0.10374 0.02966 -0.058669 -0.041402
1093 0.41274 -0.025205 0.04296 -0.073715 0.0070074 0.0090851 -0.13389 0.17653 0.049981 -0.042082 -0.071628 0.035661 -0.019886 -0.0065156
1094 0.37049 -0.058911 0.029717 -0.076883 -0.0054524 0.25801 -0.14954 0.091032 0.029474 -0.047074 -0.089843 -0.0026834 -0.025816 -0.039773
1095 0.37974 -0.054624 0.030526 0.097862 0.0021414 0.40277 -0.13803 0.032297 0.0132 -0.029819 -0.082764 -0.018494 -0.057597 -0.058107
1096 0.33314 -0.043666 0.032098 0.18467 -0.01596 0.37346 -0.14435 -0.00032663 0.013768 -0.028186 -0.099759 -0.034936 -0.015327 -0.046226
1097 0.29161 -0.032458 0.022504 0.20782 0.0033059 0.37692 -0.12992 0.015448 0.022579 -0.02657 -0.099074 -0.016644 -0.031369 -0.06056
1098 0.1959 -0.043007 0.034464 0.19951 -0.0089283 0.25974 -0.13478 0.026226 0.027619 -0.00024456 -0.081423 -0.030567 -0.023385 -0.027589
1099 0.12889 -0.048054 0.019719 0.16919 -0.0079722 0.13596 -0.1218 0.0010499 0.013012 -0.026609 -0.07146 -0.020462 -0.02979 -0.067569
1100 0.11005 -0.045072 0.027105 0.065694 -0.010072 0.1172 -0.13801 0.011109 -0.0013339 -0.02108 -0.085976 -0.0032755 -0.021902 -0.039186
1101 0.13251 -0.037489 0.030708 0.033985 -0.0071276 0.11178 0.09903 0.0062336 0.0083947 -0.016743 -0.069896 0.041428 -0.066659 -0.049142
1102 0.0854 -0.06331 0.012524 0.016135 -0.015798 0.088875 0.19907 -0.0073764 -0.02026 -0.020254 -0.10657 0.054544 -0.063179 -0.064447
1103 0.086784 -0.064567 0.0052795 0.016257 -0.010251 0.12004 0.11152 0.07993 -0.013925 -0.034838 -0.09129 0.040586 -0.029906 0.14922
1104 0.073911 -0.080915 0.0040026 -0.015357 -0.019745 0.43421 0.095085 0.16976 -0.024985 -0.052065 -0.095785 0.015947 -0.069583 0.15616
1105 0.096299 -0.048422 0.016406 -0.01238 -0.018151 0.43317 -0.025321 0.2076 -0.020942 -0.039788 -0.079434 -0.00080499 -0.050064 0.1289
1106 0.089184 -0.040341 0.022013 -0.0070525 -0.0063548 0.48492 -0.024712 0.20151 -0.012987 -0.041617 -0.089614 -0.011721 -0.049085 0.058091
1107 0.059529 -0.047545 -0.032285 -0.022788 -0.043081 0.43313 -0.05741 0.10831 -0.048992 -0.066778 -0.10607 -0.043476 -0.10082 -0.0045255
1108 0.045858 -0.069948 -0.013174 -0.027912 -0.036923 0.38424 -0.071082 0.0393 -0.04076 -0.05963 -0.106 -0.037668 -0.094492 0.0076506
1109 0.051231 -0.059438 -0.020453 -0.046368 -0.062573 0.44941 -0.083188 0.011423 -0.060593 -0.07908 -0.11053 -0.065773 -0.08622 -0.015665
1110 0.047145 -0.044743 0.014712 -0.033108 -0.029999 0.50539 -0.063827 0.0085771 -0.030492 -0.062203 -0.084565 -0.042846 -0.048162 -0.027297
1111 0.071044 -0.022637 0.016133 0.080428 -0.023439 0.55488 -0.054082 0.033928 -0.021628 0.0037082 -0.076781 -0.007388 -0.053402 -0.022868
1112 0.04225 -0.051496 -0.002079 0.22142 -0.040206 0.44474 -0.074945 0.0056303 -0.052641 -0.028425 -0.099199 0.043204 -0.06735 -0.011278
1113 0.040872 -0.059447 0.011392 0.2595 -0.020819 0.50785 -0.055065 0.017187 -0.024378 -0.0092121 -0.097272 0.071788 -0.030607 -0.043982
1114 0.057882 -0.042074 0.015579 0.32123 -0.024927 0.54863 -0.062417 0.020794 -0.044793 0.15931 -0.089773 0.051965 -0.083716 -0.027351
1115 0.031889 -0.033926 0.01587 0.29596 -0.036639 0.59023 -0.086424 -0.0036302 -0.055998 0.24349 -0.086936 0.018294 -0.056164 -0.043382
1116 0.047983 -0.043428 0.0014401 0.3095 -0.039383 0.5546 -0.091117 -0.0053446 -0.062963 0.23459 -0.079621 0.013117 -0.063694 -0.0065092
1117 0.0074082 -0.060165 0.011532 0.23682 -0.040483 0.56581 -0.10662 -0.018188 -0.069113 0.17457 -0.056874 0.071906 -0.032298 -0.082156
1118 0.024475 -0.034652 -0.021198 0.13083 -0.047193 0.5075 -0.10039 -0.00087541 -0.061366 0.069265 0.094848 0.17477 -0.023089 -0.062662
1119 0.012153 -0.076416 -0.0092247 0.09639 -0.045888 0.57539 -0.11441 -0.047548 -0.070513 0.026108 0.114 0.15182 -0.079966 -0.044304
1120 0.043359 -0.034374 -0.00068125 0.093189 -0.039112 0.64368 -0.098361 -0.018218 -0.056197 0.0017237 0.16431 0.19781 -0.070616 -0.043788
1121 0.030198 -0.055006 0.012827 0.074926 -0.04723 0.5096 -0.094999 -0.013416 -0.05588 0.0027308 0.065479 0.16539 -0.060185 -0.05697
1122 0.019447 -0.072282 -0.011152 0.058516 -0.047887 0.45073 -0.094526 -0.030978 -0.07996 -0.0010028 -0.013793 0.15395 -0.045102 -0.01289
1123 -0.0030436 -0.071199 -0.030583 0.037139 -0.068153 0.36311 -0.11252 -0.036988 -0.082152 -0.027273 -0.038842 0.1451 -0.086608 0.095086
1124 0.0077144 -0.058779 -0.017885 0.034933 -0.060622 0.38414 -0.10547 0.13127 -0.060973 -0.019036 -0.033106 0.13882 -0.028315 0.08823
1125 0.02619 -0.055431 -0.0089956 0.052515 -0.055974 0.36559 -0.10364 0.19463 -0.044156 -0.031271 -0.025892 0.09598 -0.079874 0.046395
1126 0.037958 -0.047799 -0.0027506 0.062313 -0.032287 0.37619 -0.085017 0.17253 -0.045322 -0.0034276 -0.027631 0.088647 -0.060729 -0.018988
1127 0.010542 -0.046411 -0.0075208 0.042106 -0.053217 0.565 -0.10106 0.11124 -0.073435 -0.032282 -0.03876 0.062289 -0.072313 -0.0042406
1128 -0.017181 -0.064147 -0.039515 0.0080079 -0.054098 0.5893 -0.1084 0.012841 -0.085987 -0.046561 -0.051871 0.020093 -0.090293 -0.012731
1129 -0.0023917 -0.042301 -0.039291 0.03103 -0.060054 0.57959 -0.1158 0.014343 -0.090872 -0.025192 -0.04712 0.026133 -0.078481 -0.05568
1130 9.9389e-07 -0.015442 0.0065449 0.029549 -0.039097 0.50168 -0.1045 0.0065631 -0.073729 -0.035221 -0.023038 0.052223 -0.060839 -0.037117
1131 -0.0037152 0.13518 -0.022202 0.005643 -0.052616 0.41671 -0.12682 -0.0023985 -0.084427 -0.044676 -0.048964 0.032079 -0.069158 -0.030253
1132 -0.017352 0.18954 -0.017962 0.0093437 -0.062111 0.37454 -0.11779 -0.0016355 -0.07428 -0.038447 -0.054372 0.030682 -0.1048 -0.05192
1133 0.0071287 0.18779 -0.038959 -0.020736 -0.068657 0.35177 -0.12011 -0.00085635 -0.088142 -0.041579 -0.059034 0.018732 -0.096465 -0.096716
1134 -0.018999 0.11272 -0.020373 -0.010795 -0.056027 0.35007 -0.10729 -0.030335 -0.077304 -0.037193 -0.048913 0.033318 -0.054057 -0.032554
1135 -0.014919 0.051675 -0.017199 -0.027255 -0.066051 0.32012 -0.12003 -0.03119 -0.088404 -0.055191 -0.062993 0.035052 -0.092935 0.009132
1136 -0.011076 0.026595 -0.030932 -0.017777 -0.057925 0.31225 -0.12393 -0.022935 -0.085396 -0.05115 -0.051642 0.033132 -0.06855 0.13457
1137 0.0026197 0.0079499 -0.03512 -0.038 -0.0397 0.32329 -0.11187 -0.013243 -0.084729 -0.057925 -0.05 0.091203 -0.053432 0.12538
1138 -0.01757 0.015564 0.052606 -0.031004 -0.055302 0.30992 -0.092445 -0.030177 -0.072406 -0.05329 -0.056792 0.20745 -0.055772 0.090445
1139 -0.00069542 0.0074526 0.25828 -0.029688 -0.050119 0.28331 0.16092 -0.01987 -0.077335 -0.069089 -0.070636 0.22141 -0.091693 0.037401
1140 0.0025329 0.0053256 0.263 -0.02391 -0.031724 0.29285 0.25252 0.0067547 -0.082141 -0.048514 -0.060859 0.2474 -0.031538 0.023832
1141 -0.0013497 -0.023743 0.31132 -0.026419 -0.039018 0.29738 0.22247 0.17184 -0.074051 -0.064884 -0.076017 0.18557 -0.051357 -0.013126
1142 -0.00085699 -0.0085374 0.32992 -0.043554 -0.045497 0.25687 0.2597 0.25251 -0.066836 -0.045393 -0.058663 0.19712 -0.026301 -0.001994
1143 -0.026897 -0.01078 0.34039 -0.035515 -0.045882 0.24342 0.11705 0.18582 -0.068541 -0.042616 -0.090774 0.18136 -0.050052 0.0079813
1144 -0.019265 -0.0074669 0.24377 -0.020472 -0.038119 0.24671 0.043606 0.12671 -0.075255 -0.057865 -0.071401 0.1537 0.14649 0.21809
1145 -0.014919 -0.0093677 0.13596 0.17608 -0.053256 0.23236 0.013773 0.029989 -0.042367 -0.03495 -0.077871 0.12404 0.17597 0.24959
1146 -0.028559 -0.026813 0.1305 0.25402 -0.051122 0.20498 -0.0069799 0.023199 0.2545 -0.021451 -0.078784 0.080306 0.058482 0.30465
1147 -0.012795 0.0011593 0.11873 0.30276 -0.058348 0.2243 -0.013056 -0.00308 0.38692 -0.020845 -0.075096 0.056156 0.0026444 0.27944
1148 -0.021969 -0.013793 0.12426 0.27633 -0.050344 0.22014 -0.0091251 0.017536 0.40147 -0.0027534 -0.069511 0.082026 0.011713 0.21247
1149 -0.016234 -0.034941 0.095071 0.16184 -0.070932 0.16387 -0.029771 0.001621 0.28077 -0.039932 -0.098158 0.037284 -0.024804 0.13179
1150 -0.033312 -0.030914 0.096718 0.076014 -0.076753 0.18753 -0.031802 -0.016898 0.13541 -0.038179 -0.08111 0.030544 -0.043098 0.12879
1151 -0.038281 -0.035719 0.059809 0.028483 -0.076572 0.17149 -0.041224 -0.017525 0.062008 -0.077939 -0.079634 0.0080432 -0.057038 0.099419
1152 -0.022461 -0.021228 0.088575 0.051711 -0.069889 0.18845 -0.047055 -0.0096012 0.050183 -0.052808 -0.076465 0.030699 -0.041108 0.088431
1153 -0.040466 -0.047956 0.059251 0.018263 -0.074894 0.16644 -0.043531 -0.020207 0.04678 -0.066463 -0.079442 0.016626 -0.062367 0.096954
1154 -0.017486 -0.031676 0.086114 0.032818 -0.046928 0.16858 -0.036781 -0.0025345 0.042213 -0.059409 -0.074066 0.037157 -0.028729 0.060372
1155 -0.047164 -0.047917 0.049583 -0.00059336 -0.07179 0.14912 -0.057775 -0.040217 0.021515 -0.074673 -0.10544 0.013759 -0.070377 0.040531
1156 -0.062253 -0.049311 0.062994 0.018485 -0.079733 0.12272 -0.046965 -0.042256 0.010618 -0.07116 -0.091288 0.026343 -0.05813 0.029958
1157 -0.043638 -0.039309 0.041261 0.00071015 -0.068262 0.11688 0.18064 -0.035293 0.013653 -0.07636 -0.089229 0.021304 -0.067861 0.047181
1158 -0.035821 -0.031385 0.035445 0.011052 -0.062181 0.12713 0.29304 -0.042732 0.023286 -0.047443 -0.086597 0.0033294 -0.078563 0.0201
1159 -0.052147 -0.010769 0.063342 0.012324 -0.049662 0.12319 0.36493 -0.043961 0.022466 -0.054242 -0.076796 0.016412 -0.046902 0.015428
1160 -0.050696 0.054472 0.044594 0.0046062 -0.063831 0.099968 0.30558 -0.043741 0.015726 -0.062917 -0.087655 0.0060342 -0.087143 0.029678
1161 -0.065213 0.099381 0.0062389 -0.020329 -0.070256 0.080484 0.16221 -0.058983 -0.014462 -0.076725 -0.10423 -0.011981 -0.067945 0.017144
1162 -0.039576 0.15613 0.058548 0.0079167 -0.038724 0.13716 0.12093 -0.043298 0.012008 -0.053043 -0.064178 0.01018 -0.034849 0.075765
1163 -0.054031 0.024611 0.019898 -0.026312 -0.074384 0.10399 0.065762 -0.056075 0.0050919 -0.066722 -0.090448 -0.013912 -0.052303 0.13821
1164 -0.053449 -0.011766 0.014892 -0.014274 -0.068075 0.07755 0.051635 -0.08401 -0.017473 -0.043882 -0.09224 -0.026122 -0.075343 0.13941
1165 -0.041327 -0.029972 0.037813 -0.025 -0.060821 0.074971 0.043936 -0.064103 -0.01746 -0.054188 -0.083712 -0.015069 -0.078098 0.094284
1166 -0.042502 -0.038246 0.01602 -0.026759 -0.074086 0.069946 0.038608 -0.067328 -0.0128 -0.047323 -0.097578 -0.034032 -0.090172 0.062336
1167 -0.025444 0.0009446 0.036153 -0.031706 -0.039306 0.10317 0.073628 -0.052414 0.015559 -0.045978 -0.064273 -0.0088645 -0.063547 0.048402
1168 -0.042162 -0.054416 -0.0010753 -0.056284 -0.084239 0.038562 0.025058 -0.079402 -0.0072396 -0.07299 -0.098151 -0.058143 -0.065578 0.029947
1169 -0.039603 -0.019826 0.00045767 -0.035006 -0.067384 0.069409 0.13689 -0.090691 -0.012316 -0.055116 -0.082813 -0.028198 -0.051405 0.048275
1170 -0.041654 -0.040918 0.013119 -0.05155 -0.069164 0.031351 0.37753 -0.068937 -0.012112 -0.050147 -0.095525 -0.064649 -0.061761 0.0073903
1171 -0.068675 -0.043513 0.003393 -0.058065 -0.081425 0.024363 0.38978 -0.10643 -0.033641 -0.062906 -0.09768 -0.050052 -0.082134 0.011989
1172 -0.039909 -0.020939 -0.024005 -0.040934 -0.06289 0.031396 0.34617 -0.075917 -0.022024 -0.056828 -0.10881 -0.043322 -0.060559 0.098368
1173 -0.049298 -0.070097 -0.030093 -0.060067 -0.079193 0.0067496 0.24315 -0.076362 -0.038677 -0.067393 -0.10343 -0.069122 -0.085548 0.21547
1174 -0.049248 -0.056224 -0.0053974 -0.060035 -0.054742 0.01465 0.13946 -0.071774 -0.02292 -0.063345 -0.095895 -0.052881 -0.074321 0.1559
1175 -0.053639 -0.06891 -0.0005122 -0.078902 -0.073032 0.013004 0.12225 -0.092101 -0.052731 -0.050628 -0.11988 -0.052363 -0.066176 0.12691
1176 -0.053599 -0.054364 -0.023565 -0.070161 -0.069536 -0.0038424 0.072762 -0.11036 -0.067159 -0.064046 -0.10299 -0.071915 -0.069976 0.075
1177 -0.066258 -0.055222 -0.0049059 -0.068062 -0.080489 -0.0068243 0.065592 -0.094074 -0.04693 -0.073915 -0.10202 -0.081808 -0.069285 0.04235
1178 -0.060836 -0.070092 -0.017791 -0.082093 -0.076505 -0.021839 0.074084 -0.10779 -0.035764 -0.082349 -0.12245 -0.075028 -0.10725 0.024143
1179 -0.055638 -0.076916 -0.023853 -0.010822 -0.096275 -0.026987 0.06401 -0.1166 -0.060183 -0.065846 -0.12946 -0.082098 -0.099625 -0.035776
1180 -0.048838 -0.06307 0.0023909 0.22641 -0.050046 0.0065972 0.32727 -0.1038 -0.038069 -0.025306 -0.091423 -0.054116 -0.084354 0.044521
1181 -0.069804 -0.086544 -0.02264 0.26562 -0.070346 -0.018169 0.41341 -0.12197 -0.054445 -0.063012 -0.10586 -0.092636 -0.075942 0.000362
1182 -0.051874 -0.061482 -0.014552 0.27739 -0.064912 -0.023804 0.4158 -0.1084 -0.051287 -0.034744 -0.10258 -0.072318 -0.059315 0.014324
1183 -0.061484 -0.069781 -0.016225 0.26849 -0.064929 -0.01718 0.37818 -0.10447 -0.048059 -0.03912 -0.097274 -0.070365 -0.097651 0.018724
1184 -0.080932 -0.096551 -0.026359 0.1125 -0.080357 -0.062432 0.23863 -0.13473 -0.079168 -0.068726 -0.10752 -0.10222 -0.092861 -0.0010984
1185 -0.085485 -0.089577 -0.069171 0.04714 -0.0972 -0.057279 0.14388 -0.13626 -0.080447 -0.082772 -0.11604 -0.10284 -0.092968 -0.0052525
1186 -0.076259 -0.081019 -0.037992 0.026388 -0.090377 -0.041631 0.12014 -0.14318 -0.078007 -0.079621 -0.098288 -0.098063 -0.1003 0.0060805
1187 -0.08907 -0.080673 -0.036945 0.024129 -0.093441 -0.075172 0.1064 -0.14194 -0.065658 -0.05661 -0.075259 -0.088398 -0.10046 -0.021927
1188 -0.067187 -0.051048 -0.030476 0.0039191 -0.085081 -0.033178 0.11421 -0.12275 -0.070136 -0.057927 0.1231 -0.098801 -0.090811 0.0055578
1189 -0.052846 -0.077252 -0.032612 0.020947 -0.064503 -0.050228 0.099405 -0.11891 -0.067052 0.18104 0.19471 -0.09625 -0.078044 -0.071347
1190 -0.070819 -0.098644 -0.059406 0.013914 -0.088963 -0.08381 0.13983 -0.12995 -0.078923 0.2856 0.17177 -0.095621 -0.099798 -0.014488
1191 -0.092828 -0.098846 -0.050387 -0.0023908 -0.11381 -0.099046 0.38359 -0.16276 -0.097783 0.21815 0.12346 -0.12869 -0.10092 -0.080639
1192 -0.060317 -0.078009 -0.0051854 0.011414 -0.063647 -0.071617 0.48314 -0.12518 -0.061083 0.17814 0.057737 -0.091479 -0.1053 -0.056007
1193 -0.076518 -0.077021 -0.044171 -0.0097472 -0.079295 -0.10405 0.4181 -0.14509 -0.061963 0.064104 -0.0072661 -0.10649 -0.1044 -0.065761
1194 -0.060603 0.13943 -0.017499 -0.017607 -0.083752 -0.070607 0.35047 -0.1121 -0.072822 0.014913 0.005825 -0.10686 -0.1232 -0.051936
1195 -0.071744 0.15452 -0.045531 -0.019563 -0.084025 -0.076984 0.22438 -0.12608 -0.083619 -0.0095292 -0.025153 -0.098438 -0.058316 -0.055007
1196 -0.066288 0.16397 -0.052163 -0.0050471 -0.10239 -0.094719 0.16697 0.013332 -0.069322 -0.034468 -0.040394 -0.10599 -0.093907 0.10708
1197 -0.054246 0.071344 0.0023519 -0.010781 -0.064682 -0.058723 0.18919 0.10592 -0.054625 -0.010727 -0.021284 -0.069181 -0.0497 0.13769
1198 -0.08734 -0.0076034 -0.060779 -0.042378 -0.081824 -0.11175 0.12243 0.12181 -0.067449 -0.036085 -0.032374 -0.067538 0.11348 0.1151
1199 -0.075386 0.0030713 -0.053788 -0.040369 -0.071133 -0.096907 0.14597 0.13998 0.084399 -0.046642 -0.018196 -0.065413 0.21424 0.021151
1200 -0.076745 -0.01578 -0.070937 -0.034415 -0.089261 -0.089155 0.28835 0.11285 0.364 -0.030315 -0.030827 -0.06029 0.13994 -0.0046404
1201 -0.077691 -0.027026 -0.05066 -0.051224 -0.077082 -0.098575 0.47268 0.017154 0.41982 -0.034887 -0.033419 0.018646 0.037893 -0.023046
1202 -0.079979 -0.015102 -0.065499 -0.050305 -0.084083 -0.11423 0.51893 -0.03634 0.4373 -0.048207 -0.041641 0.11861 -0.013454 -0.023528
1203 -0.067476 -0.037964 -0.054738 -0.053086 -0.081333 -0.11683 0.46082 -0.058104 0.35165 -0.047972 -0.026612 0.13372 0.026759 -0.0030549
1204 -0.081587 -0.035531 -0.041881 -0.062152 -0.067631 -0.10524 0.566 -0.064167 0.16954 -0.03312 -0.011694 0.17808 0.0061834 -0.057799
1205 -0.070082 -0.021905 -0.032191 -0.069787 -0.069292 -0.1263 0.54013 -0.068551 0.12131 -0.034094 0.08818 0.17181 -0.021279 0.0040061
1206 -0.058126 -0.029897 -0.037068 -0.068365 -0.068604 -0.12174 0.56524 -0.057109 0.096927 -0.036034 0.20846 0.088242 -0.028866 -0.018393
1207 -0.073319 -0.047325 -0.056561 -0.01144 -0.084116 -0.13542 0.61238 -0.071692 0.061087 -0.021256 0.202 0.023297 -0.019956 -0.060591
1208 -0.057971 -0.015114 -0.048455 0.22352 -0.064765 -0.11845 0.57524 -0.04938 0.066962 -0.0035436 0.22519 0.020274 -0.029939 -0.050311
1209 -0.068567 -0.035391 -0.042234 0.22511 -0.062136 -0.12038 0.56224 -0.070129 0.067238 -0.0046198 0.12569 -0.0069207 -0.029318 -0.045767
1210 -0.09395 -0.060229 -0.070909 0.25373 -0.084417 -0.13572 0.64165 -0.078101 0.042818 -0.027131 0.05315 -0.020489 -0.0038023 -0.071413
1211 -0.080822 -0.049145 -0.067524 0.29562 -0.077131 -0.12896 0.65911 -0.066867 0.041983 -0.015451 0.038593 -0.024295 -0.02845 -0.04512
1212 -0.099829 -0.072198 -0.049485 0.25798 -0.087514 -0.15886 0.64393 -0.093107 0.033217 0.0084938 0.0028162 -0.043794 -0.056943 -0.063811
1213 -0.088666 -0.060864 -0.04581 0.18764 -0.089759 -0.15498 0.5383 -0.079305 0.031542 -0.028202 0.00082532 -0.046649 -0.064638 -0.0913
1214 -0.082175 -0.050287 -0.044192 0.10448 -0.079744 -0.14044 0.41082 -0.078362 0.04533 -0.029493 0.010416 -0.042736 -0.092481 -0.055757
1215 -0.077975 -0.038237 -0.046031 0.073143 -0.076159 -0.12475 0.37622 -0.088688 0.032038 -0.035227 0.0093308 -0.029487 -0.02731 -0.026769
1216 -0.092155 -0.058485 -0.076699 0.054076 -0.046638 -0.14036 0.34417 -0.093195 0.035011 -0.029715 -0.010454 -0.039575 -0.052304 -0.06092
1217 -0.084671 -0.056291 -0.038034 0.047538 0.008704 -0.15312 0.32375 -0.1054 0.027135 -0.046171 -0.01498 -0.06828 -0.016745 -0.068657
1218 0.15464 -0.042935 -0.037584 0.053284 0.075601 -0.11091 0.32534 -0.099203 0.017073 -0.0052583 0.004705 -0.040666 -0.050345 -0.076349
1219 0.24895 -0.07102 -0.02712 0.046031 0.13409 -0.10232 0.32439 -0.10342 0.025018 0.03679 -0.0033267 -0.051817 -0.0065279 -0.078295
1220 0.19887 -0.043199 -0.045121 0.03554 0.074364 -0.14239 0.30186 -0.094467 -0.0074304 0.015717 0.11715 -0.056085 -0.039456 -0.099365
1221 0.13152 -0.020644 -0.03036 0.02427 0.034434 -0.12786 0.31192 -0.099786 0.0018982 0.020071 0.22931 -0.054776 -0.034614 -0.12088
1222 0.046471 0.1648 -0.038411 0.038737 0.0034154 -0.11739 0.30202 -0.09826 0.0058675 -0.0072775 0.29761 -0.053642 -0.024344 -0.084163
1223 -0.0045185 0.16531 -0.059408 0.025817 -0.031023 -0.15685 0.25578 -0.10834 -0.014772 -0.038259 0.22532 -0.0764 -0.070959 -0.081763
1224 -0.0037814 0.19463 -0.051262 0.032367 -0.036058 -0.14435 0.26313 -0.10611 -0.01037 -0.032616 0.14817 -0.07263 -0.082618 -0.13088
1225 -0.022373 0.088983 -0.05608 0.013721 -0.0098169 -0.13468 0.24802 -0.10644 -0.006884 -0.020979 0.097009 -0.063117 -0.063857 -0.076155
1226 -0.0038107 0.031902 -0.040839 0.25827 -0.030953 -0.16132 0.22666 0.13611 0.0012037 0.057098 0.072628 -0.034706 -0.0071587 -0.065504
1227 -0.02918 -0.0083138 -0.031425 0.32806 -0.028204 -0.17901 0.23049 0.17705 0.00024094 0.13518 0.075866 -0.037332 0.22815 -0.08008
1228 -0.018821 0.002746 -0.045086 0.32709 -0.039574 -0.17426 0.18518 0.18508 -0.0065642 0.31242 0.036149 -0.028035 0.21782 -0.10705
1229 -0.019278 0.0068471 -0.031534 0.38964 -0.023241 -0.15046 0.21492 0.12445 -0.026875 0.38504 0.036832 -0.060326 0.19038 -0.096418
1230 -0.034967 -0.024166 -0.053417 0.28237 -0.048388 -0.18483 0.17268 0.012973 -0.029794 0.33419 0.022032 -0.089531 0.079958 -0.097063
1231 -0.031798 -0.0079249 -0.051419 0.17671 -0.054661 -0.19544 0.14917 -0.028804 -0.027137 0.26966 0.042389 -0.11247 0.0095155 -0.098165
1232 -0.017632 0.0091754 -0.036871 0.11253 -0.036699 -0.15368 0.14917 -0.05018 -0.018044 0.1935 0.093036 -0.09173 0.019656 -0.12292
1233 -0.033179 -0.014651 -0.053753 0.089158 -0.047048 -0.18787 0.1208 -0.053039 -0.025952 0.095684 0.20008 -0.10118 0.041407 -0.13283
1234 -0.027643 0.0016702 -0.054485 0.08537 -0.029219 -0.17018 0.12766 -0.038387 -0.016321 0.048594 0.30713 -0.08835 -0.014539 -0.10871
1235 -0.030931 0.1563 -0.059732 0.074524 -0.02323 -0.17119 0.11802 -0.059111 -0.043312 0.022988 0.28548 -0.082381 -0.015937 -0.11672
1236 -0.02317 0.21113 -0.041909 0.066674 -0.021803 -0.19218 0.088177 -0.052119 -0.030372 0.016984 0.30055 -0.090674 -0.01357 -0.11492
1237 -0.034297 0.12732 -0.072762 0.045126 -0.042546 -0.20573 0.073448 -0.062536 -0.041918 -0.0096996 0.20324 -0.11728 -0.060171 -0.13206
1238 -0.033175 0.035335 -0.042434 0.2739 -0.019495 -0.19348 0.083981 -0.049231 -0.031549 0.047453 0.15321 -0.090825 -0.010828 -0.10939
1239 -0.020561 0.024586 -0.05602 0.38129 -0.017123 -0.18349 0.073555 -0.036603 -0.031289 0.057723 0.12304 -0.082958 -0.021031 -0.10783
1240 -0.037603 0.0047094 -0.056997 0.40097 -0.060125 -0.17382 0.06057 -0.050567 -0.039285 0.052942 0.10562 -0.11546 -0.022358 -0.10991
1241 -0.044662 0.0018591 -0.078209 0.37517 -0.040007 -0.18724 0.062021 -0.065326 -0.035172 0.020736 0.093021 -0.10643 -0.022238 -0.11138
1242 -0.050765 -0.00029732 -0.061574 0.3377 -0.052301 -0.18923 0.050344 -0.061773 0.088999 0.027859 0.11037 -0.09812 -0.030312 -0.10877
1243 -0.067338 -0.026244 -0.093937 0.25386 -0.075191 -0.22611 0.0061683 -0.077368 0.38654 0.0046461 0.1483 -0.12203 -0.046336 -0.13523
1244 -0.033567 -0.00028352 -0.045661 0.16484 -0.04346 -0.19086 0.0302 -0.053558 0.48707 0.018808 0.27783 -0.10306 -0.0097949 -0.11144
1245 -0.064066 -0.025579 -0.091523 0.11202 -0.070126 -0.23501 0.0065329 -0.076284 0.41704 -0.017418 0.35383 -0.10947 -0.067078 -0.13278
1246 -0.064541 0.0020863 -0.068954 0.11238 -0.045152 -0.20895 0.0012993 -0.074802 0.42971 -0.0066878 0.39842 -0.10678 -0.03993 -0.092951
1247 -0.045755 -0.022502 -0.069804 0.080486 -0.026984 -0.18631 0.0006005 -0.022117 0.28034 -0.026853 0.33998 -0.06301 -0.02754 -0.11822
1248 -0.046368 -0.01293 -0.055584 0.10427 0.063559 -0.16148 0.0093951 0.18365 0.18611 -0.0075162 0.29833 -0.016036 -0.0077536 -0.1315
1249 -0.043505 -0.033994 -0.028737 0.095162 0.17202 -0.13083 0.014091 0.24886 0.14346 -0.016905 0.21409 0.0047907 -0.042025 -0.15036
1250 -0.055452 -0.040669 -0.052088 0.075288 0.15695 -0.13499 -0.0068427 0.25048 0.11409 -0.019501 0.16383 -0.021064 -0.058239 -0.11145
1251 -0.05244 -0.042353 -0.046826 0.097044 0.13569 -0.12469 0.0032315 0.23764 0.12833 -0.01372 0.16083 -0.037303 -0.049417 -0.10612
1252 -0.046419 -0.047206 -0.047191 0.064146 0.067699 -0.13103 -0.006321 0.14808 0.099645 -0.052319 0.13594 -0.082839 -0.031979 -0.1147
1253 -0.070124 -0.053332 -0.038253 0.31419 0.039328 -0.1229 -0.01249 0.051541 0.097442 0.0061023 0.17488 -0.075368 -0.0408 -0.13678
1254 -0.067718 -0.026093 -0.050454 0.36516 0.0066178 -0.1309 -0.029265 -0.0014401 0.076066 -0.016777 0.27735 -0.084341 -0.039623 -0.10927
1255 -0.061382 -0.011878 -0.033167 0.342 0.017919 -0.13518 -0.030374 0.011532 0.10054 -0.018908 0.39848 -0.080039 -0.069361 -0.10734
1256 -0.064428 -0.058437 -0.061713 0.33429 -0.014529 -0.15546 -0.042376 -0.030207 0.095554 -0.031691 0.40095 -0.093097 -0.04249 0.042418
1257 0.21702 -0.054459 -0.068246 0.25782 -0.027253 -0.19855 -0.091754 -0.042364 0.060397 -0.043721 0.36303 -0.11721 -0.10856 0.15052
1258 0.31975 -0.035069 -0.05387 0.19707 -0.013582 -0.18993 -0.067077 -0.033773 0.060196 0.12875 0.37067 -0.10253 -0.058266 0.23958
1259 0.36588 -0.0054117 -0.025192 0.16514 0.0026876 -0.1753 -0.044344 -0.015362 0.066082 0.25809 0.36613 -0.084744 -0.05929 0.19484
1260 0.18363 -0.038014 -0.058008 0.12178 0.0027458 -0.18467 -0.072468 -0.0071403 0.066134 0.25729 0.27508 -0.10972 -0.069477 0.068775
1261 0.086825 0.039728 -0.054264 0.1139 -0.026251 -0.17586 -0.062277 -0.018242 0.05493 0.22031 0.24192 -0.10338 -0.036127 0.036654
1262 0.03484 0.12005 -0.067235 0.086864 -0.029211 -0.19153 -0.086804 -0.047385 0.048317 0.20349 0.19517 -0.10755 -0.049061 0.0061138
1263 0.019976 0.11346 -0.046763 0.10702 0.015551 -0.17401 -0.069276 -0.033183 0.055545 0.11494 0.18584 -0.0842 -0.02548 0.0058377
1264 -0.0049778 0.15207 -0.054018 0.078935 0.071797 -0.19232 -0.079517 -0.039882 0.04997 0.027546 0.17856 0.081851 -0.07687 -0.036024
1265 -0.0018362 0.05036 -0.047957 0.32055 0.19907 -0.1998 -0.073766 -0.048482 0.044469 0.04574 0.2876 0.11482 -0.056998 -0.023367
1266 0.034118 0.030225 -0.018457 0.43826 0.26399 -0.17706 -0.051442 -0.031633 0.06376 0.053351 0.40974 0.16209 0.011835 -0.016214
1267 0.008763 0.0028388 0.20499 0.38865 0.21295 -0.18793 -0.072351 0.20979 0.45634 0.037942 0.46011 0.2013 0.19595 -0.018649
1268 0.029668 -0.0052287 0.26443 0.42317 0.13315 -0.18226 -0.063755 0.28942 0.55129 0.030004 0.41489 0.20477 0.30196 0.0027057
1269 0.02322 -0.01149 0.36514 0.40774 0.068416 -0.18221 -0.085142 0.31991 0.54739 0.051523 0.36481 0.1367 0.26362 -0.019862
1270 0.007146 -0.018664 0.3394 0.35739 0.033509 -0.20318 -0.094291 0.27305 0.566 0.027142 0.28291 0.041068 0.17317 -0.027845
1271 0.025474 -0.028166 0.3472 0.28102 0.045024 -0.1818 -0.089059 0.21732 0.49954 0.021061 0.22299 0.015226 0.10861 0.0019342
1272 0.0042634 -0.035561 0.21584 0.17744 0.030985 -0.1956 -0.099143 0.11482 0.30941 -0.00010819 0.181 -0.0054009 0.054057 -0.055085
1273 0.0009948 -0.058644 0.11536 0.13966 0.018565 -0.22164 -0.11676 0.04925 0.22934 -0.026769 0.17247 -0.015084 0.034123 -0.06315
1274 -0.00077821 -0.013438 0.08906 0.13002 0.02507 -0.20836 -0.10723 0.048245 0.19362 0.0029057 0.20519 -0.0093585 0.061361 -0.023779
1275 0.00065562 -0.03699 0.088687 0.12261 0.034324 -0.19404 -0.10654 0.030416 0.18526 -0.0097533 0.18999 -0.022352 0.057232 -0.026891
1276 0.011007 -0.019536 0.098797 0.16321 0.049174 -0.19361 -0.10392 0.053333 0.2086 0.0065915 0.24626 -0.0036976 0.064516 -0.0093491
1277 -0.0035073 -0.04855 0.071723 0.11727 0.039132 -0.18813 -0.099246 0.026457 0.16529 0.0056153 0.33641 -0.028079 0.033314 -0.026805
1278 0.025569 -0.033547 0.086051 0.12203 0.052299 -0.16495 -0.10299 0.034281 0.15878 -0.00147 0.41341 -0.0026154 0.039533 -0.046245
1279 0.024574 -0.035194 0.071454 0.1087 0.008879 -0.21055 -0.13085 0.013156 0.15145 -0.012311 0.40331 -0.040572 0.01571 0.17583
1280 -0.0047732 -0.064295 0.061665 0.33199 0.040099 -0.21738 -0.10331 0.025587 0.14028 0.0034807 0.31348 0.037487 -0.0027585 0.19905
1281 -0.0012263 -0.050283 0.069666 0.36773 0.042575 -0.20905 -0.12308 0.01471 0.16335 0.014592 0.25766 0.059334 0.0074974 0.26244
1282 0.047446 -0.036227 0.086121 0.40622 0.051938 -0.20345 -0.11231 0.27847 0.19274 0.011933 0.23417 0.063528 0.026177 0.27811
1283 0.29834 -0.068079 0.05624 0.40296 0.049307 -0.20307 -0.1144 0.2978 0.45449 0.013081 0.19161 0.06227 -0.0040721 0.16063
1284 0.32319 -0.07518 0.023151 0.35917 0.078964 -0.2072 -0.13093 0.32379 0.5302 -0.0037421 0.18214 -0.0054225 0.0041863 0.084249
1285 0.37447 -0.050761 0.06367 0.25643 0.12268 -0.21503 -0.13733 0.37315 0.60596 -0.0084163 0.1532 -0.041988 -0.024531 0.07924
1286 0.36813 -0.068321 0.044151 0.19868 0.24676 -0.20213 -0.13831 0.32996 0.62524 0.18797 0.16051 -0.040961 0.00062783 0.057974
1287 0.31143 -0.061569 0.042268 0.15053 0.21779 -0.19404 -0.13162 0.30012 0.60834 0.23192 0.1547 -0.046246 0.012116 0.018109
1288 0.23549 -0.041507 0.045196 0.14724 0.15849 -0.17301 -0.13345 0.20702 0.57699 0.22632 0.18201 -0.03804 0.003427 0.089513
1289 0.14041 -0.069232 0.045823 0.12492 0.10861 -0.19282 -0.12538 0.13026 0.71236 0.17157 0.12981 -0.033882 0.048205 0.03276
1290 0.11144 -0.036782 0.035688 0.1408 0.075261 -0.20153 -0.12712 0.10787 0.77765 0.22888 0.16871 -0.043712 0.0085373 0.033207
1291 0.10587 0.010827 0.043125 0.13964 0.071135 -0.19963 -0.14391 0.10717 0.72931 0.20386 0.2313 -0.035826 -0.016102 0.20555
1292 0.070183 0.11165 0.028314 0.091245 0.044281 -0.20173 -0.14477 0.073256 0.62743 0.17176 0.3163 -0.054754 0.022758 0.34323
1293 0.079025 0.10421 0.052537 0.11262 0.047361 -0.21068 -0.14317 0.077254 0.56423 0.2272 0.35854 -0.048302 -0.0057579 0.35472
1294 0.063883 0.13434 0.0084343 0.094054 0.029934 -0.23355 -0.16265 0.063456 0.43808 0.22394 0.2969 -0.085482 -0.01397 0.33968
1295 0.068474 0.1514 0.026597 0.087642 0.030768 -0.18687 -0.13498 0.055355 0.40547 0.19933 0.2552 -0.055539 -0.053104 0.38907
1296 0.060244 0.045342 0.0047836 0.081277 0.031027 -0.22737 -0.1632 0.058877 0.36773 0.22662 0.17542 -0.076709 -0.035142 0.34767
1297 0.050786 0.026078 0.03185 0.058947 0.021238 -0.21964 -0.15584 0.045788 0.34155 0.30547 0.15708 -0.07744 -0.040283 0.31812
1298 0.053789 0.0039751 0.018984 0.043833 0.019077 -0.21954 -0.16843 0.29502 0.32913 0.24188 0.15348 -0.069246 -0.052797 0.21302
1299 0.055979 0.0086864 -0.0035309 0.045124 0.084 -0.17604 -0.15554 0.3807 0.35107 0.27763 0.15065 -0.076745 -0.028118 0.19768
1300 0.069823 -0.0053204 0.038576 0.071335 0.22179 -0.17738 -0.13644 0.40095 0.33785 0.37604 0.15707 -0.053074 -0.0054942 0.17286
1301 0.018037 -0.015593 0.015938 0.033654 0.29127 -0.18129 -0.15871 0.39418 0.32424 0.30848 0.13922 -0.062315 -0.019709 0.15566
1302 0.026845 -0.024713 0.028091 0.027108 0.26698 -0.18118 -0.15195 0.37125 0.31079 0.32166 0.11668 -0.042028 0.19095 0.13923
1303 0.035497 -0.013686 0.022087 0.039985 0.22872 -0.17977 -0.15881 0.3864 0.57799 0.31155 0.11009 -0.048474 0.20546 0.15037
1304 0.024624 -0.00040616 0.02653 0.018949 0.13464 -0.18852 -0.15611 0.35421 0.66174 0.28171 0.12883 -0.058276 0.25428 0.27808
1305 0.0049116 -0.027693 0.0019524 -0.0049816 0.098079 -0.20959 -0.17186 0.25885 0.67334 0.33102 0.10301 -0.069297 0.071206 0.43658
1306 0.041812 0.0033144 0.0049655 0.0064068 0.078686 -0.20446 -0.16414 0.20238 0.6141 0.27675 0.12149 -0.075562 0.034734 0.46997
1307 0.030123 -0.018702 0.028434 0.0023148 0.070642 -0.19749 -0.15985 0.1788 0.58108 0.3379 0.11163 0.0018469 0.038284 0.48809
1308 0.025289 -0.027128 -0.0012797 0.018039 0.084025 -0.1867 -0.16297 0.1562 0.55188 0.33809 0.097634 0.0053667 0.013566 0.47974
1309 -0.018719 -0.040085 -0.0019152 -0.018823 0.057412 -0.22167 -0.17818 0.13112 0.42419 0.35576 0.090943 -0.0035406 -0.0018229 0.4493
1310 0.015353 -0.016085 0.013333 0.0039391 0.05517 -0.21338 -0.1726 0.13639 0.38817 0.35053 0.093515 0.06607 0.022733 0.50833
1311 -0.0004004 -0.020704 0.0061258 -0.0061569 0.055432 -0.19999 -0.17078 0.13783 0.36495 0.32416 0.11192 0.23504 0.023326 0.51176
1312 0.020163 -0.022262 0.1807 -0.0013979 0.12988 -0.1697 -0.16652 0.36993 0.33828 0.32852 0.08973 0.25164 0.0081987 0.52377
1313 0.020446 -0.012162 0.3172 0.0097185 0.19598 -0.17961 -0.17095 0.45133 0.3443 0.35514 0.066432 0.20933 0.04029 0.51666
1314 0.0014842 -0.047179 0.38683 -0.0078061 0.30331 -0.17738 -0.16679 0.4493 0.32346 0.35248 0.04704 0.24824 0.021735 0.61591
1315 0.0043655 -0.016114 0.40302 -0.0057768 0.29267 -0.15869 -0.15295 0.44727 0.32931 0.36862 0.050479 0.19087 0.02456 0.58928
1316 0.0063067 -0.044605 0.41782 -0.023237 0.25329 -0.17489 -0.17439 0.4165 0.29782 0.31171 0.028034 0.17448 -0.0060617 0.56998
1317 -0.009225 0.13785 0.42394 -0.043082 0.17445 -0.18412 -0.17978 0.38845 0.29283 0.26878 0.054859 0.10644 -0.018226 0.57425
1318 -0.001583 0.15438 0.3684 -0.02667 0.14437 -0.17105 -0.17183 0.32402 0.32968 0.24555 0.059306 0.076804 0.018824 0.57232
1319 -0.0051393 0.1571 0.22466 -0.047881 0.12469 -0.21148 -0.18419 0.21887 0.29467 0.2034 0.038929 0.061865 0.027844 0.55245
1320 -0.0075881 0.20245 0.20846 -0.030883 0.1282 -0.19948 -0.1619 0.23163 0.30388 0.20704 0.045913 0.074589 0.0095521 0.51161
1321 -0.017447 0.083815 0.15891 -0.060775 0.089254 -0.18623 -0.19635 0.18469 0.25789 0.19224 0.021706 0.02355 -0.0062077 0.4434
1322 0.0085068 0.047705 0.16692 -0.04431 0.12014 -0.18406 -0.18496 0.19888 0.25152 0.21619 0.031235 0.04859 0.0091551 0.40421
1323 -0.029709 0.0066392 0.12832 -0.084435 0.085394 -0.19427 -0.18727 0.16776 0.2328 0.21105 0.010202 0.054579 0.031647 0.33671
1324 -0.0071647 0.029193 0.14823 -0.050335 0.10753 -0.17559 -0.16849 0.15513 0.24233 0.21785 0.034845 0.12316 -0.036866 0.34586
1325 -0.016721 0.012347 0.12923 -0.063386 0.14255 -0.19067 -0.17009 0.24647 0.23021 0.20646 0.026824 0.13547 -0.007069 0.3172
1326 -0.00035866 0.0054715 0.13133 -0.059411 0.26902 -0.18502 -0.17993 0.42548 0.23709 0.20911 -0.0041711 0.16849 0.18832 0.28731
1327 -0.016728 0.019872 0.15217 -0.072085 0.31746 -0.19171 -0.1916 0.45286 0.23109 0.19478 0.019888 0.15528 0.22108 0.30548
1328 -0.012197 0.032478 0.12668 -0.072312 0.30219 -0.17169 -0.17828 0.44666 0.21358 0.17551 0.010715 0.17968 0.22094 0.3131
1329 -0.014811 0.015463 0.11276 -0.079341 0.28436 -0.18354 -0.16915 0.44325 0.20569 0.15308 -0.003427 0.2906 0.15896 0.30662
1330 -0.031193 -0.017722 0.12168 -0.095481 0.17691 -0.2114 -0.1969 0.36666 0.18352 0.1331 -0.022323 0.28924 0.070875 0.25448
1331 -0.036306 -0.013581 0.10372 -0.086795 0.1325 -0.21796 -0.19635 0.3049 0.18674 0.10435 -0.017536 0.30578 0.027069 0.26013
1332 -0.023152 -0.015484 0.088148 -0.092248 0.11277 -0.20552 -0.19072 0.23317 0.15949 0.10998 -0.038105 0.27715 0.032623 0.21403
1333 -0.038997 -0.004335 0.068631 -0.090797 0.1154 -0.21539 -0.2046 0.19719 0.17395 0.1087 -0.034528 0.28922 0.015584 0.19722
1334 -0.038634 -0.0063965 0.080652 -0.079741 0.1161 -0.21916 -0.19967 0.17029 0.1556 0.10274 -0.022712 0.31088 0.017615 0.21455
1335 -0.022639 0.095984 0.069696 -0.080144 0.11131 -0.19796 -0.21028 0.17049 0.15768 0.11124 -0.013092 0.30613 0.014086 0.21677
1336 -0.027519 0.16397 0.07981 -0.076153 0.10593 -0.18514 -0.18356 0.17211 0.1599 0.10276 -0.026678 0.24941 0.072278 0.19482
1337 -0.045195 0.17851 0.055672 -0.072511 0.10451 -0.20342 -0.19532 0.15165 0.146 0.073324 -0.015388 0.18213 0.027085 0.12166
1338 -0.030449 0.21994 0.079528 -0.077421 0.12706 -0.17379 -0.18756 0.17393 0.15986 0.08039 -0.0075875 0.1863 0.042059 0.18331
1339 -0.035752 0.13523 0.079846 -0.11051 0.096617 -0.1683 -0.19824 0.15017 0.1405 0.054702 -0.032919 0.22586 0.035527 0.14425
1340 -0.036024 0.04575 0.046164 -0.091281 0.084143 -0.18117 -0.20414 0.13786 0.12341 0.063119 -0.033672 0.22889 -0.0055112 0.10822
1341 -0.051318 0.026753 0.0449 -0.12289 0.075127 -0.18809 -0.23523 0.109 0.1157 0.046776 -0.045988 0.21294 -0.021153 0.10311
1342 -0.038304 0.012172 0.068624 -0.12509 0.087429 -0.18 -0.20935 0.097166 0.1059 0.054158 -0.036885 0.22998 0.0012609 0.090576
1343 -0.041582 0.019611 0.025305 -0.1254 0.062678 -0.19375 -0.21747 0.10496 0.087743 0.026169 -0.071229 0.20631 -0.042828 0.066339
1344 0.24288 0.029109 0.062894 -0.094456 0.11387 -0.16636 -0.19796 0.10543 0.10737 0.064555 -0.03083 0.26004 -0.0061807 0.099143
1345 0.34639 -0.010732 0.023679 -0.14214 0.043465 -0.20492 -0.21342 0.070812 0.090034 0.030298 -0.062918 0.37074 0.040366 0.056189
1346 0.43079 0.0214 0.05382 -0.10289 0.072851 -0.17551 -0.18167 0.1136 0.11675 0.034695 -0.033566 0.41341 0.23404 0.049315
1347 0.45446 -0.0078434 0.046731 -0.14902 0.049654 -0.20172 -0.20267 0.081704 0.083036 0.0089666 -0.039036 0.43391 0.23204 0.049887
1348 0.4448 -0.013642 0.032735 -0.13491 0.035416 -0.18596 -0.21548 0.050865 0.061493 0.009056 -0.04758 0.37428 0.21217 0.087376
1349 0.56959 0.021678 0.04798 -0.11296 0.074215 -0.15076 -0.18892 0.088014 0.084901 0.034741 -0.02567 0.4317 0.15091 0.20043
1350 0.5664 0.02106 0.038658 -0.12645 0.050359 -0.18692 -0.2141 0.059709 0.0638 0.0015625 -0.049173 0.40638 0.089501 0.19165
1351 0.58526 -0.0022915 0.04095 -0.12377 0.037577 -0.17487 -0.207 0.044246 0.059523 0.026478 -0.051561 0.42547 0.065074 0.14891
1352 0.61846 0.013707 0.057827 -0.13724 0.032521 -0.17915 -0.20848 0.050602 0.050042 -0.00062522 -0.021274 0.44658 0.093434 0.11951
1353 0.65735 -0.017148 -0.0028851 -0.13161 0.020679 -0.17954 -0.22106 0.04007 0.056764 0.0068187 -0.03765 0.42817 0.039295 0.094651
1354 0.656 0.16798 -0.00090937 -0.15386 -0.0061631 -0.19438 -0.2219 0.0068571 0.029925 -0.0178 -0.054513 0.34767 0.035199 0.03453
1355 0.69466 0.18304 0.048014 -0.13144 0.013431 -0.17374 -0.20379 0.03147 0.043289 0.0066049 -0.055653 0.33282 0.050968 0.053726
1356 0.64301 0.18601 0.026491 -0.14756 -0.0032668 -0.21069 -0.22494 -0.0023214 0.027354 0.011146 -0.050334 0.28624 0.044684 0.029224
1357 0.73114 0.1494 0.026106 -0.13623 0.016036 -0.18229 -0.21039 0.0060752 0.033965 0.014328 -0.048376 0.2604 0.028255 0.048548
1358 0.7361 0.06925 0.020268 -0.13256 0.014335 -0.18979 -0.2152 0.004224 0.021912 -7.0876e-05 -0.038453 0.24909 0.013895 0.045396
1359 0.73026 0.037484 0.30883 -0.13907 0.011616 -0.17807 -0.20938 0.020875 0.015172 -0.0040297 -0.060115 0.2364 0.0061461 0.01623
1360 0.78313 0.064233 0.40327 -0.13061 -0.00076344 -0.16714 -0.20009 0.0071711 0.036271 0.0058695 -0.032905 0.25978 0.092339 0.091381
1361 0.81958 0.029069 0.39677 -0.13734 -0.0018675 -0.16113 -0.19303 -0.0049466 0.018784 0.011529 -0.050999 0.26403 0.31863 0.081143
1362 0.80262 0.039683 0.4564 -0.12517 0.029182 -0.16198 -0.19334 0.023526 0.03211 0.030597 -0.031889 0.28846 0.23989 0.051808
1363 0.78975 0.044823 0.43848 -0.12998 0.0092847 -0.10899 -0.20259 0.0044995 0.018681 0.016538 -0.044581 0.26675 0.23943 0.058268
1364 0.77417 0.016775 0.47582 -0.1384 -0.0068285 -0.048894 -0.21427 -0.007898 0.0039187 0.01087 -0.066399 0.25099 0.10404 -0.0044777
1365 0.76023 -0.0096278 0.4008 -0.12658 -0.00020628 -0.055726 -0.20167 -0.041216 0.008477 -0.0032351 -0.078673 0.30944 0.14728 -0.018209
1366 0.81402 0.014696 0.31398 -0.13414 -0.013629 -0.078723 -0.19495 -0.036941 -0.00048355 -0.00069106 -0.07096 0.31638 0.066717 0.018236
1367 0.79939 -0.013165 0.25228 -0.13905 -0.007091 -0.099581 -0.20565 -0.037896 -0.0090345 -0.013992 -0.086489 0.29614 0.087996 -0.029885
1368 0.77971 0.0082663 0.19701 -0.14475 -0.029201 -0.13222 -0.21261 -0.034017 0.0040727 -0.01897 -0.075157 0.2628 0.091561 -0.012046
1369 0.83092 0.023639 0.21325 -0.13705 -0.015142 -0.11858 -0.20184 -0.031232 -0.0020028 -0.013352 -0.059069 0.24708 0.0306 -0.0062826
1370 0.81331 -0.019514 0.24597 -0.12066 -0.0081515 -0.13279 -0.19993 -0.0059054 -0.0055834 -0.0063381 -0.054046 0.19287 0.066434 0.053614
1371 0.82708 -0.016082 0.20931 -0.1135 -0.013961 -0.11589 -0.18537 -0.029764 -0.0064356 0.0020644 -0.079298 0.16158 0.040625 0.002707
1372 0.79221 -0.013241 0.16133 -0.13914 -0.019565 -0.14068 -0.20325 -0.0511 -0.034156 -0.014168 -0.071085 0.14143 0.034326 0.020184
1373 0.80656 -0.033161 0.16672 -0.13706 -0.029 -0.15275 -0.2061 -0.053034 -0.014796 -0.0062365 -0.095965 0.13437 0.015508 -0.016044
1374 0.83001 -0.022955 0.16174 -0.12207 -0.00011395 -0.11771 -0.18283 -0.018586 -0.0004165 -0.0096526 -0.081767 0.17688 0.21025 -0.017226
1375 0.79242 0.13557 0.15482 -0.13589 -0.021044 -0.022033 -0.19812 -0.056691 -0.030181 -0.010909 -0.068477 0.16768 0.34817 -0.04041
1376 0.817 0.19964 0.14704 -0.11933 -0.017033 0.23702 -0.16956 -0.04046 -0.016306 -0.017418 -0.070191 0.17443 0.34359 -0.028107
1377 0.8359 0.16831 0.11289 -0.14591 -0.039794 0.092737 -0.20845 -0.057824 -0.048523 -0.040208 -0.085573 0.14159 0.25962 -0.065355
1378 0.8208 0.20003 0.12691 -0.15092 -0.033942 0.0027688 -0.19436 -0.079867 -0.030311 -0.036897 -0.077271 0.14797 0.15596 -0.066275
1379 0.72687 0.12159 0.12776 -0.15304 -0.016849 -0.05198 -0.18547 -0.066604 -0.02851 -0.025236 -0.070882 0.12763 0.11113 -0.03159
1380 0.6096 0.045388 0.14931 -0.108 -0.015763 -0.035378 -0.18446 -0.071283 -0.027036 -0.028725 -0.075769 0.12222 0.10775 -0.046178
1381 0.59046 0.010763 0.1372 0.14283 -0.010259 -0.055861 -0.17848 -0.076863 -0.037658 -0.0024653 -0.079674 0.12493 0.11901 -0.032693
1382 0.55148 0.00036661 0.10746 0.19473 -0.033423 -0.070162 -0.18538 -0.084466 -0.057326 -0.016862 -0.099506 0.10076 0.067271 0.0018263
1383 0.56302 0.023753 0.12418 0.19425 -0.020358 -0.053402 -0.17711 -0.069006 -0.052706 -0.0075856 -0.07572 0.10316 0.072994 -0.034595
1384 0.5764 0.031558 0.13754 0.26299 -0.024984 -0.011314 -0.17632 -0.076185 -0.053974 -0.011806 -0.092221 0.07769 0.05583 -0.036324
1385 0.55185 0.0084376 0.12605 0.20804 -0.028696 0.11926 -0.17824 -0.093939 -0.060537 -0.010259 -0.094795 0.089441 0.055876 -0.065581
1386 0.52514 -0.037322 0.10851 0.055403 -0.042965 0.1914 -0.19 -0.09891 -0.069995 -0.043947 -0.10119 0.080319 0.10007 -0.075293
1387 0.48953 -0.0098352 0.429 0.0051305 -0.046452 0.089845 -0.18803 -0.084684 -0.0668 -0.049727 -0.11113 0.083062 0.098272 -0.078007
1388 0.51183 -0.0077419 0.45575 -0.020339 -0.053686 0.019969 -0.18314 -0.079104 -0.087353 -0.061763 -0.10254 0.09212 0.33766 -0.092387
1389 0.487 0.0016615 0.47838 -0.0047188 -0.034965 0.013381 -0.18702 -0.089564 -0.069529 -0.058746 -0.066416 0.10038 0.31584 -0.054746
1390 0.47882 0.0077042 0.50518 -0.019216 -0.046518 -0.023193 -0.19064 -0.080434 -0.058681 -0.050602 -0.094467 0.10665 0.31 -0.075795
1391 0.43899 -0.028817 0.50772 -0.029989 -0.047608 -0.01451 -0.18327 -0.080359 -0.064917 -0.05906 -0.10303 0.074543 0.2718 -0.074541
1392 0.41233 -0.033216 0.49028 -0.063335 -0.077375 -0.060946 -0.20817 -0.12748 -0.093955 -0.081223 -0.10296 0.023962 0.12217 -0.041261
1393 0.45651 0.011905 0.48202 0.002287 -0.039416 -0.0085166 -0.15741 -0.069033 -0.068174 -0.04246 -0.074613 0.045834 0.13008 -0.0084378
1394 0.3734 0.098056 0.33439 -0.018019 -0.06329 -0.02761 -0.015254 -0.11637 -0.071293 -0.069431 -0.11094 0.019195 0.096512 -0.047482
1395 0.35676 0.12781 0.25929 -0.035686 -0.055164 0.031307 0.098757 -0.11284 -0.084338 -0.07355 -0.1146 0.033614 0.072567 -0.05548
1396 0.37971 0.16688 0.26275 -0.04932 -0.051241 0.10107 0.088782 -0.080443 -0.076926 -0.081551 -0.095765 0.015524 0.10394 -0.080599
1397 0.32541 0.17325 0.23062 -0.063178 -0.062693 0.28251 -0.013913 -0.1225 -0.078859 -0.074513 -0.11747 0.016625 0.074561 -0.088502
1398 0.34989 0.13986 0.21386 -0.041003 -0.048838 0.16175 -0.086973 -0.1053 -0.067018 -0.055846 -0.080708 0.11785 0.081437 -0.089629
1399 0.33491 0.054039 0.20774 -0.05194 -0.048308 0.09046 -0.10572 -0.091402 -0.07992 -0.062541 0.062024 0.14881 0.084221 -0.09125
1400 0.31666 0.047248 0.2053 0.087325 -0.053048 0.06905 -0.11695 -0.10395 -0.086454 -0.050935 0.15286 0.16208 0.34467 -0.078084
1401 0.27928 -0.00011099 0.1582 0.19344 -0.061017 0.028217 -0.12381 -0.10714 -0.085057 -0.03669 0.13067 0.15892 0.35824 -0.094644
1402 0.2945 0.030926 0.19544 0.25991 -0.05669 0.023948 -0.13109 -0.1004 -0.087015 -0.036032 0.076648 0.13535 0.32787 -0.11988
1403 0.2728 -0.012689 0.18917 0.2659 -0.055987 0.024478 -0.13336 -0.094524 -0.075484 -0.028982 -0.0034093 0.072051 0.28645 -0.094049
1404 0.25462 0.032229 0.20479 0.16483 -0.031883 0.1138 -0.126 -0.10562 -0.072654 -0.042926 -0.018026 0.068103 0.26707 -0.082501
1405 0.23853 -0.0019897 0.14708 0.04752 -0.052007 0.34249 -0.12415 -0.12139 -0.09771 -0.054309 -0.060114 0.020784 0.15376 -0.084023
1406 0.25783 -0.0037062 0.16891 0.045451 -0.034959 0.2805 -0.11772 -0.10433 -0.074287 -0.049819 -0.051106 0.034318 0.13361 -0.075463
1407 0.24983 0.0012607 0.11158 0.0073545 -0.05984 0.14648 -0.12343 -0.1183 -0.10291 -0.072479 -0.053418 0.019569 0.12261 -0.014667
1408 0.2245 -0.015227 0.12583 0.0059591 -0.082154 0.07653 -0.13421 -0.13388 -0.096942 -0.072772 -0.062747 0.038339 0.088631 -0.089924
1409 0.22654 0.015228 0.12343 -0.0079411 -0.068386 0.067534 -0.1394 -0.11616 -0.094787 -0.060558 -0.060061 0.093352 0.11693 -0.074345
1410 0.17592 -0.021695 0.09604 -0.033846 -0.069966 0.042268 -0.15021 -0.1364 -0.12675 -0.068015 -0.09075 0.11151 0.13667 -0.084455
1411 0.21762 0.012266 0.11957 -0.012346 -0.056242 0.070825 -0.12011 -0.12196 -0.092312 -0.059258 -0.068175 0.16649 0.13873 -0.10743
1412 0.20058 -0.01986 0.11456 0.2139 -0.058353 0.04892 -0.12777 -0.12604 -0.08836 -0.037315 -0.059991 0.19867 0.1356 -0.12213
1413 0.16938 -0.0055442 0.12945 0.29541 -0.073826 0.18636 -0.13076 -0.14386 -0.10525 -0.031745 -0.067155 0.33386 0.35444 -0.11731
1414 0.19664 0.012666 0.12583 0.33416 -0.048674 0.28598 -0.12849 -0.12074 -0.10305 -0.0096861 -0.046159 0.40795 0.41348 -0.093773
1415 0.16667 -0.025495 0.11252 0.30994 -0.083566 0.29917 -0.11666 -0.13974 -0.092213 -0.023367 -0.086935 0.38526 0.33268 -0.11988
1416 0.15769 -0.03629 0.10677 0.34677 -0.067177 0.28309 0.086994 -0.13496 -0.10945 -0.030793 -0.071016 0.35203 0.24711 -0.10169
1417 0.15267 -0.013439 0.078168 0.4198 -0.092973 0.1661 0.12763 -0.1411 -0.11675 -0.011497 -0.070974 0.27388 0.17256 -0.11942
1418 0.15036 -0.030718 0.08462 0.34276 -0.080501 0.13697 0.20591 -0.14741 -0.12424 -0.018607 -0.091997 0.18701 0.15049 -0.15982
1419 0.12088 -0.022979 0.078716 0.28609 -0.084916 0.089247 0.10234 -0.12448 -0.13833 -0.038674 -0.081137 0.12724 0.1334 -0.12352
1420 0.16041 -0.0056351 0.074369 0.17876 -0.067228 0.11355 -0.0086648 -0.11411 -0.10826 -0.037124 -0.075998 0.13165 0.15939 -0.10661
1421 0.15304 -0.052615 0.06068 0.12743 -0.068338 0.10601 -0.035489 -0.10905 -0.12962 -0.054861 -0.074502 0.14087 0.18462 -0.11853
1422 0.13034 -0.012778 0.077772 0.11139 -0.07662 0.10083 -0.045664 -0.13054 -0.10932 -0.040292 -0.06201 0.21356 0.13253 -0.09932
1423 0.10674 -0.038791 0.022121 0.067792 -0.076674 0.07808 -0.073691 -0.14795 -0.14371 -0.081905 -0.082018 0.21674 0.085889 -0.14498
1424 0.12062 0.15914 0.056037 0.091829 -0.064432 0.1826 -0.067051 -0.12416 -0.10925 -0.061416 -0.079092 0.22262 0.13663 -0.13595
1425 0.11715 0.19409 0.091138 0.094402 -0.052762 0.42484 -0.064672 -0.11522 -0.11875 -0.037766 -0.0531 0.22711 0.13249 -0.10853
1426 0.11413 0.21018 0.037389 0.17422 -0.063141 0.32884 -0.068559 -0.12148 -0.11599 -0.04699 -0.061036 0.22739 0.14891 -0.10672
1427 0.10988 0.21043 0.046488 0.42893 -0.06894 0.28886 -0.052401 -0.1471 -0.14115 -0.027055 -0.065016 0.20506 0.073542 -0.13087
1428 0.093441 0.24288 0.068253 0.44127 -0.052978 0.19947 0.23823 -0.10932 -0.11829 0.0103 -0.053207 0.20142 0.16604 -0.092448
1429 0.14741 0.28985 0.068585 0.48244 -0.033679 0.15377 0.23683 -0.11327 -0.11032 -0.0069079 -0.054066 0.19175 0.13849 -0.10426
1430 0.080935 0.17801 0.016837 0.42712 -0.093039 0.099035 0.19663 -0.14808 -0.14863 -0.044832 -0.093854 0.10944 0.11203 -0.13256
1431 0.095859 0.11537 0.035757 0.44796 -0.070901 0.1042 0.082243 -0.099508 -0.13023 -0.034821 -0.072799 0.10441 0.074947 -0.087428
1432 0.10229 0.087794 0.053527 0.55699 -0.058237 0.1476 0.014048 -0.11563 -0.11148 -0.0085123 -0.051393 0.14753 0.14359 -0.12725
1433 0.082184 0.082848 0.028439 0.45799 -0.074282 0.098538 -0.01372 -0.13426 -0.13319 -0.019099 -0.082513 0.16551 0.20065 -0.14331
1434 0.078481 0.038845 0.047643 0.33408 -0.074869 0.074191 -0.033359 -0.1371 -0.13297 -0.057168 -0.09225 0.23473 0.42073 -0.11908
1435 0.096345 0.025887 0.050282 0.27771 -0.062794 0.09817 0.0051762 -0.12225 -0.10215 -0.04924 -0.078328 0.27152 0.43562 -0.13928
1436 0.10058 0.051058 0.054524 0.22091 -0.07038 0.080426 0.063837 -0.11423 -0.10571 -0.043344 -0.077897 0.24631 0.40029 -0.10994
1437 0.079207 0.030821 0.061389 0.19985 -0.062122 0.14023 0.26729 -0.11983 -0.12028 -0.054686 -0.065413 0.25401 0.46754 -0.11723
1438 0.06278 0.0087638 0.043892 0.18892 -0.066415 0.32451 0.31296 0.073488 -0.11707 -0.051538 -0.094445 0.20969 0.28252 -0.1182
1439 0.049249 0.020096 0.028008 0.18036 -0.055587 0.23374 0.32188 0.17781 -0.14026 -0.074831 -0.091515 0.17788 0.22117 -0.11849
1440 0.027044 -0.0032002 0.0033543 0.20005 -0.063853 0.15278 0.24544 0.19846 -0.13463 -0.083448 -0.096602 0.19127 0.17973 -0.11616
1441 0.039753 -0.0042652 0.0040801 0.46193 -0.062792 0.099705 0.12908 0.21535 -0.11372 -0.041119 -0.079351 0.17218 0.14776 -0.1032
1442 0.015622 -0.013357 -0.00017833 0.52292 -0.067935 0.080429 0.079643 0.25937 -0.12485 -0.041172 -0.084551 0.14091 0.13241 -0.1368
1443 0.014206 -0.0010304 0.019574 0.57127 -0.069229 0.089429 0.055124 0.20053 -0.1231 -0.028057 -0.088799 0.11531 0.15412 -0.13332
1444 0.031834 0.0055948 0.023787 0.53971 -0.047216 0.087874 0.053938 0.065035 -0.13025 -0.02518 -0.077205 0.12492 0.1186 -0.13086
1445 -0.0065258 -0.024374 0.028284 0.52286 -0.082866 0.044161 0.24388 -0.0020076 -0.14912 -0.055924 -0.08581 0.08365 0.13149 -0.14852
1446 0.01762 0.0076958 0.027377 0.54697 -0.069434 0.062696 0.42686 -0.0051985 -0.12091 -0.051525 -0.020129 0.11068 0.10685 -0.13648
1447 0.002785 -0.038415 0.0049246 0.61856 -0.092631 0.062694 0.39606 -0.026598 -0.13002 -0.037923 0.11375 0.084894 0.11791 -0.14767
1448 0.016426 0.0153 0.022417 0.53742 -0.070282 0.058906 0.4599 -0.0050477 -0.14061 -0.029722 0.26652 0.11739 0.16129 -0.12377
1449 0.013052 -0.029961 0.013585 0.42644 -0.079683 0.089236 0.40901 -0.018443 -0.12325 -0.038956 0.24136 0.17329 0.13889 -0.14
1450 -0.0051455 -0.011782 -0.014671 0.308 -0.063106 0.071498 0.37588 -0.015837 -0.11309 -0.05898 0.21643 0.19808 0.14397 -0.15789
1451 -0.030703 -0.070953 -0.015803 0.27306 -0.094319 0.016923 0.24059 -0.028607 -0.13686 -0.061673 0.099649 0.19816 0.097021 -0.16531
1452 0.011459 -0.018956 0.037183 0.26424 -0.072573 0.081086 0.20707 0.00046349 -0.10742 -0.020012 0.085793 0.37906 0.12245 -0.13672
1453 -0.024207 -0.047573 -0.0096157 0.24992 -0.090837 0.066435 0.14033 -0.026576 -0.13591 -0.030668 0.031892 0.36019 0.14972 -0.11943
1454 -0.0067198 -0.023961 0.02138 0.2693 -0.056641 0.085662 0.17023 -0.017472 -0.11833 0.0020957 0.031901 0.35204 0.094987 -0.091219
1455 -0.0042718 -0.035791 0.0019017 0.24992 -0.067868 0.074283 0.49361 0.15059 -0.10974 -0.029144 0.020527 0.31344 0.11373 -0.11457
1456 -0.02804 0.12438 0.0086993 0.41156 -0.070173 0.065112 0.5258 0.28724 -0.11883 0.0059707 -0.026649 0.25929 0.089581 -0.12142
1457 -0.039807 0.16622 0.028961 0.55812 -0.076961 0.026633 0.50441 0.31707 -0.13124 0.033048 0.0070312 0.14032 0.090649 -0.14518
1458 -0.026181 0.18099 0.016336 0.56817 -0.069236 0.0052057 0.55172 0.25677 -0.11629 0.034635 0.014028 0.13221 0.058873 -0.11459
1459 -0.020395 0.15912 0.018942 0.56172 -0.0696 0.034009 0.46288 0.21465 0.17534 0.058698 0.0050796 0.13118 0.096779 -0.12635
1460 -0.020197 0.068855 0.016197 0.54297 -0.070901 0.010635 0.34805 0.08449 0.35411 0.17854 0.019451 0.12433 0.11187 -0.13331
1461 -0.042743 0.02603 -0.00056484 0.64685 -0.045723 0.012932 0.29937 0.058328 0.32241 0.31255 0.01325 0.13543 0.096221 -0.13179
1462 -0.025871 0.016667 0.020931 0.65539 0.16859 0.017794 0.25674 0.013654 0.38596 0.3348 0.0057116 0.12561 0.099679 -0.14555
1463 -0.047831 -0.0067353 0.010133 0.6721 0.19217 0.0082484 0.21939 0.038059 0.20062 0.25456 -0.0030971 0.1169 0.1344 -0.16219
1464 -0.046375 -0.0070852 0.013566 0.5563 0.18313 -0.017183 0.21664 -0.0019383 0.072006 0.12262 0.0076527 0.093736 0.096638 -0.14253
1465 -0.033903 0.012321 0.014925 0.41729 0.16561 0.0026689 0.58039 0.024089 0.033222 0.053929 0.073506 0.10569 0.083488 -0.11633
1466 -0.045933 0.0084341 0.17575 0.32129 0.068109 -0.0070255 0.60087 0.0024427 0.0077741 0.036692 0.25359 0.11259 0.078296 -0.1654
1467 -0.034871 0.0086668 0.29506 0.32421 0.032338 -0.026877 0.59102 0.21426 0.024584 0.033852 0.31279 0.11094 0.072239 -0.097073
1468 -0.034384 -0.023832 0.37407 0.27815 0.0006587 -0.036188 0.58162 0.31 -0.010103 -0.0095095 0.29768 0.067892 0.085399 -0.14962
1469 -0.050968 -0.017529 0.40237 0.26466 -0.017623 -0.044679 0.54627 0.34147 -0.0066033 -0.017347 0.26626 0.074503 0.068159 -0.1318
1470 -0.046857 0.0016265 0.42325 0.27857 -0.013315 -0.04332 0.61131 0.36062 -0.010388 0.0041265 0.1737 0.048424 0.040785 -0.12675
1471 -0.064124 -0.026636 0.43925 0.26932 -0.012947 -0.04906 0.52956 0.27592 -0.022701 -0.028592 0.10154 0.047014 0.030142 -0.15032
1472 -0.036271 0.004332 0.34869 0.53311 0.018337 0.0017669 0.67337 0.19622 1.4136e-05 0.042511 0.094994 0.062747 0.076463 -0.094486
1473 -0.030243 0.0072372 0.22415 0.61034 0.012587 -0.010907 0.60679 0.14641 -0.0069822 0.040165 0.08715 0.063831 0.10508 -0.11027
1474 -0.036966 -0.014895 0.17826 0.59613 -0.0047787 -0.054016 0.62142 0.11582 -0.019192 0.056112 0.040365 0.02347 0.01923 -0.11841
1475 -0.052432 -0.0098301 0.16842 0.55712 -0.00041714 -0.054434 0.64575 0.10079 -0.017986 0.063365 0.070612 0.02149 0.03925 -0.088699
1476 -0.050887 -0.0091519 0.12781 0.53247 0.017439 -0.033329 0.62691 0.075217 -0.027411 0.052199 0.059788 0.033559 0.10321 0.11009
1477 -0.036686 -0.015689 0.16614 0.42016 0.023771 -0.043127 0.66828 0.083142 -0.015244 0.03391 0.040612 0.015723 0.05905 0.20388
1478 -0.075561 -0.052984 0.094979 0.30059 0.087629 -0.099148 0.62692 0.031898 -0.052379 0.0057526 0.032888 -0.015216 0.042574 0.1495
1479 -0.048762 0.003355 0.10755 0.27688 0.26699 -0.013566 0.59295 0.11311 -0.040333 0.0225 0.085436 0.024389 0.012523 0.18238
1480 -0.056996 -0.022727 0.1279 0.27627 0.27259 -0.021589 0.66209 0.35866 -0.040536 0.015026 0.18146 -0.011164 0.062722 0.1461
1481 -0.048556 -0.0073828 0.11791 0.26651 0.26408 -0.019291 0.6294 0.44031 -0.039302 0.0323 0.32096 0.020734 0.081225 0.10868
1482 -0.049125 -0.0094308 0.10341 0.24537 0.20587 -0.015236 0.64715 0.44231 -0.033529 0.013446 0.37046 0.15553 0.077997 0.011694
1483 -0.068308 -0.026425 0.078841 0.22768 0.088335 -0.092614 0.64988 0.39218 -0.046735 0.00088337 0.35155 0.2055 0.033282 0.0072693
1484 -0.03357 0.15294 0.080865 0.25527 0.065553 -0.064665 0.63491 0.42934 -0.046002 0.022007 0.32535 0.22124 0.03719 -0.0070113
1485 -0.066491 0.17983 0.080165 0.44501 0.05939 -0.038804 0.5136 0.39554 -0.064518 0.033608 0.23717 0.251 0.044443 0.0094178
1486 -0.065597 0.21084 0.08139 0.50667 0.025824 -0.087105 0.38561 0.3001 -0.073463 0.036574 0.17155 0.26218 0.020291 -0.01798
1487 -0.042857 0.2319 0.11416 0.47318 0.054584 -0.031932 0.39221 0.24776 -0.059363 0.050637 0.14474 0.25438 0.092151 0.022118
1488 -0.047638 0.21406 0.074361 0.40564 0.035907 -0.031448 0.37517 0.17866 -0.061923 0.032357 0.12314 0.1435 0.058052 -0.054921
1489 -0.06038 0.24111 0.063913 0.28826 0.023779 -0.11294 0.34655 0.13742 -0.084002 0.026675 0.083958 0.074294 0.0034098 -0.057914
1490 -0.064186 0.22636 0.067194 0.25211 0.042979 -0.069506 0.37359 0.13731 -0.051797 0.02107 0.12702 0.054033 -0.0013688 -0.030209
1491 -0.059333 0.12336 0.072853 0.213 0.073268 -0.073198 0.37098 0.12058 -0.090091 0.040629 0.1923 0.064285 0.017528 -0.017759
1492 -0.051984 0.05934 0.064129 0.19711 0.19482 -0.089304 0.36774 0.12427 -0.092541 0.039388 0.35476 0.05867 0.0038931 -0.025678
1493 -0.056685 0.056015 0.055301 0.17987 0.31433 -0.071644 0.36168 0.11923 -0.086561 0.016376 0.40135 0.038175 0.010805 -0.038714
1494 -0.047094 0.075697 0.067646 0.1914 0.34343 -0.053356 0.33575 0.38481 -0.071404 0.02996 0.43936 0.050774 -0.0095919 0.0062768
1495 -0.034335 0.050869 0.053897 0.16551 0.28292 -0.076362 0.3363 0.44444 -0.089821 0.014843 0.41899 0.036193 -0.011555 -0.031781
1496 -0.054821 0.029221 0.031633 0.15612 0.2472 -0.082433 0.29492 0.48101 -0.087985 0.020058 0.34596 0.010804 0.017032 -0.069928
1497 -0.067323 0.0046251 0.030139 0.13646 0.18605 -0.087831 0.27982 0.47239 -0.10388 0.028695 0.23414 0.019307 -0.024235 -0.061532
1498 -0.062784 0.016373 0.040778 0.13903 0.13906 -0.087083 0.28293 0.40546 -0.067479 0.046165 0.22044 0.023254 -0.029588 -0.063338
1499 -0.061193 0.0099386 0.21834 0.14699 0.10902 -0.10173 0.26067 0.30031 -0.090378 0.032402 0.16174 0.014362 -0.045306 -0.053135
1500 -0.067573 0.021803 0.35241 0.12825 0.08206 -0.099977 0.21359 0.21314 -0.093305 0.01805 0.13508 0.01444 0.0040464 -0.054553
1501 -0.068175 -0.012618 0.42546 0.13499 0.087995 -0.11793 0.21204 0.19569 -0.092902 0.050772 0.15416 0.016798 -0.031404 -0.090716
1502 -0.080268 -0.0063172 0.47861 0.10831 0.083088 -0.097099 0.18721 0.1514 -0.11672 0.023851 0.20375 -0.014585 -0.032987 -0.059322
1503 -0.059512 0.010406 0.53175 0.089946 0.085589 -0.10136 0.20103 0.1534 -0.1088 0.040315 0.37989 -0.0061331 -0.035354 -0.0966
1504 -0.080548 0.0066712 0.50682 0.079174 0.15836 -0.11629 0.16154 0.12671 -0.11031 0.036056 0.41436 0.0039292 -0.01227 0.17433
1505 -0.062188 -0.035426 0.50049 0.080081 0.32932 -0.097218 0.15036 0.14556 -0.0064344 0.032903 0.41043 -0.026105 -0.037548 0.19804
1506 -0.035656 0.025106 0.44866 0.11143 0.41676 -0.08526 0.18152 0.16772 0.29574 0.055255 0.47141 -0.0052158 -0.016495 0.20264
1507 -0.050496 0.0057497 0.26075 0.080696 0.36781 -0.088001 0.13938 0.31089 0.34211 0.040327 0.40601 -0.025168 0.0098592 0.25103
1508 -0.066904 -0.0074429 0.23792 0.079877 0.33385 -0.092342 0.12454 0.45743 0.37104 0.039853 0.3203 -0.019739 0.0096148 0.22428
1509 -0.066615 -0.04504 0.23124 0.047019 0.34319 -0.091091 0.12984 0.47553 0.32139 0.038565 0.23256 -0.029155 -0.025576 0.13624
1510 -0.054241 -0.0031343 0.19636 0.051217 0.29537 -0.10045 0.12071 0.46956 0.11547 0.048612 0.22196 -0.04028 -0.034149 0.088627
1511 -0.05994 -0.028255 0.1736 0.057023 0.26187 -0.11533 0.087447 0.44884 0.048985 0.054931 0.20523 -0.036385 -0.01925 0.081917
1512 -0.047173 -0.010664 0.19573 0.068426 0.2307 -0.10277 0.099403 0.46743 0.043394 0.076048 0.19088 -0.04054 -0.0048322 0.055076
1513 -0.062503 -0.0068911 0.15645 0.047487 0.16696 -0.13847 0.063405 0.41711 0.0077155 0.25111 0.21794 -0.047852 -0.037359 0.041433
1514 -0.076225 -0.024243 0.16553 0.019188 0.15463 -0.12621 0.049389 0.29641 -0.0069041 0.25526 0.37589 0.13106 -0.065855 -0.0028315
1515 -0.043673 -0.018702 0.17278 0.012518 0.14342 -0.11055 0.056266 0.23389 -0.011506 0.2565 0.48619 0.18848 -0.01545 0.026111
1516 -0.059338 0.12502 0.14648 0.0076909 0.13376 -0.13251 0.048037 0.19481 0.0075562 0.21338 0.4905 0.24061 0.20961 0.037978
1517 -0.074942 0.18549 0.14178 0.0058321 0.14115 -0.10206 0.046355 0.18947 -0.0013816 0.12252 0.49243 0.2789 0.35304 0.024157
1518 -0.067956 0.19347 0.15713 0.0030294 0.24999 -0.10874 0.048009 0.17568 0.009121 0.060653 0.4951 0.29292 0.28296 0.2608
1519 -0.052539 0.21154 0.14191 4.6617e-05 0.43157 -0.10809 0.040635 0.17399 -0.00045724 0.054034 0.4056 0.2737 0.15229 0.31957
1520 -0.042349 0.22496 0.13535 0.017034 0.44555 -0.073641 0.037873 0.19012 0.0062694 0.02601 0.34299 0.23613 0.043848 0.31742
1521 -0.069355 0.21904 0.1255 -0.022623 0.41893 -0.10267 0.02005 0.33297 -0.018815 -0.0031708 0.25952 0.16252 0.063551 0.36924
1522 0.011335 0.31495 0.14188 0.0055232 0.43282 0.16102 0.058742 0.49098 0.0047749 0.017419 0.26033 0.14451 0.055057 0.3543
1523 0.1566 0.22587 0.1345 -0.027137 0.39095 0.26919 0.009868 0.48583 -0.023123 -0.0030106 0.22814 0.080501 0.023677 0.37479
1524 0.2294 0.33818 0.13395 -0.017935 0.41519 0.23083 0.0082765 0.51888 -0.027172 0.015024 0.25667 0.052767 0.021383 0.40736
1525 0.20936 0.2901 0.10663 -0.066436 0.4614 0.082453 0.0021325 0.42235 -0.014185 -0.0081875 0.3045 0.051257 -0.023364 0.42557
1526 0.28284 0.34571 0.11009 -0.027006 0.46868 0.0018468 0.02078 0.37438 -0.018261 0.00085419 0.50706 0.059199 0.0044772 0.4999
1527 0.24973 0.35446 0.098874 -0.011262 0.47552 -0.0015165 0.0019591 0.28041 -0.023698 0.0083079 0.51648 0.037968 -0.029767 0.53821
1528 0.10238 0.32222 0.099146 -0.054159 0.47738 -0.029408 -0.015768 0.21178 -0.04076 -0.021723 0.48493 0.039442 -0.004508 0.52307
1529 0.035716 0.36208 0.10625 -0.045933 0.42391 -0.037961 -0.015703 0.19848 -0.043355 -0.0040956 0.50181 0.022038 -0.020758 0.5532
1530 0.030328 0.34449 0.10889 -0.028299 0.46342 -0.044834 -0.032871 0.19774 -0.027913 0.0014017 0.41465 0.044782 -0.014694 0.53728
1531 -0.0015813 0.37441 0.097669 -0.069949 0.4029 -0.043849 -0.050015 0.1768 -0.061127 -0.029872 0.33455 0.016197 -0.05659 0.56232
1532 0.00065714 0.36074 0.2789 -0.061508 0.36444 -0.037972 -0.04201 0.17307 -0.052434 0.12468 0.26942 0.012806 -0.029096 0.57229
1533 -0.003634 0.38107 0.41861 -0.051597 0.33026 -0.060021 -0.046154 0.27842 -0.060818 0.19671 0.26632 0.030588 -0.025318 0.58482
1534 -0.027803 0.37932 0.47578 -0.040393 0.25959 -0.077907 -0.0669 0.3989 -0.059789 0.23249 0.23876 -0.014282 -0.049052 0.53221
1535 0.006836 0.38908 0.51587 -0.058888 0.25948 -0.090657 -0.059757 0.44706 -0.067196 0.25241 0.24911 -0.0096884 -0.058112 0.51149
1536 -0.0055766 0.38454 0.55149 -0.068003 0.27703 -0.06885 -0.062027 0.51395 -0.06184 0.23836 0.26737 0.0056686 -0.037901 0.54236
1537 0.023597 0.41242 0.54152 -0.057078 0.28942 -0.041918 -0.05828 0.51086 -0.054318 0.11583 0.30263 0.0086151 -0.021706 0.543
1538 0.014778 0.3969 0.51003 -0.070891 0.27138 -0.065287 -0.072843 0.46032 -0.058709 0.047971 0.4082 -0.017963 -0.065266 0.59296
1539 0.014839 0.40357 0.39233 -0.092671 0.34493 -0.034379 -0.082228 0.33928 -0.074197 0.02403 0.50684 0.07871 -0.077558 0.53712
1540 0.0086763 0.41004 0.29342 -0.080858 0.53454 0.28317 -0.054687 0.23979 -0.076581 0.030891 0.47045 0.20137 -0.025266 0.56501
1541 0.0036283 0.40191 0.24636 -0.098653 0.51642 0.38999 -0.073507 0.20182 -0.080538 0.0070983 0.43672 0.20839 -0.019915 0.52176
1542 -0.03723 0.38732 0.22379 -0.078018 0.50316 0.35286 -0.081098 0.17262 -0.086349 0.005919 0.34552 0.21856 -0.090893 0.48547
1543 -0.01306 0.35798 0.21635 -0.083171 0.42531 0.18157 -0.075435 0.18834 -0.074252 0.02203 0.25855 0.23729 -0.041889 0.44808
1544 -0.017173 0.38327 0.20093 -0.095603 0.36551 0.043744 -0.098067 0.1649 -0.088811 0.023967 0.2145 0.2347 -0.048084 0.41803
1545 -0.021013 0.35391 0.19783 -0.095727 0.3164 0.033984 -0.10065 0.19017 -0.077112 0.24322 0.2164 0.2744 -0.023062 0.34359
1546 -0.017386 0.39863 0.20978 -0.079477 0.299 0.032253 -0.093769 0.38369 -0.074468 0.32275 0.22284 0.23507 -0.047907 0.36028
1547 -0.011633 0.39833 0.18031 -0.083863 0.28802 0.015411 -0.087789 0.47527 0.11813 0.31527 0.22764 0.21239 -0.049269 0.37816
1548 -0.034468 0.39619 0.15118 -0.083647 0.25374 0.017227 -0.10124 0.50077 0.30824 0.28947 0.20472 0.12372 -0.035395 0.33317
1549 -0.054456 0.35056 0.15415 -0.084905 0.25381 -0.010984 -0.11263 0.47342 0.3702 0.3068 0.182 0.086965 -0.024767 0.29785
1550 -0.019275 0.37235 0.14149 -0.090272 0.27679 0.012156 -0.119 0.46586 0.43292 0.28365 0.24504 0.070259 -0.0016627 0.33046
1551 -0.012561 0.43571 0.18403 -0.076391 0.29409 0.0469 -0.093831 0.32599 0.47948 0.36923 0.36323 0.087309 -0.025442 0.35202
1552 -0.042505 0.40693 0.13381 -0.099392 0.26984 0.023334 -0.13011 0.22489 0.44821 0.28231 0.3956 0.052215 -0.064063 0.32385
1553 0.001887 0.39 0.12706 -0.082502 0.4048 0.37659 -0.10202 0.23028 0.28146 0.37798 0.44518 0.081073 -0.022911 0.38443
1554 -0.034345 0.29284 0.15423 -0.096728 0.4612 0.41925 -0.13895 0.18846 0.13659 0.35563 0.36631 0.034584 -0.063345 0.40944
1555 -0.023526 0.25086 0.10968 -0.09585 0.48946 0.41504 -0.13625 0.18742 0.1073 0.379 0.30068 0.054999 -0.010447 0.36636
1556 -0.02296 0.27331 0.14795 -0.078672 0.44469 0.41383 -0.13039 0.17002 0.088082 0.35416 0.24594 0.053729 -0.033571 0.32933
1557 -0.039858 0.22277 0.093197 -0.11613 0.33426 0.25282 -0.15673 0.14863 0.067129 0.34226 0.18187 0.030413 -0.064914 0.23536
1558 -0.049096 0.23774 0.11199 -0.10509 0.30709 0.20498 -0.12836 0.16077 0.085136 0.39975 0.21541 0.037594 -0.095043 0.26454
1559 -0.023407 0.23415 0.10421 -0.093961 0.28632 0.13776 -0.13257 0.17212 0.067942 0.39593 0.17432 0.030223 -0.096097 0.26486
1560 -0.034011 0.24184 0.11291 -0.072744 0.29038 0.11599 -0.11872 0.23276 0.11297 0.424 0.1885 0.070445 -0.0017195 0.25007
1561 -0.059254 0.23234 0.059954 -0.12327 0.23852 0.076014 -0.15993 0.37145 0.20466 0.3914 0.16912 0.035499 -0.0091653 0.21592
1562 -0.027474 0.25238 0.089367 -0.10646 0.2514 0.1035 -0.13545 0.47016 0.4488 0.44388 0.18358 0.058967 0.22347 0.20787
1563 -0.025471 0.24163 0.10759 -0.11242 0.23618 0.11796 -0.13959 0.39308 0.53095 0.41075 0.18112 0.063319 0.25926 0.20102
1564 -0.036852 0.22405 0.091314 -0.091031 0.26227 0.45227 -0.13443 0.27749 0.57374 0.40071 0.19591 0.070625 0.28816 0.24938
1565 -0.055355 0.17978 0.082236 -0.10056 0.24731 0.53468 -0.14719 0.15912 0.62426 0.40039 0.21272 0.041231 0.17116 0.18261
1566 -0.045954 0.19254 0.076036 -0.12112 0.24314 0.49131 -0.13951 0.15721 0.50428 0.46092 0.30552 0.013997 0.066123 0.18844
1567 -0.03558 0.19448 0.10529 -0.10291 0.25108 0.35827 -0.13524 0.15127 0.33016 0.48495 0.37865 0.0083249 0.065681 0.205
1568 -0.049872 0.15983 0.076143 -0.083965 0.21452 0.27981 -0.14168 0.13195 0.23944 0.46479 0.33672 -0.0050697 0.028525 0.17461
1569 -0.056864 0.15032 0.039825 -0.10596 0.23588 0.22444 -0.15035 0.13222 0.21563 0.438 0.25803 0.0069378 0.0092292 0.18833
1570 -0.039986 0.13499 0.076372 -0.10442 0.24474 0.20538 -0.12302 0.12959 0.21413 0.46425 0.19828 0.014065 0.023347 0.14868
1571 -0.052472 0.14333 0.058241 -0.11693 0.22704 0.19667 -0.13435 0.096094 0.20573 0.4575 0.18524 0.012648 0.014684 0.12283
1572 -0.063785 0.13794 0.060012 -0.1242 0.21887 0.229 -0.15071 0.10348 0.20305 0.45234 0.15508 -0.018764 -0.001852 0.14167
1573 -0.090222 0.07402 0.025155 -0.10746 0.20242 0.52184 -0.16231 0.070336 0.15159 0.41817 0.099014 -0.029455 -0.0029772 0.10433
1574 -0.045472 0.11717 0.043271 -0.1018 0.2098 0.55423 -0.14478 0.090745 0.16889 0.43299 0.15855 -0.01907 0.0084815 0.10049
1575 -0.062561 0.12294 0.057613 -0.073459 0.22375 0.59666 -0.12147 0.11275 0.17798 0.44619 0.14622 -0.0026194 0.018781 0.16154
1576 -0.035529 0.12531 0.078917 0.13259 0.23976 0.614 -0.13323 0.10637 0.55007 0.50956 0.15512 0.032839 0.029102 0.19646
1577 -0.074686 0.074172 0.051104 0.16335 0.18429 0.48827 -0.16562 0.054998 0.55068 0.45996 0.11239 0.061856 0.2209 0.11321
1578 -0.047642 0.11689 0.060762 0.18211 0.17381 0.36665 -0.16117 0.067208 0.63986 0.44529 0.14058 0.10309 0.32847 0.11798
1579 -0.064013 0.085066 0.044999 0.28067 0.14762 0.29135 -0.17172 0.071085 0.64883 0.4495 0.13298 0.074262 0.2987 0.094185
1580 -0.048196 0.064943 0.056698 0.10627 0.14948 0.28248 -0.16555 0.067388 0.70457 0.43605 0.13417 0.2246 0.32368 0.077714
1581 -0.052417 0.080009 0.047706 0.0072723 0.13913 0.25995 -0.18928 0.055158 0.61858 0.40962 0.10115 0.24929 0.16554 0.073509
1582 -0.040923 0.077218 0.047317 -0.0067942 0.1544 0.2675 -0.16516 0.029766 0.45428 0.40547 0.1151 0.24416 0.13947 0.064888
1583 -0.061276 0.063354 0.037616 -0.022904 0.13345 0.60837 -0.17985 0.029317 0.35862 0.42038 0.093662 0.257 0.087316 0.037631
1584 -0.050294 0.077425 0.036148 -0.025375 0.15633 0.59434 -0.15874 0.019003 0.31087 0.3837 0.10291 0.28302 0.072071 0.069101
1585 -0.054182 0.069999 0.019967 -0.034391 0.12573 0.58099 -0.17717 0.030831 0.29137 0.36202 0.081414 0.24182 0.051293 0.058519
1586 -0.054298 0.059069 -0.0016618 -0.056224 0.1212 0.50888 -0.18564 0.0026812 0.24532 0.3308 0.05913 0.16579 0.030449 0.064998
1587 0.16046 0.064704 0.020776 -0.038293 0.13388 0.56496 -0.18003 0.014695 0.25687 0.33973 0.087486 0.1039 0.07036 0.099808
1588 0.26108 0.086279 0.027735 -0.019309 0.15195 0.49087 -0.15607 0.012782 0.28497 0.40943 0.089554 0.076241 0.077577 0.094371
1589 0.28383 0.035185 0.023576 -0.037181 0.125 0.3859 -0.1714 -0.0080668 0.53079 0.46264 0.065315 0.049966 0.0071448 0.014226
1590 0.39719 0.078281 0.029412 -0.020288 0.13338 0.3601 -0.144 0.01662 0.70184 0.42255 0.074719 0.090709 0.094249 0.034992
1591 0.28093 0.049139 0.015625 -0.036918 0.10381 0.34148 -0.18829 -0.022871 0.69366 0.32076 0.050733 0.060999 0.2569 0.020343
1592 0.35874 0.023765 0.023497 -0.049828 0.12158 0.35394 -0.1704 -0.024661 0.75793 0.29597 0.077205 0.10303 0.37625 0.036354
1593 0.18377 0.023238 0.023659 -0.051642 0.091101 0.64159 -0.18811 -0.030758 0.71195 0.27686 0.050896 0.08001 0.34114 -0.0015733
1594 0.084401 0.044618 0.014272 -0.051352 0.11628 0.75657 -0.17236 -0.011642 0.66215 0.27918 0.074586 0.11496 0.29664 0.044441
1595 0.071306 0.052213 0.029393 -0.048045 0.11016 0.70843 -0.17366 -0.022517 0.5706 0.27805 0.048113 0.14946 0.20861 0.0019028
1596 0.050959 0.037737 0.028355 -0.051801 0.13058 0.75782 -0.16258 -0.01287 0.45438 0.28762 0.063728 0.10644 0.13785 0.0085523
1597 0.056911 0.038566 0.0014839 -0.075694 0.089634 0.64987 -0.19759 -0.047803 0.34136 0.25636 0.0503 0.053088 0.061614 0.03097
1598 0.027655 0.018559 -0.012881 -0.10598 0.054369 0.48487 -0.20671 -0.072511 0.30583 0.24966 0.028682 0.032284 0.087385 -0.025228
1599 0.038753 0.014998 0.029228 -0.065689 0.093332 0.44843 -0.17417 -0.030228 0.34766 0.27476 0.042932 0.022293 0.082525 -0.039136
1600 0.035843 0.01114 0.015624 -0.11111 0.061897 0.38356 -0.18718 -0.058016 0.31358 0.21945 0.01452 0.0062378 0.055097 -0.048481
1601 0.05209 0.012482 -0.010238 -0.088853 0.082399 0.37677 -0.18325 -0.06159 0.29309 0.22458 0.022671 0.03891 0.055183 0.0023854
1602 0.057281 0.028199 0.023354 -0.098104 0.065195 0.40934 -0.17358 -0.062867 0.30293 0.23003 0.046112 0.056365 0.37648 -0.0017876
1603 -0.0049659 0.018925 -0.018968 -0.098004 0.064031 0.70501 -0.19509 -0.079163 0.27463 0.2009 -0.025309 0.054782 0.42939 -0.028664
1604 0.018276 -0.0015769 0.019306 -0.097183 0.059575 0.70341 -0.20194 -0.070483 0.28759 0.16801 -0.0061649 0.066998 0.45966 -0.01202
1605 0.012232 0.026644 -0.018849 -0.10155 0.079032 0.69481 -0.17609 -0.064262 0.61417 0.18422 0.03279 0.13849 0.45967 -0.036591
1606 0.024873 0.013581 0.0036648 -0.12196 0.051972 0.59624 -0.18613 -0.092163 0.68449 0.1724 0.011846 0.10889 0.46142 -0.044868
1607 0.022189 0.0066398 0.29733 -0.080688 0.075991 0.5093 -0.18531 -0.066857 0.71303 0.15901 -0.00092139 0.15559 0.45092 -0.025376
1608 0.031786 -0.01871 0.40143 -0.10254 0.062665 0.45956 -0.17382 -0.070717 0.73372 0.15502 0.0032351 0.11395 0.35571 -0.036867
1609 0.010848 -0.0078065 0.42292 -0.1164 0.030038 0.36712 -0.18394 -0.075428 0.66006 0.12904 -0.0068815 0.021866 0.45049 -0.046057
1610 0.037323 0.012661 0.54186 -0.084719 0.07568 0.41092 -0.17106 -0.071334 0.52419 0.14991 0.031641 0.07712 0.66822 0.017826
1611 -0.010648 -0.067185 0.49179 -0.082385 0.021399 0.3478 -0.19906 -0.10558 0.36029 0.13324 -0.039693 0.02506 0.55302 -0.078019
1612 0.015933 0.022998 0.5852 0.15904 0.060903 0.45057 -0.17357 -0.063816 0.34584 0.16751 0.0043389 0.055069 0.6288 -0.039778
1613 0.0067574 -0.047035 0.48797 0.24141 0.021432 0.66319 -0.18463 -0.11635 0.32378 0.13689 -0.034335 0.0060977 0.57033 -0.03668
1614 0.015675 -0.014123 0.39908 0.23783 0.041895 0.7818 -0.18938 -0.10911 0.31909 0.12986 -0.010207 0.035461 0.66415 -0.036147
1615 -0.015607 -0.037611 0.23222 0.26132 0.037634 0.61439 -0.17634 -0.099282 0.29902 0.12275 -0.031348 0.036526 0.57811 -0.046834
1616 -0.024299 -0.039361 0.22743 0.2175 0.022563 0.49437 -0.19001 -0.1194 0.29487 0.098236 -0.028366 0.018249 0.55019 -0.059812
1617 0.0017046 -0.018559 0.19829 0.12935 0.045657 0.44595 -0.1767 -0.1012 0.29776 0.1168 -0.019311 0.11202 0.84593 -0.033675
1618 -0.024376 -0.05458 0.18687 0.025605 0.018128 0.36911 -0.20587 -0.10934 0.29364 0.070749 -0.031657 0.11588 0.61981 -0.055277
1619 -0.033933 -0.040455 0.15944 0.017979 0.023768 0.37341 -0.18052 -0.10779 0.29039 0.080762 -0.046344 0.11405 0.63586 -0.10032
1620 -0.003883 -0.024268 0.16661 0.017514 0.028633 0.37444 -0.036861 -0.097628 0.29319 0.067869 -0.020461 0.078292 0.5701 -0.058486
1621 -0.0069396 -0.047485 0.16192 0.009861 0.04158 0.37763 0.077457 -0.095445 0.27375 0.054863 -0.010221 0.045075 0.48943 -0.086147
1622 -0.055007 -0.053561 0.12766 -0.015657 0.0056158 0.33927 0.049809 -0.12708 0.23642 0.039681 -0.046093 -0.008911 0.37197 -0.078601
1623 -0.036192 -0.027408 0.13828 -0.0084337 0.032644 0.37978 0.049963 -0.10949 0.25111 0.031958 -0.037449 0.0062567 0.43289 -0.10364
1624 -0.01761 -0.038786 0.17596 0.0010412 0.031971 0.63695 -0.062551 -0.094859 0.25444 0.062662 -0.032377 0.011078 0.39829 -0.057325
1625 -0.014533 0.013234 0.15903 0.01206 0.026163 0.64406 -0.085952 -0.096197 0.26755 0.046914 -0.02293 0.0099066 0.3843 -0.044242
1626 -0.020261 -0.046275 0.10652 -0.01111 0.016014 0.566 -0.12124 -0.11781 0.22393 0.052368 -0.053897 0.00078784 0.62959 -0.10781
1627 -0.037865 0.0097305 0.10835 -0.010248 0.0093376 0.419 -0.11903 -0.13408 0.19815 0.026353 -0.053018 0.0037745 0.79926 -0.069994
1628 -0.048636 0.12864 0.085958 0.057646 0.00019198 0.34015 -0.12477 -0.13129 0.17226 0.015952 -0.072985 0.03812 0.72225 -0.089172
1629 -0.026493 0.15379 0.1084 0.27585 -0.018408 0.31596 -0.11579 -0.1364 0.18064 0.052706 -0.064885 0.056043 0.70864 -0.12328
1630 -0.014669 0.19279 0.11994 0.32423 0.02061 0.34698 -0.10832 -0.081964 0.2014 0.057141 -0.051295 0.092072 0.72302 -0.09674
1631 -0.033412 0.078502 0.08902 0.33033 -0.0083215 0.30245 -0.14091 0.12577 0.17061 0.057777 -0.063455 0.05652 0.51619 -0.065647
1632 -0.042498 -0.0024972 0.094125 0.3176 -0.012035 0.30772 -0.1318 0.155 0.17234 0.038463 -0.081094 0.064596 0.46647 -0.11949
1633 0.041215 0.024968 0.11057 0.45717 -0.0089929 0.3242 -0.12424 0.16017 0.16869 0.047892 -0.06604 0.051965 0.41181 -0.079213
1634 0.25421 0.033524 0.10761 0.38867 0.0027129 0.30015 -0.12915 0.24153 0.16891 0.062723 -0.054283 0.015519 0.45973 -0.089128
1635 0.32498 -0.00015331 0.087563 0.29562 -0.01063 0.29984 -0.14218 0.056932 0.13113 0.030815 -0.06714 -0.028438 0.41332 -0.084139
1636 0.32582 -0.010889 0.10028 0.12024 -0.023267 0.26399 -0.14968 -0.028553 0.12818 -0.0012493 -0.0673 -0.017936 0.41954 -0.087761
1637 0.40837 0.018598 0.065583 0.13548 0.0013945 0.25322 -0.14083 -0.045127 0.1201 0.01335 -0.066218 -0.0030438 0.8421 -0.08818
1638 0.27494 0.033377 0.078871 0.14204 -0.012276 0.26518 -0.12486 -0.030569 0.14494 0.028073 -0.055718 0.025596 0.8693 -0.06297
1639 0.15558 0.012721 0.093492 0.099973 0.0036815 0.26089 -0.12892 -0.037853 0.14044 0.022508 -0.054232 0.0271 0.78021 -0.11592
1640 0.098907 -0.022895 0.068057 0.089981 -0.038327 0.2115 -0.16288 -0.067517 0.12054 0.027135 -0.069841 -0.0071017 0.69479 -0.11035
1641 0.086577 -0.025832 0.09447 0.24042 -0.028672 0.22525 -0.15292 -0.045932 0.11015 0.040885 -0.058733 0.00024417 0.60922 -0.11156
1642 0.094238 -0.012691 0.10498 0.4564 0.01785 0.25895 -0.11857 -0.061905 0.1037 0.059477 -0.068641 0.025805 0.6126 -0.093356
1643 0.041664 -0.050901 0.036068 0.49758 -0.040773 0.18244 -0.16307 -0.085058 0.060026 0.028998 -0.087474 -0.046317 0.43709 -0.13694
1644 0.083376 -0.03154 0.1072 0.5053 -0.0084719 0.23196 -0.13579 -0.070248 0.10239 0.063525 -0.076032 0.00036169 0.50035 -0.077689
1645 0.069626 0.000256 0.048324 0.51796 -0.029352 0.18604 -0.14947 -0.077061 0.074844 0.044126 -0.05375 -0.034595 0.44439 -0.10654
1646 0.081673 -0.030409 0.069914 0.53421 -0.024379 0.17464 -0.15229 -0.073671 0.080234 0.057674 -0.075187 0.00027708 0.52034 -0.099673
1647 0.044642 -0.04179 0.066044 0.47762 -0.033911 0.15032 -0.1523 -0.10151 0.040521 0.030987 -0.10464 -0.015301 0.66525 -0.1205
1648 0.052904 -0.016525 0.06236 0.37658 -0.040324 0.16644 -0.15214 -0.098432 0.067689 0.031694 -0.095594 0.0082283 0.77023 -0.116
1649 0.030819 -0.049291 0.040681 0.28418 -0.019819 0.1559 -0.15966 -0.10092 0.041963 0.037699 -0.10148 -0.0078738 0.72561 -0.12375
1650 0.036499 -0.046467 0.036931 0.22464 -0.02565 0.15773 -0.13996 -0.072143 0.058476 0.027891 -0.089158 0.0052436 0.64377 -0.12206
1651 0.048568 -0.023117 0.053162 0.23163 -0.023977 0.14688 -0.12594 -0.081881 0.06223 0.013982 -0.091682 -0.014356 0.54997 -0.11133
1652 0.059392 -0.042486 0.043973 0.22994 -0.043021 0.11738 -0.15612 -0.11704 0.015144 0.0083518 -0.097818 -0.033554 0.47308 -0.11821
1653 0.06478 -0.048383 0.029635 0.55866 -0.021955 0.14803 0.062056 -0.089088 0.038326 0.04493 -0.086502 -0.034717 0.48327 -0.092646
1654 0.048925 -0.05726 0.053753 0.64197 -0.029145 0.1357 0.2113 -0.072469 0.057196 0.053585 -0.087437 -0.031073 0.47083 -0.096269
1655 0.023481 -0.072696 0.038316 0.62799 -0.046451 0.10444 0.13939 -0.12111 0.012257 0.031629 -0.11629 -0.053852 0.39672 -0.1411
1656 0.038432 -0.059783 0.059597 0.66165 -0.023632 0.14573 0.049954 -0.089625 0.03176 0.052255 -0.076655 0.094979 0.51862 -0.0966
1657 0.046527 -0.066499 0.050823 0.65934 -0.028328 0.10784 -0.040598 -0.1064 0.042918 0.040253 -0.092827 0.16261 0.68664 -0.12758
1658 0.045784 -0.065121 0.069282 0.69208 -0.030567 0.07702 -0.066504 -0.093143 0.029699 0.045945 -0.10815 0.21433 0.63932 -0.15168
1659 0.039267 -0.07396 0.073865 0.70807 -0.050946 0.086792 -0.083527 -0.1127 -0.0045435 0.03234 -0.10674 0.23281 0.66832 -0.13699
1660 0.037029 -0.06812 0.383 0.7293 -0.030814 0.082616 -0.070701 -0.11681 0.0084091 0.066184 -0.081435 0.20833 0.55716 -0.12871
1661 0.025101 -0.075069 0.46302 0.73574 -0.03493 0.066968 -0.077436 -0.12732 0.0070949 0.023544 -0.090316 0.21277 0.48567 -0.11917
1662 0.04906 -0.042161 0.56178 0.77502 -0.027043 0.11028 -0.078241 -0.10999 0.026064 0.058686 -0.048003 0.16882 0.50643 -0.079985
1663 0.0018951 -0.0687 0.56981 0.80089 -0.05367 0.064696 -0.071301 -0.13865 -0.020716 0.037204 -0.075265 0.066642 0.41592 -0.10769
1664 0.010725 -0.061603 0.60806 0.74262 -0.021232 0.057965 0.038579 -0.086186 -0.0021124 0.050109 -0.062715 0.029573 0.35884 -0.088901
1665 0.027878 -0.068565 0.55795 0.80792 -0.015937 0.044539 0.22917 -0.11112 -0.013777 0.044348 -0.098807 0.025322 0.38095 -0.11949
1666 0.30289 -0.044062 0.5406 0.75958 -0.034582 0.066591 0.27532 -0.12873 0.0080429 0.026928 -0.06074 0.021419 0.36668 -0.12692
1667 0.38092 0.10495 0.45929 0.79455 -0.019145 0.085623 0.33335 -0.13412 -0.0014429 0.064002 -0.074624 0.025362 0.46469 -0.12524
1668 0.38504 0.14433 0.31237 0.81658 -0.032837 0.047148 0.2362 -0.10716 -0.010396 0.044292 -0.057331 0.044185 0.60497 -0.094253
1669 0.42985 0.18102 0.26527 0.81953 -0.023937 0.086917 0.15806 0.13568 0.0090397 0.060235 -0.064476 0.071194 0.70374 -0.09106
1670 0.43529 0.1606 0.22911 0.78227 -0.0464 0.024904 0.036865 0.20439 -0.024332 0.030192 -0.095232 0.068717 0.57893 -0.12921
1671 0.41845 0.089243 0.2291 0.77583 -0.058536 0.01196 -0.0086438 0.18646 -0.02249 0.037624 -0.092996 0.16798 0.48744 -0.11529
1672 0.41983 0.016937 0.23432 0.82331 -0.051523 0.02413 -0.0012114 0.27669 -0.008832 0.045857 -0.067096 0.23562 0.40256 -0.13579
1673 0.48325 0.024367 0.2115 0.76847 -0.051671 0.031234 -0.01437 0.16476 -0.0027367 0.021182 -0.089446 0.25193 0.3842 -0.09554
1674 0.5285 0.028691 0.19566 0.7769 -0.0499 -0.0018482 -0.013836 0.024195 -0.034623 0.024555 -0.089664 0.26681 0.37071 -0.17274
1675 0.58266 0.044507 0.22329 0.77728 -0.032604 0.053402 0.25137 0.011077 -0.017221 0.049499 -0.066512 0.2882 0.36288 -0.082144
1676 0.56773 0.026514 0.18616 0.798 -0.04621 0.00051237 0.35378 -0.032482 -0.037911 0.028318 -0.068884 0.23888 0.38523 -0.12496
1677 0.53942 -0.014778 0.18968 0.75494 -0.040639 -0.0038388 0.42538 -0.053004 -0.035835 0.014376 -0.10593 0.16229 0.34238 -0.12348
1678 0.6483 0.027312 0.19633 0.80403 -0.025509 0.026266 0.47476 -0.026304 -0.0048129 0.03205 -0.08073 0.12569 0.40388 -0.11775
1679 0.66861 0.01387 0.15444 0.68718 -0.05687 0.0088067 0.4245 -0.027066 -0.02769 0.019701 -0.073388 0.10348 0.37845 -0.1375
1680 0.65222 0.018431 0.15795 0.57668 -0.03313 0.0002688 0.31991 -0.052806 -0.030675 -0.007893 -0.076838 0.10657 0.55309 -0.1176
1681 0.65209 -0.00050836 0.14571 0.49039 -0.043294 -0.027872 0.2147 -0.051721 -0.050528 -0.0099599 -0.094681 0.095529 0.56155 -0.15092
1682 0.61902 -0.023355 0.13196 0.4689 -0.050098 -0.021134 0.13663 -0.075918 -0.05942 -0.023405 -0.089274 0.087554 0.45495 -0.1416
1683 0.71829 -0.0094961 0.15806 0.47908 -0.040632 0.0023104 0.12776 -0.022196 -0.050483 -0.0057592 -0.077227 0.076181 0.44358 -0.11776
1684 0.66533 -0.022663 0.13111 0.46991 -0.071673 -0.035692 0.081225 -0.08227 -0.05682 -0.022606 -0.093232 0.060487 0.34501 -0.1274
1685 0.74635 -0.026338 0.13215 0.67215 -0.035655 -0.024918 0.2983 -0.067678 -0.057211 0.0049229 -0.077592 0.2817 0.33658 -0.094909
1686 0.76103 -0.032954 0.129 0.69455 -0.0548 -0.05049 0.51359 -0.069062 -0.047031 -0.015255 -0.091583 0.29333 0.29079 -0.13879
1687 0.766 -0.020618 0.13456 0.67566 -0.028268 -0.030656 0.5756 -0.041189 -0.043331 0.0077318 -0.077784 0.34496 0.3329 -0.11215
1688 0.72954 -0.059186 0.10106 0.5907 -0.064578 -0.045684 0.52811 -0.077553 -0.062634 -0.01607 -0.10567 0.29314 0.34046 0.044867
1689 0.79148 -0.020031 0.128 0.53132 -0.025585 -0.02445 0.55325 -0.060114 -0.061051 -0.0041638 -0.087236 0.31822 0.31674 0.13048
1690 0.74934 -0.043817 0.14321 0.4237 -0.048432 -0.043813 0.63818 -0.072164 -0.075929 -0.025922 -0.10978 0.27615 0.34611 0.1856
1691 0.79065 -0.032681 0.099102 0.40155 -0.03336 -0.013107 0.5477 -0.066079 -0.069152 -0.027437 -0.1003 0.20952 0.3073 0.026033
1692 0.72255 -0.063241 0.11521 0.3993 -0.054419 -0.062976 0.62089 0.15068 -0.042386 -0.038726 -0.10442 0.14972 0.3207 0.0050513
1693 0.69869 -0.068218 0.077462 0.37124 -0.038674 -0.053666 0.65257 0.22214 -0.06278 -0.051641 -0.098346 0.12859 0.25296 -0.055881
1694 0.74618 -0.043159 0.12749 0.35808 -0.03425 -0.058587 0.69255 0.30191 -0.057182 -0.041883 -0.079419 0.094445 0.2757 -0.04758
1695 0.74063 -0.052276 0.080548 0.36729 -0.038832 -0.053627 0.70876 0.26238 -0.066748 -0.037669 -0.074435 0.10013 0.22172 -0.060999
1696 0.74182 -0.050298 0.086582 0.36184 -0.035868 -0.048386 0.75169 0.34248 -0.071812 -0.054583 0.0065397 0.10973 0.27384 -0.096162
1697 0.75052 -0.00262 0.078062 0.31431 -0.046963 -0.083837 0.73399 0.15201 -0.080494 -0.073219 0.16032 0.093189 0.22094 -0.090638
1698 0.70206 0.12765 0.073887 0.29687 -0.047628 -0.080454 0.72543 0.061674 -0.07319 -0.06471 0.1754 0.076151 0.23373 -0.090745
1699 0.78165 0.12343 0.08539 0.30134 -0.07071 -0.095054 0.72328 0.028544 -0.074401 -0.054207 0.199 0.10022 0.23219 -0.10357
1700 0.64445 0.14807 0.08805 0.28158 -0.065787 -0.098253 0.77547 0.01167 -0.074018 -0.057398 0.12356 0.24844 0.217 -0.090492
1701 0.53839 0.088671 0.075345 0.29559 -0.043755 -0.079378 0.7876 -0.017362 0.13204 -0.034606 0.053256 0.47069 0.25764 -0.063054
1702 0.47225 0.036004 0.088762 0.25234 -0.046411 -0.067263 0.80215 0.011767 0.32518 -0.051968 -0.0075225 0.48172 0.24336 -0.080708
1703 0.47074 0.00075366 0.051172 0.24831 -0.041415 -0.091454 0.84129 -0.0050922 0.39864 -0.046737 -0.025916 0.49191 0.21071 -0.092567
1704 0.45708 -0.01262 0.079556 0.24613 -0.034389 -0.096794 0.79276 0.0031724 0.45277 -0.055409 -0.023027 0.50208 0.21307 -0.088915
1705 0.48452 -0.015841 0.039206 0.21221 -0.056571 -0.079948 0.80249 0.012756 0.38736 -0.069057 -0.040797 0.4269 0.19479 -0.067085
1706 0.46797 -0.0041861 0.042887 0.17049 -0.057305 -0.11447 0.83359 -0.0004648 0.27928 -0.050353 -0.031544 0.34318 0.17703 -0.11064
1707 0.47657 -0.014642 0.049936 0.1934 -0.045584 -0.083515 0.84225 -0.001717 0.15672 -0.037925 -0.024128 0.26741 0.21281 -0.097284
1708 0.4658 -0.030555 0.022348 0.15804 -0.041595 -0.073893 0.76717 -0.043978 0.080034 -0.042802 -0.028752 0.19896 0.14199 -0.093593
1709 0.43197 -0.039359 0.056387 0.15913 -0.064957 -0.1269 0.84076 -0.023742 0.071123 -0.054897 -0.039579 0.17566 0.1801 -0.068071
1710 0.4038 -0.023369 0.029543 0.16774 -0.063559 -0.091448 0.81062 -0.025392 0.053587 -0.061047 -0.032884 0.16754 0.14823 0.17134
1711 0.40978 -0.03175 0.024656 0.14618 -0.060207 -0.076237 0.84281 -0.028174 0.060883 -0.039504 -0.01479 0.13595 0.16585 0.15178
1712 0.40197 -0.049792 0.029918 0.15244 -0.051739 -0.090047 0.8433 -0.036767 0.088999 -0.038588 -0.048041 0.14162 0.18242 0.15912
1713 0.35962 -0.016298 0.039777 0.14514 -0.043825 -0.11291 0.85764 0.18544 0.37839 -0.047463 -0.012915 0.14421 0.15118 0.10118
1714 0.34358 -0.037113 0.0099647 0.1046 -0.045354 -0.1152 0.83588 0.27181 0.50447 -0.062713 -0.02603 0.13248 0.12084 0.031632
1715 0.33582 -0.04119 0.011628 0.1075 -0.065639 -0.09567 0.82151 0.3458 0.52982 -0.062406 -0.021284 0.29759 0.11797 0.0050209
1716 0.32796 -0.030572 0.034964 0.09524 -0.073565 -0.11179 0.79772 0.3215 0.54769 -0.05038 -0.026796 0.34445 0.12743 -0.051014
1717 0.31456 -0.018491 0.014723 0.10486 -0.04144 -0.094697 0.80237 0.23543 0.62903 -0.047305 -0.0045442 0.39366 0.14011 0.0078102
1718 0.30433 -0.037774 -0.016389 0.057156 -0.070395 -0.11735 0.75583 0.085128 0.61214 -0.077825 0.13857 0.44862 0.12187 -0.045104
1719 0.31898 -0.055853 0.0059311 0.065511 -0.066197 -0.12172 0.66975 0.092954 0.60983 -0.06257 0.23403 0.446 0.10797 0.0074089
1720 0.27504 -0.068452 -0.011014 0.051881 -0.053688 -0.11064 0.59834 0.053407 0.41478 -0.061621 0.26999 0.42086 0.13639 0.19843
1721 0.29692 -0.060512 0.01067 0.072044 0.11012 -0.098487 0.53362 0.0072723 0.27534 -0.068823 0.21896 0.33072 0.08378 0.20822
1722 0.24021 -0.049171 -0.014007 0.049372 0.15931 -0.14838 0.50144 0.014577 0.22209 -0.065464 0.098535 0.22892 0.065403 0.2087
1723 0.27672 -0.061455 0.017642 0.052763 0.17485 -0.10512 0.52615 0.021912 0.22278 -0.070525 0.034453 0.20581 0.11492 0.27282
1724 0.22024 -0.05772 -0.0042607 0.042801 0.15861 -0.10013 0.54336 0.011717 0.21887 -0.053966 0.0149 0.16827 0.087776 0.14574
1725 0.23592 -0.052845 -0.0015932 0.03522 0.07945 -0.10964 0.72966 0.021944 0.22408 -0.074216 0.030884 0.17007 0.081158 0.13127
1726 0.19535 -0.077618 -0.018336 0.017883 -0.00064264 -0.13934 0.74913 -0.0061286 0.44123 -0.076623 -0.010585 0.15327 0.080579 0.052513
1727 0.23095 0.094107 0.0062692 0.01358 -0.002219 -0.1149 0.6705 0.0047963 0.63621 -0.080608 0.016042 0.16031 0.063293 0.02493
1728 0.22224 0.11937 -0.009345 0.028018 -0.0034072 -0.1382 0.53388 -0.0026963 0.64241 -0.061141 -0.0065878 0.14221 0.096965 0.043044
1729 0.20706 0.17476 -0.0017792 0.0057344 0.00088703 -0.089158 0.49562 0.0025114 0.58721 -0.05883 0.0064754 0.23365 0.10615 0.066772
1730 0.21793 0.10879 -0.011512 0.0069707 -0.0071261 -0.1128 0.47455 0.021811 0.57978 -0.058699 -0.0028862 0.29887 0.1254 0.23526
1731 0.20922 0.047403 -0.043619 -0.020092 -0.021604 -0.13959 0.44701 0.25558 0.43315 -0.056994 -0.015135 0.26764 0.098045 0.29462
1732 0.16196 -0.029249 -0.054197 -0.040344 -0.056598 -0.14866 0.39255 0.28487 0.28872 -0.067764 -0.035277 0.231 0.058076 0.28117
1733 0.18653 -0.012169 -0.0032781 -0.026267 -0.031559 -0.15518 0.39967 0.36264 0.2724 -0.042484 0.012135 0.22914 0.027343 0.29205
1734 0.19181 0.0034116 -0.0013592 -0.0019509 -0.029398 -0.13592 0.39033 0.33966 0.27278 0.0046605 0.010272 0.22761 0.071795 0.37324
1735 0.16755 -0.0096918 -0.029786 -0.019512 -0.021835 -0.13902 0.40101 0.32087 0.27198 -0.045709 0.082053 0.16598 0.053717 0.2755
1736 0.1476 -0.016867 -0.03331 -0.040699 -0.029939 -0.14917 0.37275 0.32281 0.22239 -0.076931 0.23791 0.13406 0.095556 0.29501
1737 0.15092 0.0069228 -0.007368 -0.017304 0.0028347 -0.13817 0.35969 0.44651 0.24389 -0.073222 0.2899 0.13389 0.025494 0.40915
1738 0.16643 0.049208 -0.045957 -0.041628 -0.020687 -0.17767 0.31189 0.46316 0.21815 -0.071824 0.27187 0.12103 0.051062 0.38594
1739 0.14559 0.18851 -0.047565 -0.036032 -0.026371 -0.1813 0.30673 0.38198 0.21288 -0.061137 0.2943 0.094675 0.031218 0.40276
1740 0.1338 0.17233 -0.061622 -0.056183 -0.023419 -0.15979 0.31333 0.27897 0.18433 -0.082984 0.23391 0.1025 0.01991 0.42472
1741 0.13384 0.13442 -0.036438 -0.065669 -0.018439 -0.15324 0.3064 0.19508 0.2079 -0.070598 0.12891 0.11999 0.021733 0.44132
1742 0.11875 0.057648 -0.031601 -0.064222 -0.043324 -0.19073 0.28247 0.13993 0.18894 -0.086345 0.069892 0.19687 -0.0021656 0.39363
1743 0.12604 0.017022 -0.030687 -0.072519 -0.021155 -0.15686 0.27672 0.13766 0.1981 -0.069406 0.063572 0.21469 0.023169 0.43178
1744 0.11803 0.0139 -0.048244 -0.06759 -0.00179 -0.16399 0.28326 0.14397 0.18567 -0.083689 0.063172 0.21446 0.025796 0.48911
1745 0.11921 -0.015481 -0.065244 -0.080158 0.15294 -0.15743 0.24497 0.13223 0.16181 -0.097379 0.036958 0.2029 0.03976 0.43702
1746 0.1066 0.0089034 -0.035219 -0.077852 0.21114 -0.15049 0.25332 0.11982 0.16102 -0.095193 0.075494 0.18247 0.019728 0.42147
1747 0.07944 -0.033723 -0.043165 -0.090971 0.17037 -0.14661 0.22713 0.098698 0.13961 -0.088731 0.044728 0.20973 0.054772 0.44437
1748 0.078677 0.10693 -0.032337 -0.096825 0.12725 -0.15796 0.21791 0.31041 0.15625 -0.089481 0.10157 0.23446 0.067576 0.46311
1749 0.086171 0.16067 -0.063828 -0.072639 0.064197 -0.17508 0.17773 0.40421 0.13183 -0.11023 0.25532 0.20066 0.0094069 0.46608
1750 0.086482 0.18248 -0.036344 -0.092935 0.012002 -0.18067 0.17576 0.43449 0.12558 -0.096571 0.33031 0.20452 0.029111 0.48484
1751 0.080089 0.11791 -0.049888 -0.096858 0.0035267 -0.16764 0.15931 0.42123 0.10233 -0.089004 0.34278 0.21199 -0.024425 0.51384
1752 0.067334 0.0516 -0.02496 -0.097751 0.00055028 -0.17577 0.1495 0.39827 0.094221 -0.099378 0.3482 0.21728 -0.0052681 0.45507
1753 0.06875 0.025889 -0.05676 -0.10481 0.010519 -0.16501 0.14405 0.35669 0.10233 -0.089227 0.29611 0.17886 -0.014387 0.45235
1754 0.075616 0.0021123 -0.035023 -0.089975 0.0089776 -0.18092 0.11716 0.30705 0.083602 -0.035751 0.22935 0.18389 -0.011912 0.43847
1755 0.088858 0.027 -0.016278 -0.077596 0.008205 -0.18797 0.12894 0.24135 0.10134 -0.044703 0.17633 0.20644 0.0066238 0.42104
1756 0.064711 -0.004654 -0.055894 -0.092919 0.0019398 -0.19323 0.10869 0.15632 0.095251 0.1055 0.093838 0.19933 -0.044094 0.31373
1757 0.062925 0.0876 -0.044167 -0.069238 0.044013 -0.17082 0.13768 0.16097 0.065808 0.16346 0.10925 0.22883 -0.029072 0.27222
1758 0.051753 0.17496 -0.025082 -0.067929 0.14147 -0.13448 0.12932 0.14017 0.062238 0.15907 0.12312 0.17795 0.033755 0.27932
1759 0.055178 0.21266 -0.02384 -0.092645 0.22743 -0.12165 0.12601 0.14717 0.047013 0.062512 0.1023 0.20586 0.021104 0.30266
1760 0.053161 0.14549 -0.033739 -0.11842 0.20832 -0.15337 0.079684 0.1338 0.039804 -0.044947 0.083354 0.19576 -0.029128 0.21605
1761 0.058207 0.12786 -0.042218 -0.10051 0.23926 -0.1674 0.08914 0.12963 0.072223 -0.040661 0.28581 0.20083 -0.015744 0.24052
1762 0.05189 0.067499 -0.03002 -0.084833 0.19154 -0.11485 0.10255 0.36748 0.059545 -0.053607 0.39259 0.21873 0.02701 0.24354
1763 0.047352 0.045008 -0.058128 -0.11401 0.077658 -0.16781 0.048144 0.41286 0.027933 -0.054229 0.39778 0.18336 -0.020135 0.2936
1764 0.054728 0.042827 -0.039728 -0.12716 0.054872 -0.193 0.046049 0.46691 0.032904 -0.076537 0.39908 0.14916 -0.02187 0.26665
1765 0.0098393 0.027339 -0.052671 -0.15777 0.029929 -0.2096 0.020068 0.43137 -0.00087548 -0.079847 0.3721 0.097592 -0.053668 0.22067
1766 0.060531 0.12254 -0.048733 -0.12457 0.040179 -0.17117 0.037096 0.42407 0.023892 -0.040421 0.36385 0.10928 0.0044907 0.27415
1767 0.045147 0.21374 -0.025182 -0.11022 0.055173 -0.16624 0.048044 0.38752 0.033458 -0.055688 0.26322 0.1201 0.047055 0.24056
1768 0.034318 0.20697 -0.032958 -0.13897 0.037651 -0.16579 0.015794 0.28099 0.0063961 -0.057819 0.18849 0.11555 -0.016681 0.20212
1769 0.012493 0.1628 -0.058541 -0.14802 0.029139 -0.18743 -0.0059034 0.17372 -0.0086794 -0.052286 0.15462 0.1156 -0.065178 0.21449
1770 0.047822 0.17741 -0.010784 -0.10788 0.076107 -0.15197 0.048269 0.19404 0.014274 0.14378 0.15401 0.16383 -0.014847 0.23017
1771 0.0045597 0.11772 -0.043839 -0.10663 0.058509 -0.18633 -0.00099468 0.14172 0.0074014 0.18962 0.15911 0.184 -0.028039 0.17661
1772 0.016977 0.07775 -0.044261 -0.11482 0.26617 -0.17009 0.019297 0.14979 -0.010593 0.17299 0.18444 0.19147 -0.022298 0.17186
1773 7.8404e-05 0.067018 -0.013821 -0.14077 0.30332 -0.18076 0.0099153 0.134 -0.031617 0.19139 0.31982 0.18084 -0.030529 0.20433
1774 0.041756 0.065498 -0.057649 -0.13203 0.3423 -0.17635 0.0017563 0.13793 -0.0020519 0.060653 0.41272 0.13058 -0.032479 0.20017
1775 0.0094156 0.23225 -0.029477 -0.13229 0.25967 -0.16018 -0.0076388 0.12987 -0.0151 0.0060889 0.42031 0.085996 -0.049572 0.10872
1776 -0.013969 0.25195 -0.07178 -0.14944 0.19627 -0.19923 -0.034702 0.21484 -0.035861 -0.046856 0.40486 0.048769 -0.069648 0.090446
1777 0.026764 0.2774 -0.039113 -0.12932 0.16919 -0.15978 -0.014563 0.41841 -0.013417 -0.019713 0.45479 0.078648 -0.084039 0.14925
1778 0.032938 0.19596 -0.062142 -0.14248 0.10942 -0.19933 -0.03635 0.43007 -0.023892 -0.012539 0.38752 0.057235 -0.023274 0.13166
1779 0.015905 0.13415 -0.050148 -0.12555 0.075807 -0.18767 -0.013714 0.43782 -0.043357 -0.027796 0.26261 0.052243 -0.042668 0.12151
1780 0.010466 0.075237 -0.060086 -0.14788 0.093367 -0.18861 -0.023966 0.4106 -0.040322 -0.028989 0.21641 0.073414 -0.05419 0.099299
1781 -0.013322 0.070469 -0.059711 -0.16481 0.044703 -0.18378 -0.05793 0.39807 -0.044617 -0.046961 0.19125 0.044402 -0.042971 0.059226
1782 -0.0026593 0.095998 -0.053006 -0.16141 0.080038 -0.17257 -0.038024 0.35265 -0.018947 -0.024365 0.20496 0.060509 -0.070664 0.12024
1783 -0.01133 0.038644 -0.059198 -0.15477 0.073386 -0.17939 -0.053222 0.24495 -0.044422 -0.026334 0.17157 0.060961 -0.071491 0.05524
1784 0.033079 0.16472 -0.041546 -0.15041 0.084897 -0.17417 -0.045587 0.20303 -0.026099 -0.017782 0.20955 0.050227 -0.040244 0.12071
1785 0.0036382 0.2468 -0.074397 -0.1818 0.083008 -0.1979 -0.054334 0.15335 -0.041688 -0.055863 0.32356 0.045981 -0.059819 0.041576
1786 0.021751 0.30673 -0.014842 -0.13678 0.14125 -0.13607 -0.020106 0.17828 -0.038717 -0.01522 0.46645 0.064903 -0.063772 0.050829
1787 -0.035371 0.21817 -0.077133 -0.17371 0.26928 -0.1939 -0.059487 0.1421 -0.055144 -0.047595 0.39431 -0.015301 -0.050853 0.0011932
1788 -0.03963 0.173 -0.044829 -0.15333 0.34027 -0.17189 -0.047852 0.12753 -0.044419 -0.047715 0.42944 0.019993 -0.072107 0.05139
1789 -0.0059747 0.1098 -0.051831 -0.1407 0.3371 -0.16678 -0.06628 0.26497 -0.057626 -0.038465 0.39762 0.023599 -0.059078 0.036427
1790 -0.013019 0.11005 -0.042464 -0.1465 0.27422 -0.18241 -0.064792 0.43434 -0.035159 -0.043531 0.34474 0.020374 -0.033476 0.059894
1791 -0.01205 0.088867 -0.040407 -0.14544 0.19495 -0.16946 -0.052993 0.47467 -0.048763 -0.054611 0.28003 0.011822 -0.0086434 0.030377
1792 -0.049313 0.03076 -0.056527 -0.16284 0.12742 -0.21647 -0.088464 0.43274 -0.069501 -0.060882 0.18647 -0.019823 -0.041599 0.030238
1793 -0.022917 0.071944 -0.082618 -0.15013 0.12628 -0.17261 -0.066099 0.4633 -0.039935 -0.033156 0.20395 0.011435 -0.045886 0.040578
1794 -0.059813 0.019364 -0.080581 -0.19215 0.053868 -0.23256 -0.12561 0.4653 -0.075121 -0.087676 0.16303 -0.051565 -0.08694 -3.4917e-05
1795 -0.047226 0.064566 -0.061767 -0.16329 0.10959 -0.16534 -0.083777 0.47766 -0.058593 -0.040905 0.18746 -0.015861 0.017445 0.0081198
1796 -0.024405 0.05996 -0.077294 -0.15303 0.092094 -0.18614 -0.093544 0.41019 -0.061822 -0.01031 0.2125 -0.020887 -0.03557 0.0059935
1797 -0.032817 0.048433 -0.054774 -0.14726 0.091854 -0.16062 -0.10935 0.33254 -0.06693 -0.012241 0.34858 -0.029361 -0.072002 -0.014118
1798 -0.023413 0.068511 -0.04833 -0.16209 0.092895 -0.15804 -0.088412 0.23539 -0.065022 -0.037182 0.44534 -0.031047 -0.059465 0.0086384
1799 -0.026184 0.05665 -0.055961 -0.15196 0.11918 0.019835 -0.089885 0.21205 -0.07215 -0.047135 0.44814 -0.015816 -0.052072 -0.002533
1800 -0.041609 0.066661 -0.050254 -0.16938 0.10081 0.0051365 -0.091445 0.18606 -0.077676 -0.055865 0.42076 -0.037161 -0.054106 0.0063362
1801 -0.039182 0.03185 -0.067106 -0.18055 0.09791 -0.11553 -0.12005 0.16147 -0.099606 -0.07136 0.33993 -0.062044 -0.056936 -0.019341
1802 -0.041194 0.053855 -0.068514 -0.15617 0.11691 -0.14573 -0.099597 0.19549 -0.066627 -0.011235 0.29384 -0.041552 -0.034242 -0.004561
1803 -0.050754 0.020316 -0.054695 -0.16931 0.086608 -0.14619 -0.098422 0.16272 -0.085275 -0.011461 0.21494 -0.057277 -0.0096317 -0.029152
1804 -0.036596 0.018415 -0.068495 -0.15696 0.070107 -0.14229 -0.10438 0.38453 -0.078841 -0.020652 0.21582 -0.055733 -0.091715 -0.0047158
1805 -0.044905 -0.0035159 -0.064592 -0.15811 0.062296 -0.15967 -0.10813 0.47508 -0.087908 0.00072287 0.20423 -0.065116 -0.040659 -0.0063714
1806 -0.038731 0.0030814 -0.061258 -0.14825 0.090585 -0.14121 -0.099041 0.49007 -0.073286 0.0054629 0.20354 -0.035151 -0.045425 -0.041979
1807 -0.054488 0.0029758 -0.10628 -0.17697 0.059315 -0.17546 -0.13647 0.48625 -0.088894 -0.014148 0.19542 -0.065144 -0.060658 -0.030661
1808 -0.059156 -0.0097066 -0.06852 -0.1711 0.060396 -0.16739 -0.13339 0.39891 -0.12128 -0.047692 0.2679 -0.071136 -0.063858 -0.022457
1809 -0.039978 0.019047 -0.062892 -0.14335 0.093607 -0.1165 -0.10045 0.3518 -0.070908 0.012312 0.36195 -0.036803 -0.045655 0.0069793
1810 -0.070587 -0.035139 -0.055019 -0.15059 0.088714 -0.1614 -0.12491 0.20791 -0.10244 -0.0010032 0.35731 -0.099819 -0.052941 -0.049196
1811 -0.037732 0.0016963 -0.059741 -0.168 0.080236 -0.15444 -0.12143 0.20171 -0.10941 -0.004656 0.4424 -0.064958 -0.10633 -0.020396
1812 -0.065135 -0.013533 -0.070264 -0.15918 0.076904 -0.1372 -0.13442 0.1921 -0.10751 -0.018032 0.35973 -0.068451 -0.058892 -0.054258
1813 -0.06134 -0.018275 -0.082715 -0.14958 0.05874 -0.16079 -0.12335 0.16865 -0.10448 -0.0057962 0.3024 -0.075665 -0.09654 -0.049864
1814 -0.05872 -0.037808 -0.079869 -0.11109 0.050278 -0.14354 -0.12383 0.16124 -0.10487 -0.0055209 0.25683 -0.072266 -0.058296 -0.030471
1815 -0.068924 -0.026297 -0.066285 -0.028036 0.033474 -0.15401 -0.14229 0.14458 -0.10825 0.0074542 0.2008 -0.067397 -0.062817 -0.036591
1816 -0.046531 -0.011362 -0.059762 0.048283 0.036155 -0.13624 -0.15396 0.16855 -0.095425 0.010466 0.18986 -0.089648 -0.068382 -0.004048
1817 -0.074339 -0.045764 -0.054889 -0.050034 0.029155 -0.12166 -0.14292 0.13849 -0.094319 0.03305 0.17703 -0.08301 -0.052644 -0.049547
1818 -0.08561 -0.041629 -0.082865 -0.1321 0.033861 -0.017117 -0.14948 0.1253 -0.11264 0.00089506 0.16189 -0.10717 -0.081064 -0.052304
1819 -0.078766 -0.038067 -0.068679 -0.12858 0.027777 0.16009 -0.16179 0.27628 -0.11057 0.020604 0.18895 -0.094644 -0.08671 -0.055626
1820 -0.04344 -0.049162 -0.084572 -0.13146 0.022106 0.080267 -0.1592 0.41727 -0.097028 0.017005 0.20523 -0.085305 -0.093668 -0.030122
1821 -0.050189 -0.053429 -0.089538 -0.15281 0.0099899 -0.062652 -0.16925 0.38858 -0.10717 0.00065686 0.24906 -0.1094 -0.10204 -0.074149
1822 -0.052922 -0.036855 -0.061971 -0.15294 0.010531 -0.096171 -0.15303 0.41648 -0.12151 0.0060863 0.38255 -0.10335 -0.051989 -0.050738
1823 -0.060949 -0.045463 -0.082734 -0.1258 -0.0071266 -0.10958 -0.16356 0.36149 -0.12556 0.017649 0.3924 -0.10282 -0.10802 -0.04126
1824 -0.046882 -0.057328 -0.079838 -0.14703 0.0073864 -0.10863 -0.17107 0.24044 -0.11909 0.013246 0.34272 -0.10371 -0.080774 -0.073538
1825 -0.041698 -0.037197 -0.057913 -0.12289 0.019896 -0.071911 -0.14573 0.16217 -0.1206 0.057035 0.30879 -0.08298 -0.064756 -0.04555
1826 -0.046437 -0.040771 -0.067058 -0.12986 0.0015848 -0.11363 -0.17767 0.11877 -0.13233 0.23163 0.22022 -0.11302 -0.12746 -0.054449
1827 -0.064231 -0.030023 -0.085586 -0.12418 -0.0062086 -0.055143 -0.16426 0.11503 -0.13184 0.31924 0.19487 -0.10066 -0.079599 -0.078844
1828 -0.074796 -0.079688 -0.098676 -0.16455 -0.018579 0.014205 -0.1565 0.11502 -0.14869 0.31475 0.14481 -0.12399 -0.10511 -0.036398
1829 -0.077541 -0.060212 -0.096372 -0.1497 -0.0035839 0.2092 -0.18059 0.11584 -0.13335 0.28426 0.13111 -0.1239 -0.10316 -0.066546
1830 -0.07672 -0.039451 -0.060783 -0.14589 0.011738 0.22131 -0.17464 0.10269 -0.13444 0.30647 0.14735 -0.12622 -0.063267 -0.046508
1831 -0.071021 -0.04975 -0.053801 -0.13307 0.0057038 0.047849 -0.15988 0.10892 -0.12216 0.25275 0.15321 -0.098274 -0.062831 -0.050997
1832 -0.084528 -0.056863 -0.11631 -0.16918 -0.028444 -0.014627 -0.18741 0.26746 -0.15908 0.11156 0.14355 -0.11668 -0.082636 -0.070816
1833 -0.095783 -0.062342 -0.082676 -0.16604 -0.01441 -0.034184 -0.1676 0.36425 -0.13445 0.10255 0.13639 -0.11604 -0.075189 -0.063896
1834 -0.072603 -0.06063 -0.05642 -0.1528 -0.0022406 -0.01964 -0.15304 0.39904 -0.11666 0.09266 0.12991 -0.10404 -0.069819 -0.031462
1835 -0.085048 -0.07071 -0.061183 -0.1677 -0.025162 -0.068298 -0.17425 0.43955 -0.13947 0.095816 0.16964 -0.11953 -0.090575 -0.068942
1836 -0.06644 -0.036888 -0.042648 -0.15558 -0.0055366 -0.043672 -0.16778 0.42469 -0.11945 0.1072 0.24861 -0.11772 -0.096655 -0.082472
1837 -0.066725 -0.062214 -0.064728 -0.15926 -0.03139 -0.054217 -0.15378 0.30451 -0.13041 0.096806 0.31648 -0.1182 -0.1064 -0.083766
1838 -0.083392 -0.074208 -0.064398 -0.15618 -0.010517 -0.035911 -0.16258 0.22668 -0.1253 0.10482 0.35046 -0.11315 -0.073066 -0.081825
1839 -0.098846 -0.074733 -0.10859 -0.17917 -0.039481 -0.090135 -0.20152 0.15136 -0.12944 0.065044 0.23628 -0.13691 -0.088998 -0.11063
1840 -0.083617 -0.087705 -0.090384 -0.16726 -0.054741 0.039684 -0.19602 0.11922 0.035774 0.053555 0.1542 -0.14973 -0.06303 -0.12178
1841 -0.1013 -0.086117 -0.083146 -0.15976 -0.026554 0.23183 -0.17776 0.11215 0.21838 0.082814 0.13068 -0.13371 -0.073958 -0.0825
1842 -0.10779 -0.082512 -0.092234 -0.19215 -0.042429 0.12219 -0.20491 0.097223 0.25766 0.062736 0.1111 -0.12364 -0.10663 -0.056802
1843 -0.083192 -0.068082 -0.088805 -0.1571 -0.026047 0.075979 -0.17294 0.11493 0.33175 0.070761 0.14343 -0.12505 -0.080626 -0.11803
1844 -0.077572 -0.074214 -0.069902 -0.14073 -0.025579 0.032465 -0.17648 0.11485 0.39838 0.08082 0.12312 -0.098764 -0.091869 -0.10301
1845 -0.072766 -0.015678 -0.05834 -0.16412 -0.011333 0.064053 -0.17262 0.11648 0.18758 0.077511 0.14629 -0.10669 -0.080244 -0.077173
1846 -0.069274 -0.045602 -0.059034 -0.13358 -0.025238 0.085963 -0.16446 0.1015 0.052843 0.08376 0.12745 -0.10354 -0.044912 -0.061877
1847 -0.090446 -0.074124 -0.094233 -0.17354 -0.039801 0.082018 -0.18454 0.086862 0.003394 0.04762 0.092369 -0.12665 -0.10487 -0.099883
1848 -0.077822 -0.051606 -0.067135 -0.17134 -0.045853 0.26747 -0.19748 0.090903 0.0017737 0.064043 0.11577 -0.13038 -0.073607 -0.1368
1849 -0.076209 -0.081196 -0.059643 -0.15806 -0.0029086 0.40306 -0.16403 0.089256 0.0084171 0.078585 0.11124 -0.11124 -0.073406 -0.097603
1850 -0.11175 -0.084809 -0.084392 -0.17819 -0.039232 0.31652 -0.18221 0.051791 -0.019228 0.054285 0.080592 -0.1259 -0.052979 -0.10652
1851 -0.083258 -0.060469 -0.040566 -0.15994 -0.027146 0.16038 -0.17485 0.083799 -0.00031174 0.063634 0.10666 -0.1378 -0.051587 -0.10326
1852 -0.083727 0.036067 -0.044713 -0.15904 -0.02831 0.12105 -0.16089 0.075442 0.15202 0.14817 0.11491 -0.11962 -0.040424 -0.094979
1853 -0.11324 0.12951 -0.070612 -0.15896 -0.042474 0.095695 -0.17417 0.058231 0.32953 0.25394 0.090544 -0.13151 -0.050174 -0.081578
1854 -0.086946 0.11476 -0.087783 -0.17373 -0.062661 0.066204 -0.20934 0.042316 0.34826 0.23483 0.089264 -0.14077 -0.057271 -0.096838
1855 -0.076515 0.11251 -0.058097 -0.0071061 -0.061993 0.12634 -0.20121 0.051606 0.38875 0.25524 0.057748 -0.13478 -0.062766 -0.12653
1856 -0.091903 0.11574 -0.080341 0.059493 -0.043716 0.19337 -0.19337 0.040701 0.44136 0.20683 0.056176 -0.13772 -0.096196 -0.12833
1857 -0.096548 0.1232 -0.04436 0.071603 -0.044137 0.38944 -0.18429 0.015446 0.34075 0.15254 0.054692 -0.1407 -0.09565 -0.093804
1858 -0.084815 0.2032 -0.067324 0.027366 -0.038636 0.36688 -0.1791 0.035972 0.29263 0.065866 0.055467 -0.13911 -0.098146 -0.13055
1859 -0.087768 0.066842 -0.041525 0.052742 -0.037527 0.22532 -0.18391 0.0084328 0.16175 0.051426 0.04843 -0.15316 -0.077597 -0.11888
1860 -0.11586 0.0055352 -0.06494 -0.061636 -0.063581 0.13374 -0.20171 0.0018889 0.1145 0.024261 0.03249 -0.15137 -0.098691 -0.1494
1861 -0.10645 -0.0072075 -0.076818 -0.11525 -0.053159 0.13078 -0.19096 0.00074022 0.093586 0.014506 0.029438 -0.12493 -0.10101 -0.12637
1862 -0.10568 -0.025005 -0.073112 -0.10813 -0.0331 0.12598 -0.18487 0.012442 0.10315 0.037831 0.018325 -0.12123 -0.063595 -0.1518
1863 -0.094935 0.0010078 -0.043716 -0.094194 -0.042048 0.15035 -0.198 -0.0036415 0.10829 0.092465 0.04004 -0.12361 -0.064017 -0.14384
1864 -0.12158 -0.033338 -0.063847 -0.11224 -0.0563 0.17796 -0.20379 -0.02967 0.18326 0.17448 -0.0026608 -0.14801 -0.080925 -0.14215
1865 -0.078961 0.012006 -0.047321 -0.087184 -0.031079 0.44545 -0.17529 0.0037663 0.45839 0.25089 0.045216 -0.12772 -0.049538 -0.098188
1866 -0.086371 -0.023527 -0.037257 -0.10851 -0.055462 0.41702 -0.19676 -0.0025955 0.51126 0.23125 0.033593 -0.14468 -0.071084 -0.13196
1867 -0.10826 -0.015127 -0.071889 -0.10832 -0.061634 0.3974 -0.19335 -0.010132 0.51751 0.24274 0.021368 -0.14958 -0.052144 -0.14161
1868 -0.10148 -0.027801 -0.047139 -0.097043 -0.056723 0.26457 -0.20168 -0.033071 0.56857 0.214 0.011654 -0.14029 -0.06335 -0.13347
1869 -0.086847 -0.00017433 -0.021063 -0.080334 -0.028608 0.22211 -0.17365 -0.0018866 0.50419 0.14874 0.029842 -0.12623 -0.069293 -0.089288
1870 -0.080685 -0.0041951 -0.057486 -0.10576 -0.031207 0.18108 -0.18166 -0.032622 0.41062 0.090814 0.043603 -0.1329 -0.064413 -0.1464
1871 -0.08504 0.0016332 -0.040002 -0.0072667 -0.040246 0.19254 -0.18047 -0.024265 0.27506 0.073749 0.038317 -0.12357 -0.077979 -0.12853
1872 -0.096437 -0.035905 -0.048734 0.091314 -0.040332 0.19674 -0.19304 -0.024017 0.21988 0.063014 0.010598 -0.13556 -0.079236 -0.1648
1873 -0.11524 -0.055884 -0.07401 0.097758 -0.047196 0.23285 -0.20608 -0.051753 0.20507 0.045942 -0.0066693 -0.14107 -0.095287 -0.15148
1874 -0.11214 -0.060126 -0.063522 0.10559 -0.047402 0.41514 -0.20408 -0.059456 0.16421 0.066126 -0.0039297 -0.13537 -0.094796 -0.11858
1875 -0.11406 -0.057288 -0.071675 0.070521 -0.059925 0.49151 -0.1887 -0.068868 0.17682 0.16456 -0.031845 -0.15543 -0.071164 -0.15628
1876 -0.053839 -0.037817 -0.035343 0.11394 -0.021407 0.44771 -0.15608 -0.029267 0.19908 0.3144 0.0043172 -0.14099 -0.044954 -0.10586
1877 -0.092973 -0.047681 -0.056208 0.00061238 -0.061518 0.25042 -0.18537 -0.065576 0.20869 0.27589 -0.010658 -0.1548 -0.10048 -0.12715
1878 -0.11095 -0.061959 -0.068012 -0.026829 -0.03862 0.2119 -0.19236 -0.05716 0.47936 0.22155 -0.030894 -0.14506 -0.06761 -0.12566
1879 -0.10057 -0.090728 -0.074162 -0.04291 -0.082771 0.18136 -0.21251 -0.080147 0.54886 0.16147 -0.033913 -0.18084 -0.1461 -0.15387
1880 -0.11681 -0.071936 -0.059498 -0.066757 -0.055169 0.1499 -0.19717 -0.090439 0.56207 0.1348 -0.052365 -0.15996 -0.14439 -0.13693
1881 -0.11315 -0.04412 -0.057947 -0.043947 -0.05192 0.18703 -0.17334 -0.059153 0.61671 0.098716 -0.034833 -0.12649 -0.099717 -0.1631
1882 -0.082682 -0.056203 -0.047483 -0.032736 -0.052522 0.21469 -0.17974 -0.0723 0.55013 0.068562 -0.026663 -0.14344 -0.10812 -0.12717
1883 -0.10496 -0.074727 -0.051851 -0.052143 -0.056645 0.3822 -0.18712 -0.10428 0.39909 0.060535 -0.05855 -0.15156 -0.062636 -0.1216
1884 -0.10146 -0.059851 -0.056736 -0.064301 -0.059769 0.45824 -0.19046 -0.095531 0.27251 0.052132 -0.043605 -0.12722 -0.090389 -0.11338
1885 -0.092346 -0.071441 -0.018374 0.17421 -0.050223 0.40561 -0.18276 -0.092349 0.24316 0.090657 -0.042509 -0.13216 -0.096135 -0.14464
1886 -0.10767 -0.073126 -0.031358 0.2448 -0.03682 0.3 -0.18117 -0.091885 0.24495 0.20052 -0.042513 -0.12786 -0.11149 -0.08917
1887 -0.10777 -0.083122 -0.0596 0.22235 -0.058634 0.22164 -0.19207 -0.11289 0.22003 0.25504 -0.068536 -0.14378 -0.092672 -0.15544
1888 -0.08969 -0.062109 -0.05102 0.2073 -0.048726 0.20318 -0.19213 -0.10517 0.23545 0.26734 -0.04924 -0.13774 -0.076975 -0.10752
1889 -0.1135 -0.0608 -0.030116 0.31716 -0.055775 0.17129 -0.19189 -0.11374 0.21876 0.26515 -0.026326 -0.16521 -0.065844 -0.14151
1890 -0.12679 -0.090785 -0.079848 0.15359 -0.078909 0.1586 -0.21634 -0.15082 0.18557 0.16952 -0.070456 -0.16138 -0.11605 -0.18202
1891 -0.092641 -0.071505 -0.047072 0.083112 -0.043633 0.30149 -0.19791 -0.12936 0.20003 0.13233 -0.056288 -0.12394 -0.14934 -0.1424
1892 -0.09865 -0.073689 -0.070276 0.050451 -0.038824 0.52684 -0.15971 -0.098796 0.19519 0.12264 -0.048362 -0.11404 -0.096219 -0.11332
1893 -0.097333 -0.085568 -0.079695 0.0060269 -0.065291 0.48598 -0.1969 -0.14072 0.16288 0.061574 -0.065608 -0.14498 -0.11626 -0.13366
1894 -0.086556 -0.077702 -0.08549 0.017369 -0.050246 0.41389 -0.17878 -0.12865 0.15208 0.052211 -0.070447 0.0013644 -0.10785 -0.16288
1895 -0.10268 -0.098759 -0.070392 -0.0072105 -0.055841 0.29827 -0.17856 -0.14512 0.14982 0.057871 -0.060497 0.08722 -0.098141 -0.17115
1896 -0.11146 -0.12425 -0.088787 0.0083437 -0.060566 0.25777 -0.19777 -0.1452 0.15304 0.057666 -0.06935 0.087971 -0.089012 -0.17774
1897 -0.089867 -0.082854 -0.083635 0.055084 -0.078583 0.18505 -0.19665 -0.12148 0.14107 0.022997 -0.057873 0.10746 -0.093194 -0.11505
1898 -0.11028 -0.090586 -0.065925 0.25917 -0.08099 0.18506 -0.17074 -0.13598 0.11295 0.084909 -0.075517 0.13537 -0.10489 -0.12587
1899 -0.11908 -0.11734 -0.082941 0.30032 -0.073454 0.15032 -0.19984 -0.18372 0.11851 0.21352 -0.095114 0.10331 -0.15715 -0.14287
1900 -0.10771 -0.091203 -0.040637 0.29331 -0.038029 0.19871 -0.15578 -0.13269 0.11559 0.27347 -0.062337 0.028135 -0.099763 -0.16872
1901 -0.1119 -0.11279 -0.077107 0.30329 -0.050183 0.19009 -0.16033 -0.1436 0.086374 0.2487 -0.069385 -0.0025707 -0.10595 -0.13303
1902 -0.091191 -0.083878 -0.067438 0.28061 -0.056996 0.19032 -0.16994 -0.13274 0.095013 0.20074 -0.076827 -0.049025 -0.12543 -0.13303
1903 -0.10438 -0.11507 -0.071561 0.34625 -0.066511 0.1771 -0.16369 -0.14676 0.08614 0.17158 -0.084414 -0.075678 -0.14203 -0.17316
1904 -0.092809 -0.082856 -0.062279 0.38165 -0.048426 0.40373 -0.18124 -0.12637 0.074986 0.12263 -0.073234 -0.075694 -0.14407 -0.12777
1905 -0.10203 0.12542 -0.068028 0.28579 -0.041024 0.5139 -0.15508 -0.13566 0.080337 0.087389 -0.07203 -0.065035 -0.11237 -0.1529
1906 -0.12378 0.14603 -0.06642 0.22883 -0.04811 0.42147 -0.16753 -0.15723 0.072864 0.14135 -0.065441 -0.074135 -0.11838 -0.097176
1907 -0.10721 0.10844 -0.075893 0.1638 -0.064305 0.25165 -0.17326 -0.13774 0.040999 0.24866 -0.080101 -0.06984 -0.098544 -0.16301
1908 -0.11568 0.10677 -0.10326 0.13823 -0.072842 0.20824 -0.18078 -0.1566 0.026918 0.16915 -0.10129 -0.068771 -0.11589 -0.16909
1909 -0.11226 0.037437 -0.080743 0.11693 -0.068124 0.21206 -0.18191 -0.1577 0.02603 0.13843 -0.09249 -0.074873 -0.083638 -0.16236
1910 -0.12307 -0.036461 -0.080359 0.14641 -0.069448 0.17416 -0.19292 -0.18424 0.03672 0.11409 -0.10942 -0.075441 -0.11147 -0.18397
1911 -0.085752 -0.0017853 -0.0082932 0.42409 -0.039994 0.21228 -0.17223 -0.14461 0.062031 0.14792 -0.058632 -0.060596 -0.11236 -0.15709
1912 -0.10359 -0.040079 -0.072529 0.50275 -0.048542 0.20353 -0.18528 -0.16799 0.034684 0.32098 -0.087717 -0.069503 -0.13596 -0.16417
1913 -0.079693 -0.033105 -0.056938 0.46261 -0.048325 0.22082 -0.15953 -0.14741 0.032755 0.30972 -0.067234 -0.07191 -0.1384 -0.13858
1914 -0.11773 -0.023183 -0.066519 0.46262 -0.060822 0.27847 -0.1823 -0.16158 0.023613 0.30714 -0.070501 -0.081836 -0.089111 -0.16294
1915 -0.079476 -0.0071174 -0.021176 0.4792 -0.034074 0.50504 -0.14353 -0.12568 0.039611 0.24127 -0.070624 -0.055818 -0.097617 -0.16275
1916 -0.072137 0.13905 -0.041769 0.50316 -0.032578 0.59569 -0.16411 -0.15429 -0.0062768 0.13244 -0.089463 -0.07037 -0.11615 -0.13464
1917 -0.1176 0.1426 -0.095058 0.4785 -0.07028 0.41784 -0.20053 -0.20494 -0.028248 0.10052 -0.11366 -0.089314 -0.12331 -0.17788
1918 -0.10625 0.1371 -0.06562 0.47886 -0.052289 0.27929 -0.18689 -0.16244 -0.019036 0.074205 -0.093959 -0.084465 -0.13193 -0.13532
1919 -0.10359 0.16166 -0.073677 0.49076 -0.086315 0.21976 -0.18947 -0.1596 -0.046486 0.051759 -0.10776 -0.11313 -0.15689 -0.17241
1920 -0.074043 0.18229 -0.023308 0.50887 -0.034604 0.25492 -0.15574 -0.15218 -0.0034201 0.06403 -0.083793 -0.075268 -0.088991 -0.10358
1921 -0.10522 0.082226 -0.071857 0.49939 -0.052243 0.20055 -0.17383 -0.18251 -0.030242 0.048433 -0.081735 -0.10697 -0.085436 -0.15172
1922 -0.095356 0.032386 -0.079554 0.51393 -0.058922 0.23262 -0.16758 -0.16536 -0.026444 0.045884 -0.099526 -0.094287 -0.12532 -0.14426
1923 -0.10458 -0.0047852 -0.053132 0.54268 -0.06517 0.19703 -0.17934 -0.16889 -0.026568 0.056709 -0.11803 -0.10223 -0.1024 -0.17574
1924 -0.1031 0.029575 -0.040625 0.50141 -0.062359 0.20148 -0.1975 -0.17648 -0.02275 0.058452 -0.092951 -0.086772 -0.093641 -0.15675
1925 -0.12075 0.014522 -0.056931 0.52188 -0.059681 0.19352 -0.18603 -0.17594 -0.028286 0.035169 -0.11039 -0.11575 -0.09359 -0.17601
1926 -0.10105 0.06815 -0.046117 0.51647 -0.056733 0.20669 -0.19387 -0.18182 -0.026632 0.067791 -0.11155 -0.079407 -0.10242 -0.14991
1927 -0.098184 0.24537 -0.0391 0.47659 -0.068199 0.15905 -0.20433 -0.16788 -0.043212 0.036429 -0.077719 -0.075837 -0.11367 -0.14871
1928 -0.134 0.19914 -0.070237 0.388 -0.069639 0.15664 -0.18295 -0.17637 -0.062784 0.0095619 -0.10925 -0.074715 -0.12981 -0.13533
1929 -0.12793 0.20963 -0.067734 0.29782 -0.096648 0.11032 -0.21501 -0.17581 -0.077394 -0.0053665 -0.13599 -0.10109 -0.14413 -0.16822
1930 -0.13104 0.23646 -0.061939 0.28431 -0.084089 0.13449 -0.1959 -0.19316 -0.071092 -0.0078213 -0.094334 -0.098464 -0.1336 -0.13481
1931 -0.12761 0.21503 -0.09622 0.27374 -0.090505 0.11754 -0.18806 -0.18496 -0.065964 0.0012694 -0.13205 -0.1207 -0.12202 -0.17176
1932 -0.11767 0.25468 -0.05588 0.298 -0.082863 0.15162 -0.16912 -0.17198 -0.042286 0.0042642 -0.11253 -0.10379 -0.10397 -0.17583
1933 -0.13267 0.20896 -0.053798 0.34127 -0.083066 0.11168 -0.0025397 -0.20767 -0.076915 -0.0009432 -0.12492 -0.13246 -0.15303 -0.20248
1934 -0.16652 0.27961 -0.089959 0.48283 -0.097756 0.087972 0.082159 -0.21094 -0.09493 -0.0004561 -0.11329 -0.13823 -0.13353 -0.15816
1935 -0.13584 0.23669 -0.071835 0.49789 -0.069992 0.073346 0.024469 -0.20033 -0.10403 -0.023438 -0.13573 -0.12815 -0.15156 -0.18249
1936 -0.1266 0.30107 -0.052213 0.49155 -0.064852 0.089012 -0.077034 -0.19565 -0.094271 0.013885 -0.13023 -0.12563 -0.12117 -0.12665
1937 -0.13316 0.29586 -0.068 0.41028 -0.087068 0.066452 -0.12079 -0.18605 -0.097349 -0.0085694 -0.12297 -0.13202 -0.15612 -0.1638
1938 -0.11097 0.32343 -0.078624 0.28289 -0.087319 0.080777 -0.14185 -0.18989 -0.095895 -0.0083313 -0.10842 -0.13282 -0.09929 -0.13008
1939 -0.12974 0.27751 -0.087653 0.24428 -0.11288 0.094179 -0.14886 -0.20283 -0.093756 -0.026032 -0.14926 -0.13476 -0.13654 -0.16132
1940 -0.11617 0.29819 -0.10839 0.22393 -0.10253 0.033951 -0.16718 -0.20454 -0.1227 -0.059221 -0.12657 -0.1131 -0.13018 -0.18536
1941 -0.1257 0.30805 -0.080495 0.22399 -0.074732 0.049682 -0.15115 -0.19503 -0.09303 -0.027158 -0.10966 -0.084094 -0.069622 -0.13948
1942 -0.10889 0.32159 -0.067301 0.24046 -0.075876 0.078058 -0.11948 -0.18875 -0.090728 -0.04636 -0.1087 -0.071568 -0.11433 -0.11624
1943 -0.12824 0.30573 -0.10727 0.19511 -0.087718 0.03545 -0.12795 -0.20471 -0.1106 -0.05939 -0.12 -0.10302 -0.14224 -0.11069
1944 -0.089933 0.38668 -0.085365 0.36439 -0.063464 0.063422 0.11794 -0.19095 -0.099065 -0.0030065 -0.085057 -0.086724 -0.098652 -0.099487
1945 -0.12896 0.34678 -0.066417 0.42264 -0.05975 0.064898 0.18385 -0.19087 -0.094263 -0.018516 -0.11393 -0.10696 -0.13841 -0.13958
1946 -0.10712 0.3335 -0.083747 0.38196 -0.081274 0.010551 0.13603 -0.19065 -0.11713 -0.013476 -0.12863 -0.10322 -0.12754 0.052049
1947 -0.034172 0.3425 -0.06214 0.41574 -0.07075 0.026528 0.11197 -0.19706 -0.10515 -0.036778 -0.12138 -0.10256 -0.11726 0.17142
1948 0.14908 0.35397 -0.081048 0.28635 -0.081237 0.022431 -0.041781 -0.19794 -0.1383 -0.043696 -0.13737 -0.12555 -0.1266 0.16842
1949 0.1303 0.3568 -0.078693 0.21645 -0.075062 0.036533 -0.048638 -0.19413 -0.10933 -0.023858 -0.11784 -0.13152 -0.13185 0.15908
1950 0.13937 0.36887 -0.071681 0.1934 -0.064548 0.034147 -0.045634 -0.18989 -0.10382 -0.036413 -0.10412 -0.099791 -0.10795 0.037097
1951 0.029208 0.36097 -0.0728 0.19479 -0.066674 0.042839 -0.045132 -0.1873 -0.096058 -0.043468 -0.099742 -0.050023 -0.092189 -0.028175
1952 -0.026288 0.36119 -0.073966 0.19122 -0.088328 0.031174 -0.051092 -0.19277 -0.1162 -0.067394 -0.10855 -0.037604 -0.12016 -0.020397
1953 -0.05736 0.3479 -0.078418 0.15426 -0.10681 0.0016114 -0.066929 -0.20666 -0.11366 -0.050609 -0.12477 -0.013256 -0.11133 -0.064134
1954 -0.04593 0.37163 -0.09166 0.14332 -0.095771 0.0033077 -0.069918 -0.1902 -0.11589 -0.036727 -0.12044 -0.046112 -0.07967 -0.0064024
1955 -0.04302 0.38563 -0.075258 0.14452 -0.10449 0.0088339 0.046926 -0.17555 -0.11145 -0.052583 -0.11976 -0.073046 -0.11666 -0.052942
1956 -0.060303 0.34757 -0.080388 0.13007 -0.099566 -0.024819 0.21739 -0.19874 -0.14214 -0.059326 -0.12708 -0.081553 -0.15654 -0.089643
1957 -0.082425 0.35613 -0.095814 0.11116 -0.091172 -0.031927 0.21044 -0.19913 -0.13525 -0.066116 -0.1237 -0.091484 -0.12041 -0.039267
1958 -0.080542 0.34349 -0.081487 0.092262 -0.092937 -0.011503 0.27711 -0.20958 -0.11619 -0.067231 -0.12196 -0.076973 -0.10236 0.036027
1959 -0.08609 0.287 -0.11211 0.08994 -0.088908 -0.023909 0.10357 -0.21534 -0.15261 -0.073676 -0.14031 -0.074472 -0.084419 0.1165
1960 -0.085998 0.3297 -0.081936 0.097985 -0.11204 -0.036524 0.0077685 -0.19372 -0.13633 -0.078232 -0.119 -0.045629 -0.067871 0.21795
1961 -0.079893 0.30406 -0.067158 0.1022 -0.076908 -0.017793 0.0030523 -0.21554 -0.13196 -0.052147 -0.12857 -0.0061039 -0.068787 0.24452
1962 -0.084627 0.28108 -0.073105 0.094798 -0.089438 -0.0099823 -0.015824 -0.18176 -0.12934 -0.047752 -0.14394 -0.0032549 -0.086611 0.22042
1963 -0.077015 0.29972 -0.11379 0.06412 -0.11036 -0.037297 -0.028623 -0.19073 -0.1358 -0.069278 -0.1163 -0.0040779 -0.13318 0.23655
1964 -0.073359 0.29466 -0.081479 0.053071 -0.098542 -0.026676 -0.021593 -0.17744 -0.13574 -0.05722 -0.13108 -0.028253 -0.12816 0.22456
1965 -0.076291 0.31863 -0.084502 0.031618 -0.085012 -0.041243 0.073728 -0.17044 -0.15774 -0.074831 -0.12505 -0.081198 -0.12801 0.11274
1966 -0.082607 0.28801 -0.088633 0.057817 -0.085791 -0.022918 0.29899 -0.1701 -0.14699 -0.043955 -0.10602 -0.085175 -0.11837 0.058979
1967 -0.091106 0.3085 -0.081216 0.02919 -0.084224 -0.018013 0.3034 -0.18419 -0.13197 -0.069422 -0.087744 -0.084728 -0.10108 0.033635
1968 -0.074297 0.25922 -0.068562 0.045583 -0.080591 -0.041673 0.24381 -0.10084 -0.14466 -0.044713 -0.1166 -0.078312 -0.11423 0.050382
1969 -0.089855 0.23569 -0.10595 0.014305 -0.11178 -0.078752 0.08475 0.039149 -0.17122 -0.064399 -0.11245 -0.11866 -0.13425 0.092284
1970 -0.096612 0.20057 -0.098245 -0.011163 -0.11101 -0.040663 0.015501 0.087109 -0.15231 -0.085461 -0.10054 -0.10625 -0.094594 0.26125
1971 -0.09637 0.19017 -0.10186 -0.0051423 -0.10027 -0.080316 -0.034407 0.078622 -0.16465 -0.091063 -0.11881 -0.075507 -0.15858 0.29129
1972 -0.098989 0.18117 -0.11594 -0.012182 -0.093365 -0.076654 -0.024535 0.0049179 -0.15815 -0.092688 -0.13567 -0.036418 -0.10782 0.26859
1973 -0.10946 0.19342 -0.080835 -0.006182 -0.09023 -0.072433 -0.011948 -0.079825 -0.15232 -0.067232 -0.14126 -0.021056 -0.12402 0.29091
1974 -0.11113 0.1625 -0.11225 -0.04009 -0.11855 -0.097367 0.0026664 -0.12282 -0.18057 -0.10157 -0.15284 -0.076775 -0.11638 0.25808
1975 -0.082019 0.18323 -0.058041 -0.012435 -0.090844 -0.068704 0.20153 -0.11115 -0.1515 -0.078694 -0.13591 -0.056743 -0.088994 0.33016
1976 -0.10087 0.15672 -0.093105 -0.040811 -0.071931 -0.075275 0.29703 -0.13797 -0.16184 -0.11656 -0.14038 -0.089853 -0.086015 0.29444
1977 -0.091167 0.17357 -0.097401 -0.032177 -0.029381 -0.068449 0.33864 -0.13022 -0.16013 -0.081287 -0.13388 -0.063522 -0.12678 0.35191
1978 -0.093185 0.14562 -0.10101 -0.035406 -0.056327 -0.093675 0.22967 -0.11193 -0.14584 -0.10523 -0.14791 -0.095861 -0.11693 0.38582
1979 -0.024571 0.17626 -0.089959 -0.035969 -0.051936 -0.058489 0.13015 -0.10142 -0.16908 -0.092962 -0.12807 -0.09272 -0.092082 0.4439
1980 0.33076 0.14111 -0.078785 -0.056254 -0.042234 -0.059751 0.07699 0.08056 -0.1549 -0.06536 -0.11873 -0.073447 -0.087471 0.38662
1981 0.31714 0.20901 -0.078255 -0.05433 -0.052587 -0.047263 0.078144 0.15686 -0.13428 -0.070335 -0.094954 -0.059585 -0.081411 0.42388
1982 0.25873 0.21014 -0.073943 -0.075452 -0.089616 -0.090076 0.041897 0.21927 -0.16956 -0.11881 -0.077976 -0.049345 -0.078824 0.4255
1983 0.22996 0.18921 -0.084845 -0.055709 -0.066517 -0.1064 0.21871 0.24318 -0.14451 -0.091087 -0.050631 -0.021789 -0.09898 0.39597
1984 0.1314 0.1865 -0.062686 -0.075623 -0.08735 -0.12648 0.3839 0.19051 -0.14778 -0.10615 -0.040631 -0.054056 -0.12342 0.37606
1985 0.018106 0.17162 -0.029992 -0.092434 -0.084823 -0.11561 0.37599 0.11466 -0.16602 -0.12009 0.014666 -0.065202 -0.12133 0.41699
1986 -0.0043541 0.14191 0.069658 -0.058824 -0.068556 -0.083581 0.32053 0.01826 -0.15647 -0.1229 0.11425 -0.087416 -0.11902 0.40083
1987 -0.028544 0.14068 0.087666 -0.074499 -0.081767 -0.10333 0.2117 -0.010506 -0.15457 -0.11873 0.097489 0.027401 -0.13743 0.42819
1988 -0.057563 0.12767 0.10647 -0.081314 -0.099452 -0.13505 0.080741 -0.018747 -0.16306 -0.11233 0.12105 0.1093 -0.11004 0.44074
1989 -0.067524 0.11762 0.098047 -0.096413 -0.10866 -0.1251 0.044694 0.025095 -0.16472 -0.12142 0.05351 0.12866 -0.07394 0.45387
1990 -0.07437 0.11529 0.098447 -0.070049 -0.090636 -0.089936 0.065078 0.32658 -0.16394 -0.097487 0.013325 0.15962 -0.081872 0.47765
1991 -0.085952 0.060266 0.061219 -0.08838 -0.10635 -0.15214 0.043734 0.35994 -0.16958 -0.12584 -0.057441 0.079615 -0.12984 0.42551
1992 -0.06903 0.06132 0.069262 -0.090018 -0.079375 -0.12584 0.27736 0.43866 -0.14834 -0.090968 -0.066152 0.051101 -0.10769 0.45224
1993 -0.084758 0.0725 0.052527 -0.08656 -0.083074 -0.10765 0.39153 0.42009 -0.1232 -0.097521 -0.06109 0.063676 -0.040041 0.45204
1994 -0.10451 0.0234 0.018435 -0.097534 -0.078069 -0.11362 0.35881 0.3592 -0.12782 -0.11084 -0.08951 0.074958 -0.090862 0.36275
1995 -0.09259 0.03081 0.038329 -0.10156 -0.092492 -0.12102 0.25971 0.37518 -0.1458 -0.10875 -0.070406 0.033017 -0.057427 0.41658
1996 -0.11223 0.009477 -0.0028008 -0.11235 -0.092832 -0.15782 0.13281 0.34881 -0.14317 -0.11767 -0.097523 -0.013302 -0.082977 0.34031
1997 -0.10201 0.043522 0.022535 -0.10331 -0.10059 -0.1238 0.079468 0.38841 -0.13625 -0.11483 -0.085957 -0.0046124 -0.12679 0.39681
1998 -0.12848 0.0041131 0.00080749 -0.12354 -0.11719 -0.13535 0.068169 0.46118 -0.16019 -0.11905 -0.090905 -0.036596 -0.13146 0.34186
1999 -0.10269 -0.016985 0.0069677 -0.12669 -0.10126 -0.16925 0.063248 0.52426 -0.16481 -0.11431 -0.099224 -0.020973 -0.14653 0.35307
2000 -0.11334 -0.00128 0.0083703 -0.11219 -0.10731 -0.15135 0.062004 0.56486 -0.16175 -0.11153 -0.077949 -0.028737 -0.12339 0.31827
2001 -0.13126 -0.042276 -0.0098609 -0.14877 -0.10872 -0.14853 0.047756 0.53053 -0.15331 -0.12224 -0.11012 -0.033251 -0.13267 0.26575
2002 -0.10901 -0.029908 -0.0055081 -0.12815 -0.095341 -0.15559 0.34459 0.55415 -0.16253 -0.12396 -0.081537 -0.027212 -0.078884 0.31254
2003 -0.094215 0.0075835 -0.0083946 -0.11341 -0.071561 -0.12637 0.38467 0.59215 -0.12667 -0.10356 -0.056694 0.025127 -0.11823 0.30575
2004 -0.12267 -0.030394 -0.012846 -0.1394 -0.094913 -0.15394 0.34498 0.55897 -0.13463 -0.13318 -0.094117 0.036568 -0.10265 0.261
2005 -0.13251 -0.022672 -0.030573 -0.1588 -0.1169 -0.18455 0.18067 0.57927 -0.13791 -0.13453 -0.097386 0.093585 -0.13968 0.23983
2006 -0.14139 -0.063067 -0.023142 -0.15464 -0.10643 -0.17399 0.080698 0.53792 -0.17199 -0.13995 -0.11839 0.24349 -0.11042 0.19792
2007 -0.14579 -0.058593 -0.06559 -0.1753 -0.14769 -0.19724 0.031545 0.56894 -0.1897 -0.16071 -0.12336 0.19311 -0.09826 0.1883
2008 -0.10775 -0.034513 -0.015111 -0.15123 -0.10726 -0.15806 0.064553 0.6171 -0.11854 -0.12461 -0.073917 0.1988 -0.060073 0.26266
2009 -0.1211 -0.040416 -0.0060605 -0.13559 -0.094944 -0.1741 0.065216 0.5829 -0.12371 -0.12402 -0.092312 0.23816 0.11431 0.237
2010 -0.12774 -0.035958 -0.016732 -0.14109 -0.091432 -0.14551 0.071591 0.63023 -0.1437 -0.12286 -0.069362 0.17323 0.0060553 0.21559
2011 -0.11266 -0.063911 -0.020672 -0.14257 -0.12119 -0.148 0.07506 0.60276 -0.15092 -0.12955 -0.10512 0.065356 -0.093825 0.21697
2012 -0.12651 -0.037738 -0.031183 -0.14771 -0.1105 -0.18306 0.053594 0.62374 -0.147 -0.13678 -0.095379 0.017525 -0.10326 0.24861
2013 -0.12652 -0.02169 -0.017432 -0.15163 -0.10895 -0.16857 0.062634 0.62837 -0.15249 -0.12181 -0.063236 0.025442 -0.071323 0.18603
2014 -0.11289 -0.054941 -0.05214 -0.13245 -0.10661 -0.17423 0.064055 0.65544 -0.13923 -0.1257 -0.10818 0.028991 -0.077197 0.21584
2015 -0.13451 -0.055574 -0.044307 -0.16253 -0.089356 -0.17088 0.065129 0.62048 -0.14377 -0.13 -0.08835 0.017716 -0.03061 0.23653
2016 -0.14606 -0.063237 -0.036197 -0.15587 -0.11201 -0.17407 0.020729 0.59254 -0.12224 -0.1464 -0.10163 0.018989 -0.11889 0.17617
2017 -0.15096 -0.07431 -0.063337 -0.15609 -0.11339 -0.20292 0.03808 0.56034 -0.16036 -0.15101 -0.11299 0.019976 -0.13167 0.18312
2018 -0.13764 -0.068495 -0.03393 -0.15842 -0.10495 -0.18346 0.021006 0.60983 -0.13656 -0.12468 -0.1024 0.055899 -0.073624 0.19027
2019 -0.14658 -0.050095 -0.055123 -0.1665 -0.11776 -0.20661 -0.0081011 0.59781 -0.14264 -0.13535 -0.088788 0.095508 -0.054039 0.186
2020 -0.12393 -0.056214 -0.035467 -0.16443 -0.11787 -0.16958 -0.014065 0.5413 0.11909 -0.14558 -0.12048 0.21779 -0.063413 0.17223
2021 -0.12843 -0.077736 -0.064815 -0.15456 -0.11872 -0.19689 -0.027835 0.5214 0.21688 -0.12587 -0.11671 0.25188 -0.066749 0.15259
2022 -0.15394 -0.090384 -0.062902 -0.1764 -0.12269 -0.21296 -0.033879 0.43059 0.18476 -0.14378 -0.13361 0.20908 -0.045226 0.13719
2023 -0.12822 -0.077565 -0.06821 -0.1689 -0.11355 -0.18854 -0.025444 0.4128 0.23925 -0.11965 -0.092546 0.24525 -0.11436 0.12676
2024 -0.14652 -0.092539 -0.059645 -0.1817 -0.11678 -0.18227 -0.044122 0.31498 0.20854 -0.12907 -0.13111 0.14143 -0.10027 0.037988
2025 -0.14812 -0.10585 -0.072939 -0.18818 -0.099301 -0.20283 -0.043207 0.33648 0.13378 -0.14102 -0.12778 0.076832 -0.097819 0.091568
2026 -0.10594 -0.089063 -0.067481 -0.15398 -0.091923 -0.1742 -0.035878 0.34591 0.031838 -0.11637 -0.054986 0.073031 -0.10205 0.1189
2027 -0.11796 -0.095251 -0.033858 -0.19069 -0.084092 -0.18313 -0.035301 0.29493 -0.017849 -0.10867 0.035488 0.032012 -0.10745 0.09052
2028 -0.1367 -0.076129 -0.055818 -0.18654 -0.10431 -0.18576 -0.045025 0.29863 -0.045685 -0.11269 0.068616 0.030087 -0.082018 0.086501
2029 -0.12372 -0.058651 -0.042253 -0.15106 -0.1043 -0.1674 -0.059684 0.39055 -0.026538 -0.077108 0.060625 0.066805 -0.080961 0.11751
2030 -0.13476 -0.088439 -0.036182 -0.164 -0.11033 -0.18726 -0.07067 0.522 -0.038836 -0.095334 0.0051344 0.03328 -0.10117 0.047877
2031 -0.14344 -0.10227 -0.051451 -0.17071 -0.10778 -0.18992 -0.078907 0.53834 0.0022015 -0.09816 -0.036212 0.070812 0.037858 0.1175
2032 -0.12813 -0.066407 -0.069813 -0.16643 -0.1005 -0.17233 -0.056522 0.54142 0.25443 -0.069847 -0.045669 0.095323 0.043207 0.085831
2033 -0.13661 -0.098957 -0.065703 -0.16587 -0.091587 -0.19903 -0.069256 0.43595 0.35208 -0.084824 -0.085015 0.19268 0.06038 0.047511
2034 -0.13375 -0.087772 -0.086561 -0.1715 -0.10271 -0.19179 -0.069765 0.33601 0.39704 -0.057176 -0.083953 0.28927 0.030847 0.073173
2035 -0.15682 -0.087376 -0.065812 -0.18204 -0.10034 -0.20603 -0.092006 0.29845 0.43492 -0.057799 -0.072334 0.26614 -0.041345 0.085337
2036 -0.11709 -0.05014 -0.046268 -0.16326 -0.070893 -0.16444 -0.060073 0.32299 0.44454 -0.046985 -0.08662 0.24661 -0.039817 0.058757
2037 -0.15358 -0.085991 -0.074996 -0.17678 -0.088485 -0.19969 -0.09816 0.25321 0.27959 -0.064208 -0.092416 0.21342 -0.097654 0.029163
2038 -0.12485 -0.10139 -0.058077 -0.19066 -0.00036402 -0.21815 -0.096484 0.25919 0.14849 -0.076871 -0.063126 0.1149 -0.12244 0.067955
2039 -0.15174 -0.10566 -0.07148 -0.18824 0.047589 -0.17805 -0.099679 0.20457 0.10952 -0.072186 -0.019255 0.10501 -0.0707 0.031427
2040 -0.12574 -0.096478 -0.065774 -0.17798 0.10781 -0.18174 -0.10657 0.21576 0.093106 -0.043225 0.10051 0.087602 0.011177 0.018416
2041 -0.1311 -0.12207 -0.090313 -0.17943 0.055472 -0.16729 -0.10999 0.2081 0.07102 -0.042452 0.10587 0.085379 0.093053 0.022244
2042 -0.12593 -0.11973 -0.065129 -0.18235 0.010875 -0.1732 -0.11221 0.19014 0.087823 -0.050834 0.10682 0.097382 0.40725 0.0055628
2043 -0.1394 -0.10061 -0.086263 -0.18034 -0.048977 -0.20154 -0.11484 0.20011 0.17974 -0.052568 0.078211 0.042234 0.1097 0.018081
2044 -0.14393 -0.093623 -0.088084 -0.19816 -0.068321 -0.17747 -0.12016 0.18132 0.41407 -0.05294 0.029935 0.053864 0.022095 0.02702
2045 -0.11546 -0.09515 -0.079632 -0.18636 -0.053758 -0.18855 -0.10587 0.19961 0.46175 -0.03721 -0.0057419 0.097014 0.12926 0.0075303
2046 -0.11804 -0.085171 -0.052354 -0.19138 -0.050927 -0.1751 -0.12788 0.18332 0.50262 -0.051419 -0.03179 0.14788 0.32698 0.009446
2047 -0.13216 -0.10595 -0.095906 -0.179 -0.055988 -0.17911 -0.122 0.14687 0.4655 -0.056403 -0.048296 0.26568 0.44188 -0.013746
2048 -0.14126 -0.087579 -0.083811 -0.19583 -0.052784 -0.1804 -0.13273 0.15408 0.42604 -0.060664 -0.049633 0.32396 0.31754 0.014912
2049 -0.11394 -0.11411 -0.066107 -0.18791 -0.076935 -0.19377 -0.13666 0.1636 0.35803 -0.047582 -0.00053351 0.30777 0.2835 -0.00079765
2050 -0.15938 -0.13879 -0.10627 -0.21804 -0.1073 -0.22944 -0.16333 0.081049 0.22795 -0.054315 0.019011 0.17804 0.16379 -0.064731
2051 -0.12635 -0.078491 -0.068404 -0.1812 -0.052444 -0.21389 -0.15772 0.14282 0.21012 0.11445 0.15301 0.13198 0.12482 -0.013406
2052 -0.11836 -0.10002 -0.068802 -0.18036 -0.055463 -0.19443 -0.1524 0.11293 0.18044 0.072064 0.18685 0.10177 0.029888 0.017385
2053 -0.12572 -0.076439 -0.089472 -0.17058 -0.042946 -0.18986 -0.16267 0.13306 0.17015 -0.031189 0.17526 0.074079 0.07939 -0.0011536
2054 -0.12378 -0.1134 -0.077536 -0.19383 0.026282 -0.21754 -0.15115 0.10089 0.16465 -0.044594 0.10727 0.066103 -0.021889 -0.018939
2055 -0.1219 -0.099871 -0.099072 -0.19489 0.15197 -0.18667 -0.14391 0.099394 0.26594 -0.094196 0.046011 0.060547 0.05116 0.0099637
2056 -0.14639 -0.083473 -0.087264 -0.19616 0.19244 -0.17748 -0.15857 0.082175 0.49848 -0.085527 -0.015387 0.067621 -0.0091634 -0.023779
2057 -0.14055 -0.11971 -0.07528 -0.17025 0.17075 -0.16153 -0.15334 0.091644 0.56004 -0.064503 -0.033699 0.067018 0.082596 -0.022988
2058 -0.15461 -0.091706 -0.076123 -0.19002 0.069999 -0.1773 -0.1647 0.05039 0.53025 -0.071722 -0.0079435 0.093436 0.075979 -0.036717
2059 -0.15473 -0.1303 -0.079994 -0.19641 0.018794 -0.18666 -0.16586 0.060647 0.53314 -0.079418 -0.0095789 0.13506 0.23141 -0.033938
2060 -0.15628 -0.087156 -0.068175 -0.204 -0.0030168 -0.19988 -0.17618 0.072341 0.5256 -0.063858 0.074033 0.21001 0.32492 -0.053832
2061 -0.13011 -0.074046 -0.067246 -0.19857 -0.0079062 -0.18981 -0.17367 0.042871 0.46228 -0.078902 0.15279 0.2433 0.23865 -0.011653
2062 -0.1327 -0.076466 -0.092235 -0.18053 0.0085923 -0.19709 -0.16656 0.02619 0.33261 -0.075605 0.22962 0.24549 0.10686 -0.049228
2063 -0.13695 -0.060781 -0.075847 -0.18573 -0.012427 -0.19848 -0.16318 0.056687 0.26899 -0.065271 0.25119 0.22695 0.078519 -0.027108
2064 -0.12438 -0.056165 -0.071758 -0.19621 -0.0098292 -0.16426 -0.16808 0.04868 0.25432 -0.063166 0.22044 0.17379 0.088192 -0.03928
2065 -0.1283 -0.072656 -0.051787 -0.19521 -0.01712 -0.17104 -0.16273 0.047716 0.22686 -0.060946 0.16483 0.087984 0.065287 -0.014362
2066 -0.14073 -0.092955 -0.072241 -0.20308 -0.014138 -0.18864 -0.17961 0.013042 0.21969 -0.057325 0.079042 0.064765 0.096352 -0.025992
2067 -0.17044 -0.10127 -0.086558 -0.20149 0.065789 -0.19746 -0.17139 0.02188 0.18204 -0.084815 0.04479 0.05437 0.067052 -0.031459
2068 -0.14562 -0.079488 -0.053235 -0.18216 0.18288 -0.17918 -0.17258 0.011731 0.25124 -0.069584 0.069594 0.048611 0.074835 -0.03024
2069 -0.14812 -0.092577 -0.085709 -0.2054 0.19948 -0.20749 -0.18024 0.0010221 0.51742 -0.083718 0.041865 0.043675 0.046958 -0.048377
2070 -0.15616 -0.11621 -0.097238 -0.19354 0.1858 -0.18935 -0.19979 0.018106 0.53102 -0.1025 0.083539 0.035757 0.058261 -0.081925
2071 -0.13138 -0.052849 -0.09269 -0.19443 0.14431 -0.1799 -0.159 -0.0080008 0.56253 -0.087527 0.18949 0.05727 0.072742 -0.078747
2072 -0.11372 -0.072727 -0.096557 -0.17938 0.1009 -0.14904 -0.15061 0.014054 0.51339 -0.067979 0.28885 0.095563 0.3818 -0.063679
2073 -0.13891 -0.11762 -0.085961 -0.20588 0.030113 -0.18843 -0.20505 -0.019252 0.36477 -0.047621 0.24089 0.066307 0.31513 -0.11576
2074 -0.11986 -0.1009 -0.07984 -0.20765 0.01965 -0.21968 -0.21472 -0.0028086 0.2721 -0.074864 0.24833 0.041363 0.18241 -0.056866
2075 -0.13958 -0.079488 -0.07658 -0.17881 0.029667 -0.19022 -0.18519 -0.015603 0.25466 -0.071077 0.21828 0.029176 0.067931 -0.094938
2076 -0.13031 -0.001416 -0.07542 -0.20111 0.029564 -0.18217 -0.19581 -0.03859 0.22238 -0.058758 0.16734 0.028812 0.091531 -0.053116
2077 -0.15141 0.036048 -0.076594 -0.2018 -0.0036889 -0.20608 -0.19197 -0.036015 0.21012 -0.050051 0.12069 0.0069854 0.10393 -0.075253
2078 -0.12821 -0.053271 -0.10357 -0.18618 0.03981 -0.16141 -0.17774 -0.026272 0.24673 -0.035856 0.10044 0.014853 0.086881 -0.070711
2079 -0.15028 -0.056329 -0.08404 -0.1786 0.074167 -0.16827 -0.17043 -0.049305 0.21897 0.14926 0.080177 0.02067 0.031423 -0.053536
2080 -0.12766 -0.054541 -0.058678 -0.15215 0.26361 -0.14116 -0.16537 -0.017459 0.2268 0.23363 0.10073 0.033216 0.097663 -0.02993
2081 -0.14248 -0.083587 -0.090663 -0.16937 0.25776 -0.15035 -0.19514 -0.03948 0.2081 0.1832 0.092419 -0.0076421 0.046023 -0.088001
2082 -0.13981 -0.068917 -0.082307 -0.18526 0.20742 -0.15571 -0.19232 -0.060823 0.20662 0.051316 0.18801 -0.001445 0.043237 -0.094544
2083 -0.11059 0.0023583 -0.074426 -0.16711 0.23745 -0.13802 -0.17992 -0.021314 0.21976 0.00060124 0.33135 0.023395 0.10039 -0.085592
2084 -0.14586 0.077147 -0.10405 -0.19837 0.15191 -0.15272 -0.1852 -0.097984 0.19955 -0.04834 0.31276 -0.016262 0.0573 -0.10496
2085 -0.13835 0.04326 -0.1174 -0.18911 0.093411 -0.18658 -0.19241 -0.067914 0.40294 -0.040804 0.30243 -0.013155 0.077515 -0.11291
2086 -0.12327 0.037928 -0.045946 -0.16163 0.087279 -0.15793 -0.19037 -0.051838 0.56087 -0.024627 0.32907 -0.013639 0.077882 -0.072882
2087 -0.14603 -0.040094 -0.099864 -0.20578 0.031908 -0.21555 -0.22284 -0.065988 0.48963 -0.04849 0.27352 -0.05098 0.024285 -0.084557
2088 -0.11793 -0.048643 -0.082054 -0.16683 0.061168 -0.19118 -0.19222 -0.061294 0.53579 -0.0065208 0.21963 -0.031952 0.045582 -0.071252
2089 -0.13778 -0.070914 -0.077112 -0.1532 0.042073 -0.16643 -0.19246 -0.099228 0.3222 0.10603 0.13825 -0.027976 0.020705 -0.087782
2090 -0.14912 -0.066517 -0.093107 -0.086101 0.061594 -0.18399 -0.1949 -0.10398 0.22967 0.21366 0.11384 -0.041627 0.056473 -0.090826
2091 -0.13663 -0.059805 -0.07801 0.049187 0.085638 -0.18993 -0.1963 -0.081639 0.20063 0.24729 0.099266 -0.067302 0.015562 -0.13178
2092 -0.11413 0.10108 -0.063399 0.052131 0.261 -0.17228 -0.17581 -0.085256 0.22688 0.21734 0.1233 -0.050829 0.058119 -0.091744
2093 -0.11463 0.091981 -0.09646 -0.079359 0.28097 -0.18333 -0.19349 -0.095517 0.1662 0.096969 0.12736 -0.068263 0.022439 -0.082811
2094 -0.11484 0.034545 -0.066375 -0.13324 0.27363 -0.18025 -0.20711 -0.087077 0.16817 -0.0059538 0.29548 -0.07664 0.049471 -0.11028
2095 -0.096249 -0.024749 -0.061822 -0.13271 0.25279 -0.17154 -0.18942 -0.066759 0.17933 0.00014733 0.36009 -0.05402 0.016571 -0.090288
2096 -0.12966 -0.027073 -0.082557 -0.16287 0.1984 -0.17641 -0.18906 -0.094381 0.16183 -0.045894 0.37266 -0.058681 -0.0028497 -0.098922
2097 -0.12249 -0.025091 -0.069412 -0.14207 0.16525 -0.15638 -0.17256 -0.09451 0.17406 -0.026836 0.3393 -0.06815 0.053508 -0.10982
2098 -0.12428 -0.067789 -0.12883 -0.1541 0.10493 -0.18111 -0.18957 -0.09241 0.14047 -0.017593 0.25191 -0.066426 0.0037423 -0.11277
2099 -0.14892 -0.0516 -0.090517 -0.13675 0.10009 -0.16081 -0.19138 -0.079666 0.16377 -0.021093 0.17578 -0.052901 -0.0082606 -0.10153
2100 -0.13969 -0.037953 -0.086927 -0.16849 0.094922 -0.14663 -0.20371 -0.12082 0.13074 0.17464 0.17205 -0.072941 -0.0071572 -0.10291
2101 -0.15019 -0.086377 -0.10322 -0.16239 0.08892 -0.16625 -0.19624 -0.12044 0.1153 0.18246 0.13601 -0.058072 -0.033616 -0.10319
2102 -0.15402 -0.076609 -0.062399 -0.1636 0.068448 -0.18609 -0.19997 -0.10956 0.12812 0.19036 0.11766 -0.11022 -0.023009 -0.10481
2103 -0.14768 -0.061015 -0.072375 -0.16958 0.18716 -0.16717 -0.18975 -0.12925 0.13491 0.13482 0.10698 -0.075305 -0.00064702 -0.12229
2104 -0.12784 -0.079741 -0.090892 -0.14463 0.31299 -0.1726 -0.20201 -0.11566 0.10136 0.036068 0.11141 -0.078113 -0.059906 -0.087742
2105 -0.1702 -0.092966 -0.092183 -0.16474 0.32514 -0.16568 -0.20766 -0.14387 0.10752 -0.0026458 0.11892 -0.082858 -0.055337 -0.13123
2106 -0.15026 -0.10398 -0.10034 -0.17538 0.31101 -0.16065 -0.21529 -0.13762 0.061101 -0.05091 0.18685 -0.10566 -0.050968 -0.12216
2107 -0.15392 -0.1238 -0.1015 -0.17693 0.24396 -0.19967 -0.22684 -0.13622 0.072794 -0.047209 0.2966 -0.12328 -0.079214 -0.10366
2108 -0.14177 -0.076798 -0.091271 -0.16744 0.19364 -0.18255 -0.19947 -0.12579 0.095825 -0.023287 0.3222 -0.08704 -0.017063 -0.14484
2109 -0.12035 -0.063763 -0.058247 -0.16658 0.16252 -0.14108 -0.19353 -0.12663 0.095737 0.021314 0.31473 -0.099617 -0.040417 -0.11637
2110 -0.10256 -0.079868 -0.074395 -0.16131 0.11658 -0.15122 -0.2144 -0.12033 0.089637 0.21469 0.26409 -0.10569 -0.014413 -0.092266
2111 -0.13869 -0.081185 -0.071384 -0.15973 0.13254 -0.16319 -0.21677 -0.11951 0.067854 0.28941 0.20384 -0.087338 -0.013559 -0.093653
2112 -0.14427 -0.11972 -0.12521 -0.18153 0.082302 -0.023872 -0.24429 -0.17227 0.020074 0.23855 0.12269 -0.11232 -0.10813 -0.14102
2113 -0.13472 -0.10387 -0.097849 -0.17579 0.11046 0.17065 -0.21416 -0.14421 0.068368 0.21191 0.12921 -0.093749 -0.017848 -0.13197
2114 -0.14164 -0.1109 -0.087005 -0.18469 0.13802 0.25662 -0.20193 -0.13582 0.053086 0.14721 0.11583 -0.09549 -0.018314 -0.16413
2115 -0.13297 -0.093235 -0.059307 -0.1745 0.27503 0.05182 -0.2117 -0.14911 0.045101 0.073035 0.12654 -0.082216 -0.078119 -0.13263
2116 -0.13581 -0.13474 -0.10489 -0.19428 0.33551 -0.08072 -0.23303 -0.15545 0.0096573 0.026372 0.096963 -0.10527 -0.06919 -0.14929
2117 -0.15405 -0.09829 -0.13409 -0.18951 0.36493 -0.065634 -0.22546 -0.16411 -0.0068677 -0.00053769 0.10989 -0.11312 -0.072384 -0.14178
2118 -0.15077 -0.12897 -0.11332 -0.21553 0.26284 -0.11758 -0.23379 -0.15109 -0.0067428 -0.00057113 0.13156 -0.11496 -0.092015 -0.16397
2119 -0.12958 -0.071078 -0.073117 -0.17724 0.24608 -0.082642 -0.21396 -0.12017 0.025666 0.21948 0.23604 -0.13377 -0.039025 -0.12969
2120 -0.13905 -0.074925 -0.074964 -0.17118 0.17418 -0.08266 -0.2041 -0.1365 0.002532 0.30763 0.31019 -0.10425 -0.029642 -0.1223
2121 -0.11972 -0.12311 -0.11992 -0.15904 0.14359 -0.086594 -0.19606 -0.16348 -0.019447 0.33878 0.32632 -0.12726 -0.033883 -0.14554
2122 -0.12504 -0.13215 -0.11933 -0.19357 0.12368 -0.10144 -0.22315 -0.15884 -0.017331 0.26874 0.30105 -0.13971 -0.046032 -0.11516
2123 -0.11024 -0.06884 -0.075659 -0.16184 0.14945 -0.070577 -0.2061 -0.13352 -0.019543 0.22591 0.26661 -0.087966 -0.0092228 -0.12094
2124 -0.10746 -0.005343 -0.063983 -0.15819 0.16376 0.23427 -0.21081 -0.13095 0.0018413 0.16752 0.1738 -0.12566 -0.025991 -0.14113
2125 -0.094258 0.058423 -0.092356 -0.18976 0.17688 0.35011 -0.21004 -0.12918 -0.019755 0.12688 0.14143 -0.10205 -0.03335 -0.12227
2126 -0.10159 0.09093 -0.10118 -0.16587 0.16508 0.2425 -0.22773 -0.15457 -0.019816 0.096586 0.15864 -0.11995 -0.010853 -0.12515
2127 -0.1371 0.028086 -0.12389 -0.18146 0.19192 0.062975 -0.2286 -0.18412 -0.042663 0.092429 0.097968 -0.1445 -0.067308 -0.18596
2128 -0.11178 -0.028146 -0.062235 -0.18623 0.22164 0.017391 -0.19901 -0.14985 -0.024349 0.12542 0.10957 -0.11766 -0.073492 -0.15418
2129 -0.087706 -0.027295 -0.077429 -0.16167 0.25331 0.0067783 -0.21857 -0.1565 -0.020017 0.28446 0.12327 -0.11338 -0.023139 -0.11897
2130 -0.10699 -0.081755 -0.1165 -0.16997 0.36386 0.0099687 -0.20865 -0.16732 -0.028889 0.327 0.10199 -0.11664 -0.024292 -0.14272
2131 -0.10588 -0.051939 -0.079168 -0.11765 0.36234 0.033181 -0.18851 -0.16097 -0.051583 0.29464 0.12789 -0.13381 -0.025387 -0.11236
2132 -0.082979 -0.049454 -0.054856 0.059368 0.31885 0.04417 -0.20028 -0.14542 -0.035176 0.32187 0.13479 -0.12271 -0.031817 -0.11057
2133 -0.11297 -0.074983 -0.076179 0.11656 0.19877 0.20512 -0.22544 -0.17995 -0.066115 0.3136 0.12834 -0.15699 -0.099161 -0.094755
2134 -0.052586 -0.067554 -0.071436 0.08482 0.19946 0.29205 -0.20377 -0.1633 -0.065339 0.28636 0.17027 -0.14368 -0.044114 -0.12379
2135 0.059565 -0.074786 -0.050955 0.040713 0.1591 0.33645 -0.20578 -0.16306 -0.054093 0.32228 0.17586 -0.15581 -0.098844 -0.12274
2136 0.11661 0.049026 -0.095712 -0.066963 0.14193 0.21778 -0.22108 -0.16588 -0.063171 0.29695 0.17935 -0.13613 -0.089406 -0.15433
2137 0.058592 0.059401 -0.062691 -0.11224 0.1468 0.11085 -0.21379 -0.1678 -0.065012 0.29676 0.12586 -0.14539 -0.058376 -0.15088
2138 -0.033943 0.029379 -0.10281 -0.12426 0.11809 0.074165 -0.24215 -0.19458 -0.073826 0.2461 0.093719 -0.14872 -0.055791 -0.13663
2139 -0.037661 0.071379 -0.050189 -0.080589 0.17849 0.1302 -0.18215 -0.15663 -0.040203 0.20239 0.094642 -0.11914 -0.031507 -0.13653
2140 -0.040665 0.079193 -0.093127 -0.12144 0.14592 0.078717 -0.21667 -0.17748 -0.057979 0.14397 0.078598 -0.15042 -0.088043 -0.16208
2141 -0.06076 0.13492 -0.083021 -0.12905 0.16236 0.24685 -0.21464 -0.2011 -0.086006 0.1173 0.062987 -0.15955 -0.085347 -0.12938
2142 -0.041585 0.1629 -0.048385 -0.096907 0.18129 0.43624 -0.19647 -0.15535 -0.068388 0.19128 0.066454 -0.1483 -0.046733 -0.11839
2143 -0.043788 0.11497 -0.082136 -0.12062 0.18641 0.44754 -0.18956 -0.16761 -0.072644 0.2013 0.092534 -0.1271 -0.029196 -0.13198
2144 -0.05342 0.012266 -0.064702 -0.12088 0.14057 0.34066 -0.19321 -0.16385 -0.097267 0.2664 0.073652 -0.090245 -0.071378 -0.10262
2145 -0.073074 -0.038028 -0.082959 -0.11056 0.14134 0.21257 -0.011019 -0.18239 -0.10084 0.34002 0.041274 -0.054512 -0.078715 -0.12656
2146 0.00019214 -0.0025492 -0.054493 -0.091743 0.16319 0.2285 0.1275 -0.01863 -0.066994 0.38339 0.046856 -0.047918 -0.052219 -0.12705
2147 0.11855 -0.0029325 -0.086078 -0.12112 0.12862 0.23681 0.047728 -0.0022749 -0.10152 0.26229 0.033354 -0.067794 -0.043104 -0.14702
2148 0.18174 0.062197 -0.076499 -0.10741 0.12981 0.35159 0.024454 0.092399 -0.067997 0.20784 0.056974 -0.10519 -0.053155 -0.11891
2149 0.14317 0.1828 -0.084027 -0.12212 0.12086 0.52023 -0.11601 0.019208 -0.075281 0.17584 0.059897 -0.12884 -0.083376 -0.078267
2150 0.094654 0.20381 -0.1057 -0.13645 0.12126 0.48493 -0.17929 -0.089626 -0.097773 0.11412 0.042348 -0.14291 -0.091622 -0.14163
2151 0.042455 0.2234 -0.068342 -0.12422 0.14856 0.44851 -0.14394 -0.091947 -0.054792 0.11022 0.054359 -0.11495 -0.053827 -0.13379
2152 -0.0059835 0.1902 -0.073687 -0.13161 0.10441 0.29095 -0.15351 -0.11724 -0.10503 0.11265 0.013253 -0.1498 -0.061456 -0.14462
2153 -0.01367 0.24046 -0.10031 -0.11842 0.096215 0.27176 -0.17227 -0.11465 -0.090938 0.11474 0.0089997 -0.14234 -0.10798 -0.12878
2154 -0.034622 0.12804 -0.10209 -0.12048 0.11321 0.28082 -0.16724 -0.11157 -0.11972 0.096299 0.027013 -0.12164 -0.058651 -0.15689
2155 0.0060808 0.097471 -0.073627 -0.12552 0.11357 0.52088 -0.14326 -0.092061 -0.09278 0.10426 0.018514 -0.057021 -0.04817 -0.10075
2156 -0.00938 0.06584 -0.073015 -0.10285 0.09553 0.56979 -0.13826 -0.10193 -0.07743 0.20168 0.04401 -0.012031 -0.045968 -0.11901
2157 0.15913 0.12796 -0.06811 -0.098172 0.11798 0.53393 -0.13812 -0.11078 -0.078414 0.31447 0.0088381 -0.028752 -0.067066 -0.14044
2158 0.20167 0.22857 -0.073142 0.14302 0.12222 0.39083 0.082871 -0.13004 -0.10283 0.32167 0.02236 -0.011576 -0.067636 -0.10017
2159 0.18958 0.23485 -0.080859 0.12797 0.064249 0.26275 0.12971 -0.1302 -0.12403 0.24361 0.0080229 -0.051581 -0.098065 -0.16002
2160 0.18152 0.20027 -0.047917 0.1794 0.08585 0.3012 0.18188 0.073137 -0.11062 0.18462 0.023029 -0.011485 -0.069463 -0.096623
2161 0.20294 0.21096 -0.08026 0.11237 0.0998 0.2935 0.24334 0.1505 -0.085376 0.11123 0.026466 0.032218 0.029128 -0.14148
2162 0.13909 0.16453 -0.059279 0.022483 0.10335 0.38195 0.030827 0.12703 -0.095735 0.11313 -0.0056987 0.012623 0.061012 -0.1722
2163 0.081046 0.16384 -0.10413 -0.073733 0.072895 0.57216 -0.079433 0.17247 -0.11738 0.064685 0.015413 -0.024704 0.055783 -0.12418
2164 0.001189 0.2319 -0.083318 -0.081826 0.059308 0.58479 -0.088683 0.10924 -0.10488 0.057101 -9.2065e-05 -0.080061 -0.019032 -0.060403
2165 -0.0014141 0.2503 -0.091964 -0.082404 0.05379 0.4722 -0.083165 0.0062797 -0.12587 0.032933 -0.00709 -0.089245 -0.077026 0.057699
2166 -0.015087 0.21042 -0.070586 -0.083151 0.059342 0.3521 -0.086292 -0.067676 -0.092098 0.070994 -0.023914 -0.088663 -0.087178 0.063093
2167 0.017712 0.19986 -0.083217 -0.077867 0.057698 0.32351 -0.084465 -0.099099 -0.12348 0.056287 -0.038606 -0.10076 -0.009334 -0.032509
2168 0.27574 0.20393 -0.054626 -0.08421 0.065673 0.30452 0.092863 -0.066262 -0.1044 0.078847 -0.010558 -0.04052 -0.022442 -0.074449
2169 0.26274 0.2899 -0.089574 -0.079601 0.065821 0.29065 0.29699 -0.077083 -0.11859 0.05602 -0.027464 0.025743 -0.025472 -0.071444
2170 0.26372 0.26962 -0.057327 -0.07438 0.074343 0.3421 0.27371 -0.078985 -0.12737 0.11782 -0.0144 0.053292 -0.069123 -0.11061
2171 0.26271 0.26753 -0.040357 0.11445 0.068901 0.60863 0.22065 -0.071066 -0.10756 0.22594 0.00022163 0.037854 -0.045689 -0.064335
2172 0.29568 0.24401 -0.064879 0.19224 0.079686 0.60588 0.22357 -0.06967 -0.13171 0.22046 -0.011661 0.034972 -0.086973 -0.095218
2173 0.25011 0.176 -0.085291 0.21633 0.091593 0.57548 0.076786 0.085581 -0.11733 0.13962 -0.027892 0.029096 -0.062111 -0.10796
2174 0.22996 0.17644 -0.090679 0.17661 0.049297 0.39934 -0.0077609 0.16553 -0.14869 0.096428 -0.026549 0.014469 -0.045254 -0.07654
2175 0.23084 0.23497 -0.085317 0.1567 0.061255 0.36695 -0.0040184 0.19927 -0.13677 0.05276 -0.056399 0.0054294 -0.053046 -0.093195
2176 0.3883 0.22434 -0.10487 0.027682 0.041528 0.31868 -0.021528 0.20654 -0.15657 0.023896 -0.055098 0.017709 -0.082804 -0.13736
2177 0.40253 0.23896 -0.07273 -0.0046598 0.060846 0.34198 0.078094 0.21826 -0.11021 0.042166 -0.063033 0.045081 -0.028207 -0.10306
2178 0.39912 0.20512 -0.060013 -0.022011 0.044137 0.30467 0.32683 0.20589 -0.12557 0.037898 -0.036877 0.13062 -0.064045 -0.11255
2179 0.2724 0.19824 -0.069921 -0.011433 0.067714 0.56402 0.41476 0.23661 -0.10016 0.041106 -0.035353 0.25766 -0.043295 -0.062248
2180 0.29446 0.24518 -0.056525 -0.026819 0.076793 0.61866 0.41474 0.33861 -0.11939 0.051985 -0.048003 0.28638 -0.06209 -0.092616
2181 0.28384 0.30849 -0.077354 -0.038213 0.049616 0.55866 0.31792 0.22221 -0.12485 0.028259 -0.059379 0.26679 -0.065673 -0.1245
2182 0.39297 0.2936 -0.060016 -0.029666 0.044835 0.42257 0.44392 0.13167 -0.13314 0.022069 -0.074079 0.28036 -0.061814 -0.11741
2183 0.4741 0.25675 -0.07081 0.21204 0.02109 0.33067 0.32997 0.080425 -0.1438 0.034063 -0.067159 0.20259 -0.09476 -0.11829
2184 0.44234 0.23955 -0.043551 0.26365 0.041543 0.30517 0.4871 0.039785 -0.14615 0.066389 -0.048035 0.1744 -0.069589 -0.11386
2185 0.40215 0.21753 -0.040128 0.30685 0.051681 0.33597 0.47737 0.074668 -0.10602 0.072725 -0.0029585 0.17356 -0.067465 -0.10327
2186 0.31678 0.11423 -0.059911 0.24438 0.02619 0.31192 0.48114 0.031483 -0.12964 0.031095 -0.050359 0.14276 -0.1232 -0.10559
2187 0.29339 0.1096 -0.050078 0.30695 0.039241 0.51242 0.50077 0.022308 -0.13068 0.047738 -0.056701 0.15251 -0.065276 0.00062801
2188 0.30762 0.14422 -0.055936 0.32352 0.054985 0.6054 0.51197 0.20758 0.12167 0.034936 -0.048146 0.14331 -0.054025 0.077223
2189 0.36562 0.1514 -0.03299 0.38638 0.064088 0.60348 0.57402 0.33758 0.18033 0.050116 -0.068043 0.17124 -0.051307 0.10379
2190 0.44509 0.26897 -0.036196 0.30954 0.04407 0.48854 0.57096 0.34601 0.23064 0.036746 -0.059953 0.15627 -0.060917 0.14998
2191 0.43012 0.26875 -0.059733 0.2454 0.063698 0.43663 0.56302 0.34769 0.15007 0.02677 -0.069043 0.17046 -0.026018 0.15857
2192 0.38923 0.22718 -0.074521 0.14505 0.02176 0.34127 0.53232 0.26233 -0.010219 0.027257 -0.060242 0.16038 -0.041269 -0.0056338
2193 0.33673 0.16938 -0.043707 0.11492 0.027306 0.34392 0.58408 0.28136 -0.032311 0.0020583 -0.043869 0.17261 -0.079031 -0.0027135
2194 0.2326 0.14036 -0.065028 0.064266 -0.019517 0.31111 0.60317 0.33013 -0.071483 -0.028212 -0.055224 0.14296 -0.10477 -0.056318
2195 0.21349 0.11351 -0.02964 0.12006 0.044294 0.42933 0.65623 0.44784 -0.036346 0.013424 -0.051239 0.21433 -0.082735 -0.026268
2196 0.20012 0.025384 -0.072877 0.38695 0.0056739 0.56157 0.59714 0.38983 -0.088222 0.0075852 -0.10184 0.15138 -0.062045 -0.085928
2197 0.20061 0.099312 -0.053107 0.46364 0.022593 0.55085 0.63026 0.4627 -0.045431 0.028061 -0.067583 0.21098 -0.0759 -0.036435
2198 0.19833 0.081993 -0.066429 0.43521 0.021465 0.52696 0.61838 0.43404 0.27892 0.015698 -0.077294 0.19525 -0.106 -0.018471
2199 0.19324 0.066361 -0.069462 0.4307 0.020748 0.43184 0.62595 0.41377 0.25907 0.0071703 -0.072054 0.20645 -0.06559 0.1445
2200 0.20106 0.04977 -0.070387 0.43706 0.0024041 0.34899 0.60853 0.38258 0.28787 0.017033 -0.090682 0.15174 -0.059771 0.21416
2201 0.2326 0.087266 -0.065634 0.42072 0.0156 0.32337 0.70249 0.43571 0.2236 0.013585 -0.063175 0.17018 -0.10379 0.20363
2202 0.21056 0.086394 -0.066874 0.45691 0.018666 0.29631 0.64197 0.45703 0.12829 0.012319 -0.063493 0.16011 -0.099255 0.19968
2203 0.19556 0.064008 -0.031405 0.52638 0.035038 0.33387 0.66968 0.50955 0.036037 -0.0047354 -0.078957 0.18294 -0.041705 0.21078
2204 0.17022 0.045698 -0.069192 0.45819 0.0031216 0.5222 0.67053 0.44817 0.0038354 -0.00069534 -0.086388 0.16852 -0.096283 0.10314
2205 0.16647 0.015667 -0.020144 0.53034 0.045234 0.6037 0.69802 0.48506 -0.01112 0.0052099 -0.068108 0.18386 -0.095331 0.064959
2206 0.18604 0.04721 -0.035207 0.49926 0.016505 0.53853 0.68787 0.48633 0.011701 -0.0069349 -0.065341 0.12504 -0.13122 0.099982
2207 0.17289 0.02694 -0.076015 0.50557 0.012553 0.42985 0.66595 0.42116 -0.01562 -0.0049388 -0.072122 0.11288 -0.091818 0.012951
2208 0.13316 0.012219 -0.05625 0.50182 0.0035073 0.3077 0.68444 0.42953 -0.023023 -0.02807 -0.098343 0.10019 -0.14087 -0.0033949
2209 0.16914 0.042138 -0.049854 0.57046 0.014202 0.32465 0.67497 0.45256 0.12615 -0.018044 -0.069648 0.11787 -0.074467 0.032974
2210 0.15001 0.035768 -0.028859 0.58724 0.036809 0.34172 0.74665 0.55307 0.29958 -0.00056278 -0.08096 0.13612 -0.061787 0.17956
2211 0.13088 0.016171 -0.065349 0.55586 0.015513 0.33462 0.63129 0.53254 0.37522 0.0084768 -0.070692 0.16453 -0.066081 0.25089
2212 0.14734 0.019786 -0.011274 0.58078 0.005447 0.5091 0.57759 0.54697 0.37046 -0.010443 -0.090628 0.12621 -0.049435 0.30183
2213 0.11568 -0.0091091 -0.03688 0.58525 0.010099 0.55066 0.53016 0.49854 0.37759 -0.012013 -0.10167 0.099057 -0.10986 0.28514
2214 0.12463 -0.0013462 -0.04925 0.58736 0.0098836 0.48804 0.47075 0.51861 0.4372 0.004662 -0.088057 0.10079 -0.1486 0.30661
2215 0.10623 -0.0074725 -0.05084 0.61872 -0.013376 0.40351 0.45252 0.44208 0.41205 -0.015318 -0.089526 0.08561 -0.11355 0.31722
2216 0.11272 0.021122 -0.082098 0.58122 -0.017553 0.38048 0.67853 0.39877 0.38748 -0.0095771 -0.078467 0.092848 -0.059189 0.28472
2217 0.1021 0.005602 -0.010405 0.58998 0.0072986 0.36355 0.83742 0.32542 0.6091 0.0081598 -0.069864 0.11204 -0.053002 0.255
2218 0.082122 -0.0093558 -0.04301 0.53502 0.0029836 0.30697 0.71879 0.28268 0.49831 0.0011776 -0.097478 0.086566 -0.10493 0.28347
2219 0.091507 -0.010969 -0.059625 0.56448 -0.02352 0.29876 0.604 0.25881 0.28954 -0.0018087 -0.087862 0.045177 -0.059288 0.30631
2220 0.090825 -0.027412 -0.060333 0.56644 -0.015303 0.30224 0.4823 0.23512 0.19449 -0.018505 -0.11442 0.050709 -0.10446 0.35371
2221 0.06108 -0.043772 -0.056064 0.58939 -0.012241 0.30146 0.4358 0.24244 0.18003 -0.0051857 -0.11361 0.046632 -0.10638 0.33178
2222 0.070449 -0.068841 -0.054106 0.54994 -0.032836 0.47895 0.41158 0.23873 0.16373 -0.0046483 -0.11772 0.027295 -0.10747 0.36067
2223 0.036495 -0.051025 -0.07072 0.55374 -0.0217 0.48963 0.43802 0.21865 0.15054 -0.0045248 -0.10364 0.033324 -0.10294 0.3681
2224 0.066943 -0.040857 -0.047454 0.60559 -0.014942 0.43425 0.44128 0.2468 0.21747 0.0032224 -0.11298 0.025313 -0.07831 0.34875
2225 0.069045 -0.040468 -0.068776 0.53778 -0.058325 0.29459 0.58887 0.37925 0.44168 0.0058435 -0.13111 0.006644 -0.15113 0.37838
2226 0.046541 -0.047469 -0.061449 0.50165 -0.010338 0.2759 0.67685 0.42446 0.55231 -0.02787 -0.12358 0.036754 -0.10776 0.32942
2227 0.037761 -0.048475 -0.090083 0.51518 -0.013433 0.30477 0.57831 0.44115 0.50075 0.0054692 -0.10437 -0.0022934 -0.13792 0.39941
2228 0.087645 -0.030976 -0.035022 0.48956 0.0046758 0.3301 0.47072 0.37527 0.56933 0.01443 -0.083172 0.038227 -0.093199 0.37157
2229 0.035462 -0.050813 -0.068765 0.42698 -0.029252 0.22734 0.37597 0.25414 0.4817 -0.010504 -0.093482 0.0027182 -0.098234 0.42313
2230 0.03445 -0.071272 -0.048609 0.38834 -0.026595 0.25909 0.37665 0.20001 0.55239 -0.033766 -0.115 -0.0055125 -0.10273 0.37018
2231 0.0041249 -0.054674 -0.066392 0.35335 -0.019084 0.25059 0.36431 0.17351 0.56402 -0.020311 -0.10426 0.0058094 -0.08348 0.39964
2232 0.006841 -0.062191 -0.076875 0.3228 -0.021923 0.2501 0.34537 0.17415 0.65076 -0.041201 -0.1131 -0.00088041 -0.092676 0.39472
2233 0.0013382 -0.090719 -0.097129 0.31491 -0.053316 0.23612 0.33392 0.12938 0.58576 -0.058827 -0.12241 -0.013142 -0.10037 0.3516
2234 0.012416 -0.072169 -0.088776 0.32887 -0.0307 0.22257 0.34867 0.12904 0.56672 -0.033523 -0.11317 0.016422 -0.059343 0.38201
2235 0.018304 -0.066704 -0.061824 0.32522 -0.02445 0.2668 0.34321 0.16439 0.63325 -0.00016963 -0.098752 0.045503 0.060805 0.35907
2236 0.0048326 -0.049336 -0.07595 0.31102 -0.028318 0.21566 0.31475 0.12705 0.69056 -0.042556 -0.093132 0.023066 0.13564 0.34242
2237 0.013053 -0.053516 -0.063164 0.28221 -0.041212 0.20199 0.27661 0.12127 0.6582 -0.012615 -0.11824 -0.0097264 -0.031394 0.27904
2238 -0.0078931 -0.086195 -0.073516 0.23319 -0.037182 0.17122 0.27758 0.096357 0.62218 -0.043594 -0.13104 0.0018661 -0.082233 0.26177
2239 -0.016295 -0.073706 -0.068692 0.24677 -0.027477 0.1822 0.26855 0.11487 0.74748 -0.037703 -0.12587 -0.024709 -0.08483 0.16473
2240 0.018615 -0.051233 -0.046925 0.25316 -0.010025 0.20675 0.27968 0.15142 0.53458 -0.025612 -0.097487 -0.0032246 -0.064696 0.25244
2241 0.0026039 -0.056716 -0.043106 0.20478 -0.039134 0.15969 0.24453 0.078831 0.40161 -0.045385 -0.12144 -0.024972 -0.08484 0.21302
2242 -0.0031282 -0.085941 -0.061585 0.21421 -0.041597 0.18792 0.24372 0.10279 0.34487 -0.057917 -0.1178 -0.030563 -0.10065 0.21406
2243 -0.00026209 -0.077814 -0.082197 0.19731 -0.027842 0.19833 0.22442 0.06435 0.3418 -0.047648 -0.14171 -0.016759 -0.036965 0.23601
2244 0.011419 -0.059442 -0.040876 0.19715 -0.047657 0.15318 0.21067 0.092965 0.35439 -0.041989 -0.10796 -0.025886 -0.076766 0.33364
2245 -0.012502 -0.06955 -0.10538 0.15647 -0.044185 0.11008 0.16619 0.049216 0.32755 -0.067362 -0.11876 -0.064092 -0.12949 0.24818
2246 -0.035809 -0.076322 -0.067103 0.15264 -0.037638 0.15023 0.18622 0.047837 0.33229 -0.078996 -0.10557 -0.011187 -0.097455 0.25474
2247 -0.02537 -0.079645 -0.088643 0.13493 -0.040947 0.097697 0.16773 0.050977 0.39696 -0.06016 -0.10736 -0.057945 -0.122 0.25566
2248 -0.011333 -0.065606 -0.07474 0.13607 -0.052169 0.11123 0.16285 0.051725 0.58888 -0.075856 -0.10868 -0.045517 -0.12128 0.21774
2249 -0.027629 -0.084528 -0.096794 0.1175 -0.056158 0.10684 0.15458 0.028808 0.59604 -0.053161 -0.10733 -0.050408 -0.13399 0.15076
2250 -0.01784 -0.068799 -0.089637 0.103 -0.034382 0.09308 0.14594 0.021615 0.58622 -0.08478 -0.134 -0.054531 -0.12418 0.12967
2251 -0.0085114 -0.091112 -0.075558 0.10934 -0.047579 0.11069 0.11705 0.0016867 0.47995 -0.050761 -0.12228 -0.052114 -0.099303 0.14718
2252 -0.063492 -0.088516 -0.094977 0.070022 -0.0539 0.072842 0.12073 0.0048265 0.32841 -0.11066 -0.13419 -0.069861 -0.1175 0.15851
2253 -0.013029 -0.08664 -0.054922 0.060919 -0.065858 0.075876 0.10644 -0.0029039 0.30094 -0.097087 -0.13448 -0.061628 -0.10871 0.13028
2254 -0.037355 -0.10192 -0.087843 0.093667 -0.053139 0.085431 0.095657 -0.0061829 0.3057 -0.090658 -0.12313 -0.075527 -0.14362 0.11778
2255 -0.045554 -0.097742 -0.066121 0.065985 -0.064118 0.09244 0.08482 -0.018982 0.28173 -0.10291 -0.13093 -0.073658 -0.12456 0.16719
2256 -0.038661 -0.061748 -0.062167 0.066278 -0.045529 0.054101 0.083513 -0.025027 0.30394 -0.087206 -0.09953 -0.045302 -0.083142 0.18426
2257 -0.044397 -0.085506 -0.095511 0.048075 -0.050823 0.064302 0.082871 -0.028419 0.28903 -0.11015 -0.11614 -0.0272 -0.007951 0.13316
2258 -0.052197 -0.10419 -0.12897 0.044269 -0.089606 0.043805 0.058737 -0.048058 0.25638 -0.10154 -0.13676 -0.049466 0.033655 0.10627
2259 -0.069824 -0.098749 -0.093995 0.040983 -0.045735 0.069576 0.099729 -0.013736 0.27579 -0.091073 -0.12772 -0.066373 0.04075 0.11701
2260 -0.070749 -0.11949 -0.091947 0.0086302 -0.029094 0.046404 0.066934 -0.042744 0.25932 -0.12082 -0.13711 -0.064356 -0.049787 0.086606
2261 -0.075825 -0.075046 -0.084645 -0.0015973 -0.048083 0.037563 0.081354 -0.067324 0.25879 -0.11913 -0.12829 -0.095018 -0.081051 0.10769
2262 -0.035447 -0.062973 -0.073139 0.027455 -0.041196 0.060535 0.091073 -0.035467 0.27451 -0.084761 -0.11119 -0.071197 -0.059483 0.10356
2263 -0.069488 -0.1077 -0.071835 0.013621 -0.043715 0.03612 0.07651 -0.054107 0.23889 -0.094082 -0.14576 -0.072945 -0.069082 0.078282
2264 -0.056771 -0.10136 -0.081984 -0.0057586 -0.051225 0.027939 0.051114 -0.069844 0.21758 -0.13343 -0.15095 -0.091909 -0.086421 0.042818
2265 -0.045687 -0.098384 -0.074707 0.01779 -0.030063 0.066674 0.064684 -0.032776 0.22964 -0.094271 -0.12834 -0.07412 -0.051734 0.1035
2266 -0.066518 -0.10374 -0.072904 -0.0061251 -0.049566 0.0064281 0.053631 -0.075772 0.21805 -0.1096 -0.13229 -0.084851 -0.047147 0.11095
2267 -0.09857 -0.1185 -0.095541 -0.032333 -0.07549 0.003728 0.025036 -0.10717 0.15967 -0.15633 -0.15126 -0.10987 -0.09875 0.095128
2268 -0.076008 -0.10388 -0.10375 -0.035926 -0.080017 -0.0063037 0.043204 -0.10394 0.16609 -0.10792 -0.1496 -0.093478 -0.13743 0.059137
2269 -0.055424 -0.10401 -0.043654 -0.024093 -0.06327 0.00026951 0.021082 -0.065398 0.16526 -0.11626 -0.14802 -0.083926 -0.1052 0.039244
2270 -0.10233 -0.10257 -0.094749 -0.042418 -0.081652 -0.018302 0.015644 -0.11204 0.16578 -0.11369 -0.11575 -0.11829 -0.11445 0.036616
2271 -0.033841 -0.074811 -0.078114 -0.030611 -0.054436 -0.0045578 0.013562 -0.071661 0.16526 -0.12037 -0.13668 -0.089236 -0.13107 0.031546
2272 -0.063413 -0.070597 -0.070142 -0.023817 -0.060292 0.017341 0.0095722 -0.082941 0.15614 -0.11644 -0.11337 -0.093756 -0.11953 0.032769
2273 -0.10089 -0.086587 -0.10104 -0.040278 -0.047644 -0.02648 0.0027629 -0.089783 0.14957 -0.1001 -0.15649 -0.10109 -0.097084 0.032884
2274 -0.090041 -0.11933 -0.099585 -0.08851 -0.095906 -0.05486 -0.040821 -0.11373 0.10141 -0.15121 -0.17435 -0.131 -0.11409 -0.0013757
2275 -0.10067 -0.11158 -0.091478 -0.067981 -0.055509 -0.02686 -0.024666 -0.11537 0.099851 -0.15739 -0.14878 -0.081394 -0.067843 0.0072155
2276 -0.10695 -0.10392 -0.12226 -0.090357 -0.11159 -0.036325 -0.050877 -0.17487 0.080495 -0.1341 -0.16107 -0.11713 0.0187 0.004802
2277 -0.10524 -0.11308 -0.058228 -0.074968 -0.081835 -0.039985 -0.04875 -0.10196 0.10495 -0.137 -0.16228 -0.07106 0.098114 -0.024568
2278 -0.10186 -0.10424 -0.0594 -0.070243 -0.067343 -0.033455 -0.056805 -0.10976 0.070137 -0.13767 -0.11242 -0.082595 0.047683 0.035914
2279 -0.089137 -0.082813 -0.064771 -0.063534 -0.081771 -0.034362 -0.054939 -0.10854 0.077056 -0.15685 -0.11543 -0.10726 -0.04707 0.038556
2280 -0.081429 0.043287 -0.068464 -0.087871 -0.073536 -0.014476 -0.05956 -0.093348 0.089955 -0.11455 -0.11347 -0.10182 -0.090114 -0.0070991
2281 -0.076372 -0.024076 -0.033499 -0.069915 -0.074874 0.0019936 -0.029575 -0.13292 0.099552 -0.1215 -0.11871 -0.085732 -0.068919 -0.013093
2282 -0.084773 -0.050472 -0.045048 -0.056285 -0.06956 -0.00071531 -0.035995 -0.10976 0.078806 -0.11803 -0.066751 -0.080426 -0.018317 0.0096466
2283 -0.074007 -0.069595 -0.070324 -0.098252 -0.071424 -0.030552 -0.056529 -0.11051 0.063707 -0.12743 0.048393 -0.088622 -0.078956 -0.002634
2284 -0.095109 -0.066878 -0.08007 -0.081747 -0.073824 -0.019821 -0.03786 -0.13902 0.057097 -0.12185 0.11343 -0.096995 -0.041338 -0.025293
2285 -0.1242 -0.10804 -0.12627 -0.1059 -0.10318 -0.082855 -0.084166 -0.1568 0.022041 -0.14929 0.044285 -0.13714 -0.1335 -0.016841
2286 -0.11368 -0.073904 -0.087395 -0.11332 -0.084433 -0.065707 -0.073615 -0.13823 0.020743 -0.15026 0.083139 -0.11983 -0.077585 -0.049622
2287 -0.09768 -0.087891 -0.088846 -0.12294 -0.083055 -0.061658 -0.078017 -0.13876 0.037984 -0.13228 0.0039411 -0.12283 -0.090151 -0.025091
2288 -0.13975 -0.13013 -0.11906 -0.12219 -0.088296 -0.074865 -0.10025 -0.17303 -0.0037016 -0.16031 -0.10278 -0.11661 -0.0057132 -0.063477
2289 -0.12058 -0.10054 -0.10713 -0.1248 -0.08878 -0.08355 -0.087844 -0.13811 0.021695 -0.1671 -0.08611 -0.10043 0.1469 -0.022017
2290 -0.09152 -0.090591 -0.05916 -0.10108 -0.055756 -0.015449 -0.064387 -0.12452 0.072743 -0.12335 -0.068338 -0.067317 0.18545 -0.042238
2291 -0.081129 -0.072597 -0.047263 -0.11606 -0.051823 -0.076549 -0.078906 -0.12875 0.019386 -0.14824 -0.063237 -0.078898 0.11421 0.00094451
2292 -0.084333 -0.073483 -0.043858 -0.099802 -0.072542 -0.047475 -0.070138 -0.13217 0.014999 -0.11654 -0.046742 -0.08933 0.030768 0.016378
2293 -0.066108 -0.076324 -0.094833 -0.11192 -0.084127 -0.083444 -0.076012 -0.1529 -0.0071476 -0.13322 -0.060435 -0.10515 -0.071677 0.026667
2294 -0.07968 -0.13138 -0.080288 -0.1423 -0.066521 -0.0558 -0.072197 -0.1822 0.0043909 -0.14921 -0.098474 -0.10383 -0.024568 -0.036607
2295 -0.062938 -0.0602 -0.061147 -0.11353 -0.064796 -0.076777 -0.061921 -0.12986 -0.011822 -0.15759 -0.045883 -0.083547 -0.043175 0.011809
2296 -0.087495 -0.14336 -0.095295 -0.15179 -0.085211 -0.10429 -0.10564 -0.15982 -0.037941 -0.15022 -0.077855 -0.13723 -0.0061354 -0.083714
2297 -0.14147 -0.15587 -0.12117 -0.13846 -0.097039 -0.11619 -0.11384 -0.18903 -0.04232 -0.14162 -0.1163 -0.12964 -0.040715 -0.092767
2298 -0.095446 -0.11358 -0.12402 -0.1328 -0.088773 -0.075374 -0.1 -0.16465 -0.044597 -0.1061 -0.078515 -0.11711 -0.051611 -0.09192
2299 -0.11581 -0.11794 -0.079432 -0.13276 -0.073313 -0.090122 -0.08444 -0.16867 -0.022898 -0.13751 -0.072446 -0.11198 -0.050928 -0.035353
2300 -0.089985 -0.087686 -0.064439 -0.12598 -0.06002 -0.097787 -0.11708 -0.17331 -0.023284 -0.10662 -0.052272 -0.10088 -0.035722 -0.012857
2301 -0.056987 -0.11354 -0.061836 -0.11453 -0.053279 -0.066089 -0.094075 -0.15734 -0.023663 -0.098014 0.060159 -0.089481 0.1434 -0.060648
2302 -0.12465 -0.12483 -0.099062 -0.13955 -0.10498 -0.10123 -0.13734 -0.20027 -0.070815 -0.13099 0.12359 -0.11834 0.095288 -0.084802
2303 -0.075765 -0.10599 -0.050849 -0.14088 -0.070465 -0.12039 -0.13445 -0.17721 -0.023692 -0.098297 0.19853 -0.090292 0.021877 -0.091355
2304 -0.1185 -0.13771 -0.084202 -0.15558 -0.097597 -0.13996 -0.12407 -0.17971 -0.084546 -0.14522 0.16198 -0.11918 -0.065733 -0.088597
2305 -0.083426 -0.11909 -0.099199 -0.14957 -0.086533 -0.12773 -0.12831 -0.1762 -0.064493 -0.11715 0.20598 -0.11861 -0.035422 -0.041948
2306 -0.035532 -0.087987 -0.0745 -0.13367 -0.063317 -0.10258 -0.1234 -0.14414 -0.027053 -0.081098 0.15147 -0.060323 -0.033765 -0.051907
2307 -0.11158 -0.11602 -0.097439 -0.13066 -0.079073 -0.1241 -0.13003 -0.16648 -0.040046 0.032452 0.035344 0.11225 -0.042317 -0.06795
2308 -0.074603 -0.12045 -0.075364 -0.13532 -0.081074 -0.11012 -0.13559 -0.16457 -0.066821 0.074475 -0.0035931 0.11528 -0.0035359 -0.0863
2309 -0.062266 -0.080682 -0.057128 -0.13112 -0.072852 -0.10715 -0.11553 -0.14152 -0.051784 -0.018473 0.024852 0.15701 -0.022233 -0.034096
2310 -0.13254 -0.10439 -0.065982 -0.15904 -0.081372 -0.11521 -0.12479 -0.19015 -0.095935 -0.093946 -0.01317 0.1213 -0.055798 -0.093179
2311 -0.095979 -0.11626 -0.067381 -0.14261 -0.079808 -0.10615 -0.1359 -0.17855 -0.0865 -0.097234 0.00077772 0.12069 -0.01345 -0.093111
2312 -0.079118 -0.10777 -0.086008 -0.1526 -0.056021 -0.11772 -0.1123 -0.16936 -0.072098 -0.087596 -0.018492 0.16118 0.14052 -0.08366
2313 -0.11806 -0.12232 -0.10914 -0.1463 -0.098437 -0.13998 -0.15843 -0.1734 -0.097802 -0.13713 -0.034824 0.06746 0.07603 -0.10837
2314 -0.091271 -0.088972 -0.09218 -0.17036 -0.072179 -0.11123 -0.14686 -0.16224 -0.09551 -0.10482 0.00025467 0.048052 0.10795 -0.10547
2315 -0.086945 -0.14192 -0.084609 -0.17202 -0.094794 -0.14912 -0.14636 -0.17972 -0.095594 -0.10272 0.16479 -0.013021 0.04152 -0.10059
2316 -0.085787 -0.10931 -0.086568 -0.16802 -0.062443 -0.15139 -0.14719 -0.19517 -0.077593 -0.099984 0.24665 -0.025384 -0.030601 -0.10181
2317 -0.11571 -0.14608 -0.12509 -0.17031 -0.088851 -0.14066 -0.17178 -0.18146 -0.10953 0.0083014 0.22997 -0.052134 -0.035773 -0.15876
2318 -0.09054 -0.13732 -0.066626 -0.14394 -0.060144 -0.13323 -0.1735 -0.18957 -0.072604 0.11537 0.26228 -0.036079 -0.059955 -0.14949
2319 -0.14571 -0.16314 -0.12173 -0.18416 0.0089908 -0.1489 -0.18264 -0.22791 -0.13306 0.1327 0.19593 -0.059609 -0.065349 -0.13458
2320 -0.074591 -0.099343 -0.046319 -0.15394 0.12948 -0.12789 -0.13687 -0.16453 -0.09162 0.055441 0.25411 -0.025535 -0.038418 -0.12405
2321 -0.08233 -0.12214 -0.07065 -0.13408 0.17302 -0.10703 -0.11911 -0.18176 -0.085968 -0.0064251 0.2929 -0.035794 -0.030975 -0.070837
2322 -0.087756 -0.1014 -0.095268 -0.15026 0.10831 -0.13392 -0.14853 -0.18627 -0.10243 -0.064679 0.30142 -0.022688 -0.043833 -0.091032
2323 -0.099451 -0.11585 -0.089925 -0.18218 0.027993 -0.12336 -0.15235 -0.20256 -0.11167 -0.069464 0.32744 -0.020134 0.067562 -0.108
2324 -0.083823 -0.092574 -0.074751 -0.18104 -0.027082 -0.13059 -0.16532 -0.18154 -0.11587 -0.088423 0.35226 0.007113 0.19218 -0.080467
2325 -0.071587 -0.12202 -0.084792 -0.18686 -0.045662 -0.16742 -0.16154 -0.1935 -0.13291 -0.098084 0.30451 0.019417 0.14003 -0.12916
2326 -0.099186 -0.09624 -0.093243 -0.17131 -0.026906 -0.12357 -0.13948 -0.2069 -0.11434 -0.032334 0.32933 0.16259 0.046254 -0.11137
2327 -0.085732 -0.14308 -0.068021 -0.17578 -0.040402 -0.14133 -0.14697 -0.20041 -0.14061 0.063122 0.30992 0.20809 0.027717 -0.11574
2328 -0.11113 -0.13982 -0.11301 -0.15605 -0.065615 -0.18585 -0.15679 -0.20131 -0.16079 0.11529 0.37202 0.18038 -0.036168 -0.11295
2329 -0.051744 -0.10211 -0.050442 -0.1517 -0.01392 -0.12816 -0.11821 -0.17183 -0.11029 0.1686 0.37277 0.21363 -0.0312 -0.099222
2330 -0.090353 -0.11245 -0.06901 -0.17881 -0.0494 -0.17804 -0.1662 -0.20116 -0.15408 0.063094 0.42726 0.19436 -0.084646 -0.10219
2331 -0.071189 0.016328 -0.10316 -0.17444 -0.049983 -0.15579 -0.13574 -0.19888 -0.14303 0.020003 0.39248 0.17438 -0.032743 -0.10388
2332 -0.10881 0.041898 -0.068632 -0.1838 -0.065934 -0.16517 -0.16287 -0.19212 -0.134 -0.058914 0.41941 0.14752 -0.02936 -0.10139
2333 -0.10189 0.059398 -0.068176 -0.19463 -0.0759 -0.13753 -0.14712 -0.19627 -0.14984 -0.069848 0.44227 0.075588 -0.041119 -0.12772
2334 -0.12514 -0.0031286 -0.089336 -0.18453 -0.049279 -0.17123 -0.18048 -0.21892 -0.17026 0.037737 0.38042 0.052303 -0.069646 -0.13432
2335 -0.11454 -0.062147 -0.056648 -0.17274 -0.060191 -0.16954 -0.16607 -0.20846 -0.15423 0.14768 0.42526 0.037142 0.048023 -0.13794
2336 -0.11569 -0.064788 -0.057849 -0.15576 0.0017968 -0.1616 -0.14536 -0.19579 -0.1634 0.18279 0.44903 0.07747 0.18562 -0.13652
2337 -0.089755 -0.075717 -0.067303 -0.16829 0.075254 -0.1527 -0.14887 -0.21469 -0.13548 0.078342 0.40703 0.040361 0.15319 -0.097584
2338 -0.096455 -0.064628 -0.10014 -0.17777 0.15403 -0.15222 -0.15449 -0.20452 -0.16248 0.018313 0.42514 0.057516 0.15019 -0.066601
2339 -0.12689 -0.072674 -0.10696 -0.16857 0.16273 -0.14686 -0.14559 -0.22954 -0.16263 -0.016929 0.40922 0.094896 0.045204 -0.12542
2340 -0.063699 -0.058292 -0.079413 -0.18972 0.13108 -0.17041 -0.13748 -0.17609 -0.13435 -0.043489 0.46668 0.24664 0.0036408 -0.11017
2341 -0.087824 -0.077997 -0.097493 -0.1678 0.05081 -0.15746 -0.1432 -0.17889 -0.13615 -0.021068 0.39749 0.27887 0.075774 -0.12702
2342 -0.097607 -0.10228 -0.12346 -0.21923 -0.015049 -0.13941 -0.16339 -0.21297 -0.17899 -0.050868 0.39344 0.25152 0.06273 -0.13686
2343 -0.12368 -0.079837 -0.069967 -0.19073 -0.017963 -0.18331 -0.17517 -0.21216 -0.15803 0.081026 0.42181 0.24739 -0.0021844 -0.14037
2344 -0.083953 -0.079313 -0.06546 -0.18006 -0.031667 -0.16772 -0.1726 -0.19 -0.16127 0.1485 0.42777 0.22693 0.024392 -0.11066
2345 -0.099217 -0.092805 -0.071034 -0.17708 -0.033219 -0.17811 -0.18039 -0.19518 -0.14779 0.15378 0.42471 0.20632 -0.0036314 -0.11976
2346 -0.089618 -0.072467 -0.055743 -0.16353 -0.023066 -0.19102 -0.16786 -0.19663 -0.14895 0.20144 0.42126 0.20038 -0.0066712 -0.10602
2347 -0.10061 -0.064936 -0.073703 -0.17167 -0.00462 -0.16622 -0.18719 -0.17884 -0.15916 0.157 0.44086 0.17098 0.14874 -0.11938
2348 -0.099736 -0.08629 -0.077741 -0.19034 -0.032975 -0.20722 -0.1938 -0.20329 -0.1641 0.1349 0.42974 0.11539 0.23484 -0.13771
2349 -0.10682 -0.12263 -0.059418 -0.18539 -0.025472 -0.21028 -0.19121 -0.20686 -0.17572 0.18993 0.39182 0.093506 0.22186 -0.13194
2350 -0.12029 -0.098513 -0.072252 -0.16984 0.070458 -0.15181 -0.15708 -0.19541 -0.16017 0.20124 0.40969 0.10639 0.19471 -0.14566
2351 -0.10684 -0.098698 -0.066971 -0.16998 0.1873 -0.15669 -0.16479 -0.20939 -0.18453 0.11322 0.39822 0.092597 0.071418 -0.15805
2352 -0.10621 -0.084722 -0.094969 -0.16894 0.22772 -0.17401 -0.16423 -0.19209 -0.17391 0.11395 0.41044 0.14588 0.073515 -0.14246
2353 -0.11377 -0.10242 -0.059232 -0.17758 0.18996 -0.16241 -0.18647 -0.20613 -0.16793 0.080425 0.36652 0.25702 0.072812 -0.12937
2354 -0.10361 -0.11016 -0.076164 -0.067497 0.17182 -0.14728 -0.17472 -0.20111 -0.19225 0.21808 0.29853 0.31551 0.043508 -0.16095
2355 -0.12187 -0.083606 -0.070272 0.028424 0.091403 -0.18221 -0.17446 -0.20351 -0.18 0.28078 0.29301 0.30061 0.01685 -0.16806
2356 -0.060449 0.061042 -0.048852 -0.054788 0.05991 -0.16579 -0.17085 -0.22483 -0.16782 0.26658 0.28726 0.29021 0.049272 -0.15211
2357 0.10569 0.050531 -0.039836 -0.10878 0.012568 -0.20168 -0.21248 -0.20411 -0.19214 0.24387 0.30499 0.22593 0.038363 -0.14433
2358 0.18612 0.060336 -0.084783 -0.17195 0.020905 -0.18673 -0.18961 -0.21327 -0.18977 0.23878 0.35507 0.24388 0.037436 -0.14041
2359 0.20163 0.078487 -0.086762 -0.15453 0.0088709 -0.19824 -0.20991 -0.22091 -0.19255 0.19633 0.44026 0.18422 0.025362 -0.15182
2360 0.16405 -0.0026343 -0.056869 -0.1637 0.013961 -0.17084 -0.1919 -0.20946 -0.17246 0.24277 0.47166 0.13139 0.039456 -0.12861
2361 0.11992 -0.022395 -0.050778 -0.16442 0.011782 -0.17862 -0.20521 -0.21725 -0.18033 0.28819 0.48223 0.1047 0.0047696 -0.095225
2362 -0.011195 -0.050037 -0.10195 -0.1653 0.03488 -0.1938 -0.20834 -0.21638 -0.19098 0.31023 0.38772 0.11343 0.18375 -0.11609
2363 -0.02409 -0.080071 -0.040965 -0.17167 0.18388 -0.15902 -0.18866 -0.20964 -0.1632 0.29684 0.32331 0.11875 0.27593 -0.14773
2364 -0.066002 -0.083264 -0.080381 -0.1938 0.2449 -0.1926 -0.19358 -0.20571 -0.21864 0.28201 0.23787 0.10979 0.21193 -0.2189
2365 -0.062345 -0.077467 -0.067155 -0.16274 0.28688 -0.1876 -0.18543 -0.03163 -0.19854 0.32134 0.25558 0.19041 0.095749 -0.16843
2366 -0.035382 -0.067753 -0.054538 -0.1639 0.23812 -0.17151 -0.18286 0.051791 -0.20753 0.29062 0.24022 0.28042 0.020362 -0.13186
2367 -0.041718 -0.069357 -0.045578 -0.17546 0.19179 -0.18141 -0.1736 0.11648 -0.19631 0.25853 0.23355 0.29197 0.082448 -0.10553
2368 -0.028193 -0.059246 -0.026815 -0.13185 0.14833 -0.17108 -0.1806 0.10528 -0.15557 0.30275 0.26602 0.31513 0.057198 -0.12086
2369 -0.040173 -0.095957 -0.036633 -0.19165 0.06305 -0.20551 -0.1938 0.065294 -0.19003 0.33333 0.23281 0.2854 0.05811 -0.17393
2370 0.11015 -0.033821 -0.038081 -0.17242 0.039191 -0.1652 -0.20126 -0.027075 -0.20301 0.35734 0.25729 0.27634 0.081815 -0.13317
2371 0.20782 -0.066366 -0.064719 -0.16077 0.058456 -0.17844 -0.21043 -0.11398 -0.21286 0.26337 0.2369 0.25413 0.030152 -0.14935
2372 0.23492 -0.063639 -0.074672 -0.18548 0.0401 -0.21369 -0.19224 -0.12339 -0.19099 0.2403 0.26498 0.13871 0.073876 -0.10817
2373 0.22106 -0.061366 -0.051446 -0.16909 0.06579 -0.18533 -0.20384 -0.095926 -0.20788 0.18883 0.32519 0.12588 0.070657 -0.13436
2374 0.13237 -0.044992 -0.0035736 -0.14123 0.086003 -0.17032 -0.19002 -0.089355 -0.20119 0.18799 0.33603 0.10739 0.0062741 -0.15277
2375 0.044315 -0.071053 -0.065455 -0.15001 0.14971 -0.19595 -0.20305 -0.11544 -0.21754 0.16697 0.30563 0.092286 0.040104 -0.14504
2376 -0.00034686 -0.062007 -0.054537 -0.15832 0.32564 -0.1468 -0.18668 -0.11914 -0.18706 0.20453 0.24537 0.10098 0.23245 -0.12684
2377 -0.0099885 -0.077614 -0.04094 -0.14982 0.32084 -0.15782 -0.19314 -0.12829 -0.19883 0.42483 0.21789 0.12275 0.3214 -0.17501
2378 -0.052888 -0.019942 -0.096026 -0.16547 0.26374 -0.18441 -0.23605 -0.12436 -0.21105 0.38199 0.14772 0.12205 0.33642 -0.1499
2379 -0.019662 0.11726 -0.068973 -0.16612 0.25478 -0.17622 -0.17962 -0.10054 -0.20613 0.36222 0.17475 0.29092 0.20912 -0.11891
2380 -0.020202 0.16172 -0.038894 -0.15528 0.21658 -0.15453 -0.0059524 -0.036434 -0.19019 0.31504 0.1967 0.31624 0.18101 -0.13254
2381 -0.014555 0.10593 -0.053246 -0.17713 0.15906 -0.15061 0.044627 0.10552 -0.22144 0.22725 0.17633 0.31722 0.097215 -0.10068
2382 0.11614 0.15554 -0.085863 -0.20914 0.09158 -0.18764 0.0052221 0.17353 -0.20479 0.18332 0.16639 0.25999 0.040066 -0.11859
2383 0.21488 0.058999 -0.072177 -0.1054 0.087642 -0.17801 0.077958 0.18605 -0.21196 0.16 0.15229 0.18479 0.089739 -0.1556
2384 0.2128 0.01671 -0.049834 0.045448 0.10299 -0.17081 -0.084563 0.26607 -0.19763 0.20438 0.17793 0.15663 0.058412 -0.083999
2385 0.16669 -0.044975 -0.064835 -0.01075 0.062871 -0.19204 -0.15456 0.20609 -0.22321 0.16861 0.13918 0.10887 0.071504 -0.12618
2386 0.064962 -0.082917 -0.081505 0.01187 0.061528 -0.22079 -0.18636 0.20819 -0.22606 0.12658 0.11933 0.069353 0.030408 -0.13809
2387 0.04827 -0.055714 -0.074666 -0.027068 0.10782 -0.14009 -0.13805 0.19517 -0.20441 0.19659 0.137 0.10073 0.075694 -0.13396
2388 -0.005127 -0.061402 -0.040133 -0.10647 0.30857 -0.13935 -0.12573 0.21261 -0.1944 0.34483 0.1176 0.11494 0.108 -0.1279
2389 -0.0020378 0.053421 -0.054629 -0.10705 0.37471 -0.14506 -0.15153 0.10923 -0.21383 0.32955 0.10353 0.10685 0.20342 -0.13903
2390 -0.0042812 0.12452 -0.10431 -0.13571 0.33607 -0.16917 -0.15893 0.056516 -0.22582 0.2371 0.092437 0.09021 0.27884 -0.050103
2391 -0.017185 0.15193 -0.073761 -0.14958 0.31121 -0.15196 -0.13169 0.019161 -0.23247 0.18208 0.11497 0.13086 0.35622 0.059252
2392 0.0057926 0.13457 -0.059929 -0.12759 0.24833 -0.16901 -0.16343 -0.022076 -0.21183 0.155 0.088999 0.1071 0.2472 0.056484
2393 0.19159 0.16946 -0.089877 -0.15338 0.20454 -0.14852 -0.13844 -0.010346 -0.21654 0.106 0.081756 0.10048 0.22123 0.12916
2394 0.25687 0.18562 -0.056499 -0.12344 0.13945 -0.17164 -0.16363 0.013237 -0.20811 0.097278 0.11384 0.077447 0.14887 0.084483
2395 0.24753 0.20278 -0.14235 -0.15921 0.10827 -0.17912 -0.16776 0.2434 -0.25128 0.075431 0.08788 0.067668 0.12602 0.0073986
2396 0.23719 0.19018 -0.094749 -0.16583 0.097683 -0.19927 -0.17591 0.30519 -0.21394 0.095922 0.079497 0.042168 0.035211 -0.11353
2397 0.22616 0.19807 -0.072132 -0.12618 0.11011 -0.18438 -0.15091 0.33881 -0.20742 0.11789 0.1006 0.045733 0.053017 -0.070727
2398 0.10475 0.20565 -0.088683 -0.14496 0.10119 -0.14778 -0.1369 0.38478 -0.2091 0.10304 0.076589 0.052296 0.12861 -0.088346
2399 0.058592 0.16102 -0.092314 0.062047 0.11783 -0.17496 0.068043 0.40073 -0.24748 0.13664 0.042183 0.048206 0.1028 -0.079025
2400 0.017695 0.26185 -0.080135 0.062047 0.22247 -0.15387 0.11863 0.42251 -0.21396 0.23751 0.051391 0.035278 0.092787 -0.054964
2401 0.022802 0.23372 -0.042555 0.11157 0.37039 -0.13027 0.14712 0.39503 -0.22201 0.30975 0.033454 0.027211 0.046108 -0.12485
2402 0.003242 0.23413 -0.095643 0.026281 0.36505 -0.039111 0.033158 0.40053 -0.23447 0.2501 0.030192 -0.0040492 0.04893 -0.085649
2403 0.013228 0.236 -0.061443 -0.0053518 0.35475 0.03695 -0.056244 0.45223 -0.18177 0.22647 0.050955 0.093192 0.042809 -0.010924
2404 0.034941 0.27678 -0.032376 -0.061203 0.31271 0.16418 -0.085483 0.5013 -0.18599 0.16636 0.054938 0.10764 0.083804 0.095524
2405 0.0082732 0.23472 -0.054171 -0.11858 0.26874 0.11476 -0.11152 0.47604 -0.1839 0.077064 -0.0027916 0.061279 0.010291 0.14012
2406 0.18511 0.28042 -0.058055 -0.08367 0.20214 0.14314 -0.10122 0.49441 -0.208 0.089379 0.027027 0.066603 0.11159 0.14307
2407 0.24595 0.27834 -0.078748 -0.12804 0.14597 -0.021817 -0.11135 0.50015 -0.19174 0.062167 0.017863 0.043498 0.015869 0.17968
2408 0.23935 0.33984 -0.087846 -0.092114 0.14069 -0.080538 -0.11836 0.51211 -0.22787 0.055299 0.026943 0.031725 0.056291 0.085858
2409 0.21202 0.3409 -0.087187 -0.088711 0.12356 -0.064952 -0.089611 0.58479 -0.19265 0.070946 0.055539 0.0037486 0.0092226 0.010992
2410 0.15362 0.35573 -0.036859 -0.099779 0.11998 -0.091589 -0.1258 0.58582 -0.20511 0.054236 0.067154 -0.011237 0.024186 0.0068146
2411 0.091255 0.3284 -0.092704 -0.11537 0.15095 -0.097386 -0.12057 0.57155 -0.22441 0.086796 0.021503 -0.015988 0.048947 -0.023067
2412 0.07667 0.35093 -0.040487 0.024901 0.21049 -0.06873 0.092159 0.6009 -0.20363 0.049706 0.043154 -0.012093 -0.024441 0.0073566
2413 0.066557 0.32225 -0.075246 0.097949 0.28784 -0.059536 0.16819 0.62449 -0.1893 0.086529 0.010802 0.010222 0.018069 -0.068763
2414 0.054184 0.32753 -0.039955 0.15511 0.38426 -0.047211 0.25206 0.63084 -0.19032 0.089541 0.012936 0.10291 0.015146 -0.045015
2415 0.05539 0.32347 9.7511e-05 0.14226 0.40394 0.016552 0.21968 0.65501 -0.17447 0.098728 -0.0054452 0.14149 0.064886 -0.029524
2416 0.066598 0.31941 -0.055611 0.20592 0.33944 0.17114 0.070696 0.62596 -0.20602 0.081654 0.0038938 0.081194 0.052629 -0.024607
2417 0.010062 0.34485 -0.082063 0.20417 0.27877 0.26892 -0.048961 0.59766 -0.18149 0.084594 -0.017225 0.082413 0.0425 -0.056013
2418 0.048115 0.30299 -0.065049 0.17401 0.21846 0.22176 -0.060739 0.6586 -0.11695 0.056319 -0.022315 0.09755 -0.021498 -0.0015977
2419 0.26125 0.3494 -0.044769 0.10997 0.18647 0.19165 -0.059009 0.6432 0.018786 0.074055 -0.007527 0.081787 0.015738 -0.043627
2420 0.29537 0.35128 -0.063479 0.010241 0.16992 0.097311 -0.042831 0.63512 0.043169 0.045257 0.0082692 0.054234 -0.014015 -0.050017
2421 0.33618 0.34527 -0.063488 -0.0059055 0.14097 0.052952 -0.055816 0.60051 0.08243 0.040781 0.0028137 0.020053 0.023588 -0.034563
2422 0.36092 0.39596 -0.029375 -0.0051411 0.17259 0.014959 -0.070353 0.61997 0.0014705 0.016432 0.033147 0.0089973 0.003929 0.015798
2423 0.31396 0.36781 -0.040793 -0.0072538 0.17279 0.018501 -0.068511 0.63866 -0.10317 0.028961 0.013579 0.001038 -0.00024917 -0.0089334
2424 0.2695 0.34821 -0.062937 -0.015723 0.15018 -0.018562 0.12253 0.60189 -0.14654 0.0081877 -0.0047377 -0.028058 -0.021418 -0.034223
2425 0.24045 0.3397 -0.047759 0.01506 0.2608 0.036784 0.2978 0.62274 -0.10806 0.04084 -0.0072329 0.092478 -0.025571 -0.017727
2426 0.15275 0.30168 -0.036047 0.22831 0.30891 0.10894 0.26645 0.60168 -0.15067 0.017659 -0.05028 0.099758 0.032466 -0.094006
2427 0.11061 0.28075 -0.049338 0.25766 0.29702 0.33245 0.23249 0.61829 -0.15616 0.021428 -0.055222 0.080534 -0.014561 -0.11941
2428 0.09933 0.3109 -0.064639 0.28892 0.3347 0.29828 0.32429 0.60606 -0.16609 0.027487 -0.036214 0.091823 0.0095981 -0.045952
2429 0.090663 0.32286 -0.062468 0.30236 0.31474 0.3542 0.1581 0.59779 -0.12018 0.037766 -0.035721 0.092139 0.014889 -0.02676
2430 0.10879 0.34726 -0.052542 0.26658 0.24215 0.33088 0.062064 0.61331 -0.096218 0.017271 -0.04607 0.083964 -0.029989 0.17369
2431 0.065545 0.3103 -0.045459 0.29986 0.18258 0.1279 -0.0042638 0.58901 0.093927 0.040672 -0.041421 0.057367 -0.021115 0.17851
2432 0.09216 0.32736 -0.066082 0.30168 0.15052 0.093388 8.2523e-05 0.62609 0.16893 0.021429 -0.021446 0.05478 -0.045354 0.24351
2433 0.041962 0.30364 -0.055347 0.32119 0.15206 0.051908 0.0034213 0.59011 0.18386 0.019792 -0.056094 0.042019 -0.016794 0.1687
2434 0.072537 0.29223 -0.083537 0.36382 0.15892 0.091998 0.21537 0.54578 0.16575 0.012274 -0.071842 0.046866 -0.0019395 0.20517
2435 0.082427 0.2402 -0.058709 0.33416 0.15536 0.14623 0.31236 0.55529 0.044884 0.053964 -0.087887 0.12799 -0.0051752 0.23062
2436 0.10853 0.29625 -0.062313 0.25258 0.17546 0.37657 0.36577 0.50067 -0.008545 0.0084416 -0.046008 0.12027 -0.018978 0.23484
2437 0.067791 0.2188 -0.060905 0.17681 0.14256 0.36251 0.30508 0.42771 -0.055104 -0.00050123 -0.073512 0.10355 -0.017144 0.18704
2438 0.063738 0.20654 -0.065199 0.11667 0.18795 0.38843 0.3181 0.39849 -0.060203 0.0040893 -0.050217 0.078246 -0.042872 0.289
2439 0.060179 0.20158 -0.05211 0.12278 0.23514 0.42653 0.23293 0.3428 -0.044925 -0.0061282 -0.062168 0.1031 -0.025639 0.34757
2440 0.056297 0.19022 -0.014976 0.11165 0.23425 0.27239 0.10344 0.36314 -0.010834 0.0020653 -0.064778 0.055459 -0.012988 0.3227
2441 0.039515 0.17 -0.046462 0.34744 0.22527 0.18292 0.066038 0.35045 0.18737 0.0034415 -0.078056 0.034777 -0.050795 0.33203
2442 0.029741 0.17424 -0.055375 0.42961 0.23111 0.18796 0.062126 0.33757 0.24325 -0.0018381 -0.064778 0.043311 -0.018466 0.33877
2443 0.024172 0.18365 -0.094409 0.43342 0.18823 0.17072 0.034037 0.32688 0.26431 0.015298 -0.064897 0.10453 -0.022955 0.41455
2444 0.054225 0.165 -0.036475 0.42859 0.17946 0.22754 0.26325 0.48268 0.22848 0.014626 -0.05791 0.12295 -0.022048 0.3172
2445 -0.0058456 0.1087 -0.074362 0.3986 0.17105 0.45654 0.39503 0.50206 0.11557 0.0018944 -0.11879 0.091006 -0.046695 0.27686
2446 0.026698 0.18398 -0.013171 0.44416 0.16444 0.46718 0.38018 0.47311 0.11885 -0.010841 -0.05126 0.086851 -0.030136 0.36676
2447 0.0063029 0.10512 -0.060509 0.4001 0.14353 0.44407 0.39297 0.35816 0.060289 -0.013836 -0.11001 0.089159 -0.028051 0.28387
2448 0.014486 0.13019 -0.067604 0.4309 0.12251 0.32173 0.27622 0.33833 0.084069 -0.0019767 -0.075989 0.043828 -0.0051685 0.38251
2449 -0.025149 0.071131 -0.050764 0.35174 0.10539 0.24325 0.16487 0.27146 0.32102 -0.019376 -0.11734 0.028794 -0.055714 0.31867
2450 0.019552 0.13582 -0.044451 0.33207 0.14314 0.2108 0.094384 0.28096 0.36468 -0.01959 -0.087909 0.028419 -0.023655 0.43968
2451 -0.016441 0.076196 -0.077758 0.26526 0.12425 0.19492 0.096969 0.22098 0.32828 -0.0065777 -0.098233 0.0070787 -0.045559 0.30276
2452 -0.017213 0.065453 -0.067957 0.20786 0.11073 0.16968 0.055738 0.2424 0.30705 -0.030039 -0.1047 0.0069658 -0.060487 0.35671
2453 -0.010152 0.090796 -0.057036 0.17825 0.10642 0.42272 0.071913 0.22609 0.21993 -0.029853 -0.095464 0.042354 -0.022126 0.39576
2454 -0.037694 0.048184 -0.063987 0.14987 0.11059 0.48146 0.33064 0.18909 0.13255 -0.021249 -0.12187 0.092112 -0.062364 0.32667
2455 -0.019569 0.073602 -0.084796 0.14871 0.11268 0.47096 0.35794 0.19059 0.092809 -0.034423 -0.10927 0.11222 -0.085721 0.34703
2456 -0.024511 0.053096 -0.034021 0.44956 0.10559 0.51381 0.36757 0.20807 0.06494 -0.010538 -0.10173 0.11569 -0.048287 0.38089
2457 -0.034111 0.052982 -0.022703 0.51384 0.10452 0.34708 0.382 0.20624 0.093576 0.02694 -0.082136 0.10523 -0.067375 0.39646
2458 -0.020052 0.078209 -0.01556 0.49606 0.097052 0.26007 0.23965 0.21406 0.1059 0.0021021 -0.087357 0.051096 -0.085692 0.33501
2459 -0.055935 0.020328 -0.073436 0.42779 0.081921 0.26425 0.11136 0.17472 0.29906 -0.029908 -0.11926 0.0072379 -0.11891 0.28741
2460 -0.034342 0.059489 -0.059795 0.41605 0.080234 0.24677 0.093898 0.15868 0.40835 -0.020343 -0.10348 0.0024803 -0.062229 0.29061
2461 -0.050022 0.04552 -0.034576 0.39481 0.069595 0.40914 0.083615 0.12941 0.4321 -0.0014424 -0.10763 -0.0023105 -0.10638 0.26772
2462 -0.015551 0.032767 -0.0328 0.36893 0.11396 0.6317 0.12146 0.17625 0.44792 -0.015834 -0.094928 0.025176 -0.053885 0.2337
2463 -0.0131 0.075499 -0.016008 0.29595 0.09619 0.5413 0.31034 0.17566 0.37992 -0.028138 -0.069923 0.045996 -0.10788 0.24701
2464 -0.049169 0.0098321 -0.03667 0.18199 0.062756 0.48281 0.39446 0.11538 0.26747 -0.050851 -0.12982 0.00681 -0.051044 0.14307
2465 -0.07658 -0.010895 -0.076175 0.18052 0.076849 0.45096 0.40483 0.094635 0.24157 -0.065643 -0.11613 0.030085 -0.081205 0.13904
2466 -0.01493 0.044995 0.014826 0.21173 0.07752 0.40249 0.44792 0.13272 0.27102 -0.032824 -0.071855 0.092079 -0.057268 0.21631
2467 -0.040539 -0.023187 -0.074867 0.14095 0.044394 0.27711 0.35992 0.10601 0.31184 -0.089057 -0.14287 0.05897 -0.10598 0.15626
2468 -0.042638 -0.0058242 -0.043175 0.38252 0.066688 0.22548 0.2747 0.084307 0.51986 -0.049515 -0.12579 0.0366 -0.11643 0.24705
2469 -0.077548 -0.014491 -0.038109 0.41282 0.019542 0.2372 0.12984 0.070299 0.45688 -0.068357 -0.1342 -0.02245 -0.144 0.29539
2470 -0.063639 -0.00092667 -0.065194 0.45767 0.04641 0.27804 0.13412 0.073739 0.47326 -0.038269 -0.092607 -0.01157 -0.1062 0.29862
2471 -0.072896 0.00045218 -0.057781 0.4089 0.039988 0.48658 0.093896 0.052947 0.37783 -0.055039 -0.10668 -0.047016 -0.082636 0.27728
2472 -0.058817 -0.017123 -0.040046 0.35921 0.057443 0.54687 0.098317 0.05323 0.2898 -0.045075 -0.11646 -0.028457 -0.094023 0.23293
2473 -0.093184 -0.034284 -0.075266 0.28903 0.028482 0.49839 0.096869 0.033352 0.20901 -0.061067 -0.12417 -0.050561 -0.052604 0.1794
2474 -0.054372 -0.028496 -0.018039 0.19526 0.034108 0.50104 0.39688 0.043619 0.20622 -0.070421 -0.13298 -0.048202 -0.05981 0.21383
2475 -0.084877 -0.020684 -0.050257 0.16886 0.027949 0.35989 0.4278 0.018062 0.1697 -0.069068 -0.13171 -0.026063 -0.084793 0.18395
2476 -0.047821 -0.036734 -0.027464 0.1547 0.033475 0.31249 0.42276 0.034542 0.21478 -0.054397 -0.10582 -0.019735 -0.086434 0.15913
2477 -0.066866 -0.0085081 -0.019432 0.1807 0.031822 0.31703 0.36647 0.044777 0.20605 -0.064623 -0.10331 0.019956 -0.047591 0.19375
2478 -0.092254 -0.076123 -0.090392 0.13837 -0.00082738 0.25023 0.17423 -0.0080296 0.26529 -0.11243 -0.14982 0.0061343 -0.083908 0.095595
2479 -0.11567 -0.050231 -0.051296 0.15488 -0.013719 0.22908 0.094997 -0.013658 0.47221 -0.054836 -0.14615 -0.013205 -0.14579 0.11528
2480 -0.080205 -0.030764 -0.068833 0.32744 0.040946 0.52544 0.12543 0.011228 0.45654 -0.063155 -0.11433 -0.022465 -0.095038 0.20389
2481 -0.050235 -0.017646 -0.032125 0.41893 0.052306 0.57372 0.11487 0.018171 0.45916 -0.040457 -0.11783 -0.037119 -0.061824 0.23173
2482 -0.10471 -0.057068 -0.077173 0.37308 0.012047 0.53101 0.11362 -0.012355 0.42667 -0.052326 -0.11859 -0.054297 -0.081735 0.20184
2483 -0.10003 -0.040133 -0.032942 0.31254 -0.0097783 0.41545 0.085582 -0.015347 0.31122 -0.086228 -0.13275 -0.086895 -0.16417 0.15752
2484 -0.10095 -0.064828 -0.035901 0.28736 0.02336 0.38144 0.096393 0.0083714 0.21136 -0.071666 -0.14555 -0.06554 -0.09811 0.12908
2485 -0.072507 -0.0084247 -0.013979 0.21424 -0.00033535 0.37988 0.35131 -0.0022496 0.20557 -0.060812 -0.082564 -0.070296 -0.10683 0.18254
2486 -0.10209 -0.070931 -0.070513 0.15882 -0.008611 0.28 0.35985 -0.029491 0.18596 -0.10321 -0.14743 -0.06074 -0.11384 0.093485
2487 -0.084011 -0.075569 -0.039972 0.14595 0.0044834 0.27228 0.43482 -0.025177 0.16627 -0.084737 -0.1165 -0.045655 -0.12905 0.11392
2488 -0.10764 -0.048565 -0.030133 0.12128 0.011384 0.26468 0.38815 -0.016352 0.13557 -0.099629 -0.099339 -0.035406 -0.10395 0.07948
2489 -0.093869 -0.042071 -0.030574 0.1482 0.0035316 0.49169 0.21089 -0.039394 0.21209 -0.086678 -0.12822 0.00054479 -0.050904 0.09868
2490 -0.089992 -0.049741 -0.040657 0.13174 0.0082214 0.56029 0.14917 -0.040593 0.18563 -0.078364 -0.12622 -0.025904 -0.090903 0.161
2491 -0.12741 -0.071203 -0.061232 0.077162 -0.0070218 0.52348 0.099666 -0.063348 0.14478 -0.11866 -0.1672 -0.037489 -0.11163 0.11927
2492 -0.11128 -0.049927 -0.060714 0.10455 -0.010302 0.47626 0.10705 -0.058284 0.14038 -0.087775 -0.13318 -0.029483 -0.11179 0.1735
2493 -0.13022 -0.091801 -0.062094 0.069012 0.00076929 0.36574 0.099415 -0.080193 0.11254 -0.086322 -0.14373 -0.055494 -0.13386 0.097574
2494 -0.11168 -0.055167 -0.069039 0.083335 -0.024891 0.29785 0.097107 -0.071483 0.1522 -0.067986 -0.12736 -0.069022 -0.11974 0.1164
2495 -0.096227 -0.0099897 -0.046813 0.10247 -0.011027 0.28321 0.095166 -0.082073 0.13712 -0.10019 -0.096019 -0.081189 -0.095977 0.091107
2496 -0.11314 -0.064642 -0.054502 0.079544 -0.026986 0.23363 0.098799 -0.063911 0.12091 -0.075067 -0.14584 -0.077866 -0.095848 0.067974
2497 -0.13207 -0.078876 -0.030138 0.0625 0.0092427 0.32686 0.092482 -0.075808 0.11661 -0.072988 -0.11295 -0.05191 -0.074267 0.010825
2498 -0.13079 -0.11856 -0.077091 0.048306 -0.03626 0.45664 0.065523 -0.12466 0.088307 -0.096497 -0.14763 -0.090872 -0.14837 0.08355
2499 -0.12553 -0.08627 -0.035062 0.063648 -0.017753 0.52948 0.090551 -0.070151 0.096188 -0.079585 -0.13533 -0.073701 -0.08027 0.066361
2500 -0.096677 -0.064403 -0.017283 0.048987 -0.023367 0.54457 0.07595 -0.076642 0.071378 -0.087534 -0.13954 -0.070062 -0.084943 0.044436
2501 -0.12661 -0.10635 -0.036735 0.044116 -0.043316 0.37734 0.050267 -0.10984 0.055969 -0.086609 -0.14025 -0.097683 -0.1736 0.061661
2502 -0.087894 -0.027039 -0.022805 0.038428 -0.01668 0.32493 0.057131 -0.069216 0.086506 -0.073295 -0.10228 -0.070936 -0.1376 0.096412
2503 -0.12113 -0.093333 -0.036673 0.030206 -0.018816 0.27113 0.06234 -0.11973 0.054751 -0.085881 -0.1037 -0.077711 -0.12147 0.050506
2504 -0.10656 -0.065468 -0.043382 0.018902 -0.039158 0.27586 0.015735 -0.10402 0.046948 -0.10861 -0.11781 -0.078913 -0.14817 0.11414
2505 -0.11337 -0.08971 -0.051339 0.027935 -0.045046 0.25941 0.03211 -0.087849 0.035306 -0.092169 -0.12389 -0.096404 -0.13282 0.084016
2506 -0.13621 -0.11246 -0.066137 0.0082784 -0.060308 0.22364 -0.0026049 -0.11336 -0.0041357 -0.099027 -0.15256 -0.099735 -0.10133 -0.011542
2507 -0.12171 -0.098618 -0.029775 0.0061378 -0.040499 0.22628 0.015457 -0.11408 0.02888 -0.089673 -0.13138 -0.09974 -0.12985 0.0085107
2508 -0.13856 -0.14262 -0.04585 -0.038856 -0.037455 0.41891 -0.038613 -0.14442 0.0061852 -0.11782 -0.15558 -0.098565 -0.112 -0.016262
2509 -0.078797 -0.090999 -0.00074073 -0.018164 -0.035669 0.49613 -0.017445 -0.10177 0.028163 -0.10145 -0.13378 -0.021072 -0.11257 0.020991
2510 -0.14206 -0.10544 -0.063969 -0.055771 -0.03719 0.43753 0.017127 -0.15743 -0.02202 -0.096866 -0.12855 -0.008924 -0.10173 -0.017354
2511 -0.10957 -0.068967 -0.036753 -0.037252 -0.06528 0.31227 0.0073144 -0.12242 0.00044251 -0.11219 -0.1175 0.061048 -0.12423 0.036342
2512 -0.1449 -0.089196 -0.081076 -0.04657 -0.037993 0.28949 0.00050707 -0.14531 0.0063365 -0.11745 -0.11639 0.095577 -0.11743 -0.035197
2513 -0.12972 -0.095926 -0.046305 -0.0599 -0.041849 0.23777 -0.030522 -0.12955 -0.0061108 -0.11365 -0.11626 0.12959 -0.10266 -0.041867
2514 -0.13317 -0.069759 -0.050855 -0.073186 -0.073505 0.20576 -0.040727 -0.16286 -0.01211 -0.12678 -0.11868 0.18633 -0.11901 -0.036343
2515 -0.11566 -0.066939 -0.016855 -0.050945 -0.033274 0.2114 -0.0042116 -0.14981 -0.024269 -0.09418 -0.12107 0.24201 -0.10947 0.0044976
2516 -0.11153 -0.088514 -0.029433 -0.067298 -0.053985 0.25899 -0.012442 -0.15542 -0.026574 -0.068921 -0.10183 0.1978 -0.050061 0.014329
2517 -0.095634 -0.058829 -0.033672 -0.047456 -0.060849 0.20101 -0.051016 -0.13331 -0.010121 -0.094145 0.037679 0.14794 -0.083272 0.010374
2518 -0.1391 -0.079285 -0.05297 -0.07161 -0.061924 0.2045 -0.051039 -0.14931 -0.026867 -0.10467 0.053939 0.088252 -0.076601 0.0044875
2519 -0.13371 -0.059544 -0.040519 -0.061821 -0.061613 0.18803 -0.04551 -0.16134 -0.056206 -0.10236 0.045169 0.01689 -0.10958 -0.033199
2520 -0.14495 -0.049355 -0.043159 -0.07906 -0.065157 0.2115 -0.058009 -0.16046 -0.037813 -0.099751 0.054061 -0.024243 -0.10465 -0.031966
2521 -0.13504 -0.090184 -0.057856 -0.073387 -0.08657 0.18304 -0.07689 -0.17984 -0.066155 -0.09255 0.019922 -0.041662 -0.11532 -0.062554
2522 -0.15392 -0.10869 -0.089151 -0.10331 -0.078184 0.12991 -0.099041 -0.18416 -0.079092 -0.097437 -0.072043 -0.052274 -0.21722 -0.11513
2523 -0.12865 -0.076644 -0.065741 -0.098368 -0.058764 0.14621 -0.076293 -0.15536 -0.065363 -0.093404 -0.097182 -0.042491 -0.10451 -0.037195
2524 -0.11429 -0.062849 -0.048773 -0.10316 -0.054174 0.17348 -0.027648 -0.16343 -0.048802 -0.084953 -0.066526 -0.0070628 -0.11597 -0.025353
2525 0.040355 -0.088555 -0.064845 -0.10886 -0.071677 0.13235 -0.076573 -0.19199 -0.04212 -0.089674 -0.11364 -0.036292 -0.12865 -0.038995
2526 0.11241 -0.086627 -0.037777 -0.088106 -0.081339 0.15378 -0.074464 -0.17277 -0.059487 -0.12008 -0.079981 -0.029016 -0.1072 -0.013164
2527 0.12609 -0.073582 -0.033607 -0.091476 -0.07525 0.12538 -0.067785 -0.16785 -0.056643 -0.11332 -0.084246 -0.044036 -0.11439 -0.03592
2528 0.044569 -0.12368 -0.058499 -0.09505 -0.060217 0.11669 -0.052216 -0.18351 -0.067731 -0.13961 -0.11104 -0.045451 -0.10468 -0.073171
2529 -0.0023307 -0.057554 -0.042383 -0.10692 -0.06508 0.18439 -0.033472 -0.18004 -0.06253 -0.12789 -0.068175 -0.016669 -0.05278 -0.03187
2530 -0.083131 -0.12497 -0.095509 -0.12125 -0.096993 0.099484 -0.086438 -0.19126 -0.089159 -0.15288 -0.14599 -0.080684 -0.13163 -0.072526
2531 -0.085595 -0.084715 -0.09827 -0.10436 -0.07604 0.14396 -0.082571 -0.1918 -0.068127 -0.13083 -0.060254 -0.035497 -0.10934 0.0038818
2532 -0.057717 -0.10317 -0.02623 -0.11855 -0.066385 0.10628 -0.084765 -0.17953 -0.079533 -0.13358 0.062363 -0.06127 -0.1311 -0.068739
2533 -0.09005 -0.094029 -0.057755 -0.13119 -0.065234 0.10093 -0.078743 -0.18105 -0.076756 -0.10842 0.083443 -0.052594 -0.16152 -0.069632
2534 -0.058919 -0.10163 -0.061125 -0.12919 -0.082661 0.083649 -0.076013 -0.18749 -0.098568 -0.13085 0.096694 -0.066826 -0.13042 -0.084507
2535 -0.11483 -0.10726 -0.06215 -0.12461 -0.099406 0.046481 -0.10796 -0.19849 -0.11993 -0.15256 0.10034 -0.095977 -0.12426 -0.07142
2536 -0.078557 -0.1069 -0.072208 -0.13236 -0.077962 0.10515 -0.086136 -0.15997 -0.12429 -0.11218 0.095073 -0.058876 -0.08726 -0.077226
2537 -0.10698 -0.12168 -0.062275 -0.14577 -0.11568 0.081257 -0.089532 -0.21218 -0.13303 -0.16329 -0.039473 -0.095097 -0.11351 -0.094176
2538 -0.092711 -0.0985 -0.050251 -0.11909 -0.082503 0.097746 -0.078562 -0.19541 -0.10119 -0.117 -0.059947 -0.076668 -0.051675 -0.11547
2539 -0.064027 0.010281 -0.069557 -0.10684 -0.069937 0.09036 -0.077964 -0.19131 -0.095863 -0.11174 -0.040452 -0.05221 0.086961 -0.030774
2540 -0.10491 0.0019265 -0.065996 -0.13967 -0.092687 0.073849 -0.090604 -0.18744 -0.12697 -0.12712 -0.074458 -0.067854 0.041933 -0.075644
2541 -0.11457 -0.042223 -0.044068 -0.14977 -0.096501 0.063168 -0.10793 -0.21117 -0.1051 -0.11559 -0.070415 -0.054371 0.12456 -0.1178
2542 -0.097174 -0.068996 -0.089746 -0.14781 -0.10361 0.028257 -0.12128 -0.20085 -0.12788 -0.14817 -0.051266 -0.072829 -0.010306 -0.066857
2543 -0.086853 -0.090329 -0.024445 -0.14076 -0.11822 0.037394 -0.12926 -0.21635 -0.10375 -0.094338 0.0063427 -0.085434 -0.070058 -0.11621
2544 -0.078765 -0.046221 -0.062603 -0.12939 -0.076707 0.053415 -0.10044 -0.19362 -0.12279 -0.12935 0.13944 -0.091505 -0.024382 -0.087942
2545 -0.091912 -0.063262 -0.052885 -0.14252 -0.10525 0.036702 -0.11361 -0.20188 -0.12607 -0.12345 0.15146 -0.099494 -0.091795 -0.047185
2546 -0.06353 -0.057322 -0.06684 -0.14345 -0.073869 0.036304 -0.096825 -0.19027 -0.1476 -0.10608 0.16336 -0.082198 -0.066556 -0.084885
2547 -0.099303 -0.08773 -0.072837 -0.15311 -0.081895 0.022124 -0.1249 -0.2022 -0.12676 -0.11712 0.19777 -0.093625 -0.10775 -0.083298
2548 -0.068233 -0.054321 -0.092338 -0.15174 -0.099998 0.0040414 -0.13076 -0.19846 -0.14184 -0.13023 0.16051 -0.11123 -0.09397 -0.08413
2549 -0.094378 -0.080018 -0.056138 -0.16205 -0.11097 -0.022358 -0.12468 -0.19536 -0.14893 -0.13522 0.082562 -0.1291 -0.12323 -0.11314
2550 -0.10625 -0.085061 -0.045682 -0.15413 -0.10043 0.0029176 -0.11214 -0.22072 -0.1281 -0.12418 0.033376 -0.086877 -0.089282 -0.087458
2551 -0.077661 -0.11569 -0.068274 -0.16214 -0.096961 -0.0066153 -0.13185 -0.20597 -0.12665 -0.095884 -0.013042 -0.10926 -0.098022 -0.14017
2552 -0.11229 -0.080658 -0.054012 -0.1671 -0.097389 0.006022 -0.11791 -0.21217 -0.13328 -0.08557 -0.011993 -0.015625 -0.086026 -0.073902
2553 -0.075311 -0.098666 -0.086683 -0.14952 -0.10116 -0.030756 -0.12309 -0.20216 -0.14215 -0.071547 -0.0034155 0.030908 -0.076636 -0.090941
2554 -0.10014 -0.12397 -0.092399 -0.17587 -0.12139 -0.019786 -0.16684 -0.21633 -0.17446 -0.12701 0.015869 0.023135 -0.11042 -0.15138
2555 -0.048743 -0.039022 -0.018341 -0.13781 -0.066669 0.0020673 -0.12185 -0.17297 -0.11789 -0.073648 0.20938 0.1152 -0.046399 -0.080556
2556 -0.14306 -0.095441 -0.055407 -0.17054 -0.11369 -0.031463 -0.14423 -0.25277 -0.14922 -0.1 0.19829 0.0040785 -0.075224 -0.12523
2557 -0.054034 0.017158 -0.052682 -0.18016 -0.11475 -0.036306 -0.15378 -0.19711 -0.16308 -0.12696 0.23443 -0.053346 -0.088256 -0.098235
2558 -0.099125 0.030445 -0.071674 -0.19906 -0.11194 -0.059458 -0.15094 -0.23143 -0.17066 -0.13991 0.23448 -0.071942 -0.1218 -0.097188
2559 -0.076909 0.005132 -0.050608 -0.1678 -0.087432 -0.054558 -0.13768 -0.19907 -0.15209 -0.12209 0.23341 -0.087838 -0.13748 -0.10188
2560 -0.07513 0.023177 -0.054125 -0.16228 -0.079215 -0.036203 -0.13758 -0.18259 -0.14049 -0.084707 0.23089 -0.071789 -0.12366 -0.078071
2561 -0.072806 -0.0057579 -0.011889 -0.15425 -0.075075 -0.01008 -0.1196 -0.20858 -0.14991 -0.11562 0.2705 -0.070123 -0.086363 -0.064192
2562 -0.12027 -0.037887 -0.050192 -0.15833 -0.086234 -0.032395 -0.1339 -0.20907 -0.16786 -0.075902 0.19474 -0.079336 -0.12383 -0.085317
2563 -0.084995 -0.04463 -0.085674 -0.1611 -0.10353 -0.050856 -0.14916 -0.21366 -0.16926 -0.03145 0.23213 -0.10347 -0.10673 -0.10348
2564 0.035956 -0.068527 -0.098359 -0.20912 -0.11046 -0.079825 -0.14598 -0.2342 -0.183 0.042091 0.18987 -0.10773 -0.14448 -0.10193
2565 0.13779 -0.042553 -0.096224 -0.17593 -0.096137 -0.019124 -0.13996 -0.2093 -0.19051 0.012575 0.29708 -0.10965 -0.12468 -0.09066
2566 0.1511 -0.034111 -0.076562 -0.16546 -0.089 -0.064783 -0.14368 -0.19545 -0.1745 -0.0089373 0.3512 -0.077824 -0.078233 -0.075428
2567 0.16467 -0.067886 -0.063906 -0.17443 -0.084679 -0.03685 -0.12817 -0.2166 -0.17316 -0.049981 0.34969 -0.082933 -0.085366 -0.10625
2568 0.032758 -0.076529 -0.055426 -0.18417 -0.098887 -0.08604 -0.1569 -0.23594 -0.20918 -0.13958 0.33217 -0.096618 -0.10368 -0.083067
2569 -0.0079153 -0.069097 -0.043265 -0.17364 -0.092469 -0.074063 -0.16182 -0.2241 -0.17511 -0.12656 0.30493 -0.087923 -0.14692 -0.11736
2570 -0.068684 -0.067208 -0.061395 -0.17484 -0.08758 -0.044511 -0.14053 -0.22726 -0.18947 -0.13285 0.3384 -0.052757 -0.10868 -0.10338
2571 -0.043382 -0.036301 -0.042974 -0.16703 -0.090965 -0.028722 -0.13822 -0.20569 -0.16599 -0.11678 0.35304 -0.042506 0.04659 -0.1128
2572 -0.039192 0.030537 -0.097602 -0.19611 -0.12086 -0.094118 -0.1933 -0.23723 -0.19975 -0.15066 0.33659 -0.089223 0.034286 -0.11608
2573 -0.057341 0.060832 -0.074978 -0.19032 -0.090721 -0.073496 -0.16662 -0.22603 -0.17324 -0.11566 0.34605 -0.079311 -0.026765 -0.12213
2574 -0.017525 0.072859 -0.015827 -0.1839 -0.10608 -0.09053 -0.17995 -0.21177 -0.17032 -0.12415 0.36838 -0.11004 -0.081355 -0.11981
2575 0.13568 0.0459 -0.044497 -0.17298 -0.078087 -0.071198 -0.15003 -0.22666 -0.17665 -0.1248 0.37539 -0.068446 -0.098206 -0.1344
2576 0.18843 -0.0019567 -0.060464 -0.17949 -0.085171 -0.077433 -0.13498 -0.22715 -0.1823 -0.11212 0.36136 -0.083344 -0.089521 -0.13778
2577 0.30473 -0.029001 -0.037799 -0.1798 -0.090755 -0.10225 -0.14295 -0.22678 -0.18395 -0.12588 0.37989 -0.12376 -0.11638 -0.090921
2578 0.23162 -0.061677 -0.069841 -0.18343 -0.11644 -0.099692 -0.14139 -0.23992 -0.198 0.031681 0.37547 -0.11928 -0.078118 -0.13455
2579 0.21227 -0.041945 -0.0093731 -0.079274 -0.079389 -0.10198 -0.14664 -0.21741 -0.17007 0.095692 0.40916 -0.098956 -0.083204 -0.088157
2580 0.1485 -0.020837 -0.039532 0.02906 -0.085516 -0.095651 -0.1565 -0.21646 -0.18914 0.11913 0.40083 -0.1044 -0.10667 -0.09799
2581 0.078467 0.08612 -0.046198 -0.048292 -0.085756 -0.077615 -0.12083 -0.2327 -0.18661 0.12441 0.36238 -0.09697 -0.095768 -0.13734
2582 0.047311 0.097783 -0.016422 -0.059436 -0.073 -0.11221 -0.14335 -0.23156 -0.19123 0.016994 0.38304 -0.12292 -0.082128 -0.10904
2583 0.023767 0.13103 -0.050726 -0.13598 -0.068007 -0.10349 -0.14821 -0.22345 -0.17939 -0.074341 0.33729 -0.073147 0.1035 -0.12019
2584 -0.0068078 0.14209 -0.023922 -0.1536 -0.088576 -0.0811 -0.13488 -0.21972 -0.18544 -0.072648 0.43828 -0.077674 0.11458 -0.10087
2585 0.17227 0.16051 -0.054499 -0.17998 -0.089479 -0.11416 0.066481 -0.23523 -0.19988 -0.09342 0.39908 -0.091427 0.15718 -0.1498
2586 0.26428 0.17156 -0.042075 -0.15509 -0.079347 -0.10594 0.19602 -0.22977 -0.18001 -0.080069 0.34917 -0.065669 0.14886 -0.11218
2587 0.27871 0.17277 -0.071154 -0.16812 -0.10394 -0.12977 0.13039 -0.22793 -0.21714 -0.090599 0.2932 -0.097656 0.089583 -0.15234
2588 0.2616 0.16036 -0.072299 -0.17994 -0.098476 -0.12248 0.10095 -0.25406 -0.19684 -0.095231 0.29937 -0.10345 0.0065979 -0.1215
2589 0.2958 0.21345 -0.038559 -0.15993 -0.077271 -0.11153 -0.020917 -0.24322 -0.20021 -0.10022 0.31603 -0.092817 -0.056394 -0.13484
2590 0.24001 0.14164 -0.05455 -0.1474 -0.082798 -0.15115 -0.086377 -0.21591 -0.16838 -0.00052503 0.25491 -0.10306 -0.033442 -0.14554
2591 0.35726 0.12867 -0.018509 -0.15708 -0.07487 -0.090001 -0.075175 -0.20757 -0.032436 0.12649 0.32474 -0.11903 -0.040496 -0.12137
2592 0.36206 0.05922 -0.058869 -0.17661 -0.10783 -0.15243 -0.11883 -0.25034 -0.028527 0.079681 0.40601 -0.13301 -0.043252 -0.11901
2593 0.38071 0.08857 -0.03027 -0.15567 -0.10644 -0.14244 -0.082092 -0.2272 0.022678 0.082365 0.4251 -0.11135 0.018093 -0.091718
2594 0.38351 0.074081 -0.024736 -0.15823 -0.09483 -0.13925 -0.10095 -0.11161 -0.0016528 0.13882 0.36612 -0.12661 -0.068747 -0.11256
2595 0.44456 0.20671 -0.043981 -0.16045 -0.10916 -0.1673 -0.10253 0.021892 -0.12517 0.094643 0.29922 -0.12787 -0.085146 -0.1024
2596 0.43706 0.22912 -0.0078922 0.025492 -0.094864 -0.11219 -0.078607 0.008169 -0.14507 0.13013 0.25112 -0.076106 0.1481 -0.14662
2597 0.45654 0.19321 -0.003854 0.03972 -0.066893 -0.15005 -0.10286 0.0030444 -0.15926 0.17236 0.23595 -0.085949 0.23254 -0.10983
2598 0.41657 0.19883 -0.037 0.026815 -0.099983 -0.13983 -0.096645 0.070209 -0.16144 0.22217 0.21334 -0.090702 0.14318 -0.14547
2599 0.49513 0.17937 -0.032905 -0.003089 -0.099791 -0.17226 0.11721 -0.0045227 -0.15099 0.14976 0.22731 -0.11716 0.066923 -0.094633
2600 0.46343 0.24104 -0.041447 -0.071649 -0.10115 -0.15522 0.18972 -0.10905 -0.16779 0.093669 0.2467 -0.10032 0.016462 -0.15849
2601 0.47668 0.20909 -0.036129 -0.11055 -0.08079 -0.13349 0.21127 -0.14475 -0.16664 0.044067 0.24796 -0.1078 7.5679e-05 -0.14292
2602 0.50662 0.2545 -0.032955 -0.10264 -0.086347 -0.1605 0.025516 -0.16006 -0.14745 0.056107 0.36723 -0.1264 -0.044498 -0.097117
2603 0.49556 0.23793 -0.052398 -0.11997 -0.1134 -0.1644 -0.056801 -0.18346 -0.018375 0.123 0.35742 -0.12901 -0.044661 -0.099247
2604 0.55663 0.27177 -0.023282 -0.10628 -0.077644 -0.12833 -0.042289 -0.14085 0.11254 0.21182 0.36032 -0.107 0.046252 -0.086237
2605 0.51177 0.24575 -0.025619 -0.12093 -0.084087 -0.16333 -0.075946 -0.16046 0.034859 0.21104 0.26737 -0.10641 -0.0010209 -0.17065
2606 0.47847 0.29203 -0.030824 -0.11535 -0.087467 -0.13914 -0.063309 -0.14461 0.1284 0.19652 0.21082 -0.07058 0.22852 -0.13291
2607 0.52707 0.27797 -0.022441 -0.11511 -0.097456 -0.16734 -0.078728 -0.13556 0.13457 0.20772 0.18968 -0.075069 0.2165 -0.10477
2608 0.54342 0.27281 0.015445 0.057788 -0.071403 -0.12709 -0.033157 -0.10383 -0.00081134 0.21433 0.22529 -0.048431 0.28578 -0.075403
2609 0.46482 0.22712 0.0038474 0.081598 -0.11019 -0.17866 -0.064829 0.017902 -0.075621 0.18606 0.15287 -0.10261 0.16105 -0.15027
2610 0.45743 0.26298 -0.058255 0.18024 -0.091959 -0.14617 0.23914 0.10547 -0.074868 0.29767 0.15366 -0.098224 0.11258 -0.1335
2611 0.49359 0.28904 -0.002325 0.076845 -0.087387 -0.16569 0.3123 0.15618 -0.07868 0.26209 0.16481 -0.10924 0.079121 -0.12995
2612 0.45496 0.19498 -0.037958 0.043533 -0.11252 -0.16568 0.24909 0.13566 -0.10756 0.25669 0.17602 -0.10405 0.042986 -0.1002
2613 0.49132 0.25891 0.0049231 0.21 -0.097695 -0.16996 0.21328 0.17426 -0.12265 0.30147 0.17939 -0.11684 0.065298 -0.13026
2614 0.53225 0.24373 0.022502 0.32977 -0.099928 -0.17541 0.071739 0.22444 -0.080392 0.33683 0.21712 -0.077292 0.060774 -0.086747
2615 0.55414 0.29504 0.011625 0.37331 -0.081028 -0.14992 0.033213 0.19025 0.16889 0.337 0.21609 -0.064117 0.35063 -0.051068
2616 0.56794 0.24056 0.00022287 0.31902 -0.079529 -0.14346 0.0010949 0.11921 0.17928 0.34235 0.20917 -0.074222 0.28274 -0.074906
2617 0.54486 0.19104 -0.0069924 0.32287 -0.097461 -0.15939 0.013912 0.19077 0.19304 0.33822 0.15278 -0.094503 0.28389 -0.079293
2618 0.53997 0.16843 0.051343 0.33342 -0.073171 -0.15687 0.017337 0.38703 0.22156 0.34835 0.14451 -0.057518 0.22384 0.095567
2619 0.54367 0.12508 0.030416 0.33975 -0.064008 -0.16415 0.029985 0.35747 0.1786 0.36373 0.12669 -0.062543 0.18077 0.13246
2620 0.53469 0.10063 0.13333 0.28251 -0.060742 -0.18437 0.25921 0.32524 0.045385 0.33134 0.10193 -0.090986 0.11131 0.10113
2621 0.5379 0.1457 0.17152 0.2564 -0.060018 -0.12974 0.34456 0.40381 0.010852 0.33931 0.1164 -0.060837 0.10198 0.035806
2622 0.55921 0.25895 0.18933 0.17048 -0.062038 -0.13108 0.37763 0.37375 -0.024982 0.33176 0.13362 -0.10169 0.14091 0.011005
2623 0.42366 0.19649 0.12558 0.10325 -0.093084 -0.17254 0.24132 0.35922 -0.044627 0.27695 0.068346 -0.10368 0.041297 -0.063369
2624 0.36499 0.23707 0.084733 0.11941 -0.022291 -0.10476 0.13717 0.4094 -0.0071045 0.36497 0.1271 -0.049241 0.34333 -0.068214
2625 0.3514 0.23371 0.053029 0.073987 0.1025 -0.15223 0.032673 0.4027 0.21051 0.33987 0.072929 -0.075864 0.36994 -0.089245
2626 0.39135 0.15266 0.054538 0.14136 0.13989 -0.16281 0.049729 0.44658 0.32561 0.37497 0.11292 -0.074808 0.33799 -0.056274
2627 0.42726 0.16666 0.091006 0.3686 0.11422 -0.12744 0.050494 0.48754 0.37428 0.3657 0.12744 -0.052709 0.3261 -0.036499
2628 0.39193 0.1308 0.089075 0.44197 0.058388 -0.13194 0.053932 0.44754 0.32875 0.39692 0.10461 -0.050027 0.23981 0.0029969
2629 0.39319 0.13005 0.11806 0.37072 -0.014238 -0.14722 0.294 0.47652 0.37179 0.37339 0.10271 -0.080373 0.23215 -0.086522
2630 0.39634 0.08663 0.077425 0.36732 -0.044106 -0.16538 0.37518 0.52554 0.29945 0.33854 0.077268 -0.076372 0.15447 -0.082004
2631 0.35701 0.1265 0.12097 0.35945 -0.056121 -0.15861 0.33835 0.51845 0.21833 0.34387 0.077747 -0.065467 0.16487 0.12809
2632 0.38216 0.096408 0.20492 0.3273 -0.056062 -0.1478 0.38358 0.51827 0.13183 0.40071 0.085119 -0.012076 0.11551 0.14063
2633 0.33342 0.055607 0.25305 0.19993 -0.037622 -0.17915 0.23012 0.50931 0.10209 0.366 0.050179 0.043848 0.2487 0.10544
2634 0.33971 0.079309 0.23128 0.16693 -0.039609 -0.16171 0.095101 0.52652 0.072675 0.30293 0.058192 0.16566 0.50163 0.081356
2635 0.31346 0.027321 0.18655 0.13895 -0.061545 -0.1918 0.055364 0.52627 0.17079 0.29469 0.036328 0.1633 0.42912 0.042761
2636 0.30201 0.066934 0.18926 0.14728 -0.039598 -0.1656 0.059625 0.5433 0.37481 0.25365 0.05404 0.19171 0.48555 -0.03892
2637 0.29802 0.058228 0.16642 0.30611 -0.026971 -0.20499 0.034318 0.5508 0.48545 0.24683 0.025031 0.15933 0.53261 -0.023994
2638 0.27764 0.046252 0.11818 0.45043 -0.025334 -0.16899 0.30385 0.51858 0.51594 0.26244 0.034603 0.14374 0.47846 -0.035181
2639 0.25758 0.022816 0.12635 0.47081 0.12789 -0.16042 0.42205 0.55861 0.46944 0.2727 0.037895 0.12426 0.32045 -0.035492
2640 0.24399 0.081775 0.1239 0.49893 0.18338 -0.14849 0.4765 0.48711 0.52698 0.27875 0.05004 0.027485 0.31271 0.11685
2641 0.19945 0.010284 0.15039 0.36807 0.15893 -0.15206 0.37945 0.51732 0.47861 0.39626 0.0049322 -0.014058 0.20068 0.17772
2642 0.19057 -0.014095 0.16736 0.43441 0.10954 -0.21525 0.40959 0.46987 0.5442 0.38878 0.0028219 -0.057538 0.17739 0.19024
2643 0.21189 0.036855 0.2788 0.44041 0.089784 -0.18361 0.40381 0.50901 0.5566 0.3455 0.0051269 -0.001479 0.16796 0.20969
2644 0.21453 0.020618 0.30558 0.52784 0.016825 -0.19102 0.44118 0.55785 0.62123 0.33271 0.0050641 -0.012311 0.37911 0.18646
2645 0.18895 0.022132 0.2645 0.42773 -0.0010218 -0.16325 0.35447 0.50951 0.56631 0.20519 -8.2885e-05 -0.0050144 0.46092 0.16993
2646 0.16909 0.01551 0.2898 0.39756 -0.0092367 -0.17098 0.4351 0.54531 0.60538 0.2278 0.020177 0.013252 0.47919 0.19136
2647 0.18711 -0.0082505 0.21851 0.29786 0.013807 -0.16524 0.52616 0.53035 0.52055 0.17537 -0.034919 -0.0025612 0.50577 0.090069
2648 0.20368 0.024099 0.14284 0.2553 0.020756 -0.1561 0.41005 0.53748 0.39436 0.16785 -0.0015927 -0.0054354 0.4457 0.13637
2649 0.1618 0.015365 0.16793 0.17589 -0.016205 -0.1896 0.25746 0.54234 0.30656 0.14005 -0.028485 -0.006894 0.3485 0.17363
2650 0.16202 0.049533 0.19415 0.2084 0.012837 -0.1588 0.2082 0.56583 0.28384 0.16199 0.014457 0.057639 0.32762 0.24202
2651 0.12983 -0.026162 0.20626 0.22385 0.057354 -0.17808 0.18979 0.55615 0.28417 0.17388 -0.043542 0.060938 0.32151 0.23782
2652 0.14579 0.0011754 0.28091 0.42267 0.2434 -0.13141 0.21225 0.56492 0.28298 0.19559 0.0026351 0.032062 0.29811 0.27691
2653 0.15081 -0.0013469 0.32954 0.47269 0.2583 -0.16576 0.4975 0.53831 0.45942 0.16038 -0.015462 -0.002785 0.36192 0.27885
2654 0.10482 -0.047848 0.26874 0.45473 0.19894 -0.20206 0.493 0.48621 0.54518 0.18791 -0.033107 -0.04095 0.29833 0.20197
2655 0.13437 -0.022086 0.2957 0.48521 0.21534 -0.13948 0.53339 0.52123 0.57519 0.19276 -0.040528 -0.02436 0.61385 0.2136
2656 0.11436 -0.049949 0.26793 0.41577 0.12109 -0.19095 0.47043 0.51443 0.51156 0.15592 -0.037096 -0.050675 0.58132 0.18368
2657 0.13137 -0.021035 0.24878 0.30822 0.086164 -0.16849 0.42075 0.50844 0.51412 0.14128 -0.037674 -0.036101 0.47718 0.24205
2658 0.13409 -0.032515 0.29829 0.2328 0.055776 -0.18221 0.48711 0.48255 0.44357 0.099226 -0.071389 -0.033868 0.37058 0.24368
2659 0.1154 -0.047786 0.32971 0.20046 0.04766 -0.16307 0.6015 0.56499 0.35912 0.12106 -0.050949 -0.03292 0.33796 0.30779
2660 0.11391 -0.034451 0.31099 0.15867 0.049737 -0.17074 0.52738 0.54823 0.30001 0.11735 -0.035677 -0.057608 0.30351 0.33706
2661 0.064442 -0.073528 0.27359 0.17827 0.021404 -0.19326 0.4925 0.52253 0.26998 0.067607 -0.075396 -0.059339 0.3055 0.29097
2662 0.1127 -0.084789 0.25366 0.22306 0.022461 -0.2022 0.47247 0.49041 0.28235 0.092366 -0.04964 -0.0091504 0.2372 0.39184
2663 0.059883 -0.08959 0.26005 0.40016 0.086835 -0.1987 0.52149 0.44767 0.29745 0.084377 -0.084624 0.13517 0.22376 0.32745
2664 0.05259 -0.087654 0.21362 0.44473 0.22338 -0.18832 0.53643 0.38031 0.53299 0.086439 -0.075607 0.22594 0.31381 0.28011
2665 0.092841 -0.080763 0.23928 0.42207 0.29896 -0.18166 0.48965 0.3726 0.6005 0.10119 -0.063444 0.30436 0.2612 0.28543
2666 0.090434 -0.045297 0.27436 0.40019 0.30781 -0.12847 0.60839 0.38043 0.59321 0.10518 -0.053573 0.26302 0.37686 0.33728
2667 0.050583 -0.050579 0.25812 0.30187 0.24479 -0.15143 0.52372 0.35557 0.46539 0.062535 -0.082603 0.20023 0.34463 0.26632
2668 0.067087 -0.030436 0.24598 0.19552 0.17491 -0.16768 0.50054 0.50786 0.35978 0.037557 -0.059876 0.16329 0.23323 0.30237
2669 0.075055 -0.058791 0.19853 0.18386 0.16108 -0.1682 0.61904 0.55976 0.29464 0.037164 -0.082385 0.16788 0.25924 0.30698
2670 0.016529 -0.076212 0.17797 0.13384 0.093886 -0.19312 0.47101 0.46495 0.24893 0.019273 -0.11185 0.081797 0.21588 0.25969
2671 0.032029 -0.079946 0.12096 0.1679 0.08799 -0.18992 0.33676 0.42256 0.24108 0.015094 -0.084546 0.055457 0.25155 0.26362
2672 0.0039381 -0.092437 0.15477 0.16681 0.068942 -0.13846 0.28462 0.38131 0.24975 0.051699 -0.10552 0.048449 0.24017 0.30075
2673 0.016305 -0.08994 0.16929 0.29751 0.074706 -0.1666 0.29029 0.31355 0.23427 0.038332 -0.092979 0.014927 0.19101 0.33728
2674 0.043217 -0.079793 0.15494 0.39039 0.094283 -0.1908 0.29177 0.28153 0.4372 0.064403 -0.087465 0.034664 0.22909 0.35074
2675 0.047528 -0.074604 0.13484 0.41957 0.23703 -0.15264 0.28858 0.28567 0.49309 0.051304 -0.06492 0.038709 0.20359 0.27206
2676 0.032347 -0.036509 0.21554 0.39672 0.37776 -0.14022 0.53848 0.27551 0.57013 0.083641 -0.052463 0.068517 0.18223 0.32547
2677 0.018107 -0.07863 0.13608 0.29031 0.33721 -0.15231 0.55859 0.27467 0.46155 0.04047 -0.090239 0.085115 0.19454 0.29592
2678 -0.010714 -0.11496 0.13576 0.21184 0.31354 -0.17414 0.53245 0.23168 0.31831 0.044145 -0.090128 0.10525 0.17934 0.17044
2679 -0.0022829 -0.11439 0.13789 0.15657 0.26554 -0.13802 0.42253 0.20323 0.26152 0.020022 -0.11221 0.06772 0.16081 0.15548
2680 -0.0028983 -0.11104 0.10231 0.12812 0.19291 -0.18354 0.26052 0.22921 0.23496 -0.0010632 -0.099208 0.029361 0.090913 0.21367
2681 -0.019354 -0.10485 0.16903 0.15446 0.18607 -0.15681 0.27069 0.2584 0.23595 0.029189 -0.064162 0.048991 0.09995 0.1855
2682 0.017258 -0.098697 0.15474 0.13794 0.14432 -0.19283 0.26672 0.24497 0.25666 0.012735 -0.088729 0.016321 0.13172 0.21238
2683 0.002263 -0.094857 0.10949 0.14449 0.12053 -0.15726 0.28502 0.21906 0.19866 -0.01562 -0.068034 0.040276 0.1431 0.26957
2684 -0.024811 -0.12578 0.13304 0.21741 0.069409 -0.18725 0.23092 0.158 0.21814 0.012065 -0.10562 0.00084135 0.10183 0.22368
2685 -0.026492 -0.084709 0.15396 0.35935 0.13988 0.0018241 0.26274 0.19489 0.22134 0.05699 -0.079006 0.0030142 0.13293 0.20237
2686 -0.01698 -0.092828 0.14141 0.3641 0.2656 0.15035 0.29176 0.14895 0.18587 0.047024 -0.085049 0.014413 0.14311 0.17793
2687 0.0017091 -0.11647 0.13605 0.30466 0.38044 0.012509 0.34607 0.17195 0.20249 0.036021 -0.092321 0.019915 0.10874 0.2473
2688 -0.039116 -0.097125 0.11595 0.20639 0.37502 -0.079862 0.43717 0.11908 0.17934 0.0035307 -0.09775 -0.0055583 0.12413 0.141
2689 -0.05154 -0.12164 0.069 0.14186 0.33333 -0.097113 0.4504 0.12595 0.17635 -0.019479 -0.12209 0.013509 0.095495 0.096251
2690 -0.0057315 -0.048074 0.14472 0.12176 0.36989 -0.053976 0.37489 0.16772 0.17866 0.0057451 -0.075238 0.089166 0.16848 0.17921
2691 -0.052873 -0.11575 0.071073 0.10619 0.28676 -0.13897 0.19116 0.12284 0.15627 -0.0012454 -0.096493 0.082597 0.078379 0.1207
2692 -0.056117 -0.12225 0.057939 0.097723 0.21329 -0.13133 0.20737 0.079321 0.12392 -0.029902 -0.11887 0.060315 0.11364 0.12622
2693 -0.07161 -0.11376 0.023785 0.063619 0.15929 -0.1559 0.1495 0.047052 0.11022 -0.037759 -0.14135 0.00082406 0.013268 0.16873
2694 -0.018762 -0.11401 0.069578 0.096382 0.15913 -0.12165 0.16279 0.088831 0.15294 -0.024301 -0.11376 -0.0064091 0.069751 0.14075
2695 -0.069204 -0.13935 0.10179 0.05889 0.14111 -0.14833 0.17948 0.044929 0.099012 -0.042522 -0.13207 -0.030671 0.056074 0.13198
2696 -0.081562 -0.13311 0.08723 0.099831 0.16577 -0.14251 0.16728 0.079407 0.12883 -0.0049483 -0.12632 -0.034036 0.037028 0.1691
2697 -0.06306 -0.13566 0.10136 0.075145 0.16031 -0.16337 0.15868 0.041779 0.091007 -0.010023 -0.11756 -0.020246 0.10228 0.13991
2698 -0.043748 -0.12383 0.077273 0.083657 0.27974 -0.1159 0.1652 0.060443 0.1152 -0.011887 -0.12854 -0.040502 0.10077 0.05102
2699 -0.054146 -0.13183 0.070328 0.10444 0.40431 -0.026063 0.13851 0.058724 0.084002 -0.019278 -0.12747 -0.055553 0.09121 0.10392
2700 -0.045561 -0.10512 0.093459 0.24642 0.41456 0.1317 0.15312 0.035355 0.084648 0.018096 -0.11745 0.0011431 0.06749 0.10387
2701 -0.038018 -0.1019 0.069697 0.25932 0.37052 0.18011 0.12751 0.05178 0.085389 0.030489 -0.13309 0.07797 0.065541 0.1126
2702 -0.065201 -0.082772 0.10795 0.2594 0.34785 0.027396 0.13228 0.047385 0.082018 0.028198 -0.10835 0.029172 0.09481 0.12632
2703 -0.095194 -0.030239 0.024878 0.17059 0.27157 -0.087599 0.06231 -0.012735 0.055061 -0.01601 -0.15014 0.034804 0.055807 0.051772
2704 -0.09735 -0.066414 0.054185 0.10244 0.226 -0.093232 0.087236 0.037417 0.071274 -0.020581 -0.13055 0.0067891 0.066934 0.079268
2705 -0.082704 -0.027508 0.025715 0.045062 0.18692 -0.10517 0.069041 -0.0090325 0.056146 -0.031623 -0.11007 -0.041409 0.046291 0.029017
2706 -0.084891 -0.051485 0.052637 0.020689 0.16796 -0.10086 0.052178 0.0016899 0.021689 -0.035477 -0.13514 -0.07099 0.028459 0.0091858
2707 -0.075784 -0.067472 0.040565 0.054734 0.17781 -0.078772 0.065563 0.018595 0.054507 -0.029776 -0.12536 -0.048755 -0.028641 0.027234
2708 -0.10192 -0.13804 0.035331 0.0042056 0.15945 -0.119 0.026514 -0.020846 0.025169 -0.062043 -0.17488 -0.06204 0.015816 -0.0028441
2709 -0.11655 -0.13545 0.016091 -0.0016505 0.14597 -0.032661 0.030311 -0.050426 0.0011007 -0.073725 -0.1732 -0.08421 0.020869 0.018617
2710 -0.085235 -0.11202 0.059893 0.021985 0.31768 0.19601 0.037564 -0.010881 0.017338 -0.04354 -0.14591 0.015919 0.023644 0.022901
2711 -0.12806 -0.11958 0.055649 0.025812 0.3929 0.18856 0.01284 -0.033951 -0.020551 -0.045868 -0.15798 0.032197 -0.030012 0.056737
2712 -0.10717 -0.094921 0.025765 -0.019759 0.38715 0.084074 0.035155 -0.043405 0.014216 -0.067251 -0.14508 0.041801 0.026332 0.010275
2713 -0.097283 -0.13911 0.057562 0.052452 0.35044 0.0094414 0.016521 -0.026565 0.022152 -0.04964 -0.15114 0.019754 -0.00046167 -0.026612
2714 -0.089078 -0.10219 0.056272 0.021821 0.32674 -0.026703 0.02965 -0.039959 -0.013214 -0.06389 -0.13677 0.024364 0.037722 -0.026802
2715 -0.12031 -0.15019 0.0055914 -0.027347 0.22312 -0.043822 -0.0013185 -0.077989 -0.036558 -0.084814 -0.16303 -0.04438 -0.081734 -0.031081
2716 -0.1268 -0.14401 -0.0087278 -0.023284 0.17073 -0.069248 -0.040374 -0.067952 -0.044657 -0.09259 -0.17273 -0.073093 -0.034318 -0.048981
2717 -0.12632 -0.11583 0.0018872 -0.037057 0.17815 -0.033869 -0.033573 -0.074428 -0.025646 -0.10916 -0.15454 -0.074717 0.01473 -0.0084136
2718 -0.13665 -0.15644 0.015066 -0.040621 0.16836 0.10665 -0.033335 -0.065239 -0.050748 -0.10765 -0.16434 -0.067209 0.0063609 -0.05539
2719 -0.096618 -0.085289 0.042107 -0.028908 0.22584 0.25052 0.003023 -0.051547 -0.039101 -0.0578 -0.11526 -0.04351 0.041373 0.00053135
2720 -0.1409 -0.14034 -0.04379 -0.072606 0.18718 0.18446 -0.029613 -0.11344 -0.069014 -0.11047 -0.18923 0.0002119 -0.044416 -0.015467
2721 -0.1256 -0.13347 -0.001509 -0.029649 0.2017 0.19009 -0.039969 -0.099879 -0.058466 -0.075848 -0.1562 0.033024 -0.017486 -0.044381
2722 -0.12854 -0.10443 -0.011465 -0.056347 0.27519 0.090381 -0.058087 -0.1107 -0.056722 -0.088305 -0.13693 0.038008 0.031165 -0.015845
2723 -0.12156 -0.1136 0.027188 -0.024829 0.34212 0.066188 -0.028199 -0.064764 -0.058843 -0.083465 -0.13594 0.029546 -0.022248 -0.0273
2724 -0.10435 -0.11225 0.013919 -0.027831 0.38146 0.019861 -0.022396 -0.075207 -0.07145 -0.060164 -0.15792 -0.0020311 -0.083099 -0.057623
2725 -0.083941 -0.080296 0.034811 -0.031424 0.39069 0.025121 -0.04898 -0.082244 -0.024607 -0.057249 -0.12371 -0.021736 -0.041255 -0.00080443
2726 -0.10631 -0.14221 0.028454 -0.050689 0.2945 0.013572 -0.077472 -0.13151 -0.082096 -0.079663 -0.17025 -0.057427 -0.014256 -0.059067
2727 -0.095816 -0.09701 0.020744 -0.052069 0.24203 0.18793 -0.0291 -0.07589 -0.054341 -0.06577 -0.11309 -0.046413 0.063003 -0.068001
2728 -0.12379 -0.12879 0.030927 -0.046012 0.19767 0.34444 -0.072529 -0.11151 -0.064703 -0.086209 -0.14626 -0.053647 -0.053866 -0.066349
2729 -0.12661 -0.15831 -0.012683 -0.091867 0.16285 0.28856 -0.067348 -0.12882 -0.074486 -0.092407 -0.14212 -0.068056 -0.0751 -0.067381
2730 -0.080857 -0.10826 -0.0093818 -0.084471 0.15781 0.18065 -0.10261 -0.10015 -0.10026 -0.11524 -0.1455 -0.023096 -0.026943 -0.044561
2731 -0.10984 -0.12203 0.020866 -0.060038 0.17249 0.16724 -0.085131 -0.10447 -0.053865 -0.10522 -0.14388 0.050764 0.021577 -0.083288
2732 -0.11761 -0.131 0.022533 -0.095769 0.17156 0.068681 -0.084717 -0.11649 -0.075218 -0.11271 -0.15175 0.030144 -0.073002 -0.074966
2733 -0.12265 -0.11493 0.033511 -0.077988 0.18303 0.096461 -0.091799 -0.10888 -0.089535 -0.098816 -0.16492 0.055882 -0.020864 -0.046803
2734 -0.12578 -0.11266 -0.015503 -0.10493 0.15456 0.043765 -0.10679 -0.15704 -0.090058 -0.12449 -0.15803 0.015561 -0.069615 -0.078613
2735 -0.15081 -0.12137 -0.014732 -0.10042 0.16064 0.062555 -0.088652 -0.16143 -0.092157 -0.099358 -0.15826 -0.018313 -0.05805 -0.068112
2736 -0.1482 -0.11857 -0.040477 -0.11831 0.1687 0.084445 -0.11849 -0.13384 -0.11696 -0.10163 -0.14729 -0.050932 -0.051456 -0.07521
2737 -0.13355 -0.13933 0.010032 -0.11209 0.14539 0.3365 -0.096227 -0.15089 -0.10769 -0.11084 -0.17923 -0.057614 -0.032666 -0.10036
2738 -0.1533 -0.1281 -0.0083415 -0.10665 0.13169 0.29005 -0.13962 -0.17824 -0.14284 -0.12038 -0.18084 -0.083841 -0.054905 -0.084207
2739 -0.12869 -0.079972 0.019424 -0.096918 0.15706 0.35788 -0.077456 -0.1436 -0.13033 -0.096542 -0.142 -0.07443 0.018075 -0.074919
2740 -0.12843 -0.1133 0.0029446 -0.1081 0.14909 0.18885 -0.14033 -0.17116 -0.13654 -0.10379 -0.15376 -0.071461 -0.064771 -0.096934
2741 -0.16264 -0.12163 -0.014751 -0.13387 0.12187 0.13555 -0.13595 -0.15112 -0.12814 -0.11129 -0.17434 -0.018658 -0.037567 -0.085306
2742 -0.16416 -0.12707 -0.014336 -0.12484 0.10238 0.074071 -0.14029 -0.18017 -0.1093 -0.086917 -0.17376 -0.009908 -0.061455 -0.12206
2743 -0.1325 -0.10679 -0.00093811 -0.10243 0.15538 0.1122 -0.11079 -0.14682 -0.10826 -0.10712 -0.1504 0.033032 -0.023074 -0.058865
2744 -0.15181 -0.13106 -0.031559 -0.13222 0.095768 0.055381 -0.14048 -0.17135 -0.15351 -0.11068 -0.15916 -0.0049256 -0.092257 -0.10816
2745 -0.16495 -0.13127 0.0088895 -0.13442 0.118 0.2611 -0.15172 -0.17139 -0.14175 -0.1093 -0.15712 -0.037866 -0.071371 -0.092494
2746 -0.15071 -0.13836 -0.031462 -0.13469 0.097963 0.34613 -0.15409 -0.17133 -0.15393 -0.1244 -0.16188 -0.051944 -0.067162 -0.088229
2747 -0.13794 -0.12148 -0.00397 -0.12555 0.12203 0.37516 -0.1255 -0.17025 -0.12751 -0.11575 -0.15824 -0.053424 -0.076795 -0.11171
2748 -0.14906 -0.14265 -0.014116 -0.14964 0.10433 0.31526 -0.12394 -0.16657 -0.13861 -0.12836 -0.16652 -0.054258 -0.069211 -0.10098
2749 -0.1442 -0.10652 -0.013948 -0.13811 0.099216 0.22533 -0.12906 -0.18544 -0.13275 -0.12709 -0.15376 -0.044257 -0.064682 -0.065594
2750 -0.13716 -0.11847 -0.014018 -0.1526 0.080586 0.14672 -0.14876 -0.17777 -0.13676 -0.14702 -0.14578 -0.060154 -0.059601 -0.10435
2751 -0.11556 -0.094363 -0.033978 -0.12581 0.10215 0.14866 -0.12893 -0.15997 -0.14903 -0.12373 -0.1597 -0.025065 -0.059436 -0.11856
2752 -0.13412 0.0026827 -0.0070529 -0.1543 0.087901 0.1042 -0.13079 -0.16776 -0.14009 -0.1413 -0.14408 0.030569 -0.076885 -0.054141
2753 -0.12618 0.058042 -0.0056842 -0.13439 0.0926 0.16612 -0.12701 -0.16057 -0.15382 -0.11849 -0.14389 0.034225 -0.079006 -0.099761
2754 -0.1285 0.048621 -0.020941 -0.13531 0.11185 0.22321 -0.13243 -0.21499 -0.15231 -0.1391 -0.15135 0.0084065 -0.11809 -0.14672
2755 -0.15645 0.031961 -0.023225 -0.16069 0.062231 0.44211 -0.14306 -0.18546 -0.15109 -0.15736 -0.16647 -0.029736 -0.070147 -0.11081
2756 -0.15729 0.074019 -0.0050859 -0.14272 0.072453 0.38763 -0.13224 -0.18395 -0.14296 -0.12728 -0.14484 -0.055304 -0.089422 -0.11442
2757 -0.14838 -0.047249 -0.011816 -0.14085 0.066304 0.32655 -0.16224 -0.18257 -0.16851 -0.10259 -0.15275 -0.065119 -0.07808 -0.071499
2758 -0.15898 -0.092647 -0.070256 -0.15042 0.036705 0.23877 -0.19411 -0.20357 -0.18255 -0.12247 -0.15589 -0.074193 -0.073701 -0.11287
2759 -0.1628 -0.087061 -0.046172 -0.13784 0.05461 0.18084 -0.19067 -0.19096 -0.16421 -0.1245 -0.1462 -0.081547 -0.063346 -0.12507
2760 -0.12102 -0.065868 -0.038751 -0.15058 0.074918 0.16467 -0.13623 -0.18011 -0.1676 -0.10234 -0.14349 -0.040982 -0.052368 -0.047586
2761 -0.16218 -0.065028 -0.069891 -0.18983 0.013787 0.14768 -0.18438 -0.19749 -0.17271 -0.1514 -0.17769 -0.090606 -0.081972 -0.15479
2762 -0.14994 -0.054273 -0.012687 -0.13907 0.031913 0.17257 -0.15883 -0.19562 -0.16274 -0.13815 -0.14015 0.0069445 -0.083406 -0.11161
2763 -0.17591 -0.12998 -0.05691 -0.17771 0.061978 0.39646 -0.16183 -0.22838 -0.17359 -0.13874 -0.1705 0.0088619 -0.11142 -0.15355
2764 -0.15532 -0.14462 -0.084553 -0.17507 0.0086126 0.35962 -0.19438 -0.2318 -0.18941 -0.17037 -0.18484 -0.0082288 -0.090291 -0.14289
2765 -0.17881 -0.1267 -0.055462 -0.18754 0.027626 0.39437 -0.18177 -0.2195 -0.19926 -0.19767 -0.18419 -0.022177 -0.14643 -0.16068
2766 -0.13842 -0.085982 -0.055704 -0.17786 0.040281 0.29984 -0.18157 -0.21946 -0.20204 -0.16298 -0.14542 -0.056944 -0.10721 -0.13511
2767 -0.14021 -0.096593 -0.093406 -0.17111 0.013613 0.17666 -0.18572 -0.21892 -0.17199 -0.14065 -0.16038 -0.073488 -0.11959 -0.12804
2768 -0.11113 -0.073586 0.017108 -0.18514 0.029165 0.19087 -0.14277 -0.19498 -0.16737 -0.13077 -0.14767 -0.08585 -0.076226 -0.11272
2769 -0.11723 -0.08732 -0.026334 -0.1648 0.00019262 0.15286 -0.15754 -0.21882 -0.18481 -0.15123 -0.14999 -0.074254 -0.081103 -0.12204
2770 -0.17123 -0.10068 -0.037972 -0.16483 0.014114 0.15579 -0.16089 -0.21287 -0.19314 -0.16246 -0.15916 -0.089882 -0.084358 -0.15287
2771 -0.15391 -0.11417 -0.065007 -0.16682 0.02545 0.28703 -0.16558 -0.24476 -0.20648 -0.1379 -0.17833 -0.080394 -0.10464 -0.16452
2772 -0.16653 -0.073602 -0.053486 -0.16999 0.038814 0.42105 -0.17177 -0.21546 -0.20292 -0.17055 -0.15114 -0.055331 -0.12714 -0.11947
2773 -0.12702 -0.12295 -0.055173 -0.17914 0.008111 0.38005 -0.1712 -0.21308 -0.2049 -0.15402 -0.19004 -0.084701 -0.11127 -0.15592
2774 -0.14541 -0.13362 -0.07321 -0.18544 -0.023199 0.33157 -0.19816 -0.23215 -0.19122 -0.16373 -0.18408 -0.082181 -0.17157 -0.12953
2775 -0.12934 -0.10115 -0.04998 -0.14358 0.031032 0.29433 -0.16798 -0.21216 -0.20319 -0.14015 -0.14071 -0.042537 -0.10469 -0.11133
2776 -0.14051 -0.089245 -0.034374 -0.18058 -0.021762 0.23589 -0.1755 -0.19753 -0.21346 -0.16276 -0.14952 -0.07442 -0.075132 -0.15863
2777 -0.14114 -0.1021 -0.067365 -0.17165 0.0080824 0.19516 -0.15556 -0.2462 -0.21371 -0.16337 -0.15475 -0.064505 -0.14667 -0.17715
2778 -0.14794 -0.099107 -0.035501 -0.1989 -0.023283 0.14526 -0.18406 -0.24475 -0.20466 -0.16048 -0.15794 -0.11007 -0.12286 -0.16126
2779 -0.12099 0.0067966 -0.064812 -0.16077 0.0089535 0.18701 -0.17261 -0.21318 -0.20903 -0.14491 -0.15206 -0.070717 -0.049819 -0.14292
2780 -0.1378 0.012094 -0.038667 -0.18937 -0.017117 0.30962 -0.14952 -0.2157 -0.21406 -0.16324 -0.15971 -0.083369 -0.12151 -0.14355
2781 -0.087646 0.036509 -0.041048 -0.18549 -0.0079736 0.44977 -0.16531 -0.24714 -0.2043 -0.14607 -0.16802 -0.1023 -0.13067 -0.16177
2782 -0.09425 0.05214 -0.095443 -0.20461 -0.0020823 0.42108 -0.17028 -0.26073 -0.23469 -0.15182 -0.18687 -0.12083 -0.08339 -0.19219
2783 0.029592 -0.0079949 -0.085621 -0.19915 -0.024983 0.3205 -0.16882 -0.25241 -0.23078 -0.17931 -0.17202 -0.11474 -0.094987 -0.1366
2784 0.01234 -0.063442 -0.063272 -0.17076 -0.0070207 0.24003 -0.17454 -0.23062 -0.21414 -0.14372 -0.14773 -0.096245 -0.14095 -0.17256
2785 -0.070269 -0.048957 -0.026891 -0.20055 -0.028395 0.16611 -0.18627 -0.24524 -0.22507 -0.17598 -0.13265 -0.13246 -0.19357 -0.13656
2786 -0.13464 -0.11101 -0.080999 -0.20799 -0.060315 0.12501 -0.19732 -0.27068 -0.24728 -0.17221 -0.16698 -0.1356 -0.17005 -0.18398
2787 -0.13418 -0.084706 -0.052285 -0.15417 -0.0201 0.17633 -0.17493 -0.27099 -0.21998 -0.138 -0.1468 -0.10952 -0.12288 -0.18206
2788 -0.14371 -0.14058 -0.094076 -0.19289 -0.040387 0.14527 -0.20713 -0.28626 -0.24152 -0.13773 -0.17277 -0.13361 -0.13163 -0.2039
2789 -0.1214 -0.047313 -0.054129 -0.16909 -0.0046933 0.3135 -0.17158 -0.22844 -0.19472 -0.11646 -0.11473 -0.11906 -0.11212 -0.14247
2790 -0.10024 -0.020752 -0.10442 -0.20163 -0.028961 0.4315 -0.17567 -0.26218 -0.22616 -0.15244 -0.15322 -0.12211 -0.1004 -0.1394
2791 -0.11809 0.077101 -0.05382 -0.1593 0.0026907 0.41499 -0.17871 -0.22312 -0.20908 -0.13186 -0.14121 -0.1255 -0.1109 -0.14509
2792 -0.14146 0.064703 -0.092483 -0.20054 -0.043701 0.31368 -0.2162 -0.29784 -0.2522 -0.16323 -0.15856 -0.13449 -0.11461 -0.15866
2793 -0.10467 0.09099 -0.10068 -0.20573 -0.039976 0.19868 -0.21029 -0.26349 -0.21815 -0.14228 -0.17127 -0.13696 -0.14233 -0.2072
2794 -0.14038 0.10049 -0.040001 -0.19412 -0.02843 0.23033 -0.17826 -0.25323 -0.23192 -0.13112 -0.15708 -0.12195 -0.083963 -0.1743
2795 -0.10161 0.063847 -0.074539 -0.18752 -0.048919 0.18607 -0.19385 -0.28357 -0.23012 -0.13023 -0.15766 -0.11376 -0.093396 -0.13998
2796 -0.092325 0.0030718 -0.063285 -0.17583 -0.045552 0.15573 -0.20101 -0.27992 -0.2338 -0.11872 -0.1423 -0.14556 -0.12668 -0.19983
2797 -0.0093243 -0.050471 -0.091236 -0.19515 -0.025587 0.15692 -0.18458 -0.25844 -0.23253 -0.12511 -0.15017 -0.11709 -0.10764 -0.16854
2798 0.063175 -0.0435 -0.075788 -0.21077 -0.063271 0.13601 -0.21934 -0.26636 -0.22785 -0.15105 -0.13702 -0.16516 -0.11022 -0.20088
2799 0.015659 -0.045382 -0.047551 -0.19202 -0.045075 0.15049 -0.2333 -0.25614 -0.23012 -0.13778 -0.16695 -0.14561 -0.19301 -0.16353
2800 0.035816 0.079272 -0.10752 -0.224 -0.058977 0.20877 -0.21713 -0.2652 -0.24649 -0.16208 -0.16578 -0.16384 -0.099878 -0.17384
2801 0.012826 0.16229 -0.034844 -0.1903 -0.025052 0.38915 -0.18453 -0.23684 -0.22465 -0.1147 -0.12065 -0.10431 -0.11693 -0.14531
2802 -0.077935 0.14095 -0.059578 -0.19186 -0.036867 0.36307 -0.19595 -0.26384 -0.21353 -0.10757 -0.13669 -0.12422 -0.16906 -0.15877
2803 -0.085327 0.12077 -0.068165 -0.17868 -0.040259 0.26194 -0.20904 -0.24688 -0.20974 -0.10512 -0.14586 -0.14442 -0.19073 -0.14324
2804 -0.1208 0.11075 -0.05637 -0.19882 -0.052365 0.18747 -0.21894 -0.25075 -0.22653 -0.13008 -0.13923 -0.13462 -0.10585 -0.17606
2805 -0.095376 0.061806 -0.084926 -0.19868 -0.072829 0.17106 -0.21982 -0.24864 -0.20879 -0.11073 -0.11628 -0.13126 -0.11626 -0.15996
2806 -0.1108 -0.0034583 -0.058406 -0.19972 -0.054598 0.18077 -0.22685 -0.25174 -0.23961 -0.10917 -0.13447 -0.1543 -0.13744 -0.16983
2807 -0.1055 -0.042114 -0.046117 -0.17168 -0.055858 0.12722 -0.23582 -0.23933 -0.10537 -0.096615 -0.16337 -0.13311 -0.16156 -0.16632
2808 -0.13663 -0.033199 -0.10538 -0.20176 -0.064463 0.10862 -0.21348 -0.25937 -0.05374 -0.0963 -0.17233 -0.1505 -0.16737 -0.16005
2809 -0.15692 0.10188 -0.16425 -0.10716 -0.082691 0.078847 -0.26916 -0.26986 -0.044223 -0.1577 -0.19482 -0.12663 -0.22272 -0.18944
2810 0.0039939 0.14087 -0.069712 0.0046196 -0.044123 0.11126 -0.20056 -0.23751 0.010758 -0.093123 -0.14245 0.012966 -0.11418 -0.13868
2811 0.083784 0.16076 -0.050004 0.0024366 -0.053543 0.13525 -0.20524 -0.22883 -0.062984 -0.10975 -0.18726 0.065888 -0.12281 -0.14577
2812 0.080197 0.13539 -0.08812 -0.079031 -0.082545 0.074505 -0.22197 -0.28087 -0.17548 -0.11797 -0.17402 0.030119 -0.15074 -0.17565
2813 0.085198 0.13627 -0.0598 -0.10081 -0.044951 0.12329 -0.19967 -0.26156 -0.16761 -0.10878 -0.14178 0.051562 -0.13258 -0.14855
2814 0.06164 0.14594 -0.063102 -0.13015 -0.058622 0.10132 -0.22204 -0.24242 -0.19834 -0.11078 -0.14536 -0.022072 -0.13657 -0.14916
2815 0.014379 0.1088 -0.036957 -0.14158 -0.046256 0.11986 -0.17841 -0.26195 -0.15817 -0.087706 -0.16218 -0.041738 -0.14721 -0.17784
2816 -0.045916 0.14788 -0.06159 -0.1502 -0.05365 0.087189 -0.18238 -0.25567 -0.17533 -0.10475 -0.14251 -0.078894 -0.16032 -0.17101
2817 -0.086802 0.18588 -0.1111 -0.16414 -0.07241 0.044205 -0.22452 -0.27471 -0.19828 -0.11149 -0.17095 -0.1224 -0.20872 -0.18305
2818 -0.066941 0.16818 -0.054238 -0.17132 -0.081129 0.046427 -0.21069 -0.25815 -0.19949 -0.13068 -0.15506 -0.11573 -0.14435 -0.16602
2819 -0.083531 0.17958 -0.092815 -0.14999 -0.10154 0.065012 -0.22139 -0.25041 -0.10381 -0.12192 -0.13715 -0.12748 -0.17235 -0.15059
2820 -0.062978 0.16271 -0.11158 -0.16074 -0.072582 0.053619 -0.18977 -0.24507 -0.0012619 -0.10726 -0.13982 -0.12803 -0.15461 -0.19955
2821 -0.11828 0.16762 -0.12268 -0.16647 -0.10694 0.0065491 -0.24228 -0.27809 0.094352 0.040971 -0.16332 -0.14028 -0.14837 -0.19354
2822 -0.059207 0.18798 -0.094781 -0.1615 -0.060915 0.048422 -0.21121 -0.25094 0.089966 0.092225 -0.10937 -0.10598 -0.13741 -0.1526
2823 -0.018709 0.14566 -0.034881 -0.16512 -0.10267 0.045145 -0.22188 -0.26145 0.09065 0.048195 -0.12361 -0.11498 -0.16156 -0.19798
2824 0.10302 0.13173 -0.10647 -0.17614 -0.097198 0.027842 -0.23013 -0.27068 0.046257 -0.013772 -0.1611 -0.11007 -0.17665 -0.16951
2825 0.11054 0.19023 -0.077985 -0.18197 -0.099056 0.0025854 -0.22184 -0.28112 -0.047743 -0.093379 -0.18831 -0.090519 -0.1599 -0.19723
2826 0.13004 0.10436 -0.092734 -0.16222 -0.089393 0.062923 -0.19568 -0.27943 -0.085499 -0.1032 -0.15375 0.048736 -0.14292 -0.15145
2827 0.068167 0.1747 -0.095523 -0.019243 -0.10037 0.016003 -0.21786 -0.27064 -0.13151 -0.10657 -0.16291 0.057451 -0.13822 -0.16653
2828 -0.01305 0.19979 -0.06047 -0.0097688 -0.075425 0.029068 -0.18523 -0.25191 -0.11486 -0.10411 -0.15522 0.066343 -0.14176 -0.13215
2829 -0.044893 0.23922 -0.069933 0.029932 -0.07388 0.025095 -0.19275 -0.2611 -0.11058 -0.082213 -0.12177 0.094079 -0.13999 -0.19747
2830 -0.055394 0.19976 -0.037478 0.005733 -0.070103 -0.0073362 -0.19428 -0.26379 -0.076651 -0.087684 -0.010844 0.067434 -0.16314 -0.19785
2831 -0.068757 0.24533 -0.051009 -0.034135 -0.070047 -0.017914 -0.20769 -0.2599 0.055634 -0.092669 0.0071662 0.093003 -0.14463 -0.12324
2832 -0.065415 0.20278 -0.087823 -0.13326 -0.087149 -0.01984 -0.20828 -0.26509 0.16503 -0.11498 0.00047068 0.075569 -0.10978 -0.15554
2833 -0.062349 0.19153 -0.045852 -0.13966 -0.078919 -0.002462 -0.18402 -0.26138 0.17269 -0.11184 0.0040276 0.043986 -0.1588 -0.13585
2834 -0.060244 0.20407 -0.055716 -0.16634 -0.068341 -0.0017495 -0.17581 -0.25905 0.21817 -0.12501 -0.0037292 0.010297 -0.14841 -0.17057
2835 0.085038 0.18008 -0.096641 -0.15313 -0.080951 0.0062483 -0.035541 -0.25065 0.15045 -0.10035 -0.071923 -0.027669 -0.15952 -0.21155
2836 0.18125 0.20733 -0.078471 -0.16259 -0.086407 -0.020852 -0.057214 -0.23514 0.012062 -0.11209 -0.092919 -0.028458 -0.15208 -0.17937
2837 0.17087 0.18725 -0.085896 -0.15889 -0.0866 -0.043188 0.050642 -0.29449 -0.048548 -0.096551 -0.14384 -0.026578 -0.17265 -0.18537
2838 0.14856 0.1841 -0.063934 -0.14675 -0.085163 -0.021691 -0.091845 -0.24198 -0.029631 0.058348 -0.090636 -0.014256 -0.14194 -0.17933
2839 0.044128 0.18534 -0.073316 -0.1478 -0.091487 -0.0073078 -0.16282 -0.24935 -0.055043 0.098299 -0.11488 0.14265 -0.10102 -0.16071
2840 0.0070517 0.18801 -0.080073 -0.15402 -0.075289 -0.017513 -0.15009 -0.10904 -0.074145 0.093359 -0.12446 0.17635 -0.12336 -0.15157
2841 -0.075424 0.15497 -0.1036 -0.18279 -0.12043 -0.032326 -0.19337 -0.094168 -0.077365 0.013791 -0.14349 0.15513 -0.15557 -0.23153
2842 -0.024429 0.21141 -0.019721 -0.13289 -0.074947 -0.023421 -0.15073 0.019539 -0.022655 -0.018604 -0.10503 0.1747 -0.12779 -0.16297
2843 -0.058476 0.16789 -0.06405 -0.01211 -0.07934 -0.024765 -0.17045 0.018764 0.2048 -0.074579 -0.12227 0.21085 -0.19041 -0.1917
2844 -0.044483 0.15381 -0.043398 0.052314 -0.088627 -0.074991 -0.17882 -0.090007 0.23873 -0.099561 -0.1435 0.15288 -0.13602 -0.12304
2845 -0.032671 0.17284 -0.08769 0.0218 -0.077889 -0.093433 -0.18798 -0.15979 0.27801 -0.097692 0.011779 0.18133 -0.10649 -0.0014335
2846 -0.081203 0.13965 -0.068855 0.058976 -0.10148 -0.086159 -0.18875 -0.19571 0.20397 -0.13759 0.053844 0.19839 -0.18344 0.055238
2847 -0.048968 0.10961 -0.094896 -0.013032 -0.088589 -0.07355 -0.1507 -0.21052 0.20899 -0.11912 0.051717 0.21999 -0.17004 0.06268
2848 -0.016246 0.13875 -0.047024 -0.084735 -0.080447 -0.092646 -0.13284 -0.20648 0.09206 -0.1074 0.10838 0.19537 -0.14351 0.00012336
2849 -0.037616 0.062419 -0.054384 -0.12808 -0.097747 -0.094727 0.059954 -0.22002 0.0038523 -0.11425 0.079111 0.20202 -0.18327 -0.12423
2850 -0.073834 0.075815 -0.063245 -0.14029 -0.080348 -0.054208 0.12311 -0.24836 -0.00039274 -0.14042 0.097054 0.22542 -0.11754 -0.10758
2851 0.0024229 0.071733 -0.050264 -0.13257 -0.077721 -0.060326 0.10617 -0.20849 0.0051756 -0.11128 0.080704 0.24549 -0.11056 -0.16947
2852 -0.03867 0.082212 -0.07916 -0.14467 -0.099893 -0.073654 -0.018944 -0.22047 0.0054814 -0.11929 0.01811 0.21924 -0.14208 -0.14533
2853 -0.0583 0.067227 -0.062103 -0.16699 -0.089729 -0.047301 -0.080742 -0.23607 0.045049 -0.12033 -0.017812 0.21513 -0.13246 -0.1244
2854 -0.071961 0.069641 -0.053414 -0.16074 -0.10172 -0.1185 -0.11798 -0.19098 0.29107 -0.039613 -0.063081 0.19912 -0.17919 -0.16733
2855 -0.067203 0.05409 -0.076943 -0.12726 -0.10479 -0.072017 -0.1067 -0.088242 0.34816 0.05765 -0.069609 0.22917 -0.17222 -0.11173
2856 -0.054508 0.059198 -0.060956 -0.11682 -0.10343 -0.11351 -0.1241 -0.016659 0.3123 0.031845 -0.084855 0.24744 -0.21129 -0.12944
2857 -0.066921 0.029699 -0.084831 0.0046601 -0.097105 -0.054326 -0.086239 -0.0032536 0.34467 0.03863 -0.087926 0.28895 0.084753 0.05833
2858 -0.10056 0.031058 -0.058455 0.045831 -0.11961 -0.10542 0.17891 0.0010988 0.3255 0.021553 0.025381 0.23125 -0.11797 0.052773
2859 -0.029946 0.085886 -0.008299 0.090566 -0.096714 -0.076445 0.16724 0.010295 0.44082 -0.047029 0.16212 0.23112 -0.1535 0.15616
2860 -0.058081 0.033998 -0.045775 0.038584 -0.091985 -0.11329 0.19631 -0.061454 0.33186 -0.092156 0.15565 0.23442 -0.17312 0.082016
2861 -0.099489 0.054562 -0.06106 0.061895 -0.089623 -0.09661 0.17092 -0.13973 0.24473 -0.073325 0.16606 0.22373 -0.15399 0.080187
2862 -0.09643 0.045207 -0.058473 -0.048749 -0.09998 -0.10773 0.072724 -0.16586 0.23442 -0.11807 0.17599 0.22356 -0.15342 0.070047
2863 -0.10751 0.03449 -0.066046 -0.099426 -0.10985 -0.1343 -0.042052 -0.14635 0.33327 -0.11074 0.19846 0.20031 -0.1388 -0.029495
2864 -0.081201 0.0103 -0.079632 -0.10916 -0.11307 -0.10887 -0.056989 -0.17965 0.511 -0.12263 0.1935 0.17556 -0.19993 -0.065064
2865 -0.10746 0.00090672 -0.072207 -0.078531 -0.11797 -0.089746 -0.046631 -0.21295 0.43247 -0.10633 0.2209 0.15562 -0.12354 -0.044579
2866 -0.098966 0.0039314 -0.051665 -0.085193 -0.11977 -0.1081 0.067879 -0.17031 0.37135 -0.080379 0.21523 0.09833 -0.12799 -0.0065367
2867 -0.1499 -0.023901 -0.078882 -0.14295 -0.14111 -0.14038 0.21838 -0.11368 0.25117 -0.010717 0.21311 0.078751 -0.11688 -0.056042
2868 -0.088126 0.023204 -0.060102 -0.090003 -0.09608 -0.09469 0.31462 0.034703 0.18185 0.10084 0.25124 0.10857 -0.14847 0.13578
2869 -0.079365 -0.0066936 -0.074307 0.043685 -0.084366 -0.11205 0.27079 0.10555 0.16435 0.07974 0.27052 0.11665 -0.1617 0.13185
2870 -0.086572 -0.015673 -0.07182 0.13708 -0.10664 -0.12025 0.23393 0.095268 0.15317 0.10765 0.2689 0.096173 -0.1426 0.16574
2871 -0.10587 -0.049495 -0.054258 0.1695 -0.11896 -0.15447 0.12938 0.082082 0.14009 0.065018 0.25327 0.082637 -0.20797 0.18058
2872 -0.083482 0.010342 -0.031568 0.15765 -0.094391 -0.12679 0.059615 0.13351 0.1374 0.033234 0.34157 0.11567 -0.14875 0.25815
2873 -0.13363 -0.04642 -0.097741 0.091475 -0.13212 -0.18022 -0.046095 0.079095 0.17473 -0.063812 0.29224 0.061999 -0.14569 0.14701
2874 -0.11604 -0.012604 -0.058815 0.1649 -0.1289 -0.116 -0.011926 0.028901 0.3943 -0.061793 0.31748 0.11027 -0.15809 0.20417
2875 -0.089844 -0.013138 -0.081519 0.050384 -0.11424 -0.12798 0.25818 0.0023232 0.40283 -0.087358 0.27336 0.090362 -0.14058 0.17775
2876 -0.088937 -0.036314 -0.084258 -0.051244 -0.13441 -0.16999 0.3565 -0.062342 0.31479 -0.12415 0.2802 0.075898 -0.073832 0.16308
2877 -0.12098 -0.047678 -0.065504 -0.066523 -0.13766 -0.16778 0.33486 -0.081475 0.23163 -0.10298 0.27951 0.082064 0.027992 0.2247
2878 -0.088577 -0.021291 -0.061669 -0.041169 -0.11181 -0.1699 0.35426 -0.037539 0.14981 -0.03984 0.34006 0.072014 -0.082437 0.27992
2879 -0.10287 -0.036 -0.07915 -0.039448 -0.097824 -0.1472 0.36956 0.046668 0.11629 -0.012786 0.31048 0.047704 -0.143 0.26795
2880 -0.090883 -0.019483 -0.060389 -0.0029024 -0.10547 -0.10757 0.41001 0.24648 0.14767 0.13331 0.32511 0.056879 -0.1036 0.22452
2881 -0.12681 -0.058643 -0.049432 -0.0023374 -0.12862 -0.1504 0.3895 0.23587 0.082944 0.1491 0.29635 0.040982 -0.15318 0.20449
2882 -0.11849 -0.026713 -0.051093 0.18197 -0.098149 -0.12853 0.46435 0.24564 0.13187 0.11692 0.27067 0.043734 -0.14341 0.21962
2883 -0.15154 -0.070766 -0.068809 0.22318 -0.12312 -0.16723 0.52354 0.24194 0.078159 0.11209 0.30639 0.00018078 -0.17601 0.24708
2884 -0.13696 -0.052502 -0.0697 0.18984 -0.11017 -0.16639 0.42021 0.26706 0.10275 0.05259 0.29466 -0.0042063 -0.18713 0.17811
2885 -0.1186 -0.045532 -0.065808 0.16014 -0.11676 -0.16439 0.46028 0.26517 0.10267 -0.008123 0.30345 0.0084617 -0.13712 0.26173
2886 -0.10942 -0.06234 -0.067036 0.13929 -0.10546 -0.12271 0.47302 0.25893 0.082873 -0.0020251 0.29777 0.037229 -0.075781 0.19854
2887 -0.10526 -0.042027 -0.047607 0.055614 -0.095482 -0.13302 0.54934 0.2386 0.087881 0.015189 0.30757 0.025794 -0.11462 0.27446
2888 -0.12062 -0.082985 -0.049303 0.0013472 -0.13327 -0.16078 0.46755 0.26791 0.067625 -0.027679 0.29427 -0.011336 -0.15086 0.19518
2889 -0.1358 -0.058265 -0.0964 -0.026942 -0.12438 -0.17202 0.49284 0.32936 0.075131 -0.029721 0.3079 -0.00033794 -0.13287 0.21818
2890 -0.11938 -0.080518 -0.084965 -0.021823 -0.11335 -0.18336 0.46867 0.3596 0.062314 -0.024637 0.28864 -0.017592 -0.17712 0.24087
2891 -0.13264 -0.091823 -0.11262 -0.032474 -0.1035 -0.16669 0.49206 0.31732 0.036032 -0.007086 0.28873 -0.0071741 -0.16449 0.28797
2892 -0.11764 -0.063138 -0.072451 -0.00059125 -0.096417 -0.12827 0.54561 0.35703 0.029153 -0.00047555 0.29901 0.007722 -0.12862 0.28552
2893 -0.12467 -0.082924 -0.082778 -0.0059406 -0.11633 -0.18506 0.5156 0.32601 -0.010695 0.11642 0.33436 -0.0015503 -0.12952 0.30058
2894 -0.14578 -0.076291 -0.10128 0.11753 -0.11994 -0.16238 0.49301 0.30621 -0.0023233 0.15416 0.30314 -0.043725 -0.186 0.23669
2895 -0.099876 -0.046366 -0.005529 0.18784 -0.10437 -0.1609 0.51634 0.33996 0.017443 0.20283 0.30502 -0.015723 -0.11265 0.27658
2896 -0.1341 -0.078075 -0.047415 0.20998 -0.08592 -0.13491 0.60071 0.36644 0.029287 0.13684 0.23292 0.0097284 -0.07388 0.22967
2897 -0.10418 -0.0703 -0.049471 0.20805 -0.11237 -0.17415 0.54108 0.36266 0.0022794 0.088091 0.2213 -0.029337 -0.165 0.27522
2898 -0.15473 -0.086603 -0.086898 0.1565 -0.10849 -0.19015 0.4875 0.35336 -0.0084336 0.057432 0.19054 -0.055707 -0.1061 0.26405
2899 -0.16775 -0.099115 -0.049925 0.060566 -0.098441 -0.15779 0.60016 0.37685 0.010279 0.043242 0.19836 -0.048317 -0.122 0.18614
2900 -0.14474 -0.084883 -0.0572 -0.0087053 -0.085679 -0.14491 0.56548 0.37991 -0.0048163 -0.017244 0.21448 -0.017099 -0.095386 0.19511
2901 -0.10483 -0.077573 -0.05459 0.0057055 -0.098926 -0.15414 0.52761 0.39644 0.0025394 0.014547 0.22988 -0.034468 -0.18313 0.17891
2902 -0.16359 -0.12448 -0.13266 -0.043343 -0.1179 -0.16783 0.52636 0.36794 -0.065056 -0.026488 0.27726 -0.079321 -0.092959 0.18165
2903 -0.14575 -0.10694 -0.096632 -0.047685 -0.14704 -0.20415 0.46994 0.39364 -0.060324 -0.051433 0.25023 -0.079003 -0.15341 0.17057
2904 -0.12863 -0.083898 -0.027614 -0.042159 -0.10677 -0.15232 0.57535 0.38671 -0.041444 -0.014609 0.28127 -0.070823 -0.15045 0.18387
2905 -0.12326 -0.065317 -0.02723 -0.018899 -0.10913 -0.17646 0.51193 0.43502 -0.023604 -0.013022 0.2516 -0.066181 -0.2124 0.22084
2906 -0.17416 -0.12393 -0.10002 0.0062347 -0.12552 -0.21187 0.51824 0.36482 -0.065188 -0.023177 0.16315 -0.065358 -0.18023 0.12777
2907 -0.1558 -0.12876 -0.091691 -0.070214 -0.13882 -0.21838 0.45996 0.34014 -0.077269 -0.035856 0.128 -0.079639 -0.14319 0.10134
2908 -0.17501 -0.098027 -0.056593 -0.061377 -0.1439 -0.19986 0.35285 0.39497 -0.078031 0.042858 0.14512 -0.10782 -0.18252 0.16762
2909 -0.14659 -0.069398 -0.048299 -0.024174 -0.080448 -0.1839 0.33485 0.38741 -0.088345 0.16527 0.16816 -0.072133 -0.084998 0.1788
2910 -0.14898 -0.080795 -0.04911 -0.017952 -0.1143 -0.1536 0.31745 0.38988 -0.083905 0.16393 0.14678 -0.08964 -0.13953 0.1201
2911 -0.17588 -0.088776 -0.090804 -0.039377 -0.12044 -0.20285 0.29462 0.3437 -0.091738 0.16207 0.12471 -0.1036 -0.19061 0.15174
2912 -0.13638 -0.11574 -0.079147 -0.05 -0.099976 -0.17671 0.35835 0.32267 -0.083238 0.07636 0.14141 -0.065854 -0.16085 0.13285
2913 -0.16126 -0.064768 -0.048908 -0.048777 -0.10003 -0.17083 0.57986 0.3776 -0.070586 0.0174 0.19288 -0.075848 -0.15542 0.15019
2914 -0.15071 -0.12927 -0.080278 -0.058341 -0.14085 -0.19261 0.53838 0.43188 -0.066455 -0.028891 0.14363 -0.085978 -0.19045 0.10845
2915 -0.15608 -0.093042 -0.031391 -0.071266 -0.095453 -0.15656 0.5719 0.428 -0.09089 -0.016825 0.1756 -0.07268 -0.18454 0.14618
2916 -0.12648 -0.12603 -0.056061 -0.087568 -0.11748 -0.21288 0.35958 0.33205 -0.096903 -0.049905 0.15943 -0.089002 -0.17788 0.14923
2917 -0.1508 -0.15044 -0.11249 -0.10795 -0.15434 -0.21942 0.29245 0.29177 -0.11728 -0.076224 0.10843 -0.10819 -0.17805 0.085065
2918 -0.15428 -0.077799 -0.089645 -0.14088 -0.12271 -0.19925 0.2828 0.23427 -0.11607 -0.048196 0.12849 -0.10783 -0.1903 0.11848
2919 -0.11605 -0.097397 -0.071568 -0.057412 -0.12058 -0.14499 0.30508 0.23551 -0.082987 -0.024659 0.1435 -0.068186 -0.16532 0.13938
2920 -0.18085 -0.12527 -0.073998 -0.10739 -0.14633 -0.16646 0.29374 0.18915 -0.11435 -0.054748 0.090864 -0.085066 -0.13917 0.085613
2921 -0.15454 -0.12882 -0.097854 -0.12734 -0.13047 -0.20641 0.24939 0.18324 -0.12934 -0.048434 0.11478 -0.096533 -0.1505 0.087963
2922 -0.13024 -0.08355 -0.050952 -0.10731 -0.098462 -0.16582 0.2748 0.20328 -0.13704 -0.055403 0.091577 -0.073321 -0.097557 0.032811
2923 -0.17536 -0.11259 -0.072316 -0.11911 -0.12745 -0.15575 0.26161 0.17515 -0.11947 -0.07702 0.076297 -0.039018 -0.15063 0.075679
2924 -0.1449 -0.11202 -0.062206 -0.12915 -0.16634 -0.20388 0.21804 0.31479 -0.12569 -0.078118 0.071656 -0.065088 -0.17279 0.11757
2925 -0.14681 -0.13677 -0.088 -0.13308 -0.14042 -0.21774 0.2376 0.3626 -0.132 -0.069 0.066212 -0.084334 -0.17669 0.064416
2926 -0.14704 -0.12178 -0.10881 -0.12417 -0.12969 -0.18278 0.25163 0.35899 -0.14631 -0.051329 0.075166 -0.098692 -0.15837 0.10755
2927 -0.1689 -0.1414 -0.055749 -0.12577 -0.12177 -0.18738 0.20013 0.32934 -0.14995 -0.072089 0.055661 -0.10176 -0.12313 0.088992
2928 -0.19316 -0.11073 -0.084199 -0.14088 -0.13697 -0.17477 0.19845 0.25881 -0.12704 -0.072286 0.055393 -0.083482 -0.19584 0.049361
2929 -0.15321 -0.10587 -0.084437 -0.10481 -0.12894 -0.19971 0.17036 0.23044 -0.13778 -0.057074 0.065181 -0.096816 -0.173 0.044732
2930 -0.17374 -0.15581 -0.092137 -0.17924 -0.15881 -0.17765 0.12045 0.12065 -0.17952 -0.08384 -0.0055355 -0.10793 -0.027712 -0.0017978
2931 -0.17274 -0.13874 -0.095337 -0.1551 -0.13018 -0.2064 0.1195 0.14273 -0.17304 -0.06557 0.0053198 -0.092322 -0.024038 0.0086411
2932 -0.14642 -0.15649 -0.085039 -0.13861 -0.13706 -0.17752 0.12986 0.12853 -0.16861 -0.068919 -0.012075 -0.068265 0.0096606 -0.023706
2933 -0.14885 -0.10915 -0.054964 -0.1456 -0.11852 -0.19184 0.13979 0.12298 -0.15839 -0.069516 0.026668 -0.080169 0.023627 0.055879
2934 -0.20049 -0.17388 -0.09526 -0.19976 -0.15394 -0.2264 0.09458 0.091345 -0.18034 -0.13928 -0.032613 -0.060707 -0.10133 -0.010392
2935 -0.15557 -0.13504 -0.074448 -0.11506 -0.10906 -0.15791 0.13378 0.10437 -0.15347 -0.08447 0.021157 0.00039116 -0.042925 0.025961
2936 -0.17988 -0.1486 -0.11395 -0.15694 -0.1445 -0.21675 0.067758 0.082726 -0.1653 -0.11041 0.0099114 -0.019751 -0.10413 0.0093617
2937 -0.17787 -0.13784 -0.1199 -0.14899 -0.16566 -0.21919 0.073804 0.085836 -0.17007 -0.13526 -0.022869 -0.047473 -0.16976 0.018724
2938 -0.19838 -0.14183 -0.091494 -0.16441 -0.14717 -0.20949 0.044387 0.066358 -0.17115 -0.12719 -0.0022711 -0.052104 -0.16817 -0.015813
2939 -0.20527 -0.14787 -0.1589 -0.17232 -0.14791 -0.24269 0.047908 0.055777 -0.20069 -0.13975 -0.022127 -0.10764 -0.11372 -0.041833
2940 -0.19903 -0.15856 -0.093607 -0.17823 -0.17449 -0.20268 0.02967 0.017136 -0.18926 -0.1582 -0.062399 -0.11857 -0.12847 -0.032244
2941 -0.18668 -0.15489 -0.098218 -0.18309 -0.14824 -0.21858 0.014245 0.0050559 -0.20545 -0.16367 -0.026647 -0.10266 -0.11737 -0.055333
2942 -0.16113 -0.14061 -0.073535 -0.17338 -0.10927 -0.19027 0.045573 0.036377 -0.19177 -0.13787 -0.010314 -0.06523 0.12201 -0.059695
2943 -0.17231 -0.15586 -0.086888 -0.1654 -0.13019 -0.19469 0.038067 0.038778 -0.16981 -0.12584 -0.046884 -0.084313 0.088946 -0.093925
2944 -0.17114 -0.13428 -0.10352 -0.19007 -0.12044 -0.18592 0.032472 0.021016 -0.2021 -0.16654 -0.030999 -0.085921 0.11666 0.017907
2945 -0.18367 -0.13352 -0.11654 -0.17869 -0.1428 -0.20015 -0.0078639 -0.0042031 -0.19384 -0.14091 -0.047222 -0.080077 -2.2507e-05 -0.026199
2946 -0.17522 -0.15593 -0.10185 -0.17521 -0.11444 -0.21472 0.038258 -0.027264 -0.17141 -0.14435 -0.040816 0.033968 -0.031894 -0.076327
2947 -0.15992 -0.14998 -0.069996 -0.17192 -0.090552 -0.16318 0.015811 -0.0065626 -0.17683 -0.15573 -0.039172 0.0209 -0.028757 -0.047934
2948 -0.1736 -0.16326 -0.090374 -0.18959 -0.13294 -0.20569 0.014354 -0.016731 -0.165 -0.16452 -0.047431 0.0046449 -0.058951 -0.050281
2949 -0.19006 -0.13473 -0.086744 -0.19602 -0.12461 -0.16297 0.008956 -0.019892 -0.18937 -0.12383 -0.013328 0.030787 -0.079729 -0.026276
2950 -0.18648 -0.11917 -0.068039 -0.18721 -0.15144 -0.19602 -0.010501 -0.010766 -0.1756 -0.18222 -0.053847 -0.022507 -0.041488 -0.036438
2951 -0.16906 -0.17554 -0.090165 -0.21326 -0.15466 -0.1982 -0.015116 -0.052725 -0.19104 -0.16464 -0.060447 0.012792 -0.092258 -0.088462
2952 -0.184 -0.13974 -0.075045 -0.18096 -0.13149 -0.18594 -0.0041773 -0.02783 -0.18661 -0.14176 -0.035894 0.058541 0.13888 -0.056001
2953 -0.20244 -0.15189 -0.12155 -0.21276 -0.13078 -0.15994 -0.03006 -0.081417 -0.18979 -0.1594 -0.052166 0.0528 0.28608 -0.024938
2954 -0.21279 -0.18053 -0.080535 -0.1911 -0.11136 -0.14125 -0.042378 -0.086884 -0.19275 -0.14231 -0.060702 0.039698 0.14971 -0.075521
2955 -0.18549 -0.11737 -0.095919 -0.21083 -0.12004 -0.067759 -0.022036 -0.057875 -0.18449 -0.12644 -0.048927 -0.010054 0.15933 -0.060137
2956 -0.21355 -0.12164 -0.086948 -0.21267 -0.092544 -0.0435 -0.041336 -0.063604 -0.2006 -0.19872 -0.058471 -0.046277 0.064565 -0.053861
2957 -0.19628 -0.16014 -0.1194 -0.22577 -0.15277 -0.12045 -0.064623 -0.09595 -0.22012 -0.18825 -0.085649 -0.074858 -0.0064017 -0.13785
2958 -0.20037 -0.15914 -0.065207 -0.24276 -0.14793 -0.15493 -0.060978 -0.066292 -0.21037 -0.17236 -0.074453 -0.080504 -0.028835 -0.10406
2959 -0.19126 -0.12735 -0.10311 -0.20164 -0.11112 -0.15229 -0.052134 -0.12655 -0.19773 -0.15507 -0.066225 -0.050573 -0.022671 -0.071262
2960 -0.19335 -0.17693 -0.08024 -0.19965 -0.053846 -0.15073 -0.026774 -0.077043 -0.20967 -0.1593 -0.078536 0.0036691 -0.013181 -0.062707
2961 -0.19744 -0.17714 -0.11732 -0.23343 0.0047296 -0.14712 -0.024836 -0.12146 -0.23498 -0.18385 -0.11988 0.021259 -0.060608 -0.091438
2962 -0.19685 -0.12852 -0.060351 -0.20206 0.048915 -0.1093 -0.0067138 -0.095842 -0.24493 -0.15143 -0.069325 0.046241 0.19712 -0.056592
2963 -0.21452 -0.15553 -0.072004 -0.21423 0.061337 -0.1219 -0.034582 -0.12422 -0.24849 -0.17859 -0.090471 0.048376 0.26593 -0.10309
2964 -0.19574 -0.13812 -0.079126 -0.19908 0.014033 -0.11858 -0.042707 -0.090136 -0.18497 -0.16701 -0.083944 0.057811 0.26375 -0.063456
2965 -0.16381 -0.15673 -0.106 -0.2149 -0.047947 0.0086181 -0.047191 -0.12444 -0.21887 -0.1846 -0.105 0.066803 0.29805 -0.089415
2966 -0.18321 -0.14773 -0.092594 -0.22026 -0.088864 0.13432 -0.052546 -0.1285 -0.22962 -0.16634 -0.077104 0.018518 0.14546 -0.10002
2967 -0.1844 -0.12518 -0.061016 -0.21166 -0.11527 0.0041426 -0.082895 -0.13991 -0.2013 -0.16156 -0.077462 0.0036343 0.13821 -0.084403
2968 -0.18785 -0.16626 -0.070896 -0.21659 -0.11039 -0.073445 -0.08977 -0.15842 -0.22139 -0.17423 -0.12597 -0.036962 0.052338 -0.13707
2969 -0.17322 -0.14294 -0.085998 -0.21299 -0.10885 -0.10447 -0.10044 -0.14382 -0.22519 -0.16512 -0.083063 -0.050825 0.01271 -0.13561
2970 -0.17788 -0.098417 -0.067035 -0.20498 -0.098324 -0.10697 -0.085253 -0.093386 -0.20141 -0.14165 -0.051745 -0.03876 0.052411 -0.13
2971 -0.17715 -0.12475 -0.075786 -0.19557 -0.075435 -0.092403 -0.10322 -0.128 -0.21613 -0.17185 -0.082003 0.041308 0.045815 -0.1447
2972 -0.1473 -0.12866 -0.090788 -0.20686 -0.10965 -0.12714 -0.11817 -0.12156 -0.22643 -0.13289 -0.088596 0.065267 0.047809 -0.10649
2973 -0.15361 -0.028282 -0.040699 -0.22917 -0.094961 -0.11462 -0.10991 -0.13584 -0.23299 -0.14878 -0.083356 0.087443 0.30306 -0.074061
2974 -0.17663 -0.082732 -0.084728 -0.21647 -0.10589 -0.09886 -0.12942 -0.16353 -0.23122 -0.17995 -0.091348 0.10328 0.33855 -0.14954
2975 -0.13824 -0.09 -0.07595 -0.20746 -0.10628 -0.12856 -0.15181 -0.16343 -0.22198 -0.16064 -0.11527 0.099186 0.27841 -0.13594
2976 -0.16599 -0.09314 -0.090191 -0.23244 -0.11608 -0.12215 -0.16458 -0.13773 -0.24325 -0.17917 -0.10796 0.0787 0.27329 -0.099117
2977 -0.16711 -0.14257 -0.064314 -0.22538 -0.097568 -0.13354 -0.16095 -0.15099 -0.2454 -0.15899 -0.10561 0.076625 0.32591 -0.10801
2978 -0.21206 -0.16208 -0.13732 -0.24285 -0.13363 -0.16012 -0.18823 -0.18951 -0.25872 -0.19926 -0.14318 0.073874 0.20386 -0.17727
2979 -0.17302 -0.093728 -0.05706 -0.23192 -0.10351 -0.11888 -0.15692 -0.15276 -0.23587 -0.16318 -0.096703 0.060643 0.1673 -0.10596
2980 -0.19951 -0.13165 -0.09724 -0.25294 -0.13577 -0.12396 -0.19367 -0.15238 -0.25418 -0.16099 -0.12971 0.033721 0.13565 -0.13951
2981 -0.15325 -0.14785 -0.11062 -0.22571 -0.11947 -0.12272 -0.16327 -0.126 -0.21874 -0.13956 -0.13625 0.074709 0.059873 -0.076966
2982 -0.18764 -0.13132 -0.073677 -0.20698 -0.12239 -0.17135 -0.20488 -0.18395 -0.23138 -0.16544 -0.095175 0.054128 0.05086 -0.15392
2983 -0.15783 -0.12338 -0.095207 -0.23389 -0.10711 -0.12833 -0.16126 -0.14033 -0.24031 -0.16773 -0.10794 0.064255 0.13763 -0.12224
2984 -0.16958 -0.1068 -0.079067 -0.19903 -0.10895 -0.13837 -0.15353 -0.16768 -0.22321 -0.14897 -0.1027 0.056628 0.22285 -0.12053
2985 -0.15184 -0.1623 -0.074964 -0.20372 -0.090995 -0.12904 -0.18151 -0.18452 -0.23005 -0.16357 -0.10547 0.064421 0.35749 -0.092954
2986 -0.149 -0.14696 -0.060967 -0.23577 -0.091359 -0.13607 -0.19484 -0.17248 -0.24257 -0.14868 -0.10207 0.045572 0.34807 -0.087311
2987 -0.1641 -0.16423 -0.079969 -0.23476 -0.11159 -0.14267 -0.20031 -0.18263 -0.23727 -0.13772 -0.1186 -0.00034006 0.28212 -0.16131
2988 -0.16343 -0.13781 -0.10397 -0.26359 -0.11074 -0.14666 -0.21131 -0.16649 -0.26243 -0.081549 -0.12762 0.0058611 0.29471 -0.090169
2989 -0.20397 -0.17012 -0.10641 -0.23638 -0.15812 -0.19429 -0.21997 -0.19165 -0.24637 -0.025226 -0.14579 0.0075588 0.28355 -0.21232
2990 -0.16662 -0.21115 -0.078017 -0.22687 -0.11119 -0.12394 -0.19759 -0.22378 -0.2627 0.024611 -0.14951 0.0091453 0.298 -0.1099
2991 -0.17885 -0.16854 -0.097167 -0.23833 -0.14408 -0.14571 -0.2117 -0.21212 -0.24426 -0.092734 -0.13041 0.12329 0.39826 -0.097419
2992 -0.18456 -0.15941 -0.08596 -0.22296 -0.11953 -0.086348 -0.20365 -0.19175 -0.24969 -0.11506 -0.14774 0.10019 0.37771 -0.16955
2993 -0.14138 -0.13082 -0.0968 -0.22068 -0.10173 -0.09231 -0.18723 -0.16524 -0.24207 -0.11103 -0.098945 0.1084 0.37876 -0.093293
2994 -0.15809 -0.19011 -0.10331 -0.23899 -0.13364 -0.10398 -0.18837 -0.23039 -0.22842 -0.15619 -0.1199 0.06295 0.35344 -0.19155
2995 -0.14991 -0.108 -0.097996 -0.24561 -0.1126 -0.078951 -0.23322 -0.22124 -0.26579 -0.14639 -0.12654 0.015893 0.2652 -0.15541
2996 -0.143 -0.17316 -0.083185 -0.21099 -0.091994 -0.062412 -0.18151 -0.22788 -0.27967 -0.1209 -0.13277 0.0095996 0.21989 -0.15006
2997 -0.17149 -0.20195 -0.098413 -0.22127 -0.12664 -0.092838 -0.21247 -0.22216 -0.26734 -0.14082 -0.13863 0.00030667 0.13796 -0.15976
2998 -0.18389 -0.18154 -0.10119 -0.22982 -0.13716 -0.12744 -0.26019 -0.24307 -0.26756 -0.17606 -0.13144 -0.034904 0.15374 -0.15788
2999 -0.13541 -0.1398 -0.10907 -0.24218 -0.12226 -0.14008 -0.1972 -0.224 -0.28358 -0.10494 -0.1254 -0.010288 0.27274 -0.15164
3000 -0.027992 -0.17805 -0.10027 -0.2351 -0.14781 -0.15455 -0.22857 -0.23352 -0.29722 -0.034832 -0.13682 -0.0077413 0.41609 -0.13272
3001 0.066206 -0.14071 -0.089652 -0.20193 -0.093794 -0.10647 -0.17916 -0.23186 -0.27232 -0.096104 -0.11659 0.063774 0.45078 -0.15675
3002 0.064309 -0.19595 -0.08696 -0.2405 -0.12369 -0.1187 -0.22385 -0.22036 -0.28226 -0.14317 -0.15309 0.061673 0.33447 -0.16401
3003 0.067021 -0.17626 -0.1026 -0.22749 -0.14317 -0.07359 -0.2083 -0.23175 -0.27608 -0.17191 -0.13957 0.051489 0.32183 -0.14911
3004 0.063271 -0.11527 -0.1222 -0.20651 -0.1139 -0.1053 -0.21651 -0.20894 -0.26931 -0.15805 -0.11852 0.071945 0.34734 -0.12749
3005 0.031733 -0.014572 -0.10511 -0.21978 -0.11634 -0.12367 -0.22237 -0.21819 -0.24251 -0.15662 -0.0967 0.01166 0.21553 -0.087611
3006 -0.080939 0.032178 -0.091735 -0.24142 -0.11196 -0.12582 -0.22771 -0.22205 -0.25903 -0.18766 -0.11274 -0.016085 0.17283 -0.12341
3007 -0.080301 -0.063808 -0.095827 -0.22968 -0.12631 -0.13717 -0.21959 -0.25511 -0.25955 -0.16103 -0.13016 -0.0061265 0.24788 -0.1352
3008 -0.10232 -0.093581 -0.093029 -0.23944 -0.15619 -0.143 -0.25954 -0.23352 -0.26661 -0.158 -0.14516 -0.036362 0.17532 -0.13106
3009 -0.11666 -0.13339 -0.10235 -0.22679 -0.16822 -0.12541 -0.23228 -0.21396 -0.27397 -0.087642 -0.13989 -0.04377 0.22353 -0.13244
3010 -0.097583 -0.13839 -0.12461 -0.23282 -0.11438 -0.075834 -0.22704 -0.2432 -0.29097 -0.028616 -0.1523 -0.027791 0.5106 -0.14365
3011 -0.08733 -0.096769 -0.10068 -0.24581 -0.11771 -0.087401 -0.21541 -0.25465 -0.25927 -0.029212 -0.148 0.010776 0.44717 -0.10918
3012 -0.087642 -0.11978 -0.10591 -0.233 -0.11054 -0.13005 -0.22395 -0.22603 -0.26771 -0.11341 -0.12721 0.0099552 0.43607 -0.092659
3013 -0.09468 -0.072903 -0.099936 -0.24904 -0.10198 -0.11182 -0.23933 -0.25042 -0.27443 -0.16862 -0.1588 0.013918 0.36429 -0.1193
3014 0.080332 -0.032536 -0.079916 -0.11998 -0.13096 -0.14943 -0.25769 -0.2513 -0.27934 -0.15954 -0.14451 -0.034226 0.29604 -0.16264
3015 0.12963 0.046743 -0.077035 -0.032038 -0.10864 -0.11814 -0.21063 -0.20733 -0.26872 -0.13944 -0.13805 -0.0061272 0.27547 -0.11714
3016 0.18819 0.012142 -0.090713 0.017866 -0.11045 -0.11398 -0.24953 -0.24299 -0.27989 -0.1529 -0.14005 -0.035639 0.19151 -0.094295
3017 0.090397 -0.013086 -0.068209 0.016041 -0.131 -0.15406 -0.24158 -0.24488 -0.27909 -0.14977 -0.12245 -0.030092 0.18682 -0.17921
3018 0.045362 -0.073521 -0.11488 -0.10031 -0.11973 -0.10689 -0.22663 -0.23261 -0.27204 -0.14231 -0.13285 -0.048393 0.24903 -0.15659
3019 -0.020959 -0.052191 -0.086353 -0.17381 -0.12678 -0.12058 -0.24254 -0.24216 -0.26974 -0.077352 -0.15383 -0.038677 0.22502 -0.11741
3020 -0.051723 0.023963 -0.05475 -0.14816 -0.12166 -0.029531 -0.23019 -0.26804 -0.29036 -0.0085689 -0.13954 -0.031779 0.26939 -0.13193
3021 -0.074519 0.10979 -0.07091 -0.17363 -0.11438 0.099874 -0.23614 -0.2316 -0.24844 -0.064542 -0.12102 -0.028292 0.20946 -0.10687
3022 -0.08845 0.05389 -0.11008 -0.18789 -0.14315 0.092904 -0.24894 -0.26528 -0.28307 -0.15827 -0.16556 -0.063665 0.19577 -0.11921
3023 -0.068417 0.05742 -0.11785 -0.18169 -0.12342 0.056945 -0.23424 -0.23832 -0.26524 -0.15669 -0.13517 -0.033263 0.15977 -0.15174
3024 -0.071804 0.039479 -0.08625 -0.18163 -0.089081 -0.0017019 -0.20144 -0.23212 -0.26778 -0.12802 -0.13773 -0.026082 0.22373 -0.11673
3025 -0.095403 -0.0045619 -0.095132 -0.21895 -0.156 -0.095063 -0.25852 -0.26488 -0.2689 -0.16307 -0.16607 -0.076039 0.12674 -0.18956
3026 -0.094909 0.088629 -0.096306 -0.19065 -0.13825 -0.10514 -0.25443 -0.26241 -0.28832 -0.14863 -0.16491 -0.094184 0.10846 -0.14535
3027 0.040801 0.087818 -0.088591 -0.2141 -0.13556 -0.13578 -0.2552 -0.24818 -0.28465 -0.10683 -0.15855 -0.05151 0.13308 -0.11973
3028 0.09152 0.072472 -0.11233 -0.18845 -0.13136 -0.10218 -0.22871 -0.26292 -0.30116 -0.030795 -0.17646 -0.078099 0.11907 -0.19227
3029 0.13786 0.049697 -0.091669 -0.1934 -0.12135 -0.087967 -0.24621 -0.24792 -0.30054 -0.019907 -0.15611 -0.087956 0.20735 -0.18374
3030 0.14316 0.022609 -0.059054 -0.17604 -0.034603 -0.062036 -0.22406 -0.26134 -0.29429 -0.011801 -0.12946 -0.064453 0.11955 -0.13398
3031 0.094414 0.043429 -0.06199 -0.17808 0.056473 -0.092568 -0.25346 -0.24066 -0.26413 -0.073251 -0.13078 -0.089379 0.098917 -0.12455
3032 0.01659 0.086324 -0.10668 -0.18592 0.082879 -0.027557 -0.23793 -0.2952 -0.30539 -0.12829 -0.17703 -0.11414 0.034271 -0.20136
3033 -0.0044157 0.2026 -0.055153 -0.19826 0.12231 0.029843 -0.21722 -0.2154 -0.2642 -0.13781 -0.10226 -0.0619 0.078945 -0.12882
3034 -0.034235 0.10521 -0.093982 -0.17366 0.031872 0.13526 -0.24756 -0.2367 -0.2694 -0.12876 -0.13859 -0.083079 0.096624 -0.10726
3035 -0.086156 0.081913 -0.11134 -0.18931 -0.037501 0.097827 -0.24023 -0.27943 -0.28853 -0.16245 -0.15524 -0.098574 0.056592 -0.14784
3036 -0.12179 -0.015825 -0.090326 -0.21745 -0.089964 0.071074 -0.27909 -0.27995 -0.28794 -0.14769 -0.19019 -0.12562 0.051917 -0.20076
3037 -0.036251 0.069263 -0.11066 -0.21385 -0.10272 0.0099261 -0.23939 -0.26072 -0.27201 -0.11556 -0.14224 -0.1108 0.1044 -0.1366
3038 -0.062702 0.13148 -0.089411 -0.21012 -0.097162 -0.054182 -0.26104 -0.28603 -0.23166 -0.043421 -0.14959 -0.11867 0.16382 -0.11065
3039 -0.081645 0.095447 -0.080892 -0.21507 -0.097564 -0.033529 -0.24612 -0.29186 -0.1222 -0.012948 -0.18196 -0.11486 0.081395 -0.19926
3040 0.094922 0.13829 -0.066193 -0.20802 -0.085345 -0.057483 -0.2743 -0.27974 -0.095307 0.034426 -0.12322 -0.093934 -0.016583 -0.17088
3041 0.11743 0.058194 -0.083688 -0.22073 -0.11277 -0.072301 -0.25689 -0.28791 -0.15427 -0.085639 -0.16765 -0.1637 0.0063651 -0.1676
3042 0.22283 0.079825 -0.020479 -0.15563 -0.085763 0.0025453 -0.24321 -0.27328 -0.12078 -0.040123 -0.14057 -0.11336 0.062826 -0.17813
3043 0.16132 0.09599 -0.081161 0.00060242 -0.050194 0.20687 -0.22806 -0.26654 -0.22855 -0.11446 -0.16769 -0.11195 0.056379 -0.1493
3044 0.10452 0.14871 -0.087291 0.046292 -0.019077 0.19056 -0.25659 -0.29904 -0.25308 -0.11875 -0.15859 -0.13436 -0.0048908 -0.17333
3045 0.072199 0.066095 -0.12835 0.096532 0.041975 0.14995 -0.24282 -0.29422 -0.25899 -0.10029 -0.17881 -0.13622 0.021293 -0.20569
3046 0.021976 0.075823 -0.075925 0.10112 0.080017 0.028832 -0.22953 -0.29243 -0.26414 -0.10737 -0.16289 -0.17158 0.092467 -0.15594
3047 -0.0097129 0.063982 -0.073959 0.15531 0.11532 0.041229 -0.19564 -0.29417 -0.23995 -0.095884 -0.16574 -0.13694 0.085195 -0.18214
3048 -0.025605 0.072136 -0.084626 0.077767 0.061118 -0.0083554 -0.25704 -0.26682 -0.233 -0.11298 -0.16266 -0.14211 0.029763 -0.17055
3049 -0.039297 0.094054 -0.07357 0.087236 0.072691 -0.026169 -0.21679 -0.28591 -0.2449 -0.082174 -0.16827 -0.12655 -0.02767 -0.21998
3050 -0.044454 0.10877 -0.040012 0.08631 -0.041975 -0.025901 -0.24006 -0.2813 -0.18259 0.041492 -0.19237 -0.1306 0.030277 -0.1922
3051 -0.012608 0.13512 -0.077519 0.06967 -0.018649 0.01594 -0.21434 -0.28153 -0.080161 0.062341 -0.14988 -0.11173 0.0014878 -0.17503
3052 -0.012545 0.10954 -0.039581 0.032563 -0.019784 0.062219 -0.1938 -0.26641 -0.073 0.052546 -0.14829 -0.10906 0.064626 -0.15284
3053 0.036458 0.074545 -0.098359 -0.09434 -0.095355 0.0085976 -0.25917 -0.28714 -0.063419 -0.045599 -0.18549 -0.17357 -0.020464 -0.17106
[truncated: 98,859 more chars]
