# Supplementary material for: Insulin modulates the frequency of Ca2+ oscillations in mouse pancreatic islets
Source: PLoS One. 2017 Aug 28;12(8):e0183569. doi: 10.1371/journal.pone.0183569 (PMC5573301; doi:10.1371/journal.pone.0183569)
Supplement: S1 File — All the time traces of detrended Ca2+ oscillations for constant insulin infusion (0, 100, or 1000 nM) and alternating insulin infusion (100, 500, or 1000 nM with 4 or 5 min periods) were compressed as a single file, S1_File.zip, in which each imaging experiment was recorded as a text file where the first column represents time (sec) and the following columns represent detrended Ca2+ traces from multiple islets. (ZIP) [file pone.0183569.s001.zip › data_1000I_120s_3.txt]

1 -0.25089 -0.216 -0.19157 -0.18903 -0.23453 -0.2669 -0.15737 -0.16315 -0.20912 -0.1882 -0.20967 -0.23495 -0.23019 -0.28959
2 -0.25977 -0.22712 -0.1979 -0.19401 -0.23897 -0.27276 -0.16156 -0.1836 -0.21346 -0.1997 -0.23856 -0.25155 -0.23192 -0.29639
3 -0.26097 -0.23504 -0.20127 -0.19137 -0.23773 -0.28539 -0.16028 -0.18791 -0.22455 -0.2049 -0.22275 -0.25358 -0.2363 -0.2952
4 -0.26097 -0.23369 -0.2076 -0.21089 -0.24803 -0.28601 -0.1739 -0.18782 -0.22956 -0.2054 -0.23703 -0.25834 -0.23657 -0.30346
5 -0.25034 -0.21748 -0.19462 -0.18643 -0.23485 -0.26993 -0.15726 -0.16932 -0.20987 -0.1913 -0.22413 -0.2434 -0.22436 -0.29384
6 -0.25681 -0.23107 -0.19858 -0.18779 -0.24975 -0.2888 -0.16312 -0.18029 -0.22053 -0.20062 -0.23725 -0.24153 -0.24377 -0.29371
7 -0.2512 -0.22005 -0.18501 -0.18823 -0.23829 -0.26948 -0.14747 -0.18012 -0.21351 -0.18919 -0.22927 -0.23641 -0.22622 -0.28773
8 -0.24687 -0.21991 -0.20261 -0.21076 -0.24478 -0.28299 -0.1573 -0.1923 -0.22554 -0.19863 -0.24226 -0.24615 -0.22813 -0.29195
9 -0.24613 -0.21728 -0.20177 -0.19824 -0.23936 -0.26457 -0.15083 -0.16916 -0.19619 -0.18678 -0.23103 -0.23018 -0.20903 -0.28783
10 -0.22772 -0.20772 -0.18196 -0.18091 -0.21732 -0.25192 -0.14668 -0.15694 -0.19545 -0.17809 -0.20815 -0.21943 -0.20237 -0.27274
11 -0.25502 -0.22989 -0.20665 -0.20061 -0.24962 -0.27896 -0.16391 -0.18184 -0.22076 -0.19262 -0.23516 -0.24994 -0.22828 -0.29004
12 -0.23941 -0.20948 -0.17601 -0.1823 -0.2252 -0.25373 -0.13393 -0.16211 -0.18558 -0.17456 -0.20099 -0.23096 -0.20962 -0.26533
13 -0.24297 -0.22079 -0.20213 -0.20062 -0.23291 -0.26964 -0.15631 -0.16094 -0.21361 -0.18679 -0.21621 -0.24312 -0.21763 -0.28868
14 -0.25562 -0.23204 -0.19421 -0.20461 -0.24145 -0.27511 -0.15077 -0.18327 -0.2115 -0.19192 -0.22364 -0.24359 -0.23057 -0.29151
15 -0.24535 -0.216 -0.19729 -0.21572 -0.23667 -0.28354 -0.15975 -0.1835 -0.22307 -0.19583 -0.21901 -0.25255 -0.2263 -0.28235
16 -0.25569 -0.22911 -0.20488 -0.21394 -0.24675 -0.28196 -0.15619 -0.19188 -0.2232 -0.18885 -0.23205 -0.24326 -0.22938 -0.28988
17 -0.23681 -0.21783 -0.18362 -0.20088 -0.23391 -0.26291 -0.14413 -0.16371 -0.19911 -0.18192 -0.19884 -0.23323 -0.21332 -0.2899
18 -0.23728 -0.22109 -0.1876 -0.21638 -0.24839 -0.27626 -0.14726 -0.17576 -0.20999 -0.19224 -0.22507 -0.24367 -0.21843 -0.27666
19 -0.24639 -0.22546 -0.20527 -0.21543 -0.23953 -0.27637 -0.15084 -0.18832 -0.21123 -0.18757 -0.22376 -0.23509 -0.21531 -0.28109
20 -0.25295 -0.23138 -0.20312 -0.22973 -0.24506 -0.28084 -0.15807 -0.18408 -0.2158 -0.19778 -0.22545 -0.23231 -0.2221 -0.29764
21 -0.24096 -0.21859 -0.18856 -0.19848 -0.23758 -0.26439 -0.14111 -0.1745 -0.20745 -0.17792 -0.22528 -0.21843 -0.20518 -0.28269
22 -0.23367 -0.20694 -0.18319 -0.19053 -0.22616 -0.26583 -0.14332 -0.1664 -0.20564 -0.1757 -0.20509 -0.22311 -0.19651 -0.26388
23 -0.23181 -0.20616 -0.1684 -0.18777 -0.22171 -0.26337 -0.13686 -0.16611 -0.19675 -0.16845 -0.20531 -0.21706 -0.19963 -0.26642
24 -0.2429 -0.22123 -0.18694 -0.20271 -0.23842 -0.26989 -0.15097 -0.1865 -0.21098 -0.18496 -0.21613 -0.23523 -0.20613 -0.28373
25 -0.23314 -0.20522 -0.18554 -0.19537 -0.22839 -0.26119 -0.14149 -0.15669 -0.20729 -0.1688 -0.21191 -0.22844 -0.19819 -0.26334
26 -0.23765 -0.22406 -0.18302 -0.19892 -0.23398 -0.26741 -0.14608 -0.17091 -0.20409 -0.18716 -0.21295 -0.24218 -0.19348 -0.26852
27 -0.21741 -0.19996 -0.1724 -0.19602 -0.21925 -0.25671 -0.12997 -0.15691 -0.20252 -0.17075 -0.19828 -0.20756 -0.1827 -0.26199
28 -0.25159 -0.22647 -0.18888 -0.21482 -0.23267 -0.27562 -0.15261 -0.18297 -0.21695 -0.18554 -0.21367 -0.22912 -0.19952 -0.28227
29 -0.24253 -0.22918 -0.1853 -0.21041 -0.23269 -0.26704 -0.15144 -0.17535 -0.22367 -0.18701 -0.21209 -0.24691 -0.20483 -0.28832
30 -0.2314 -0.20424 -0.17264 -0.19744 -0.22925 -0.26598 -0.13753 -0.16832 -0.19198 -0.1777 -0.19786 -0.21409 -0.1907 -0.2681
31 -0.23561 -0.20823 -0.17373 -0.18939 -0.22133 -0.26262 -0.13137 -0.17077 -0.19552 -0.16572 -0.1973 -0.21542 -0.1881 -0.26531
32 -0.2316 -0.20893 -0.17781 -0.18348 -0.22403 -0.26204 -0.13339 -0.16308 -0.19456 -0.17557 -0.2071 -0.21875 -0.1847 -0.26311
33 -0.23628 -0.22529 -0.18092 -0.20557 -0.23172 -0.26302 -0.14802 -0.18078 -0.21032 -0.18054 -0.21988 -0.22966 -0.19008 -0.27461
34 -0.22723 -0.19421 -0.16959 -0.19312 -0.2109 -0.25092 -0.13521 -0.16194 -0.19734 -0.16794 -0.19166 -0.2185 -0.18972 -0.25831
35 -0.23598 -0.20589 -0.18687 -0.20134 -0.22603 -0.26345 -0.14295 -0.17301 -0.20676 -0.17654 -0.20277 -0.21765 -0.19585 -0.2724
36 -0.23112 -0.20833 -0.18416 -0.20063 -0.21899 -0.2661 -0.14746 -0.16614 -0.20897 -0.17494 -0.19212 -0.22751 -0.18938 -0.27365
37 -0.22971 -0.20445 -0.17863 -0.195 -0.22723 -0.27068 -0.14328 -0.1666 -0.22183 -0.17978 -0.19793 -0.23336 -0.18999 -0.26729
38 -0.2227 -0.20657 -0.1726 -0.19611 -0.21763 -0.25964 -0.13809 -0.16331 -0.19281 -0.17608 -0.21033 -0.21788 -0.19261 -0.26078
39 -0.24148 -0.21657 -0.18773 -0.19286 -0.22143 -0.27372 -0.1384 -0.16307 -0.19544 -0.17818 -0.1942 -0.22058 -0.19879 -0.27734
40 -0.21861 -0.19349 -0.17297 -0.18081 -0.22146 -0.25385 -0.13831 -0.1468 -0.19509 -0.1719 -0.18703 -0.20771 -0.17928 -0.25153
41 -0.23178 -0.19996 -0.17679 -0.19059 -0.22363 -0.26726 -0.13105 -0.16506 -0.20255 -0.17684 -0.20678 -0.20985 -0.18632 -0.26343
42 -0.22995 -0.21034 -0.17464 -0.18207 -0.21672 -0.25553 -0.14397 -0.174 -0.19483 -0.17359 -0.20125 -0.22521 -0.17714 -0.25909
43 -0.23024 -0.21127 -0.18595 -0.19784 -0.23366 -0.27185 -0.15461 -0.1706 -0.21501 -0.18738 -0.20497 -0.23808 -0.20039 -0.27949
44 -0.21429 -0.19878 -0.16775 -0.18588 -0.21063 -0.2506 -0.12989 -0.16109 -0.19411 -0.16739 -0.17822 -0.21029 -0.17436 -0.25674
45 -0.21105 -0.18815 -0.15681 -0.1782 -0.21097 -0.25494 -0.11755 -0.15532 -0.17739 -0.14934 -0.17561 -0.19166 -0.16692 -0.25305
46 -0.21983 -0.19703 -0.18036 -0.18246 -0.2163 -0.25747 -0.12771 -0.16268 -0.19731 -0.17222 -0.18562 -0.22046 -0.18222 -0.25179
47 -0.22056 -0.21171 -0.17055 -0.18494 -0.20442 -0.2634 -0.13922 -0.16191 -0.1964 -0.16677 -0.18755 -0.20873 -0.1761 -0.2531
48 -0.22599 -0.19741 -0.17812 -0.18234 -0.21776 -0.25833 -0.14072 -0.15826 -0.18664 -0.16442 -0.18388 -0.21617 -0.18604 -0.25774
49 -0.2173 -0.20776 -0.17788 -0.18809 -0.20899 -0.26313 -0.13125 -0.15638 -0.18909 -0.16095 -0.19828 -0.21521 -0.18111 -0.25247
50 -0.21162 -0.19685 -0.18195 -0.18657 -0.21989 -0.25961 -0.13491 -0.1469 -0.19559 -0.1552 -0.18083 -0.21206 -0.17491 -0.24078
51 -0.22058 -0.20242 -0.17816 -0.17857 -0.20845 -0.25478 -0.13526 -0.17122 -0.19413 -0.16318 -0.1738 -0.21479 -0.18119 -0.24463
52 -0.21481 -0.20292 -0.16255 -0.16842 -0.20969 -0.25825 -0.12858 -0.13953 -0.17936 -0.15177 -0.17367 -0.20465 -0.17041 -0.23985
53 -0.21464 -0.19999 -0.1695 -0.18421 -0.22689 -0.26533 -0.14066 -0.15464 -0.19291 -0.16643 -0.18317 -0.21689 -0.18105 -0.25452
54 -0.20869 -0.18566 -0.16411 -0.16958 -0.21535 -0.25495 -0.13121 -0.13993 -0.17135 -0.15486 -0.16157 -0.20293 -0.16379 -0.24002
55 -0.22122 -0.19473 -0.18295 -0.18294 -0.21466 -0.25656 -0.12594 -0.16192 -0.18405 -0.1606 -0.17925 -0.20664 -0.17308 -0.25271
56 -0.21076 -0.19316 -0.17319 -0.16386 -0.21221 -0.25372 -0.12669 -0.16563 -0.18728 -0.15733 -0.17531 -0.2076 -0.1636 -0.24529
57 -0.21795 -0.20014 -0.17005 -0.1747 -0.21652 -0.26029 -0.13438 -0.15594 -0.188 -0.16049 -0.18587 -0.20547 -0.16312 -0.24628
58 -0.21849 -0.20164 -0.17318 -0.17563 -0.21465 -0.25068 -0.14011 -0.16063 -0.19083 -0.16537 -0.18435 -0.19871 -0.16711 -0.25322
59 -0.2143 -0.2064 -0.17188 -0.17906 -0.22081 -0.28058 -0.14444 -0.16864 -0.20681 -0.17154 -0.18766 -0.21776 -0.16715 -0.24459
60 -0.21348 -0.20265 -0.1745 -0.18244 -0.21814 -0.26173 -0.14419 -0.16402 -0.18971 -0.16493 -0.17781 -0.22371 -0.1704 -0.24143
61 -0.21169 -0.19116 -0.16586 -0.17544 -0.21304 -0.25553 -0.1302 -0.15185 -0.17983 -0.15259 -0.17863 -0.20574 -0.1573 -0.23286
62 -0.20873 -0.19568 -0.16679 -0.17152 -0.21143 -0.2554 -0.12506 -0.15913 -0.17662 -0.15381 -0.18226 -0.20204 -0.14799 -0.23626
63 -0.22621 -0.21134 -0.18673 -0.204 -0.23721 -0.27093 -0.13943 -0.17114 -0.2071 -0.17674 -0.19347 -0.23004 -0.18976 -0.26988
64 -0.20688 -0.20123 -0.17199 -0.17611 -0.21049 -0.25413 -0.12591 -0.15409 -0.17888 -0.1624 -0.19981 -0.20945 -0.16379 -0.24239
65 -0.21712 -0.21436 -0.1799 -0.18503 -0.21905 -0.2584 -0.14222 -0.1637 -0.18245 -0.16066 -0.18356 -0.21668 -0.16919 -0.25435
66 -0.22046 -0.19889 -0.1823 -0.16687 -0.21379 -0.26335 -0.13676 -0.15975 -0.19305 -0.16142 -0.175 -0.20755 -0.16874 -0.24301
67 -0.2169 -0.20514 -0.17281 -0.18162 -0.22567 -0.26071 -0.14056 -0.16941 -0.17806 -0.15901 -0.1866 -0.21293 -0.17593 -0.24832
68 -0.22496 -0.20441 -0.1855 -0.19218 -0.2312 -0.27252 -0.14745 -0.17836 -0.19931 -0.17313 -0.17401 -0.21396 -0.18557 -0.26851
69 -0.20286 -0.18056 -0.15988 -0.17501 -0.19875 -0.24689 -0.11871 -0.15377 -0.17158 -0.1573 -0.16746 -0.19024 -0.15759 -0.24256
70 -0.20413 -0.18348 -0.1733 -0.16935 -0.21405 -0.25064 -0.1354 -0.15327 -0.16203 -0.15563 -0.16622 -0.20034 -0.16483 -0.23784
71 -0.2186 -0.19702 -0.17783 -0.166 -0.21952 -0.2565 -0.13035 -0.1679 -0.18538 -0.15756 -0.18226 -0.2074 -0.17175 -0.24751
72 -0.21399 -0.20511 -0.16866 -0.16588 -0.21333 -0.2493 -0.13554 -0.16079 -0.17 -0.15536 -0.17983 -0.20766 -0.17274 -0.24208
73 -0.20596 -0.19253 -0.16601 -0.16076 -0.20273 -0.25393 -0.1266 -0.14317 -0.17 -0.14764 -0.17587 -0.18616 -0.16393 -0.24016
74 -0.21364 -0.18779 -0.15994 -0.16744 -0.20448 -0.24387 -0.13176 -0.15554 -0.16827 -0.14903 -0.18019 -0.19353 -0.16182 -0.22968
75 -0.21944 -0.19482 -0.17555 -0.17118 -0.21239 -0.26274 -0.13623 -0.17118 -0.18748 -0.16306 -0.16516 -0.20256 -0.1757 -0.24738
76 -0.2177 -0.20793 -0.18127 -0.18888 -0.22483 -0.26977 -0.13753 -0.14783 -0.19467 -0.16971 -0.19629 -0.20694 -0.17008 -0.24719
77 -0.2093 -0.19118 -0.16084 -0.16743 -0.21445 -0.25472 -0.14321 -0.15359 -0.17316 -0.15927 -0.17742 -0.18133 -0.16331 -0.24449
78 -0.21762 -0.20076 -0.17665 -0.18164 -0.22234 -0.26077 -0.14206 -0.15061 -0.185 -0.16704 -0.18038 -0.21036 -0.16801 -0.24781
79 -0.20431 -0.19317 -0.16845 -0.17121 -0.2044 -0.2445 -0.12834 -0.15146 -0.16304 -0.1563 -0.16865 -0.19307 -0.16042 -0.23824
80 -0.20435 -0.17934 -0.15395 -0.1447 -0.18696 -0.23626 -0.11585 -0.13649 -0.15567 -0.13983 -0.16557 -0.17573 -0.15346 -0.22318
81 -0.2215 -0.19898 -0.17712 -0.17513 -0.22181 -0.2623 -0.13159 -0.16174 -0.18186 -0.16773 -0.1667 -0.21738 -0.16854 -0.24903
82 -0.2239 -0.1977 -0.17886 -0.16629 -0.20594 -0.25295 -0.13169 -0.14907 -0.17426 -0.1595 -0.16885 -0.20604 -0.16878 -0.24571
83 -0.22064 -0.19638 -0.17967 -0.17872 -0.22869 -0.26119 -0.13546 -0.16086 -0.18563 -0.16395 -0.17647 -0.2056 -0.17824 -0.25281
84 -0.21639 -0.19817 -0.17752 -0.18224 -0.22115 -0.25533 -0.1335 -0.16291 -0.17858 -0.17 -0.18907 -0.19582 -0.1811 -0.248
85 -0.21594 -0.19623 -0.17863 -0.17778 -0.20391 -0.25473 -0.12479 -0.14676 -0.18172 -0.1664 -0.17387 -0.20149 -0.18003 -0.25251
86 -0.20832 -0.192 -0.16491 -0.16482 -0.19571 -0.25911 -0.13169 -0.15014 -0.16025 -0.15514 -0.177 -0.18131 -0.16793 -0.23347
87 -0.21537 -0.2096 -0.17805 -0.17823 -0.21694 -0.25266 -0.1373 -0.17775 -0.18512 -0.15991 -0.17455 -0.21134 -0.16941 -0.23924
88 -0.20948 -0.1928 -0.17171 -0.17834 -0.2192 -0.25285 -0.13793 -0.15861 -0.18481 -0.17077 -0.16926 -0.20362 -0.17122 -0.23965
89 -0.2016 -0.19124 -0.17051 -0.1604 -0.21123 -0.25221 -0.12496 -0.15168 -0.16562 -0.15439 -0.1663 -0.20469 -0.15716 -0.23702
90 -0.20696 -0.19754 -0.16372 -0.16634 -0.20186 -0.25002 -0.13833 -0.14453 -0.17895 -0.16428 -0.14849 -0.19859 -0.16066 -0.23429
91 -0.2043 -0.19554 -0.16483 -0.1838 -0.218 -0.25194 -0.13651 -0.15888 -0.1715 -0.16796 -0.17793 -0.21239 -0.1592 -0.23936
92 -0.1932 -0.16782 -0.14652 -0.15138 -0.18372 -0.2335 -0.1256 -0.15615 -0.16361 -0.14767 -0.16094 -0.18456 -0.14183 -0.21774
93 -0.20034 -0.19093 -0.16047 -0.17497 -0.21292 -0.26465 -0.129 -0.16231 -0.17604 -0.16225 -0.184 -0.19973 -0.16263 -0.23793
94 -0.20745 -0.19658 -0.16618 -0.17208 -0.21628 -0.26023 -0.12478 -0.16087 -0.17105 -0.15951 -0.16556 -0.20468 -0.16701 -0.22879
95 -0.20499 -0.19858 -0.16361 -0.1737 -0.20496 -0.25729 -0.12999 -0.15338 -0.17023 -0.17153 -0.17602 -0.20338 -0.16156 -0.24667
96 -0.20454 -0.19595 -0.16976 -0.16831 -0.20775 -0.25681 -0.12227 -0.13991 -0.16863 -0.16886 -0.17163 -0.20078 -0.16533 -0.22838
97 -0.20774 -0.19505 -0.17113 -0.17822 -0.2113 -0.25861 -0.13525 -0.15206 -0.18713 -0.16849 -0.17959 -0.20515 -0.15996 -0.2359
98 -0.20368 -0.19649 -0.17459 -0.1623 -0.20772 -0.25155 -0.12963 -0.15257 -0.1684 -0.1647 -0.16612 -0.18558 -0.15856 -0.25072
99 -0.2088 -0.19829 -0.17109 -0.17451 -0.20799 -0.25482 -0.12146 -0.15105 -0.16763 -0.16066 -0.17616 -0.20685 -0.15581 -0.24214
100 -0.20374 -0.18769 -0.17225 -0.16811 -0.20982 -0.25651 -0.13332 -0.14567 -0.16724 -0.16606 -0.18272 -0.19455 -0.15565 -0.23471
101 -0.19793 -0.1885 -0.16789 -0.17242 -0.1964 -0.24899 -0.11733 -0.14153 -0.16458 -0.15023 -0.16681 -0.19633 -0.15371 -0.22777
102 -0.19933 -0.18096 -0.16452 -0.16912 -0.2018 -0.26029 -0.13562 -0.15491 -0.15824 -0.16261 -0.16782 -0.19487 -0.15199 -0.2269
103 -0.19915 -0.18743 -0.17362 -0.18162 -0.22014 -0.25355 -0.12903 -0.16479 -0.16458 -0.16896 -0.18505 -0.20214 -0.15559 -0.23945
104 -0.19829 -0.18071 -0.17117 -0.16672 -0.21106 -0.25575 -0.12085 -0.1425 -0.16129 -0.16002 -0.18777 -0.18989 -0.14462 -0.22926
105 -0.19854 -0.1955 -0.17384 -0.17234 -0.20417 -0.25975 -0.13074 -0.1495 -0.16271 -0.16517 -0.17298 -0.20395 -0.15523 -0.24051
106 -0.18054 -0.18565 -0.15495 -0.15702 -0.19368 -0.24887 -0.12476 -0.13961 -0.15696 -0.1491 -0.15737 -0.1867 -0.14302 -0.22364
107 -0.18339 -0.17666 -0.1513 -0.16534 -0.20041 -0.24392 -0.11612 -0.14708 -0.15386 -0.14906 -0.16355 -0.19332 -0.13866 -0.21327
108 -0.2002 -0.19133 -0.17746 -0.17622 -0.20515 -0.25682 -0.13316 -0.1716 -0.1715 -0.16524 -0.18536 -0.2094 -0.16257 -0.24517
109 -0.21419 -0.20037 -0.17942 -0.17854 -0.21414 -0.26813 -0.14374 -0.16135 -0.18182 -0.17115 -0.20035 -0.21109 -0.17047 -0.24237
110 -0.18413 -0.17379 -0.15537 -0.16644 -0.19427 -0.2455 -0.12995 -0.1403 -0.14652 -0.15527 -0.15461 -0.20398 -0.1344 -0.22053
111 -0.18944 -0.18195 -0.15869 -0.14853 -0.19122 -0.23373 -0.116 -0.12928 -0.14403 -0.14181 -0.15053 -0.18552 -0.13419 -0.21988
112 -0.19241 -0.18175 -0.1602 -0.16507 -0.20987 -0.25463 -0.12028 -0.13105 -0.1525 -0.15631 -0.17195 -0.18577 -0.14324 -0.22191
113 -0.18458 -0.17217 -0.14912 -0.14262 -0.18698 -0.23519 -0.10749 -0.11859 -0.14019 -0.13885 -0.15304 -0.17782 -0.13145 -0.20654
114 -0.18601 -0.17825 -0.15642 -0.15093 -0.19612 -0.24392 -0.11454 -0.16353 -0.16366 -0.14796 -0.14958 -0.17954 -0.137 -0.22077
115 -0.19066 -0.18609 -0.15341 -0.1463 -0.19116 -0.24852 -0.11479 -0.1328 -0.15601 -0.13883 -0.16418 -0.19125 -0.143 -0.21271
116 -0.2019 -0.18692 -0.17149 -0.16015 -0.2002 -0.25793 -0.12385 -0.14606 -0.16441 -0.15626 -0.17818 -0.19874 -0.15966 -0.22747
117 -0.21432 -0.19277 -0.17019 -0.16225 -0.20326 -0.25506 -0.13682 -0.15424 -0.16084 -0.15765 -0.16878 -0.19748 -0.15243 -0.22161
118 -0.18837 -0.17824 -0.15185 -0.14245 -0.19121 -0.2413 -0.11929 -0.15333 -0.15102 -0.14449 -0.15093 -0.18196 -0.13878 -0.21386
119 -0.20836 -0.19237 -0.15981 -0.15636 -0.19996 -0.25687 -0.12997 -0.1547 -0.16367 -0.1527 -0.15963 -0.19606 -0.15002 -0.22156
120 -0.21317 -0.1931 -0.17064 -0.16473 -0.21507 -0.26205 -0.13413 -0.15768 -0.16703 -0.16514 -0.17714 -0.20599 -0.15399 -0.22804
121 -0.20037 -0.1875 -0.15667 -0.14898 -0.19054 -0.24489 -0.12775 -0.14692 -0.16149 -0.15955 -0.16749 -0.19771 -0.1555 -0.22534
122 -0.20564 -0.19263 -0.15629 -0.14729 -0.19201 -0.24399 -0.12529 -0.15194 -0.16432 -0.15991 -0.15804 -0.20318 -0.16198 -0.22839
123 -0.2012 -0.18236 -0.15249 -0.15384 -0.20348 -0.2501 -0.12867 -0.14354 -0.15083 -0.14984 -0.1707 -0.19139 -0.15465 -0.22368
124 -0.20307 -0.1842 -0.15056 -0.14353 -0.19261 -0.24352 -0.11372 -0.14405 -0.15509 -0.14982 -0.1739 -0.19432 -0.15311 -0.21977
125 -0.19885 -0.19266 -0.14835 -0.14666 -0.19738 -0.24508 -0.1192 -0.13438 -0.14694 -0.1553 -0.15395 -0.19047 -0.14775 -0.22356
126 -0.1937 -0.17856 -0.13902 -0.14453 -0.18297 -0.23669 -0.11738 -0.14016 -0.14356 -0.14311 -0.1497 -0.18 -0.14912 -0.20617
127 -0.19845 -0.18118 -0.14629 -0.13823 -0.1913 -0.24566 -0.12873 -0.14763 -0.15313 -0.1573 -0.14734 -0.18084 -0.15764 -0.23093
128 -0.19424 -0.17436 -0.12934 -0.13009 -0.17623 -0.24309 -0.11715 -0.1306 -0.13016 -0.13908 -0.15963 -0.17693 -0.14598 -0.2152
129 -0.20187 -0.17691 -0.15764 -0.15605 -0.19129 -0.2455 -0.12232 -0.13335 -0.14379 -0.14875 -0.15754 -0.1904 -0.15975 -0.23183
130 -0.20205 -0.17292 -0.14111 -0.13758 -0.19273 -0.24677 -0.11883 -0.1272 -0.12211 -0.13845 -0.14891 -0.18379 -0.13909 -0.21537
131 -0.19643 -0.1785 -0.15201 -0.143 -0.19668 -0.24956 -0.1225 -0.14564 -0.12454 -0.14388 -0.16335 -0.18428 -0.14681 -0.21875
132 -0.20048 -0.17667 -0.14861 -0.13468 -0.18454 -0.23802 -0.1362 -0.13911 -0.13622 -0.14163 -0.15467 -0.19902 -0.14065 -0.21424
133 -0.21218 -0.19557 -0.16095 -0.15701 -0.19993 -0.257 -0.13229 -0.15732 -0.15727 -0.15573 -0.17407 -0.19675 -0.16387 -0.23924
134 -0.20453 -0.1829 -0.14848 -0.14445 -0.18952 -0.24284 -0.13641 -0.147 -0.15281 -0.15055 -0.15552 -0.19413 -0.14293 -0.22332
135 -0.19962 -0.18923 -0.13911 -0.15237 -0.19539 -0.24672 -0.12694 -0.16249 -0.13832 -0.15621 -0.15968 -0.18354 -0.14506 -0.21537
136 -0.18924 -0.18006 -0.13341 -0.1374 -0.18269 -0.227 -0.11328 -0.12743 -0.12264 -0.13426 -0.15274 -0.16632 -0.13063 -0.20218
137 -0.20695 -0.19622 -0.15904 -0.15691 -0.20269 -0.24996 -0.13505 -0.159 -0.14236 -0.1516 -0.17259 -0.19512 -0.15259 -0.22044
138 -0.18711 -0.18172 -0.12755 -0.12393 -0.1743 -0.24392 -0.1131 -0.13606 -0.12467 -0.13605 -0.13924 -0.17695 -0.13185 -0.19823
139 -0.18628 -0.16082 -0.12221 -0.12978 -0.18601 -0.2256 -0.11017 -0.14197 -0.11417 -0.13666 -0.14011 -0.17145 -0.12471 -0.21283
140 -0.18958 -0.18084 -0.12837 -0.13788 -0.1851 -0.24214 -0.11299 -0.12662 -0.13291 -0.13774 -0.15904 -0.18166 -0.13258 -0.21314
141 -0.19503 -0.1791 -0.14102 -0.13996 -0.19233 -0.2455 -0.13485 -0.15608 -0.13015 -0.14222 -0.16005 -0.18008 -0.12863 -0.20225
142 -0.19599 -0.18888 -0.13778 -0.13173 -0.19204 -0.25907 -0.12807 -0.14487 -0.14843 -0.14864 -0.16021 -0.19045 -0.14906 -0.21382
143 -0.18981 -0.17326 -0.13205 -0.12957 -0.18654 -0.23813 -0.10612 -0.14178 -0.11945 -0.1286 -0.15686 -0.17499 -0.13011 -0.20325
144 -0.20395 -0.18531 -0.15429 -0.1551 -0.21493 -0.24814 -0.13538 -0.1661 -0.15718 -0.15058 -0.17293 -0.19618 -0.16477 -0.22606
145 -0.19987 -0.17961 -0.13742 -0.13589 -0.19581 -0.25065 -0.12891 -0.15286 -0.13999 -0.1378 -0.16232 -0.17797 -0.14408 -0.21415
146 -0.1962 -0.16638 -0.13977 -0.13996 -0.19754 -0.23545 -0.11062 -0.15931 -0.13396 -0.14521 -0.16199 -0.17292 -0.14761 -0.21225
147 -0.20099 -0.17566 -0.14346 -0.13595 -0.19256 -0.24598 -0.12459 -0.15439 -0.15245 -0.1502 -0.15121 -0.18983 -0.1446 -0.20989
148 -0.21181 -0.20527 -0.15801 -0.1466 -0.21686 -0.25559 -0.13165 -0.15792 -0.13873 -0.15692 -0.17142 -0.1959 -0.15157 -0.22947
149 -0.19071 -0.17618 -0.14342 -0.13236 -0.20729 -0.24818 -0.11849 -0.14451 -0.13452 -0.14331 -0.15769 -0.19155 -0.14631 -0.21704
150 -0.19044 -0.1711 -0.12744 -0.11681 -0.19174 -0.22341 -0.10915 -0.13239 -0.11888 -0.13005 -0.14193 -0.18152 -0.13037 -0.20667
151 -0.19573 -0.17041 -0.14935 -0.12573 -0.18646 -0.24373 -0.12451 -0.13664 -0.13398 -0.13786 -0.1689 -0.1768 -0.13811 -0.221
152 -0.20262 -0.18501 -0.16062 -0.15088 -0.21828 -0.25509 -0.13191 -0.15897 -0.14968 -0.16156 -0.17731 -0.19975 -0.13908 -0.23041
153 -0.20082 -0.19391 -0.15516 -0.15643 -0.21465 -0.24707 -0.1333 -0.14907 -0.14283 -0.15896 -0.18463 -0.19164 -0.13796 -0.21585
154 -0.19046 -0.1755 -0.14793 -0.14792 -0.19876 -0.23763 -0.11909 -0.14714 -0.13221 -0.1443 -0.15934 -0.17562 -0.12825 -0.21674
155 -0.19812 -0.1899 -0.1603 -0.15514 -0.20342 -0.24575 -0.12657 -0.1645 -0.15245 -0.15595 -0.16635 -0.18498 -0.13228 -0.21674
156 -0.1908 -0.18156 -0.15365 -0.14039 -0.20298 -0.24805 -0.12681 -0.15551 -0.1385 -0.14736 -0.17057 -0.179 -0.12552 -0.21304
157 -0.19789 -0.1867 -0.15138 -0.13549 -0.20018 -0.23923 -0.11742 -0.14955 -0.12969 -0.15216 -0.16194 -0.16753 -0.12573 -0.22118
158 -0.20637 -0.19526 -0.15304 -0.15312 -0.21673 -0.25964 -0.13445 -0.16363 -0.15485 -0.1604 -0.17655 -0.19977 -0.13365 -0.22201
159 -0.20331 -0.19315 -0.16191 -0.15531 -0.21264 -0.26199 -0.1283 -0.16242 -0.15008 -0.15545 -0.16297 -0.19675 -0.12389 -0.21873
160 -0.20101 -0.19457 -0.14869 -0.14657 -0.21017 -0.25231 -0.12236 -0.16323 -0.1452 -0.15285 -0.15267 -0.19757 -0.11722 -0.22493
161 -0.20068 -0.20338 -0.16333 -0.16869 -0.21666 -0.25898 -0.11705 -0.16774 -0.14764 -0.16643 -0.18728 -0.19829 -0.11517 -0.22701
162 -0.21014 -0.19191 -0.16404 -0.153 -0.20281 -0.24622 -0.12225 -0.16867 -0.14204 -0.16416 -0.16018 -0.18578 -0.11538 -0.22682
163 -0.21689 -0.20219 -0.15934 -0.16564 -0.21889 -0.26698 -0.13366 -0.17056 -0.14763 -0.17027 -0.18278 -0.20472 -0.12908 -0.23637
164 -0.21842 -0.20191 -0.18008 -0.18155 -0.23801 -0.28094 -0.13471 -0.17892 -0.16821 -0.18089 -0.1809 -0.21429 -0.13506 -0.24832
165 -0.20781 -0.20105 -0.17577 -0.16616 -0.21165 -0.26538 -0.13248 -0.17633 -0.15155 -0.17115 -0.17523 -0.19123 -0.12414 -0.23771
166 -0.20329 -0.21074 -0.16304 -0.16478 -0.22377 -0.27036 -0.12459 -0.17412 -0.15814 -0.16932 -0.18304 -0.20539 -0.12389 -0.24959
167 -0.20818 -0.19661 -0.17605 -0.15982 -0.21979 -0.27069 -0.1262 -0.17721 -0.16267 -0.17472 -0.18662 -0.20626 -0.12289 -0.24794
168 -0.20974 -0.1991 -0.17241 -0.16608 -0.21134 -0.27958 -0.1246 -0.16795 -0.1589 -0.16756 -0.17852 -0.21628 -0.11457 -0.23691
169 -0.22553 -0.21786 -0.17623 -0.17447 -0.2221 -0.2784 -0.14286 -0.19522 -0.17233 -0.18251 -0.18506 -0.20938 -0.13179 -0.26422
170 -0.21728 -0.21196 -0.17229 -0.1687 -0.21717 -0.27208 -0.12161 -0.18917 -0.16395 -0.17874 -0.18363 -0.21831 -0.11778 -0.24384
171 -0.23017 -0.20791 -0.1741 -0.16348 -0.23108 -0.26906 -0.13141 -0.17714 -0.16008 -0.17167 -0.17277 -0.20606 -0.12088 -0.24497
172 -0.22561 -0.2059 -0.17138 -0.16988 -0.23486 -0.27701 -0.1445 -0.19047 -0.17167 -0.18174 -0.16913 -0.20638 -0.12116 -0.23758
173 -0.23694 -0.22683 -0.19726 -0.17675 -0.24348 -0.29385 -0.14371 -0.20685 -0.18088 -0.19121 -0.19301 -0.23361 -0.14552 -0.27013
174 -0.23279 -0.21705 -0.18626 -0.16368 -0.2426 -0.27703 -0.14182 -0.19101 -0.167 -0.18717 -0.17766 -0.21543 -0.12589 -0.25158
175 -0.23293 -0.21858 -0.18475 -0.16984 -0.23678 -0.2989 -0.14489 -0.19159 -0.18087 -0.19005 -0.19738 -0.21695 -0.12128 -0.25601
176 -0.23062 -0.19804 -0.1748 -0.15754 -0.22852 -0.28448 -0.13318 -0.19088 -0.16326 -0.1845 -0.17199 -0.19827 -0.12724 -0.25625
177 -0.24376 -0.22649 -0.19538 -0.17039 -0.24337 -0.28288 -0.14726 -0.18596 -0.17826 -0.19478 -0.19203 -0.23102 -0.14587 -0.26399
178 -0.24607 -0.22948 -0.19238 -0.17878 -0.24902 -0.29289 -0.15402 -0.19157 -0.18782 -0.19904 -0.19886 -0.21682 -0.13099 -0.27076
179 -0.23242 -0.21437 -0.18213 -0.17588 -0.23887 -0.29254 -0.15192 -0.21901 -0.1777 -0.19062 -0.19323 -0.2205 -0.12773 -0.25522
180 -0.23662 -0.21939 -0.1895 -0.1778 -0.24868 -0.29104 -0.15432 -0.20781 -0.17706 -0.19518 -0.19172 -0.21112 -0.14007 -0.26325
181 -0.24697 -0.22667 -0.18557 -0.17485 -0.24849 -0.29032 -0.15506 -0.19456 -0.18075 -0.19569 -0.19581 -0.21421 -0.14217 -0.27864
182 -0.24865 -0.22912 -0.19116 -0.1934 -0.25482 -0.29896 -0.16882 -0.20807 -0.20171 -0.19774 -0.20293 -0.23058 -0.13823 -0.27195
183 -0.24427 -0.22414 -0.18379 -0.1676 -0.24581 -0.29618 -0.14788 -0.18631 -0.1601 -0.18975 -0.16805 -0.21454 -0.11619 -0.25956
184 -0.2523 -0.24142 -0.19643 -0.18915 -0.26287 -0.30389 -0.15993 -0.22053 -0.18861 -0.2087 -0.19741 -0.22706 -0.14889 -0.28272
185 -0.25565 -0.22936 -0.20135 -0.19002 -0.27041 -0.30673 -0.16631 -0.2066 -0.1952 -0.20922 -0.19887 -0.22102 -0.13969 -0.27687
186 -0.26237 -0.24465 -0.21083 -0.19869 -0.27245 -0.31585 -0.17391 -0.22368 -0.19021 -0.21163 -0.21434 -0.2343 -0.15338 -0.28997
187 -0.27121 -0.25866 -0.2283 -0.19689 -0.28171 -0.34007 -0.18687 -0.23533 -0.2047 -0.23044 -0.22642 -0.24283 -0.16531 -0.30627
188 -0.25505 -0.24116 -0.20042 -0.18708 -0.26964 -0.32192 -0.17543 -0.21537 -0.20678 -0.22227 -0.20898 -0.2351 -0.14563 -0.295
189 -0.25139 -0.23522 -0.20205 -0.18483 -0.26906 -0.30953 -0.17047 -0.22945 -0.18228 -0.21423 -0.19688 -0.22372 -0.14293 -0.28331
190 -0.25855 -0.24245 -0.20483 -0.19494 -0.27688 -0.31903 -0.17983 -0.22325 -0.19282 -0.2193 -0.20375 -0.22451 -0.14829 -0.29008
191 -0.24867 -0.23065 -0.20225 -0.17262 -0.24646 -0.31145 -0.15926 -0.22036 -0.18293 -0.20271 -0.17793 -0.22395 -0.14323 -0.27329
192 -0.26835 -0.24663 -0.21896 -0.17998 -0.26953 -0.31646 -0.17611 -0.21932 -0.18894 -0.21043 -0.22136 -0.22589 -0.16267 -0.28888
193 -0.25924 -0.24114 -0.21115 -0.18812 -0.28173 -0.3185 -0.17918 -0.22231 -0.19582 -0.22054 -0.20021 -0.23102 -0.14386 -0.27988
194 -0.26498 -0.2571 -0.21678 -0.17815 -0.27538 -0.31745 -0.17068 -0.22158 -0.18735 -0.21816 -0.20043 -0.23322 -0.14887 -0.29229
195 -0.26155 -0.25027 -0.21354 -0.18877 -0.27531 -0.32738 -0.1819 -0.22213 -0.19109 -0.22806 -0.21435 -0.2452 -0.14658 -0.28666
196 -0.26654 -0.25441 -0.21692 -0.19053 -0.27738 -0.33077 -0.19137 -0.22951 -0.20059 -0.22811 -0.22135 -0.23796 -0.1454 -0.28985
197 -0.25587 -0.24783 -0.21824 -0.18278 -0.2759 -0.322 -0.19099 -0.23673 -0.19574 -0.22172 -0.19859 -0.22796 -0.15241 -0.28775
198 -0.25772 -0.2369 -0.21616 -0.18507 -0.2782 -0.31651 -0.18587 -0.22955 -0.19275 -0.22443 -0.20568 -0.22048 -0.14041 -0.28167
199 -0.26265 -0.23712 -0.20762 -0.17528 -0.27401 -0.32629 -0.1834 -0.22285 -0.18849 -0.22033 -0.20218 -0.22075 -0.13788 -0.27223
200 -0.26804 -0.25616 -0.23696 -0.19472 -0.28333 -0.33937 -0.19752 -0.23657 -0.20884 -0.23695 -0.23052 -0.23907 -0.14434 -0.30025
201 -0.27303 -0.25975 -0.22276 -0.19388 -0.28319 -0.33641 -0.20482 -0.25472 -0.21456 -0.2376 -0.2199 -0.25068 -0.13058 -0.28855
202 -0.27196 -0.24676 -0.22033 -0.18536 -0.28311 -0.33823 -0.19268 -0.22051 -0.18633 -0.23338 -0.20973 -0.23497 -0.14171 -0.28244
203 -0.27449 -0.25657 -0.23524 -0.18892 -0.28428 -0.33265 -0.2008 -0.23866 -0.21367 -0.23392 -0.22665 -0.2413 -0.1399 -0.29038
204 -0.26382 -0.25891 -0.23047 -0.18523 -0.28695 -0.33161 -0.20808 -0.24496 -0.20919 -0.23641 -0.20952 -0.24951 -0.14915 -0.29887
205 -0.25651 -0.24257 -0.21772 -0.18508 -0.27596 -0.33123 -0.1907 -0.23084 -0.1957 -0.22465 -0.21644 -0.22891 -0.14301 -0.28391
206 -0.27788 -0.25479 -0.23607 -0.18831 -0.28569 -0.3416 -0.20962 -0.24105 -0.21657 -0.24766 -0.21619 -0.25625 -0.16517 -0.30199
207 -0.29066 -0.27911 -0.25487 -0.22251 -0.31606 -0.35841 -0.22272 -0.26579 -0.22725 -0.26264 -0.24484 -0.27263 -0.18726 -0.31306
208 -0.27267 -0.26033 -0.23564 -0.18766 -0.28975 -0.34887 -0.21365 -0.25879 -0.2118 -0.24511 -0.2227 -0.24497 -0.17175 -0.30966
209 -0.27604 -0.26389 -0.22983 -0.1918 -0.28588 -0.34162 -0.20195 -0.23947 -0.19642 -0.23791 -0.21562 -0.24553 -0.17256 -0.29783
210 -0.29037 -0.27519 -0.23728 -0.20845 -0.30052 -0.35509 -0.22881 -0.25987 -0.21191 -0.25707 -0.23743 -0.26549 -0.18411 -0.30546
211 -0.28024 -0.26135 -0.23808 -0.20085 -0.29232 -0.3508 -0.21938 -0.2535 -0.21325 -0.24786 -0.22832 -0.24728 -0.16902 -0.30572
212 -0.27324 -0.26404 -0.23757 -0.19962 -0.28878 -0.34289 -0.21084 -0.25399 -0.20834 -0.24289 -0.23128 -0.24858 -0.17533 -0.29778
213 -0.2866 -0.27549 -0.24623 -0.21363 -0.29848 -0.35079 -0.22351 -0.27213 -0.2247 -0.25866 -0.24107 -0.25693 -0.18005 -0.31465
214 -0.27971 -0.26256 -0.23391 -0.1966 -0.29362 -0.35443 -0.21023 -0.26158 -0.21696 -0.24853 -0.22335 -0.24315 -0.1759 -0.30153
215 -0.28973 -0.2738 -0.23999 -0.20563 -0.29744 -0.35948 -0.21995 -0.25581 -0.22882 -0.25101 -0.23961 -0.24484 -0.1859 -0.30463
216 -0.28431 -0.27825 -0.24802 -0.20683 -0.30453 -0.35864 -0.22497 -0.25792 -0.21795 -0.25761 -0.23802 -0.25528 -0.19044 -0.31037
217 -0.28812 -0.26959 -0.24358 -0.20854 -0.29947 -0.35319 -0.21578 -0.25297 -0.21875 -0.24984 -0.22401 -0.25071 -0.19987 -0.317
218 -0.26688 -0.27099 -0.2278 -0.19496 -0.28573 -0.34609 -0.20951 -0.26573 -0.20555 -0.24531 -0.21855 -0.24671 -0.17187 -0.29274
219 -0.27346 -0.27268 -0.23259 -0.20451 -0.29556 -0.34699 -0.20466 -0.24445 -0.22509 -0.2461 -0.22402 -0.23664 -0.17042 -0.29688
220 -0.27928 -0.27265 -0.23256 -0.20283 -0.29621 -0.35102 -0.2193 -0.25674 -0.23004 -0.252 -0.23266 -0.25311 -0.18228 -0.29974
221 -0.27749 -0.26583 -0.23708 -0.19744 -0.30011 -0.34649 -0.21044 -0.25199 -0.21181 -0.24432 -0.22818 -0.25379 -0.17772 -0.29382
222 -0.27741 -0.27663 -0.22853 -0.19449 -0.29314 -0.34985 -0.2079 -0.25497 -0.20839 -0.24781 -0.22576 -0.24235 -0.18814 -0.29918
223 -0.28849 -0.28013 -0.25632 -0.22712 -0.30857 -0.36855 -0.22937 -0.26641 -0.22911 -0.26765 -0.2506 -0.26148 -0.1934 -0.30927
224 -0.29028 -0.28093 -0.24043 -0.21513 -0.29086 -0.36263 -0.2079 -0.26329 -0.22202 -0.25654 -0.24132 -0.26217 -0.1864 -0.31033
225 -0.28304 -0.26955 -0.24113 -0.20923 -0.3008 -0.34814 -0.20822 -0.26759 -0.21261 -0.24639 -0.23293 -0.24907 -0.18185 -0.30226
226 -0.27499 -0.27207 -0.249 -0.2096 -0.29739 -0.35207 -0.19799 -0.25849 -0.21071 -0.2464 -0.23247 -0.25703 -0.17346 -0.3006
227 -0.26496 -0.24679 -0.22806 -0.19899 -0.29053 -0.3526 -0.20813 -0.26484 -0.20766 -0.24866 -0.21405 -0.2342 -0.16801 -0.29493
228 -0.28561 -0.27524 -0.24687 -0.20983 -0.2999 -0.3577 -0.21627 -0.26121 -0.22773 -0.25484 -0.24094 -0.24543 -0.17859 -0.30593
229 -0.29128 -0.28289 -0.25869 -0.21774 -0.30507 -0.35992 -0.22139 -0.26774 -0.22803 -0.2635 -0.23246 -0.26171 -0.19267 -0.31612
230 -0.27849 -0.27498 -0.23831 -0.20708 -0.29808 -0.35405 -0.20546 -0.26517 -0.21966 -0.25004 -0.23901 -0.24308 -0.17851 -0.2954
231 -0.26296 -0.25812 -0.23948 -0.19001 -0.28107 -0.33269 -0.19961 -0.22794 -0.21273 -0.23587 -0.21273 -0.23414 -0.16252 -0.28578
232 -0.27614 -0.26978 -0.23952 -0.20387 -0.30176 -0.35222 -0.20272 -0.26337 -0.22982 -0.2489 -0.2349 -0.24834 -0.18223 -0.29787
233 -0.27317 -0.27368 -0.24035 -0.21144 -0.29384 -0.35054 -0.20442 -0.26548 -0.22395 -0.2585 -0.2425 -0.25751 -0.17158 -0.29689
234 -0.27631 -0.26752 -0.24282 -0.20039 -0.29795 -0.3492 -0.19834 -0.25287 -0.21898 -0.25191 -0.23507 -0.26172 -0.18131 -0.29595
235 -0.27868 -0.26625 -0.22829 -0.2172 -0.29454 -0.3555 -0.21417 -0.26633 -0.21281 -0.25265 -0.24095 -0.2387 -0.17196 -0.29977
236 -0.27194 -0.26383 -0.24422 -0.21317 -0.30604 -0.35217 -0.20795 -0.26477 -0.21463 -0.25531 -0.23385 -0.26219 -0.18084 -0.29796
237 -0.28233 -0.28411 -0.23878 -0.21507 -0.31173 -0.35612 -0.21193 -0.28242 -0.22885 -0.25251 -0.24652 -0.25812 -0.18245 -0.30182
238 -0.27543 -0.26547 -0.23699 -0.20845 -0.30269 -0.34853 -0.2028 -0.25664 -0.22174 -0.24902 -0.22894 -0.24379 -0.17959 -0.298
239 -0.2813 -0.26303 -0.2354 -0.22096 -0.29122 -0.35096 -0.21128 -0.23955 -0.22384 -0.25412 -0.23727 -0.25908 -0.1818 -0.28543
240 -0.28575 -0.27601 -0.24237 -0.22107 -0.30569 -0.36062 -0.21309 -0.2625 -0.23267 -0.25601 -0.25014 -0.25066 -0.18767 -0.30453
241 -0.27613 -0.27069 -0.24666 -0.22528 -0.29838 -0.35332 -0.22045 -0.25875 -0.21823 -0.2494 -0.25065 -0.26755 -0.18404 -0.30508
242 -0.27947 -0.27634 -0.25894 -0.21992 -0.29557 -0.35843 -0.20817 -0.26221 -0.21329 -0.26716 -0.24542 -0.25169 -0.18337 -0.29899
243 -0.28813 -0.28225 -0.2469 -0.21696 -0.3035 -0.35484 -0.20753 -0.26322 -0.2217 -0.25111 -0.25159 -0.25725 -0.17906 -0.29455
244 -0.27254 -0.26351 -0.23449 -0.21114 -0.29245 -0.35673 -0.21146 -0.25567 -0.21257 -0.24507 -0.23203 -0.23884 -0.17805 -0.29246
245 -0.28796 -0.28135 -0.25391 -0.23196 -0.31636 -0.35985 -0.21688 -0.27809 -0.2289 -0.26809 -0.24878 -0.25102 -0.19469 -0.30203
246 -0.27228 -0.26264 -0.22178 -0.20699 -0.28922 -0.33671 -0.1951 -0.24441 -0.19419 -0.23478 -0.2177 -0.23543 -0.17355 -0.28904
247 -0.28644 -0.27265 -0.24451 -0.2074 -0.29106 -0.36137 -0.21266 -0.26013 -0.21251 -0.25235 -0.2411 -0.25886 -0.18474 -0.3064
248 -0.2728 -0.26577 -0.2423 -0.20766 -0.30681 -0.35501 -0.20104 -0.25465 -0.21024 -0.2469 -0.24585 -0.24385 -0.18164 -0.29379
249 -0.28972 -0.28073 -0.25646 -0.21531 -0.2976 -0.36156 -0.2095 -0.26719 -0.22437 -0.25791 -0.25453 -0.2388 -0.18053 -0.30891
250 -0.27112 -0.26962 -0.24054 -0.21665 -0.30251 -0.34972 -0.20611 -0.25458 -0.21113 -0.24815 -0.23298 -0.249 -0.18307 -0.28491
251 -0.26713 -0.27077 -0.2327 -0.20148 -0.2873 -0.34506 -0.21757 -0.25004 -0.20859 -0.24396 -0.24208 -0.23376 -0.17176 -0.29179
252 -0.27488 -0.27255 -0.23758 -0.20602 -0.30431 -0.34872 -0.20844 -0.26833 -0.20837 -0.24816 -0.23531 -0.24641 -0.17374 -0.30004
253 -0.27821 -0.26579 -0.22946 -0.20022 -0.29809 -0.34281 -0.2 -0.25115 -0.21061 -0.24489 -0.22953 -0.2431 -0.18529 -0.29659
254 -0.26848 -0.2699 -0.23582 -0.19671 -0.301 -0.34888 -0.19963 -0.26295 -0.22569 -0.24746 -0.23652 -0.24558 -0.17398 -0.28669
255 -0.28524 -0.28156 -0.24909 -0.21803 -0.30505 -0.34842 -0.22266 -0.27454 -0.22036 -0.25488 -0.24425 -0.25959 -0.18959 -0.29289
256 -0.27007 -0.27163 -0.24387 -0.21081 -0.30859 -0.3478 -0.21341 -0.2734 -0.22575 -0.25559 -0.25381 -0.24319 -0.18028 -0.29344
257 -0.28099 -0.28246 -0.24632 -0.20799 -0.30668 -0.36549 -0.22742 -0.2694 -0.23338 -0.26333 -0.2586 -0.25711 -0.18584 -0.3
258 -0.28101 -0.27828 -0.2431 -0.22072 -0.30548 -0.35511 -0.23175 -0.27412 -0.22492 -0.26047 -0.25739 -0.24748 -0.19148 -0.28691
259 -0.27945 -0.28211 -0.25922 -0.21258 -0.29397 -0.36602 -0.21239 -0.26096 -0.22364 -0.24759 -0.25472 -0.26276 -0.18654 -0.29164
260 -0.28071 -0.27771 -0.24219 -0.20948 -0.30462 -0.35656 -0.22152 -0.27797 -0.24309 -0.25516 -0.24549 -0.24555 -0.18289 -0.29834
261 -0.28841 -0.27548 -0.24554 -0.21931 -0.31059 -0.35748 -0.22469 -0.27 -0.22523 -0.25335 -0.26265 -0.2493 -0.19339 -0.29258
262 -0.2705 -0.26909 -0.2419 -0.21456 -0.29699 -0.34302 -0.20652 -0.26856 -0.21278 -0.25104 -0.24317 -0.24768 -0.17567 -0.27895
263 -0.27631 -0.26283 -0.24131 -0.2158 -0.29867 -0.34 -0.20768 -0.26903 -0.21506 -0.24591 -0.24039 -0.24926 -0.17347 -0.28401
264 -0.2809 -0.27476 -0.24341 -0.21544 -0.30262 -0.35538 -0.21279 -0.26447 -0.21535 -0.24939 -0.25193 -0.25554 -0.18877 -0.28234
265 -0.28178 -0.26358 -0.24292 -0.21468 -0.29215 -0.35671 -0.22612 -0.27451 -0.2321 -0.25059 -0.25288 -0.25464 -0.19271 -0.29224
266 -0.27577 -0.26526 -0.2301 -0.21397 -0.29321 -0.33946 -0.22401 -0.2535 -0.21031 -0.24134 -0.24316 -0.23571 -0.17212 -0.25856
267 -0.27275 -0.26622 -0.24215 -0.21171 -0.29016 -0.35189 -0.20774 -0.25595 -0.20977 -0.24345 -0.24278 -0.25156 -0.17845 -0.23936
268 -0.26463 -0.25529 -0.23021 -0.21109 -0.29004 -0.34212 -0.20187 -0.25776 -0.20988 -0.24203 -0.24059 -0.23112 -0.17159 -0.20514
269 -0.27156 -0.25549 -0.24301 -0.20886 -0.29259 -0.35562 -0.21509 -0.26593 -0.22026 -0.24687 -0.23711 -0.23844 -0.17244 -0.12012
270 -0.26237 -0.25841 -0.23131 -0.21906 -0.29064 -0.34717 -0.20914 -0.24846 -0.19453 -0.2277 -0.24053 -0.22324 -0.15322 -0.058815
271 -0.26922 -0.26195 -0.23519 -0.21086 -0.29772 -0.35876 -0.21837 -0.27703 -0.20893 -0.23947 -0.25191 -0.20943 -0.15717 -0.015178
272 -0.2593 -0.25696 -0.2297 -0.20585 -0.29849 -0.34204 -0.20516 -0.25248 -0.20407 -0.24064 -0.25068 -0.18091 -0.15026 0.024809
273 -0.25819 -0.24287 -0.21668 -0.19207 -0.28086 -0.33581 -0.19017 -0.24638 -0.20106 -0.23301 -0.23095 -0.15871 -0.13486 0.051851
274 -0.26011 -0.25036 -0.24093 -0.20964 -0.28907 -0.34372 -0.20165 -0.26405 -0.19936 -0.23661 -0.2386 -0.15216 -0.1495 0.032027
275 -0.26298 -0.25722 -0.24124 -0.2104 -0.29856 -0.33441 -0.20862 -0.24609 -0.1949 -0.23901 -0.23369 -0.12238 -0.13919 0.082358
276 -0.2736 -0.25309 -0.22718 -0.21051 -0.29519 -0.33395 -0.20498 -0.26277 -0.20982 -0.24155 -0.24068 -0.13823 -0.1392 0.07396
277 -0.25538 -0.25145 -0.23197 -0.20477 -0.30322 -0.33739 -0.21194 -0.25426 -0.2084 -0.23852 -0.23829 -0.12335 -0.12169 0.10771
278 -0.2699 -0.26179 -0.24015 -0.21826 -0.30197 -0.34371 -0.21767 -0.26326 -0.20872 -0.24552 -0.23871 -0.11494 -0.13993 0.13783
279 -0.25966 -0.24703 -0.23103 -0.20745 -0.2961 -0.33925 -0.21018 -0.26396 -0.19731 -0.23394 -0.2409 -0.097541 -0.12268 0.16969
280 -0.26306 -0.26228 -0.22758 -0.20801 -0.29008 -0.33224 -0.20539 -0.24166 -0.21118 -0.23427 -0.22281 -0.067124 -0.11925 0.2065
281 -0.26769 -0.25661 -0.23463 -0.21645 -0.29865 -0.34492 -0.2125 -0.25973 -0.20822 -0.23089 -0.22787 -0.073149 -0.12117 0.1959
282 -0.2624 -0.24937 -0.22293 -0.2095 -0.29148 -0.33648 -0.21631 -0.25495 -0.20809 -0.235 -0.21495 -0.061737 -0.11989 0.24463
283 -0.25447 -0.25737 -0.22691 -0.22177 -0.3094 -0.35547 -0.22184 -0.27497 -0.21829 -0.24545 -0.20895 -0.051368 -0.11033 0.27677
284 -0.26834 -0.24491 -0.20668 -0.21068 -0.28757 -0.32517 -0.20559 -0.25305 -0.2019 -0.22749 -0.18436 -0.045709 -0.11481 0.297
285 -0.25462 -0.23865 -0.21677 -0.19495 -0.28839 -0.32724 -0.19521 -0.24485 -0.19464 -0.22501 -0.19825 -0.021647 -0.11018 0.31852
286 -0.23634 -0.24025 -0.20986 -0.19024 -0.28455 -0.33042 -0.208 -0.243 -0.19297 -0.22807 -0.16866 -0.016623 -0.10768 0.33535
287 -0.25687 -0.23683 -0.21678 -0.20483 -0.28612 -0.32955 -0.20455 -0.25203 -0.19258 -0.22318 -0.18548 -0.0062674 -0.096665 0.3671
288 -0.26796 -0.21338 -0.21441 -0.21069 -0.2942 -0.33437 -0.22108 -0.23692 -0.20923 -0.22232 -0.19283 0.0030889 -0.10617 0.38757
289 -0.2616 -0.18535 -0.21515 -0.20261 -0.29417 -0.342 -0.21236 -0.27452 -0.21203 -0.22965 -0.17543 0.0038246 -0.10344 0.40695
290 -0.25429 -0.17277 -0.2188 -0.19971 -0.28958 -0.33401 -0.20863 -0.25924 -0.2062 -0.22423 -0.13888 0.03344 -0.10601 0.44606
291 -0.26587 -0.099413 -0.21357 -0.20825 -0.29124 -0.32032 -0.21292 -0.25926 -0.20104 -0.22966 -0.13778 0.11918 -0.10171 0.43107
292 -0.25183 0.037239 -0.20336 -0.20344 -0.27572 -0.31545 -0.20792 -0.25519 -0.20085 -0.21284 -0.10412 0.20801 -0.092304 0.46541
293 -0.23657 0.13329 -0.18469 -0.20033 -0.28038 -0.29972 -0.21081 -0.25472 -0.20426 -0.21869 -0.11692 0.22022 -0.096049 0.51402
294 -0.19715 0.23179 -0.1392 -0.1973 -0.27478 -0.31102 -0.2147 -0.25686 -0.2182 -0.21057 -0.090666 0.22631 -0.08084 0.51109
295 -0.11793 0.35175 0.0084529 -0.16589 -0.26254 -0.29505 -0.20935 -0.23903 -0.18156 -0.19743 -0.078353 0.28237 -0.060219 0.51675
296 -0.042954 0.40246 0.10128 -0.15671 -0.26374 -0.30087 -0.20663 -0.24333 -0.18325 -0.19676 -0.063683 0.30191 -0.042931 0.57604
297 0.0059638 0.46331 0.14264 -0.173 -0.24397 -0.29738 -0.21075 -0.24579 -0.18445 -0.2062 -0.062522 0.34535 -0.048557 0.57371
298 0.11371 0.50257 0.17382 -0.1609 -0.24012 -0.29971 -0.21458 -0.23153 -0.19038 -0.19965 -0.041489 0.34369 -0.031119 0.62112
299 0.2569 0.54712 0.24866 -0.15126 -0.25254 -0.29946 -0.20625 -0.234 -0.17293 -0.18962 -0.048324 0.37489 -0.025521 0.6129
300 0.36958 0.57404 0.26428 -0.14915 -0.23509 -0.29927 -0.19843 -0.22587 -0.18405 -0.18701 -0.027017 0.39046 -0.0094547 0.66054
301 0.4749 0.66574 0.33853 -0.13603 -0.22418 -0.28385 -0.18586 -0.22079 -0.16176 -0.17262 -0.017243 0.43701 0.015401 0.7097
302 0.49059 0.67249 0.35268 -0.16172 -0.24124 -0.31375 -0.21012 -0.24349 -0.18314 -0.20179 -0.025251 0.4225 -0.00074962 0.67557
303 0.53081 0.69501 0.37124 -0.15176 -0.23474 -0.30517 -0.19275 -0.23704 -0.18653 -0.18982 -0.017467 0.46513 0.019906 0.68228
304 0.62005 0.69982 0.42499 -0.15356 -0.23839 -0.29542 -0.19591 -0.24602 -0.17613 -0.18583 0.0061402 0.47687 0.034757 0.69774
305 0.6313 0.75244 0.44603 -0.14431 -0.24018 -0.30484 -0.19008 -0.24013 -0.1754 -0.19296 -0.0038225 0.48484 0.030463 0.68509
306 0.67546 0.76567 0.43934 -0.15602 -0.24072 -0.3152 -0.20153 -0.24659 -0.18616 -0.19321 0.012023 0.47419 0.034246 0.69906
307 0.73061 0.77747 0.49441 -0.14305 -0.2227 -0.29773 -0.20314 -0.23966 -0.17772 -0.18064 0.024025 0.49577 0.043474 0.73869
308 0.76217 0.78883 0.53539 -0.13362 -0.2159 -0.30716 -0.19799 -0.22814 -0.15992 -0.17833 0.074721 0.54134 0.063101 0.75754
309 0.84078 0.84773 0.52886 -0.12982 -0.21838 -0.30194 -0.18385 -0.22541 -0.15838 -0.17065 0.13533 0.5638 0.094652 0.80591
310 0.85074 0.84518 0.56421 -0.15787 -0.22346 -0.29686 -0.19176 -0.23284 -0.17269 -0.1874 0.16477 0.5755 0.077013 0.75038
311 0.87646 0.86881 0.6104 -0.12136 -0.21249 -0.28585 -0.18604 -0.20888 -0.14292 -0.16701 0.20691 0.59791 0.11008 0.79482
312 0.89085 0.89143 0.56784 -0.14188 -0.21512 -0.28891 -0.19172 -0.24384 -0.15442 -0.17424 0.24828 0.60962 0.10712 0.78202
313 0.96095 0.90575 0.64376 -0.13156 -0.20544 -0.28363 -0.18091 -0.21779 -0.14978 -0.16436 0.2801 0.64581 0.11752 0.82181
314 0.94214 0.88047 0.62312 -0.14793 -0.22307 -0.30413 -0.20022 -0.22933 -0.16529 -0.17957 0.27261 0.64271 0.10477 0.80841
315 0.98702 0.89368 0.64897 -0.13322 -0.21392 -0.27999 -0.18698 -0.231 -0.15225 -0.16996 0.31256 0.64094 0.13074 0.83444
316 0.99441 0.9073 0.66883 -0.13354 -0.22785 -0.27253 -0.19393 -0.22474 -0.16074 -0.16847 0.32891 0.66029 0.13103 0.80519
317 1.0303 0.91012 0.67156 -0.13044 -0.2107 -0.25928 -0.1886 -0.22122 -0.15381 -0.15685 0.36086 0.68596 0.16585 0.84424
318 1.0413 0.93456 0.69406 -0.1374 -0.21251 -0.25001 -0.19216 -0.22006 -0.15842 -0.16019 0.35231 0.68754 0.16304 0.81306
319 1.0277 0.93071 0.7064 -0.1273 -0.21355 -0.23402 -0.18886 -0.19443 -0.14858 -0.15155 0.39759 0.71721 0.19209 0.83987
320 1.0552 0.92912 0.71367 -0.12489 -0.21599 -0.23933 -0.18691 -0.12336 -0.16025 -0.15948 0.40471 0.71468 0.19669 0.80661
321 1.0576 0.92713 0.69342 -0.14419 -0.23088 -0.25225 -0.19486 -0.089268 -0.18801 -0.17219 0.39878 0.69821 0.18514 0.78266
322 1.1055 0.94436 0.73668 -0.12523 -0.2082 -0.2456 -0.19187 -0.015892 -0.15945 -0.15733 0.43637 0.71578 0.21702 0.79806
323 1.1413 0.98649 0.76001 -0.11241 -0.19314 -0.23041 -0.17007 0.057664 -0.13401 -0.13673 0.45801 0.73258 0.25953 0.82194
324 1.1456 0.97566 0.73258 -0.129 -0.20799 -0.22336 -0.16898 0.097786 -0.14297 -0.13477 0.47398 0.71692 0.25838 0.77487
325 1.1338 0.97014 0.73876 -0.12368 -0.21058 -0.22705 -0.17128 0.12884 -0.15868 -0.079232 0.49639 0.71495 0.24976 0.76257
326 1.1676 1.0079 0.76121 -0.10802 -0.076391 -0.22282 -0.15914 0.26161 -0.13538 0.056498 0.56367 0.73535 0.27857 0.75051
327 1.1498 0.98052 0.74745 -0.10447 0.066281 -0.23215 -0.16878 0.2411 -0.12856 0.11855 0.56532 0.6975 0.26608 0.7128
328 1.1368 0.97992 0.76682 -0.088525 0.20587 -0.21916 -0.15402 0.29451 -0.12407 0.18847 0.60019 0.72132 0.2749 0.67453
329 1.1626 0.97596 0.7698 -0.09821 0.29217 -0.23863 -0.15983 0.36613 -0.15491 0.21256 0.57675 0.69275 0.26847 0.62271
330 1.2127 1.005 0.83635 -0.077171 0.36251 -0.22346 -0.157 0.42203 -0.11199 0.25564 0.63942 0.72815 0.31148 0.62815
331 1.1504 1.0011 0.76553 -0.10172 0.42268 -0.24519 -0.17099 0.3163 -0.12451 0.23885 0.58364 0.68949 0.28215 0.55089
332 1.1877 0.97678 0.76456 -0.088387 0.42872 -0.22052 -0.16259 0.35963 -0.071652 0.26267 0.64836 0.69593 0.30033 0.56433
333 1.2015 0.98436 0.80469 -0.068357 0.53179 -0.011392 -0.13986 0.53029 -0.021483 0.29598 0.69132 0.70704 0.30644 0.56591
334 1.1726 1.0107 0.80732 -0.065542 0.57386 0.18924 -0.15263 0.6395 -0.026796 0.304 0.65644 0.71873 0.30611 0.55653
335 1.2103 0.98226 0.83501 -0.051046 0.62728 0.27172 -0.13119 0.63127 0.028252 0.37073 0.69216 0.70718 0.3272 0.56399
336 1.2055 0.98962 0.83449 -0.042659 0.70333 0.32632 -0.12995 0.66286 0.041395 0.36908 0.72008 0.68876 0.33578 0.55488
337 1.2056 0.97227 0.81166 -0.051246 0.69785 0.41787 -0.14333 0.64131 0.070258 0.38534 0.69405 0.65036 0.31566 0.51451
338 1.2137 0.99013 0.8396 -0.045091 0.75776 0.51179 -0.12007 0.77124 0.12556 0.40056 0.73312 0.65384 0.3222 0.51396
339 1.2114 0.9949 0.84199 -0.037171 0.81717 0.51195 -0.11537 0.7489 0.13425 0.46396 0.73104 0.63601 0.31995 0.49995
340 1.204 0.97661 0.86121 -0.029643 0.83071 0.57261 0.055602 0.80119 0.18043 0.4913 0.72649 0.63493 0.33223 0.49895
341 1.2037 0.98399 0.83983 -0.02135 0.80722 0.61716 0.14463 0.89103 0.17992 0.52724 0.73905 0.59265 0.33818 0.48438
342 1.1749 0.97549 0.8351 -0.040418 0.88078 0.6368 0.17337 0.92135 0.20183 0.51005 0.74369 0.56303 0.31946 0.4502
343 1.1931 0.96077 0.86491 -0.037057 0.88532 0.65582 0.25279 0.94727 0.24017 0.54637 0.73987 0.51303 0.3267 0.44096
344 1.2028 0.98228 0.86945 0.0044188 0.94389 0.70201 0.31669 0.99847 0.28405 0.56648 0.74636 0.51494 0.32283 0.4564
345 1.1923 0.95481 0.87077 -0.0053268 0.97797 0.73946 0.4068 1.0267 0.29064 0.58965 0.73585 0.47313 0.33435 0.43195
346 1.1748 0.90292 0.82013 -0.024133 0.97847 0.76844 0.41239 1.0053 0.29248 0.60617 0.69708 0.45816 0.31256 0.41309
347 1.1906 0.94029 0.86442 -0.0026418 1.0268 0.76657 0.44162 1.0857 0.2824 0.62541 0.73555 0.45716 0.33491 0.42285
348 1.165 0.86972 0.78695 -0.001814 1.008 0.78804 0.46678 1.0884 0.28564 0.62735 0.7301 0.41952 0.31126 0.39526
349 1.1784 0.89961 0.86209 0.01492 1.0271 0.87217 0.55169 1.1325 0.37044 0.68171 0.78226 0.44385 0.33918 0.40981
350 1.1436 0.83588 0.8071 0.049905 1.029 0.84329 0.53861 1.0628 0.34114 0.67428 0.73712 0.43229 0.32936 0.38838
351 1.1058 0.82978 0.8035 0.15376 1.0144 0.86188 0.5915 1.1793 0.38248 0.6817 0.76845 0.42198 0.34243 0.37573
352 1.0789 0.76091 0.78305 0.22064 1.0876 0.89625 0.65896 1.1583 0.38098 0.72371 0.76809 0.40719 0.33938 0.36765
353 0.99623 0.67052 0.71227 0.2391 1.041 0.8751 0.67382 1.1873 0.3778 0.7056 0.74894 0.38922 0.32747 0.35208
354 0.9557 0.6307 0.66197 0.28052 1.0818 0.92608 0.69786 1.2087 0.40039 0.72335 0.75794 0.37646 0.34029 0.34487
355 0.88927 0.5916 0.63676 0.26675 1.059 0.88864 0.71375 1.2393 0.38039 0.73267 0.75448 0.34244 0.31234 0.32065
356 0.8674 0.6072 0.6345 0.31455 1.1243 0.93323 0.76524 1.1979 0.42871 0.74501 0.74343 0.36559 0.34013 0.33405
357 0.82597 0.57001 0.57705 0.31436 1.0944 0.91453 0.76522 1.1985 0.42769 0.73435 0.7489 0.33196 0.32458 0.29585
358 0.82882 0.56217 0.58956 0.36672 1.1551 0.94187 0.82125 1.2425 0.46252 0.79609 0.7791 0.33695 0.36352 0.32065
359 0.76594 0.54616 0.56844 0.37206 1.1248 0.93505 0.8034 1.2459 0.43256 0.76767 0.75105 0.32758 0.33523 0.2996
360 0.77021 0.5274 0.53754 0.394 1.1007 0.94359 0.82677 1.1995 0.47122 0.7877 0.75372 0.31311 0.34642 0.28639
361 0.77644 0.5354 0.55707 0.43402 1.1694 0.99113 0.87142 1.265 0.50172 0.79717 0.78013 0.35507 0.36409 0.29801
362 0.72311 0.51191 0.52669 0.43696 1.1437 0.96194 0.86484 1.2151 0.47886 0.78726 0.73818 0.31915 0.34179 0.28682
363 0.72044 0.5075 0.50547 0.47168 1.1682 0.99228 0.89225 1.2547 0.49895 0.82729 0.76822 0.31061 0.35127 0.28237
364 0.68355 0.47323 0.48559 0.48084 1.202 1.0048 0.88507 1.2545 0.49708 0.8135 0.77569 0.2987 0.3454 0.277
365 0.68613 0.48178 0.48449 0.50623 1.2219 1.0323 0.92946 1.1947 0.52835 0.82448 0.80089 0.31699 0.35326 0.2703
366 0.68686 0.47321 0.47878 0.5466 1.2265 1.0545 0.95045 1.2109 0.56036 0.83753 0.78636 0.31609 0.36415 0.28571
367 0.64709 0.44519 0.44129 0.52593 1.1928 1.0153 0.92316 1.1957 0.53987 0.81439 0.75169 0.28076 0.34383 0.2579
368 0.61846 0.45975 0.44573 0.5469 1.1896 1.0042 0.94864 1.1605 0.57234 0.84283 0.78424 0.28805 0.34621 0.27043
369 0.58904 0.40604 0.41077 0.54793 1.1709 1.0189 0.935 1.0535 0.54967 0.82023 0.76826 0.25331 0.32427 0.23286
370 0.57776 0.41278 0.41331 0.55045 1.1971 1.0335 0.91153 0.96127 0.53721 0.81483 0.72921 0.25174 0.33733 0.23896
371 0.56372 0.39645 0.38849 0.57971 1.1924 1.0206 0.93902 0.93104 0.55558 0.82053 0.76403 0.25734 0.34205 0.22282
372 0.5617 0.38734 0.38371 0.58893 1.1663 1.013 0.95166 0.90534 0.57249 0.80828 0.76208 0.26547 0.35308 0.24679
373 0.53198 0.38377 0.37734 0.56129 1.1368 0.98953 0.92257 0.87716 0.54245 0.79142 0.72434 0.23396 0.32817 0.23025
374 0.54546 0.3704 0.36341 0.59053 1.148 1.058 0.94778 0.84272 0.55546 0.81324 0.73102 0.22915 0.36381 0.23163
375 0.50852 0.37079 0.3581 0.60937 1.132 1.0164 0.9809 0.82712 0.55739 0.80613 0.72766 0.24293 0.33602 0.21327
376 0.50933 0.34502 0.34169 0.58906 1.131 0.99536 0.9491 0.77344 0.53608 0.78245 0.71158 0.2228 0.32898 0.21386
377 0.49669 0.3529 0.32134 0.59338 1.1082 0.9898 0.94487 0.78429 0.56057 0.7667 0.66689 0.22269 0.32454 0.19903
378 0.4808 0.34421 0.33875 0.61004 1.1512 1.0152 0.97089 0.76063 0.54451 0.74256 0.67474 0.21321 0.32737 0.19764
379 0.46769 0.32672 0.31964 0.61527 1.1321 0.99758 0.97365 0.71705 0.53815 0.72448 0.68963 0.20758 0.32037 0.18963
380 0.45102 0.32956 0.31704 0.61604 1.0913 0.98289 0.95503 0.70739 0.52191 0.69655 0.6763 0.19063 0.31448 0.18927
381 0.45628 0.30384 0.29734 0.60682 1.0669 0.95058 0.93885 0.68526 0.4894 0.66544 0.64684 0.19234 0.31258 0.1805
382 0.43982 0.31188 0.30729 0.62356 1.0712 0.97751 0.93383 0.68517 0.48786 0.66627 0.67935 0.19842 0.30805 0.17532
383 0.42204 0.27889 0.28373 0.62191 1.0233 0.94862 0.95327 0.66294 0.44204 0.63713 0.62418 0.19001 0.29344 0.17145
384 0.41498 0.28036 0.28365 0.62018 1.0103 0.96805 0.97147 0.6471 0.47418 0.64018 0.61991 0.18105 0.29747 0.16175
385 0.40729 0.27958 0.28166 0.64632 0.9799 0.9659 0.99387 0.62856 0.44967 0.64643 0.61558 0.19623 0.28873 0.17036
386 0.37911 0.25712 0.23874 0.62359 0.9233 0.92814 0.96583 0.60121 0.43204 0.60216 0.56512 0.16953 0.26329 0.13431
387 0.38909 0.2571 0.23898 0.60393 0.87812 0.87028 0.95655 0.56635 0.40613 0.59569 0.52205 0.16787 0.27329 0.14942
388 0.39201 0.26333 0.26701 0.65378 0.86878 0.9255 0.9905 0.61766 0.4356 0.62362 0.50652 0.19815 0.28796 0.17163
389 0.36206 0.2562 0.23563 0.60853 0.79892 0.8415 0.92324 0.5725 0.40081 0.56505 0.43692 0.14871 0.24848 0.14381
390 0.3691 0.23105 0.24764 0.63534 0.76809 0.7797 0.91412 0.56225 0.40617 0.56064 0.42458 0.15803 0.24439 0.14023
391 0.34753 0.2293 0.22581 0.62522 0.76692 0.69588 0.90621 0.53781 0.38529 0.5297 0.4173 0.14478 0.23881 0.13739
392 0.33801 0.22043 0.23595 0.62481 0.76192 0.66125 0.89275 0.53898 0.37222 0.51652 0.3977 0.16294 0.2389 0.12968
393 0.34938 0.2293 0.22792 0.61749 0.77275 0.64036 0.89066 0.55335 0.38559 0.50777 0.41406 0.16431 0.25044 0.14023
394 0.3204 0.20793 0.21728 0.60216 0.71387 0.60231 0.85953 0.5114 0.34545 0.47284 0.37104 0.15054 0.22574 0.13061
395 0.32381 0.22529 0.21221 0.62856 0.73026 0.58153 0.86399 0.52018 0.36097 0.47793 0.39698 0.15284 0.23026 0.14655
396 0.33001 0.21254 0.21316 0.59491 0.68953 0.55383 0.81868 0.49241 0.34887 0.45325 0.36642 0.14949 0.21934 0.13191
397 0.31169 0.18726 0.19955 0.59153 0.65417 0.54319 0.71222 0.47689 0.32579 0.43959 0.35435 0.13298 0.19614 0.10681
398 0.31124 0.18882 0.19018 0.58253 0.62886 0.50151 0.66694 0.46904 0.3082 0.42333 0.32534 0.13131 0.18944 0.12786
399 0.29595 0.17807 0.19185 0.55844 0.61567 0.48411 0.6253 0.44836 0.29753 0.40286 0.32848 0.11172 0.18458 0.11781
400 0.27641 0.1732 0.17773 0.57249 0.60957 0.48359 0.61155 0.45895 0.30077 0.38478 0.30688 0.12565 0.16836 0.10968
401 0.27906 0.16815 0.17201 0.56719 0.58087 0.46852 0.58528 0.41981 0.28854 0.37848 0.27565 0.10684 0.16494 0.106
402 0.28253 0.16356 0.17384 0.57399 0.57036 0.43807 0.59764 0.44786 0.27414 0.36223 0.28357 0.10816 0.16934 0.12216
403 0.28501 0.16339 0.17888 0.55578 0.58535 0.42508 0.57552 0.42907 0.26736 0.35312 0.2755 0.13054 0.176 0.11767
404 0.24912 0.15721 0.15357 0.52066 0.53157 0.40186 0.53071 0.39784 0.26796 0.3219 0.24225 0.099511 0.12829 0.10134
405 0.23377 0.13796 0.1487 0.50753 0.5204 0.37813 0.51498 0.38036 0.24971 0.3003 0.24261 0.097347 0.11856 0.090624
406 0.23329 0.13878 0.14482 0.47831 0.50732 0.35776 0.49394 0.39356 0.23078 0.29707 0.21845 0.091072 0.12433 0.082507
407 0.22902 0.117 0.13597 0.46424 0.49589 0.36122 0.48089 0.36393 0.2261 0.28596 0.24473 0.072849 0.10708 0.086907
408 0.23717 0.14372 0.15821 0.45659 0.51388 0.3632 0.46836 0.38594 0.24941 0.30236 0.24474 0.08706 0.1146 0.10386
409 0.24146 0.1385 0.16546 0.45889 0.50106 0.36135 0.46636 0.37208 0.24557 0.30057 0.23522 0.11246 0.13045 0.10357
410 0.2086 0.11516 0.13339 0.39719 0.44709 0.31984 0.42509 0.33404 0.21012 0.26273 0.21386 0.080197 0.085291 0.073941
411 0.21126 0.11894 0.13252 0.39233 0.45813 0.31661 0.41606 0.34813 0.22384 0.25737 0.20598 0.07401 0.11881 0.084795
412 0.2163 0.10935 0.1172 0.38097 0.44473 0.30241 0.39248 0.32946 0.21192 0.25204 0.1959 0.085278 0.090049 0.070755
413 0.20003 0.095549 0.10933 0.36827 0.43454 0.27923 0.36557 0.3095 0.18102 0.23784 0.16011 0.051781 0.092208 0.071768
414 0.20546 0.11088 0.12024 0.36532 0.42044 0.30753 0.38581 0.3375 0.21027 0.24033 0.19483 0.080591 0.10456 0.078608
415 0.19129 0.10289 0.11282 0.34584 0.41654 0.28363 0.36434 0.30747 0.19238 0.23776 0.17749 0.073355 0.097168 0.077211
416 0.18272 0.081419 0.093721 0.33994 0.40351 0.27725 0.33218 0.29022 0.1914 0.22726 0.15155 0.064279 0.085346 0.055649
417 0.17774 0.10309 0.11324 0.35468 0.39407 0.27411 0.34322 0.30183 0.20108 0.23213 0.1792 0.078596 0.093728 0.073476
418 0.17837 0.096434 0.096207 0.33009 0.39533 0.26464 0.33414 0.28418 0.17054 0.21918 0.16737 0.068747 0.070548 0.059188
419 0.17312 0.096709 0.10197 0.33749 0.39828 0.24618 0.32723 0.2818 0.18953 0.22266 0.1645 0.082783 0.089814 0.066624
420 0.16508 0.069131 0.077749 0.31857 0.37097 0.24363 0.30615 0.27553 0.18177 0.20424 0.14826 0.032903 0.068774 0.065372
421 0.17076 0.083664 0.095439 0.31341 0.36126 0.23859 0.30127 0.26693 0.16112 0.20118 0.154 0.04081 0.063406 0.065121
422 0.14865 0.063557 0.068416 0.2861 0.35315 0.21623 0.28908 0.246 0.14338 0.18767 0.13673 0.043511 0.060737 0.045213
423 0.14625 0.050415 0.073947 0.26573 0.34081 0.20912 0.26519 0.25158 0.14498 0.17757 0.11951 0.04507 0.046775 0.03797
424 0.1483 0.076243 0.078755 0.28388 0.34728 0.21522 0.27214 0.2758 0.16187 0.1848 0.14097 0.05092 0.062465 0.055314
425 0.14519 0.05913 0.067254 0.26317 0.34029 0.20212 0.27672 0.25332 0.13956 0.18374 0.12933 0.023135 0.043484 0.050296
426 0.14698 0.053056 0.064102 0.25287 0.31918 0.18504 0.26219 0.24339 0.13956 0.17394 0.13044 0.036517 0.056832 0.039245
427 0.12413 0.060928 0.065673 0.25968 0.30079 0.17332 0.27217 0.22454 0.12519 0.16451 0.10504 0.031419 0.030401 0.030156
428 0.12372 0.054088 0.066178 0.23831 0.31128 0.16465 0.23 0.22795 0.12241 0.16155 0.096038 0.039596 0.047556 0.047804
429 0.12527 0.054701 0.065551 0.22952 0.28476 0.16038 0.25377 0.2161 0.14171 0.14894 0.098167 0.023061 0.047145 0.024651
430 0.12682 0.043059 0.068796 0.2285 0.29633 0.16067 0.24041 0.22201 0.12864 0.15446 0.10039 0.02839 0.029853 0.036043
431 0.11008 0.03814 0.04837 0.19154 0.27834 0.15388 0.22444 0.2043 0.12778 0.13684 0.098945 0.01622 0.022376 0.026627
432 0.11244 0.03802 0.054331 0.20327 0.26144 0.15479 0.23224 0.20123 0.12796 0.152 0.09058 0.024989 0.027372 0.02233
433 0.10662 0.024765 0.044964 0.18803 0.26078 0.14442 0.19404 0.19323 0.12072 0.12138 0.077549 0.012438 0.0017973 0.014453
434 0.08883 0.02106 0.043804 0.17473 0.24493 0.12367 0.20604 0.18342 0.10203 0.11494 0.065196 0.0041867 0.0035972 -0.00028928
435 0.11376 0.041891 0.058082 0.2031 0.27129 0.1531 0.2149 0.18989 0.12304 0.13842 0.090913 0.006787 0.028139 0.026125
436 0.097926 0.035767 0.046101 0.16788 0.24708 0.12959 0.19802 0.18928 0.11773 0.12393 0.083156 0.011189 0.0081608 0.0071325
437 0.11123 0.048379 0.066031 0.1833 0.25654 0.14669 0.21431 0.20434 0.12969 0.14695 0.10011 0.031852 0.025275 0.028136
438 0.10334 0.025399 0.033253 0.16387 0.23735 0.12969 0.20121 0.17341 0.11566 0.11846 0.061082 0.0043468 0.015896 0.0125
439 0.10008 0.027748 0.040795 0.18537 0.24073 0.13135 0.21882 0.17439 0.12177 0.13192 0.084517 0.021544 0.014957 0.022439
440 0.079164 0.030684 0.034224 0.15392 0.21305 0.11278 0.17975 0.1683 0.097741 0.10913 0.071716 0.024234 0.0063059 -0.013585
441 0.086229 0.025737 0.030514 0.1552 0.21441 0.11506 0.17839 0.16692 0.10461 0.10855 0.057571 0.026806 -0.0018216 -0.011513
442 0.10347 0.032434 0.03839 0.15692 0.20657 0.11587 0.18237 0.16135 0.095584 0.1108 0.082215 0.036522 0.013814 0.0054424
443 0.088899 0.020485 0.05053 0.13453 0.20765 0.1206 0.18855 0.1729 0.10529 0.111 0.067093 0.032925 0.018949 0.012159
444 0.067277 0.013199 0.02429 0.1297 0.19525 0.086207 0.16725 0.14571 0.096062 0.090163 0.044926 0.01318 0.0021308 -0.0067474
445 0.089712 0.024672 0.039215 0.12307 0.21028 0.1012 0.17243 0.14962 0.10148 0.10041 0.057914 0.030452 0.023195 0.018062
446 0.052497 0.011727 0.012928 0.10914 0.17375 0.072746 0.15499 0.13438 0.084175 0.088216 0.032668 0.006263 0.0027008 -0.032602
447 0.069018 0.0042688 0.016864 0.1126 0.18006 0.084196 0.15169 0.14574 0.076758 0.087844 0.033127 0.0059892 0.022856 -0.0066152
448 0.070415 0.0041606 0.019098 0.11085 0.16548 0.073087 0.13034 0.13405 0.086429 0.078305 0.024488 0.022178 0.01179 -0.017025
449 0.057943 0.010437 0.012762 0.10697 0.18237 0.071559 0.15527 0.14733 0.078756 0.086643 0.02662 0.014719 0.017008 -0.011873
450 0.048897 -0.0014967 0.015016 0.092045 0.17371 0.056319 0.12692 0.12812 0.07323 0.069113 0.017696 -0.0084384 -0.0059925 -0.040908
451 0.051927 -0.012495 0.0090783 0.099851 0.16061 0.068383 0.13571 0.13497 0.072756 0.070954 0.027127 0.0001555 -0.011244 -0.024279
452 0.058314 -0.0020776 0.026839 0.10011 0.16471 0.068697 0.14131 0.11195 0.079656 0.078148 0.020815 0.0029308 -0.010534 -0.016951
453 0.053003 -0.002663 0.012594 0.089772 0.15658 0.059055 0.15101 0.10654 0.074805 0.064788 0.027439 -0.014242 -0.0084523 -0.018389
454 0.042098 -0.018818 -0.0030475 0.074843 0.12881 0.040414 0.11846 0.11605 0.06052 0.054257 0.029464 -0.0077577 -0.026544 -0.026934
455 0.045559 -0.013135 0.013783 0.082186 0.14101 0.050986 0.12701 0.1129 0.063321 0.06471 0.0093559 -0.016359 -0.025422 -0.020876
456 0.035662 -0.018034 -0.0029853 0.068178 0.1316 0.036456 0.10741 0.11244 0.05228 0.050592 0.0084746 -0.0135 -0.041975 -0.037389
457 0.038168 -0.015662 0.0066309 0.065199 0.14636 0.046759 0.12647 0.11963 0.077223 0.061292 0.017525 -0.0024895 -0.035505 -0.036016
458 0.044301 -0.011004 0.014609 0.073725 0.13425 0.040124 0.11743 0.11631 0.078912 0.06531 0.0019291 -0.014396 -0.010793 -0.018585
459 0.049453 0.0037747 0.017761 0.078702 0.14655 0.048992 0.12107 0.10525 0.072763 0.067347 0.034987 0.0093716 -0.019105 -0.0029476
460 0.048506 -0.0024239 -0.0023582 0.06525 0.12848 0.033167 0.11963 0.10048 0.06023 0.050897 0.029108 -0.0091276 -0.024084 -0.021971
461 0.046571 0.00063188 0.015797 0.06702 0.12722 0.039883 0.12852 0.10409 0.067054 0.05676 0.012831 -0.012425 -0.01579 -0.015697
462 0.043358 0.0017188 0.007263 0.082442 0.132 0.036383 0.11167 0.10223 0.07554 0.061976 0.017894 -0.0087215 -0.020439 -0.021042
463 0.023264 -0.031513 -0.0063339 0.040391 0.092698 0.024959 0.1003 0.082115 0.065381 0.03527 0.010946 -0.015474 -0.032774 -0.025052
464 0.026893 -0.011901 0.005831 0.063864 0.11058 0.0306 0.11609 0.10896 0.064503 0.051039 0.0053307 -0.028398 -0.03562 -0.025999
465 0.023671 -0.0095337 0.0038353 0.061637 0.12091 0.025649 0.11019 0.089009 0.061589 0.041345 0.001384 -0.0082942 -0.031774 -0.023214
466 0.046828 -0.0062661 0.0047451 0.051244 0.1231 0.034641 0.10129 0.09876 0.0757 0.054793 0.030037 -0.008716 -0.019276 -0.017905
467 0.021056 -0.012333 -0.0055303 0.045357 0.10165 0.0080404 0.096617 0.086812 0.049231 0.038011 0.016578 -0.0335 -0.035466 -0.024837
468 0.031324 -0.016761 -0.0022604 0.040566 0.10356 0.016174 0.11103 0.078249 0.054549 0.039492 -0.0019648 -0.022879 -0.048171 -0.038925
469 0.018899 -0.017773 -0.0078966 0.038497 0.076997 -0.0026363 0.088334 0.06916 0.041065 0.024279 -0.0071531 -0.054716 -0.04119 -0.019369
470 0.009677 -0.032967 -0.01015 0.016987 0.081514 0.0079823 0.098982 0.064439 0.03113 0.024687 -0.013533 -0.037783 -0.044237 -0.039786
471 -0.0066043 -0.056506 -0.034195 0.0087052 0.046056 -0.020864 0.058336 0.054935 0.0045287 -0.0055843 -0.049218 -0.056555 -0.065509 -0.059006
472 0.015318 -0.033022 -0.01878 0.021088 0.082234 -0.0076029 0.075354 0.06346 0.03667 0.012368 -0.013523 -0.041693 -0.045961 -0.038897
473 0.0047695 -0.026238 -0.014153 0.017082 0.076342 -0.0048628 0.086638 0.079426 0.048146 0.015033 -0.016715 -0.02964 -0.05453 -0.044067
474 0.01004 -0.034249 -0.00049947 0.026558 0.082917 -0.014969 0.082814 0.045873 0.036705 0.024615 -0.0080214 -0.041737 -0.056876 -0.028044
475 0.013019 -0.022251 -0.0051909 0.015784 0.086077 -0.0030107 0.092658 0.084777 0.040286 0.013969 -0.0048898 -0.040011 -0.044727 -0.025477
476 -0.010278 -0.054787 -0.03035 -0.01521 0.034716 -0.026913 0.050859 0.037172 0.023593 -0.0081698 -0.046853 -0.057438 -0.06505 -0.057112
477 0.011715 -0.032095 -0.011703 0.017766 0.064599 -0.032674 0.062383 0.055926 0.030706 0.0065503 -0.031562 -0.049819 -0.047424 -0.024719
478 0.0076144 -0.035073 -0.014923 0.013946 0.063771 -0.014663 0.085238 0.067868 0.02987 0.02092 -0.010639 -0.030264 -0.051207 -0.031973
479 -0.0038508 -0.043288 -0.029604 -0.0061627 0.050615 -0.030844 0.053594 0.065631 0.028566 0.0036214 -0.045943 -0.063007 -0.060677 -0.043653
480 -0.014843 -0.054742 -0.043975 -0.017941 0.033135 -0.040088 0.061372 0.045195 0.0083795 -0.01044 -0.059381 -0.064234 -0.084105 -0.053807
481 -8.6213e-05 -0.043524 -0.012388 0.015103 0.055048 -0.019775 0.079903 0.047076 0.05026 0.0086231 -0.033745 -0.04883 -0.051304 -0.02528
482 -0.00080982 -0.041529 -0.032281 -0.0093656 0.044831 -0.028312 0.075892 0.0563 0.036537 0.015466 -0.047354 -0.04627 -0.056369 -0.039597
483 0.0060695 -0.048836 -0.025855 -0.0072588 0.035861 -0.030647 0.058714 0.044611 0.020499 0.0092536 -0.034934 -0.056308 -0.048092 -0.036718
484 -0.0056904 -0.03979 -0.013944 0.0027223 0.048509 -0.033787 0.067705 0.042888 0.027398 0.010489 -0.043504 -0.054182 -0.058011 -0.039629
485 -0.0017673 -0.038894 -0.011444 -0.0015218 0.047061 -0.038129 0.069781 0.06639 0.033707 0.012404 -0.016886 -0.034042 -0.046345 -0.034185
486 -0.0040417 -0.044306 -0.015491 -0.019109 0.031143 -0.042779 0.06106 0.031491 0.018086 0.0015162 -0.045622 -0.051987 -0.050059 -0.032139
487 -0.0079465 -0.050413 -0.029307 -0.023787 0.027659 -0.042332 0.05177 0.017524 0.014664 -0.0099471 -0.045642 -0.050721 -0.056064 -0.038844
488 -0.0066563 -0.048698 -0.026698 -0.026292 0.029898 -0.03976 0.035817 0.034796 0.012793 -0.010649 -0.067251 -0.065428 -0.060987 -0.038322
489 -0.0042807 -0.040657 -0.018086 -0.010438 0.030546 -0.035266 0.050514 0.041835 0.014069 0.0026842 -0.028133 -0.051306 -0.056084 -0.048857
490 -0.0084442 -0.055146 -0.020243 -0.017765 0.035887 -0.035095 0.046892 0.05533 0.021285 -0.0018186 -0.040481 -0.036587 -0.049598 -0.033798
491 -0.0025389 -0.052869 -0.01349 -0.015362 0.020129 -0.029286 0.048305 0.041434 0.020516 0.0041849 -0.043074 -0.048004 -0.052765 -0.036199
492 -0.01136 -0.050092 -0.026324 -0.011575 0.023747 -0.043587 0.059264 0.028345 0.0091357 0.00088096 -0.042361 -0.072538 -0.057235 -0.044438
493 -0.021656 -0.065974 -0.029207 -0.02234 0.0038133 -0.056492 0.039303 0.042173 0.013126 -0.014965 -0.062853 -0.053049 -0.061392 -0.048247
494 -0.023528 -0.057502 -0.020153 -0.023355 0.033273 -0.051597 0.037968 0.03139 0.018553 -0.0084819 -0.055094 -0.058593 -0.055854 -0.054563
495 -0.025204 -0.062427 -0.027053 -0.01966 0.017184 -0.035706 0.045995 0.034442 0.027271 -0.0014982 -0.037221 -0.061616 -0.05708 -0.05906
496 -0.013443 -0.038122 -0.020894 -0.02154 0.021817 -0.04427 0.041738 0.042571 0.013354 -0.0033029 -0.046525 -0.048595 -0.063186 -0.05416
497 -0.013458 -0.061656 -0.029017 -0.01891 0.027645 -0.047106 0.05403 0.032591 0.021691 -0.013837 -0.045722 -0.048498 -0.060627 -0.05161
498 -0.0077152 -0.051316 -0.013329 -0.011439 0.016942 -0.045908 0.042 0.035639 0.026779 -0.0050208 -0.045764 -0.048757 -0.041132 -0.036265
499 -0.020079 -0.065314 -0.045424 -0.026686 0.0028863 -0.057048 0.038411 0.01305 0.0088163 -0.019539 -0.060871 -0.073282 -0.058735 -0.074262
500 -0.020586 -0.063235 -0.031368 -0.020754 0.020551 -0.067174 0.034157 0.01859 0.012784 -0.010202 -0.055175 -0.063435 -0.061938 -0.059999
501 -0.028687 -0.064334 -0.036262 -0.034902 0.0016386 -0.072716 0.027178 0.0044076 0.0018635 -0.025305 -0.065661 -0.077986 -0.065176 -0.081114
502 -0.020796 -0.054578 -0.044542 -0.031085 0.0055108 -0.04843 0.027421 0.01623 0.0069594 -0.021647 -0.054774 -0.062639 -0.057897 -0.061308
503 -0.017304 -0.060132 -0.044334 -0.031873 -0.0087235 -0.064593 0.028685 0.024914 0.00020052 -0.03051 -0.069052 -0.074302 -0.070076 -0.075137
504 -0.041279 -0.069415 -0.043496 -0.032647 -0.0065929 -0.058233 0.025161 -0.0020609 -0.0041993 -0.032305 -0.06314 -0.062621 -0.070992 -0.071033
505 -0.021323 -0.056223 -0.03097 -0.031742 0.0044042 -0.040967 0.034826 0.020501 0.004796 -0.022859 -0.056721 -0.072733 -0.049725 -0.063746
506 -0.014805 -0.053569 -0.029336 -0.029049 -0.0069846 -0.041289 0.044073 0.017994 0.0032827 -0.023041 -0.046473 -0.058284 -0.062774 -0.064808
507 -0.030917 -0.085571 -0.043737 -0.043204 -0.02483 -0.063543 0.01386 -0.0023458 -0.017173 -0.032134 -0.073624 -0.092128 -0.070295 -0.070328
508 -0.037693 -0.066428 -0.036871 -0.038019 -0.023302 -0.065237 0.028382 0.0034257 -0.011959 -0.036956 -0.079586 -0.069389 -0.055113 -0.068326
509 -0.034404 -0.069246 -0.039427 -0.03304 -0.011827 -0.059001 0.023276 -0.0019976 -0.017819 -0.028336 -0.072483 -0.084876 -0.065615 -0.074045
510 -0.032062 -0.061414 -0.043785 -0.03426 -0.0066242 -0.058975 0.030366 0.015904 0.0082107 -0.025316 -0.069956 -0.070819 -0.061981 -0.07062
511 -0.038976 -0.072778 -0.049487 -0.04176 -0.025674 -0.072424 0.00514 -0.0057511 -0.019349 -0.042343 -0.06576 -0.07369 -0.065616 -0.094521
512 -0.028338 -0.067355 -0.027157 -0.01354 0.013606 -0.053284 0.039016 0.026844 0.010497 -0.010093 -0.064219 -0.070029 -0.056292 -0.063096
513 -0.02007 -0.063668 -0.027059 -0.025169 -0.014888 -0.051908 0.027275 0.0096145 0.01047 -0.011511 -0.069781 -0.068446 -0.053679 -0.066437
514 -0.034232 -0.055967 -0.040008 -0.027666 -0.0057212 -0.069965 0.020571 0.0058448 0.0048156 -0.013484 -0.054135 -0.064458 -0.064943 -0.069424
515 -0.03396 -0.071876 -0.046167 -0.039768 -0.015996 -0.067216 0.025276 0.0048322 0.0061193 -0.021003 -0.065035 -0.087508 -0.067861 -0.066376
516 -0.050413 -0.081922 -0.051309 -0.060337 -0.015058 -0.076535 0.017929 0.0012977 -0.0065502 -0.0283 -0.07694 -0.08502 -0.081042 -0.090007
517 -0.033402 -0.061257 -0.039043 -0.036248 -0.014975 -0.065207 0.037036 0.0041308 0.010729 -0.02166 -0.087721 -0.055896 -0.055452 -0.071107
518 -0.027208 -0.069333 -0.042437 -0.05093 -0.022047 -0.076721 0.026536 -0.01 -0.024006 -0.025793 -0.068579 -0.078267 -0.060321 -0.073253
519 -0.05024 -0.079041 -0.05289 -0.061208 -0.023676 -0.081236 0.017264 -0.027841 -0.01638 -0.031981 -0.088436 -0.085528 -0.064471 -0.087292
520 -0.043902 -0.061597 -0.03514 -0.036122 -0.024224 -0.067179 0.029369 0.0055317 -0.0019084 -0.025492 -0.078488 -0.059593 -0.059916 -0.080763
521 -0.035644 -0.04737 -0.033682 -0.034613 -0.0054087 -0.061336 0.040462 0.019766 0.015998 -0.017343 -0.056572 -0.068518 -0.056407 -0.073529
522 -0.058508 -0.082021 -0.049064 -0.085912 -0.042121 -0.090561 0.0065876 -0.04515 -0.028179 -0.056909 -0.087997 -0.098331 -0.086689 -0.096488
523 -0.035269 -0.065232 -0.041113 -0.045541 -0.029095 -0.069204 0.02635 -0.014817 -0.0080618 -0.034642 -0.070373 -0.071192 -0.075478 -0.086838
524 -0.034501 -0.062957 -0.039538 -0.047734 -0.028132 -0.071614 0.028243 -0.022978 -0.026606 -0.029541 -0.076819 -0.061094 -0.068643 -0.077944
525 -0.030881 -0.052023 -0.046109 -0.043691 -0.031167 -0.054582 0.037723 -0.0060293 -0.024782 -0.032677 -0.067828 -0.065979 -0.068113 -0.083116
526 -0.049657 -0.083568 -0.046705 -0.050952 -0.046137 -0.080637 0.021767 -0.016654 -0.022519 -0.04637 -0.069458 -0.085221 -0.061041 -0.089255
527 -0.041455 -0.066085 -0.049949 -0.067331 -0.044755 -0.071891 0.013797 -0.038638 -0.032095 -0.042749 -0.084724 -0.081536 -0.06624 -0.084281
528 -0.026327 -0.057484 -0.032763 -0.031459 -0.024595 -0.054119 0.029265 -0.013354 0.012994 -0.028667 -0.066846 -0.080006 -0.05868 -0.071556
529 -0.060186 -0.081968 -0.055786 -0.062053 -0.042917 -0.085813 0.020028 -0.018819 -0.018184 -0.046836 -0.081985 -0.079435 -0.083869 -0.091802
530 -0.071996 -0.10547 -0.068972 -0.04985 -0.065984 -0.084463 0.0030915 -0.040021 -0.024631 -0.067351 -0.099766 -0.10855 -0.096585 -0.11004
531 -0.046849 -0.072898 -0.041855 -0.065752 -0.047358 -0.086907 0.010199 -0.045899 -0.023652 -0.044591 -0.082928 -0.065576 -0.081172 -0.09392
532 -0.046754 -0.081536 -0.04329 -0.058798 -0.0435 -0.080267 0.025041 0.00030724 -0.00026954 -0.04318 -0.075698 -0.077323 -0.070286 -0.083472
533 -0.060087 -0.079371 -0.059866 -0.064724 -0.050985 -0.09151 0.021474 -0.022787 -0.011634 -0.045338 -0.090981 -0.097972 -0.086567 -0.10033
534 -0.046773 -0.075205 -0.044417 -0.061683 -0.048598 -0.076106 0.024137 -0.038029 -0.0075266 -0.041685 -0.087346 -0.083044 -0.071689 -0.089238
535 -0.041681 -0.091751 -0.055317 -0.063605 -0.051521 -0.084537 0.010414 -0.029309 -0.027379 -0.052848 -0.076707 -0.093494 -0.067906 -0.094182
536 -0.068601 -0.086678 -0.059217 -0.080242 -0.069526 -0.092466 -0.0034915 -0.04869 -0.030341 -0.061444 -0.094314 -0.10096 -0.086229 -0.10378
537 -0.047916 -0.068504 -0.037794 -0.059685 -0.04202 -0.085177 0.0073357 -0.019545 -0.014429 -0.036672 -0.064607 -0.070222 -0.070739 -0.084095
538 -0.04607 -0.082305 -0.049546 -0.055784 -0.040795 -0.083899 0.012671 -0.0057066 -0.0073964 -0.04136 -0.091885 -0.074644 -0.075906 -0.096797
539 -0.051073 -0.072284 -0.053951 -0.047157 -0.056451 -0.081543 0.00062045 -0.026299 -0.016072 -0.043151 -0.079347 -0.087077 -0.066801 -0.09427
540 -0.051157 -0.085263 -0.054446 -0.072908 -0.055909 -0.091513 -0.005287 -0.030512 -0.015895 -0.053302 -0.090075 -0.088643 -0.077186 -0.085498
541 -0.062229 -0.093718 -0.069729 -0.077865 -0.062749 -0.10233 -0.019336 -0.046875 -0.022414 -0.06832 -0.086962 -0.084959 -0.091157 -0.10789
542 -0.035427 -0.088998 -0.046012 -0.071659 -0.055836 -0.086635 0.0072414 -0.039941 -0.022954 -0.048756 -0.08213 -0.08486 -0.077698 -0.080902
543 -0.064975 -0.08804 -0.054532 -0.074353 -0.063661 -0.10309 -0.008427 -0.040208 -0.027983 -0.064478 -0.096417 -0.08851 -0.087877 -0.10246
544 -0.053602 -0.096373 -0.057729 -0.05528 -0.063091 -0.10487 0.0054301 -0.047949 -0.022529 -0.054523 -0.079263 -0.080329 -0.076332 -0.096476
545 -0.050466 -0.082713 -0.042169 -0.058252 -0.041487 -0.083621 0.01247 -0.035891 0.0046973 -0.039442 -0.065969 -0.091975 -0.065118 -0.096556
546 -0.053856 -0.080228 -0.042525 -0.066721 -0.056803 -0.095569 0.0126 -0.049553 -0.02702 -0.056616 -0.08795 -0.076135 -0.071857 -0.097942
547 -0.072469 -0.082055 -0.070011 -0.078726 -0.067737 -0.10279 -0.024102 -0.045977 -0.016312 -0.064153 -0.096371 -0.09023 -0.08949 -0.10019
548 -0.066105 -0.090758 -0.061825 -0.071635 -0.071631 -0.10422 -0.0087708 -0.0446 -0.038594 -0.061462 -0.099386 -0.089509 -0.082237 -0.1084
549 -0.06761 -0.093964 -0.064563 -0.096307 -0.071396 -0.12377 -0.020463 -0.056199 -0.039733 -0.065033 -0.097167 -0.09929 -0.085456 -0.103
550 -0.066099 -0.089916 -0.069316 -0.061674 -0.076192 -0.10859 -0.0040682 -0.036313 -0.028374 -0.054597 -0.09617 -0.080726 -0.095156 -0.10613
551 -0.058745 -0.082217 -0.049361 -0.056046 -0.065802 -0.10244 -0.0013448 -0.034967 -0.036432 -0.055393 -0.088998 -0.065237 -0.084478 -0.10903
552 -0.050365 -0.075989 -0.047787 -0.068757 -0.063457 -0.10967 8.7476e-05 -0.044864 -0.038079 -0.053785 -0.095431 -0.07007 -0.072464 -0.089706
553 -0.0752 -0.10297 -0.070086 -0.089126 -0.084069 -0.11107 -0.024581 -0.035085 -0.050193 -0.070188 -0.11171 -0.086917 -0.084311 -0.1192
554 -0.050656 -0.081116 -0.051925 -0.068647 -0.071778 -0.11248 -0.0049859 -0.047338 -0.021583 -0.057346 -0.082231 -0.087111 -0.074836 -0.082675
555 -0.068569 -0.088081 -0.061722 -0.080653 -0.069424 -0.11595 -0.009939 -0.045615 -0.035458 -0.059379 -0.081334 -0.073782 -0.085036 -0.12009
556 -0.072504 -0.10657 -0.063115 -0.073497 -0.067586 -0.11569 -0.0015394 -0.04884 -0.029135 -0.063008 -0.094359 -0.087334 -0.098051 -0.11283
557 -0.070119 -0.09981 -0.070277 -0.075487 -0.086591 -0.10256 -0.010878 -0.037915 -0.044885 -0.064327 -0.10676 -0.098066 -0.093976 -0.11692
558 -0.066143 -0.10129 -0.058614 -0.07593 -0.082278 -0.099675 -0.0092132 -0.044518 -0.041849 -0.062306 -0.10061 -0.094386 -0.089962 -0.10839
559 -0.085341 -0.091053 -0.074188 -0.091023 -0.077539 -0.11222 -0.011774 -0.058481 -0.051064 -0.064338 -0.1058 -0.093424 -0.088052 -0.1157
560 -0.068891 -0.09322 -0.070772 -0.074729 -0.082116 -0.10192 -0.017279 -0.062517 -0.042505 -0.06142 -0.093558 -0.089857 -0.09 -0.11096
561 -0.061887 -0.064614 -0.050525 -0.049083 -0.052361 -0.088264 0.0011838 -0.019346 -0.014877 -0.03723 -0.067185 -0.063506 -0.071766 -0.096755
562 -0.066939 -0.089443 -0.067055 -0.084617 -0.087522 -0.1179 -0.024468 -0.044314 -0.044899 -0.062953 -0.09249 -0.090425 -0.081412 -0.10568
563 -0.081225 -0.11026 -0.080867 -0.0909 -0.093861 -0.12004 -0.016446 -0.06521 -0.065293 -0.073955 -0.10376 -0.10728 -0.082659 -0.12952
564 -0.073029 -0.085999 -0.075456 -0.081472 -0.085669 -0.11194 0.00099171 -0.053439 -0.043848 -0.066859 -0.10337 -0.097206 -0.079488 -0.11374
565 -0.055175 -0.067556 -0.054091 -0.053999 -0.076182 -0.090432 0.025334 -0.041359 -0.031483 -0.049571 -0.090493 -0.073818 -0.065495 -0.092864
566 -0.08547 -0.092607 -0.071017 -0.08861 -0.093826 -0.11596 -0.01447 -0.063893 -0.04692 -0.074951 -0.11682 -0.11363 -0.095053 -0.12582
567 -0.082582 -0.09909 -0.078361 -0.10432 -0.09748 -0.12036 -0.0083719 -0.065993 -0.049732 -0.082195 -0.099391 -0.1132 -0.095274 -0.12342
568 -0.068999 -0.088932 -0.061568 -0.075429 -0.089092 -0.10517 -0.0044778 -0.04483 -0.028872 -0.060382 -0.102 -0.095553 -0.063046 -0.097751
569 -0.060791 -0.081322 -0.063561 -0.080583 -0.077587 -0.098307 -0.0021815 -0.071055 -0.043229 -0.068443 -0.1021 -0.089464 -0.055555 -0.10542
570 -0.071394 -0.098421 -0.073816 -0.095799 -0.10134 -0.11989 -0.022876 -0.070157 -0.05692 -0.081504 -0.10215 -0.12022 -0.068736 -0.11809
571 -0.069061 -0.097648 -0.076426 -0.082353 -0.1056 -0.11795 -0.015526 -0.058778 -0.053976 -0.071163 -0.10278 -0.10302 -0.068997 -0.1125
572 -0.069608 -0.089522 -0.064761 -0.082373 -0.089126 -0.098543 -0.029536 -0.057802 -0.047009 -0.080783 -0.10221 -0.087863 -0.046663 -0.10545
573 -0.080149 -0.095603 -0.066995 -0.073398 -0.093531 -0.11681 -0.002962 -0.053923 -0.058294 -0.074751 -0.096384 -0.094643 -0.041244 -0.11971
574 -0.088105 -0.11222 -0.078831 -0.091364 -0.10189 -0.11437 -0.019461 -0.072775 -0.053153 -0.087788 -0.12004 -0.12112 -0.048906 -0.14077
575 -0.059557 -0.084881 -0.04821 -0.048576 -0.077623 -0.090761 0.014278 -0.02642 -0.030733 -0.055837 -0.081329 -0.072627 -0.013425 -0.099558
576 -0.067694 -0.086734 -0.068897 -0.080649 -0.094413 -0.10959 -0.010579 -0.060677 -0.048864 -0.068225 -0.096772 -0.095655 -0.024716 -0.09819
577 -0.082879 -0.10407 -0.066691 -0.079491 -0.08481 -0.12471 -0.032829 -0.051165 -0.07117 -0.076639 -0.104 -0.099527 -0.039992 -0.11701
578 -0.075626 -0.083453 -0.060954 -0.079882 -0.090354 -0.10766 -0.024989 -0.056029 -0.051849 -0.074976 -0.095826 -0.091614 -0.02627 -0.11045
579 -0.085087 -0.098632 -0.06884 -0.081454 -0.09224 -0.12151 -0.016268 -0.075822 -0.06681 -0.075885 -0.1012 -0.083479 -0.046013 -0.11623
580 -0.086291 -0.092515 -0.06278 -0.081725 -0.094946 -0.11896 -0.023538 -0.074777 -0.063491 -0.086589 -0.1079 -0.080432 -0.038875 -0.11221
581 -0.062408 -0.078904 -0.05264 -0.070184 -0.082109 -0.10838 -0.012462 -0.057261 -0.051501 -0.059439 -0.093412 -0.081238 -0.023334 -0.10599
582 -0.070065 -0.081294 -0.051732 -0.084365 -0.089916 -0.12957 -0.014361 -0.066148 -0.050071 -0.065476 -0.1027 -0.083165 -0.036425 -0.12309
583 -0.060776 -0.093954 -0.062633 -0.08298 -0.10023 -0.099636 -0.014083 -0.081527 -0.062959 -0.076948 -0.097484 -0.07267 -0.027689 -0.1151
584 -0.071684 -0.087792 -0.055324 -0.073863 -0.098511 -0.11802 -0.015291 -0.058972 -0.054786 -0.069854 -0.1092 -0.094633 -0.033773 -0.11023
585 -0.078047 -0.096895 -0.04813 -0.075982 -0.11048 -0.10861 -0.020712 -0.057051 -0.073158 -0.077177 -0.10862 -0.08664 -0.038453 -0.12301
586 -0.086625 -0.099775 -0.07458 -0.092816 -0.11702 -0.12858 -0.025223 -0.079472 -0.070325 -0.081871 -0.1129 -0.09475 -0.04209 -0.13545
587 -0.080535 -0.090974 -0.058051 -0.081906 -0.10193 -0.11893 -0.018889 -0.068839 -0.05287 -0.079096 -0.098198 -0.098257 -0.051963 -0.10794
588 -0.078158 -0.07283 -0.07103 -0.069129 -0.090313 -0.11595 -0.01102 -0.062535 -0.064352 -0.067919 -0.09428 -0.085893 -0.049002 -0.10825
589 -0.084811 -0.079836 -0.050124 -0.074299 -0.10569 -0.12168 -0.030016 -0.060257 -0.048131 -0.064294 -0.09188 -0.080709 -0.046969 -0.1088
590 -0.080263 -0.10152 -0.073233 -0.083507 -0.10106 -0.1217 -0.025672 -0.082417 -0.058328 -0.076414 -0.12868 -0.072072 -0.053815 -0.11467
591 -0.099218 -0.10556 -0.07007 -0.068352 -0.106 -0.129 -0.011916 -0.070248 -0.047451 -0.073953 -0.097871 -0.08266 -0.05483 -0.11397
592 -0.088518 -0.11204 -0.073201 -0.087413 -0.12408 -0.1263 -0.01133 -0.071369 -0.049966 -0.074856 -0.12784 -0.10569 -0.056435 -0.11832
593 -0.088589 -0.10672 -0.080597 -0.088401 -0.11152 -0.14155 -0.029817 -0.069844 -0.069083 -0.085004 -0.12029 -0.10986 -0.060271 -0.13074
594 -0.089642 -0.096557 -0.079451 -0.082691 -0.11189 -0.14702 -0.032231 -0.085432 -0.072568 -0.086496 -0.1127 -0.10155 -0.067842 -0.12679
595 -0.090507 -0.10474 -0.06174 -0.080218 -0.10621 -0.13481 -0.015811 -0.064674 -0.057695 -0.087143 -0.12693 -0.10619 -0.05431 -0.11828
596 -0.09495 -0.10835 -0.072904 -0.094799 -0.12807 -0.15056 -0.036297 -0.095739 -0.092882 -0.09165 -0.11656 -0.1121 -0.063271 -0.13426
597 -0.08223 -0.10581 -0.07247 -0.079426 -0.1098 -0.13315 -0.029264 -0.083441 -0.064626 -0.074706 -0.121 -0.087101 -0.048045 -0.12088
598 -0.061726 -0.076973 -0.044989 -0.075138 -0.1131 -0.13017 -0.032279 -0.071537 -0.062373 -0.072157 -0.10694 -0.085326 -0.038772 -0.11375
599 -0.08537 -0.091546 -0.063378 -0.085317 -0.097212 -0.12696 -0.025483 -0.078244 -0.056447 -0.078882 -0.11486 -0.091865 -0.044501 -0.11253
600 -0.099603 -0.093265 -0.078087 -0.1028 -0.12828 -0.14482 -0.031661 -0.09033 -0.067663 -0.093505 -0.11949 -0.1004 -0.069684 -0.14104
601 -0.090223 -0.10243 -0.076637 -0.093432 -0.10408 -0.13723 -0.03595 -0.07286 -0.047997 -0.08372 -0.11889 -0.09747 -0.05766 -0.10903
602 -0.088775 -0.097332 -0.067612 -0.093784 -0.1141 -0.1339 -0.037509 -0.09249 -0.063394 -0.084906 -0.097499 -0.090547 -0.063496 -0.12357
603 -0.097112 -0.097193 -0.063688 -0.085791 -0.09907 -0.13952 -0.033895 -0.097497 -0.062232 -0.082135 -0.086884 -0.1011 -0.061682 -0.12155
604 -0.067373 -0.095605 -0.06081 -0.073195 -0.10308 -0.12863 -0.019942 -0.068591 -0.047615 -0.059522 -0.08897 -0.095533 -0.048179 -0.11172
605 -0.095347 -0.11365 -0.07929 -0.092101 -0.11718 -0.14285 -0.036277 -0.088537 -0.059576 -0.083308 -0.091406 -0.086008 -0.065662 -0.1329
606 -0.096173 -0.10504 -0.074889 -0.10306 -0.12132 -0.13783 -0.040328 -0.074519 -0.05409 -0.090545 -0.091018 -0.10394 -0.070142 -0.11828
607 -0.090856 -0.095431 -0.064649 -0.088261 -0.12217 -0.13771 -0.037503 -0.08827 -0.047356 -0.074681 -0.090757 -0.091509 -0.061979 -0.10752
608 -0.079399 -0.08582 -0.0738 -0.090166 -0.11592 -0.13621 -0.021227 -0.076414 -0.045244 -0.079379 -0.074969 -0.092698 -0.050842 -0.1046
609 -0.091056 -0.11611 -0.070359 -0.092619 -0.12893 -0.13212 -0.02741 -0.082028 -0.045947 -0.083327 -0.10158 -0.099589 -0.049688 -0.10303
610 -0.099129 -0.10685 -0.086617 -0.114 -0.12018 -0.15648 -0.048514 -0.10799 -0.065137 -0.098665 -0.11168 -0.099143 -0.067985 -0.13332
611 -0.10484 -0.12105 -0.094003 -0.11541 -0.12173 -0.14384 -0.041299 -0.10093 -0.076176 -0.09414 -0.1079 -0.11151 -0.068862 -0.13351
612 -0.09146 -0.10714 -0.059944 -0.091201 -0.11206 -0.13967 -0.018758 -0.088123 -0.075888 -0.08699 -0.095097 -0.085745 -0.047751 -0.10967
613 -0.097103 -0.11156 -0.081846 -0.10995 -0.12731 -0.14469 -0.036637 -0.087607 -0.06153 -0.094933 -0.091863 -0.078097 -0.059004 -0.119
614 -0.10065 -0.10353 -0.069957 -0.099362 -0.12113 -0.13094 -0.024684 -0.074624 -0.054759 -0.091131 -0.09128 -0.053743 -0.056248 -0.11645
615 -0.090421 -0.10491 -0.087191 -0.09321 -0.12939 -0.14242 -0.031476 -0.082834 -0.062677 -0.082996 -0.096052 -0.063434 -0.05513 -0.1258
616 -0.10244 -0.10661 -0.083893 -0.11397 -0.138 -0.14167 -0.025328 -0.091038 -0.075738 -0.10284 -0.087225 -0.087637 -0.067166 -0.13163
617 -0.10088 -0.1214 -0.084212 -0.11584 -0.13584 -0.14138 -0.028412 -0.1174 -0.085202 -0.10045 -0.11067 -0.088961 -0.062368 -0.13562
618 -0.093647 -0.092354 -0.066002 -0.087391 -0.10904 -0.12516 -0.01783 -0.07375 -0.065588 -0.081567 -0.084543 -0.053332 -0.042469 -0.12239
619 -0.090187 -0.099217 -0.076509 -0.1135 -0.12354 -0.14358 -0.046278 -0.092789 -0.071645 -0.090329 -0.096706 -0.095433 -0.045521 -0.12892
620 -0.10111 -0.11746 -0.085715 -0.11445 -0.14421 -0.14007 -0.036893 -0.084468 -0.093163 -0.10009 -0.099345 -0.088952 -0.061772 -0.13185
621 -0.099247 -0.098977 -0.089783 -0.10319 -0.13165 -0.13865 -0.033439 -0.088275 -0.077082 -0.087374 -0.098844 -0.090011 -0.043102 -0.13508
622 -0.09532 -0.11451 -0.082812 -0.11668 -0.13644 -0.14109 -0.037486 -0.094744 -0.078668 -0.091143 -0.10509 -0.088979 -0.036032 -0.1242
623 -0.091293 -0.086627 -0.06825 -0.095205 -0.11364 -0.14724 -0.018942 -0.086545 -0.062045 -0.079382 -0.088233 -0.065302 -0.010171 -0.11816
624 -0.097373 -0.10486 -0.085315 -0.10521 -0.12347 -0.14902 -0.037736 -0.11014 -0.084992 -0.097594 -0.12298 -0.091038 -0.026707 -0.13215
625 -0.075408 -0.083538 -0.06566 -0.098441 -0.11927 -0.13144 -0.028255 -0.073927 -0.066621 -0.084995 -0.098717 -0.073449 -0.002697 -0.11288
626 -0.10641 -0.12484 -0.096949 -0.12228 -0.13749 -0.15796 -0.040357 -0.11674 -0.095904 -0.11257 -0.13149 -0.10481 -0.021184 -0.14169
627 -0.082934 -0.091486 -0.075501 -0.11291 -0.11695 -0.13558 -0.011805 -0.10174 -0.080658 -0.085793 -0.095656 -0.089552 -0.013155 -0.11193
628 -0.086297 -0.10314 -0.087994 -0.10303 -0.12925 -0.13766 -0.028137 -0.082408 -0.073699 -0.09135 -0.092199 -0.089498 -0.0096664 -0.11865
629 -0.087198 -0.090929 -0.072192 -0.10116 -0.11281 -0.12102 -0.016232 -0.089858 -0.055047 -0.078898 -0.08256 -0.085696 0.0078564 -0.10771
630 -0.086242 -0.09666 -0.080016 -0.11401 -0.11665 -0.14117 -0.028215 -0.07063 -0.067692 -0.085899 -0.084671 -0.094355 -0.00040366 -0.11855
631 -0.11442 -0.1168 -0.086988 -0.1131 -0.13629 -0.15307 -0.059954 -0.084718 -0.087301 -0.09643 -0.11065 -0.1057 -0.011291 -0.13641
632 -0.10137 -0.1036 -0.078702 -0.095144 -0.1288 -0.14742 -0.022144 -0.092442 -0.069309 -0.091091 -0.097432 -0.092822 -0.014116 -0.12217
633 -0.10427 -0.10482 -0.079557 -0.092451 -0.11675 -0.14716 -0.040652 -0.09657 -0.067504 -0.087845 -0.10792 -0.10192 -0.0074909 -0.11626
634 -0.092236 -0.10179 -0.067022 -0.084104 -0.11187 -0.13421 -0.020189 -0.073767 -0.057029 -0.071775 -0.077077 -0.076531 -0.013273 -0.10003
635 -0.097724 -0.10342 -0.092748 -0.11213 -0.13168 -0.14896 -0.049966 -0.10506 -0.072414 -0.09391 -0.093542 -0.096473 -0.0080211 -0.11941
636 -0.10247 -0.11123 -0.093455 -0.1016 -0.11835 -0.1452 -0.032957 -0.09036 -0.074384 -0.095901 -0.082843 -0.09042 -0.025481 -0.13358
637 -0.092258 -0.11357 -0.084516 -0.10402 -0.12683 -0.14036 -0.038439 -0.10203 -0.069456 -0.08898 -0.10844 -0.11337 0.00022946 -0.11444
638 -0.11867 -0.12245 -0.089 -0.10875 -0.13819 -0.16786 -0.056479 -0.099238 -0.084442 -0.10526 -0.11944 -0.10494 -0.029309 -0.13911
639 -0.10472 -0.11325 -0.077837 -0.084919 -0.11998 -0.14921 -0.035494 -0.083899 -0.064799 -0.078475 -0.088619 -0.086069 -0.023492 -0.11795
640 -0.10726 -0.12268 -0.080537 -0.11279 -0.13795 -0.15671 -0.041278 -0.092777 -0.079986 -0.089927 -0.10238 -0.090544 -0.034328 -0.12006
641 -0.098254 -0.12084 -0.093569 -0.10281 -0.13309 -0.15471 -0.034139 -0.11047 -0.086122 -0.092789 -0.10786 -0.111 -0.025647 -0.10574
642 -0.11182 -0.11751 -0.092907 -0.1137 -0.13625 -0.15495 -0.041676 -0.10867 -0.096532 -0.093216 -0.11745 -0.11961 -0.025695 -0.11304
643 -0.10429 -0.10678 -0.074141 -0.11503 -0.13378 -0.15028 -0.041368 -0.10032 -0.076368 -0.088989 -0.11758 -0.11022 -0.034155 -0.12721
644 -0.099397 -0.11302 -0.079249 -0.10353 -0.13931 -0.15729 -0.045066 -0.088756 -0.07976 -0.085654 -0.11912 -0.10669 -0.02338 -0.11828
645 -0.10149 -0.11913 -0.09605 -0.10658 -0.13308 -0.1693 -0.046241 -0.09803 -0.092486 -0.09281 -0.11622 -0.10318 -0.02634 -0.12094
646 -0.099229 -0.10597 -0.073021 -0.10212 -0.14626 -0.14657 -0.029345 -0.10132 -0.082377 -0.086794 -0.10659 -0.095087 -0.026888 -0.10697
647 -0.090738 -0.11347 -0.089413 -0.092985 -0.13309 -0.15896 -0.03619 -0.10622 -0.087882 -0.091575 -0.10912 -0.099245 -0.016081 -0.11041
648 -0.1091 -0.11463 -0.08825 -0.11182 -0.13384 -0.16925 -0.043564 -0.10669 -0.088328 -0.098764 -0.12969 -0.10029 -0.028485 -0.1321
649 -0.10817 -0.11319 -0.10074 -0.10491 -0.14382 -0.15593 -0.039501 -0.10897 -0.088751 -0.10372 -0.098104 -0.11583 -0.049001 -0.13573
650 -0.11381 -0.12164 -0.099526 -0.099458 -0.13699 -0.16538 -0.03669 -0.11392 -0.092952 -0.094027 -0.11447 -0.10394 -0.048377 -0.14553
651 -0.099357 -0.096906 -0.07106 -0.086441 -0.13964 -0.15721 -0.030081 -0.10093 -0.075079 -0.079822 -0.10327 -0.1103 -0.029985 -0.1219
652 -0.094201 -0.11223 -0.091742 -0.096957 -0.13233 -0.1584 -0.030638 -0.097429 -0.086238 -0.094477 -0.099584 -0.10482 -0.028224 -0.11967
653 -0.10271 -0.12985 -0.090732 -0.10235 -0.14268 -0.16679 -0.053845 -0.097714 -0.089517 -0.11196 -0.10827 -0.10944 -0.044536 -0.13254
654 -0.11241 -0.11799 -0.094512 -0.11288 -0.14172 -0.16661 -0.039878 -0.10947 -0.091158 -0.10326 -0.12072 -0.097247 -0.032332 -0.13196
655 -0.10425 -0.10892 -0.082846 -0.092201 -0.13168 -0.15456 -0.031833 -0.10376 -0.078973 -0.095097 -0.1019 -0.089024 -0.015314 -0.1168
656 -0.10096 -0.10729 -0.096954 -0.095059 -0.13427 -0.15106 -0.033322 -0.10849 -0.062419 -0.089564 -0.096073 -0.088816 -0.03043 -0.11765
657 -0.10396 -0.11428 -0.081621 -0.095599 -0.13501 -0.16085 -0.038732 -0.098885 -0.085652 -0.088143 -0.10537 -0.080162 -0.033744 -0.13181
658 -0.11239 -0.11578 -0.093614 -0.09733 -0.13872 -0.17523 -0.056538 -0.1187 -0.082851 -0.10075 -0.12369 -0.1065 -0.036028 -0.13048
659 -0.093214 -0.098356 -0.08269 -0.080086 -0.11749 -0.15418 -0.032481 -0.088618 -0.071478 -0.079195 -0.1095 -0.10332 -0.030801 -0.13818
660 -0.10708 -0.106 -0.085731 -0.10365 -0.13526 -0.16281 -0.037094 -0.092462 -0.070622 -0.091652 -0.11068 -0.094357 -0.033419 -0.12343
661 -0.10962 -0.11962 -0.092956 -0.0968 -0.14428 -0.16418 -0.045976 -0.080581 -0.082248 -0.094007 -0.11466 -0.11046 -0.04115 -0.1356
662 -0.10982 -0.11615 -0.08135 -0.089849 -0.14893 -0.16204 -0.033184 -0.095836 -0.084467 -0.091703 -0.11252 -0.1084 -0.026448 -0.13375
663 -0.11149 -0.12549 -0.088732 -0.099991 -0.14105 -0.17581 -0.069868 -0.10591 -0.083664 -0.099056 -0.13049 -0.10633 -0.03972 -0.13792
664 -0.10556 -0.092774 -0.065266 -0.08666 -0.11593 -0.15642 -0.035891 -0.094623 -0.067507 -0.085848 -0.1222 -0.092691 -0.030936 -0.12203
665 -0.10429 -0.11131 -0.090342 -0.10976 -0.14824 -0.16703 -0.055329 -0.11846 -0.10047 -0.10095 -0.12175 -0.13101 -0.044123 -0.14455
666 -0.12157 -0.12478 -0.097016 -0.11685 -0.16751 -0.1698 -0.084829 -0.11648 -0.095018 -0.1064 -0.12114 -0.13184 -0.052198 -0.14559
667 -0.093704 -0.11896 -0.071873 -0.091315 -0.15043 -0.15481 -0.055938 -0.094204 -0.073534 -0.087179 -0.12084 -0.098382 -0.036807 -0.12373
668 -0.11476 -0.090715 -0.08524 -0.085818 -0.14205 -0.17231 -0.057806 -0.10769 -0.085501 -0.08671 -0.11306 -0.10333 -0.039246 -0.13333
669 -0.10229 -0.10484 -0.084286 -0.087992 -0.14524 -0.15642 -0.04692 -0.086294 -0.065386 -0.088889 -0.11438 -0.10445 -0.03084 -0.13029
670 -0.12482 -0.13242 -0.10208 -0.11858 -0.17282 -0.18554 -0.074127 -0.10546 -0.089915 -0.10863 -0.14156 -0.12378 -0.06185 -0.14703
671 -0.10265 -0.11704 -0.095067 -0.10478 -0.14599 -0.16091 -0.046019 -0.1219 -0.073696 -0.097937 -0.12458 -0.1264 -0.035296 -0.095298
672 -0.12795 -0.13209 -0.1089 -0.10399 -0.16391 -0.18434 -0.085014 -0.11543 -0.089669 -0.11323 -0.14278 -0.13276 -0.057138 -0.10723
673 -0.11163 -0.1316 -0.098711 -0.11798 -0.14609 -0.18063 -0.059925 -0.13393 -0.08331 -0.099554 -0.1382 -0.10209 -0.033539 -0.067313
674 -0.10573 -0.10049 -0.075171 -0.098175 -0.12911 -0.16254 -0.044773 -0.1107 -0.060728 -0.086888 -0.12116 -0.097098 -0.024764 -0.04092
675 -0.11812 -0.12389 -0.10994 -0.10949 -0.15058 -0.17419 -0.056858 -0.099846 -0.082052 -0.11331 -0.14709 -0.11785 -0.02627 -0.065437
676 -0.10302 -0.1094 -0.089194 -0.099499 -0.14733 -0.17291 -0.0517 -0.09611 -0.074518 -0.098213 -0.11243 -0.10828 -0.021473 -0.070501
677 -0.10504 -0.11155 -0.089077 -0.10173 -0.1396 -0.16626 -0.057318 -0.09726 -0.066177 -0.10133 -0.13513 -0.10054 -0.022662 -0.073693
678 -0.11099 -0.11906 -0.086092 -0.11399 -0.16045 -0.16647 -0.064597 -0.10416 -0.080373 -0.10396 -0.12733 -0.11206 -0.040665 -0.10031
679 -0.106 -0.10434 -0.086759 -0.109 -0.1456 -0.16971 -0.057817 -0.10472 -0.070212 -0.10372 -0.15044 -0.10734 -0.021301 -0.082618
680 -0.10884 -0.11623 -0.09885 -0.10807 -0.14487 -0.1611 -0.049034 -0.10503 -0.087744 -0.10151 -0.13046 -0.11462 -0.0071372 -0.091094
681 -0.10293 -0.10614 -0.081859 -0.099166 -0.13779 -0.1489 -0.034015 -0.087142 -0.060247 -0.093696 -0.1221 -0.097871 -0.019417 -0.089673
682 -0.11662 -0.12715 -0.097189 -0.11389 -0.15456 -0.15036 -0.054529 -0.10385 -0.073651 -0.097014 -0.13702 -0.1008 -0.022622 -0.11246
683 -0.10368 -0.10544 -0.080464 -0.10201 -0.141 -0.15265 -0.052507 -0.075736 -0.061929 -0.092898 -0.12601 -0.094636 -0.0092298 -0.10077
684 -0.10101 -0.089893 -0.083792 -0.090593 -0.13988 -0.13117 -0.042266 -0.088883 -0.043779 -0.095296 -0.10649 -0.075612 0.00094346 -0.095257
685 -0.10696 -0.1087 -0.10172 -0.099145 -0.14122 -0.14333 -0.045791 -0.10654 -0.071669 -0.09717 -0.12626 -0.11297 -0.021146 -0.11271
686 -0.11609 -0.10609 -0.092774 -0.10582 -0.15454 -0.14698 -0.03474 -0.12375 -0.079039 -0.097375 -0.13335 -0.093924 -0.029107 -0.090608
687 -0.12385 -0.11891 -0.088965 -0.11324 -0.16782 -0.14415 -0.047739 -0.10174 -0.073958 -0.097054 -0.13474 -0.090065 -0.037021 -0.070974
688 -0.10825 -0.094736 -0.081867 -0.095677 -0.13631 -0.12557 -0.040123 -0.098188 -0.060879 -0.086295 -0.12431 -0.11389 -0.029405 -0.046673
689 -0.11465 -0.12424 -0.09126 -0.10166 -0.14593 -0.13915 -0.037246 -0.11628 -0.07508 -0.1052 -0.12895 -0.11961 -0.028455 -0.011315
690 -0.12795 -0.12406 -0.10276 -0.12001 -0.16471 -0.13646 -0.069273 -0.13035 -0.087004 -0.11609 -0.12192 -0.11855 -0.044523 -0.016009
691 -0.10694 -0.094857 -0.078434 -0.091622 -0.13641 -0.12666 -0.03037 -0.098291 -0.048346 -0.08444 -0.095864 -0.082531 -0.017801 -0.017346
692 -0.10655 -0.10493 -0.084959 -0.096311 -0.14452 -0.12566 -0.031943 -0.097343 -0.061516 -0.083934 -0.1201 -0.10312 -0.014804 -0.043616
693 -0.10896 -0.11351 -0.07251 -0.09798 -0.14652 -0.12934 -0.047271 -0.10574 -0.068379 -0.089606 -0.12566 -0.11206 -0.028961 -0.067532
694 -0.11031 -0.11447 -0.082663 -0.10081 -0.13765 -0.12297 -0.048332 -0.092683 -0.051889 -0.09795 -0.12117 -0.10785 -0.025022 -0.071067
695 -0.098902 -0.10099 -0.083367 -0.094891 -0.13295 -0.11841 -0.035172 -0.10244 -0.063067 -0.088814 -0.10019 -0.091074 -0.015739 -0.060985
696 -0.11938 -0.10927 -0.090599 -0.097385 -0.14305 -0.13821 -0.039875 -0.090164 -0.060704 -0.088468 -0.12824 -0.11256 -0.020743 -0.07133
697 -0.12808 -0.12123 -0.089374 -0.11345 -0.1627 -0.14536 -0.060579 -0.11715 -0.09002 -0.11212 -0.13006 -0.1107 -0.044849 -0.092109
698 -0.11721 -0.11618 -0.088451 -0.11024 -0.15796 -0.13611 -0.066012 -0.11425 -0.081702 -0.10493 -0.13689 -0.11382 -0.043545 -0.081713
699 -0.13665 -0.12533 -0.101 -0.10127 -0.16051 -0.15236 -0.052077 -0.12742 -0.08723 -0.11535 -0.13897 -0.12237 -0.054235 -0.094011
700 -0.11687 -0.11831 -0.083871 -0.089209 -0.15094 -0.1355 -0.035813 -0.10941 -0.056113 -0.099471 -0.12641 -0.088834 -0.046586 -0.067474
701 -0.13147 -0.11448 -0.09552 -0.10762 -0.15986 -0.15677 -0.05085 -0.10214 -0.061271 -0.11262 -0.12807 -0.11514 -0.053881 -0.061168
702 -0.11441 -0.11672 -0.073077 -0.080856 -0.15315 -0.14372 -0.043585 -0.11466 -0.056187 -0.086548 -0.11954 -0.093467 -0.030821 -0.016411
703 -0.11825 -0.12278 -0.097805 -0.10823 -0.15806 -0.16597 -0.064044 -0.12938 -0.080383 -0.10584 -0.13804 -0.11574 -0.053124 0.0090794
704 -0.094931 -0.1108 -0.08075 -0.08533 -0.15357 -0.14731 -0.042168 -0.11002 -0.060782 -0.086121 -0.1246 -0.070539 -0.030891 0.051669
705 -0.10099 -0.113 -0.093523 -0.10169 -0.1434 -0.1516 -0.054874 -0.10615 -0.062419 -0.09376 -0.13235 -0.10554 -0.049095 0.024117
706 -0.094157 -0.094754 -0.066592 -0.074431 -0.13742 -0.13918 -0.037461 -0.098301 -0.061089 -0.079667 -0.1254 -0.076037 -0.028598 0.0021635
707 -0.10086 -0.11487 -0.074052 -0.086927 -0.15475 -0.15771 -0.036418 -0.12964 -0.069383 -0.10104 -0.12718 -0.079264 -0.029556 -0.026371
708 -0.1015 -0.1109 -0.074233 -0.1005 -0.1548 -0.16997 -0.056543 -0.10263 -0.078896 -0.09847 -0.12904 -0.082337 -0.039574 -0.024012
709 -0.10762 -0.11764 -0.08507 -0.084658 -0.16229 -0.16222 -0.061204 -0.11156 -0.063575 -0.10358 -0.14353 -0.083542 -0.052851 -0.042977
710 -0.10727 -0.10534 -0.083399 -0.074188 -0.15705 -0.14102 -0.058329 -0.1042 -0.061606 -0.085167 -0.11989 -0.077351 -0.047726 -0.035166
711 -0.09885 -0.10447 -0.081354 -0.073758 -0.145 -0.14887 -0.049584 -0.10063 -0.058927 -0.092303 -0.11863 -0.074534 -0.046587 -0.047222
712 -0.11215 -0.12709 -0.089579 -0.076439 -0.15641 -0.15824 -0.059086 -0.10676 -0.069612 -0.094282 -0.11681 -0.074045 -0.038132 -0.050796
713 -0.11785 -0.14543 -0.1063 -0.099724 -0.1648 -0.16793 -0.068232 -0.11223 -0.098334 -0.10869 -0.14169 -0.089274 -0.059088 -0.064209
714 -0.11621 -0.12753 -0.097272 -0.094445 -0.16781 -0.16023 -0.069057 -0.12664 -0.065776 -0.11206 -0.12559 -0.09302 -0.050102 -0.059323
715 -0.096772 -0.10914 -0.073509 -0.078592 -0.14926 -0.15714 -0.053544 -0.10035 -0.070121 -0.098859 -0.12752 -0.091626 -0.041091 -0.0068486
716 -0.11568 -0.12735 -0.093541 -0.097245 -0.16736 -0.17746 -0.071656 -0.11311 -0.072352 -0.10022 -0.13478 -0.093537 -0.052821 0.0283
717 -0.1229 -0.12763 -0.08066 -0.079626 -0.1607 -0.16372 -0.053832 -0.10618 -0.061158 -0.094597 -0.11883 -0.093113 -0.054762 0.077571
718 -0.11057 -0.12409 -0.075648 -0.08472 -0.15294 -0.15731 -0.058425 -0.10416 -0.061015 -0.098893 -0.12407 -0.081584 -0.035337 0.090036
719 -0.12111 -0.11848 -0.090075 -0.095115 -0.16329 -0.16461 -0.075605 -0.12603 -0.062816 -0.099226 -0.13431 -0.097349 -0.055932 0.063523
720 -0.12326 -0.11806 -0.087536 -0.10509 -0.16574 -0.15629 -0.063688 -0.12749 -0.074847 -0.095639 -0.13869 -0.078064 -0.056502 0.028267
721 -0.11418 -0.11691 -0.08187 -0.078244 -0.15419 -0.1513 -0.050239 -0.094331 -0.063758 -0.082667 -0.13333 -0.073987 -0.062049 0.0059569
722 -0.11982 -0.13323 -0.11148 -0.08135 -0.16313 -0.16332 -0.069161 -0.13155 -0.077075 -0.098212 -0.12242 -0.095209 -0.059346 -0.010215
723 -0.12992 -0.13171 -0.092583 -0.087395 -0.15428 -0.16585 -0.068527 -0.11063 -0.070811 -0.1052 -0.1206 -0.065632 -0.074986 -0.021765
724 -0.11909 -0.12556 -0.090196 -0.082223 -0.1704 -0.16349 -0.057433 -0.13595 -0.071418 -0.10329 -0.11851 -0.063183 -0.055558 -0.027777
725 -0.10996 -0.117 -0.076009 -0.068057 -0.15355 -0.15246 -0.048132 -0.12536 -0.065962 -0.082048 -0.1017 -0.044707 -0.043854 -0.030494
726 -0.1152 -0.12251 -0.09124 -0.078242 -0.16936 -0.16915 -0.071712 -0.1388 -0.074578 -0.10242 -0.13721 -0.064075 -0.054223 -0.028848
727 -0.10352 -0.11131 -0.080628 -0.079537 -0.15126 -0.1501 -0.049146 -0.097549 -0.072374 -0.095783 -0.10464 -0.065935 -0.051838 -0.016985
728 -0.13313 -0.12069 -0.085826 -0.088979 -0.16088 -0.15919 -0.049374 -0.12756 -0.062046 -0.099388 -0.14077 -0.071877 -0.072211 -0.045518
729 -0.11299 -0.10655 -0.070898 -0.081779 -0.15592 -0.14462 -0.050425 -0.094872 -0.053189 -0.090488 -0.1129 -0.06221 -0.057765 -0.016332
730 -0.10266 -0.097956 -0.088777 -0.062569 -0.15697 -0.15419 -0.04662 -0.098663 -0.041192 -0.083696 -0.1099 -0.053496 -0.048953 -0.019282
731 -0.13753 -0.12911 -0.10057 -0.10457 -0.18036 -0.17481 -0.082544 -0.13254 -0.071409 -0.1013 -0.12513 -0.086478 -0.087875 -0.038206
732 -0.12347 -0.12353 -0.087725 -0.092601 -0.14858 -0.16294 -0.063461 -0.12143 -0.067366 -0.1001 -0.1245 -0.065549 -0.071194 -0.042056
733 -0.11698 -0.12757 -0.084877 -0.085269 -0.1503 -0.14617 -0.049159 -0.12031 -0.064196 -0.094902 -0.11168 -0.062659 -0.06155 -0.037961
734 -0.12776 -0.13967 -0.10243 -0.09368 -0.17135 -0.18218 -0.07694 -0.12996 -0.091254 -0.11188 -0.14005 -0.062882 -0.076131 -0.043437
735 -0.12726 -0.13353 -0.099458 -0.087782 -0.16398 -0.17631 -0.071612 -0.11616 -0.087171 -0.09952 -0.12775 -0.024712 -0.054278 -0.049311
736 -0.11875 -0.10577 -0.060666 -0.068274 -0.14124 -0.14559 -0.040877 -0.11819 -0.074194 -0.082765 -0.098453 -0.0044062 -0.038313 -0.035808
737 -0.11729 -0.12809 -0.092796 -0.074933 -0.14539 -0.16946 -0.074763 -0.12962 -0.094358 -0.10022 -0.10033 -0.02412 -0.060604 -0.041913
738 -0.12208 -0.11355 -0.088886 -0.083024 -0.15648 -0.14767 -0.065334 -0.12531 -0.068721 -0.089706 -0.10032 -0.0038621 -0.05679 -0.050988
739 -0.11307 -0.10778 -0.075466 -0.075587 -0.1567 -0.15818 -0.059368 -0.10259 -0.066824 -0.09742 -0.1018 -0.031071 -0.046786 -0.048062
740 -0.11401 -0.097376 -0.07145 -0.069259 -0.14529 -0.14362 -0.057084 -0.11616 -0.061721 -0.085432 -0.084163 -0.016933 -0.033753 -0.04601
741 -0.12044 -0.13348 -0.089983 -0.09066 -0.16274 -0.15621 -0.067195 -0.11578 -0.069845 -0.10116 -0.10145 -0.024358 -0.042632 -0.044588
742 -0.11935 -0.11605 -0.082422 -0.080698 -0.15188 -0.14805 -0.05866 -0.12224 -0.059451 -0.091197 -0.10182 -0.038731 -0.042886 -0.045798
743 -0.13237 -0.11498 -0.079129 -0.095373 -0.15207 -0.1671 -0.079912 -0.13831 -0.082866 -0.098678 -0.10574 -0.047358 -0.053942 -0.060229
744 -0.11192 -0.10312 -0.078323 -0.07828 -0.14318 -0.16301 -0.062888 -0.10879 -0.06958 -0.099426 -0.10619 -0.038208 -0.04313 -0.040602
745 -0.1126 -0.11298 -0.069003 -0.056321 -0.14234 -0.15238 -0.051067 -0.10501 -0.043817 -0.080757 -0.079508 -0.036599 -0.038008 0.019273
746 -0.11416 -0.12583 -0.076482 -0.089111 -0.15807 -0.15468 -0.059773 -0.12585 -0.067188 -0.084465 -0.088694 -0.044576 -0.034984 0.068359
747 -0.12923 -0.12262 -0.09236 -0.087742 -0.16986 -0.18264 -0.095069 -0.12266 -0.063435 -0.10153 -0.093064 -0.04472 -0.051405 0.098234
748 -0.13403 -0.13352 -0.10278 -0.096153 -0.17467 -0.18683 -0.089866 -0.14418 -0.095541 -0.10646 -0.10629 -0.025964 -0.065457 0.066249
749 -0.13409 -0.11949 -0.093091 -0.099535 -0.17566 -0.18512 -0.081813 -0.12968 -0.097758 -0.10444 -0.092357 -0.01667 -0.053956 0.039933
750 -0.11937 -0.11079 -0.081445 -0.079384 -0.15493 -0.17038 -0.078672 -0.11248 -0.081137 -0.091042 -0.087798 -0.00069519 -0.043168 0.019663
751 -0.12588 -0.12123 -0.088296 -0.071361 -0.15774 -0.17406 -0.078742 -0.11746 -0.078232 -0.094652 -0.091651 -0.0069403 -0.052286 -0.011359
752 -0.12123 -0.11082 -0.071207 -0.08054 -0.14904 -0.17862 -0.067802 -0.11837 -0.066513 -0.092356 -0.074933 0.0083231 -0.059225 -0.016401
753 -0.13162 -0.13217 -0.085173 -0.08222 -0.16055 -0.17577 -0.072185 -0.11106 -0.080196 -0.10381 -0.10536 -0.026674 -0.058263 -0.03621
754 -0.14223 -0.1258 -0.10256 -0.094256 -0.1775 -0.18076 -0.072718 -0.11791 -0.085911 -0.10138 -0.12202 -0.036446 -0.074197 -0.040082
755 -0.13938 -0.1297 -0.092063 -0.099647 -0.17159 -0.18702 -0.076576 -0.14071 -0.094258 -0.11782 -0.10857 -0.042749 -0.060106 -0.037104
756 -0.13311 -0.1218 -0.08651 -0.089859 -0.1791 -0.19268 -0.080932 -0.1233 -0.096481 -0.10569 -0.10846 -0.032517 -0.045239 -0.045984
757 -0.13234 -0.13772 -0.082492 -0.097007 -0.17357 -0.18105 -0.082349 -0.13632 -0.098611 -0.10361 -0.1089 -0.051182 -0.059356 -0.041667
758 -0.13265 -0.13352 -0.075507 -0.080157 -0.15131 -0.17766 -0.062952 -0.11397 -0.062767 -0.08629 -0.088404 -0.039241 -0.066702 -0.043053
759 -0.11386 -0.10522 -0.076483 -0.086379 -0.15763 -0.17014 -0.059333 -0.12448 -0.075814 -0.091009 -0.086458 -0.041065 -0.035979 -0.020226
760 -0.13062 -0.12505 -0.10091 -0.094327 -0.1719 -0.1877 -0.067693 -0.11697 -0.090799 -0.099094 -0.094918 -0.038263 -0.049683 0.0049174
761 -0.12623 -0.11942 -0.09214 -0.0924 -0.17081 -0.17463 -0.080161 -0.12972 -0.089699 -0.1003 -0.085834 -0.050942 -0.03625 0.079348
762 -0.134 -0.12341 -0.082575 -0.074659 -0.17025 -0.18825 -0.077926 -0.12782 -0.078947 -0.10404 -0.073131 -0.05086 -0.045695 0.12091
763 -0.12153 -0.11016 -0.089607 -0.073514 -0.16864 -0.16944 -0.057325 -0.12489 -0.070038 -0.089973 -0.069756 -0.042151 -0.026533 0.14519
764 -0.13029 -0.12458 -0.096615 -0.092426 -0.15933 -0.17264 -0.073131 -0.13595 -0.085223 -0.10108 -0.085649 -0.047928 -0.04333 0.13485
765 -0.12606 -0.1264 -0.097823 -0.085802 -0.18044 -0.18824 -0.079231 -0.11284 -0.088686 -0.095589 -0.085721 -0.0082366 -0.034533 0.094934
766 -0.12291 -0.11472 -0.081466 -0.075628 -0.16411 -0.16134 -0.066322 -0.099581 -0.076904 -0.080393 -0.070766 0.023527 -0.044689 0.041716
767 -0.1243 -0.12576 -0.095116 -0.093532 -0.16676 -0.18254 -0.093995 -0.12853 -0.095088 -0.091271 -0.064097 0.0074995 -0.047187 0.011379
768 -0.12185 -0.12708 -0.10132 -0.090838 -0.1646 -0.17607 -0.080392 -0.12001 -0.075346 -0.098084 -0.076859 0.010084 -0.045463 0.016998
769 -0.13763 -0.13388 -0.10462 -0.11073 -0.16282 -0.1686 -0.087096 -0.11758 -0.08961 -0.10659 -0.086928 0.011306 -0.062734 -0.0049541
770 -0.13042 -0.11256 -0.082032 -0.075902 -0.16163 -0.16076 -0.059922 -0.095817 -0.07181 -0.076496 -0.072456 0.0030386 -0.037363 0.022892
771 -0.14052 -0.13748 -0.10068 -0.10419 -0.17403 -0.172 -0.097567 -0.14576 -0.096641 -0.10372 -0.078583 -0.040158 -0.054501 -0.014855
772 -0.13755 -0.11166 -0.083085 -0.09096 -0.15936 -0.17174 -0.074329 -0.1287 -0.085074 -0.09702 -0.064245 -0.010456 -0.042297 -0.0032059
773 -0.13381 -0.12164 -0.096074 -0.10059 -0.16289 -0.17394 -0.079785 -0.12835 -0.078853 -0.086092 -0.07695 -0.027672 -0.042701 -0.0091478
774 -0.13479 -0.1192 -0.090825 -0.10119 -0.16256 -0.17377 -0.076951 -0.12711 -0.10162 -0.095317 -0.0908 -0.043175 -0.046877 -0.014704
775 -0.115 -0.12271 -0.074333 -0.092873 -0.15811 -0.16777 -0.08155 -0.11756 -0.10594 -0.095449 -0.076068 -0.030165 -0.037278 0.0061737
776 -0.14339 -0.1286 -0.1014 -0.11321 -0.18439 -0.18554 -0.081009 -0.13442 -0.094728 -0.10763 -0.068555 -0.052679 -0.044943 -0.024966
777 -0.11879 -0.10797 -0.071433 -0.08702 -0.14628 -0.16 -0.066257 -0.10755 -0.063231 -0.081451 -0.066051 -0.022308 -0.0069108 -0.006872
778 -0.11963 -0.1251 -0.085122 -0.088517 -0.15406 -0.17172 -0.076612 -0.11494 -0.084138 -0.090248 -0.06102 -0.036054 -0.0075408 -0.01559
779 -0.12349 -0.10814 -0.079183 -0.066495 -0.14326 -0.15386 -0.071797 -0.094541 -0.0745 -0.081018 -0.056653 -0.025428 0.0021209 0.013393
780 -0.13283 -0.13962 -0.10595 -0.096024 -0.16448 -0.1865 -0.091916 -0.14887 -0.11384 -0.10593 -0.080341 -0.047278 -0.016532 -0.025335
781 -0.11746 -0.11082 -0.075151 -0.087283 -0.14887 -0.16632 -0.066252 -0.12207 -0.076962 -0.08106 -0.035493 0.013644 0.013359 -0.0045948
782 -0.11688 -0.12773 -0.083502 -0.088913 -0.17086 -0.15206 -0.077731 -0.13153 -0.088928 -0.081819 -0.022448 0.012199 0.026078 -0.012792
783 -0.13966 -0.13984 -0.10524 -0.11159 -0.16923 -0.1581 -0.089988 -0.13031 -0.098917 -0.09492 -0.022106 0.040676 0.002204 -0.035309
784 -0.13219 -0.1188 -0.086757 -0.10131 -0.15031 -0.13689 -0.064996 -0.11132 -0.080159 -0.08351 -0.017942 0.071956 0.013133 -0.031922
785 -0.12216 -0.11368 -0.080119 -0.082328 -0.14486 -0.13473 -0.070415 -0.1164 -0.08589 -0.08252 -0.018675 0.034291 0.031193 -0.016664
786 -0.13007 -0.12241 -0.08544 -0.084937 -0.15984 -0.12839 -0.075937 -0.13342 -0.085673 -0.087153 -0.027859 -0.018754 0.01578 -0.025669
787 -0.14688 -0.13249 -0.08979 -0.1056 -0.15132 -0.13327 -0.073937 -0.13924 -0.075865 -0.09389 -0.049521 -0.021054 0.0061225 -0.036388
788 -0.12686 -0.12621 -0.097803 -0.093275 -0.14762 -0.14536 -0.067023 -0.13556 -0.085111 -0.091085 -0.043882 -0.025576 0.0028802 -0.028341
789 -0.12393 -0.1147 -0.08593 -0.093749 -0.15247 -0.13984 -0.067584 -0.11435 -0.076688 -0.086336 -0.04833 -0.022207 0.0067959 -0.014599
790 -0.11523 -0.11784 -0.079339 -0.087821 -0.1499 -0.14152 -0.063483 -0.12011 -0.080816 -0.078709 -0.058251 -0.010316 0.00044703 -0.024304
791 -0.11869 -0.12424 -0.081613 -0.10047 -0.16622 -0.14399 -0.075385 -0.11171 -0.082395 -0.094226 -0.075201 -0.01517 -0.010812 -0.033398
792 -0.12169 -0.11297 -0.079373 -0.09194 -0.15032 -0.12847 -0.066945 -0.086113 -0.078212 -0.081328 -0.062894 0.00012704 2.0969e-06 -0.029488
793 -0.13556 -0.13389 -0.10663 -0.088371 -0.16363 -0.15665 -0.07728 -0.13045 -0.090009 -0.093002 -0.077141 -0.029848 -0.020918 -0.040402
794 -0.13187 -0.1193 -0.097077 -0.098461 -0.16203 -0.16248 -0.087869 -0.12765 -0.079171 -0.10258 -0.068646 -0.035876 -0.0010462 -0.039677
795 -0.13458 -0.12099 -0.09243 -0.11493 -0.16981 -0.16408 -0.081575 -0.14764 -0.092159 -0.093717 -0.055427 -0.030381 -0.001053 -0.056034
796 -0.12915 -0.14029 -0.095421 -0.11221 -0.16747 -0.1769 -0.096677 -0.14589 -0.1006 -0.097814 -0.051809 -0.03587 -0.0037268 -0.050858
797 -0.1159 -0.12223 -0.082077 -0.10457 -0.15679 -0.14866 -0.058215 -0.12668 -0.092576 -0.075905 -0.022838 -0.035195 0.0028901 -0.038751
798 -0.12548 -0.11096 -0.09177 -0.094058 -0.15253 -0.14712 -0.068467 -0.11906 -0.068418 -0.071895 0.014484 -0.0018058 -0.012597 -0.048929
799 -0.12962 -0.12953 -0.090447 -0.10862 -0.16754 -0.16625 -0.075685 -0.13946 -0.093602 -0.093139 0.036082 0.043049 -0.021773 -0.071328
800 -0.12468 -0.12658 -0.096401 -0.11358 -0.17008 -0.18079 -0.078554 -0.13703 -0.10385 -0.079396 0.048438 0.063689 -0.017413 -0.057455
801 -0.12976 -0.12766 -0.10817 -0.1174 -0.1625 -0.17773 -0.082189 -0.13923 -0.087278 -0.091015 0.0067019 0.038386 -0.029459 -0.070663
802 -0.10715 -0.12401 -0.088761 -0.090774 -0.15371 -0.17834 -0.065212 -0.12946 -0.077058 -0.077582 0.022013 0.028038 -0.0074732 -0.046042
803 -0.092319 -0.12617 -0.083095 -0.099853 -0.16343 -0.17794 -0.073757 -0.12078 -0.088947 -0.081858 0.016009 0.030566 -5.2608e-05 -0.055607
804 -0.11324 -0.14718 -0.10233 -0.12137 -0.17426 -0.20018 -0.086376 -0.13794 -0.087953 -0.083628 -0.038905 -0.032819 -0.035905 -0.063289
805 -0.10264 -0.11877 -0.086772 -0.10253 -0.16685 -0.18193 -0.076954 -0.13338 -0.10409 -0.027943 0.011295 -0.024291 -0.018338 -0.0478
806 -0.098606 -0.13753 -0.093789 -0.098333 -0.17019 -0.19294 -0.075644 -0.12665 -0.076664 0.064284 -0.0058564 -0.022536 -0.0024257 -0.0545
807 -0.093802 -0.12248 -0.0887 -0.097677 -0.15861 -0.17697 -0.069007 -0.11714 -0.080858 0.065809 -0.0073246 -0.014952 -0.019005 -0.057373
808 -0.10242 -0.13581 -0.094406 -0.11464 -0.15986 -0.18986 -0.084833 -0.14016 -0.079684 0.035446 -0.01522 -0.051657 -0.017576 -0.075392
809 -0.098945 -0.13249 -0.10679 -0.11758 -0.16592 -0.20016 -0.094537 -0.13105 -0.09427 -0.025667 -0.035584 -0.040773 -0.033641 -0.074765
810 -0.11977 -0.14838 -0.098894 -0.11284 -0.18047 -0.20674 -0.098808 -0.13845 -0.097084 -0.057485 -0.038426 -0.052207 -0.029347 -0.081415
811 -0.11688 -0.14597 -0.08768 -0.11415 -0.16322 -0.1882 -0.079597 -0.1362 -0.074735 -0.049933 -0.037635 -0.060245 -0.021907 -0.078585
812 -0.098883 -0.12765 -0.095238 -0.10836 -0.16442 -0.17608 -0.078453 -0.14132 -0.099421 -0.054637 -0.028353 -0.035936 -0.0082089 -0.073288
813 -0.10229 -0.12089 -0.099373 -0.09065 -0.15563 -0.1743 -0.060505 -0.12115 -0.061454 -0.043624 -0.016461 -0.025171 -0.010407 -0.076283
814 -0.1207 -0.13195 -0.10208 -0.11129 -0.17242 -0.18081 -0.080234 -0.15342 -0.089045 -0.065126 0.0077754 -0.05089 -0.023941 -0.082907
815 -0.11634 -0.13447 -0.11146 -0.098519 -0.18146 -0.17489 -0.081659 -0.12823 -0.090767 -0.054788 0.03592 0.012473 -0.028199 -0.083819
816 -0.11932 -0.14038 -0.10378 -0.087503 -0.17623 -0.18219 -0.085743 -0.15414 -0.098057 -0.063281 0.06768 0.069714 -0.023722 -0.092363
817 -0.1102 -0.12951 -0.09349 -0.059167 -0.17548 -0.18372 -0.078316 -0.13523 -0.078504 -0.051954 0.07978 0.060089 -0.0040384 -0.078031
818 -0.11112 -0.12665 -0.088498 -0.049 -0.15134 -0.16845 -0.082073 -0.12339 -0.095148 -0.044758 0.08019 0.032997 -0.0037667 -0.066729
819 -0.12681 -0.13693 -0.11474 -0.076838 -0.17854 -0.17741 -0.083145 -0.14393 -0.10778 -0.067995 0.029599 -0.0090275 -0.02442 -0.096495
820 -0.11751 -0.12939 -0.10495 -0.061194 -0.16218 -0.17559 -0.083275 -0.1421 -0.082903 -0.05904 8.6697e-05 0.0036826 -0.00085413 -0.064807
821 -0.12359 -0.12703 -0.099981 -0.051914 -0.15652 -0.17169 -0.071073 -0.11605 -0.083722 -0.046919 -0.0023508 -0.0096695 -0.017114 -0.08581
822 -0.11764 -0.11346 -0.081011 -0.052395 -0.15722 -0.16273 -0.06505 -0.11743 -0.070989 -0.044457 0.0017069 -0.0001872 0.012166 -0.08173
823 -0.14166 -0.14411 -0.11597 -0.071591 -0.17578 -0.19344 -0.093858 -0.15336 -0.10166 -0.059447 -0.01873 -0.042599 -0.0097495 -0.082939
824 -0.12279 -0.13182 -0.11572 -0.066164 -0.15918 -0.17546 -0.078786 -0.1334 -0.090449 -0.051068 -0.029363 -0.038938 0.0068754 -0.094351
825 -0.14267 -0.15419 -0.11052 -0.083564 -0.18634 -0.20226 -0.10558 -0.14542 -0.096498 -0.06903 -0.036553 -0.046388 0.01368 -0.097009
826 -0.12459 -0.12773 -0.091347 -0.05743 -0.15729 -0.17785 -0.07785 -0.1241 -0.077004 -0.0038322 -0.015882 -0.031975 0.050011 -0.078216
827 -0.13224 -0.13217 -0.096027 -0.062384 -0.15898 -0.17696 -0.073309 -0.13245 -0.06653 0.071999 0.0018889 -0.032651 0.050446 -0.079623
828 -0.12202 -0.1359 -0.094985 -0.044566 -0.1768 -0.18161 -0.075537 -0.12446 -0.059716 0.051877 -0.012823 -0.034536 0.073168 -0.095437
829 -0.1236 -0.13214 -0.094292 -0.052497 -0.14853 -0.176 -0.081615 -0.13489 -0.078974 0.022154 -0.0051635 -0.036049 0.076545 -0.064762
830 -0.11615 -0.11605 -0.09438 -0.057632 -0.17052 -0.16631 -0.076739 -0.11401 -0.053525 -0.0044136 0.018914 -0.019855 0.09337 -0.066993
831 -0.11698 -0.12389 -0.088555 -0.044049 -0.16362 -0.17291 -0.084686 -0.14569 -0.076888 -0.018418 -0.0043889 -0.032434 0.083312 -0.076538
832 -0.12913 -0.1453 -0.11735 -0.073146 -0.17711 -0.19707 -0.11037 -0.15158 -0.10003 -0.048665 0.0014749 -0.046278 0.06619 -0.096052
833 -0.11835 -0.12031 -0.088953 -0.050517 -0.15608 -0.16269 -0.072392 -0.12088 -0.062368 -0.026384 0.048755 -0.010085 0.084244 -0.073394
834 -0.12176 -0.13146 -0.1068 -0.059505 -0.16793 -0.18033 -0.090657 -0.14955 -0.080097 -0.034625 0.068673 0.064626 0.085236 -0.085435
835 -0.14667 -0.15515 -0.11119 -0.078821 -0.1728 -0.18692 -0.092566 -0.15816 -0.10669 -0.04882 0.029823 0.069055 0.07592 -0.097224
836 -0.15115 -0.15492 -0.074485 -0.065802 -0.19207 -0.17536 -0.09464 -0.15015 -0.10502 -0.057237 0.014718 0.079712 0.078095 -0.10081
837 -0.11918 -0.12807 -0.0020021 -0.047928 -0.16333 -0.18012 -0.089357 -0.1328 -0.09161 -0.02703 0.024859 0.041857 0.12571 -0.059301
838 -0.13046 -0.12957 -0.0015024 -0.062021 -0.18262 -0.17714 -0.087456 -0.12823 -0.086206 -0.041203 -0.013972 0.013068 0.11861 -0.068177
839 -0.13159 -0.13827 -0.033269 -0.070426 -0.17286 -0.18848 -0.092018 -0.16082 -0.092636 -0.045144 -0.022037 -0.017795 0.12921 -0.067016
840 -0.12985 -0.14158 -0.036994 -0.053683 -0.16501 -0.16051 -0.082625 -0.13903 -0.075913 0.0063875 -0.0024525 -0.011669 0.15758 -0.025768
841 -0.13402 -0.13666 -0.076035 -0.060351 -0.17543 -0.18572 -0.1025 -0.13824 -0.073495 0.074954 -0.018719 -0.014537 0.16845 0.01123
842 -0.12571 -0.12867 -0.065693 -0.053002 -0.1589 -0.16628 -0.080464 -0.12241 -0.06964 0.095072 -0.006426 -0.0060297 0.19285 0.064508
843 -0.12245 -0.12859 -0.06622 -0.033541 -0.16284 -0.15976 -0.074518 -0.1226 -0.062925 0.080473 -0.010041 -0.0076525 0.20647 0.16224
844 -0.12821 -0.12704 -0.079416 -0.031148 -0.14749 -0.1702 -0.081767 -0.13324 -0.058543 0.033829 -0.0053437 0.012222 0.20505 0.15407
845 -0.13419 -0.13523 -0.092143 -0.064933 -0.16605 -0.18516 -0.0791 -0.14715 -0.095679 -0.014059 -0.040238 -0.029742 0.19188 0.12447
846 -0.11611 -0.13116 -0.063255 -0.030347 -0.15597 -0.16158 -0.069783 -0.12577 -0.058368 -0.010623 -0.019607 -0.0092112 0.18554 0.081231
847 -0.13744 -0.13798 -0.084198 -0.052327 -0.17368 -0.17569 -0.076942 -0.14969 -0.076951 -0.035219 -0.02787 -0.039989 0.16414 0.015302
848 -0.13932 -0.13735 -0.093891 -0.059317 -0.17933 -0.17336 -0.081744 -0.15553 -0.097785 -0.038472 -0.049089 -0.027895 0.15927 0.00022846
849 -0.12739 -0.12064 -0.07939 -0.063981 -0.17602 -0.17698 -0.079258 -0.14911 -0.091036 -0.032957 -0.032229 -0.036655 0.16432 -0.0072763
850 -0.12959 -0.12618 -0.075142 -0.054878 -0.16441 -0.16019 -0.090394 -0.1197 -0.073143 -0.024365 -0.026107 -0.02929 0.16878 0.0010816
851 -0.12706 -0.12531 -0.077762 -0.039873 -0.1582 -0.16508 -0.078595 -0.14203 -0.0569 -0.0083776 -0.028824 -0.048606 0.16897 0.0037494
852 -0.14013 -0.12142 -0.07318 -0.050214 -0.16852 -0.19322 -0.092776 -0.15345 -0.067985 -0.02737 -0.035321 -0.03153 0.15298 -0.033237
853 -0.12617 -0.10597 -0.07606 -0.036863 -0.14932 -0.16794 -0.075749 -0.12521 -0.061333 -0.0090543 -0.022242 -0.015696 0.1546 -0.0011009
854 -0.13288 -0.1184 -0.075678 -0.04695 -0.16487 -0.18691 -0.084575 -0.1229 -0.080955 -0.02478 -0.054889 -0.044498 0.14521 -0.0062301
855 -0.13222 -0.12328 -0.089602 -0.048669 -0.17791 -0.18 -0.10117 -0.1473 -0.084579 0.045895 -0.046593 -0.060489 0.13114 0.0026678
856 -0.12904 -0.11671 -0.077317 -0.04482 -0.18035 -0.19231 -0.085391 -0.14353 -0.056979 0.13438 -0.022028 -0.024008 0.14644 0.028717
857 -0.12733 -0.11215 -0.080375 -0.041724 -0.17135 -0.17544 -0.10217 -0.13247 -0.07498 0.11735 -0.032857 -0.045579 0.14427 0.038657
858 -0.11751 -0.12542 -0.09125 -0.060516 -0.17357 -0.18272 -0.09139 -0.1549 -0.074219 0.096336 -0.028308 -0.051029 0.14289 0.074045
859 -0.10756 -0.1112 -0.089126 -0.02811 -0.15878 -0.17881 -0.082055 -0.12686 -0.064437 0.062033 0.017255 -0.04146 0.15903 0.13003
860 -0.11113 -0.10081 -0.084539 -0.049205 -0.16799 -0.17113 -0.074291 -0.115 -0.067869 0.020667 0.06786 -0.041911 0.17493 0.16247
861 -0.099717 -0.11454 -0.081502 -0.027569 -0.16123 -0.15698 -0.099118 -0.11075 -0.069299 0.012947 0.063495 -0.041036 0.15753 0.2134
862 -0.1035 -0.11416 -0.092765 -0.044471 -0.16395 -0.14867 -0.060366 -0.12463 -0.0671 0.010093 0.058142 -0.046549 0.15868 0.18699
863 -0.11613 -0.11088 -0.096483 -0.039883 -0.14914 -0.13721 -0.078778 -0.12839 -0.073316 -0.0074341 0.0044059 -0.067018 0.13873 0.12341
864 -0.074756 -0.094095 -0.092772 -0.036548 -0.15599 -0.020321 -0.066507 -0.11665 -0.058526 -0.00082858 -0.022344 -0.051281 0.14923 0.080864
865 -0.076035 -0.11314 -0.10208 -0.05394 -0.16873 0.0048163 -0.089154 -0.13208 -0.075951 -0.0061289 -0.022351 -0.057323 0.16771 0.061083
866 -0.065318 -0.11906 -0.092002 -0.049509 -0.15169 0.020358 -0.085454 -0.13723 -0.072967 -0.012192 -0.03894 -0.05599 0.17998 0.06836
867 -0.065304 -0.10701 -0.089903 -0.037775 -0.14716 -0.032487 -0.087435 -0.12843 -0.062236 -0.0056705 -0.016264 -0.048664 0.18952 0.065054
868 -0.067084 -0.12234 -0.1072 -0.061473 -0.1638 -0.066679 -0.08909 -0.14189 -0.082631 -0.011085 -0.037237 -0.075854 0.17599 0.061881
869 -0.061738 -0.10764 -0.081784 -0.048554 -0.1639 -0.095211 -0.084138 -0.14797 -0.069726 -0.0030032 -0.031352 -0.052305 0.18411 0.056815
870 -0.067264 -0.10821 -0.10119 -0.061482 -0.15174 -0.11193 -0.099778 -0.15531 -0.084403 0.0022612 -0.035112 -0.069415 0.16682 0.071406
871 -0.065575 -0.021272 -0.092069 -0.054028 -0.15655 -0.12261 -0.10752 -0.1373 -0.074749 0.1298 -0.027805 -0.05028 0.16505 0.094552
872 -0.058932 0.06337 -0.092544 -0.053599 -0.16834 -0.13411 -0.094809 -0.14734 -0.097607 0.14716 -0.025984 -0.079144 0.15544 0.12943
873 -0.053616 0.040762 -0.076398 -0.029769 -0.15274 -0.13812 -0.068562 -0.13555 -0.039701 0.17445 -0.01579 -0.049987 0.14965 0.17061
874 -0.065928 -0.002499 -0.096258 -0.043475 -0.1728 -0.14687 -0.096024 -0.15676 -0.058952 0.12401 -0.04991 -0.067946 0.12689 0.22512
875 -0.056484 -0.03562 -0.088524 -0.048537 -0.1555 -0.13636 -0.091156 -0.12657 -0.055852 0.075242 -0.060159 -0.055584 0.10876 0.24403
876 -0.085926 -0.072367 -0.11661 -0.057223 -0.16783 -0.16654 -0.10867 -0.15365 -0.0747 0.020968 -0.068763 -0.091009 0.095314 0.18238
877 -0.051624 -0.05027 -0.089228 -0.017288 -0.15169 -0.14402 -0.077648 -0.138 -0.035935 0.034374 -0.044607 -0.062519 0.11854 0.14228
878 -0.055648 -0.070367 -0.095393 -0.016934 -0.15553 -0.14644 -0.099446 -0.14857 -0.055369 0.027107 -0.046302 -0.059932 0.094025 0.10065
879 -0.064033 -0.067329 -0.09799 -0.028502 -0.15709 -0.14409 -0.087475 -0.13354 -0.028408 0.016745 -0.046127 -0.063903 0.094146 0.079895
880 -0.063904 -0.069034 -0.092863 -0.036584 -0.14799 -0.15272 -0.099 -0.14261 -0.02134 0.009862 -0.042974 -0.084845 0.099636 0.079781
881 -0.068434 -0.048456 -0.086498 -0.042717 -0.17458 -0.15386 -0.092907 -0.14313 0.054637 0.0087616 -0.067065 -0.067796 0.10187 0.086069
882 -0.070386 -0.093432 -0.10415 -0.040804 -0.17234 -0.15726 -0.092628 -0.14864 0.0198 0.0060912 -0.076758 -0.074731 0.082679 0.045075
883 -0.066022 -0.079293 -0.10128 -0.0053842 -0.16617 -0.15774 -0.067011 -0.14098 -0.017929 0.01932 -0.058584 -0.061738 0.1048 0.073165
884 -0.066951 -0.098155 -0.101 -0.026344 -0.17432 -0.15252 -0.086687 -0.13191 -0.039118 0.0023708 -0.062629 -0.085171 0.11327 0.065843
885 -0.069404 -0.091766 -0.10688 -0.0010736 -0.16999 -0.16423 -0.089592 -0.1469 -0.049142 0.00047461 -0.071844 -0.076201 0.11645 0.045716
886 -0.063782 -0.071626 -0.092744 0.026522 -0.15883 -0.16806 -0.072983 -0.14447 -0.026508 0.020379 -0.059126 -0.067777 0.15201 0.070046
887 -0.06182 -0.070371 -0.09404 0.014002 -0.16009 -0.16166 -0.081306 -0.13324 -0.034173 0.008489 -0.06588 -0.083254 0.15596 0.068466
888 -0.067354 -0.050431 -0.081807 0.0084178 -0.15124 -0.15897 -0.066134 -0.12372 -0.015571 0.027287 -0.061887 -0.0447 0.15992 0.12148
889 -0.075321 -0.058917 -0.092318 -0.0022822 -0.16341 -0.15927 -0.073922 -0.14214 -0.042855 0.0072219 -0.058901 -0.06596 0.15945 0.23151
890 -0.059223 0.025703 -0.089925 0.012096 -0.13761 -0.1502 -0.065033 -0.12768 -0.024635 0.013111 -0.055988 -0.066136 0.17751 0.2795
891 -0.077854 0.072732 -0.033456 0.010857 -0.13225 -0.15606 -0.064606 -0.1424 -0.024427 0.0087683 -0.054052 -0.064502 0.17759 0.26273
892 -0.083085 0.10057 0.033343 0.0049972 -0.15806 -0.16329 -0.076858 -0.14277 -0.030413 -0.0024768 -0.071834 -0.076043 0.15308 0.20051
893 -0.087598 0.080861 0.053027 0.0016282 -0.15081 -0.14737 -0.093838 -0.14184 -0.025029 -0.0011552 -0.078613 -0.078516 0.15027 0.15553
894 -0.072026 0.035989 0.039437 -0.007168 -0.14502 -0.13975 -0.076094 -0.14678 -0.036477 0.00494 -0.070515 -0.077802 0.17267 0.12377
895 -0.082546 0.013917 0.025258 -0.0073348 -0.15006 -0.14123 -0.075801 -0.11207 -0.0036292 0.0032698 -0.062164 -0.067967 0.16011 0.1032
896 -0.073443 -0.0083003 -0.0034625 0.013457 -0.14406 -0.14248 -0.068313 -0.14042 -0.020609 -0.0045512 -0.045915 -0.070558 0.17668 0.095104
897 -0.092074 -0.010548 -0.035825 -0.0096593 -0.15543 -0.15733 -0.084246 -0.13689 -0.04386 -0.010947 -0.027686 -0.086673 0.14909 0.080786
898 -0.094586 -0.02944 -0.034468 -0.012321 -0.16024 -0.17426 -0.082832 -0.14801 -0.049025 -0.017639 0.014674 -0.077415 0.1419 0.078762
899 -0.098965 -0.017815 -0.048168 -0.0044884 -0.16588 -0.15418 -0.085511 -0.15509 -0.03774 -0.018486 0.049803 -0.076235 0.1318 0.058439
900 -0.097587 -0.024639 -0.044765 -0.012272 -0.148 -0.14732 -0.083573 -0.11655 -0.033483 7.3067e-05 0.061011 -0.05747 0.12547 0.064403
901 -0.10671 0.012256 -0.0567 -0.035389 -0.1716 -0.17055 -0.11027 -0.1464 -0.061926 -0.035666 0.0059599 -0.094137 0.10139 0.040698
902 -0.11922 0.09801 -0.066408 -0.034982 -0.16433 -0.1726 -0.081343 -0.14082 -0.070695 -0.038443 -0.02767 -0.096433 0.090871 0.011174
903 -0.09282 0.16835 -0.036283 -0.025257 -0.15515 -0.1416 -0.082657 -0.13914 -0.023405 -0.028292 -0.018489 -0.092361 0.11867 0.050831
904 -0.11187 0.16002 -0.051606 -0.015608 -0.15164 -0.15347 -0.095467 -0.14117 -0.053259 -0.033754 -0.053058 -0.072297 0.10178 0.039787
905 -0.095638 0.16144 -0.028621 -0.0050431 -0.14246 -0.14137 -0.06857 -0.14042 -0.025796 -0.011744 -0.024544 -0.068484 0.12132 0.052021
906 -0.097914 0.15338 -0.045474 -0.031835 -0.15392 -0.1404 -0.087276 -0.15749 -0.04899 -0.039302 -0.052985 -0.066221 0.10623 0.022797
907 -0.10914 0.13561 -0.028313 -0.01743 -0.16911 -0.13301 -0.088986 -0.1471 -0.06797 -0.040614 -0.053382 -0.080703 0.12011 0.01659
908 -0.096041 0.16084 0.06052 -0.024512 -0.14316 -0.12956 -0.07809 -0.13363 -0.039248 -0.032227 -0.066588 -0.058535 0.1497 0.037696
909 -0.097447 0.25991 0.074917 -0.00010206 -0.13253 -0.11649 -0.080604 -0.12873 -0.043752 -0.02434 -0.05177 -0.059961 0.16791 0.019011
910 -0.10106 0.24698 0.048148 -0.017728 -0.15144 -0.13188 -0.08631 -0.13449 -0.032177 -0.034035 -0.052307 -0.075952 0.15933 0.02067
911 -0.10817 0.25613 0.010154 -0.034286 -0.13253 -0.14924 -0.0737 -0.1386 -0.053116 -0.043975 -0.065201 -0.082274 0.15814 0.0038208
912 -0.11242 0.23779 -0.023589 -0.042033 -0.16249 -0.14568 -0.095039 -0.1412 -0.055003 -0.0519 -0.064289 -0.10097 0.13061 0.0022375
913 -0.10406 0.33064 -0.0081343 -0.038076 -0.14738 -0.12345 -0.07948 -0.14284 -0.055388 -0.049692 -0.065439 -0.078244 0.14405 0.009827
914 -0.13429 0.29674 -0.030727 -0.0346 -0.14473 -0.12209 -0.079009 -0.14367 -0.061395 -0.05515 -0.075396 -0.086266 0.12795 -0.0082877
915 -0.10452 0.28443 -0.019146 -0.04552 -0.14014 -0.12626 -0.077788 -0.13339 -0.064286 -0.044895 -0.064702 -0.07358 0.12457 0.0040758
916 -0.066885 0.27308 -0.023175 -0.033611 -0.1404 -0.12656 -0.094095 -0.1486 -0.044874 -0.049644 -0.072567 -0.083102 0.10821 -0.0018359
917 0.043721 0.28188 -0.02973 -0.034494 -0.14932 -0.097353 -0.083875 -0.11774 -0.033902 -0.038628 -0.069286 -0.075315 0.10062 -0.014527
918 0.083197 0.31382 -0.027352 -0.073702 -0.16733 -0.12632 -0.11447 -0.14708 -0.076268 -0.065652 -0.096028 -0.09118 0.064959 -0.019761
919 0.065636 0.33306 -0.025135 -0.033437 -0.15107 -0.11285 -0.080688 -0.13857 -0.063167 -0.042685 -0.066064 -0.0080403 0.075013 -0.021103
920 -0.0015882 0.30543 -0.03749 -0.034361 -0.13767 -0.10157 -0.088438 -0.13952 -0.061464 -0.032952 -0.0016482 0.13835 0.074424 -0.014846
921 -0.01667 0.31073 -0.020383 -0.012539 -0.12494 -0.097413 -0.089909 -0.1224 -0.03167 -0.024751 0.07852 0.17474 0.080147 -0.0062392
922 -0.02268 0.34354 -0.010285 0.00032038 -0.12179 -0.10938 -0.087268 -0.13183 -0.049883 0.00033859 0.091745 0.16309 0.08772 0.0058465
923 -0.035949 0.35953 -0.029154 0.021636 -0.12937 -0.10944 -0.080521 -0.13412 0.028154 0.024573 0.095104 0.14162 0.080029 -0.0093749
924 -0.066132 0.29667 -0.033613 0.009664 -0.14897 -0.13474 -0.10191 -0.1468 0.085802 0.02944 0.083734 0.061488 0.048871 -0.025949
925 -0.061781 0.2792 0.06237 -0.0085026 -0.14306 -0.13452 -0.11821 -0.13433 0.086946 0.11696 0.032955 0.035272 0.063427 -0.021926
926 -0.067723 0.27683 0.11956 0.018557 -0.13429 -0.13643 -0.086317 -0.13405 0.057108 0.17552 0.01897 0.051055 0.063513 -0.018692
927 -0.062237 0.24988 0.070278 -0.032343 -0.15219 -0.15783 -0.12237 -0.13391 -0.014719 0.15517 -0.014515 0.013022 0.056568 -0.037664
928 -0.051186 0.26521 0.043131 -0.005989 -0.14746 -0.14213 -0.10377 -0.14846 -0.0030824 0.14757 0.0019498 0.0071437 0.046049 -0.031918
929 -0.065504 0.25934 -0.0036182 -0.0083317 -0.15731 -0.14634 -0.10212 -0.15653 -0.02648 0.055016 -0.030137 -0.0045019 0.032118 -0.043881
930 -0.061344 0.30844 -0.024737 0.0026088 -0.15491 -0.14803 -0.10691 -0.16742 -0.027379 0.030099 -0.03741 -0.020307 0.024488 -0.048409
931 0.025174 0.34641 -0.018597 -0.020969 -0.15079 -0.14979 -0.099153 -0.15078 -0.029929 0.0015691 -0.059095 -0.017282 0.013452 -0.049172
932 0.12985 0.3101 -0.003742 0.0067107 -0.14374 -0.15176 -0.097603 -0.13591 -0.033171 0.01038 -0.029206 -0.0061743 0.044271 -0.028398
933 0.11695 0.26559 -0.0079225 0.015495 -0.14559 -0.13918 -0.090473 -0.12114 -0.0096179 0.004658 -0.028298 0.012541 0.032121 -0.03235
934 0.10004 0.21916 -0.0075087 0.030627 -0.13584 -0.14074 -0.09588 -0.13995 -0.029074 0.010243 -0.028582 0.0069325 0.028344 -0.046743
935 0.043215 0.17618 -0.032353 0.016432 -0.16226 -0.15579 -0.094786 -0.14731 -0.046138 -0.0073417 -0.067058 -0.012871 0.011911 -0.054252
936 0.021245 0.18202 -0.020253 0.033142 -0.14179 -0.14214 -0.087715 -0.12655 -0.024021 0.0079095 -0.031924 0.00047464 0.03274 -0.028447
937 0.030499 0.18853 0.0034258 0.068787 -0.12752 -0.12406 -0.079938 -0.13848 -0.0016911 0.018424 -0.022181 0.0041278 0.05411 -0.024686
938 -0.019092 0.13501 -0.029678 0.095391 -0.14734 -0.14086 -0.10939 -0.14333 -0.022568 -0.015461 -0.04477 -0.019033 0.015952 -0.048838
939 -0.023728 0.14227 -0.010979 0.14868 -0.13285 -0.14792 -0.092394 -0.12532 -0.014509 -0.0070475 -0.053117 -0.020937 0.012337 -0.048787
940 -0.0059459 0.13689 0.034016 0.19639 -0.13824 -0.13096 -0.088461 -0.13516 -0.034463 0.006724 -0.051719 -0.023266 0.015657 -0.043643
941 -0.032085 0.12981 0.10023 0.16519 -0.1393 -0.15452 -0.094761 -0.15373 -0.027384 -0.013529 -0.057922 -0.0057588 0.00051421 -0.059169
942 -0.032369 0.10652 0.091561 0.099788 -0.14648 -0.15203 -0.11158 -0.15233 -0.042008 -0.011169 -0.051585 0.050975 0.0035289 -0.058326
943 -0.035714 0.090095 0.044186 0.046664 -0.1616 -0.15405 -0.104 -0.15053 -0.055708 -0.0086301 0.0024137 0.13671 0.011949 -0.06368
944 -0.0079539 0.12722 0.0537 0.063166 -0.1295 -0.14224 -0.081568 -0.14357 -0.02769 0.013312 0.11051 0.23429 0.022734 -0.023676
945 -0.037331 0.088261 0.0015038 0.02512 -0.14672 -0.1451 -0.10251 -0.13919 -0.038291 -0.0037955 0.089053 0.18583 0.0063455 -0.042412
946 -0.039642 0.068419 -0.010969 0.029793 -0.14943 -0.14013 -0.097423 -0.14593 -0.028983 -0.013456 0.092384 0.14689 0.004382 -0.04165
947 -0.032351 0.063618 -0.0096254 0.017505 -0.15637 -0.13911 -0.09399 -0.13899 -0.041512 -0.021654 0.053369 0.082924 0.0013934 -0.043178
948 -0.038358 0.062763 -0.011118 0.0069422 -0.15231 -0.15373 -0.11254 -0.15029 -0.048249 -0.031576 0.012786 0.044645 -0.0025415 -0.047799
949 -0.01113 0.077695 -0.0016652 0.029248 -0.13484 -0.13079 -0.071726 -0.11469 -0.016516 -0.015316 0.026463 0.066384 0.0075991 -0.027592
950 0.075154 0.04946 -0.018518 0.0016479 -0.15523 -0.15855 -0.11148 -0.16009 -0.038314 -0.040576 -0.0082555 0.040552 -0.010356 -0.040368
951 0.16702 0.042145 -0.016337 0.022738 -0.14787 -0.14178 -0.08059 -0.13211 -0.016832 -0.026882 0.0078368 0.037326 -0.0037837 -0.044476
952 0.17116 0.025568 -0.0035545 -0.0011824 -0.16351 -0.14247 -0.09844 -0.16621 -0.053693 -0.052969 -0.022044 0.016526 -0.019722 -0.063489
953 0.19813 0.046593 0.12551 0.034028 -0.13635 -0.14008 -0.085862 -0.11763 -0.038764 -0.019433 -0.0050198 0.023463 0.01184 -0.05491
954 0.13166 0.017446 0.12615 0.023876 -0.15866 -0.16377 -0.087355 -0.13516 -0.030132 -0.042145 -0.038559 -0.0065125 -0.015084 -0.073313
955 0.089972 0.030424 0.14096 0.014016 -0.15253 -0.13861 -0.073813 -0.13897 -0.029861 -0.042816 -0.025782 0.030573 -0.011855 -0.057986
956 0.063152 0.0051536 0.071167 -0.014912 -0.17481 -0.16435 -0.10148 -0.17563 -0.057512 -0.06647 -0.048514 -0.0084197 -0.022961 -0.088731
957 0.055586 0.01769 0.085828 0.0042616 -0.15395 -0.16167 -0.069931 -0.1377 -0.030086 -0.043338 -0.02175 0.032316 -0.028068 -0.072742
958 0.069056 0.028273 0.068446 0.010831 -0.14273 -0.15459 -0.066749 -0.13349 -0.020402 -0.030686 -0.035125 0.076045 -0.015887 -0.055029
959 0.093381 0.0093099 0.040663 0.0030541 -0.15217 -0.15962 -0.086064 -0.1339 -0.019984 -0.04284 -0.0025443 0.096899 -0.024738 -0.072694
960 0.16944 0.0015357 0.052097 -0.014387 -0.14695 -0.14308 -0.079328 -0.11946 -0.032952 -0.028552 0.064878 0.21244 -0.02029 -0.065304
961 0.19427 -0.0070058 0.048169 -0.017089 -0.15706 -0.15739 -0.092578 -0.15675 -0.055704 -0.044757 0.08132 0.23207 -0.033425 -0.076506
962 0.29309 -0.0087862 0.13453 0.00012227 -0.15705 -0.14486 -0.080907 -0.11499 -0.012795 -0.028853 0.16628 0.23721 -0.020982 -0.055523
963 0.24327 -0.015247 0.17814 -0.011534 -0.16094 -0.11981 -0.045838 -0.1508 -0.049343 -0.043218 0.13661 0.17071 -0.026225 -0.080098
964 0.25144 -0.028036 0.18543 0.008095 -0.13765 0.16086 -0.021768 -0.13621 -0.042078 -0.044911 0.092672 0.12006 -0.033677 -0.062588
965 0.23438 0.001327 0.17627 0.019566 -0.13169 0.23901 -0.0056585 -0.11423 -0.031372 -0.023541 0.067314 0.13331 -0.011116 -0.042815
966 0.19286 -0.018094 0.13031 0.0071943 -0.15342 0.20235 -0.027205 -0.12832 -0.047028 -0.033765 0.055969 0.086195 -0.036479 -0.0097311
967 0.17657 -0.023883 0.086169 0.0020007 -0.13136 0.13279 -0.03865 -0.12089 -0.024084 -0.031421 0.039687 0.075465 -0.028897 0.070838
968 0.20156 -0.025712 0.078492 -0.0074186 -0.15246 0.053678 -0.044498 -0.13785 -0.026752 -0.031712 0.013492 0.086162 -0.012534 0.1347
969 0.21762 -0.042068 0.040853 -0.0266 -0.16077 0.0081711 -0.066664 -0.13856 0.019159 -0.046553 0.0044482 0.0282 -0.036179 0.14113
970 0.26393 -0.047749 0.052986 -0.013771 -0.14746 0.016339 -0.064274 -0.11567 0.12534 -0.022986 -0.00011409 0.041549 -0.020325 0.14856
971 0.36897 -0.031912 0.066005 0.014506 -0.12662 0.0026602 -0.042855 -0.092823 0.16506 0.00088309 0.023718 0.077575 -0.020334 0.070196
972 0.36962 -0.0066292 0.075075 0.00016485 -0.14683 -0.0090671 -0.032568 -0.11401 0.13265 0.059681 0.018467 0.074193 -0.011013 0.046983
973 0.32208 -0.034678 0.035914 -0.030243 -0.144 -0.039847 -0.061474 -0.15047 0.054804 0.097666 0.0063052 0.027284 -0.036552 0.0052643
974 0.29333 -0.063755 0.032798 -0.038577 -0.15252 -0.064236 -0.083183 -0.11562 0.02906 0.10011 -0.0095986 0.056572 -0.050635 -0.021187
975 0.24303 -0.050215 0.042775 -0.016097 -0.14031 -0.046426 -0.04541 -0.13717 0.023452 0.12935 -0.010228 0.10193 -0.032827 -0.014419
976 0.21535 -0.058968 0.02932 -0.022459 -0.14882 -0.053733 -0.067033 -0.13578 0.019358 0.11508 -1.9933e-05 0.13119 -0.022926 -0.0083556
977 0.15186 -0.063509 0.014752 -0.023088 -0.15101 -0.06606 -0.075681 -0.14799 -0.0003435 0.0678 0.072205 0.24148 -0.042896 -0.033175
978 0.15769 -0.067104 0.018783 -0.025103 -0.13537 -0.058513 -0.067965 -0.1258 0.027045 0.056112 0.089471 0.28136 -0.038219 -0.027775
979 0.14055 -0.054722 0.018597 -0.027436 -0.15157 -0.078838 -0.075597 -0.147 0.01323 0.029176 0.11425 0.26671 -0.025545 -0.035238
980 0.13109 -0.070807 0.014064 -0.024241 -0.14187 -0.071835 -0.057569 -0.13142 0.019674 0.027352 0.14879 0.2641 -0.040569 -0.031251
981 0.12653 -0.05709 -0.0035155 -0.021602 -0.14255 -0.084772 -0.051433 -0.13457 0.0067087 0.02106 0.14903 0.21211 -0.036054 -0.026039
982 0.12648 -0.080455 -0.015294 -0.040787 -0.13951 -0.099021 -0.071736 -0.12749 0.0036708 0.0091295 0.095348 0.15015 -0.023311 -0.027112
983 0.14038 -0.061141 0.02621 -0.0049487 -0.11836 -0.077882 -0.051452 -0.113 0.018184 0.022585 0.080524 0.1501 -0.014168 -0.0024549
984 0.10148 -0.080193 -0.021459 -0.046807 -0.15231 -0.10099 -0.07775 -0.14563 0.0016572 -0.0018473 0.033223 0.098403 -0.040782 -0.04943
985 0.10382 -0.067486 -0.011795 -0.033347 -0.14205 -0.094505 -0.062466 -0.11926 0.045029 0.0020887 0.039443 0.10777 -0.031656 -0.040667
986 0.10173 -0.071267 -0.010851 -0.029979 -0.14494 -0.10987 -0.06142 -0.14186 0.11847 -0.00096942 0.012871 0.10036 -0.026493 -0.035026
987 0.073201 -0.086726 -0.034704 -0.049357 -0.14774 -0.11257 -0.064053 -0.13761 0.17811 -0.0094386 -0.013307 0.094435 -0.047379 -0.064758
988 0.074194 -0.094314 -0.024834 -0.045542 -0.14386 -0.11705 -0.065893 -0.15049 0.16771 -0.0083331 -0.0083773 0.073634 -0.040483 -0.037276
989 0.056611 -0.11528 -0.044932 -0.05424 -0.15613 -0.12744 -0.087233 -0.14432 0.12523 -0.025555 -0.0092241 0.060581 -0.029064 -0.050488
990 0.067512 -0.075395 -0.035782 -0.048278 -0.14151 -0.098912 -0.064855 -0.14367 0.08182 -0.014869 -0.011557 0.071352 -0.014266 -0.04116
991 0.067698 -0.090476 -0.021125 -0.011437 -0.12827 -0.12061 -0.061226 -0.12608 0.06991 -0.0028213 0.019745 0.081655 -0.0078879 -0.045832
992 0.039418 -0.10723 -0.055931 -0.0084376 -0.15216 -0.11283 -0.077966 -0.15757 0.034543 -0.026295 -0.024454 0.053062 -0.03455 -0.051415
993 0.024222 -0.10265 -0.034607 0.002579 -0.15581 -0.11617 -0.078623 -0.14301 0.022342 -0.0276 -0.018401 0.039473 -0.037555 -0.053263
994 0.041542 -0.091075 -0.037654 0.073054 -0.13915 -0.10036 -0.063588 -0.13731 0.043556 -0.017665 -0.0075678 0.050915 -0.022311 -0.0087907
995 0.034915 -0.083072 -0.025944 0.22985 -0.12062 -0.11054 -0.050854 -0.12309 0.055103 -0.0052069 0.0046692 0.063538 -0.01176 0.086625
996 0.0075217 -0.10688 -0.044737 0.22033 -0.14611 -0.1103 -0.088564 -0.12694 0.032553 -0.032107 -0.033058 0.033359 -0.018011 0.11153
997 0.023638 -0.095508 -0.027004 0.19654 -0.13545 -0.11387 -0.060884 -0.13731 0.018159 -0.03278 -0.025823 0.036215 -0.018634 0.15718
998 0.012313 -0.11144 -0.054384 0.15154 -0.13694 -0.1172 -0.079443 -0.14316 0.028603 -0.037398 -0.053375 0.026101 -0.020807 0.16268
999 -0.015068 -0.11732 -0.062899 0.068946 -0.1415 -0.12633 -0.088699 -0.15451 0.024914 -0.044035 -0.024778 0.021812 -0.027066 0.135
1000 1.3946e-05 -0.11513 -0.045647 0.035824 -0.14073 -0.11718 -0.072127 -0.15268 0.027533 -0.046656 -0.024789 0.019101 -0.0081359 0.10886
1001 -0.0070597 -0.10951 -0.066582 0.025501 -0.13907 -0.13411 -0.067069 -0.15279 0.16296 -0.04443 -0.049852 0.0069422 -0.015604 0.075885
1002 -0.0086634 -0.10967 -0.060971 0.02339 -0.14024 -0.12551 -0.090217 -0.15072 0.20381 -0.045836 -0.047589 0.02931 -0.015181 0.048943
1003 -0.015545 -0.11959 -0.072228 0.018525 -0.1295 -0.13242 -0.084334 -0.14274 0.15995 -0.050019 -0.040178 0.0008612 -0.013167 0.034105
1004 -0.025578 -0.10868 -0.071143 0.023756 -0.0079732 -0.12474 -0.070588 -0.13376 0.14699 -0.048099 -0.057475 -0.0092985 -0.015988 0.0099406
1005 -0.026108 -0.10156 -0.063748 0.026982 0.12908 -0.13207 -0.076888 -0.14271 0.10029 -0.051209 -0.043418 -0.0031163 -0.013499 0.0057482
1006 -0.028569 -0.10978 -0.06367 0.035644 0.15098 -0.12945 -0.062031 -0.14868 0.073501 -0.045885 -0.048915 0.0068563 -0.011265 0.026297
1007 -0.035673 -0.11514 -0.065099 0.038558 0.18092 -0.12366 -0.075205 -0.14007 0.07288 -0.058504 -0.055726 -0.0020526 -0.025173 0.10695
1008 -0.02083 -0.11042 -0.061942 0.03005 0.13139 -0.11602 -0.072931 -0.11721 0.060996 -0.038377 -0.035993 0.003267 0.0040548 0.21379
1009 -0.024584 -0.10713 -0.06701 0.0054644 0.060618 -0.09556 -0.07703 -0.13411 0.065867 -0.040787 -0.046778 -0.0033574 0.013436 0.28226
1010 -0.031888 -0.14101 -0.074391 0.010074 -0.0014832 -0.0045669 -0.085094 -0.15291 0.039118 -0.057635 -0.062549 -0.02334 -0.0021876 0.30216
1011 -0.031988 -0.11992 -0.065841 0.013476 -0.0097103 0.2554 -0.074724 -0.1174 0.048248 -0.049925 -0.053971 -0.014025 0.017175 0.28261
1012 -0.04296 -0.11517 -0.076784 0.014551 -0.010145 0.2516 -0.076513 -0.14525 0.040212 -0.05075 -0.052401 -0.024195 0.017235 0.26614
1013 -0.049934 -0.11473 -0.078586 0.0094002 -0.022675 0.28877 -0.077533 -0.14445 0.043931 -0.054824 -0.058986 -0.021897 -0.0031944 0.22115
1014 -0.043103 -0.11833 -0.073915 0.019863 -0.009351 0.28969 -0.055495 -0.12393 0.050876 -0.041117 -0.060849 -0.0037632 0.013928 0.22501
1015 -0.049036 -0.11659 -0.054562 -0.015743 -0.023844 0.16399 -0.077318 -0.1395 0.053428 -0.031621 -0.058855 -0.014207 0.0030668 0.20636
1016 -0.066182 -0.13776 -0.069838 0.0015307 -0.024994 0.066955 -0.071744 -0.15152 0.038123 0.044517 -0.053409 -0.033801 0.0011056 0.21134
1017 -0.069655 -0.11782 -0.08405 0.012461 -0.028096 0.050477 -0.055841 -0.13503 0.032505 0.11712 -0.036008 -0.019715 0.0066046 0.20731
1018 -0.063104 -0.14121 -0.08698 0.0057035 -0.0475 0.01559 -0.0971 -0.16127 0.023035 0.18286 -0.032087 -0.024179 0.011078 0.22827
1019 -0.064669 -0.12233 -0.084152 0.0046096 -0.058078 0.005769 -0.08314 -0.1355 0.029634 0.19763 -0.0025073 -0.028941 0.01257 0.31803
1020 -0.065393 -0.12318 -0.08496 0.017456 -0.055798 -0.00086549 -0.069028 -0.12425 0.055179 0.15027 0.015329 0.013489 0.027893 0.36016
1021 -0.055845 -0.12601 -0.075966 -0.0027253 -0.032173 -0.010382 -0.081028 -0.1375 0.034807 0.071261 0.063022 0.0035138 0.024233 0.36152
1022 -0.085956 -0.15268 -0.10444 -0.028945 -0.064461 -0.048704 -0.0971 -0.15277 0.0011944 0.0072612 0.06712 -0.027697 0.0073943 0.40338
1023 -0.068894 -0.13496 -0.09035 -0.022812 -0.05882 -0.025158 -0.083989 -0.15021 0.014901 0.0052134 0.039951 -0.019955 0.021815 0.3979
1024 -0.0725 -0.12661 -0.081026 -0.0051359 -0.03489 -0.015175 -0.060385 -0.13509 0.025211 0.016436 0.018215 -0.0056579 0.031078 0.37696
1025 -0.083223 -0.14265 -0.09879 -0.025102 -0.063443 -0.033007 -0.081017 -0.13559 0.019053 0.0052332 -0.026186 -0.0085047 0.0087782 0.33695
1026 -0.08911 -0.13762 -0.091287 -0.015093 -0.056654 -0.028551 -0.076888 -0.14926 0.024131 0.0071954 -0.0043217 0.0035614 0.025204 0.31215
1027 -0.078685 -0.12824 -0.091969 -0.016147 -0.049207 -0.019849 -0.070437 -0.13671 0.032118 0.00065825 -0.035925 0.0051686 0.025521 0.31795
1028 -0.084 -0.1189 -0.092272 -0.038477 -0.075425 -0.046038 -0.079331 -0.14841 -0.0010136 -0.013328 -0.045917 -0.021523 0.020542 0.31639
1029 -0.096299 -0.13331 -0.092023 -0.022094 -0.062568 -0.05528 -0.086754 -0.12797 0.0091615 -0.009181 -0.021511 -0.013937 0.022905 0.37234
1030 -0.087665 -0.14828 -0.11617 -0.059393 -0.081637 -0.055721 -0.090955 -0.13756 0.0061197 -0.014217 -0.041652 -0.027089 0.021381 0.4085
1031 -0.093745 -0.12654 -0.10017 -0.031812 -0.066072 -0.053707 -0.062867 -0.13831 0.019903 0.0018218 -0.02424 -0.048475 0.012758 0.42534
1032 -0.084576 -0.14098 -0.10481 -0.030212 -0.053216 -0.076676 -0.075708 -0.13552 0.0057488 -0.0044865 -0.035293 -0.043641 -0.00212 0.4118
1033 -0.097364 -0.13964 -0.084723 -0.028324 -0.0624 -0.059203 -0.084595 -0.12539 0.01067 -0.0096159 -0.024431 -0.026752 0.020797 0.42602
1034 -0.093128 -0.12658 -0.082395 -0.026477 -0.065915 -0.050215 -0.074484 -0.11724 0.014363 -0.003696 -0.012302 -0.010332 0.014631 0.38833
1035 -0.089467 -0.1267 -0.099157 -0.042061 -0.076558 -0.066901 -0.089628 -0.14517 -0.0076925 -0.017425 -0.02349 -0.039138 0.015292 0.33044
1036 -0.073179 -0.11663 -0.10112 -0.0087027 -0.047013 -0.056973 -0.073446 -0.10709 0.012618 -0.0030166 -0.03102 -0.034018 0.01826 0.30241
1037 -0.1097 -0.16091 -0.11187 -0.048371 -0.089045 -0.071145 -0.087513 -0.13916 -0.0070798 -0.029098 -0.040994 -0.051709 -0.0041224 0.24271
1038 -0.094507 -0.12545 -0.087022 -0.014148 -0.063912 -0.019109 -0.060266 -0.11943 0.017894 -0.0085465 -0.01565 -0.02837 0.016014 0.26153
1039 -0.095175 -0.136 -0.092373 -0.024924 -0.075355 0.054907 -0.066673 -0.13182 0.0090241 -0.02253 -0.044691 -0.039274 0.013289 0.24831
1040 -0.094434 -0.13568 -0.10674 -0.018401 -0.06725 0.33054 -0.064075 -0.12488 0.022191 -0.020028 -0.042726 -0.058468 0.0083668 0.23268
1041 -0.094609 -0.12692 -0.091938 -0.03465 -0.072656 0.3871 -0.059348 -0.10968 0.065792 -0.015677 -0.031011 -0.043512 0.014371 0.23568
1042 -0.12494 -0.13028 -0.10482 -0.035358 -0.075231 0.40567 -0.073044 -0.12721 0.19189 -0.034295 -0.058393 -0.045848 -0.002412 0.21143
1043 -0.10234 -0.13464 -0.09661 -0.036349 -0.0015577 0.37461 -0.070706 -0.12615 0.21609 -0.023174 -0.030835 -0.035749 0.00334 0.22745
1044 -0.12119 -0.13359 -0.10314 -0.02932 0.21849 0.36609 -0.072142 -0.1241 0.20517 -0.039705 -0.052245 -0.069961 -0.013643 0.21045
1045 -0.10626 -0.12325 -0.093799 -0.030898 0.28451 0.34046 -0.060667 -0.11191 0.15174 -0.026331 -0.059548 -0.040671 -0.011522 0.19876
1046 -0.106 -0.1269 -0.094989 -0.023534 0.28196 0.44527 -0.041983 -0.10312 0.093254 -0.037254 -0.053701 -0.044368 -0.010231 0.19703
1047 -0.11937 -0.13173 -0.10358 -0.038859 0.23898 0.53442 -0.068577 -0.12653 0.065978 -0.042269 -0.076803 -0.067218 -0.02597 0.17195
1048 -0.1253 -0.1412 -0.10964 -0.033592 0.15256 0.55394 -0.070115 -0.11155 0.059456 -0.044412 -0.059971 -0.072571 -0.030603 0.15833
1049 -0.10259 -0.11946 -0.10581 -0.028061 0.13807 0.40875 -0.051814 -0.095588 0.060457 -0.036769 -0.054733 -0.040488 -0.016125 0.16938
1050 -0.11599 -0.1581 -0.11521 -0.054244 0.059412 0.31806 -0.056791 -0.11701 0.03812 -0.042471 -0.083417 -0.069035 -0.025432 0.18508
1051 -0.11923 -0.1438 -0.11192 -0.03222 0.038553 0.26802 -0.066189 -0.10149 0.044634 -0.054046 -0.086622 -0.069156 -0.024046 0.2961
1052 -0.10736 -0.12 0.13644 -0.023648 0.045848 0.23318 -0.069752 -0.11552 0.028954 -0.033951 -0.063297 -0.040861 -0.0032925 0.36571
1053 -0.10329 -0.1266 0.1353 -0.0407 0.04323 0.19344 -0.066498 -0.14718 0.029381 -0.056796 -0.066643 -0.060611 -0.015512 0.34471
1054 -0.10578 -0.069046 0.016398 -0.038177 0.040057 0.19386 -0.078659 -0.12089 0.044083 -0.035989 -0.07305 -0.060201 -0.0057844 0.29607
1055 -0.080409 -0.091596 -0.048853 -0.047014 0.04951 0.18042 -0.064753 -0.10543 0.053097 -0.043204 -0.078687 -0.047603 0.0043164 0.23176
1056 -0.069688 -0.14359 -0.084296 -0.063753 0.017511 0.15271 -0.087112 -0.13824 0.011338 -0.0586 -0.10277 -0.082331 0.0084254 0.16309
1057 -0.062109 -0.14226 -0.10086 -0.084494 0.068618 0.13616 -0.10293 -0.12178 0.0042954 -0.068672 -0.10124 -0.077818 0.02929 0.14935
1058 -0.027856 -0.13962 -0.10276 -0.050023 0.2816 0.13736 -0.07999 -0.1143 0.016609 -0.054632 -0.035887 -0.058043 0.029499 0.14663
1059 -0.027902 -0.11005 -0.074031 -0.014786 0.3595 0.16841 -0.050193 -0.10579 0.035069 -0.017085 0.036933 0.14403 0.066573 0.17459
1060 -0.068329 -0.13633 -0.09818 -0.022934 0.34887 0.13074 -0.06502 -0.11576 0.039017 -0.01828 0.10851 0.1813 0.048939 0.16204
1061 -0.082942 -0.09979 -0.10916 -0.035355 0.26028 0.11479 -0.075973 -0.11832 0.031848 -0.030588 0.16999 0.18047 0.030308 0.12763
1062 -0.088584 -0.10321 -0.10929 -0.051611 0.19053 0.096932 -0.065241 -0.12873 0.01506 -0.02975 0.15289 0.11854 0.015831 0.10968
1063 -0.076505 0.14015 -0.084452 -0.03128 0.17227 0.089214 -0.058164 -0.12647 0.030339 0.027218 0.13277 0.059621 0.046388 0.12952
1064 -0.094598 0.19905 -0.10203 -0.03777 0.11851 0.083453 -0.07663 -0.10855 0.024616 0.18606 0.047475 0.048195 0.038432 0.11926
1065 -0.082638 0.27597 -0.10297 -0.030735 0.12563 0.087943 -0.049952 -0.10085 0.073534 0.24796 0.037027 0.034832 0.048513 0.11448
1066 -0.12266 0.22285 -0.13265 -0.062994 0.087376 0.056021 -0.088794 -0.14201 0.1527 0.18453 -0.01146 -0.0051035 0.015039 0.090458
1067 -0.1226 0.19821 -0.13134 -0.056508 0.088512 0.047467 -0.091764 -0.13424 0.17783 0.15807 -0.017849 -0.0021431 0.029357 0.081637
1068 -0.11055 0.21252 -0.13021 -0.06338 0.091324 0.047696 -0.086639 -0.12791 0.18742 0.07525 -0.011101 -0.0057356 0.030592 0.097744
1069 -0.10465 0.15781 -0.14378 -0.045253 0.072401 0.058573 -0.075554 -0.12314 0.13801 0.041026 -0.0040811 0.0042208 0.049646 0.089268
1070 -0.12046 0.08643 -0.12948 -0.051952 0.08241 0.035906 -0.081718 -0.12536 0.073982 0.021687 -0.028733 0.011439 0.065803 0.076975
1071 -0.11037 0.064503 -0.12197 -0.03465 0.074638 0.056167 -0.082724 -0.10903 0.075234 0.017752 -0.015875 -0.0021669 0.059778 0.07621
1072 -0.10513 0.065693 -0.11242 -0.040091 0.10928 0.041641 -0.071749 -0.11668 0.039898 0.018503 -0.017192 -0.0097758 0.062096 0.097554
1073 -0.11967 0.042312 -0.11663 -0.024067 0.33998 0.15084 -0.073643 -0.11585 0.06117 0.017572 -0.024411 -3.0896e-05 0.059381 0.077646
1074 -0.1222 0.016704 -0.13302 -0.059682 0.37888 0.35657 -0.074274 -0.11543 0.013573 -0.0084394 -0.062406 -0.017997 0.043061 0.042125
1075 -0.10869 0.037349 -0.11486 -0.0080589 0.4147 0.53523 -0.059956 -0.088256 0.055891 0.026027 -0.01966 -0.0030408 0.078636 0.074282
1076 -0.1187 0.014764 -0.10874 0.14034 0.34086 0.47548 -0.058135 -0.096748 0.058836 0.0067223 -0.036199 -0.021417 0.067895 0.045585
1077 -0.11685 0.019795 -0.11218 0.20562 0.31947 0.36118 -0.050716 -0.1191 0.046583 0.012349 -0.042067 -0.0020483 0.069533 0.042064
1078 -0.12542 0.0028608 -0.12552 0.19752 0.23363 0.26469 -0.07921 -0.12626 0.048608 -0.0043437 -0.04998 -0.0409 0.069868 0.029939
1079 -0.12262 0.0066842 -0.10651 0.25326 0.20436 0.22018 -0.061622 -0.11295 0.1924 0.016746 -0.033313 -0.016739 0.09499 0.037389
1080 -0.13068 -0.015823 -0.11977 0.21157 0.16695 0.16376 -0.080858 -0.11783 0.22104 0.0064144 -0.054463 -0.017252 0.097163 0.024644
1081 -0.12412 0.0022203 -0.11507 0.1378 0.16793 0.14722 -0.078255 -0.12736 0.26384 0.020278 -0.043042 -0.0078528 0.093977 0.027072
1082 -0.12112 -0.019506 -0.11099 0.089278 0.12908 0.12185 -0.077246 -0.10817 0.18842 0.016833 -0.057629 -0.0068052 0.081634 0.026098
1083 -0.11455 -0.013029 -0.1157 0.11082 0.14601 0.11359 0.13944 -0.089729 0.13179 0.066546 -0.016378 -0.0025903 0.10108 0.030848
1084 -0.13537 -0.021912 -0.13027 0.08864 0.11224 0.088207 0.13444 -0.13018 0.096034 0.17232 -0.02265 -0.021666 0.0982 0.0065855
1085 -0.14527 -0.049332 -0.12177 0.083627 0.11805 0.079414 0.10007 -0.09237 0.10115 0.25042 -0.028857 -0.020686 0.092011 0.014595
1086 -0.12397 -0.043407 -0.10741 0.099478 0.1187 0.075572 0.013582 -0.12139 0.092136 0.28356 0.091683 -0.009946 0.13527 0.024354
1087 -0.13011 -0.035905 -0.11492 0.09897 0.11642 0.075406 -0.00048201 -0.10223 0.1088 0.24465 0.1267 -0.001091 0.13122 0.0098775
1088 -0.13477 -0.031797 -0.11016 0.10042 0.098265 0.06751 -0.0047317 -0.1222 0.081594 0.15232 0.13438 -0.023928 0.13084 0.01163
1089 -0.1284 -0.042432 -0.11378 0.11289 0.10744 0.0714 -0.021984 -0.12092 0.099804 0.088529 0.070514 -0.037531 0.11545 -0.00095776
1090 -0.1137 -0.040058 -0.12034 0.10786 0.10454 0.067091 -0.016212 -0.10535 0.092511 0.084173 0.021833 -0.017492 0.1383 0.0076127
1091 -0.14161 -0.053165 -0.12342 0.089528 0.088386 0.044774 -0.021094 -0.086527 0.10046 0.051674 -0.0058726 -0.031623 0.11153 -0.0017046
1092 -0.12745 -0.064354 -0.1249 0.11913 0.093495 0.052446 -0.0087346 -0.10679 0.13424 0.050512 -0.0014999 -0.039897 0.12263 -0.00066594
1093 -0.12823 -0.052885 -0.12967 0.11731 0.085653 0.025945 -0.0092745 -0.090361 0.16623 0.05415 0.0053286 -0.020152 0.13466 -0.0043557
1094 -0.13664 -0.078019 -0.13077 0.084498 0.061941 0.016345 -0.052168 0.04576 0.21185 0.040443 -0.017193 -0.046086 0.11135 -0.013608
1095 -0.12405 -0.056149 -0.12615 0.11614 0.074263 0.01805 -0.029316 0.061331 0.24153 0.054607 -0.015521 -0.05044 0.14961 -0.0098906
1096 -0.14819 -0.080991 -0.11833 0.091146 0.055704 0.0097237 -0.029499 0.042519 0.17076 0.030297 -0.043321 -0.049289 0.1323 -0.014233
1097 -0.14813 -0.069369 -0.13074 0.10428 0.044842 0.00092797 -0.04246 -0.0070943 0.10623 0.036052 -0.032293 -0.040037 0.12927 -0.025743
1098 -0.14288 -0.091453 -0.13248 0.094373 0.066862 0.032005 -0.038605 -0.025528 0.11 0.037672 -0.024859 -0.071039 0.12109 -0.030428
1099 -0.14641 -0.068307 -0.13199 0.09851 0.050267 0.047871 -0.037861 -0.045698 0.10614 0.03728 -0.025384 -0.033511 0.11285 -0.028089
1100 -0.15411 -0.1052 -0.1348 0.080015 0.025877 0.069614 -0.058605 -0.071027 0.073302 0.012518 -0.052245 -0.074894 0.082115 -0.043913
1101 -0.15492 -0.092303 -0.13287 0.086354 0.02509 0.11182 -0.053749 -0.054738 0.079234 0.016259 -0.028566 -0.069015 0.09222 -0.026019
1102 -0.13714 -0.085696 -0.13169 0.10621 0.027075 0.3905 -0.056965 -0.051234 0.062957 0.022158 -0.05139 -0.046067 0.095081 -0.032209
1103 -0.15036 -0.086768 -0.12904 0.10576 0.035267 0.4603 -0.0608 -0.012067 0.061868 0.0057914 -0.046501 -0.049586 0.093724 -0.034199
1104 -0.14331 -0.091251 -0.15494 0.11521 0.026496 0.44903 -0.056761 0.092101 0.055291 0.012065 -0.046669 -0.042583 0.096626 -0.046621
1105 -0.14684 -0.096814 -0.12598 0.15283 0.016089 0.3255 -0.047929 0.16532 0.087491 0.018682 -0.068951 -0.045288 0.093625 -0.040042
1106 -0.1336 -0.10029 -0.13547 0.1559 0.016074 0.24231 -0.066167 0.10119 0.057705 0.0053164 -0.054409 -0.052585 0.096402 -0.038009
1107 -0.12687 -0.094455 -0.11779 0.16339 0.069773 0.19908 -0.0384 0.064761 0.058377 0.017202 -0.04265 -0.036859 0.10149 -0.050182
1108 -0.14743 -0.098742 -0.11614 0.23118 0.32248 0.16533 -0.035112 0.045044 0.082052 0.015832 -0.049698 -0.054218 0.09163 -0.045804
1109 -0.13281 -0.080005 -0.097218 0.37709 0.4404 0.13957 0.11235 0.057523 0.059107 0.0084617 0.033782 -0.034098 0.11257 -0.026557
1110 -0.1268 -0.077213 -0.08494 0.39673 0.4191 0.15552 0.14924 0.12037 0.097232 0.033895 0.078883 0.1771 0.12808 -0.029278
1111 -0.12995 -0.078572 -0.096553 0.39215 0.41348 0.14332 0.044396 0.17244 0.070281 0.029474 0.13671 0.22415 0.12575 -0.03686
1112 -0.12799 -0.086687 -0.10866 0.34948 0.42817 0.14765 0.010571 0.12873 0.05738 0.023529 0.20847 0.24428 0.1074 -0.046045
1113 -0.13615 -0.094877 -0.10284 0.27563 0.30675 0.14895 -0.0061755 0.13419 0.056627 0.022315 0.20804 0.22769 0.093017 -0.047653
1114 -0.14407 -0.10108 -0.11745 0.2088 0.21022 0.11619 -0.016381 0.12975 0.073495 0.014415 0.18075 0.14114 0.089131 -0.041167
1115 -0.15617 -0.12375 -0.14062 0.15155 0.14392 0.085908 -0.039963 0.095302 0.046552 -0.027262 0.078083 0.040626 0.076077 -0.048277
1116 -0.13009 -0.10108 -0.11449 0.17484 0.16281 0.093122 -0.011952 0.27778 0.068612 0.0074625 0.072455 0.058368 0.11713 -0.0037743
1117 -0.13854 -0.10364 -0.11748 0.15999 0.14485 0.070295 -0.020863 0.24743 0.035906 0.044579 0.049527 0.031288 0.10475 -0.018829
1118 -0.13907 -0.10062 -0.07115 0.15224 0.12087 0.080928 -0.034126 0.16415 0.042677 0.20598 0.071876 0.029184 0.10733 -0.012754
1119 -0.11541 -0.090395 0.07928 0.19155 0.15203 0.062131 -0.020841 0.15661 0.075183 0.28441 0.049525 0.050429 0.13975 0.0032939
1120 -0.1237 -0.10368 0.089283 0.13875 0.1053 0.047721 -0.058436 0.12389 0.027407 0.26365 0.031147 0.0071357 0.10538 -0.040196
1121 -0.12141 -0.087887 0.11853 0.16906 0.14102 0.058268 -0.024782 0.14954 0.070498 0.26428 0.059445 0.04086 0.12389 -0.028843
1122 -0.12619 -0.10149 0.10137 0.15681 0.13393 0.035853 -0.047361 0.24647 0.042629 0.19949 0.028702 0.02504 0.10711 -0.055433
1123 -0.1368 -0.10048 0.043213 0.15162 0.18353 0.031773 -0.038147 0.28525 0.032756 0.12082 0.082042 0.07478 0.10539 -0.048305
1124 -0.13185 -0.10985 -0.0015256 0.13669 0.37989 0.021626 -0.02472 0.26335 0.031142 0.096846 0.12378 0.23189 0.088535 -0.065416
1125 -0.12719 -0.098462 -0.022813 0.15354 0.44762 0.021955 0.16212 0.16624 0.028441 0.086648 0.13995 0.30211 0.10446 -0.067037
1126 -0.090792 -0.10334 -0.022101 0.14549 0.42745 0.028799 0.18632 0.15572 0.024877 0.083194 0.13625 0.29686 0.1091 -0.051602
1127 -0.078491 -0.10608 -0.037084 0.13893 0.31542 0.01894 0.056029 0.13393 0.029128 0.073711 0.10355 0.29088 0.1077 -0.06622
1128 -0.051894 -0.11723 -0.04113 0.12875 0.20836 -0.0029429 0.014184 0.13618 0.01224 0.062455 0.11867 0.21079 0.084621 -0.073518
1129 -0.047924 -0.11393 -0.002482 0.13479 0.19504 0.0043386 0.020953 0.12862 -0.0019574 0.076054 0.10886 0.20749 0.09714 -0.068977
1130 -0.044351 -0.094489 0.099858 0.13211 0.17313 0.017667 0.0015613 0.11946 0.024299 0.079089 0.10955 0.21079 0.1116 -0.063349
1131 -0.067868 -0.11422 0.17932 0.13294 0.16147 -0.0098103 0.010935 0.28531 0.023167 0.076186 0.097264 0.18181 0.10166 -0.080278
1132 -0.024015 -0.097867 0.1997 0.1468 0.16058 -0.023022 0.008446 0.3593 -0.0021907 0.084096 0.11738 0.17125 0.11889 -0.070409
1133 -0.0019812 -0.099685 0.19412 0.17358 0.16007 0.0051748 0.011922 0.35286 0.026648 0.097173 0.14087 0.12497 0.12234 -0.061061
1134 0.0042217 -0.1077 0.18603 0.21624 0.14269 -0.02476 -0.0077477 0.31743 -0.0052536 0.078705 0.11348 0.14362 0.11883 -0.090909
1135 0.042415 -0.1016 0.16046 0.34453 0.14371 0.019378 0.0044282 0.33409 0.0093689 0.17118 0.15739 0.27779 0.12593 -0.088135
1136 0.11016 -0.092419 0.1493 0.40591 0.18373 0.33155 0.013747 0.26279 0.031633 0.34825 0.20075 0.40269 0.14524 -0.066073
1137 0.22061 -0.11366 0.096304 0.38464 0.14815 0.46595 0.015103 0.237 0.032989 0.36134 0.32027 0.38251 0.10439 -0.073303
1138 0.19199 -0.11228 0.083714 0.3495 0.1312 0.51706 0.0020245 0.19596 0.0082803 0.32929 0.37713 0.40631 0.10744 -0.082505
1139 0.11017 -0.11326 0.081979 0.3129 0.12616 0.5191 0.01067 0.19736 0.019826 0.3076 0.38719 0.37322 0.11738 -0.077306
1140 0.067797 -0.10203 0.12578 0.28224 0.13386 0.39481 0.018172 0.20239 0.030283 0.21754 0.35008 0.33887 0.12582 -0.074063
1141 0.045198 -0.11119 0.27434 0.25418 0.12917 0.2472 -0.017995 0.15349 -0.0084889 0.14789 0.29681 0.29912 0.09439 -0.074559
1142 0.056638 -0.09686 0.30069 0.24828 0.12262 0.20902 -0.012439 0.31285 -0.01045 0.12857 0.25934 0.26664 0.10324 -0.061286
1143 0.044829 -0.10793 0.30712 0.24536 0.11154 0.181 -0.015689 0.40238 -0.00059302 0.12088 0.23782 0.30765 0.091798 -0.077326
1144 0.07157 -0.10034 0.25118 0.27278 0.11577 0.16879 0.0090692 0.37956 0.0012896 0.12553 0.27096 0.43173 0.11465 -0.054245
1145 0.10586 -0.10037 0.24257 0.31316 0.11369 0.15855 -0.0044274 0.29867 0.028328 0.13845 0.26294 0.49184 0.13131 -0.054643
1146 0.12433 -0.090763 0.19563 0.33445 0.10439 0.15897 -0.0022809 0.25781 0.015778 0.12928 0.25731 0.48386 0.15289 -0.065128
1147 0.10282 -0.012946 0.14612 0.32582 0.076301 0.094854 -0.03512 0.18653 -0.0010781 0.10172 0.21351 0.48995 0.12784 -0.076632
1148 0.093587 0.16996 0.14033 0.34765 0.07623 0.11915 -0.020059 0.23388 0.018103 0.1235 0.23353 0.48134 0.14529 -0.070962
1149 0.086538 0.23453 0.15256 0.44865 0.10543 0.0942 -0.01941 0.19597 0.020129 0.12714 0.22891 0.51058 0.1462 -0.078034
1150 0.086098 0.27013 0.21325 0.45095 0.10037 0.084346 -0.014746 0.19299 0.010698 0.12139 0.25454 0.54424 0.14761 -0.061421
1151 0.079999 0.18334 0.35667 0.45918 0.077976 0.087853 0.0037708 0.19706 0.018569 0.1236 0.24876 0.53498 0.11538 -0.07152
1152 0.076118 0.097033 0.38363 0.43276 0.093159 0.10184 0.016646 0.19884 0.031497 0.14933 0.25049 0.5225 0.1201 -0.061691
1153 0.043258 0.034784 0.34913 0.33598 0.046714 0.0531 -0.012655 0.16589 -0.0053851 0.21809 0.25072 0.5689 0.083335 -0.084343
1154 0.075604 0.026345 0.36021 0.33654 0.06385 0.047463 0.18425 0.17159 0.018661 0.3703 0.3936 0.60269 0.094015 -0.059669
1155 0.084718 0.029704 0.32989 0.29788 0.058101 0.044129 0.23935 0.15177 0.0003454 0.37935 0.4632 0.57484 0.086173 -0.057326
1156 0.075112 0.00071296 0.27157 0.32286 0.04595 0.026406 0.060946 0.13319 0.0051281 0.35968 0.4565 0.56711 0.084742 -0.071042
1157 0.059079 0.008773 0.24279 0.31533 0.047421 0.029441 0.039737 0.14344 0.0045292 0.31313 0.44166 0.56946 0.073094 -0.066675
1158 0.051782 -0.0021133 0.20603 0.33048 0.044587 0.010919 0.021721 0.13209 -0.0049866 0.2404 0.38059 0.57809 0.091437 -0.085669
1159 0.039157 -0.0098868 0.1809 0.32012 0.025823 -0.011458 0.014825 0.11006 -0.0055741 0.16866 0.31418 0.59136 0.063712 -0.086525
1160 0.031816 -0.03184 0.16909 0.3172 0.033104 -0.01343 -0.0025431 0.10995 0.010271 0.1559 0.31663 0.57668 0.084777 -0.087089
1161 0.021695 -0.0055892 0.23394 0.37521 0.047286 0.0077223 0.01786 0.13403 0.025166 0.16295 0.29603 0.61467 0.094385 -0.072642
1162 0.0059427 -0.016806 0.37388 0.43317 0.025859 -0.0297 -0.002461 0.09814 0.041091 0.13237 0.25856 0.55659 0.075966 -0.094881
1163 0.010824 -0.028875 0.40578 0.48376 0.038322 -0.015658 0.010741 0.10599 0.15478 0.14442 0.28347 0.56785 0.066393 -0.084985
1164 -0.0046797 -0.034463 0.3991 0.46156 0.024731 -0.031377 -0.0054716 0.099023 0.18785 0.13179 0.23921 0.55782 0.064181 -0.08202
1165 -0.0031755 -0.021599 0.36548 0.42623 0.020693 -0.03409 -0.012136 0.099608 0.16746 0.1238 0.22834 0.51805 0.067672 -0.044905
1166 0.026635 0.066692 0.3787 0.39292 0.036707 -0.014976 0.0067988 0.096171 0.12072 0.13795 0.23985 0.56688 0.085406 -0.013743
1167 0.0042104 0.19776 0.38689 0.30438 0.029668 -0.044187 -0.023683 0.070834 0.024808 0.11375 0.19925 0.52907 0.054713 0.00061993
1168 -0.0048593 0.28781 0.43568 0.2799 0.029664 -0.032343 -0.0054069 0.088632 0.05958 0.1226 0.2024 0.5481 0.067743 0.027439
1169 -0.013216 0.2979 0.36296 0.24891 0.024829 -0.044605 -0.01848 0.074777 0.054652 0.12231 0.23772 0.47591 0.07136 0.045261
1170 -0.025154 0.26739 0.31307 0.2381 0.026198 -0.052016 -0.011584 0.076547 0.052145 0.12071 0.37024 0.44556 0.058921 0.012991
1171 -0.032412 0.31712 0.2766 0.24325 0.050329 -0.005384 0.0061622 0.091917 0.046091 0.128 0.36437 0.38523 0.081274 -0.0092276
1172 -0.026427 0.35372 0.22889 0.20855 0.030524 0.23196 0.0033358 0.083067 0.04829 0.12256 0.36873 0.37985 0.055928 -0.05429
1173 -0.030642 0.43777 0.23006 0.22826 0.027477 0.39502 -0.015115 0.067839 0.017796 0.10988 0.39047 0.34309 0.050958 -0.050224
1174 -0.038815 0.46591 0.20559 0.18989 0.014076 0.41092 -0.012268 0.049558 0.020482 0.091537 0.33875 0.34614 0.059753 -0.046991
1175 -0.041327 0.50901 0.19283 0.18836 0.023565 0.43015 -0.026441 0.066658 0.025758 0.091219 0.2905 0.31416 0.073142 -0.056102
1176 -0.044684 0.49727 0.19503 0.17875 -0.0050388 0.24661 -0.025957 0.047654 0.026292 0.075622 0.22001 0.30615 0.038374 -0.077966
1177 0.032615 0.51614 0.22084 0.20668 0.027553 0.16188 -0.011996 0.043258 0.064674 0.085717 0.24195 0.3224 0.065109 -0.048104
1178 0.1952 0.53143 0.21687 0.20631 0.030808 0.14277 0.0014863 0.046926 0.17351 0.10079 0.21787 0.343 0.068013 -0.04186
1179 0.28608 0.55594 0.21686 0.20015 0.0064116 0.10265 -0.0092326 0.055934 0.23706 0.091325 0.20675 0.31513 0.057283 -0.062858
1180 0.26958 0.57922 0.21918 0.18531 0.023127 0.070756 0.18063 0.051211 0.25578 0.088623 0.1897 0.30541 0.071707 -0.036976
1181 0.19652 0.58394 0.19595 0.1715 0.015467 0.069986 0.23473 0.058466 0.19346 0.081636 0.16593 0.30443 0.070728 -0.042708
1182 0.086017 0.59912 0.18774 0.16976 0.020385 0.061408 0.21581 0.038425 0.10335 0.076488 0.18525 0.28416 0.053723 -0.066197
1183 0.052522 0.58285 0.18611 0.16441 0.017341 0.043772 0.19093 0.05419 0.074283 0.076167 0.1753 0.25628 0.062868 -0.065775
1184 0.029371 0.62828 0.14882 0.12189 -0.019528 0.010356 0.074705 0.0059917 0.065764 0.043037 0.15942 0.25115 0.043597 -0.071087
1185 0.04764 0.67251 0.16674 0.15201 0.010788 0.029262 0.078117 0.06097 0.086509 0.072374 0.27333 0.26154 0.06899 -0.051734
1186 0.034594 0.67378 0.1364 0.15945 0.010642 0.015273 0.033668 0.038176 0.11607 0.060965 0.35562 0.25935 0.066373 -0.056777
1187 0.015544 0.6247 0.11566 0.10734 -0.018215 -0.018867 0.032509 0.015972 0.18104 0.048416 0.33912 0.24181 0.057693 -0.058853
1188 0.029027 0.57458 0.12025 0.1373 -0.01917 -0.012685 0.021221 0.025715 0.18069 0.059085 0.32663 0.23731 0.052379 -0.071578
1189 0.013568 0.52962 0.10062 0.12417 -0.02555 -0.01869 0.029385 0.0056798 0.19937 0.042897 0.32817 0.22098 0.036899 -0.072389
1190 0.022685 0.48806 0.095696 0.11658 -0.013417 -0.0040422 0.035681 0.0152 0.20203 0.056766 0.28367 0.23066 0.056273 -0.071461
1191 0.00087354 0.4378 0.087173 0.1029 -0.013455 -0.042098 0.020181 0.0082107 0.24949 0.031586 0.22826 0.18718 0.045765 -0.081805
1192 0.0066444 0.4224 0.077796 0.092999 -0.020805 -0.045467 0.016018 0.0030268 0.32915 0.034787 0.19148 0.16812 0.048827 -0.086317
1193 0.0026349 0.3987 0.07439 0.10416 -0.032695 -0.028358 0.04367 0.0043898 0.36456 0.029505 0.17893 0.17862 0.053127 -0.081086
1194 -0.002119 0.43086 0.083269 0.095504 -0.022219 -0.033938 0.034814 -0.0013861 0.32326 0.036434 0.17694 0.15686 0.058413 -0.078688
1195 -0.011875 0.64479 0.071429 0.076933 -0.0193 -0.044325 0.019756 -0.0088859 0.26869 0.02559 0.15053 0.16653 0.0412 -0.079477
1196 0.0029155 0.67582 0.092073 0.098734 -0.026079 -0.035654 0.029874 0.015691 0.2459 0.04361 0.16438 0.20659 0.050013 -0.069601
1197 -0.014053 0.60781 0.044273 0.051462 -0.053013 -0.062092 -0.0051179 -0.038708 0.19173 0.0051333 0.13879 0.12236 0.043425 -0.06848
1198 -0.033496 0.58243 0.051176 0.076072 -0.035206 -0.064191 0.012082 -0.00368 0.24375 0.020735 0.14187 0.15889 0.026585 -0.018064
1199 -0.036421 0.50337 0.041915 0.064977 -0.05575 -0.072608 0.0070766 -0.017387 0.28322 0.0082389 0.15297 0.13937 0.030315 0.016995
1200 -0.044777 0.39659 0.026738 0.040119 -0.066261 -0.073007 -0.021524 -0.035561 0.25573 -0.0069595 0.15179 0.10423 0.014127 0.049257
1201 -0.011897 0.40886 0.054395 0.079544 -0.016039 -0.051889 0.018299 0.01609 0.32655 0.031259 0.18205 0.17179 0.055856 0.13037
1202 -0.053902 0.33185 0.011641 0.064312 -0.056573 -0.083988 -0.014952 -0.020209 0.35084 -0.010211 0.17853 0.097273 0.0198 0.073331
1203 -0.03622 0.31869 0.021616 0.051899 -0.057062 -0.070668 -0.00081187 -0.0078111 0.39443 0.013954 0.29648 0.133 0.032853 0.064633
1204 -0.052422 0.28551 -0.0047453 0.044606 -0.080528 -0.096677 0.00091968 -0.020261 0.35779 0.0070346 0.27826 0.10443 0.0085931 0.01397
1205 -0.03879 0.28202 -0.011647 0.035733 -0.047778 -0.08668 -0.0040661 -0.033131 0.28418 -0.00072458 0.29775 0.13604 0.012975 0.015801
1206 -0.058334 0.24353 0.0017677 0.029039 -0.07536 -0.11488 -0.031949 -0.051374 0.24312 -0.013316 0.2558 0.095786 0.006895 -0.010425
1207 -0.051657 0.24797 -0.0055751 0.025323 -0.077459 -0.10256 -0.02676 -0.042836 0.20486 -0.011462 0.23784 0.084512 0.0029689 -0.017843
1208 -0.066211 0.2287 -0.01204 0.0046029 -0.075567 -0.11238 -0.018243 -0.035909 0.19476 -0.010437 0.21832 0.092601 -0.014587 -0.02981
1209 -0.072761 0.21695 -0.01469 0.025959 -0.05341 -0.11508 0.16423 -0.046448 0.19688 -0.018967 0.17831 0.081134 -0.025741 -0.037204
1210 -0.065704 0.21483 -0.0066808 0.016988 -0.074232 -0.11336 0.2414 -0.048167 0.18849 -0.017697 0.15079 0.079302 -0.0073638 0.041498
1211 -0.064068 0.21003 -0.0029845 0.028549 -0.064469 -0.10522 0.23106 -0.051491 0.22581 -0.0072254 0.14731 0.072761 -0.0017734 0.11657
1212 -0.084846 0.17185 -0.016919 0.0093418 -0.077664 -0.12972 0.12204 -0.036877 0.29263 -0.022495 0.11423 0.04252 -0.01 0.13388
1213 -0.077697 0.18156 -0.025259 0.017845 -0.058929 -0.12277 0.053264 -0.061245 0.36695 -0.0074098 0.1094 0.062653 -0.012395 0.17596
1214 -0.057617 0.18774 -0.0035729 0.036002 -0.060442 -0.11386 0.051028 -0.056069 0.39964 0.052456 0.13283 0.094065 0.0060498 0.16688
1215 -0.065286 0.15475 -0.017567 0.029981 -0.079764 -0.12375 0.023259 -0.044179 0.34742 0.13474 0.13679 0.058053 -0.0084175 0.12634
1216 -0.074625 0.15556 -0.024967 0.029969 -0.080454 -0.11099 0.018422 -0.056541 0.3185 0.23745 0.13525 0.068091 -0.0096932 0.090839
1217 -0.078336 0.15434 -0.0039168 0.019823 -0.061662 -0.12205 0.030306 -0.052454 0.28707 0.28434 0.17617 0.068955 -0.012063 0.063233
1218 -0.093168 0.11321 -0.028681 0.017965 -0.079638 -0.12645 0.0045829 -0.05159 0.22046 0.24634 0.25356 0.059763 -0.021575 0.056963
1219 -0.071371 0.1467 -0.0048092 0.026697 -0.059717 -0.093002 0.024608 -0.037566 0.21948 0.17471 0.30166 0.069882 0.022993 0.088279
1220 -0.097873 0.107 -0.042708 0.00047439 -0.0802 0.04226 0.0063157 -0.064951 0.20116 0.07579 0.27628 0.037267 0.0061835 0.084556
1221 -0.080247 0.11433 -0.030639 0.011053 -0.064285 0.28696 0.01445 -0.057125 0.18571 0.065534 0.26472 0.037792 0.021367 0.12499
1222 -0.10586 0.081539 -0.034202 -2.9974e-06 -0.074444 0.35935 0.0086326 -0.057023 0.18235 0.043313 0.24106 0.02453 0.0016377 0.1424
1223 -0.1031 0.091863 -0.035957 0.004 -0.064831 0.40667 0.015926 -0.037346 0.20188 0.043102 0.21053 0.031529 -0.01324 0.18063
1224 -0.098259 0.081871 -0.030522 -0.00029541 -0.084402 0.32323 0.010121 -0.058511 0.19868 0.042448 0.14783 0.040396 -0.011323 0.20923
1225 -0.095707 0.073401 -0.063605 -0.0064397 -0.080529 0.17046 0.0090345 -0.051856 0.20379 0.040353 0.15191 0.02212 -0.0027822 0.20758
1226 -0.074827 0.088185 -0.027178 0.0094021 -0.063335 0.13843 0.018588 -0.031109 0.23285 0.051566 0.16042 0.05975 0.00058288 0.22263
1227 -0.088179 0.04353 -0.049047 -0.015947 -0.081802 0.078742 -0.0039387 -0.057829 0.18564 0.035828 0.13154 0.021869 -0.0013295 0.18689
1228 -0.093464 0.064974 -0.057563 -0.016036 -0.074009 0.044607 -0.014121 -0.054898 0.17167 0.038193 0.12689 0.021999 -0.0091071 0.16605
1229 -0.095718 0.060771 -0.050735 -0.0082511 -0.071911 0.042597 0.0092652 -0.048666 0.15869 0.042439 0.11704 0.021697 0.0025775 0.16392
1230 -0.10444 0.043238 -0.052699 -0.019193 -0.081669 0.026226 -0.0049629 -0.075179 0.14549 0.022375 0.10141 0.017487 -0.013643 0.15496
1231 -0.059256 0.040529 -0.050067 0.021019 0.24026 0.02579 0.0045512 -0.053238 0.1635 0.03958 0.090356 0.016245 -0.0077661 0.1493
1232 0.060777 0.017056 -0.056171 -0.01963 0.2703 -0.0055286 -0.032923 -0.086354 0.12275 0.004291 0.059111 -0.020995 -0.027731 0.16195
1233 0.15386 0.02454 -0.056504 0.011094 0.34707 -0.0090409 -0.011545 -0.081449 0.1359 0.0099408 0.062007 -0.003622 -0.001207 0.26071
1234 0.17541 0.017317 -0.066367 -0.006019 0.34494 -0.0068394 -0.0098275 -0.082556 0.11791 0.017109 0.056515 -0.0028669 -0.0022991 0.31485
1235 0.12549 0.029394 -0.058038 0.0030708 0.40469 -0.018668 -0.021433 -0.078253 0.115 0.013167 0.089097 -0.006497 0.0074917 0.32028
1236 0.0092371 0.0076393 -0.06117 -0.0044871 0.2591 -0.0085471 -0.022807 -0.075529 0.14416 0.01633 0.056375 -0.012662 -0.015979 0.27531
1237 -0.018424 0.002061 -0.067015 -0.017659 0.17094 -0.033347 0.0043136 -0.09267 0.11416 0.0091088 0.063926 0.00096094 -0.0092279 0.22267
1238 -0.010637 0.022009 -0.052116 0.0042272 0.14528 -0.0012094 0.2402 -0.059779 0.15142 0.027398 0.064691 0.0044452 0.010684 0.20736
1239 -0.013288 0.0063975 -0.06551 -0.013683 0.12456 -0.041559 0.21186 -0.075799 0.092029 0.011919 0.036464 -0.0038751 -0.015034 0.16829
1240 -0.030022 -0.0040638 -0.067037 -0.025068 0.13967 -0.044765 0.17414 -0.06527 0.11363 0.0051031 0.020047 -0.014541 -0.00013952 0.17275
1241 -0.036958 -0.0051701 -0.071273 -0.017325 0.13427 -0.04512 0.081944 -0.074094 0.10015 0.0028995 0.025449 -0.022524 0.020274 0.19226
1242 -0.053763 -0.020301 -0.098092 -0.022283 0.10536 -0.079725 0.0488 -0.098405 0.079318 -0.016452 0.011101 -0.0338 0.020315 0.18675
1243 -0.031412 -0.0069994 -0.077163 -0.012327 0.13128 -0.051946 0.02934 -0.089554 0.12178 -0.0024964 0.029263 -0.025316 0.019327 0.20702
1244 -0.051137 -0.053844 -0.095435 -0.038325 0.10299 -0.069039 0.01863 -0.10507 0.068298 -0.023157 0.028448 -0.036103 -0.0015931 0.23436
1245 -0.036667 -0.018071 -0.06946 -0.010421 0.14163 -0.076469 0.033119 -0.084417 0.083029 -0.0057844 0.025098 -0.03105 0.0090309 0.34432
1246 -0.040084 -0.023513 -0.078937 -0.016465 0.45351 -0.070397 0.020304 -0.09445 0.057785 -0.0081847 0.027346 -0.010529 0.0092909 0.36462
1247 -0.025283 0.0024594 -0.060902 -0.0061933 0.50593 -0.066824 0.031932 -0.073447 0.10304 -0.0080454 0.00030063 -0.0060697 0.00076399 0.34678
1248 -0.07026 -0.047387 -0.10266 -0.02637 0.50322 -0.091825 0.020622 -0.10393 0.048841 -0.028345 -0.001037 -0.045141 -0.015175 0.25062
1249 -0.060697 -0.049091 -0.096697 -0.019923 0.4609 -0.080977 0.028694 -0.11385 0.071667 -0.029459 -0.01531 -0.039554 -0.011429 0.21071
1250 -0.044818 -0.043333 -0.085408 -0.012548 0.42529 -0.075262 0.060905 -0.068758 0.094631 -0.011814 0.027904 -0.026913 0.012317 0.19562
1251 -0.05433 -0.053909 -0.11123 -0.035174 0.26244 -0.085075 0.19045 -0.097169 0.054795 -0.030038 -0.022705 -0.048351 0.010902 0.15317
1252 -0.066939 -0.07422 -0.10978 -0.039032 0.20171 -0.10089 0.22964 -0.1005 0.044629 -0.038163 -0.038421 -0.038642 -0.0013587 0.15283
1253 -0.058379 -0.055231 -0.11096 -0.028158 0.17931 -0.08911 0.22258 -0.11207 0.067887 -0.02689 -0.013433 -0.042145 0.018518 0.14324
1254 -0.063144 -0.06708 -0.10538 -0.056069 0.15494 -0.092518 0.21966 -0.081683 0.055393 -0.036867 -0.029428 -0.059547 -0.017494 0.12882
1255 -0.063189 -0.051733 -0.101 -0.036363 0.1768 -0.094973 0.14718 -0.11091 0.0744 -0.037703 -0.0019118 -0.038418 0.0048877 0.1539
1256 -0.074871 -0.091622 -0.085876 -0.044767 0.1698 -0.086531 0.062706 -0.098073 0.049706 -0.046346 -0.031629 -0.039741 -0.011883 0.13714
1257 -0.076644 -0.073104 -0.094927 -0.034493 0.38262 -0.095149 0.057967 -0.10619 0.050991 -0.039679 -0.032803 -0.040072 -0.010866 0.14319
1258 -0.075532 -0.064608 -0.10279 -0.042819 0.53465 -0.072763 0.058567 -0.10485 0.036988 -0.045984 -0.032258 -0.044352 0.0058354 0.12717
1259 -0.085847 -0.066441 -0.097953 -0.031841 0.56188 0.20926 0.074849 -0.081734 0.050323 -0.05366 -0.052193 -0.050334 0.0073085 0.1053
1260 -0.080618 -0.099656 -0.11164 -0.044565 0.56661 0.39436 0.032723 -0.097734 0.043983 -0.053441 -0.043716 -0.06206 0.018222 0.10121
1261 -0.062537 -0.067813 -0.08214 -0.020334 0.61176 0.44797 0.05996 -0.052922 0.067428 -0.022456 -0.015963 -0.04387 0.049907 0.10892
1262 -0.083978 -0.07685 -0.10326 -0.015917 0.65432 0.4208 0.070177 -0.078023 0.044145 -0.035387 -0.010406 -0.052671 0.01646 0.099903
1263 -0.08075 -0.074113 -0.09058 -0.010477 0.64744 0.30233 0.066801 -0.076255 0.043271 -0.041317 0.016536 -0.052059 0.023112 0.099272
1264 -0.064879 -0.071153 -0.079113 -0.0099359 0.66282 0.20082 0.056704 -0.071637 0.07263 -0.024771 0.11732 -0.03031 0.018391 0.095446
1265 -0.074454 -0.055402 -0.079856 0.010586 0.74425 0.13613 0.054103 -0.091919 0.071729 -0.020266 0.13163 -0.052305 0.022869 0.0969
1266 -0.089774 -0.069663 -0.093671 -0.011076 0.72021 0.10141 0.054693 -0.11778 0.03612 -0.037122 0.12183 -0.045131 0.012508 0.067036
1267 -0.099392 -0.096557 -0.10502 -0.030976 0.68164 0.1041 0.042506 -0.092617 0.039741 -0.036373 0.075108 -0.05676 0.020065 0.054917
1268 -0.1011 -0.079237 -0.099191 -0.024167 0.73312 0.090439 0.055118 -0.1083 0.039057 -0.039441 0.019573 -0.044753 0.050155 0.061887
1269 -0.10264 -0.088563 -0.10589 -0.024434 0.77445 0.069117 0.026522 -0.09516 0.026079 -0.044868 0.0091773 -0.065995 0.02245 0.049874
1270 -0.12325 -0.11652 -0.12084 -0.057918 0.68391 0.026084 -0.0065609 -0.13871 -0.010315 -0.075604 -0.017545 -0.089586 0.00030476 0.02686
1271 -0.087717 -0.10033 -0.11311 -0.026443 0.77193 0.037718 0.0037264 -0.11439 0.026624 -0.052524 -0.015662 -0.080184 0.032651 0.041698
1272 -0.089525 -0.08462 -0.087885 -0.0042008 0.81795 0.051637 0.019714 -0.088233 0.075023 -0.044215 0.003526 -0.042524 0.021876 0.051589
1273 -0.092671 -0.088367 -0.091397 -0.007833 0.80917 0.056506 0.013864 -0.093933 0.1061 -0.045033 0.0014066 -0.067171 0.026142 0.077046
1274 -0.10524 -0.099609 -0.10538 -0.019287 0.77329 0.027188 0.0077653 -0.094335 0.11382 -0.043723 -0.022524 -0.075384 0.019899 0.087218
1275 -0.11295 -0.11842 -0.12668 -0.036274 0.73209 0.0058708 -0.022366 -0.12105 0.055681 -0.066581 -0.044606 -0.075192 0.022913 0.073378
1276 -0.098457 -0.095718 -0.10378 -0.0096721 0.80935 0.023405 -0.0048522 -0.09773 0.058052 -0.044602 -0.023359 -0.068978 0.034167 0.099194
1277 -0.10673 -0.10319 -0.11003 -0.013245 0.81242 0.0031796 -0.0096466 -0.12962 0.024136 -0.056659 -0.050991 -0.083497 0.032249 0.090064
1278 -0.11471 -0.10292 -0.10121 -0.0039306 0.78073 -0.0073672 0.0060141 -0.10844 0.027672 -0.050196 -0.045001 -0.07766 0.032215 0.087883
1279 -0.10598 -0.1024 -0.10373 -0.010998 0.74251 0.0035856 0.0038222 -0.10131 0.046355 -0.060279 -0.034781 -0.072966 0.038359 0.11696
1280 -0.12178 -0.12099 -0.12846 -0.030967 0.75113 -0.013881 -0.024355 -0.12866 0.013685 -0.068801 -0.074195 -0.096806 0.012348 0.07884
1281 0.0030997 -0.1044 -0.11134 -0.0088157 0.79661 -0.023335 -0.016645 -0.12116 0.010251 -0.062718 -0.058296 -0.086033 0.029691 0.083543
1282 0.24782 -0.086004 -0.079578 0.018484 0.84646 -0.0062248 0.054036 -0.084301 0.059458 -0.017589 -0.031665 -0.049135 0.088638 0.10204
1283 0.29395 -0.11897 -0.10968 -0.019951 0.76973 -0.0411 0.20927 -0.11907 0.004135 -0.064005 -0.062332 -0.056123 0.037978 0.082056
1284 0.29638 -0.11958 -0.12173 -0.022311 0.70559 -0.042451 0.20691 -0.12068 -0.0075134 -0.059385 -0.060937 -0.1029 0.03815 0.077063
1285 0.27295 -0.1024 -0.10828 -0.0099032 0.72364 -0.033022 0.20951 -0.090509 0.040084 -0.026557 -0.030165 -0.066877 0.064717 0.1133
1286 0.15151 -0.10336 -0.10912 -0.014034 0.73588 -0.044264 0.07969 -0.12131 0.011567 0.03278 -0.05112 -0.094975 0.062673 0.13662
1287 0.11168 -0.1096 -0.12401 0.0014864 0.75456 -0.043495 0.063239 -0.10617 0.018765 0.21031 -0.033584 -0.078284 0.064082 0.15631
1288 0.15453 -0.091464 -0.097909 0.015603 0.81633 -0.037208 0.071178 -0.10716 0.049451 0.23807 -0.003196 -0.048041 0.087521 0.19431
1289 0.1874 -0.10024 -0.086822 0.0090086 0.7009 -0.036143 0.056863 -0.10751 0.052318 0.24776 0.00020084 -0.04303 0.084548 0.17626
1290 0.33873 -0.099522 -0.076868 -0.00092079 0.63131 -0.035888 0.063018 -0.10124 0.023862 0.18957 -0.008168 -0.039386 0.080968 0.10977
1291 0.51699 -0.1245 -0.089127 -0.013038 0.56703 0.30231 0.038514 -0.11465 0.021612 0.080653 -0.047379 -0.078685 0.071253 0.080032
1292 0.5231 -0.12114 -0.10655 -0.010702 0.53979 0.45278 0.0232 -0.11209 0.013439 0.031788 -0.069487 -0.068055 0.078146 0.065109
1293 0.51652 -0.10028 -0.079776 0.0011841 0.58886 0.56709 0.054061 -0.096214 0.025293 0.042373 -0.041519 -0.07229 0.088538 0.067238
1294 0.38859 -0.10348 -0.088919 -0.035458 0.52954 0.59641 0.021014 -0.09108 0.0060155 0.013738 -0.073284 -0.057565 0.046383 0.027987
1295 0.27823 -0.099499 -0.07193 -0.028511 0.55163 0.5832 0.040125 -0.089725 0.021911 0.025718 -0.047607 -0.040811 0.086045 0.054187
1296 0.20099 -0.10811 -0.098701 -0.038558 0.51149 0.3474 0.0046169 -0.1166 0.0087052 0.0049123 -0.058504 -0.08155 0.056015 0.019923
1297 0.19928 -0.11223 -0.086023 -0.04202 0.50112 0.23903 0.029782 -0.096079 -0.00736 0.010815 -0.04532 -0.069439 0.054299 0.015817
1298 0.18583 -0.11649 -0.088513 -0.021043 0.49177 0.19299 0.015339 -0.10153 -0.0020182 0.01293 -0.048444 -0.086167 0.05038 0.006894
1299 0.17248 -0.10113 -0.097822 -0.03776 0.48355 0.16196 0.013594 -0.11012 -0.021712 0.023236 -0.056867 -0.072161 0.063413 0.0063768
1300 0.16528 -0.12212 -0.079562 -0.04783 0.44396 0.14823 0.020337 -0.088122 0.010489 0.034377 -0.055087 -0.05871 0.040833 -0.00017911
1301 0.21505 -0.12544 -0.096883 -0.035801 0.41446 0.14354 0.022703 -0.1129 0.017218 0.11442 -0.054119 -0.064868 0.046724 -0.0095736
1302 0.26114 -0.10146 -0.080534 -0.028529 0.44222 0.13028 0.022544 -0.11772 0.023777 0.28234 -0.02125 -0.067695 0.04823 -0.0086146
1303 0.25768 -0.14527 -0.09052 -0.031811 0.43233 0.11566 0.010991 -0.10857 0.0025723 0.29004 -0.064096 -0.070815 0.021453 -0.033602
1304 0.24506 -0.10347 -0.091045 -0.014447 0.42752 0.12016 0.022526 -0.10851 0.012704 0.3002 -0.0038398 -0.042874 0.0294 -0.016589
1305 0.19588 -0.12116 -0.08686 -0.024622 0.41143 0.10614 -0.0032057 -0.088111 0.022221 0.28901 -0.023555 -0.051387 0.031482 -0.011668
1306 0.16295 -0.12638 -0.09014 -0.035919 0.39201 0.10166 0.012975 -0.097906 -0.0053847 0.23799 -0.06521 -0.073247 0.026713 -0.014846
1307 0.16781 -0.1423 -0.093245 -0.033682 0.37736 0.10063 0.013782 -0.087355 0.0059116 0.15907 -0.062283 -0.0777 0.034454 -0.022449
1308 0.1366 -0.12112 -0.092332 -0.035137 0.36701 0.097337 0.0045562 -0.12164 0.003473 0.1127 -0.066809 -0.059027 0.022325 -0.013224
1309 0.13995 -0.11204 -0.084063 -0.028026 0.35902 0.06579 0.0066146 -0.11911 0.012682 0.096617 -0.043523 -0.067975 0.036974 -0.02608
1310 0.10684 -0.14635 -0.10915 -0.056945 0.32436 0.042913 -0.03235 -0.10476 -0.026718 0.067658 -0.07148 -0.092226 0.023653 -0.042985
1311 0.11387 -0.14187 -0.10412 -0.05698 0.32913 0.028124 -0.015155 -0.12495 -0.020441 0.071347 -0.070017 -0.081424 0.023108 -0.038792
1312 0.093362 -0.14927 -0.10052 -0.055832 0.31193 0.034482 -0.013883 -0.11363 -0.0026614 0.093445 -0.068422 -0.045231 0.0259 -0.046613
1313 0.087189 -0.13748 -0.085715 -0.047311 0.29622 0.021161 -0.026357 -0.13722 -0.014758 0.16951 -0.059948 -0.0099326 0.027936 -0.05408
1314 0.085109 -0.14436 -0.084563 -0.059445 0.28802 0.019001 -0.016927 -0.10913 0.0046753 0.30333 -0.059412 -0.01093 0.039356 -0.050523
1315 0.086091 -0.14426 -0.10314 -0.058035 0.28421 0.0080488 -0.034395 -0.13091 -0.002409 0.36513 -0.05373 -0.02184 0.051211 -0.050772
1316 0.061624 -0.1376 -0.071879 -0.049781 0.27419 0.003473 -0.026608 -0.10865 0.025489 0.38747 -0.021964 0.012018 0.05624 -0.062652
1317 0.066541 -0.13344 0.068128 -0.019852 0.26461 0.021296 -0.025288 -0.10544 -0.00084852 0.38285 -0.024719 -0.010101 0.039928 -0.064266
1318 0.054057 -0.12913 0.11629 -0.032236 0.27526 0.010001 -0.012798 -0.11854 -0.0084621 0.37447 0.015676 0.028829 0.029853 -0.04804
1319 0.049871 -0.14356 0.15817 -0.030714 0.24684 -0.016269 -0.022123 -0.11756 0.00088687 0.31606 0.0071019 0.029292 0.027883 -0.057169
1320 0.046392 -0.13041 0.16671 -0.017111 0.25729 0.0065689 -0.006824 -0.098861 0.024401 0.29593 0.078366 0.029936 0.024434 -0.056069
1321 0.052184 -0.12299 0.1298 -0.03194 0.2415 0.22479 -0.0064177 -0.10542 0.054328 0.28761 0.11179 0.018344 0.028281 -0.056291
1322 0.030584 -0.12665 0.065919 -0.038119 0.24939 0.49971 -0.031667 -0.10536 0.058569 0.27429 0.098542 0.0096841 0.020926 -0.07427
1323 0.028725 -0.13951 0.0051206 -0.039663 0.2419 0.5984 -0.026232 -0.092412 0.04602 0.29001 0.011218 -0.018969 0.023547 -0.067133
1324 0.026315 -0.1404 -0.0029332 -0.017363 0.24894 0.66511 -0.009267 -0.089022 0.05696 0.32331 0.013642 0.00032984 0.036265 -0.05151
1325 0.020019 -0.14512 -0.014279 -0.026863 0.22985 0.54776 -0.012347 -0.077184 0.017578 0.40436 0.010699 0.013853 0.056004 -0.056925
1326 0.020786 -0.13781 0.00079667 -0.025333 0.23655 0.36432 -0.030006 -0.09113 0.015853 0.46513 0.030956 0.037425 0.053315 -0.066853
1327 0.028795 -0.13606 0.044657 -0.046683 0.21755 0.26152 -0.032923 -0.10428 0.0066409 0.48632 0.00038866 0.048462 0.058794 -0.072946
1328 0.017189 -0.12038 0.2159 -0.025116 0.20573 0.23552 -0.034516 -0.10355 0.012892 0.48609 -0.0093772 0.042272 0.053935 -0.083002
1329 -0.017771 -0.12697 0.23931 -0.044171 0.19486 0.19707 -0.043186 -0.10024 0.014451 0.43578 -0.024033 0.04959 0.056349 -0.080936
1330 -0.0053953 -0.13176 0.24451 -0.029778 0.18463 0.16529 -0.042106 -0.1172 -0.011632 0.40466 -0.023603 0.027824 0.054649 -0.076188
1331 -0.0014236 -0.1371 0.29278 -0.017894 0.17899 0.17964 -0.034258 -0.11132 0.011008 0.36701 -0.021467 0.0521 0.066844 -0.087816
1332 -0.0097938 -0.12949 0.2847 -0.021895 0.18896 0.1703 -0.016513 -0.11345 0.013792 0.32829 -0.017361 0.051282 0.081108 -0.080495
1333 -0.00828 -0.11687 0.28143 -0.018296 0.18392 0.15096 -0.043667 -0.098506 0.067167 0.3392 -0.016268 0.051889 0.08191 -0.078906
1334 -0.0066216 -0.10849 0.3715 -0.021075 0.1765 0.16459 -0.035892 -0.086625 0.075409 0.3272 -0.020947 0.070064 0.092973 -0.079894
1335 -0.030222 -0.11718 0.36251 -0.010581 0.1699 0.16755 -0.03126 -0.11406 0.078116 0.34349 -0.02193 0.056347 0.081634 -0.081518
1336 -0.025489 -0.10122 0.31801 0.0027344 0.16817 0.16675 -0.058154 -0.11619 0.076217 0.3954 -0.034816 0.043421 0.089672 -0.093785
1337 -0.010319 0.14391 0.35634 0.036517 0.19824 0.49414 -0.023677 -0.07709 0.074221 0.55037 0.015816 0.10257 0.10349 -0.067394
1338 -0.020835 0.26473 0.39851 0.03108 0.19092 0.66309 -0.043121 -0.084471 0.044574 0.56153 -0.0095562 0.082683 0.09018 -0.075303
1339 -0.034459 0.27649 0.41512 0.030233 0.17197 0.68318 -0.035844 -0.059891 0.063241 0.54764 -0.013766 0.092197 0.10193 -0.074948
1340 -0.024746 0.29127 0.42196 0.024869 0.1707 0.61374 -0.040842 -0.071658 0.047628 0.507 -0.018127 0.099788 0.11015 -0.064208
1341 -0.036192 0.33917 0.4157 -0.0010309 0.16218 0.50856 -0.030069 -0.071877 0.06083 0.45265 -0.010706 0.064998 0.090082 -0.089541
1342 -0.051008 0.37975 0.42802 -0.0099628 0.15774 0.35822 -0.041397 -0.10614 0.01355 0.37745 -0.027196 0.058543 0.099631 -0.073603
1343 -0.033959 0.41421 0.46716 0.0051693 0.15972 0.29074 0.0805 -0.084351 0.035518 0.36323 -0.016913 0.079633 0.1069 -0.065426
1344 -0.050593 0.48966 0.4502 -0.0093282 0.15597 0.25751 0.22262 -0.10518 0.016195 0.31643 -0.043475 0.059948 0.094361 -0.083439
1345 -0.047406 0.52777 0.45278 0.0023994 0.14754 0.21547 0.25014 -0.090467 0.019585 0.32057 -0.031666 0.063615 0.099485 -0.098162
1346 -0.050359 0.51446 0.44731 0.00063483 0.13008 0.18264 0.13101 -0.10003 -0.0043648 0.31213 -0.050707 0.03875 0.096295 -0.10049
1347 -0.055438 0.54077 0.46246 -0.0027892 0.11499 0.17841 0.06525 -0.084966 0.048768 0.31778 -0.052911 0.06125 0.10724 -0.090706
1348 -0.052438 0.56567 0.46933 0.0051038 0.12932 0.16478 0.03942 -0.098321 0.12296 0.32271 -0.062215 0.077941 0.11897 -0.074565
1349 -0.066227 0.60367 0.48964 0.0050455 0.11234 0.15286 0.013078 -0.11021 0.17093 0.3128 -0.052719 0.034988 0.10224 -0.09398
1350 -0.050651 0.64384 0.54625 0.014027 0.13598 0.15657 0.010526 -0.067223 0.19181 0.40175 -0.043002 0.057545 0.11472 -0.077034
1351 -0.059152 0.63738 0.51825 -0.00046189 0.10744 0.15959 0.0018082 -0.11932 0.1938 0.53658 -0.052325 0.045219 0.11239 -0.095095
1352 -0.063415 0.68955 0.50716 0.029483 0.13104 0.17394 -0.00089565 -0.10617 0.16727 0.55587 -0.04736 0.039746 0.12098 -0.086783
1353 -0.053692 0.68391 0.48707 0.042842 0.11224 0.1786 -0.0016259 -0.092711 0.11637 0.53375 -0.018682 0.027932 0.13958 -0.085621
1354 -0.062503 0.70618 0.49499 0.014791 0.082485 0.13927 -0.0057695 -0.094101 0.079319 0.432 -0.0059434 0.023808 0.11938 -0.099905
1355 -0.073606 0.73267 0.5092 0.014322 0.098834 0.13165 8.4471e-05 0.022123 0.07294 0.3717 0.063359 0.01809 0.13295 -0.094802
1356 -0.077135 0.74521 0.50557 0.01256 0.10427 0.12499 0.013167 0.16391 0.070994 0.30898 0.094317 0.032569 0.12289 -0.084485
1357 -0.083556 0.74201 0.49862 0.0061347 0.08617 0.11164 0.014109 0.178 0.065244 0.28113 0.098365 0.0026666 0.12561 -0.088638
1358 -0.061635 0.78326 0.54408 0.021517 0.09466 0.10907 0.0016507 0.074066 0.057733 0.28581 0.083743 0.018839 0.13883 -0.069485
1359 -0.054458 0.81667 0.51487 0.019803 0.098478 0.094172 -0.01073 0.00017174 0.069475 0.26854 0.019338 0.011033 0.13065 -0.083611
1360 -0.077849 0.76966 0.44151 -0.0046383 0.067463 0.083846 -0.01528 -0.032557 0.090582 0.23987 -0.04144 -0.00027684 0.1147 -0.078469
1361 0.16551 0.76882 0.43209 0.0037521 0.065986 0.076963 -0.025331 -0.04811 0.12724 0.24446 -0.020437 -0.016561 0.13267 -0.054759
1362 0.2644 0.78052 0.41495 0.06833 0.084392 0.066156 -0.0043554 -0.030331 0.19117 0.25218 -0.018305 -0.015589 0.14787 -0.069333
1363 0.33545 0.82287 0.38725 0.067758 0.079354 0.051735 -0.0092787 -0.023618 0.23405 0.25203 -0.034578 0.0050214 0.14237 -0.071411
1364 0.31675 0.8292 0.37494 0.18848 0.068037 0.069457 -0.031451 -0.040515 0.25332 0.25245 -0.027318 -0.009597 0.13972 -0.083819
1365 0.2054 0.81863 0.36234 0.24834 0.078714 0.035637 -0.028258 -0.05611 0.16929 0.24561 -0.029198 -0.022873 0.13236 -0.10014
1366 0.13073 0.85658 0.38676 0.29528 0.082619 0.064806 -0.0085293 -0.026824 0.13409 0.24663 -0.033595 -0.0011658 0.16183 -0.084503
1367 0.094426 0.83352 0.48978 0.3164 0.080488 0.36272 0.012725 -0.029589 0.11813 0.24404 -0.023234 0.00093957 0.15688 -0.092308
1368 0.098269 0.86311 0.54723 0.29761 0.087045 0.57407 0.00046176 -0.034279 0.1107 0.24411 -0.016895 0.01654 0.16065 -0.094511
1369 0.10074 0.82309 0.48646 0.2325 0.084609 0.69019 -0.012064 -0.0286 0.10144 0.2198 -0.025215 0.027525 0.15206 -0.10482
1370 0.22129 0.82494 0.43674 0.19477 0.069077 0.64715 -0.0044783 -0.03081 0.10525 0.21985 0.0050999 0.041338 0.14747 -0.091949
1371 0.36632 0.87108 0.38897 0.16765 0.066027 0.51265 0.0082192 -0.040346 0.11209 0.21316 0.015048 0.074356 0.15706 -0.10403
1372 0.48802 0.8491 0.32646 0.15417 0.060772 0.33368 0.0061505 -0.015182 0.15799 0.18915 -0.011685 0.035462 0.15182 -0.085954
1373 0.52219 0.84049 0.32695 0.18107 0.067103 0.26315 0.27219 -0.015148 0.19027 0.19659 -0.0070096 0.032069 0.15543 -0.089284
1374 0.51635 0.81985 0.29902 0.13536 0.019656 0.20665 0.23647 -0.061755 0.13803 0.15842 -0.05932 -0.0021586 0.14764 -0.097835
1375 0.51034 0.80611 0.29788 0.12398 0.041409 0.16814 0.26643 -0.032622 0.15198 0.16152 -0.048793 -0.0086275 0.16293 -0.10246
1376 0.38453 0.78765 0.27402 0.13082 0.021414 0.12721 0.16899 -0.055461 0.12456 0.13843 -0.074572 -0.014984 0.11595 -0.10702
1377 0.35821 0.81453 0.29152 0.14656 0.038124 0.14253 0.10642 -0.050959 0.10682 0.1518 -0.03834 0.0065842 0.14362 -0.099708
1378 0.34216 0.77653 0.28498 0.12801 0.028804 0.12796 0.077535 -0.05949 0.086194 0.13267 -0.060832 -0.011791 0.13969 -0.095049
1379 0.40916 0.79234 0.28046 0.12899 0.033654 0.11931 0.057132 -0.053039 0.11113 0.15162 -0.037913 -0.00065773 0.14644 -0.093106
1380 0.44433 0.75995 0.24509 0.10129 0.017602 0.079237 0.019424 -0.066964 0.05194 0.10386 -0.072381 -0.030986 0.13247 -0.11157
1381 0.55466 0.76748 0.24858 0.092372 0.019104 0.083584 0.024194 -0.070965 0.068089 0.11404 -0.079199 -0.03432 0.13454 -0.1149
1382 0.62987 0.74903 0.24329 0.0885 -0.011498 0.075386 -0.0074318 -0.094989 0.044701 0.090669 -0.076252 -0.037425 0.12292 -0.11803
1383 0.68135 0.75327 0.2289 0.12523 0.0082528 0.056836 0.015878 -0.067499 0.043537 0.10076 -0.071894 -0.043092 0.1355 -0.11351
1384 0.66285 0.70969 0.22209 0.16111 0.0097498 0.043364 0.01298 -0.072976 0.06328 0.089831 -0.075658 -0.06284 0.14603 -0.10491
1385 0.63739 0.68518 0.22426 0.24635 -0.0041971 0.059134 0.043672 -0.042363 0.088261 0.096665 -0.06348 -0.035102 0.15971 -0.10748
1386 0.56041 0.61609 0.22136 0.30966 0.010474 0.062717 0.032855 -0.077856 0.073114 0.092729 -0.058185 -0.040324 0.15062 -0.10149
1387 0.49541 0.55709 0.21499 0.29818 0.013397 0.042579 0.011661 -0.057281 0.052892 0.0876 -0.059586 -0.042523 0.15608 -0.099941
1388 0.47821 0.53076 0.19916 0.27659 -0.0022332 0.045278 0.034713 -0.056386 0.077025 0.085818 -0.040115 -0.02265 0.15747 -0.10776
1389 0.46186 0.4965 0.18893 0.26183 0.0028555 0.039447 0.022487 -0.049307 0.056961 0.088955 -0.055402 -0.0094302 0.15658 -0.10108
1390 0.50375 0.46762 0.18681 0.20121 -0.0077616 0.033811 0.011769 -0.034494 0.048301 0.077485 -0.067789 -0.032711 0.15545 -0.10247
1391 0.58309 0.45249 0.14747 0.16209 0.0034438 0.038045 0.017273 0.17923 0.059971 0.078787 -0.061064 -0.038409 0.16122 -0.10455
1392 0.70127 0.42298 0.1311 0.13062 -0.019148 0.018944 -0.010265 0.24044 0.030867 0.061779 -0.089359 -0.073404 0.14851 -0.11819
1393 0.75908 0.43856 0.13663 0.14074 -0.0016313 0.015074 0.0046118 0.17789 0.048856 0.075408 -0.066355 -0.036612 0.16857 -0.079846
1394 0.68117 0.38267 0.10068 0.13526 -0.036778 -0.0021738 -0.016041 0.22598 0.029536 0.047136 -0.092649 -0.062062 0.13004 0.02377
1395 0.68525 0.3745 0.12092 0.13729 -0.031487 -0.008913 -0.0042762 0.088428 0.027864 0.053359 -0.066333 -0.054137 0.14808 0.13627
1396 0.62116 0.37168 0.12063 0.13231 -0.024466 -0.0086805 -0.017336 0.011196 0.038878 0.055665 -0.013917 -0.037759 0.15464 0.17524
1397 0.54754 0.38189 0.09561 0.17237 -0.033912 -0.016103 -0.0040457 0.026315 0.031207 0.073946 0.081514 -0.034611 0.15281 0.13752
1398 0.46948 0.34925 0.11095 0.20021 -0.012563 -0.0075046 0.0038654 0.01928 0.062498 0.073299 0.1102 -0.03592 0.1575 0.13696
1399 0.40967 0.31757 0.094788 0.2336 -0.030985 -0.02568 -0.01592 0.0078353 0.026873 0.057181 0.088286 -0.048921 0.14732 0.075737
1400 0.38387 0.29126 0.074096 0.31905 -0.052571 -0.031679 -0.032017 -0.009196 0.013308 0.037717 0.047623 -0.071742 0.14023 0.02998
1401 0.38366 0.29367 0.084461 0.34981 -0.044575 -0.019504 -0.03395 -0.005962 0.027091 0.049941 -0.006046 -0.070148 0.13711 0.0025861
1402 0.40011 0.28316 0.084992 0.36065 -0.027093 -0.012123 -0.022209 0.038256 0.048515 0.050762 0.014604 -0.029796 0.1523 -0.00063677
1403 0.3835 0.27953 0.082445 0.36123 -0.037183 -0.012657 -0.011477 0.016952 0.014684 0.041084 -0.013289 -0.053996 0.13585 -0.01617
1404 0.47797 0.24588 0.080296 0.3345 -0.011029 -0.0084452 -0.03421 0.0024213 0.031644 0.046531 -0.025783 -0.068725 0.13118 -0.024542
1405 0.66329 0.26584 0.09004 0.30076 -0.059184 -0.017388 -0.032166 -0.01323 0.026917 0.031038 -0.024504 -0.044015 0.12171 -0.028564
1406 0.70606 0.23366 0.046489 0.30102 -0.027321 -0.011014 0.22803 0.0093627 0.014945 0.032886 -0.021966 -0.05443 0.12106 -0.023062
1407 0.67727 0.21423 0.067276 0.29252 -0.04739 -0.029082 0.26812 -0.025314 0.019007 0.01634 -0.024424 -0.065946 0.10787 0.048632
1408 0.59709 0.20992 0.05084 0.33569 -0.042724 -0.044536 0.2335 -0.0070863 0.0073243 0.021103 -0.030769 -0.062956 0.12831 0.18814
1409 0.47331 0.18356 0.049284 0.33977 -0.06649 -0.050609 0.14715 -0.026477 -0.0022191 0.0098288 -0.035563 -0.04816 0.1131 0.23819
1410 0.41182 0.1994 0.060859 0.40184 -0.046893 -0.057023 0.08168 -0.0012364 0.011254 0.013247 -0.018481 -0.058104 0.13371 0.31731
1411 0.36404 0.17002 0.057262 0.44381 -0.053789 -0.057642 0.051512 -6.5789e-05 0.021975 0.0037822 -0.051498 -0.074357 0.11573 0.30483
1412 0.34955 0.16513 0.038341 0.40141 -0.058651 -0.060015 0.042575 -0.018872 -0.0073672 0.0070836 -0.028677 -0.055668 0.12077 0.28967
1413 0.3544 0.14964 0.035103 0.39539 -0.072178 -0.080273 0.022588 -0.035121 -0.00012015 -0.00037436 -0.040609 -0.083993 0.12578 0.29685
1414 0.31801 0.14154 0.019206 0.37797 -0.085388 -0.085498 0.011385 0.21194 -0.04225 -0.015774 -0.047628 -0.078769 0.099699 0.31262
1415 0.31456 0.13146 0.0079043 0.39084 -0.057215 -0.10672 -0.0065383 0.22245 -0.017399 -0.0090897 -0.057157 -0.077908 0.095272 0.3231
1416 0.34061 0.16391 0.056645 0.45852 -0.026699 -0.070396 0.051139 0.30305 0.02039 0.016909 0.016703 -0.04499 0.11273 0.43249
1417 0.3115 0.11776 0.011099 0.46553 -0.068582 -0.087908 0.037251 0.23376 -0.015837 -0.0058192 0.0099734 -0.074463 0.094396 0.42368
1418 0.30046 0.13626 0.022377 0.48818 -0.059272 -0.088578 0.022627 0.15893 0.0054652 0.0079378 0.10995 -0.067858 0.10576 0.43922
1419 0.27312 0.09237 0.011394 0.49696 -0.047045 -0.078197 0.042067 0.094519 0.023291 0.0038591 0.11595 -0.055177 0.083154 0.45768
1420 0.26404 0.098605 0.0025937 0.48314 -0.063498 -0.071038 0.019503 0.063281 -0.015643 -0.0080123 0.13274 -0.073949 0.078257 0.44487
1421 0.2572 0.092483 0.017315 0.48943 -0.074202 -0.093783 0.019024 0.052637 -0.0052116 -0.0068593 0.10584 -0.027003 0.082406 0.45661
1422 0.23556 0.072716 -0.025402 0.44375 -0.087037 -0.10738 -0.011015 0.038992 -0.026768 -0.013106 0.080523 0.011576 0.07588 0.44625
1423 0.20363 0.06468 -0.012455 0.43631 -0.076301 -0.094142 0.021115 0.0083701 -0.020818 -0.012318 0.068577 0.10279 0.070658 0.4798
1424 0.20468 0.077919 0.00039178 0.47643 -0.072945 -0.098814 0.028472 0.061888 -0.012076 -0.010092 0.073198 0.1511 0.066645 0.49641
1425 0.22306 0.073714 0.0046438 0.46695 -0.06399 -0.10147 0.014868 0.049058 0.019137 -0.012321 0.050758 0.19844 0.079739 0.52721
1426 0.19281 0.052861 -0.034929 0.47822 -0.09935 -0.097097 0.0009857 0.014486 -0.0083487 -0.026623 0.042482 0.082896 0.061956 0.49041
1427 0.18162 0.060592 -0.031 0.51672 -0.087251 -0.087033 0.026067 0.01781 -0.0019229 -0.012168 0.0086507 0.027366 0.049666 0.5326
1428 0.15681 0.039059 -0.035128 0.48956 -0.094714 -0.091627 0.023167 0.012441 -0.021697 -0.029796 -0.010109 0.0046715 0.042178 0.54785
1429 0.17658 0.033671 -0.029577 0.49152 -0.096988 -0.0921 0.024611 0.018897 -0.0196 -0.024406 0.0031342 0.02964 0.045251 0.55326
1430 0.15324 0.043733 -0.015786 0.4735 -0.096355 -0.054317 0.0024387 0.052256 -0.012191 -0.023819 0.00017846 0.012567 0.051711 0.51846
1431 0.16046 0.02698 -0.03199 0.4355 -0.078874 0.11095 -0.0039599 0.24433 -0.01757 -0.029815 0.0068712 -0.0057688 0.05132 0.51865
1432 0.12622 0.019242 -0.044995 0.39897 -0.085223 0.3655 -0.012461 0.30046 -0.016002 -0.042407 -0.037768 -0.025662 0.031426 0.4779
1433 0.14015 0.034319 -0.028858 0.40746 -0.079685 0.54698 0.018337 0.38129 0.00059424 -0.025731 -0.016284 -0.007283 0.047939 0.49221
1434 0.11798 -0.0087791 -0.026093 0.3665 -0.088159 0.53391 0.0040438 0.34358 -0.018185 -0.034423 -0.018853 -0.0064633 0.02314 0.48861
1435 0.12441 0.027709 -0.031148 0.37064 -0.076822 0.57052 -0.0028264 0.39181 -0.00217 -0.023574 0.0063298 -0.0010808 0.047855 0.53011
1436 0.090327 -0.00013677 -0.068637 0.32734 -0.10727 0.29684 -0.021599 0.28132 -0.024914 -0.045938 -0.0078886 -0.043956 0.032358 0.55129
1437 0.080238 -0.01254 -0.041528 0.33181 -0.1047 0.20558 0.15262 0.22536 -0.003306 -0.038072 -0.027122 -0.038184 0.021598 0.57413
1438 0.10012 -0.0049981 -0.046529 0.3291 -0.076702 0.19641 0.30111 0.15402 0.0092675 -0.029723 0.0099827 -0.026127 0.029822 0.58064
1439 0.089354 0.0034037 -0.012525 0.3241 -0.094802 0.18224 0.31741 0.13761 0.0090484 -0.023328 0.064015 -0.0067275 0.033064 0.56667
1440 0.074609 -0.014721 -0.033291 0.31063 -0.12612 0.17563 0.18516 0.11445 0.002331 -0.040187 0.11579 -0.036248 0.028335 0.52239
1441 0.075801 -0.0066696 -0.040104 0.35082 -0.10279 0.18175 0.093349 0.093017 -0.0035117 -0.035056 0.14632 -0.013906 0.02464 0.46349
1442 0.074794 -0.014267 -0.036148 0.42931 -0.098696 0.18661 0.054069 0.094616 0.011094 -0.028692 0.16741 -0.02839 0.034006 0.46131
1443 0.05747 -0.015072 -0.045687 0.44275 -0.10297 0.15502 0.04212 0.12306 0.01556 -0.037143 0.086989 -0.036909 0.014676 0.41818
1444 0.063375 -0.018816 -0.038471 0.40948 -0.089238 0.16737 0.03264 0.098466 0.0046304 -0.036258 0.065619 -0.04159 0.021993 0.40872
1445 0.031858 -0.040089 -0.072527 0.33974 -0.11899 0.11483 0.011634 0.045 -0.021383 -0.063403 0.016468 -0.058537 0.0092912 0.36546
1446 0.036314 -0.030017 -0.047323 0.30777 -0.10063 0.14304 0.029658 0.14196 0.011014 -0.038727 0.015585 -0.040378 0.0098811 0.4379
1447 0.031889 -0.048775 -0.05358 0.26622 -0.10664 0.15563 0.041152 0.29695 0.0020862 -0.045399 0.012955 -0.043598 0.0023458 0.45122
1448 0.026948 -0.041382 -0.05688 0.24021 -0.10837 0.15929 0.024307 0.39187 0.013149 -0.04591 -0.0064821 -0.041298 0.0040814 0.53198
1449 0.026222 -0.051202 -0.043678 0.26582 -0.12116 0.13505 0.033565 0.35251 -0.0022458 -0.041732 -0.0061114 -0.047635 0.0025268 0.54916
1450 0.019007 -0.070867 -0.060414 0.24098 -0.10458 0.1401 0.027966 0.29628 0.011562 -0.044921 -0.00010984 -0.056147 -0.0017837 0.50764
1451 0.029144 -0.049272 -0.051212 0.24015 -0.094941 0.11949 0.023673 0.23825 0.002616 -0.030785 0.024832 -0.044957 0.004412 0.43215
1452 0.012521 -0.076777 -0.079227 0.20273 -0.12061 0.070093 0.0012761 0.14195 -0.024201 -0.057224 -0.040068 -0.05823 -0.02813 0.35436
1453 0.00097853 -0.085825 -0.072558 0.19605 -0.14586 0.084327 0.0019039 0.12913 -0.025401 -0.059812 -0.015415 -0.061092 -0.019154 0.31921
1454 0.0087586 -0.072613 -0.087341 0.2016 -0.11827 0.10233 -0.0073598 0.13957 -0.021352 -0.054857 -0.024256 -0.06684 -0.01305 0.3149
1455 -0.0039385 -0.082729 -0.086955 0.18041 -0.12406 0.098926 0.0037657 0.12007 -0.013728 -0.059215 0.039888 -0.06128 -0.011073 0.30012
1456 -0.0025983 -0.086932 -0.080791 0.19672 -0.10353 0.10042 0.0066065 0.11963 -0.0079088 -0.038965 0.080559 0.020155 0.0081462 0.30271
1457 0.0062341 -0.081114 -0.085295 0.2045 -0.10582 0.11991 0.017278 0.12741 -0.017878 -0.031858 0.084141 0.10711 -0.0039019 0.3051
1458 -0.0093411 -0.099412 -0.10059 0.1927 -0.12145 0.45041 -0.0011981 0.13906 -0.020218 -0.049778 0.12723 0.13956 -0.011768 0.28566
1459 -0.0063477 -0.094255 -0.08502 0.1778 -0.099921 0.58434 -0.0072924 0.12164 -0.019535 -0.04209 0.18812 0.16666 -0.012895 0.28805
1460 -0.012845 -0.078876 -0.085512 0.19127 -0.11523 0.67007 0.0025895 0.15207 -0.0012435 -0.026669 0.26289 0.14532 -0.0055961 0.26947
1461 -0.014101 -0.08693 -0.069828 0.17491 -0.10268 0.64024 0.014414 0.32791 -0.013516 -0.032008 0.24522 0.084074 -0.019946 0.28131
1462 -0.017884 -0.10144 -0.090181 0.1729 -0.12252 0.47302 0.0095469 0.37775 -0.0068572 -0.037635 0.19476 0.057183 -0.007759 0.24719
1463 -0.040483 -0.10914 -0.1033 0.1598 -0.12711 0.31854 -0.013957 0.38655 -0.011356 -0.06237 0.11865 0.012199 -0.02926 0.23964
1464 -0.030903 -0.10454 -0.098718 0.13126 -0.13089 0.22596 -0.015027 0.43106 -0.018572 -0.058779 0.084353 0.016684 -0.031064 0.21703
1465 -0.048401 -0.10233 -0.091982 0.14852 -0.12906 0.20167 -0.025744 0.35454 -0.0082299 -0.046904 0.06014 -0.0085549 -0.030565 0.22592
1466 -0.046194 -0.10315 -0.10443 0.13387 -0.13586 0.16417 -0.017855 0.25016 -0.014413 -0.054282 0.064183 -0.022826 -0.030388 0.20754
1467 -0.035117 -0.11223 -0.09295 0.1303 -0.12932 0.1618 -0.0084744 0.19527 -0.0017267 -0.034558 0.037379 0.011222 -0.023472 0.20024
1468 -0.025936 -0.089896 -0.07959 0.15253 -0.1098 0.16043 -0.0077115 0.18933 0.025876 0.0097413 0.053032 0.018855 -0.018381 0.20102
1469 -0.063569 -0.12228 -0.10851 0.11131 -0.14167 0.12253 -0.031217 0.15659 -0.018735 -0.0078624 0.016962 -0.025278 -0.036061 0.14914
1470 -0.055773 -0.1178 -0.10445 0.128 -0.13589 0.10367 -0.0035606 0.17507 -0.02452 0.0039696 0.016816 -0.0015956 -0.025586 0.15998
1471 -0.057344 -0.1169 -0.10775 0.10097 -0.14117 0.11397 0.13789 0.15863 -0.0059874 -0.033024 0.053401 0.019487 -0.04329 0.14324
1472 -0.0596 -0.12839 -0.11352 0.11145 -0.1165 0.10254 0.25443 0.14787 -0.019309 -0.030878 0.1113 0.11334 -0.017727 0.14459
1473 -0.048342 -0.10822 -0.091502 0.1226 -0.10895 0.098635 0.29873 0.16708 -0.020654 -0.015526 0.12895 0.23076 -0.023576 0.16144
1474 -0.052758 -0.12764 -0.10419 0.10333 -0.11041 0.079931 0.28338 0.12583 -0.034279 -0.038302 0.10425 0.23348 -0.029257 0.1362
1475 -0.066929 -0.14054 -0.099637 0.10232 -0.12528 0.081039 0.10096 0.15863 -0.027506 -0.034636 0.09082 0.2214 -0.029123 0.11794
1476 -0.07524 -0.13906 -0.098494 0.068292 -0.14347 0.040963 0.035893 0.10931 -0.030389 -0.047976 0.08728 0.1899 -0.035405 0.11896
1477 -0.065591 -0.12392 -0.10861 0.074093 -0.13716 0.034098 0.022347 0.099275 -0.023779 -0.035839 0.083943 0.1542 -0.029375 0.1269
1478 -0.068108 -0.14032 -0.10422 0.074046 -0.12701 0.036613 0.021502 0.11095 -0.01921 -0.053732 0.078457 0.15972 -0.045698 0.11235
1479 -0.077481 -0.15735 -0.10471 0.05576 -0.12958 0.028706 0.01953 0.085741 -0.016444 -0.045145 0.12486 0.159 -0.037425 0.10079
1480 -0.081328 -0.12504 -0.098861 0.069056 -0.12673 0.038916 0.020464 0.12713 -0.0096523 -0.038326 0.17369 0.19428 -0.036637 0.089798
1481 -0.071929 -0.14254 -0.093783 0.061471 -0.12058 0.031189 0.036697 0.10395 -0.024929 -0.037283 0.25609 0.23258 -0.036521 0.10246
1482 -0.076333 -0.12606 -0.091541 0.071634 -0.12711 0.003472 0.028428 0.085836 -0.0070413 -0.02544 0.33785 0.33743 -0.039223 0.0901
1483 -0.088795 -0.15425 -0.09946 0.055771 -0.12542 -0.00060423 0.0062556 0.090631 -0.042532 -0.034062 0.34754 0.35295 -0.041583 0.0878
1484 -0.09149 -0.15986 -0.09479 0.041393 -0.14336 -0.011822 0.014373 0.069613 -0.021387 -0.043975 0.35306 0.33408 -0.04848 0.067195
1485 -0.096846 -0.13535 -0.098754 0.044701 -0.14123 0.0014996 0.018167 0.094791 0.06257 -0.029526 0.31259 0.34775 -0.039524 0.070317
1486 -0.082778 -0.13674 -0.09869 0.051985 -0.12704 -0.01202 -0.0018071 0.065617 0.11926 -0.036748 0.26854 0.30235 -0.044356 0.085318
1487 -0.082849 -0.13827 -0.096562 0.045349 -0.1395 -0.0085056 0.011215 0.080584 0.15315 -0.037698 0.23823 0.2635 -0.052196 0.074173
1488 -0.085978 -0.14112 -0.10084 0.040635 -0.1337 0.0039544 0.018846 0.080643 0.20069 -0.025048 0.24896 0.27058 -0.037248 0.077172
1489 -0.10339 -0.15515 -0.1066 0.031346 -0.16019 -0.025566 0.00042841 0.060114 0.22421 -0.036663 0.23288 0.24057 -0.049666 0.057106
1490 -0.096911 -0.14324 -0.10256 0.015923 -0.14795 -0.039664 -0.0094937 0.047547 0.21102 -0.041045 0.19919 0.25433 -0.048663 0.031344
1491 -0.10376 -0.14579 -0.10315 0.035612 -0.12537 -0.031847 0.0054854 0.091932 0.2489 -0.017411 0.23731 0.30651 -0.040618 0.043116
1492 -0.11463 -0.14143 -0.10158 0.01541 -0.15661 -0.032808 0.0035499 0.041746 0.16098 -0.040233 0.22579 0.41798 -0.055349 0.047057
1493 -0.090434 -0.15929 -0.10889 0.015836 -0.13455 -0.024969 0.0076156 0.05803 0.12876 -0.038814 0.22375 0.42098 -0.041523 0.045972
1494 -0.10607 -0.15207 -0.097074 0.011904 -0.16998 -0.045106 -0.010209 -0.0021613 0.093222 -0.047796 0.20973 0.38705 -0.062965 0.024413
1495 -0.095732 -0.14977 -0.087692 0.022463 -0.13854 -0.029119 0.013523 0.048902 0.17285 -0.027791 0.2216 0.38581 -0.04587 0.038859
1496 -0.11598 -0.14959 -0.11314 0.012603 -0.16772 -0.043041 -0.024544 0.033146 0.19344 -0.050624 0.19865 0.30917 -0.055356 0.022812
1497 -0.10232 -0.14732 -0.097673 0.013677 -0.1467 -0.024924 -0.021147 0.012962 0.2183 -0.038634 0.2084 0.29361 -0.040339 0.038742
1498 -0.14316 -0.17586 -0.11878 0.0041007 -0.16185 -0.065252 -0.015386 -0.01456 0.20386 -0.0516 0.19872 0.26649 -0.07531 0.0069491
1499 -0.11744 -0.16456 -0.11238 -0.0053003 -0.156 -0.027718 -0.037992 0.028271 0.2576 -0.045234 0.18348 0.27397 -0.052815 0.020728
1500 -0.11984 -0.1585 -0.11861 -0.0039682 -0.16499 0.029262 -0.034031 0.025798 0.28483 -0.048287 0.19827 0.36365 -0.05609 0.031379
1501 -0.11356 -0.16143 -0.10844 0.018124 -0.13867 0.38057 -0.030188 0.036418 0.27925 -0.037782 0.19178 0.43015 -0.053163 0.026777
1502 -0.1183 -0.16977 -0.11615 0.024546 -0.13291 0.50577 -0.009542 0.039002 0.27817 -0.024518 0.23309 0.44435 -0.030817 0.025084
1503 -0.13451 -0.19238 -0.13905 -0.0097915 -0.15301 0.5007 -0.028027 0.021451 0.24628 -0.050474 0.25868 0.40568 -0.053504 -0.00028545
1504 -0.10816 -0.14858 -0.11732 0.0056128 -0.13082 0.58591 -0.013763 0.047199 0.24087 -0.033116 0.38889 0.36959 -0.042052 0.035649
1505 -0.1448 -0.17109 -0.1252 -0.013135 -0.1484 0.60623 -0.054015 0.0030686 0.21241 -0.042983 0.38902 0.28832 -0.055568 0.004609
1506 -0.11846 -0.15648 -0.10445 0.016387 -0.14147 0.39512 -0.027569 0.018442 0.27523 -0.043253 0.39099 0.31514 -0.044104 0.011632
1507 -0.123 -0.16376 -0.13343 -0.0064351 -0.15318 0.28275 0.19234 0.0073378 0.38292 -0.053928 0.38078 0.25232 -0.053961 0.0054058
1508 -0.13699 -0.18459 -0.11879 -0.011324 -0.15103 0.22266 0.29324 0.017807 0.38721 -0.044442 0.30086 0.23674 -0.048805 0.005492
1509 -0.12372 -0.15893 -0.10637 -0.0096319 -0.13362 0.1915 0.30501 0.02511 0.42037 -0.0409 0.25743 0.2335 -0.043299 0.0033779
1510 -0.1174 -0.14326 -0.09694 0.01943 -0.13043 0.17344 0.34807 -0.0013895 0.38567 -0.037064 0.25716 0.23641 -0.02901 0.010394
1511 -0.14447 -0.17155 -0.11733 -0.00062857 -0.14223 0.14475 0.17961 -0.0041394 0.35233 -0.04604 0.20538 0.20258 -0.034719 -0.011003
1512 -0.13451 -0.16505 -0.10524 -0.029418 -0.09558 0.11391 0.067989 -0.013412 0.32008 -0.050246 0.1922 0.19821 -0.021715 -0.0059477
1513 -0.14787 -0.17088 -0.12302 -0.0069365 0.10987 0.10855 0.047876 -0.023649 0.30391 -0.056329 0.16995 0.17513 -0.044595 -0.017783
1514 -0.15698 -0.18437 -0.1221 -0.03403 0.10686 0.071669 0.016519 -0.031338 0.27254 -0.071639 0.17423 0.14729 -0.043066 -0.03138
1515 -0.12905 -0.14138 -0.10258 0.0083526 0.19332 0.11946 0.045796 -0.013099 0.32371 -0.046442 0.22116 0.23658 -0.027074 -0.012524
1516 -0.1433 -0.13868 -0.1116 -0.011103 0.22788 0.089173 0.026337 -0.018881 0.32155 -0.042038 0.21553 0.35269 -0.021786 -0.0073305
1517 -0.15081 -0.16252 -0.11024 0.0081551 0.23713 0.087029 0.020582 -0.021662 0.3687 -0.043527 0.23439 0.36126 -0.028519 -0.020291
1518 -0.13349 -0.1405 -0.11202 0.076569 0.20974 0.087934 0.024218 0.022686 0.4187 -0.020774 0.32217 0.36922 -0.0013909 -0.005662
1519 -0.14823 -0.18867 -0.12342 0.037833 0.2157 0.042796 0.014183 0.18936 0.44172 -0.060886 0.36592 0.27621 -0.026718 -0.024875
1520 -0.12723 -0.151 -0.10142 0.03035 0.24791 0.089231 0.026946 0.27238 0.48303 -0.034935 0.40046 0.23423 -0.0097065 -0.0068978
1521 -0.14825 -0.17435 -0.12513 0.030073 0.24881 0.066217 0.015022 0.3107 0.47047 -0.047504 0.38834 0.20706 -0.00032952 -0.02317
1522 -0.14003 -0.1572 -0.10908 0.046508 0.51296 0.069934 0.040166 0.33756 0.46049 -0.043418 0.36694 0.18911 -0.00063454 -0.035209
1523 -0.13587 -0.16464 -0.1008 0.044788 0.56758 0.086948 0.021256 0.14595 0.46188 -0.027736 0.2927 0.18825 -0.0071104 -0.0035203
1524 -0.14669 -0.15292 -0.090528 0.05604 0.55603 0.12548 0.021623 0.087906 0.4493 -0.039987 0.25231 0.18299 0.001455 -0.00936
1525 -0.14205 -0.1364 -0.10534 0.036023 0.59958 0.49962 0.011656 0.078386 0.4142 -0.036722 0.20887 0.17762 0.0088505 -0.027168
1526 -0.15305 -0.1581 -0.12326 0.0098998 0.55165 0.6656 0.027388 0.068056 0.40351 -0.042638 0.14925 0.1285 -0.0016996 -0.033266
1527 -0.15693 -0.16392 -0.13554 -0.0016674 0.54147 0.7256 0.014096 0.075061 0.40292 0.051904 0.18438 0.12483 -0.015478 -0.045112
1528 -0.14799 -0.15663 -0.11446 0.013107 0.65791 0.81291 0.028735 0.08543 0.44647 0.10988 0.17473 0.16662 0.00022999 -0.031737
1529 -0.14595 -0.14967 -0.12528 -0.0080626 0.66937 0.66583 -0.00069633 0.031238 0.43782 0.10455 0.16193 0.11879 0.0008753 -0.050962
1530 -0.14066 -0.16909 -0.11517 0.0079139 0.63225 0.564 0.013791 0.054754 0.49912 0.10949 0.22189 0.14645 0.021188 -0.052671
1531 -0.12446 -0.14527 -0.10291 0.023551 0.71835 0.48999 0.03107 0.069041 0.52204 0.056879 0.2326 0.15097 0.034456 -0.02318
1532 -0.14604 -0.17743 -0.12744 -0.0053384 0.72197 0.46536 0.0039255 0.050951 0.46365 0.0079398 0.23236 0.1046 0.012318 -0.061655
1533 -0.15187 -0.16302 -0.12872 -0.022092 0.71097 0.45774 -0.0051179 0.027034 0.45508 -0.00086739 0.21243 0.10918 0.010274 -0.044474
1534 -0.15357 -0.17024 -0.11852 -0.0095364 0.73483 0.81046 -0.0020145 0.026672 0.43265 -0.011629 0.20776 0.11748 0.0080291 -0.057195
1535 -0.1617 -0.15497 -0.12409 -0.0020506 0.69412 0.8872 -0.0010045 0.044881 0.42034 -0.018086 0.19292 0.1158 0.0070675 -0.0684
1536 -0.14849 -0.14721 -0.12126 -0.012871 0.78393 0.90232 -0.014958 0.052795 0.36835 -0.01499 0.1783 0.11061 0.041758 -0.028876
1537 -0.16708 -0.16691 -0.1152 -0.031749 0.74128 0.8602 -0.033303 0.017632 0.30469 -0.026025 0.16296 0.08503 0.025768 -0.046435
1538 -0.1563 -0.16057 -0.041614 -0.012875 0.75484 0.95675 -0.0064086 0.046841 0.34309 -0.00069775 0.18643 0.089046 0.027918 0.04954
1539 -0.1441 -0.15387 0.026787 -0.013619 0.7784 0.80257 -0.013396 0.037097 0.32105 -0.014017 0.19001 0.103 0.033689 0.061852
1540 -0.16985 -0.15215 0.05583 -0.015756 0.75535 0.58587 -0.02825 0.0065468 0.32301 -0.019629 0.18354 0.066531 0.010571 0.087013
1541 -0.14082 -0.14294 0.17753 0.0079366 0.84015 0.48811 -0.027465 0.034058 0.35956 0.018351 0.23916 0.080244 0.073074 0.18204
1542 -0.15384 -0.16539 0.13187 -0.015941 0.80621 0.41504 -0.023585 0.00069635 0.45473 -0.0050738 0.2284 0.070979 0.028656 0.20196
1543 -0.13964 -0.14556 0.12921 -0.01015 0.80399 0.39634 -0.0099383 0.021533 0.4778 0.012847 0.31676 0.08896 0.068846 0.21506
1544 -0.14729 -0.15941 0.064136 -0.01819 0.83075 0.36158 -0.01688 0.029787 0.45027 -0.0026222 0.37435 0.073841 0.051532 0.12
1545 -0.15493 -0.16099 0.023649 -0.017352 0.80451 0.35812 -0.017875 -0.02056 0.38866 -0.017918 0.35689 0.062667 0.04957 0.054408
1546 -0.14938 -0.17034 0.026682 -0.035996 0.81938 0.32642 -0.027829 -0.0095522 0.34726 -0.024044 0.33338 0.058457 0.058138 0.039244
1547 -0.14149 -0.1504 0.036554 -0.010651 0.80446 0.3358 -0.0075518 0.0093133 0.3261 -0.0070245 0.31088 0.072016 0.073401 0.018304
1548 -0.15357 -0.16939 0.067711 -0.030078 0.7962 0.29559 -0.024521 -0.0038185 0.28806 -0.029867 0.24603 0.056886 0.061167 -0.016483
1549 -0.16287 -0.1546 0.13441 -0.032599 0.7728 0.27327 -0.028614 -0.019472 0.26493 -0.036878 0.1845 0.015635 0.035128 -0.0078984
1550 -0.14247 -0.15808 0.28811 -0.024431 0.75963 0.27812 -0.031996 -0.023213 0.28129 -0.038895 0.1732 0.033642 0.056729 -0.024039
1551 -0.14163 -0.14521 0.29322 -0.0063055 0.80264 0.26082 -0.034476 -0.015202 0.28303 -0.026695 0.15822 0.049666 0.069371 0.0083971
1552 -0.16891 -0.1663 0.27921 -0.020815 0.7822 0.24029 -0.024482 -0.018163 0.27423 -0.035909 0.15823 0.0069754 0.02958 -0.021123
1553 -0.15043 -0.14602 0.25762 -0.03543 0.84555 0.22465 -0.034362 -0.025471 0.26057 -0.042437 0.14657 0.027009 0.051227 -0.018898
1554 -0.13769 -0.15303 0.22339 -0.016027 0.82199 0.22427 -0.030109 -0.016993 0.25999 -0.029534 0.15678 0.024028 0.085189 0.005972
1555 -0.14559 -0.14443 0.19325 -0.016987 0.78732 0.22786 0.15171 0.016601 0.2842 -0.022828 0.15644 0.036467 0.072211 -0.0059439
1556 -0.15463 -0.15909 0.15545 -0.034129 0.68816 0.20112 0.29839 -0.020278 0.30968 -0.041647 0.12332 0.032018 0.075205 0.0099702
1557 -0.1544 -0.16547 0.15138 -0.036303 0.62123 0.16923 0.30829 -0.030199 0.34792 0.0026194 0.13207 0.026309 0.076456 0.039239
1558 -0.16138 -0.17392 0.18008 -0.053143 0.56968 0.18188 0.22565 -0.038083 0.33419 0.081973 0.12366 -0.00066836 0.060278 0.083237
1559 -0.15302 -0.14335 0.31937 -0.01785 0.58184 0.1798 0.11951 -0.010652 0.3819 0.157 0.12575 0.031868 0.082527 0.15565
1560 -0.13422 -0.15683 0.35772 -0.019134 0.54989 0.1726 0.048011 -0.035034 0.35814 0.16349 0.16302 0.0073038 0.076191 0.24346
1561 -0.14895 -0.15485 0.35798 -0.036052 0.5556 0.13416 0.021483 -0.048455 0.26074 0.094854 0.15855 0.0057924 0.064895 0.24738
1562 -0.14266 -0.15466 0.33642 -0.017364 0.57265 0.1386 0.049607 -0.033336 0.25819 0.037758 0.13864 -0.00056977 0.064088 0.26769
1563 -0.15531 -0.14514 0.34135 -0.026416 0.75527 0.11986 0.036771 -0.047645 0.2144 0.010166 0.14526 0.0076237 0.070135 0.24562
1564 -0.14817 -0.17293 0.30851 -0.035312 0.7727 0.1019 0.036212 -0.04241 0.22232 -0.0080114 0.1237 -0.021546 0.05816 0.1866
1565 -0.13443 -0.16122 0.29559 -0.035175 0.72326 0.10097 0.039841 -0.042583 0.19934 -0.0040112 0.10176 -0.020826 0.055131 0.15822
1566 -0.12736 -0.16677 0.25288 -0.045483 0.63203 0.10787 0.014127 -0.038299 0.20731 -0.015414 0.13047 0.01285 0.063229 0.091646
1567 -0.11535 -0.17166 0.20374 -0.037243 0.52859 0.10734 0.011559 -0.05751 0.17649 -0.0012461 0.18339 -0.017604 0.052488 0.080398
1568 -0.10307 -0.15092 0.22787 -0.034199 0.48102 0.096341 0.03041 -0.057239 0.21155 0.016163 0.27668 -0.010448 0.056062 0.068682
1569 -0.12351 -0.17779 0.32526 -0.044624 0.48531 0.083245 0.018255 -0.068214 0.19411 0.022531 0.29389 -0.021953 0.043087 0.049642
1570 -0.095511 -0.15892 0.41191 -0.016173 0.47573 0.081075 0.009689 -0.046805 0.2051 0.17552 0.32845 -0.013002 0.058891 0.057955
1571 -0.10473 -0.16992 0.42857 -0.032638 0.43875 0.075358 0.015208 0.16832 0.20516 0.20572 0.3032 -0.030618 0.049572 0.030956
1572 -0.088478 -0.17233 0.39161 -0.031492 0.44572 0.074842 0.0090342 0.26256 0.19996 0.21748 0.24523 -0.002944 0.069204 0.13419
1573 -0.093517 -0.16692 0.36949 -0.014176 0.42939 0.065358 0.014825 0.26942 0.19334 0.21261 0.21529 -0.0079639 0.06935 0.19171
1574 -0.08404 -0.15894 0.38324 -0.027462 0.41152 0.06213 0.0033517 0.27125 0.17601 0.16618 0.14692 -0.006508 0.075791 0.33229
1575 -0.083356 -0.14781 0.4258 -0.02179 0.40949 0.071313 -0.012427 0.11342 0.15291 0.11082 0.11735 -0.024265 0.06168 0.34316
1576 -0.082166 -0.17106 0.46182 -0.024987 0.42011 0.051766 0.0034981 0.050575 0.19076 0.083558 0.13853 -0.025679 0.072954 0.38775
1577 -0.080386 -0.16891 0.39665 -0.023505 0.378 0.033596 -0.0070704 0.034083 0.16137 0.058958 0.11319 -0.032701 0.068091 0.34995
1578 -0.077349 -0.19127 0.34707 -0.040999 0.34988 0.026104 -0.01473 0.017705 0.14034 0.050232 0.082991 -0.048527 0.052957 0.31375
1579 -0.06722 -0.16975 0.34194 -0.034021 0.37439 0.012831 -0.015898 0.020659 0.13122 0.098054 0.11251 -0.021629 0.065119 0.29468
1580 -0.07125 -0.14901 0.36037 -0.031055 0.32669 0.030414 -0.023839 0.031126 0.17133 0.18166 0.12 -0.029477 0.075365 0.2367
1581 -0.069478 -0.17865 0.49538 -0.038414 0.3355 0.024045 -0.020562 0.013256 0.13621 0.23568 0.12252 -0.046084 0.052166 0.19725
1582 -0.039361 -0.16381 0.48874 -0.012761 0.33219 0.036021 -0.0078965 0.019077 0.15142 0.29211 0.11612 -0.024298 0.078323 0.20235
1583 -0.02926 -0.14628 0.47335 0.0079318 0.33469 0.056611 0.0055214 0.038114 0.18303 0.32479 0.11907 -0.0066254 0.081864 0.2037
1584 -0.021117 -0.14572 0.36985 -0.022561 0.31979 0.023998 0.011168 0.021206 0.16035 0.28339 0.11099 -0.037806 0.074226 0.20226
1585 -0.0068332 -0.1621 0.31777 -0.032438 0.26891 0.0017613 0.23793 0.015705 0.13607 0.25451 0.095164 -0.040481 0.056207 0.19268
1586 0.088058 -0.17108 0.30096 -0.018171 0.27523 0.0099197 0.40159 0.0026182 0.13022 0.23386 0.081397 -0.042981 0.083804 0.30463
1587 0.10429 -0.14577 0.2865 -0.034475 0.28704 0.0036185 0.3687 -0.00021187 0.11902 0.22983 0.071585 -0.041485 0.091106 0.40088
1588 0.10911 -0.15814 0.30342 -0.024592 0.27329 0.017506 0.44262 0.023806 0.12718 0.22281 0.095175 -0.015865 0.077133 0.4467
1589 0.034779 -0.16294 0.33104 -0.021082 0.27017 0.013279 0.47889 0.0095671 0.11941 0.24916 0.098942 -0.03019 0.080438 0.46613
1590 -0.01224 -0.18108 0.45747 -0.022578 0.23425 -0.004183 0.41706 -0.033454 0.11788 0.24763 0.06492 -0.078917 0.059313 0.43766
1591 0.020439 -0.10776 0.48741 0.0073233 0.25506 0.012963 0.48208 0.12245 0.13698 0.34982 0.10496 -0.029018 0.11091 0.43643
1592 -0.0041502 0.059375 0.47109 0.013208 0.23721 -0.019467 0.27774 0.24396 0.1084 0.35239 0.05715 -0.059769 0.071025 0.34207
1593 0.0036663 0.092982 0.42795 -0.00080215 0.22201 -0.011296 0.19338 0.34028 0.12288 0.3668 0.049102 -0.075259 0.067723 0.2563
1594 0.0098654 0.15167 0.45366 -0.013751 0.21722 0.098739 0.16525 0.27883 0.094445 0.33745 0.039203 -0.051062 0.074079 0.22703
1595 0.017927 0.18583 0.47294 0.0040207 0.23084 0.52911 0.19232 0.37364 0.11351 0.34352 0.063497 -0.041858 0.070022 0.19659
1596 0.073253 0.23646 0.5515 0.035834 0.25516 0.67531 0.21046 0.37831 0.1221 0.34566 0.084149 0.0012376 0.10309 0.23783
1597 0.086424 0.24162 0.40388 0.0054121 0.22042 0.67829 0.41653 0.20827 0.092489 0.28535 0.050262 -0.06129 0.08587 0.2058
1598 0.14891 0.21069 0.33794 -0.014795 0.20398 0.69344 0.46976 0.14759 0.084589 0.252 0.047265 -0.071872 0.076444 0.19242
1599 0.2045 0.30719 0.29667 -0.0067921 0.19447 0.551 0.51887 0.11278 0.079694 0.25318 0.047508 -0.063566 0.081702 0.18718
1600 0.16541 0.31661 0.29106 -0.019647 0.19422 0.34948 0.49744 0.10952 0.06212 0.23061 0.026138 -0.051797 0.083305 0.22041
1601 0.083994 0.33828 0.28785 -0.012288 0.16891 0.26389 0.39436 0.13163 0.093181 0.24271 0.044106 -0.047925 0.084959 0.23923
1602 0.058868 0.3525 0.26216 -0.017155 0.17455 0.21318 0.26619 0.07255 0.077819 0.24209 0.026556 -0.051052 0.079275 0.26708
1603 0.037947 0.31106 0.27254 -0.01269 0.16109 0.18048 0.22839 0.086582 0.081994 0.26885 0.044522 -0.031275 0.082517 0.31183
1604 0.043136 0.35692 0.27769 0.001883 0.18579 0.1528 0.19707 0.11528 0.091528 0.35329 0.056548 -0.048807 0.10331 0.40813
1605 -0.0011356 0.33802 0.25925 -0.0053294 0.15521 0.12095 0.19772 0.20506 0.077175 0.42376 0.057257 -0.065858 0.084137 0.47101
1606 0.0034147 0.43819 0.25366 -0.012593 0.13361 0.11213 0.17304 0.33711 0.062858 0.42102 0.12431 -0.049667 0.064615 0.4832
1607 0.01024 0.50058 0.2664 0.0074594 0.15366 0.12771 0.34611 0.38801 0.066287 0.4289 0.20591 -0.043143 0.086797 0.4923
1608 -0.010332 0.54405 0.2296 0.0054409 0.1509 0.11317 0.45557 0.32052 0.065713 0.35783 0.21171 -0.054632 0.076316 0.44957
1609 -0.0010648 0.53975 0.23473 0.01073 0.142 0.11535 0.46153 0.20966 0.073289 0.30408 0.20603 -0.042192 0.083807 0.36236
1610 -0.0014606 0.50755 0.22913 0.00047887 0.11628 0.095427 0.34808 0.152 0.063808 0.24247 0.14946 -0.048515 0.072808 0.31077
1611 -0.016284 0.49045 0.20227 -0.0035751 0.10933 0.076686 0.29916 0.10412 0.071565 0.22232 0.093871 -0.064587 0.069975 0.25127
1612 -0.013853 0.46159 0.19835 -0.0059946 0.1051 0.085609 0.24546 0.12523 0.059834 0.21454 0.071391 -0.065409 0.05928 0.211
1613 -0.01371 0.48505 0.18222 -0.0062915 0.11078 0.094941 0.21934 0.11736 0.077068 0.2131 0.062516 -0.055201 0.075219 0.22713
1614 -0.018372 0.55001 0.16514 -0.011599 0.082737 0.041832 0.17327 0.099358 0.035086 0.19054 0.038831 -0.082971 0.057717 0.20601
1615 -0.023473 0.56442 0.17353 -0.01195 0.087484 0.056338 0.17897 0.12438 0.058813 0.19395 0.037626 -0.086561 0.0593 0.19324
1616 -0.029681 0.64397 0.15033 -0.0083001 0.087709 0.037629 0.18086 0.10969 0.056022 0.19564 0.045576 -0.079171 0.053455 0.18001
1617 -0.037118 0.63818 0.15975 -0.0029685 0.080869 0.036371 0.18811 0.19462 0.055191 0.19153 0.033614 -0.078664 0.056451 0.17637
1618 -0.037832 0.61454 0.1281 -0.043419 0.06285 0.02157 0.31843 0.36949 0.031084 0.17153 0.027523 -0.093797 0.044714 0.17394
1619 -0.038888 0.59535 0.13475 -0.014271 0.046567 0.030814 0.42138 0.41652 0.022122 0.17296 0.018675 -0.073205 0.042706 0.16961
1620 -0.038982 0.61036 0.13109 -0.0066674 0.046056 0.012845 0.38777 0.41512 0.032054 0.16299 0.024411 -0.091228 0.043994 0.16425
1621 -0.049962 0.60959 0.11563 -0.017817 0.044259 0.022385 0.37729 0.37038 0.034482 0.16975 -0.0042094 -0.090537 0.048233 0.16761
1622 -0.073013 0.60873 0.08664 -0.014868 0.040044 -0.018144 0.28892 0.24992 0.013937 0.14272 -0.0090772 -0.11229 0.028351 0.12809
1623 -0.044927 0.67672 0.11701 0.019979 0.059458 0.021188 0.23888 0.18314 0.031886 0.16445 0.028247 -0.052617 0.051853 0.15786
1624 -0.040719 0.6975 0.11388 0.033656 0.069637 0.015454 0.23624 0.19154 0.040807 0.17409 0.031407 -0.061523 0.060522 0.17534
1625 -0.048172 0.68407 0.11482 0.014601 0.046413 -0.00041869 0.19407 0.14243 0.023525 0.14054 -0.0065857 -0.068474 0.047038 0.14107
1626 -0.066863 0.6307 0.068057 0.0072465 0.043181 -0.014331 0.14647 0.12879 0.019168 0.12804 -0.037556 -0.10598 0.027002 0.1385
1627 -0.055984 0.65912 0.069763 0.017787 0.035625 0.0032295 0.16248 0.13829 0.043336 0.12702 -0.0062055 -0.082414 0.041212 0.14375
1628 -0.068804 0.65484 0.079753 0.016557 0.032047 -0.028451 0.17313 0.14023 0.020592 0.13239 -0.011268 -0.077895 0.045918 0.11925
1629 -0.071214 0.63035 0.069407 0.0036282 0.041172 -0.018025 0.16026 0.15427 0.016983 0.10585 -0.042846 -0.092114 0.047438 0.11409
1630 -0.070752 0.63342 0.09271 0.00095831 0.017997 -0.0087628 0.15189 0.34848 0.028105 0.12264 -0.029949 -0.053436 0.051097 0.11099
1631 -0.075208 0.663 0.063028 -0.018901 0.013581 -0.024683 0.14522 0.38491 0.0079622 0.097729 -0.028854 -0.077947 0.034423 0.091792
1632 -0.089345 0.67506 0.057059 -0.017695 0.013456 -0.01099 0.16038 0.44522 0.025788 0.096471 -0.025622 -0.082625 0.024373 0.10294
1633 -0.094831 0.67845 0.050181 -0.015358 0.01468 0.38983 0.13201 0.32457 -0.0054564 0.08465 -0.031791 -0.10068 0.027273 0.0807
1634 -0.099859 0.63486 0.031951 -0.02183 0.0029548 0.52917 0.14058 0.2706 0.0089922 0.067981 -0.04914 -0.10348 0.015905 0.084313
1635 -0.060651 0.62548 0.057836 0.030232 0.044361 0.65659 0.17448 0.27834 0.045738 0.11453 -0.029877 -0.051479 0.041742 0.091199
1636 -0.091007 0.56503 0.044756 -0.0091398 0.0072243 0.65198 0.1388 0.35427 0.033623 0.078375 -0.027692 -0.070349 0.018062 0.074963
1637 -0.11216 0.51076 0.043233 -0.01194 0.010748 0.54612 0.14091 0.48583 0.0016912 0.063359 -0.023028 -0.079271 0.012249 0.056187
1638 -0.075689 0.45341 0.028207 -0.0034941 0.010355 0.39866 0.13812 0.58423 0.047628 0.08591 -0.026705 -0.053128 0.035168 0.063217
1639 -0.093204 0.43237 0.029884 -0.004603 0.001682 0.25987 0.12242 0.50868 0.0056549 0.073786 -0.035173 -0.063104 0.024661 0.048179
1640 -0.11366 0.35092 0.011693 -0.031557 -0.020367 0.15458 0.084865 0.41153 -0.033135 0.034607 -0.067235 -0.11158 0.001364 0.03266
1641 -0.10631 0.3624 0.012484 -0.010729 -0.0027118 0.143 0.08548 0.34599 0.025214 0.060838 -0.05581 -0.063405 0.02361 0.037849
1642 -0.080159 0.36203 0.0039203 -0.014377 -0.026926 0.15507 0.085514 0.29216 0.024973 0.057176 -0.055757 -0.10662 0.020045 0.042578
1643 -0.12107 0.31966 -0.021811 0.0051614 -0.045327 0.12038 0.080827 0.22301 0.015389 0.035941 -0.061734 -0.11131 -0.00025047 0.017659
1644 -0.10203 0.31495 -0.002387 0.031334 -0.023923 0.10108 0.08131 0.24193 0.029695 0.04985 -0.043352 -0.092387 0.0060963 0.019382
1645 -0.11065 0.30158 -0.008816 0.033083 -0.031729 0.10466 0.07434 0.20039 0.0020964 0.03548 -0.069216 -0.087873 0.012687 0.016107
1646 -0.10723 0.3088 0.007064 0.079948 -0.016093 0.091998 0.085258 0.26788 0.029423 0.048235 -0.053559 -0.074534 0.010944 0.031536
1647 -0.12188 0.27726 -0.0057105 0.11881 -0.040553 0.047706 0.040315 0.3271 -0.0067128 0.031356 -0.090761 -0.11684 6.4559e-05 0.0032433
1648 -0.12779 0.25165 -0.025361 0.14969 -0.044551 0.059155 0.051641 0.47411 -0.016497 0.023944 -0.082399 -0.12947 0.017212 0.024108
1649 -0.11041 0.25669 -0.0066683 0.18428 -0.036645 0.076192 0.057804 0.53901 0.0021408 0.030066 -0.069201 -0.098868 0.025149 0.027396
1650 -0.11575 0.25161 -0.019752 0.13018 -0.037622 0.039816 0.040362 0.46494 0.002976 0.017985 -0.086467 -0.092955 0.011891 0.014125
1651 -0.12033 0.23966 -0.010949 0.1044 -0.050854 0.03295 0.042567 0.35161 0.021971 0.019521 -0.07948 -0.099786 0.0054889 0.0033413
1652 -0.12986 0.22187 -0.018761 0.053914 -0.059715 0.030911 0.027069 0.24259 -0.017368 0.011257 -0.069086 -0.11328 -0.00032543 -0.01215
1653 -0.12178 0.20525 -0.026304 0.061232 -0.046201 0.022571 0.032167 0.25582 -0.014197 0.017319 -0.065848 -0.11646 0.01193 0.0065296
1654 -0.1203 0.18464 -0.036674 0.053738 -0.060403 0.034975 0.018695 0.20661 0.0036464 0.0092961 -0.076733 -0.1126 0.0037241 -0.012481
1655 -0.12584 0.18573 -0.029713 0.047836 -0.061636 0.031792 0.017912 0.21564 -0.021832 0.0028896 -0.075774 -0.0793 0.017914 -0.010815
1656 -0.1558 0.14604 -0.056489 0.052518 -0.068563 -0.0023686 0.0042674 0.17975 -0.026856 -0.015405 -0.10554 -0.12468 -0.01613 -0.026335
1657 -0.12343 0.17431 -0.039638 0.045167 -0.059382 0.016448 0.020876 0.33784 -0.0077053 -0.0012683 -0.066814 -0.088736 -0.015172 -0.016103
1658 -0.13946 0.14142 -0.059514 0.044732 -0.072401 -0.0013093 0.018801 0.43825 -0.031625 0.0045958 -0.086236 -0.10233 -0.0036646 -0.039962
1659 -0.14826 0.13111 -0.057945 0.02697 -0.084124 0.00078698 -0.0089754 0.47038 -0.029587 -0.01811 -0.091553 -0.10795 -0.024892 -0.035903
1660 -0.14062 0.12429 -0.054545 0.056364 -0.06309 -0.0055642 0.014891 0.46255 -0.0011142 -0.0098884 -0.076041 -0.089515 -0.011943 -0.047126
1661 -0.12522 0.14003 -0.046133 0.054597 -0.06424 0.013313 0.016079 0.39194 0.0048893 -0.003314 -0.07317 -0.050324 0.0031835 -0.0034696
1662 -0.12471 0.14401 -0.048691 0.049833 -0.046953 0.011317 0.020079 0.28361 0.011928 -0.0034045 -0.0954 -0.026532 0.0091598 -0.025903
1663 -0.14232 0.11947 -0.074933 0.034706 -0.074847 -0.024942 -0.020114 0.23247 -0.024858 -0.025029 -0.10305 -0.034499 -0.012529 -0.035218
1664 -0.1508 0.083987 -0.073695 0.034967 -0.093566 -0.028502 -0.013467 0.21215 -0.051511 -0.037638 -0.10211 -0.08487 -0.017967 -0.062931
1665 -0.14514 0.077875 -0.064434 0.043601 -0.076182 0.42766 0.013542 0.25256 -0.0053696 -0.012224 -0.11354 -0.065994 -0.018561 -0.048236
1666 -0.13341 0.072081 -0.053633 0.056983 -0.055068 0.60638 -0.001089 0.24398 -0.017237 0.00067852 -0.081225 -0.050451 -0.0093721 -0.038565
1667 -0.15132 0.039826 -0.081786 0.034912 -0.096508 0.64169 -0.019372 0.31838 -0.046462 -0.039946 -0.09211 -0.041284 -0.035745 -0.058548
1668 -0.15949 0.050965 -0.077354 0.034674 -0.072446 0.68958 -0.015604 0.42707 -0.037294 -0.037847 -0.10621 -0.033893 -0.03 -0.065758
1669 -0.13475 0.060449 -0.042309 0.058408 -0.08323 0.61268 0.020427 0.49046 -0.0095773 -0.0029927 -0.092128 0.011954 -0.0029317 -0.031809
1670 -0.15336 0.029339 -0.092969 0.042464 -0.095603 0.37057 -0.024024 0.42945 -0.029576 -0.03293 -0.10435 -0.0079515 -0.04072 -0.072371
1671 -0.13464 0.033747 -0.07763 0.036253 -0.11129 0.24899 -0.018038 0.37594 -0.0202 -0.03265 -0.11743 -0.022699 -0.025688 -0.074322
1672 0.13516 0.029494 -0.072904 0.037239 -0.093259 0.19464 -0.026739 0.27003 -0.043307 -0.034308 -0.11009 -0.016906 -0.026715 -0.064196
1673 0.26768 0.027262 -0.079836 0.059557 -0.07034 0.15775 -0.02842 0.27498 -0.0073409 -0.021912 -0.093498 0.066607 -0.021127 -0.051607
1674 0.28596 0.036521 -0.048307 0.033682 -0.069879 0.14156 -0.015907 0.26697 -0.0067375 -0.024824 -0.09292 0.10863 -0.016533 -0.052647
1675 0.31994 0.029235 -0.061658 0.046273 -0.0856 0.10775 -0.020704 0.21341 -0.020587 -0.02081 -0.093343 0.13198 -0.015945 -0.058932
1676 0.20126 0.009674 -0.066343 0.035294 -0.10162 0.08789 -0.017062 0.22084 -0.037793 -0.037755 -0.11189 0.07997 -0.034817 -0.075986
1677 0.11141 -0.0053666 -0.088411 0.051527 -0.10798 0.091174 -0.018562 0.17987 -0.025598 -0.040035 -0.068566 0.067555 -0.043074 -0.078157
1678 0.074942 0.0016977 -0.082173 0.035109 -0.099607 0.085517 -0.030268 0.20753 -0.05578 -0.039699 -0.026606 0.081201 -0.043107 -0.086497
1679 0.072882 0.013149 -0.062208 0.051618 -0.084402 0.088137 -0.015874 0.36313 -0.025324 -0.027266 0.029218 0.075487 -0.04718 -0.074124
1680 0.13006 0.0028102 -0.068532 0.064342 -0.10115 0.067109 -0.0091319 0.48425 -0.020457 -0.02429 0.010491 0.09253 -0.029763 -0.068953
1681 0.1705 -0.012844 -0.085278 0.035102 -0.11633 0.060777 -0.057533 0.45335 -0.03586 -0.045478 -0.023086 0.053988 -0.052845 -0.085357
1682 0.28688 -0.0040257 -0.066319 0.10484 -0.10331 0.081021 0.0014214 0.42584 -0.002863 -0.012754 -0.038684 0.067605 -0.034033 -0.069021
1683 0.42719 -0.031707 -0.085138 0.12418 -0.10917 0.071028 -0.031956 0.26912 -0.023418 -0.044288 -0.062738 0.037906 -0.039833 -0.091971
1684 0.53939 -0.035909 -0.06834 0.20949 -0.099682 0.071023 0.19811 0.25581 -0.012788 -0.037607 -0.091435 0.06136 -0.039165 -0.089591
1685 0.50946 -0.038635 -0.089154 0.22231 -0.12106 0.077194 0.2856 0.22779 -0.041548 -0.058237 -0.088698 0.046217 -0.051745 -0.097581
1686 0.50249 -0.042095 -0.1021 0.20239 -0.11394 0.45029 0.31037 0.21672 -0.01205 -0.058937 -0.10066 0.082533 -0.068216 -0.11282
1687 0.49003 -0.040597 -0.077054 0.2081 -0.081989 0.6872 0.28194 0.22231 0.014915 -0.036887 -0.073955 0.11391 -0.043287 -0.085244
1688 0.39533 -0.037547 -0.085194 0.18236 -0.089089 0.70469 0.27675 0.21474 0.035661 -0.04479 -0.084594 0.19043 -0.041623 -0.088043
1689 0.31837 -0.054192 -0.082529 0.14746 -0.10392 0.69361 0.16904 0.23052 -0.011944 -0.045679 -0.082922 0.20395 -0.044561 -0.1
1690 0.32163 -0.057508 -0.084241 0.15161 -0.10208 0.75782 0.11211 0.22573 -0.013154 -0.036243 -0.094528 0.22183 -0.050348 -0.10291
1691 0.32268 -0.062934 -0.084831 0.12 -0.10324 0.77556 0.042754 0.17126 -0.009505 -0.045934 -0.076066 0.23178 -0.041092 -0.091425
1692 0.43314 -0.058591 -0.097246 0.1307 -0.11547 0.8182 0.060574 0.19719 -0.03345 -0.061387 -0.052103 0.24656 -0.047219 -0.1024
1693 0.65086 -0.066133 -0.073814 0.15801 -0.10089 0.68734 0.036507 0.15694 -0.02398 -0.041169 -0.03717 0.24224 -0.034228 -0.090562
1694 0.70401 -0.067078 -0.091758 0.15355 -0.10614 0.51227 0.032303 0.17569 -0.0099928 -0.041834 -0.026452 0.26571 -0.039636 -0.10286
1695 0.68898 -0.08121 -0.079305 0.16022 -0.1143 0.37969 0.02916 0.1245 -0.025174 -0.058343 -0.068679 0.21078 -0.044171 -0.11673
1696 0.71553 -0.071924 -0.078424 0.16611 -0.10764 0.30497 0.030129 0.13949 -0.020627 -0.044112 -0.07502 0.18375 -0.040418 -0.10135
1697 0.73757 -0.069938 -0.075533 0.17807 -0.10736 0.29759 0.041283 0.15322 -0.014869 -0.029164 -0.078699 0.15849 -0.012079 -0.089761
1698 0.72761 -0.085636 -0.09421 0.16485 -0.13082 0.2459 0.22335 0.092225 -0.000202 -0.063441 -0.091748 0.12743 -0.0090317 -0.1251
1699 0.69043 -0.091448 -0.074187 0.20138 -0.13098 0.22765 0.3127 0.12273 0.0077918 -0.054785 -0.089982 0.1695 -0.0024747 -0.12704
1700 0.78257 -0.097864 -0.092544 0.25539 -0.1263 0.23286 0.3293 0.10188 0.0080946 -0.062947 -0.093067 0.15364 0.0095016 -0.094537
1701 0.83223 -0.10342 -0.094129 0.28652 -0.13449 0.217 0.32819 0.10324 -0.0011705 -0.064512 -0.090173 0.14537 0.0064762 -0.1134
1702 0.83006 -0.097941 -0.097263 0.29741 -0.13118 0.22228 0.24841 0.087654 -0.0046765 -0.05582 -0.10709 0.15868 -0.0039708 -0.10795
1703 0.83679 -0.08632 -0.084919 0.26109 -0.12553 0.22183 0.14703 0.091736 0.00084316 -0.056759 -0.095436 0.26188 -0.012331 -0.10282
1704 0.80831 -0.088929 -0.099011 0.23277 -0.13813 0.21935 0.073002 0.10765 -0.01669 -0.0403 -0.076155 0.34183 -0.0042025 -0.13003
1705 0.82132 -0.10455 -0.098756 0.22361 -0.11986 0.61452 0.051973 0.10136 -0.021586 0.0053268 -0.020551 0.34476 -0.0037956 -0.1196
1706 0.88179 -0.10037 -0.10033 0.24394 -0.11418 0.79787 0.09905 0.074491 -0.022296 0.045215 0.074479 0.37349 0.016121 -0.10703
1707 0.82061 -0.10406 -0.087407 0.21294 -0.12855 0.82152 0.064292 0.07123 -0.0053183 0.083137 0.10006 0.38519 0.0086114 -0.10611
1708 0.87337 -0.10096 -0.090494 0.23877 -0.12744 0.83856 0.074643 0.069518 0.019587 0.11395 0.081753 0.28967 0.0092042 -0.11644
1709 0.86233 -0.10235 -0.07001 0.22849 -0.11609 0.83898 0.061868 0.077294 0.025527 0.098194 0.074262 0.27228 0.0045798 -0.096906
1710 0.84504 -0.11927 -0.095662 0.23523 -0.11631 0.91936 0.13027 0.077197 0.024029 0.049411 0.037358 0.24208 -0.0016776 -0.12605
1711 0.82733 -0.13709 -0.09959 0.22041 -0.13509 0.88278 0.36149 0.074334 0.022614 -0.0087007 0.014358 0.19823 0.006654 -0.12499
1712 0.87164 -0.10508 -0.073949 0.28626 -0.12019 0.80673 0.4266 0.09976 0.031507 -0.00085246 0.027493 0.21318 0.020783 -0.10573
1713 0.85289 -0.12021 -0.097849 0.31492 -0.1308 0.69756 0.38453 0.044442 0.021095 -0.028861 0.0092739 0.24763 0.015079 -0.11467
1714 0.90715 -0.11621 -0.082196 0.35737 -0.10925 0.99023 0.36052 0.056519 -0.00838 -0.019247 0.030491 0.43725 0.031377 -0.11426
1715 0.8876 -0.1108 -0.085482 0.35883 -0.11955 1.0105 0.34892 0.074614 0.015464 -0.0087253 0.049091 0.4318 0.017769 -0.11054
1716 0.87991 -0.11329 -0.079347 0.31366 -0.10398 1.0839 0.45691 0.11055 -0.0037195 -0.012075 0.065674 0.43809 0.031367 -0.10459
1717 0.87746 -0.1255 -0.078788 0.29959 -0.11244 1.1132 0.46976 0.064224 -0.0017788 -0.012167 0.064769 0.43923 0.030956 -0.097413
1718 0.83674 -0.14441 -0.10196 0.23787 -0.13386 0.99416 0.47412 0.0047372 -0.019811 -0.04613 -0.0024837 0.33233 0.0026467 -0.13069
1719 0.78059 -0.13345 -0.10638 0.26012 -0.11462 1.0863 0.41778 0.05562 0.025578 -0.029594 0.0027224 0.29722 0.018591 -0.12641
1720 0.72096 -0.13651 -0.092529 0.24093 -0.11106 1.053 0.30464 0.055858 0.051533 -0.018586 0.015189 0.25467 0.029411 -0.11236
1721 0.66879 -0.12988 -0.094537 0.26153 -0.10901 1.0457 0.23102 0.060748 0.095188 -0.0063581 0.0004821 0.22149 0.040249 -0.097367
1722 0.58808 -0.16111 -0.11589 0.26642 -0.14488 0.8456 0.18668 0.027522 0.047585 -0.037043 -0.023568 0.18604 0.024143 -0.12507
1723 0.57905 -0.12647 -0.10164 0.29387 -0.12646 0.68582 0.17499 0.0033543 0.010269 -0.030862 -0.0072349 0.19932 0.023658 -0.11699
1724 0.58154 -0.12391 -0.093719 0.28379 -0.1193 0.60577 0.16569 0.03109 0.055351 -0.01544 -0.011577 0.23602 0.051547 -0.082982
1725 0.55992 -0.15308 -0.099781 0.32054 -0.12242 0.53803 0.16932 0.018708 0.0071531 -0.031656 -0.0064005 0.18551 0.043924 -0.124
1726 0.53047 -0.14032 -0.095366 0.33383 -0.12776 0.52077 0.17179 0.023264 0.026846 -0.022472 0.010267 0.20894 0.042884 -0.12373
1727 0.52016 -0.15159 -0.11451 0.30352 -0.14927 0.47814 0.14091 -0.00083837 0.029121 -0.032533 0.031675 0.3303 0.037628 -0.11908
1728 0.50079 -0.12172 -0.088826 0.26853 -0.11063 0.49167 0.18589 0.0030362 0.058757 -0.012365 0.12938 0.41116 0.050286 -0.099339
1729 0.46894 -0.16576 -0.11178 0.23143 -0.13885 0.46655 0.31889 -0.011378 0.065816 -0.017102 0.098396 0.37703 0.022365 -0.13186
1730 0.44302 -0.17113 -0.12182 0.19873 -0.13212 0.44013 0.39881 -0.0071942 0.062985 -0.029462 0.14123 0.41027 0.023475 -0.13322
1731 0.44451 -0.15286 -0.12685 0.17116 -0.15492 0.43763 0.3984 -0.0058391 0.058026 -0.03285 0.13338 0.37484 0.032363 -0.14347
1732 0.45639 -0.14392 -0.085236 0.17835 -0.14559 0.42604 0.37887 0.03018 0.10446 -0.0072456 0.14881 0.33695 0.050331 -0.088434
1733 0.40884 -0.1742 -0.12067 0.14024 -0.15717 0.39539 0.27814 -0.027751 0.036377 -0.042683 0.071837 0.23853 0.032753 -0.087938
1734 0.39178 -0.18052 -0.13485 0.14302 -0.15838 0.37626 0.18408 -0.021165 0.054895 -0.042386 0.034875 0.20276 0.027606 -0.029838
1735 0.38608 -0.18695 -0.12756 0.14415 -0.15616 0.35777 0.15969 -0.01071 0.036791 -0.060131 0.0090358 0.17763 0.031589 0.014651
1736 0.37943 -0.15494 -0.10494 0.15897 -0.14318 0.378 0.18077 0.019065 0.091671 -0.024988 0.019418 0.22235 0.042554 0.062246
1737 0.33904 -0.17377 -0.10703 0.12783 -0.13708 0.31619 0.16322 -0.019021 0.075934 -0.047896 0.0020172 0.20283 0.031988 0.060951
1738 0.32421 -0.16221 -0.12016 0.12293 -0.16184 0.30483 0.13316 -0.025853 0.081832 -0.041601 -0.017301 0.17263 0.020614 0.016226
1739 0.31466 -0.1829 -0.12297 0.094552 -0.17345 0.30051 0.12762 -0.059404 0.050661 -0.069986 -0.027726 0.14645 0.018323 -0.03854
1740 0.33901 -0.16691 -0.08937 0.11724 -0.1364 0.2976 0.16608 -0.00031546 0.099535 -0.021019 0.034219 0.19698 0.0487 -0.033324
1741 0.29248 -0.18352 -0.068629 0.10358 -0.15096 0.28236 0.11634 -0.047054 0.048968 -0.061745 -0.015756 0.15588 0.030931 -0.067477
1742 0.28261 -0.1781 0.10012 0.1152 -0.14989 0.2373 0.11165 -0.045352 0.018204 -0.056895 -0.022604 0.15023 0.026246 -0.074923
1743 0.25307 -0.18835 0.10463 0.082578 -0.16501 0.23028 0.095728 -0.036981 0.012405 -0.057193 -0.043301 0.13827 0.010085 -0.085262
1744 0.27607 -0.14662 0.17539 0.13752 -0.13919 0.24004 0.14077 -0.036705 0.035431 -0.036636 -0.0039807 0.15144 0.028937 -0.068187
1745 0.24508 -0.17157 0.20276 0.097111 -0.16114 0.21425 0.10194 -0.041199 0.022792 -0.062729 -0.032033 0.12276 0.021995 -0.067342
1746 0.25496 -0.1558 0.227 0.10432 -0.15699 0.21645 0.10308 -0.060276 0.030636 -0.050839 -0.029693 0.12313 0.044929 -0.081141
1747 0.2654 -0.15348 0.27597 0.10748 -0.14488 0.21003 0.089868 -0.057241 0.038852 -0.049327 -0.030615 0.11995 0.042992 -0.088514
1748 0.22057 -0.17017 0.26897 0.088587 -0.14241 0.19142 0.064326 -0.063743 -0.00069119 -0.063024 -0.066508 0.1122 0.046941 -0.11295
1749 0.21837 -0.18908 0.3158 0.092714 -0.1609 0.1767 0.060146 -0.062555 0.0032052 -0.063199 -0.040917 0.11112 0.057602 -0.10153
1750 0.22612 -0.16012 0.32599 0.097621 -0.14947 0.17047 0.065674 -0.057869 0.018819 -0.059338 -0.030828 0.11407 0.071228 -0.068798
1751 0.20067 -0.15516 0.32376 0.088889 -0.14241 0.1845 0.07668 -0.061622 0.0093354 -0.053187 -0.021565 0.09655 0.060859 -0.07375
1752 0.20612 -0.16692 0.37018 0.092702 -0.16052 0.15693 0.067623 -0.081765 0.014371 -0.068936 -0.057953 0.11342 0.050472 -0.087868
1753 0.1977 -0.17236 0.35659 0.064035 -0.16313 0.13961 0.04116 -0.077871 0.014148 -0.055067 -0.05325 0.088779 0.041062 -0.081761
1754 0.1915 -0.17357 0.36136 0.084092 -0.16003 0.14773 0.045726 -0.059644 0.026621 -0.053985 -0.030192 0.08549 0.030764 -0.095059
1755 0.1628 -0.174 0.31283 0.060315 -0.17061 0.12231 0.028821 -0.10709 -0.0069598 -0.080581 -0.042735 0.091624 0.015983 -0.11072
1756 0.17108 -0.1887 0.29597 0.052646 -0.18213 0.097059 0.014644 -0.10547 -0.021053 -0.089067 -0.062551 0.055305 0.019929 -0.10527
1757 0.18177 -0.16801 0.30604 0.073669 -0.16092 0.13576 0.032972 -0.05737 0.025537 -0.044254 -0.033984 0.082766 0.036272 -0.09775
1758 0.15502 -0.19201 0.32345 0.05233 -0.17048 0.083668 0.038665 -0.09458 9.2108e-05 -0.068357 -0.07977 0.056561 0.025188 -0.10667
1759 0.14557 -0.22043 0.40706 0.040574 -0.19156 0.040571 -0.0052297 -0.1278 -0.040336 -0.0808 -0.084247 0.03378 0.0078133 -0.13071
1760 0.16177 -0.19671 0.46018 0.039678 -0.1715 0.098691 0.0038028 -0.084871 0.019927 -0.057309 -0.031326 0.067269 0.024597 -0.08949
1761 0.15421 -0.19068 0.40764 0.052347 -0.16588 0.084153 0.0097949 -0.11644 -0.0037668 -0.0601 -0.015578 0.044623 0.01189 -0.075093
1762 0.16081 -0.19483 0.42933 0.053901 -0.16561 0.075177 0.016778 -0.096542 -0.0040436 -0.051915 -0.0099381 0.062551 0.028723 -0.051617
1763 0.15441 -0.21673 0.34748 0.031462 -0.1908 0.059883 -0.011434 -0.094449 -0.0071246 -0.068076 -0.03086 0.032686 0.028423 -0.062575
1764 0.13967 -0.20746 0.3097 0.036267 -0.18417 0.060185 -0.017551 -0.1203 -0.039048 -0.07221 -0.052604 0.034131 0.028419 -0.077522
1765 0.1304 -0.21291 0.33552 0.018965 -0.18084 0.056565 -0.027451 -0.11605 -0.035219 -0.074533 -0.0742 0.022009 0.010677 -0.072903
1766 0.13356 -0.20379 0.37863 0.033188 -0.17864 0.070023 -0.0078263 -0.099796 0.0025373 -0.068288 -0.071935 0.055036 0.016623 -0.06559
1767 0.12369 -0.20161 0.41383 0.023151 -0.17371 0.064195 0.0073202 -0.10827 0.0029635 -0.069408 -0.076129 0.059168 0.015169 -0.079872
1768 0.10793 -0.2252 0.48986 0.03256 -0.19355 0.051947 0.0035145 -0.11151 -0.01124 -0.064175 -0.097458 0.037546 0.0065136 -0.10245
1769 0.10996 -0.2078 0.49969 0.034947 -0.1888 0.05828 0.0021452 -0.091323 -0.015008 -0.071832 -0.077675 0.050274 0.01846 -0.082546
1770 0.12463 -0.21192 0.44927 0.031532 -0.18412 0.044281 0.0047977 -0.093279 -0.024508 -0.080371 -0.090211 0.027649 0.042442 -0.068729
1771 0.10773 -0.23326 0.39082 0.009861 -0.19307 0.033109 -0.0059091 -0.12507 -0.024732 -0.088691 -0.089062 0.025533 0.040722 -0.098897
1772 0.087944 -0.22177 0.34648 0.011696 -0.19481 0.029667 -0.0076808 -0.10752 -0.031003 -0.090237 -0.096354 0.042014 0.027936 -0.11048
1773 0.10116 -0.19065 0.32466 0.016846 -0.19006 0.060776 -0.0041501 -0.079124 -0.017191 -0.07329 -0.07883 0.051989 0.065532 -0.087072
1774 0.085267 -0.2163 0.31221 0.027449 -0.18954 0.052582 -0.010373 -0.10798 -0.039028 -0.079881 -0.079896 0.026006 0.098764 -0.1079
1775 0.06111 -0.23321 0.27423 -0.0007023 -0.19229 0.030783 -0.039699 -0.1018 -0.05577 -0.097168 -0.094553 0.034029 0.065754 -0.095343
1776 0.089106 -0.22662 0.27034 0.019972 -0.19741 0.049951 -0.026813 -0.10822 -0.033306 -0.093408 -0.094474 0.029422 0.064708 -0.094101
1777 0.086436 -0.22915 0.27417 0.013597 -0.18672 0.052151 -0.022021 -0.021888 -0.030307 -0.083773 -0.060821 0.034096 0.053486 -0.089732
1778 0.068477 -0.2272 0.26746 0.00086575 -0.19922 0.053385 -0.021505 -0.0054176 -0.04689 -0.091727 -0.066245 0.027571 0.063968 -0.077498
1779 0.062218 -0.21325 0.27794 -0.011106 -0.19333 0.032087 -0.035471 -0.052987 -0.05915 -0.11102 -0.08856 0.045936 0.084516 -0.084888
1780 0.081925 -0.20447 0.36728 0.027753 -0.18038 0.041459 -0.010857 -0.05617 -0.035531 -0.085121 -0.045866 0.046868 0.10749 -0.062089
1781 0.054607 -0.17109 0.36526 0.0023062 -0.19686 0.043238 -0.049182 -0.089377 -0.042854 -0.099462 -0.05847 0.053376 0.10639 -0.08286
1782 0.017374 -0.18979 0.34589 -0.020432 -0.21456 0.023934 -0.058757 -0.11141 -0.063981 -0.1198 -0.084672 0.027878 0.071838 -0.10587
1783 0.032279 -0.16854 0.32463 -0.010403 -0.21759 0.018011 -0.044707 -0.084436 -0.034283 -0.10733 -0.086996 0.029211 0.084165 -0.099157
1784 0.016615 -0.18571 0.28345 -0.036241 -0.21904 0.0047704 -0.053883 -0.092074 -0.02412 -0.12946 -0.11078 0.012061 0.074135 -0.13372
1785 0.024016 -0.18136 0.23589 -0.028731 -0.22085 0.0047961 -0.062238 -0.086585 0.043245 -0.12898 -0.09807 0.024701 0.068312 -0.11826
1786 0.043102 -0.17641 0.23287 0.0047727 -0.21217 0.017757 -0.047803 -0.085446 0.054439 -0.1069 -0.096934 0.019956 0.085747 -0.11223
1787 0.0083634 -0.20837 0.20454 0.0098662 -0.21182 0.021668 -0.060089 -0.093001 -0.0065253 -0.12882 -0.1157 0.025816 0.05125 -0.12349
1788 0.00020055 -0.22703 0.15776 -0.01815 -0.2242 0.0055155 -0.074803 -0.097489 -0.022861 -0.13483 -0.10423 -1.6566e-07 0.043998 -0.11346
1789 0.0084843 -0.21604 0.17728 -0.0017536 -0.1987 0.00053151 -0.061947 -0.09531 -0.017907 -0.12639 -0.091415 0.00070167 0.062537 -0.11063
1790 0.00010732 -0.21681 0.16753 -0.031856 -0.21366 0.0010459 -0.061636 -0.098168 -0.039237 -0.13022 -0.10891 0.016346 0.06166 -0.11337
1791 0.0098725 -0.19972 0.19111 -0.0064879 -0.2076 0.007918 -0.051976 -0.094952 -0.054454 -0.1308 -0.10948 0.009622 0.080771 -0.12138
1792 -0.012089 -0.20512 0.15167 -0.017998 -0.20389 0.0029694 -0.053633 -0.11632 -0.064861 -0.13471 -0.10812 0.0029138 0.096577 -0.11226
1793 -0.028371 -0.21986 0.15967 -0.035358 -0.22467 -0.0027257 -0.06305 -0.088969 -0.056542 -0.144 -0.11901 -0.014514 0.074985 -0.14503
1794 -0.013498 -0.19435 0.15428 -0.0051961 -0.21052 -0.0032938 -0.055342 -0.07906 -0.064209 -0.12809 -0.087632 -0.0027537 0.098275 -0.11972
1795 -0.023428 -0.20023 0.14018 -0.010004 -0.21868 -0.0046866 -0.057651 -0.040674 -0.05637 -0.12927 -0.10913 -0.008172 0.079709 -0.12536
1796 -0.030216 -0.21628 0.12879 -0.014129 -0.23226 -0.021637 -0.057907 -0.02882 -0.06462 -0.15059 -0.11319 -0.027632 0.052714 -0.13598
1797 -0.030265 -0.19138 0.15975 -0.0033131 -0.20551 0.004943 -0.048149 -0.076638 -0.052696 -0.1339 -0.11228 -0.012356 0.06859 -0.13367
1798 -0.017706 -0.19823 0.14702 0.0010789 -0.22022 -0.0028936 -0.055942 -0.06045 -0.044382 -0.1375 -0.099263 -0.020435 0.077434 -0.1275
1799 -0.04596 -0.21175 0.15861 -0.015802 -0.23231 -0.03335 -0.065435 -0.095486 -0.067268 -0.14857 -0.11677 -0.042262 0.050012 -0.14003
1800 -0.023284 -0.19957 0.15006 -0.011951 -0.22304 -0.018532 -0.059285 -0.081535 -0.068346 -0.13105 -0.11064 -0.017481 0.085211 -0.12469
1801 -0.046536 -0.20921 0.13143 -0.012711 -0.20733 -0.015093 -0.071558 -0.083557 -0.044384 -0.13583 -0.10787 -0.0089671 0.071472 -0.1361
1802 -0.040623 -0.21009 0.11702 -0.025486 -0.21402 -0.042062 -0.09207 -0.093142 -0.06448 -0.14583 -0.1051 -0.04302 0.063978 -0.1475
1803 -0.047033 -0.20295 0.1024 -0.024275 -0.21586 -0.030385 -0.10296 -0.11253 -0.050295 -0.14501 -0.12616 -0.045076 0.068175 -0.13597
1804 -0.07053 -0.20668 0.088554 -0.03674 -0.22943 -0.054807 -0.089735 -0.10064 -0.053976 -0.14929 -0.13899 -0.045888 0.047664 -0.14817
1805 -0.066433 -0.19529 0.11206 -0.046216 -0.22777 -0.051567 -0.095252 -0.10037 -0.067074 -0.1525 -0.12656 -0.047176 0.048362 -0.15199
1806 -0.065543 -0.21856 0.077902 -0.04944 -0.2374 -0.052487 -0.091477 -0.10622 -0.059398 -0.16632 -0.13985 -0.058896 0.035161 -0.15705
1807 -0.083254 -0.22375 0.062052 -0.046154 -0.23602 -0.035338 -0.09439 -0.10908 -0.057673 -0.16178 -0.13129 -0.062739 0.027744 -0.17124
1808 -0.064088 -0.21698 0.075379 -0.04206 -0.23444 -0.016755 -0.077427 -0.068414 -0.041626 -0.15976 -0.13118 -0.059026 0.040161 -0.14234
1809 -0.094173 -0.22532 0.042125 -0.066556 -0.25634 -0.07983 -0.10902 -0.080819 -0.08732 -0.17715 -0.1565 -0.066189 0.006372 -0.17061
1810 -0.072224 -0.20803 0.06291 -0.033521 -0.23298 -0.038613 -0.08642 -0.019756 -0.03473 -0.14231 -0.10253 -0.038536 0.020398 -0.14575
1811 -0.092259 -0.23542 0.035929 -0.073582 -0.24296 -0.084502 -0.10407 -0.072045 -0.08922 -0.17668 -0.1494 -0.076474 0.0027438 -0.16494
1812 -0.09219 -0.23265 0.027564 -0.083766 -0.25469 -0.063612 -0.11721 -0.082758 -0.090144 -0.18176 -0.15798 -0.083731 0.0025721 -0.18009
1813 -0.085684 -0.21887 0.055683 -0.049267 -0.24513 -0.058102 -0.099658 -0.079485 -0.076731 -0.17155 -0.14093 -0.064768 0.0013793 -0.18422
1814 -0.093646 -0.21769 0.054711 -0.041229 -0.23801 -0.064396 -0.076501 -0.061688 -0.073251 -0.16388 -0.13897 -0.072124 0.0062917 -0.18607
1815 -0.081344 -0.22269 0.040703 -0.058681 -0.23551 -0.076766 -0.080822 -0.083583 -0.06627 -0.16911 -0.13909 -0.075804 0.026097 -0.18798
1816 -0.066039 -0.18163 0.074972 -0.040728 -0.21533 0.0024124 -0.073024 -0.086073 -0.043475 -0.15693 -0.13014 -0.055716 0.042056 -0.14876
1817 -0.090559 -0.18581 0.050623 -0.058057 -0.23527 0.10048 -0.094699 -0.095762 -0.070755 -0.16643 -0.13562 -0.07573 0.028064 -0.16489
1818 -0.092652 -0.19541 0.046644 -0.045432 -0.24526 0.10859 -0.10299 -0.064947 -0.062683 -0.17811 -0.14522 -0.075099 0.016492 -0.18454
1819 -0.092877 -0.21974 0.046366 -0.07137 -0.23409 0.035811 -0.12091 -0.090467 -0.0702 -0.18594 -0.17245 -0.082739 0.016845 -0.18796
1820 -0.12702 -0.21985 0.026929 -0.073252 -0.24958 -0.027396 -0.11393 -0.10073 -0.072612 -0.18141 -0.15335 -0.090519 -0.0054932 -0.18572
1821 -0.10811 -0.22074 0.030636 -0.085824 -0.23348 -0.033945 -0.13272 -0.10712 -0.088152 -0.19842 -0.15802 -0.10052 0.0022715 -0.18889
1822 -0.10014 -0.18847 0.041294 -0.078647 -0.23331 -0.023413 -0.11045 -0.072813 -0.072657 -0.18008 -0.15792 -0.06993 0.019579 -0.18138
1823 -0.11215 -0.20095 0.033247 -0.069852 -0.22515 -0.046142 -0.12372 -0.010016 -0.076526 -0.17372 -0.14142 -0.10028 -0.0082378 -0.16743
1824 -0.11274 -0.21286 -0.002095 -0.082369 -0.25226 -0.044064 -0.12328 -0.01446 -0.098005 -0.18647 -0.14465 -0.10208 -0.0070172 -0.17879
1825 -0.1284 -0.21677 0.011535 -0.089007 -0.24902 -0.063231 -0.16192 -0.052818 -0.093915 -0.19874 -0.14523 -0.093735 -0.010148 -0.19095
1826 -0.13465 -0.21819 0.002706 -0.083535 -0.24807 -0.062106 -0.13608 -0.065728 -0.095559 -0.19117 -0.16962 -0.11163 -0.023306 -0.19783
1827 -0.1124 -0.20984 0.002753 -0.087807 -0.23801 -0.064313 -0.14084 -0.054863 -0.075436 -0.18559 -0.1382 -0.099419 -0.010473 -0.19663
1828 -0.13593 -0.21073 0.010587 -0.086034 -0.23815 -0.071888 -0.14619 -0.099955 -0.093832 -0.18154 -0.14476 -0.10981 -0.019271 -0.19388
1829 -0.13382 -0.21158 -0.012615 -0.085721 -0.22762 -0.065672 -0.1414 -0.082517 -0.075281 -0.18334 -0.14198 -0.1044 -0.028919 -0.19718
1830 -0.11818 -0.18255 0.019893 -0.073886 -0.23449 -0.05159 -0.13321 -0.079296 -0.068969 -0.18643 -0.1345 -0.096718 -0.013468 -0.1822
1831 -0.1657 -0.2177 -0.0052858 -0.10486 -0.25537 -0.095753 -0.1626 -0.10588 -0.11698 -0.21471 -0.1775 -0.11664 -0.046907 -0.21543
1832 -0.14057 -0.17837 0.010653 -0.098334 -0.26289 -0.082552 -0.16997 -0.10278 -0.080953 -0.19295 -0.16148 -0.1112 -0.043188 -0.20748
1833 -0.12555 -0.17726 0.029856 -0.089444 -0.25877 -0.076704 -0.16465 -0.088192 -0.092342 -0.19555 -0.16424 -0.097358 -0.018689 -0.19123
1834 -0.14166 -0.17939 0.020414 -0.08775 -0.24123 -0.08985 -0.17577 -0.058932 -0.098059 -0.19889 -0.17177 -0.11318 -0.029383 -0.18994
1835 -0.14941 -0.1875 0.026182 -0.078966 -0.23997 -0.07909 -0.13807 0.0077219 -0.093163 -0.1915 -0.15656 -0.091127 -0.016031 -0.19186
1836 -0.1613 -0.18512 0.022858 -0.089245 -0.24557 -0.06669 -0.16098 -0.034856 -0.09097 -0.19595 -0.16884 -0.12291 -0.022562 -0.19125
1837 -0.14858 -0.17282 0.015998 -0.084952 -0.25385 0.0070501 -0.15335 -0.044852 -0.099261 -0.20391 -0.14752 -0.09669 -0.029696 -0.1957
1838 -0.15169 -0.18974 0.018862 -0.070427 -0.22814 0.29817 -0.15414 -0.013044 -0.085274 -0.20913 -0.158 -0.1215 -0.026557 -0.19995
1839 -0.15333 -0.19324 0.0047467 -0.073328 -0.2477 0.30967 -0.14588 -0.049415 -0.11522 -0.2044 -0.17547 -0.11642 -0.033896 -0.1996
1840 -0.17366 -0.21966 -0.012092 -0.10324 -0.25455 0.16198 -0.16221 -0.079053 -0.10395 -0.21192 -0.16432 -0.12316 -0.052823 -0.21428
1841 -0.15593 -0.21204 0.0064425 -0.074582 -0.25609 0.10657 -0.16784 -0.044409 -0.1077 -0.20246 -0.16993 -0.11228 -0.054688 -0.21004
1842 -0.16121 -0.1919 -0.0051963 -0.10795 -0.23336 0.053151 -0.16549 -0.057471 -0.10759 -0.20866 -0.18031 -0.11996 -0.061702 -0.21075
1843 -0.18079 -0.20752 -0.028936 -0.11635 -0.25575 0.025829 -0.16977 -0.080138 -0.12954 -0.2139 -0.19203 -0.13327 -0.076975 -0.22839
1844 -0.16645 -0.18726 -0.021388 -0.099669 -0.24127 0.01082 -0.16134 -0.067899 -0.1109 -0.20958 -0.15967 -0.1354 -0.069541 -0.21692
1845 -0.17979 -0.19349 -0.0151 -0.1128 -0.26504 -0.029153 -0.18466 -0.07171 -0.11754 -0.22459 -0.19054 -0.13719 -0.095002 -0.22388
1846 -0.17231 -0.17927 -0.012683 -0.091287 -0.24083 -0.015842 -0.15675 -0.026744 -0.10578 -0.21687 -0.18328 -0.13699 -0.076127 -0.20576
1847 -0.16161 -0.14977 -0.02286 -0.088004 -0.24309 -0.014509 -0.15844 0.051112 -0.08662 -0.20825 -0.15903 -0.099474 -0.067511 -0.1994
1848 -0.16972 -0.16716 -0.037101 -0.081661 -0.23758 -0.03445 -0.17856 0.027667 -0.12394 -0.21009 -0.17049 -0.12932 -0.076916 -0.20759
1849 -0.18469 -0.18153 -0.044093 -0.099644 -0.25457 -0.046806 -0.18212 -0.023713 -0.12385 -0.22893 -0.20356 -0.14028 -0.091232 -0.20503
1850 -0.19705 -0.19028 -0.04314 -0.11125 -0.26347 -0.074252 -0.19071 -0.051311 -0.14212 -0.23059 -0.21577 -0.13138 -0.10636 -0.22127
1851 -0.20568 -0.20342 -0.068699 -0.11892 -0.26453 -0.091849 -0.2024 -0.069135 -0.14553 -0.24016 -0.20444 -0.15899 -0.11127 -0.23803
1852 -0.15808 -0.16866 -0.05637 -0.079399 -0.23854 -0.053227 -0.16889 -0.042444 -0.11325 -0.20515 -0.16928 -0.12835 -0.072354 -0.19337
1853 -0.19573 -0.17297 -0.073138 -0.10048 -0.26591 -0.088894 -0.18832 -0.064326 -0.12211 -0.22408 -0.20634 -0.15203 -0.092724 -0.21313
1854 -0.18838 -0.17218 -0.064546 -0.11199 -0.24351 -0.086107 -0.18987 -0.075033 -0.14034 -0.22732 -0.18411 -0.13387 -0.084569 -0.2081
1855 -0.19924 -0.1894 -0.079119 -0.10571 -0.2468 -0.07433 -0.16314 -0.053097 -0.13065 -0.22334 -0.18719 -0.14667 -0.093857 -0.21204
1856 -0.18903 -0.17358 -0.054269 -0.097187 -0.26139 -0.072878 -0.18119 -0.038178 -0.11717 -0.21842 -0.17864 -0.1037 -0.076699 -0.20889
1857 -0.20934 -0.20023 -0.094075 -0.12663 -0.26337 -0.061593 -0.21945 -0.0088418 -0.14768 -0.24459 -0.20072 -0.15143 -0.098952 -0.23277
1858 -0.19943 -0.20448 -0.088978 -0.12368 -0.25944 -0.062925 -0.18404 0.0067588 -0.14626 -0.23314 -0.20826 -0.1284 -0.095615 -0.22913
1859 -0.19743 -0.17596 -0.074293 -0.10814 -0.24985 -0.016091 -0.18642 0.0099904 -0.13605 -0.22867 -0.19343 -0.11867 -0.092873 -0.23782
1860 -0.22256 -0.17521 -0.076044 -0.11879 -0.25549 0.30866 -0.17743 -0.025335 -0.14648 -0.23936 -0.21256 -0.073891 -0.1085 -0.25352
1861 -0.21296 -0.19541 -0.086264 -0.11108 -0.24057 0.19855 -0.19214 -0.046883 -0.12849 -0.24619 -0.1949 -0.10096 -0.098815 -0.23142
1862 -0.21066 -0.18314 -0.0392 -0.11985 -0.25487 0.11167 -0.18989 -0.053233 -0.10345 -0.22668 -0.20252 -0.086698 -0.091827 -0.22898
1863 -0.20053 -0.17871 -0.053632 -0.10955 -0.24151 0.092152 -0.17138 -0.031481 -0.087455 -0.22458 -0.19291 -0.083335 -0.091451 -0.23397
1864 -0.22308 -0.16023 -0.064692 -0.10874 -0.23595 0.015263 -0.19706 -0.067962 -0.11666 -0.2326 -0.17501 -0.10219 -0.10136 -0.2289
1865 -0.21823 -0.15181 0.029454 -0.098666 -0.19614 -0.058317 -0.2167 0.22915 -0.12056 -0.24747 -0.19454 -0.11008 -0.1172 -0.2461
1866 -0.21394 0.15136 0.15 -0.037698 0.094385 -0.074103 -0.21535 0.23256 0.04756 -0.11891 -0.033493 0.020393 -0.096301 -0.12204
1867 -0.21979 0.084245 0.20349 0.065302 0.12178 -0.10098 -0.21403 0.28129 0.06662 -0.007044 0.079233 0.080303 -0.040657 -0.027972
1868 -0.23907 0.14567 0.18141 0.10276 0.12868 -0.12189 -0.23288 0.2828 0.084754 0.02642 0.079351 0.076586 0.00096559 0.015629
1869 -0.22046 0.22667 0.28168 0.14007 0.18894 -0.11667 -0.19814 0.37231 0.13204 0.071822 0.14973 0.15959 0.059851 0.049646
1870 -0.23109 0.25241 0.27606 0.14331 0.19087 0.18283 -0.19567 0.42556 0.15786 0.10133 0.19727 0.16098 0.058039 0.083167
1871 -0.21505 0.29343 0.31754 0.14167 0.28418 0.26301 -0.21197 0.42316 0.17213 0.08945 0.18224 0.17559 0.058111 0.11755
1872 -0.22042 0.33781 0.35183 0.13602 0.29216 0.4094 0.053193 0.50182 0.17863 0.11498 0.1892 0.20117 0.062708 0.1511
1873 -0.2138 0.34608 0.39074 0.10974 0.32412 0.50546 0.11387 0.54664 0.16552 0.13478 0.22597 0.24885 0.071669 0.172
1874 -0.20852 0.38749 0.35972 0.035404 0.35818 0.51316 0.15864 0.53143 0.14183 0.17511 0.21126 0.24923 0.048946 0.19159
1875 -0.20811 0.38601 0.36158 0.0080058 0.37267 0.53111 0.15543 0.58357 0.05965 0.14936 0.15897 0.26341 0.025218 0.22958
1876 -0.18766 0.44189 0.39753 0.021797 0.40025 0.65172 0.19464 0.59457 0.082576 0.19069 0.14781 0.34102 0.0026453 0.27209
1877 -0.18513 0.48528 0.34323 0.010008 0.39632 0.62156 0.20223 0.63428 0.086554 0.18474 0.12677 0.3175 0.0037102 0.30614
1878 -0.20369 0.49499 0.36514 0.0079212 0.44434 0.71449 0.1848 0.6604 0.10564 0.22684 0.13281 0.32384 -0.017261 0.29412
1879 -0.2068 0.53687 0.34913 0.0014962 0.43751 0.72338 0.068892 0.54461 0.1172 0.23953 0.11711 0.34229 -0.0091944 0.32335
1880 -0.20448 0.56821 0.30495 -0.010745 0.44326 0.69754 -0.047156 0.54427 0.10307 0.23571 0.087519 0.3438 -0.017388 0.36312
1881 -0.21562 0.56177 0.28647 -0.0095921 0.46226 0.46418 -0.061989 0.59318 0.10367 0.25578 0.11012 0.36724 -0.019721 0.36585
1882 -0.22264 0.54319 0.21952 -0.017451 0.47379 0.31774 -0.074508 0.70393 0.090141 0.28684 0.10406 0.38935 -0.021826 0.37435
1883 -0.221 0.60855 0.22742 -0.01953 0.46042 0.25012 -0.066951 0.68915 0.10636 0.30715 0.13189 0.38955 -0.014735 0.38941
1884 -0.20977 0.6348 0.26177 -0.018484 0.49784 0.21662 -0.051494 0.70859 0.12048 0.33132 0.14849 0.4294 -0.015777 0.38143
1885 -0.22752 0.65872 0.29991 -0.02924 0.55487 0.19246 -0.075053 0.67643 0.097989 0.35887 0.11336 0.41532 -0.028701 0.39256
1886 -0.20399 0.65809 0.35825 0.019163 0.57879 0.19584 -0.05812 0.80078 0.15937 0.38084 0.14801 0.46121 0.012193 0.42729
1887 -0.21448 0.66222 0.30253 -0.006854 0.60293 0.15226 -0.08442 0.67101 0.14341 0.37497 0.13428 0.45271 0.0024137 0.40847
1888 -0.21499 0.66283 0.32576 -0.0042328 0.58609 0.12573 -0.074146 0.70653 0.12788 0.36611 0.1437 0.45166 -0.003882 0.43803
1889 -0.2275 0.66483 0.31335 -0.014283 0.58271 0.12321 -0.085836 0.68586 0.14187 0.40053 0.13757 0.43367 -0.015471 0.42166
1890 -0.21531 0.68322 0.30021 0.0098677 0.64893 0.11507 -0.084922 0.64555 0.1703 0.42877 0.15853 0.45546 0.0027386 0.4593
1891 -0.22028 0.72046 0.3038 0.00069496 0.63641 0.090934 -0.094565 0.55605 0.14215 0.42654 0.14241 0.47282 -0.013693 0.48393
1892 -0.21989 0.69715 0.29107 -0.014063 0.60887 0.092054 -0.08541 0.45125 0.16893 0.44335 0.14341 0.48741 0.0028751 0.47187
1893 -0.22336 0.71 0.30497 -0.013971 0.63595 0.063012 -0.095661 0.38863 0.13206 0.42962 0.16367 0.49059 -0.0089661 0.44721
1894 -0.22497 0.69774 0.31153 -0.018446 0.68564 0.049387 -0.086558 0.37999 0.17032 0.46192 0.14911 0.47384 -0.019702 0.46686
1895 -0.21646 0.6957 0.36352 -0.012482 0.68151 0.073853 -0.086485 0.37632 0.17373 0.47038 0.15451 0.52099 -0.0092343 0.48019
1896 -0.21046 0.69942 0.34316 0.0056927 0.68954 0.062445 -0.092809 0.37636 0.16971 0.49871 0.16989 0.5501 -0.00016601 0.47033
1897 -0.21766 0.7014 0.2943 0.011015 0.70602 0.059768 -0.071091 0.35851 0.15261 0.53146 0.17201 0.47348 -0.010753 0.51091
1898 -0.21977 0.72897 0.30303 -0.016964 0.69392 0.026023 -0.08703 0.33487 0.15028 0.51274 0.16429 0.51225 -0.01287 0.48049
1899 -0.20989 0.72519 0.31267 0.01076 0.71721 0.057405 -0.083619 0.37502 0.14557 0.56477 0.17544 0.54239 -0.011988 0.5129
1900 -0.2277 0.73014 0.30554 -0.021768 0.66675 0.0091053 -0.1049 0.31803 0.094598 0.51743 0.15995 0.50502 -0.01804 0.48351
1901 -0.24036 0.67827 0.28946 -0.042959 0.71365 -0.017445 -0.12429 0.28814 0.10696 0.50335 0.1543 0.48783 -0.027451 0.46421
1902 -0.23675 0.70218 0.27945 -0.036575 0.70418 -0.0045041 -0.1164 0.2826 0.085917 0.51878 0.14277 0.48534 -0.036773 0.44052
1903 -0.23863 0.69885 0.25823 -0.039788 0.73454 -0.02202 -0.12125 0.24498 0.066076 0.5423 0.17427 0.48839 -0.032059 0.46704
1904 -0.2218 0.71434 0.25942 -0.034232 0.73004 -0.011496 -0.11938 0.24559 0.085305 0.53293 0.15171 0.48576 -0.025592 0.46919
1905 -0.23529 0.69612 0.2464 -0.028815 0.7698 -0.03419 -0.11655 0.24111 0.10162 0.55679 0.16668 0.51216 -0.029654 0.46736
1906 -0.22173 0.75742 0.22446 -0.041978 0.73642 -0.042748 -0.11677 0.2191 0.07697 0.52719 0.17562 0.47998 -0.019257 0.46168
1907 -0.23266 0.71733 0.17805 -0.04777 0.70633 -0.042899 -0.12154 0.21489 0.073994 0.52726 0.13669 0.45466 -0.031749 0.44236
1908 -0.23336 0.72753 0.1803 -0.039662 0.74621 -0.069151 -0.12173 0.24399 0.080688 0.54253 0.16847 0.45259 -0.036627 0.41889
1909 -0.25062 0.70447 0.14497 -0.075671 0.72252 -0.096913 -0.14701 0.17679 0.053692 0.51974 0.1455 0.42876 -0.058072 0.36422
1910 -0.22775 0.70135 0.17096 -0.038173 0.69931 -0.052223 -0.13439 0.19334 0.086138 0.54976 0.17057 0.41661 -0.049037 0.33163
1911 -0.25219 0.66259 0.15977 -0.053642 0.7445 -0.053466 -0.12367 0.2006 0.075536 0.55214 0.13951 0.40249 -0.06644 0.27495
1912 -0.23788 0.73841 0.15713 -0.027373 0.79081 -0.052644 -0.11241 0.20011 0.082604 0.57678 0.14724 0.40295 -0.046109 0.28411
1913 -0.25072 0.67526 0.11478 -0.066343 0.70018 -0.088533 -0.13751 0.15018 0.049676 0.51084 0.12641 0.35134 -0.06571 0.24406
1914 -0.24103 0.65268 0.1317 -0.051461 0.68091 -0.10731 -0.12093 0.16994 0.064374 0.52254 0.14489 0.36173 -0.064493 0.25409
1915 -0.24277 0.63283 0.11706 -0.063429 0.64954 -0.096065 -0.14739 0.14651 0.050029 0.48638 0.13509 0.31467 -0.0586 0.24149
1916 -0.22829 0.64523 0.11875 -0.066317 0.58865 -0.10408 -0.1459 0.12964 0.07615 0.49589 0.10326 0.28755 -0.047485 0.26917
1917 -0.22254 0.66897 0.13328 -0.023526 0.59772 -0.055339 -0.12189 0.16757 0.072393 0.50668 0.13439 0.32506 -0.01746 0.27739
1918 -0.23252 0.61523 0.091027 -0.081199 0.49962 -0.092656 -0.15542 0.11717 0.040801 0.44561 0.1011 0.28969 -0.065023 0.22065
1919 -0.25707 0.58059 0.064434 -0.085013 0.44415 -0.11877 -0.15394 0.096938 0.034988 0.39343 0.057948 0.24837 -0.086351 0.18119
1920 -0.2453 0.54573 0.093487 -0.06762 0.47114 -0.1152 -0.13501 0.10542 0.033044 0.38924 0.065018 0.25867 -0.055617 0.21871
1921 -0.24024 0.47744 0.067223 -0.085006 0.43104 -0.12438 -0.14711 0.085608 0.029489 0.36716 0.049735 0.25013 -0.066234 0.18335
1922 -0.23387 0.40967 0.056084 -0.081587 0.41511 -0.11567 -0.15074 0.082801 0.020921 0.3725 0.04908 0.23381 -0.043502 0.19084
1923 -0.23929 0.38565 0.04915 -0.087084 0.41988 -0.12463 -0.14417 0.072184 0.015484 0.36505 0.038999 0.22875 -0.079775 0.18328
1924 -0.24829 0.35801 0.027369 -0.088905 0.39021 -0.14939 -0.15484 0.077654 -0.0082976 0.3553 0.027079 0.19658 -0.074538 0.15168
1925 -0.24207 0.35047 0.034607 -0.082775 0.37536 -0.11821 -0.14027 0.069412 0.010413 0.35963 0.046651 0.21555 -0.065555 0.16471
1926 -0.2483 0.32666 0.024149 -0.093602 0.37203 -0.14501 -0.15649 0.056309 0.010939 0.33969 0.032323 0.21643 -0.06972 0.15114
1927 -0.25334 0.28127 -0.00089017 -0.11077 0.34078 -0.15529 -0.1423 0.037153 -0.028275 0.31593 -0.0048729 0.15042 -0.079778 0.12159
1928 -0.24099 0.28865 0.022998 -0.078121 0.3572 -0.14894 -0.15058 0.060618 -0.0036916 0.3501 0.022471 0.202 -0.066999 0.12846
1929 -0.23606 0.28929 -0.0021042 -0.084393 0.34494 -0.14201 -0.13936 0.057765 0.0091042 0.31559 0.029432 0.1625 -0.055019 0.12356
1930 -0.23514 0.26886 0.018677 -0.085701 0.33132 -0.14863 -0.13468 0.050722 0.011287 0.31576 0.024457 0.19615 -0.06109 0.11871
1931 -0.25114 0.25168 0.0042432 -0.089757 0.31627 -0.14903 -0.13969 0.035356 -0.013698 0.28969 0.014093 0.16828 -0.080158 0.11078
1932 -0.24895 0.24722 -0.0059881 -0.08925 0.29815 -0.15376 -0.14304 0.043025 -0.0052508 0.27981 -0.0066722 0.15971 -0.063271 0.11402
1933 -0.2491 0.22202 -0.017277 -0.085974 0.26865 -0.15044 -0.13336 0.012122 -0.0086255 0.2555 0.0013587 0.13432 -0.069274 0.088789
1934 -0.24799 0.20214 -0.02446 -0.10563 0.26243 -0.18181 -0.13475 -0.012839 -0.026447 0.22989 -0.019298 0.10867 -0.080185 0.067242
1935 -0.24423 0.2029 -0.028703 -0.099007 0.26595 -0.16594 -0.1197 0.018142 -0.018797 0.22841 9.8024e-05 0.12509 -0.08831 0.057094
1936 -0.24436 0.20588 -0.014217 -0.093652 0.26213 -0.16325 -0.12493 0.0035898 -0.0248 0.21908 -0.038097 0.11724 -0.078491 0.058242
1937 -0.25128 0.18099 -0.028051 -0.091267 0.25229 -0.15741 -0.083038 0.036504 0.0036952 0.2113 -0.0081992 0.11331 -0.085911 0.048439
1938 -0.24557 0.17403 -0.040186 -0.09588 0.25878 -0.1716 0.10234 -0.03961 -0.042278 0.18479 -0.047987 0.097112 -0.093318 0.029417
1939 -0.25672 0.17119 -0.039494 -0.10983 0.20488 -0.18582 0.15441 -0.0063276 -0.050133 0.18903 -0.034219 0.10672 -0.083251 0.033501
1940 -0.23693 0.16104 -0.052853 -0.10548 0.20207 -0.18871 0.012524 -0.022078 -0.026762 0.16199 -0.032368 0.11072 -0.090742 0.032773
1941 -0.2664 0.12109 -0.074978 -0.10057 0.19672 -0.19167 -0.103 -0.040057 -0.039245 0.14345 -0.057766 0.065359 -0.096418 0.027277
1942 -0.24709 0.13324 -0.048253 -0.094954 0.18929 -0.1758 -0.098894 -0.042514 -0.042379 0.15757 -0.036618 0.089384 -0.09057 0.02057
1943 -0.25264 0.1328 -0.048876 -0.10295 0.17127 -0.16309 -0.1102 -0.020913 -0.027377 0.15067 -0.046456 0.084224 -0.093642 0.010306
1944 -0.24191 0.10633 -0.06884 -0.10242 0.14983 -0.19161 -0.11547 -0.049397 -0.047383 0.1244 -0.066505 0.069526 -0.087402 -0.0034018
1945 -0.25594 0.096169 -0.084955 -0.11386 0.14421 -0.18459 -0.13339 -0.056088 -0.031574 0.11829 -0.066801 0.062766 -0.096718 0.0033787
1946 -0.2414 0.090654 -0.069248 -0.11279 0.15865 -0.18072 -0.12427 -0.046825 -0.01003 0.10623 -0.041099 0.07451 -0.10361 0.0050435
1947 -0.24647 0.065262 -0.090424 -0.1005 0.15512 -0.16776 -0.13877 -0.067707 -0.0056499 0.11152 -0.046935 0.056244 -0.092162 0.0058483
1948 -0.23031 0.076586 -0.071088 -0.10736 0.13621 -0.17633 -0.1218 -0.06446 -0.030748 0.1004 -0.058949 0.050193 -0.0898 -0.0065128
1949 -0.20241 0.031661 -0.098445 -0.12484 0.094887 -0.19556 -0.16257 -0.056758 -0.046266 0.080902 -0.098898 0.033701 -0.094901 -0.01773
1950 -0.15172 0.078384 -0.072249 -0.11955 0.1303 -0.18671 -0.11033 -0.060219 -0.020821 0.10106 -0.060911 0.04548 -0.084695 -0.0020552
1951 -0.13978 0.039198 -0.095537 -0.12163 0.096227 -0.1962 -0.12646 -0.10868 -0.038142 0.079089 -0.092283 0.044217 -0.091879 -0.016578
1952 -0.13518 0.045746 -0.076105 -0.12051 0.10785 -0.18013 -0.12818 -0.073717 -0.022988 0.085911 -0.061638 0.024451 -0.1029 -0.028358
1953 -0.18733 -0.0057586 -0.10281 -0.1298 0.079431 -0.21293 -0.12356 -0.10793 -0.070806 0.062868 -0.089835 0.015697 -0.11087 -0.039376
1954 -0.20876 0.015894 -0.10112 -0.12476 0.096017 -0.19664 -0.14041 -0.097939 -0.048255 0.060313 -0.086304 0.0024922 -0.0948 -0.044411
1955 -0.2112 -0.00097533 -0.11277 -0.1228 0.076043 -0.20932 -0.13811 -0.074676 -0.047679 0.061553 -0.085777 0.011694 -0.089675 -0.040393
1956 -0.21622 0.023219 -0.1079 -0.11124 0.081139 -0.19492 -0.12026 -0.084794 -0.022588 0.057202 -0.097224 0.0054623 -0.10191 -0.031744
1957 -0.22633 -0.013033 -0.11446 -0.12768 0.052952 -0.21697 -0.1454 -0.11586 -0.056637 0.042309 -0.077162 0.0052678 -0.097701 -0.042114
1958 -0.20259 0.015696 -0.089888 -0.10292 0.071233 -0.18654 -0.11989 -0.088501 -0.008746 0.076263 -0.065855 0.033501 -0.082619 -0.026053
1959 -0.21997 -0.02125 -0.12548 -0.11893 0.066974 -0.20382 -0.1324 -0.098991 -0.031098 0.057018 -0.028681 0.0091046 -0.0865 -0.053778
1960 -0.2271 -0.039187 -0.13247 -0.12928 0.030505 -0.22662 -0.1552 -0.10538 -0.051448 0.034198 0.0023265 -0.013854 -0.10032 -0.05474
1961 -0.20541 -0.026852 -0.095848 -0.10343 0.033501 -0.19013 -0.10218 -0.081924 -0.01192 0.05968 0.052677 0.0085899 -0.093226 -0.039796
1962 -0.19813 -0.020936 -0.12623 -0.14429 0.0099644 -0.23597 -0.14447 -0.14329 -0.073676 0.030158 0.036491 -0.016092 -0.10753 -0.077245
1963 -0.16896 -0.048159 -0.12924 -0.11341 0.012178 -0.21004 -0.15233 -0.12374 -0.042354 0.027561 0.029735 -0.0134 -0.080313 -0.056736
1964 -0.17124 -0.060023 -0.1239 -0.11472 0.017868 -0.17944 -0.13879 -0.10957 -0.027895 0.021777 -0.012855 -0.004206 -0.10188 -0.066345
1965 -0.1753 -0.05351 -0.13673 -0.11824 0.0064949 -0.16895 -0.14598 -0.12768 -0.056811 0.010705 -0.071501 -0.034592 -0.11538 -0.097412
1966 -0.15222 -0.055595 -0.13233 -0.12007 0.024359 -0.15565 -0.14474 -0.12263 -0.040729 0.015103 -0.06118 -0.019895 -0.096924 -0.057364
1967 -0.17975 -0.051309 -0.13822 -0.10487 -0.0021052 -0.1293 -0.12997 -0.10021 -0.054112 0.010677 -0.062544 -0.022434 -0.10226 -0.083692
1968 -0.19234 -0.050034 -0.13037 -0.1084 0.0082783 -0.11281 -0.14863 -0.11083 -0.045248 0.0068645 -0.066774 -0.033543 -0.099022 -0.085317
1969 -0.19051 -0.080929 -0.14232 -0.12195 -0.0228 -0.13533 -0.15141 -0.11356 -0.058915 -0.003663 -0.072171 -0.044168 -0.10054 -0.090688
1970 -0.18186 -0.088775 -0.14647 -0.12083 -0.02203 -0.13515 -0.15107 -0.14384 -0.052556 -0.019109 -0.092182 -0.044119 -0.11049 -0.10016
1971 -0.16339 -0.10776 -0.16598 -0.14589 -0.049836 -0.15612 -0.16837 -0.16021 -0.073474 -0.03438 -0.10711 -0.082857 -0.13226 -0.11879
1972 -0.10325 -0.081981 -0.14868 -0.127 -0.0099145 -0.14256 -0.14051 -0.10884 -0.041583 -0.0045869 -0.083116 -0.04407 -0.084397 -0.092648
1973 -0.063378 -0.085242 -0.13646 -0.11316 -0.023958 -0.1377 -0.13876 -0.14625 -0.034354 -0.0024934 -0.087992 -0.040264 -0.091681 -0.093044
1974 -0.095619 -0.098529 -0.13899 -0.12768 -0.030621 -0.15069 -0.13436 -0.14564 -0.052092 -0.021374 -0.096212 -0.069047 -0.091974 -0.10465
1975 -0.13714 -0.098839 -0.1376 -0.12187 -0.030924 -0.1499 -0.12951 -0.12957 -0.029596 -0.019953 -0.080777 -0.0692 -0.098535 -0.10448
1976 -0.13798 -0.10255 -0.13596 -0.12162 -0.020366 -0.14216 -0.14437 -0.11746 -0.01578 -0.017855 -0.087629 -0.018801 -0.083017 -0.095013
1977 -0.16732 -0.10315 -0.13029 -0.11269 -0.040335 -0.15644 -0.13733 -0.12972 -0.02569 -0.013385 -0.1114 -0.056859 -0.096699 -0.10499
1978 -0.17691 -0.10061 -0.14162 -0.11809 -0.041063 -0.18024 -0.13512 -0.15274 0.00026561 -0.022218 -0.09575 -0.048744 -0.098943 -0.10417
1979 -0.1913 -0.13961 -0.16444 -0.14139 -0.060249 -0.18234 -0.16931 -0.15962 0.013126 -0.046486 -0.11337 -0.073655 -0.10934 -0.12053
1980 -0.18547 -0.10535 -0.16383 -0.11145 -0.04418 -0.15117 -0.13395 -0.16425 0.042164 -0.033927 -0.11142 -0.08812 -0.093372 -0.11131
1981 -0.17374 -0.097676 -0.14063 -0.10478 -0.046355 -0.12984 -0.1244 -0.15225 0.017614 -0.01928 -0.076126 -0.04298 -0.088656 -0.11191
1982 -0.17343 -0.10417 -0.14062 -0.11366 -0.047686 -0.13894 0.0060939 -0.13747 -0.016895 -0.023987 -0.09851 -0.049049 -0.075849 -0.10801
1983 -0.17233 -0.1258 -0.14965 -0.10192 -0.045496 -0.12737 0.13269 -0.12075 -0.017467 -0.023786 -0.091592 -0.064038 -0.071025 -0.11659
1984 -0.18548 -0.11486 -0.14142 -0.10691 -0.056362 -0.11413 0.11309 -0.12833 0.0060904 -0.029595 -0.10798 -0.052009 -0.078624 -0.10304
1985 -0.20245 -0.158 -0.18432 -0.12482 -0.075278 -0.14195 0.10164 -0.17185 -0.044649 -0.055993 -0.10289 -0.10469 -0.10804 -0.12794
1986 -0.18957 -0.1276 -0.14338 -0.12802 -0.070207 -0.1436 -0.02035 -0.16414 -0.038697 -0.060821 -0.12095 -0.056965 -0.10274 -0.12627
1987 -0.20578 -0.15956 -0.18006 -0.1429 -0.07798 -0.16599 -0.095836 -0.17164 -0.064178 -0.067042 -0.12161 -0.098332 -0.1045 -0.14477
1988 -0.19103 -0.14541 -0.16496 -0.13707 -0.1001 -0.15485 -0.095266 -0.15933 -0.039121 -0.053293 -0.099363 -0.076314 -0.096611 -0.14309
1989 -0.17644 -0.13179 -0.14862 -0.10288 -0.067732 -0.15266 -0.094471 -0.14723 -0.036364 -0.037268 -0.042861 -0.051836 -0.085372 -0.11749
1990 -0.1962 -0.14066 -0.15873 -0.1078 -0.07973 -0.13052 -0.090146 -0.16367 0.0042805 -0.049294 0.018039 -0.061083 -0.07345 -0.12146
1991 -0.21317 -0.16922 -0.17482 -0.13236 -0.11701 -0.15997 -0.11824 -0.16633 0.033661 -0.063288 0.029812 -0.084024 -0.082602 -0.1317
1992 -0.19639 -0.16058 -0.17346 -0.10839 -0.085601 -0.13229 -0.1117 -0.17309 0.061543 -0.064955 0.049514 -0.078946 -0.079657 -0.12314
1993 -0.18403 -0.13386 -0.16278 -0.094935 -0.086222 -0.081658 -0.075971 -0.13315 0.081153 -0.033838 0.079426 -0.0553 -0.049235 -0.1056
1994 -0.1792 -0.13691 -0.13043 -0.093548 -0.08288 0.12185 -0.092131 -0.12556 0.097501 -0.042987 0.013908 -0.06088 -0.045769 -0.10758
1995 -0.18877 -0.15797 -0.17592 -0.10977 -0.10819 0.24054 -0.107 -0.15867 0.039276 -0.068678 -0.043444 -0.087407 -0.064439 -0.14551
1996 -0.19356 -0.17709 -0.18318 -0.10293 -0.099967 0.089245 -0.1159 -0.1742 -0.0029143 -0.077893 -0.056276 -0.094874 -0.063307 -0.12888
1997 -0.21354 -0.18911 -0.19686 -0.12199 -0.119 -0.0093862 -0.1292 -0.1905 -0.023585 -0.088325 -0.10981 -0.10942 -0.082627 -0.12644
1998 -0.19028 -0.15026 -0.15138 -0.089369 -0.080851 -0.054279 -0.1018 -0.15237 -0.0088321 -0.057325 -0.0534 -0.07029 -0.041222 -0.1133
1999 -0.20037 -0.1561 -0.15724 -0.10038 -0.12291 -0.088862 -0.10078 -0.1605 0.015402 -0.067483 -0.076388 -0.072164 -0.069571 -0.14206
2000 -0.20085 -0.14874 -0.15929 -0.098777 -0.10655 -0.11502 -0.11915 -0.16744 -0.013237 -0.064896 -0.081653 -0.088516 -0.039135 -0.11716
2001 -0.21496 -0.18329 -0.17654 -0.092932 -0.10301 -0.11734 -0.11975 -0.16643 -0.02101 -0.077058 -0.094656 -0.10942 -0.040374 -0.14085
2002 -0.22802 -0.18341 -0.18019 -0.0891 -0.12604 -0.1481 -0.13871 -0.1764 -0.027088 -0.089293 -0.10452 -0.09029 -0.028501 -0.1479
2003 -0.21817 -0.18342 -0.1707 -0.071098 -0.13143 -0.14744 -0.1298 -0.1825 0.071848 -0.079283 -0.092774 -0.10768 -0.022797 -0.14552
2004 -0.22202 -0.18274 -0.1734 -0.085968 -0.13178 -0.14225 -0.11757 -0.1791 0.07463 -0.078569 -0.095253 -0.091467 -0.028271 -0.15873
2005 -0.21452 -0.17666 -0.16436 -0.081935 -0.12289 -0.16424 -0.11376 -0.20435 0.075119 -0.085948 -0.081949 -0.096406 -0.019346 -0.14788
2006 -0.20916 -0.17576 -0.16083 -0.085791 -0.11082 -0.1423 0.10753 -0.17118 0.091033 -0.083672 -0.090063 -0.097902 -0.028378 -0.15846
2007 -0.21212 -0.18743 -0.17251 -0.087793 -0.13084 -0.16296 0.10231 -0.19651 0.015275 -0.10268 -0.12177 -0.10529 -0.029325 -0.14722
2008 -0.21075 -0.17532 -0.15578 -0.08342 -0.13099 -0.16028 0.23149 -0.18832 0.0078537 -0.089202 -0.12442 -0.10178 -0.024178 -0.14623
2009 -0.2225 -0.18557 -0.17884 -0.098594 -0.12574 -0.18022 0.20863 -0.17524 -0.015484 -0.10317 -0.12721 -0.11492 -0.024182 -0.15623
2010 -0.20596 -0.1725 -0.17848 -0.079407 -0.12122 -0.15703 0.10161 -0.17163 0.0064647 -0.093758 -0.093241 -0.1019 -0.0054971 -0.14536
2011 -0.19798 -0.18366 -0.15412 -0.087994 -0.13581 -0.1487 -0.010126 -0.20216 -0.0074102 -0.092605 -0.097378 -0.10904 0.0032863 -0.1472
2012 -0.21509 -0.1948 -0.16513 -0.09324 -0.14271 -0.16542 -0.05976 -0.16888 -0.020745 -0.093673 -0.10701 -0.1032 -0.0032702 -0.15245
2013 -0.21685 -0.1996 -0.17802 -0.070608 -0.1251 -0.16067 -0.034246 -0.17519 0.029412 -0.089685 -0.075543 -0.10566 -0.001224 -0.14759
2014 -0.2076 -0.17375 -0.14697 -0.066157 -0.11468 -0.1524 -0.036519 -0.19308 0.079501 -0.074489 -0.017262 -0.083584 0.019913 -0.15189
2015 -0.2101 -0.19648 -0.16749 -0.068746 -0.13531 -0.16043 -0.042372 -0.18282 0.13308 -0.08006 0.034062 -0.099029 0.016368 -0.14793
2016 -0.20629 -0.17805 -0.15484 -0.054368 -0.13715 -0.15881 -0.039881 -0.17883 0.17577 -0.07138 0.042564 -0.087902 0.029546 -0.14707
2017 -0.22842 -0.1889 -0.15896 -0.088272 -0.14379 -0.17406 -0.033597 -0.16859 0.15019 -0.082882 0.058322 -0.1076 -0.0035717 -0.15932
2018 -0.22321 -0.19474 -0.16311 -0.084448 -0.13283 -0.18306 -0.050214 -0.18715 0.12286 -0.089178 0.0097891 -0.1112 0.0022393 -0.17099
2019 -0.22146 -0.20391 -0.16609 -0.10478 -0.1729 -0.20267 -0.081205 -0.23458 0.015221 -0.11349 -0.017573 -0.12073 0.013524 -0.17374
2020 -0.23644 -0.2285 -0.1807 -0.1135 -0.17019 -0.20659 -0.090791 -0.21288 0.026558 -0.11249 -0.06777 -0.14695 -0.0033476 -0.19172
2021 -0.21917 -0.21819 -0.17948 -0.10018 -0.16392 -0.20104 -0.070498 -0.21435 0.013941 -0.12208 -0.073923 -0.11248 0.010054 -0.16775
2022 -0.19971 -0.20041 -0.15191 -0.082398 -0.16431 -0.17322 -0.071759 -0.19505 0.030739 -0.092015 -0.083766 -0.11824 0.034107 -0.15193
2023 -0.19917 -0.22197 -0.19536 -0.10759 -0.18005 -0.18903 -0.094933 -0.22928 0.011702 -0.11651 -0.099958 -0.11695 -0.007026 -0.17938
2024 -0.12444 -0.20281 -0.16329 -0.077147 -0.15233 -0.17081 -0.069204 -0.19422 0.077064 -0.083125 -0.058996 -0.089536 0.013469 -0.152
2025 -0.087697 -0.20368 -0.1659 -0.076951 -0.16345 -0.15696 -0.093274 -0.19352 0.085963 -0.090489 -0.066695 -0.09658 0.037007 -0.16624
2026 -0.050215 -0.21222 -0.16652 -0.065749 -0.15666 -0.11961 -0.093156 -0.17738 0.16289 -0.096293 -0.076284 -0.10093 0.013468 -0.1737
2027 -0.088089 -0.21173 -0.18071 -0.093451 -0.17211 -0.11033 -0.074451 -0.20027 0.15735 -0.11448 -0.08776 -0.10754 0.020614 -0.15138
2028 -0.12553 -0.20252 -0.1756 -0.074847 -0.16127 0.21543 -0.078743 -0.18569 0.18985 -0.098539 -0.0942 -0.10654 0.027172 -0.15511
2029 -0.11787 -0.20104 -0.17211 -0.086004 -0.14508 0.26389 -0.1056 -0.17271 0.1963 -0.09405 -0.086661 -0.10924 0.025781 -0.16347
2030 -0.11475 -0.21246 -0.16007 -0.086777 -0.16218 0.093918 -0.10587 -0.20287 0.14402 -0.10603 -0.087758 -0.11583 0.0077472 -0.16529
2031 -0.11528 -0.21591 -0.17173 -0.093332 -0.17067 -0.0017105 -0.10523 -0.21523 0.12121 -0.11266 -0.11498 -0.10699 -0.0054669 -0.17066
2032 -0.019716 -0.20962 -0.15119 -0.077453 -0.16733 -0.032525 -0.085928 -0.17051 0.11492 -0.095807 -0.03079 -0.10262 0.034202 -0.16621
2033 -0.031446 -0.18964 -0.15253 -0.053958 -0.15374 -0.057202 -0.08329 -0.20609 0.13013 -0.090659 0.06166 -0.085723 0.01946 -0.14828
2034 -0.0055069 -0.19345 -0.14386 -0.057205 -0.14389 -0.061766 -0.10624 -0.22394 0.12833 -0.10513 0.099716 -0.085316 0.042328 -0.14093
2035 0.068673 -0.19395 -0.16231 -0.077203 -0.16255 -0.086311 -0.10451 -0.18032 0.15472 -0.096519 0.076669 -0.10443 0.035875 -0.14527
2036 0.10596 -0.21221 -0.168 -0.075957 -0.17085 -0.10646 -0.12409 -0.21608 0.16423 -0.093279 0.10598 -0.10799 0.033088 -0.12272
2037 0.18759 -0.18876 -0.15549 -0.04843 -0.1421 -0.091435 -0.098723 -0.1902 0.23197 -0.086516 0.072479 -0.10839 0.057703 -0.11542
2038 0.21316 -0.19749 -0.16766 -0.083622 -0.16985 -0.057137 -0.11418 -0.21043 0.1655 -0.10175 -0.018945 -0.11782 0.047256 -0.14085
2039 0.101 -0.22006 -0.18628 -0.084162 -0.18049 0.18013 -0.11283 -0.20868 0.18738 -0.13302 -0.028541 -0.12447 0.032943 -0.15471
2040 0.014382 -0.19225 -0.16654 -0.014819 -0.17737 0.20704 -0.09115 -0.17428 0.20559 -0.08355 -0.042632 -0.11284 0.044706 -0.13231
2041 -0.015873 -0.19129 -0.13116 0.10474 -0.15618 0.10994 -0.081884 -0.17131 0.20676 -0.081959 -0.026478 -0.072917 0.055862 -0.12669
2042 -0.028716 -0.1938 -0.15829 0.10374 -0.17452 0.022694 -0.098169 -0.20068 0.18215 -0.097514 -0.05587 -0.12155 0.03954 -0.11474
2043 -0.021109 -0.20746 -0.17669 0.1019 -0.15758 0.011442 -0.089087 -0.19039 0.19124 -0.097047 -0.051637 -0.12037 0.053295 -0.056281
2044 -0.029315 -0.2559 -0.17189 0.081357 -0.19299 -0.022735 -0.12514 -0.2188 0.14375 -0.14086 -0.079969 -0.12081 0.053521 -0.013584
2045 -3.8946e-05 -0.22022 -0.15018 0.091063 -0.18261 0.014077 -0.12042 -0.22678 0.1608 -0.12818 -0.064633 -0.11361 0.050706 0.091657
2046 0.053215 -0.21658 -0.11534 0.060613 -0.16993 0.28923 0.12279 -0.20692 0.27007 -0.095794 -0.024514 -0.10614 0.11179 0.14463
2047 0.058532 -0.20687 -0.13853 0.039291 -0.14536 0.41208 0.23025 -0.18725 0.25288 -0.086003 -0.025345 -0.10386 0.11949 0.16806
2048 0.083393 -0.19985 -0.1532 0.01459 -0.16727 0.35399 0.22837 -0.17932 0.2832 -0.11081 0.026147 -0.11634 0.11143 0.20719
2049 0.048178 -0.2203 -0.14995 0.023032 -0.17871 0.16757 0.31431 -0.19312 0.25217 -0.1021 0.078855 -0.09342 0.13462 0.17963
2050 0.031919 -0.24111 -0.18531 -0.020932 -0.19003 0.055383 0.27948 -0.20438 0.18914 -0.13732 0.07338 -0.13376 0.10277 0.16247
2051 0.065551 -0.2172 -0.16029 0.045557 -0.17987 0.017655 0.29992 -0.18874 0.21117 -0.10338 0.13048 -0.11617 0.15296 0.1482
2052 0.18074 -0.18503 -0.14354 0.05828 -0.1612 0.0052483 0.42458 -0.17574 0.19563 -0.088645 0.12584 -0.084584 0.18228 0.15186
2053 0.35389 -0.20341 -0.14278 0.076553 -0.16749 8.7619e-06 0.25349 -0.20075 0.17731 -0.094948 0.1308 -0.083779 0.19524 0.098221
2054 0.28755 -0.21799 -0.14702 0.087715 -0.18307 -0.0084715 0.096134 -0.2154 0.1313 -0.1038 0.14589 -0.097353 0.16163 0.062059
2055 0.22169 -0.20393 -0.14826 0.20079 -0.159 -0.029887 0.070027 -0.18751 0.14949 -0.096755 0.1216 -0.051847 0.1888 0.053036
2056 0.11098 -0.20743 -0.15294 0.21518 -0.17616 -0.045665 0.032388 -0.22421 0.15196 -0.097864 0.16092 -0.077967 0.1613 0.038266
2057 0.054978 -0.21923 -0.16371 0.21447 -0.16661 -0.056085 0.023881 -0.21001 0.11771 -0.10345 0.15749 -0.082842 0.13745 0.0078197
2058 0.074197 -0.20971 -0.14906 0.25583 -0.15805 -0.030774 0.062775 -0.19998 0.15667 -0.087311 0.18398 -0.082457 0.16084 0.028974
2059 0.040219 -0.23258 -0.15757 0.21613 -0.17792 -0.0691 0.018771 -0.21138 0.12429 -0.11275 0.17386 -0.080568 0.12636 -0.00056113
2060 0.057355 -0.21001 -0.15978 0.21633 -0.15744 -0.044279 0.24227 -0.18968 0.13797 -0.10572 0.1593 -0.076812 0.14179 0.015501
2061 0.070479 -0.21785 -0.15958 0.24739 -0.16469 -0.049797 0.37366 -0.19563 0.12492 -0.10224 0.20693 -0.048019 0.13116 0.031436
2062 0.090322 -0.22776 -0.16598 0.22782 -0.18701 -0.083142 0.38838 -0.21211 0.11698 -0.10577 0.19047 -0.077244 0.1238 0.060342
2063 0.16523 -0.18131 -0.13129 0.29397 -0.14182 -0.041038 0.4409 -0.17553 0.13722 -0.078126 0.23445 -0.032977 0.16914 0.111
2064 0.19218 -0.21321 -0.1615 0.2996 -0.15255 -0.059082 0.36244 -0.2023 0.11668 -0.084297 0.21478 -0.081723 0.14021 0.089336
2065 0.38123 -0.20675 -0.15922 0.30777 -0.18978 -0.088462 0.37723 -0.19701 0.10354 -0.11991 0.17546 -0.093295 0.15112 0.052734
2066 0.38181 -0.23518 -0.16921 0.30418 -0.18342 -0.096618 0.39214 -0.19626 0.096661 -0.11184 0.21995 -0.11563 0.14805 0.024024
2067 0.38004 -0.19751 -0.13365 0.33281 -0.16759 -0.082495 0.42874 -0.19487 0.13673 -0.092371 0.23836 -0.086545 0.1795 0.047457
2068 0.28779 -0.22758 -0.1449 0.31873 -0.18058 -0.10125 0.46129 -0.19697 0.078958 -0.11017 0.21189 -0.089083 0.18662 0.0053796
2069 0.20409 -0.21567 -0.15159 0.33398 -0.18488 -0.088952 0.48782 -0.1204 0.10772 -0.10429 0.21371 -0.0684 0.18461 0.016439
2070 0.16602 -0.22866 -0.15428 0.33035 -0.18389 -0.081872 0.48933 -0.12925 0.08713 -0.11409 0.19599 -0.043397 0.17525 -0.0056219
2071 0.16441 -0.20757 -0.15221 0.3507 -0.17118 -0.11191 0.45906 -0.11349 0.068802 -0.11066 0.20098 0.0077766 0.18054 0.0043434
2072 0.20234 -0.22348 -0.13935 0.35483 -0.1871 -0.099897 0.4522 -0.10123 0.081991 -0.10804 0.20319 -0.0052087 0.18877 0.00608
2073 0.24125 -0.23483 -0.15255 0.33673 -0.18942 -0.092178 0.46989 -0.087846 0.052864 -0.12617 0.15037 -0.04471 0.18068 0.013056
2074 0.3473 -0.19927 -0.1262 0.39372 -0.14547 0.22897 0.58734 -0.11045 0.10848 -0.089176 0.16335 0.011652 0.20574 0.0049479
2075 0.36053 -0.19973 -0.11372 0.42328 -0.14117 0.4124 0.51468 -0.099033 0.1186 -0.086993 0.13783 0.0083215 0.18294 0.0197
2076 0.44102 -0.22156 -0.14802 0.35679 -0.17822 0.47746 0.43524 -0.15009 0.092394 -0.11106 0.069423 -0.035094 0.17315 0.018286
2077 0.50043 -0.21211 -0.13338 0.39887 -0.16656 0.51726 0.47214 -0.13865 0.066568 -0.10275 0.076282 -0.037668 0.20411 0.055776
2078 0.54338 -0.1988 -0.12579 0.41163 -0.16112 0.46262 0.46267 -0.1449 0.096741 -0.10147 0.074209 -0.029962 0.223 0.08942
2079 0.48205 -0.22331 -0.13768 0.39603 -0.18029 0.22623 0.57879 -0.11071 0.046613 -0.11796 0.059561 -0.03547 0.23256 0.10142
2080 0.4047 -0.2326 -0.15496 0.38967 -0.18297 0.11585 0.54412 -0.052615 0.067032 -0.12429 0.042472 -0.024201 0.20231 0.12719
2081 0.36421 -0.21875 -0.08613 0.40522 -0.17128 0.073596 0.54088 -0.025031 0.077293 -0.10472 0.13702 0.021103 0.21611 0.20518
2082 0.30968 -0.22399 0.01769 0.41013 -0.18669 0.062965 0.3929 -0.00046967 0.059132 -0.10598 0.18111 0.0013075 0.21813 0.22342
2083 0.27376 -0.23652 0.0557 0.39287 -0.19739 0.0034504 0.31421 -0.042137 0.041477 -0.11641 0.21721 0.0050457 0.19303 0.19782
2084 0.25739 -0.20564 0.084214 0.43703 -0.17053 0.026073 0.30715 0.044326 0.076249 -0.089141 0.24014 0.017664 0.2029 0.20493
2085 0.33378 -0.21009 0.063613 0.41573 -0.17565 0.0068471 0.29974 -0.00028322 0.04601 -0.10697 0.19533 0.016257 0.19032 0.15891
2086 0.49206 -0.19732 0.06797 0.46289 -0.14423 0.023846 0.33362 0.06475 0.093471 -0.090635 0.22772 0.024298 0.21566 0.1404
2087 0.55962 -0.22647 -0.021374 0.41941 -0.18842 0.031665 0.26629 0.066471 0.048274 -0.1174 0.16618 0.0020212 0.16983 0.063282
2088 0.58218 -0.19165 -0.019804 0.45099 -0.16469 0.06885 0.29187 0.015477 0.03604 -0.10056 0.14169 -0.004549 0.1966 0.0656
2089 0.57856 -0.22825 -0.032653 0.42085 -0.18424 0.36323 0.28059 -0.0028322 0.027153 -0.13057 0.05973 -0.0013285 0.15656 0.0506
2090 0.59445 -0.18992 0.0381 0.46736 -0.15029 0.56475 0.3067 0.07478 0.083418 -0.084126 0.096929 0.035146 0.18057 0.058089
2091 0.48723 -0.2175 0.07121 0.44419 -0.15925 0.53891 0.28515 0.11351 0.026314 -0.10787 0.060338 0.026307 0.15433 0.036849
2092 0.40496 -0.2067 0.19205 0.46706 -0.16202 0.47257 0.26425 0.12577 0.030239 -0.10914 0.071858 0.054833 0.16171 0.037403
2093 0.3383 -0.2047 0.21467 0.48087 -0.17067 0.30961 0.26627 0.19782 0.04956 -0.11312 0.050158 0.022099 0.16085 0.027047
2094 0.31077 -0.18962 0.2309 0.47061 -0.16831 0.18803 0.23636 0.16117 0.035613 -0.11213 0.061046 0.025544 0.19657 0.13336
2095 0.30095 -0.1983 0.25102 0.47507 -0.17539 0.15686 0.24009 0.15795 0.049959 -0.10283 0.078801 0.035 0.20392 0.26124
2096 0.29934 -0.20285 0.20757 0.44889 -0.17063 0.10106 0.22143 0.097964 0.044367 -0.10876 0.06664 0.036552 0.22904 0.30628
2097 0.2733 -0.2062 0.16872 0.48628 -0.175 0.098835 0.21327 0.11775 0.017539 -0.1048 0.086975 0.023023 0.20945 0.31035
2098 0.30022 -0.20364 0.12571 0.45144 -0.1866 0.076589 0.1734 0.10088 3.4629e-05 -0.1167 0.060947 0.013782 0.20723 0.28912
2099 0.48563 -0.22677 0.098565 0.42625 -0.19422 0.052737 0.15395 0.10591 -9.0872e-05 -0.13072 0.13536 -0.0023988 0.18783 0.22496
2100 0.64444 -0.19738 0.15466 0.48037 -0.17151 0.078842 0.18392 0.26201 0.036965 -0.092805 0.20129 0.038666 0.21089 0.24005
2101 0.62065 -0.20226 0.20753 0.45475 -0.16249 0.0694 0.16651 0.23403 0.0093401 -0.10916 0.18138 0.045964 0.18518 0.15853
2102 0.60023 -0.18958 0.31287 0.49049 -0.1534 0.50802 0.18731 0.23808 0.041179 -0.097789 0.2104 0.072492 0.18509 0.14546
2103 0.59959 -0.19686 0.33091 0.4762 -0.15258 0.61163 0.15351 0.18533 -0.002746 -0.090265 0.21424 0.093881 0.14847 0.11672
2104 0.64991 -0.17014 0.37535 0.50533 -0.12989 0.69806 0.16132 0.24124 0.060227 -0.060697 0.21452 0.10481 0.14638 0.11752
2105 0.62846 -0.21999 0.33596 0.44661 -0.16027 0.63707 0.14145 0.16424 0.0040052 -0.070533 0.1698 0.044974 0.1227 0.07475
2106 0.64401 -0.19199 0.35821 0.45995 -0.13691 0.55969 0.13956 0.19325 0.027157 -0.06386 0.13482 0.059345 0.13256 0.095593
2107 0.68928 -0.19089 0.37444 0.45197 -0.13516 0.79887 0.14306 0.34766 0.023665 -0.063567 0.11313 0.060531 0.15265 0.17865
2108 0.62863 -0.20758 0.39203 0.4381 -0.16851 0.83243 0.11205 0.35219 0.0039736 -0.096913 0.086361 0.030858 0.13365 0.32883
2109 0.62991 -0.2138 0.40302 0.40525 -0.14838 0.67244 0.11053 0.27152 0.022018 -0.10452 0.066269 0.017925 0.153 0.39726
2110 0.7346 -0.16892 0.43524 0.44288 -0.13752 0.68191 0.10327 0.24865 0.041415 -0.087849 0.068215 0.05864 0.15466 0.40407
2111 0.70648 -0.21363 0.41747 0.39635 -0.16256 0.66074 0.075093 0.25686 0.021358 -0.11433 0.04171 0.043712 0.1417 0.32702
2112 0.71604 -0.19151 0.46941 0.40538 -0.13726 0.86884 0.09737 0.23447 -0.0018154 -0.091289 0.073412 0.084318 0.15281 0.35313
2113 0.63755 -0.19185 0.48517 0.34762 -0.16047 0.78415 0.081448 0.30309 -0.002278 -0.097274 0.065253 0.075374 0.15828 0.29863
2114 0.58696 -0.16411 0.49039 0.37242 -0.12186 0.77472 0.099189 0.38885 0.027705 -0.066071 0.12269 0.1137 0.20464 0.2635
2115 0.46143 -0.19761 0.48651 0.33951 -0.15809 0.62732 0.068403 0.37468 -0.016381 -0.061099 0.12423 0.08902 0.16884 0.17957
2116 0.40531 -0.19368 0.49475 0.34991 -0.16087 0.48383 0.06545 0.33772 0.013252 0.050723 0.22813 0.078204 0.17211 0.16333
2117 0.3997 -0.20287 0.50697 0.32956 -0.14483 0.38379 0.06954 0.30033 0.020686 0.08718 0.2713 0.10256 0.17951 0.14332
2118 0.4125 -0.17672 0.51359 0.32504 -0.15163 0.33553 0.067132 0.23426 0.019257 0.095143 0.29227 0.094765 0.16834 0.14488
2119 0.35517 -0.19759 0.49691 0.30615 -0.17606 0.32617 0.014113 0.18263 -0.012591 0.076794 0.26874 0.034941 0.13567 0.10952
2120 0.34794 -0.18633 0.5222 0.28879 -0.16337 0.29284 0.038746 0.19301 0.014718 0.037846 0.2719 0.027462 0.10689 0.096161
2121 0.39489 -0.10499 0.56101 0.30197 -0.13521 0.30009 0.045844 0.17555 0.011789 -0.0078241 0.20022 0.026588 0.12122 0.14193
2122 0.45587 0.05126 0.52386 0.31176 -0.15982 0.30647 0.035887 0.37122 0.021802 -0.027577 0.17584 0.018048 0.1122 0.28216
2123 0.63576 0.09433 0.54106 0.27722 -0.15478 0.25674 0.026727 0.44317 0.011231 -0.056733 0.11964 0.02135 0.094619 0.39365
2124 0.64606 0.13004 0.60319 0.27599 -0.14586 0.24763 0.021737 0.41455 -5.5601e-05 -0.04307 0.096111 0.019249 0.11197 0.41119
2125 0.68005 0.11821 0.57096 0.28727 -0.12753 0.27998 0.061107 0.39067 0.032304 -0.044608 0.10648 0.053016 0.098398 0.37767
2126 0.56735 0.14953 0.545 0.24913 -0.15041 0.21788 0.011127 0.2664 0.0062372 -0.052694 0.11607 0.059012 0.081161 0.3444
2127 0.50718 0.14833 0.55026 0.27057 -0.14998 0.19924 0.012876 0.21949 -0.015969 -0.016708 0.14826 0.066265 0.068193 0.3699
2128 0.43347 0.19023 0.58088 0.22621 -0.14662 0.18162 0.0050831 0.18808 0.011479 0.051756 0.18754 0.10454 0.082725 0.27312
2129 0.37722 0.2757 0.59464 0.24876 -0.13175 0.20612 0.020575 0.18493 0.019915 0.15297 0.19512 0.09735 0.092357 0.2355
2130 0.3566 0.32384 0.57153 0.2209 -0.15011 0.17939 -0.00057863 0.14436 -0.0020578 0.16855 0.14017 0.049177 0.059301 0.16928
2131 0.3527 0.35748 0.56346 0.2619 -0.13164 0.19161 0.0087355 0.18697 0.034738 0.21586 0.19889 0.069196 0.072269 0.16202
2132 0.31334 0.34882 0.55546 0.23818 -0.14163 0.17318 0.00026075 0.17464 0.033303 0.21413 0.18316 0.028257 0.045735 0.1417
2133 0.33882 0.36126 0.57812 0.20501 -0.12405 0.14369 -0.026796 0.1646 -0.00096957 0.14969 0.17133 0.038433 0.058673 0.14637
2134 0.30213 0.36469 0.57298 0.1918 -0.14044 0.12514 -0.041215 0.13466 -0.023048 0.073314 0.14633 0.018234 0.049836 0.12854
2135 0.26702 0.3779 0.55268 0.19053 -0.15413 0.12346 -0.0067792 0.14349 -0.016463 0.023901 0.10538 0.0063336 0.046546 0.13291
2136 0.28205 0.42319 0.51887 0.17385 -0.14165 0.15831 -0.025577 0.1453 -0.0014984 0.01304 0.073505 0.0054526 0.049836 0.13011
2137 0.29866 0.49624 0.50782 0.1785 -0.11027 0.55829 -0.04535 0.15759 0.0033936 0.037919 0.1201 0.03756 0.043796 0.18328
2138 0.26279 0.50797 0.57166 0.17226 -0.1368 0.6596 -0.0047393 0.17307 -0.005917 0.028325 0.16076 0.045096 0.050388 0.25135
2139 0.22998 0.48279 0.54493 0.15983 -0.13032 0.65124 -0.01982 0.12584 -0.02369 0.018407 0.14761 0.027614 0.040814 0.30101
2140 0.23431 0.51823 0.54961 0.16267 -0.14208 0.71372 -0.030259 0.10871 -0.0095025 0.099792 0.1681 0.087633 0.045493 0.38026
2141 0.21685 0.52331 0.47783 0.14207 -0.13953 0.70236 -0.061071 0.10457 -0.0062093 0.16681 0.15365 0.078594 0.029707 0.35243
2142 0.23599 0.59285 0.4631 0.16795 -0.11564 0.84421 -0.022434 0.13654 0.056869 0.27432 0.28557 0.098307 0.054276 0.37176
2143 0.22976 0.60188 0.49527 0.18188 0.087925 0.8695 -0.025112 0.14058 0.12065 0.31589 0.34135 0.089147 0.032639 0.31698
2144 0.19649 0.61098 0.57661 0.17352 0.10966 0.8402 -0.026391 0.11018 0.15013 0.29963 0.30572 0.065199 0.019094 0.22648
2145 0.20975 0.6159 0.55645 0.19649 0.17774 0.94809 0.00029244 0.13787 0.13829 0.30701 0.31836 0.059065 0.029814 0.17991
2146 0.18005 0.61718 0.47185 0.15105 0.1265 0.92312 -0.061052 0.082556 0.13557 0.23375 0.29666 0.019932 0.016708 0.15009
2147 0.16903 0.61319 0.46108 0.16487 0.077701 0.91354 -0.039116 0.12078 0.13848 0.19231 0.28992 0.018443 0.022007 0.14485
2148 0.15556 0.60554 0.43305 0.14022 0.0023897 1.0164 -0.059367 0.081001 0.14592 0.15855 0.19364 0.01564 0.0055627 0.1323
2149 0.13464 0.60881 0.39015 0.10285 -0.025776 0.94391 -0.073771 0.11079 0.12053 0.10804 0.15599 0.01363 -0.017153 0.1105
2150 0.16699 0.6674 0.40058 0.12868 -0.027551 1.0142 -0.033623 0.091683 0.1873 0.1219 0.20352 0.04897 0.017967 0.13941
2151 0.14835 0.62361 0.39853 0.10163 -0.050983 1.0093 -0.058217 0.077671 0.18697 0.10173 0.18543 0.058673 0.017056 0.11961
2152 0.12367 0.62534 0.37717 0.10861 -0.044526 0.93191 -0.056099 0.065115 0.17642 0.14803 0.22412 0.10877 -0.004382 0.11017
2153 0.1158 0.62532 0.40275 0.090776 -0.042194 0.99754 -0.068856 0.042012 0.17546 0.24229 0.23289 0.12889 0.0019545 0.12002
2154 0.12334 0.63572 0.49384 0.10565 -0.019589 0.95622 -0.081974 0.061173 0.17318 0.33897 0.22921 0.1819 0.0082608 0.19392
2155 0.12279 0.64146 0.47062 0.11761 0.16097 1.0052 -0.031778 0.057704 0.22606 0.37985 0.2245 0.15739 0.013777 0.25421
2156 0.11186 0.7133 0.45215 0.12916 0.2858 0.95212 -0.021331 0.068118 0.22155 0.40066 0.23445 0.11879 0.0049711 0.28569
2157 0.10988 0.67216 0.39046 0.11118 0.30412 0.96738 -0.042692 0.051997 0.20769 0.40424 0.2009 0.087703 0.017801 0.32961
2158 0.090319 0.64953 0.3303 0.10872 0.32344 0.91594 -0.05451 0.04017 0.19949 0.34192 0.17788 0.073008 0.0025229 0.34162
2159 0.092873 0.64027 0.32548 0.094041 0.23745 0.91043 -0.041686 0.0422 0.22872 0.32485 0.13719 0.065544 0.0063548 0.29622
2160 0.078527 0.5794 0.29257 0.099102 0.15053 0.87673 -0.070161 0.050254 0.25318 0.27564 0.14567 0.04181 -0.010203 0.21417
2161 0.071135 0.59379 0.28893 0.07462 0.094459 0.88606 -0.074364 0.035636 0.21581 0.25536 0.13251 0.035817 -0.01115 0.16685
2162 0.063294 0.59173 0.27237 0.071576 0.061196 0.88416 -0.080497 0.024958 0.21135 0.23993 0.15913 0.029342 -0.017762 0.10688
2163 0.044875 0.63979 0.26074 0.085264 0.047999 0.93566 -0.078721 0.025442 0.23512 0.25936 0.19331 0.03286 -0.020324 0.083817
2164 0.038885 0.66202 0.25389 0.072655 0.047637 0.77975 -0.079898 0.016876 0.22376 0.31977 0.17478 0.038902 -0.017171 0.11461
2165 0.036164 0.64444 0.30798 0.085827 0.13721 0.63561 -0.059445 0.017238 0.24052 0.43462 0.20997 0.11305 -0.004003 0.10289
2166 0.030104 0.626 0.34952 0.08447 0.36658 0.57411 -0.10228 0.021864 0.22463 0.47354 0.20359 0.18739 -0.02339 0.076906
2167 0.037731 0.58994 0.35314 0.0871 0.42239 0.53815 -0.068943 0.023972 0.2464 0.49205 0.24454 0.25674 -0.0058607 0.11202
2168 0.015417 0.5088 0.26664 0.049415 0.37196 0.52873 -0.10011 -0.017987 0.23975 0.46561 0.21603 0.20102 -0.03686 0.062764
2169 0.022347 0.51223 0.24729 0.055946 0.36399 0.52286 -0.084964 -0.0034847 0.24532 0.44678 0.18664 0.16708 -0.016119 0.095829
2170 0.02767 0.47309 0.24798 0.070255 0.37568 0.54378 -0.097298 -0.0032147 0.24496 0.44183 0.21985 0.15031 -0.0068191 0.090675
2171 0.0052952 0.43562 0.21505 0.055842 0.35945 0.4662 -0.11734 0.013876 0.21637 0.39432 0.15042 0.082286 -0.036344 0.042213
2172 -0.012915 0.38097 0.16465 0.019059 0.47734 0.45131 -0.13506 0.171 0.22873 0.33318 0.11387 0.04765 -0.050728 0.041472
2173 0.0054019 0.41772 0.20239 0.071188 0.52099 0.48697 -0.090102 0.22412 0.24684 0.31426 0.16278 0.064974 -0.024118 0.080419
2174 -0.023197 0.34272 0.16304 0.029833 0.43144 0.40565 -0.11662 0.252 0.2242 0.24319 0.14522 0.037488 -0.042509 0.015218
2175 -0.0080623 0.38152 0.19564 0.048106 0.51344 0.42471 -0.093583 0.26428 0.28041 0.26112 0.20356 0.093746 -0.0093717 0.064478
2176 -0.029051 0.34441 0.17639 0.041114 0.55735 0.40262 -0.097569 0.17767 0.25917 0.25951 0.1856 0.089777 -0.034042 0.042801
2177 -0.019074 0.32138 0.13992 0.03146 0.45343 0.38702 -0.11643 0.065111 0.23487 0.2345 0.12653 0.075829 -0.035414 0.025377
2178 -0.010902 0.32805 0.17416 0.024811 0.44615 0.35342 -0.12868 0.075587 0.26044 0.28076 0.171 0.21639 -0.023985 0.034949
2179 -0.030906 0.30622 0.18529 0.034477 0.45751 0.33359 -0.098017 0.044621 0.2433 0.40989 0.17435 0.27686 -0.031677 0.040104
2180 -0.020199 0.30919 0.16764 0.04569 0.63525 0.36095 -0.11602 0.06536 0.27237 0.47124 0.18083 0.28117 -0.027085 0.031017
2181 -0.046782 0.27367 0.13908 0.030747 0.60243 0.31794 -0.1291 0.017306 0.2862 0.50208 0.21529 0.27076 -0.034363 0.009442
2182 -0.046604 0.28331 0.15812 0.042683 0.58639 0.314 -0.10954 -0.00043167 0.30084 0.49435 0.37108 0.2708 -0.031225 0.020333
2183 -0.046805 0.23946 0.12973 0.043133 0.56618 0.26631 -0.1303 0.015551 0.30493 0.43611 0.4011 0.21873 -0.034928 -0.003057
2184 -0.068204 0.20835 0.10356 0.012626 0.58957 0.26933 -0.15553 0.010108 0.26454 0.35393 0.37132 0.19899 -0.054971 -0.0073065
2185 -0.034438 0.26734 0.13673 0.039725 0.63707 0.26856 -0.096325 0.016501 0.24005 0.34005 0.38527 0.23481 -0.011186 0.012666
2186 -0.066209 0.22674 0.099376 0.025913 0.6504 0.27269 -0.096446 0.035308 0.23577 0.2871 0.35034 0.19627 -0.042152 0.01008
2187 -0.055308 0.21089 0.088679 0.011429 0.63273 0.2476 -0.10132 0.0069065 0.19147 0.25101 0.26771 0.13029 -0.044057 -0.0065583
2188 -0.058847 0.20719 0.10494 0.016848 0.6327 0.26898 -0.1219 0.0022308 0.20037 0.23504 0.21691 0.10513 -0.037628 -0.024091
2189 -0.081847 0.16572 0.069767 0.00062992 0.6367 0.18349 -0.14462 -0.03828 0.17521 0.21496 0.16397 0.067869 -0.05114 -0.038813
2190 -0.073375 0.17041 0.072924 0.012119 0.61812 0.2066 -0.11784 0.013773 0.24096 0.22997 0.15178 0.10153 -0.05124 -0.032375
2191 -0.077114 0.19023 0.084089 0.017793 0.64439 0.21626 -0.12183 0.030628 0.32677 0.25142 0.17301 0.10921 -0.037384 -0.015345
2192 -0.08002 0.1511 0.099164 0.034186 0.66109 0.17557 -0.11206 0.20219 0.29761 0.24847 0.1713 0.107 -0.043516 -0.028124
2193 -0.085224 0.15716 0.054277 0.023139 0.65763 0.18652 -0.12589 0.28368 0.32518 0.22375 0.1834 0.078982 -0.057765 -0.033706
2194 -0.097207 0.12416 0.028953 0.025308 0.65201 0.16418 -0.13272 0.26295 0.26555 0.22601 0.17703 0.18067 -0.042627 -0.050675
2195 -0.089367 0.12997 0.044309 0.015304 0.62384 0.14577 -0.13367 0.35522 0.25059 0.21445 0.19455 0.27039 -0.051844 -0.036199
2196 -0.093883 0.1258 0.037181 0.0087034 0.69062 0.13943 -0.1362 0.14646 0.20306 0.21782 0.17291 0.30336 -0.048732 -0.06093
2197 -0.07248 0.12129 0.066173 0.039041 0.68415 0.18074 -0.084844 0.11376 0.25307 0.29461 0.22885 0.30992 -0.032643 -0.032293
2198 -0.093607 0.12878 0.036291 0.030103 0.6583 0.11345 -0.13484 0.082934 0.22265 0.29827 0.17042 0.22999 -0.029759 -0.044693
2199 -0.11132 0.093683 0.045495 0.025291 0.72649 0.11429 0.066528 0.084373 0.19849 0.38386 0.16282 0.17456 -0.043205 -0.056085
2200 -0.10667 0.094681 0.016658 0.010159 0.72279 0.12236 0.10612 0.064825 0.18558 0.40299 0.14461 0.13596 -0.041045 -0.040567
2201 -0.10128 0.10841 0.030435 0.020746 0.70985 0.11588 0.15467 0.057291 0.21844 0.40177 0.16084 0.13414 -0.029807 -0.044207
2202 -0.10798 0.089765 0.023221 0.010195 0.6478 0.096003 0.14892 0.049062 0.18269 0.32869 0.1484 0.088391 -0.017065 -0.044774
2203 -0.11312 0.079348 0.024388 0.0015698 0.55911 0.07719 0.17399 0.060804 0.18927 0.24816 0.11849 0.11948 -0.024833 -0.061632
2204 -0.11505 0.059251 0.0098976 -0.0083525 0.53713 0.085976 0.048594 0.032332 0.18525 0.19804 0.088956 0.089814 -0.015377 -0.059849
2205 -0.11027 0.060045 -0.0023299 -0.025723 0.5082 0.086226 -0.0059752 0.13544 0.17776 0.19106 0.10546 0.10052 -0.0077185 -0.046334
2206 -0.13334 0.016334 -0.020561 -0.029875 0.4399 0.067956 -0.041671 0.26093 0.13536 0.1515 0.089013 0.045494 -0.0087944 -0.090586
2207 -0.11128 0.044619 0.0025399 -0.027228 0.47289 0.053488 -0.031701 0.33847 0.16581 0.17723 0.078082 0.084774 -0.00011798 -0.066345
2208 -0.11261 0.033635 0.012792 -0.004658 0.71953 0.073385 -0.044666 0.38451 0.1856 0.17262 0.064982 0.080906 -4.964e-05 -0.077664
2209 -0.13083 0.021272 -0.040779 -0.025448 0.69691 0.026838 -0.03026 0.34014 0.13043 0.16281 0.038913 0.031896 -0.0051073 -0.07394
2210 -0.14251 0.028973 -0.016035 -0.020411 0.66942 0.032492 -0.035288 0.22523 0.12948 0.14518 0.071646 0.046676 -0.010595 -0.081148
2211 -0.13758 0.0079319 -0.028905 -0.031846 0.60346 0.0035868 -0.033224 0.11485 0.13275 0.14088 0.081592 0.038162 0.0046656 -0.06391
2212 -0.13724 -0.019768 -0.031784 -0.026629 0.49068 0.0053932 0.21431 0.095378 0.10693 0.13139 0.038446 0.046347 0.0039726 -0.082585
2213 -0.13457 -0.0045877 -0.022523 -0.016399 0.45988 0.013222 0.29386 0.10976 0.13453 0.15307 0.060288 0.045442 -0.0015424 -0.05654
2214 -0.1249 0.020709 -0.018773 -0.015741 0.45599 0.0069338 0.31857 0.098646 0.1249 0.15991 0.058047 0.065084 0.030504 -0.053465
2215 -0.12038 -0.00025458 -0.0068608 -0.014422 0.43401 0.014395 0.33611 0.11229 0.13057 0.15648 0.062246 0.060151 0.039164 -0.055306
2216 -0.13214 -0.036238 -0.042553 -0.030719 0.39895 0.010922 0.35016 0.10861 0.14537 0.13937 0.039615 0.039244 0.017702 -0.053741
2217 -0.13421 -0.024024 -0.052353 -0.051962 0.385 -0.018358 0.35686 0.074524 0.15124 0.11561 0.014127 0.016491 0.0084466 -0.036135
2218 -0.14667 -0.031654 -0.055352 -0.050037 0.38587 -0.03096 0.31859 0.085513 0.20231 0.11289 0.018282 0.0071273 0.019265 -0.01808
2219 -0.14138 -0.016032 -0.040064 -0.017593 0.40441 -0.011967 0.2556 0.34686 0.25946 0.12168 0.039698 0.050379 0.045349 0.012183
2220 -0.13919 -0.054967 -0.056177 -0.03891 0.34742 -0.043608 0.11074 0.43377 0.19405 0.093684 0.011457 0.0050433 0.04124 0.022525
2221 -0.12714 -0.036645 -0.047389 -0.026037 0.35834 -0.037 0.12229 0.41099 0.14647 0.11636 0.027355 0.024056 0.054229 0.046121
2222 -0.13982 -0.046513 -0.057518 -0.044246 0.33465 -0.042374 0.11008 0.36325 0.1342 0.096794 0.019182 0.0028273 0.038852 0.041754
2223 -0.15579 -0.067777 -0.070673 -0.075492 0.32358 -0.063605 0.13753 0.19644 0.076689 0.067583 -0.013295 -0.031863 0.027909 -0.012726
2224 -0.14984 -0.063128 -0.06855 -0.036321 0.32458 -0.051102 0.44325 0.20481 0.11277 0.080076 0.0010563 -0.010086 0.0529 -0.008441
2225 -0.16909 -0.09015 -0.086716 -0.076074 0.3201 -0.067473 0.44506 0.11511 0.052268 0.05516 -0.026365 -0.034561 0.028184 -0.014418
2226 -0.1452 -0.060539 -0.042784 -0.036637 0.32967 -0.068928 0.48118 0.14912 0.11529 0.077148 -0.0029791 -0.0045837 0.052392 -0.02607
2227 -0.13236 -0.030243 -0.059746 -0.049119 0.32611 -0.051386 0.49211 0.11324 0.11073 0.06732 -0.012655 0.034748 0.073317 -0.03916
2228 -0.14113 -0.067465 -0.069087 -0.057733 0.30134 -0.057456 0.48361 0.151 0.10276 0.06418 -0.0026491 0.010074 0.06536 -0.025308
2229 -0.14415 -0.062698 -0.0592 -0.041983 0.3157 -0.091357 0.50561 0.11087 0.10151 0.067319 -0.020957 -0.01922 0.069331 -0.039365
2230 -0.13847 -0.066061 -0.075644 -0.077729 0.25672 -0.077674 0.54237 0.11083 0.077121 0.046723 -0.0066811 -0.0099742 0.048703 -0.052241
2231 -0.1217 -0.096406 -0.083415 -0.058672 0.26313 -0.10793 0.5329 0.095004 0.073583 0.028873 -0.029053 -0.022318 0.059516 -0.065279
2232 -0.13228 -0.088482 -0.083815 -0.057486 0.25899 -0.070917 0.46192 0.10735 0.13556 0.031162 -0.040831 -0.033974 0.057195 -0.057341
2233 -0.15639 -0.11571 -0.12752 -0.094844 0.195 -0.11484 0.45094 0.23289 0.096471 -0.0051835 -0.043286 -0.071973 0.054338 -0.094778
2234 -0.13138 -0.089197 -0.088367 -0.066493 0.23022 -0.11049 0.56347 0.39004 0.11276 0.036715 -0.04787 -0.030609 0.070418 -0.082657
2235 -0.14799 -0.11185 -0.087922 -0.057025 0.24547 -0.10453 0.61584 0.41098 0.14421 0.01916 -0.039401 -0.043307 0.070377 -0.077299
2236 -0.14903 -0.11434 -0.097166 -0.064974 0.21104 -0.083007 0.58265 0.42623 0.14554 0.015953 -0.044641 -0.045484 0.057647 -0.070786
2237 -0.15418 -0.10736 -0.11008 -0.068366 0.18597 -0.10674 0.55446 0.33309 0.1091 0.015313 -0.066836 -0.062666 0.063475 -0.07731
2238 -0.12944 -0.11935 -0.097585 -0.077192 0.18835 -0.10463 0.55162 0.20411 0.06899 0.002162 -0.034787 -0.04621 0.065987 -0.082704
2239 -0.1134 -0.090871 -0.087754 -0.055189 0.21257 -0.11834 0.56205 0.15517 0.055415 0.023307 -0.050231 -0.037556 0.081522 -0.069841
2240 -0.086829 -0.11496 -0.10183 -0.071325 0.1688 -0.12916 0.544 0.12584 0.062098 -0.0093394 -0.077773 -0.064266 0.053497 -0.08292
2241 -0.10935 -0.12448 -0.076274 -0.062614 0.16192 -0.12113 0.62262 0.1566 0.092169 0.012149 -0.03988 -0.025095 0.0869 -0.057652
2242 -0.092942 -0.11406 -0.08474 -0.0499 0.18395 -0.10029 0.62508 0.17959 0.099577 0.015742 -0.04978 -0.046673 0.091361 -0.067747
2243 -0.124 -0.11494 -0.10793 -0.06243 0.15196 -0.096616 0.64456 0.15652 0.12763 0.010766 -0.06386 -0.039764 0.075039 -0.079869
2244 -0.15536 -0.14324 -0.11048 -0.086953 0.14372 -0.15704 0.55975 0.11678 0.11125 -0.014683 -0.069939 -0.071619 0.086114 -0.097566
2245 -0.13164 -0.12591 -0.10252 -0.093025 0.15188 -0.13688 0.5635 0.1314 0.14116 -0.008179 -0.059667 -0.049362 0.090843 -0.095342
2246 -0.16613 -0.17343 -0.14864 -0.1058 0.090143 -0.17331 0.49671 0.091903 0.096011 -0.039231 -0.089561 -0.084148 0.065629 -0.11073
2247 -0.11782 -0.11281 -0.11123 -0.063034 0.11881 -0.12395 0.56329 0.12214 0.1675 -0.001925 -0.063793 -0.057994 0.09961 -0.068068
2248 -0.14451 -0.13384 -0.11289 -0.080843 0.12585 -0.13776 0.53768 0.13144 0.12926 -0.0091818 -0.087986 -0.03802 0.090765 -0.096412
2249 -0.14853 -0.15084 -0.14012 -0.084809 0.11169 -0.15207 0.55265 0.12091 0.080011 -0.031841 -0.093899 -0.067223 0.07565 -0.048668
2250 -0.1052 -0.1429 -0.10752 -0.067413 0.11052 -0.1503 0.61337 0.39336 0.085212 -0.021182 -0.074482 -0.051978 0.092843 0.034328
2251 -0.076038 -0.14336 -0.11363 -0.075703 0.088186 -0.15314 0.56547 0.46501 0.06282 -0.030998 -0.083037 -0.07463 0.080435 0.098469
2252 -0.061874 -0.1467 -0.1301 -0.05271 0.11837 -0.15143 0.55322 0.51247 0.11675 -0.029892 -0.076983 -0.062709 0.097847 0.14191
2253 -0.031873 -0.16195 -0.11196 -0.036868 0.099947 -0.1498 0.52443 0.40242 0.12138 -0.017824 -0.0691 -0.06197 0.12816 0.14984
2254 -0.048385 -0.1333 -0.09855 -0.024538 0.10354 -0.15216 0.47916 0.24686 0.15806 -0.025531 -0.071215 -0.049705 0.13789 0.1071
2255 -0.073748 -0.15394 -0.11488 0.01799 0.10654 -0.15076 0.41965 0.19894 0.14908 -0.021639 -0.080927 -0.053427 0.11069 0.060082
2256 -0.086225 -0.15035 -0.094199 0.077117 0.093115 -0.15025 0.3469 0.17066 0.16186 -0.02539 -0.069103 -0.038989 0.096866 0.0087384
2257 -0.10061 -0.16127 -0.12078 0.05541 0.055265 -0.16897 0.35806 0.13099 0.14326 -0.045973 -0.10903 -0.061441 0.095536 -0.024991
2258 -0.099254 -0.16521 -0.11573 0.06427 0.084196 -0.19018 0.33374 0.14624 0.1238 -0.05096 -0.10665 -0.08726 0.085818 -0.049603
2259 -0.071209 -0.16911 -0.11732 0.029577 0.086262 -0.17692 0.34271 0.16006 0.13391 -0.04905 -0.10228 -0.081991 0.1052 -0.033871
2260 -0.051407 -0.15328 -0.11463 -0.027174 0.073758 -0.16281 0.51072 0.14355 0.13289 -0.040748 -0.080497 -0.069377 0.12172 -0.037243
2261 -0.067481 -0.15458 -0.12863 -0.041039 0.056697 -0.17261 0.54853 0.10805 0.12614 -0.051612 -0.086866 -0.083284 0.11293 -0.041561
2262 -0.072387 -0.14685 -0.11939 -0.044027 0.054345 -0.17739 0.48554 0.10777 0.1307 -0.04821 -0.11145 -0.081502 0.12619 -0.035029
2263 -0.063897 -0.14483 -0.10875 -0.038092 0.065331 -0.15911 0.39398 0.13408 0.17431 -0.035685 -0.086177 -0.093072 0.14652 -0.03174
2264 -0.081142 -0.16145 -0.1313 -0.046108 0.034955 -0.19328 0.32008 0.086966 0.14307 -0.059377 -0.11892 -0.080381 0.10259 -0.065117
2265 -0.082939 -0.16694 -0.11725 -0.046112 0.010256 -0.17836 0.2961 0.11155 0.13084 -0.057936 -0.11122 -0.097224 0.11913 -0.025603
2266 -0.055131 -0.15484 -0.11944 -0.017046 0.034953 -0.1977 0.34173 0.13336 0.1368 -0.046562 -0.063118 -0.069355 0.11058 0.059895
2267 -0.079713 -0.16925 -0.13631 -0.055303 0.027023 -0.20601 0.27075 0.071027 0.11607 -0.063085 -0.0948 -0.096717 0.086157 0.056323
2268 -0.073933 -0.1826 -0.14842 -0.070224 0.0092043 -0.18658 0.2814 0.064625 0.10684 -0.07392 -0.12354 -0.10059 0.092387 0.11599
2269 -0.045808 -0.16808 -0.11491 -0.047156 0.044913 -0.18029 0.3013 0.19484 0.15354 -0.046143 0.0075634 -0.071893 0.10473 0.16377
2270 -0.026452 -0.18603 -0.11637 -0.053543 0.013599 -0.18344 0.28632 0.37486 0.14744 -0.043989 0.044399 -0.052056 0.093606 0.19302
2271 -0.057901 -0.17988 -0.13436 -0.076831 -0.0068381 -0.19731 0.24041 0.36637 0.12854 -0.06083 0.04123 -0.096331 0.092647 0.16271
2272 -0.058684 -0.17559 -0.12917 -0.062321 0.01661 -0.19499 0.24596 0.40384 0.15751 -0.058696 0.039087 -0.07255 0.084842 0.097452
2273 -0.011977 -0.18486 -0.11916 -0.061926 -0.011686 -0.19571 0.24356 0.46557 0.1005 -0.061971 0.014243 -0.082388 0.11951 0.067292
2274 0.020882 -0.16686 -0.10429 -0.034821 -0.014835 -0.17454 0.25829 0.44739 0.10158 -0.05394 -0.0059381 -0.087822 0.11853 0.028447
2275 -0.0010181 -0.16694 -0.08657 -0.053842 -0.0080395 -0.18759 0.22805 0.33606 0.080755 -0.080076 -0.047446 -0.094767 0.11601 0.024027
2276 -0.014198 -0.17863 -0.031031 -0.053793 -0.029003 -0.18666 0.19892 0.23492 0.076256 -0.083472 -0.061463 -0.078674 0.13157 0.032833
2277 -0.026262 -0.17302 -0.029385 -0.04528 -0.019989 -0.18409 0.19282 0.17733 0.084821 -0.07138 -0.08072 -0.065878 0.14442 0.030952
2278 -0.04112 -0.1814 -0.0064072 -0.051893 -0.025879 -0.18354 0.20752 0.3345 0.086433 -0.068809 -0.08544 -0.10303 0.15415 0.066027
2279 -0.048389 -0.20158 -0.10615 -0.050532 -0.025818 -0.17734 0.16096 0.49226 0.068438 -0.083857 -0.069286 -0.090973 0.11616 0.069073
2280 -0.040081 -0.19375 -0.14185 -0.062212 -0.039683 -0.17332 0.12698 0.50105 0.071101 -0.088446 -0.077706 -0.11263 0.14114 0.12273
2281 -0.039443 -0.22332 -0.14019 -0.051442 -0.032072 0.024854 0.1609 0.57412 0.098317 -0.080283 -0.070654 -0.10999 0.13719 0.18917
2282 0.016022 -0.17615 -0.11147 -0.026494 -0.0010584 0.2309 0.17699 0.60889 0.12677 -0.0596 -0.056788 -0.089779 0.15219 0.2563
2283 0.059285 -0.19783 -0.14608 -0.074481 -0.045791 0.19565 0.13642 0.48105 0.067394 -0.079257 -0.079459 -0.089188 0.13012 0.22742
2284 0.15508 -0.18638 -0.11676 -0.049091 -0.018768 0.29569 0.16973 0.37714 0.07219 -0.060089 -0.058115 -0.045375 0.1166 0.1941
2285 0.28266 -0.19356 -0.11025 -0.053126 -0.045124 0.27366 0.13104 0.3027 0.060593 -0.079204 -0.066947 -0.047988 0.10618 0.13166
2286 0.30819 -0.19637 -0.13991 -0.068145 -0.057766 0.083689 0.096153 0.24818 0.023236 -0.10039 -0.056152 -0.040063 0.09628 0.089972
2287 0.25652 -0.20587 -0.12394 -0.069339 -0.050778 -0.016813 0.085791 0.26517 0.054111 -0.092329 -0.084026 -0.02776 0.10743 0.073744
2288 0.12357 -0.19613 -0.15584 -0.040392 -0.059801 -0.046909 0.10584 0.26848 0.064561 -0.083558 -0.074373 -0.075143 0.098582 0.074814
2289 0.044822 -0.2046 -0.13034 -0.063924 -0.06279 -0.081524 0.081036 0.21083 0.043291 -0.094046 -0.11564 -0.081827 0.12599 0.062248
2290 0.020612 -0.20858 -0.16592 -0.067509 -0.085362 -0.09962 0.094092 0.17343 0.040985 -0.10047 -0.092593 -0.060786 0.10235 0.050022
2291 0.023319 -0.19409 -0.13672 -0.040821 -0.077601 -0.055198 0.11494 0.19888 0.065198 -0.066226 -0.072277 -0.066356 0.1567 0.11458
2292 0.014574 -0.18275 -0.1321 -0.040881 -0.06279 -0.080552 0.07509 0.19325 0.048352 -0.082603 -0.039181 -0.060508 0.16758 0.11759
2293 -0.0051158 -0.20817 -0.14763 -0.033495 -0.087163 -0.091219 0.075285 0.19757 0.050748 -0.087078 0.024355 -0.06838 0.16138 0.1644
2294 0.029464 -0.19007 -0.148 -0.026385 -0.07312 -0.097357 0.066009 0.19771 0.032087 -0.077163 0.075674 -0.01199 0.18767 0.25779
2295 0.077949 -0.19755 -0.15192 0.039498 -0.072654 -0.099809 0.02679 0.15822 0.058551 -0.079485 0.03553 -0.011408 0.16344 0.26565
2296 0.18389 -0.2063 -0.15336 0.11779 -0.076663 -0.091861 0.055597 0.16189 0.041274 -0.081706 0.014416 -0.012483 0.18629 0.29527
2297 0.3538 -0.19844 -0.13049 0.14418 -0.07161 0.15048 0.042095 0.18923 0.022214 -0.087131 -0.023702 -0.0048416 0.19353 0.25088
2298 0.40843 -0.21231 -0.16012 0.14879 -0.081159 0.30684 0.034511 0.12627 0.017889 -0.10721 -0.0482 -0.025313 0.15946 0.14281
2299 0.39042 -0.20503 -0.1422 0.15482 -0.085451 0.36462 0.050037 0.1426 0.027383 -0.084244 -0.055382 -0.0070716 0.15873 0.12736
2300 0.38823 -0.17223 -0.13947 0.14704 -0.072906 0.45904 0.048224 0.15326 0.034329 -0.089311 -0.061065 -0.027569 0.14883 0.090398
2301 0.28247 -0.21567 -0.17441 0.078272 -0.085425 0.32378 -0.0010555 0.12591 0.0059413 -0.1099 -0.087061 -0.040028 0.12521 0.061569
2302 0.2019 -0.22954 -0.17397 0.039612 -0.13 0.17144 0.014391 0.090441 -0.0060135 -0.11807 -0.090647 -0.08755 0.12127 0.051903
2303 0.16141 -0.21103 -0.15835 0.070014 -0.082945 0.12021 0.025833 0.11143 0.014169 -0.086186 -0.040265 -0.010322 0.13605 0.059153
2304 0.15703 -0.20085 -0.17562 0.028084 -0.10522 0.10408 0.015414 0.10436 0.00223 -0.10736 -0.068055 -0.0079327 0.13602 0.061684
2305 0.19143 -0.19585 -0.16902 0.029241 -0.093519 0.12772 0.015193 0.11489 0.026894 -0.082084 -0.057211 0.046305 0.1407 0.095751
2306 0.28881 -0.20587 -0.16965 0.023141 -0.0963 0.42452 -0.014224 0.056649 0.012311 -0.099523 0.015016 0.024069 0.1396 0.11066
2307 0.51939 -0.21105 -0.16897 0.039483 -0.090273 0.64997 0.022552 0.10732 -0.0013004 -0.083538 0.067513 0.030454 0.16633 0.11947
2308 0.56347 -0.19931 -0.15993 0.075273 -0.058405 0.59443 0.01938 0.12353 0.015336 -0.064588 0.1057 0.063964 0.17604 0.22215
2309 0.55521 -0.19556 -0.15161 0.075929 -0.094736 0.54544 -0.0066628 0.096399 0.016035 -0.086136 0.08583 0.040771 0.18497 0.31485
2310 0.52941 -0.17218 -0.14207 0.21298 -0.06902 0.68041 0.021373 0.12338 0.034945 -0.06376 0.075162 0.055253 0.22038 0.33236
2311 0.51445 -0.17932 -0.13652 0.2227 -0.093479 0.60555 0.016948 0.11078 0.015399 -0.070446 0.034532 0.043058 0.21665 0.31356
2312 0.47822 -0.19243 -0.12707 0.25299 -0.065415 0.72679 0.017778 0.11285 0.0060431 -0.062848 0.019382 0.041294 0.21232 0.26452
2313 0.42408 -0.18932 -0.14747 0.25081 -0.079381 0.69129 -0.013276 0.064733 0.01634 -0.093403 -0.017979 0.048354 0.19804 0.16185
2314 0.42066 -0.20048 -0.15485 0.24443 -0.10473 0.66784 -0.0022647 0.10651 0.0036643 -0.088332 -0.042417 0.053554 0.18885 0.12531
2315 0.47866 -0.22098 -0.15816 0.20534 -0.11195 0.47832 -0.062359 0.089282 -0.010304 -0.10524 -0.049439 0.037763 0.15561 0.078303
2316 0.67606 -0.22506 -0.18139 0.20395 -0.12964 0.36131 -0.048097 0.19185 -0.014567 -0.11278 -0.052959 0.020739 0.13708 0.069064
2317 0.68728 -0.19694 -0.16412 0.23888 -0.10075 0.2986 -0.048406 0.24014 -0.011599 -0.10109 -0.055341 0.042589 0.14184 0.064758
2318 0.73532 -0.1884 -0.13121 0.27062 -0.086253 0.30893 -0.021755 0.32218 0.016858 -0.076515 -0.015505 0.062058 0.14659 0.095559
2319 0.6738 -0.2187 -0.1672 0.28263 -0.10764 0.23754 -0.04352 0.29725 -0.018732 -0.10269 0.0067069 0.039565 0.12297 0.062645
2320 0.63639 -0.17464 -0.14591 0.30059 -0.11101 0.31719 -0.051115 0.18853 -0.022861 -0.094563 0.051574 0.029453 0.13594 0.089203
2321 0.56401 -0.19188 -0.14 0.30171 -0.073376 0.62622 -0.042467 0.1345 0.00092581 -0.073863 0.095251 0.047654 0.13268 0.083855
2322 0.52022 -0.19737 -0.13036 0.34488 -0.12269 0.7261 -0.039134 0.095231 0.0022372 -0.077002 0.089822 0.054096 0.14437 0.12208
2323 0.51328 -0.18305 -0.15549 0.35315 -0.091545 0.63608 -0.036669 0.075205 -0.018645 -0.087681 0.10497 0.069209 0.16037 0.21229
2324 0.53677 -0.19208 -0.15307 0.33867 -0.11711 0.48648 -0.073194 0.12448 -0.019372 -0.087013 0.059536 0.050682 0.15675 0.28617
2325 0.718 -0.20066 -0.17275 0.30345 -0.11965 0.34011 -0.072566 0.048565 -0.015719 -0.10027 0.032748 0.020233 0.1443 0.29872
2326 0.78837 -0.20474 -0.15523 0.29997 -0.12209 0.31241 -0.079978 0.067947 -0.027309 -0.09213 0.022148 0.048274 0.17072 0.30426
2327 0.73188 -0.21578 -0.16136 0.30242 -0.12631 0.27009 -0.10182 0.056797 0.0076647 -0.10704 0.0097521 0.046289 0.16422 0.26045
2328 0.73092 -0.19953 -0.14288 0.31713 -0.11384 0.24519 -0.070805 0.048055 -0.0055653 -0.082228 0.011383 0.057611 0.17556 0.23147
2329 0.68512 -0.20777 -0.17022 0.31686 -0.14604 0.21207 -0.088625 0.050452 -0.03415 -0.096598 -0.013221 0.020028 0.14395 0.12155
2330 0.74158 -0.18399 -0.12911 0.36691 -0.10457 0.21425 -0.065044 0.091787 0.012409 -0.082645 0.021578 0.058083 0.16478 0.12898
2331 0.76337 -0.23564 -0.16378 0.34604 -0.1565 0.16927 -0.102 0.19924 -0.046852 -0.12235 -0.020091 0.005328 0.12399 0.080286
2332 0.76799 -0.21235 -0.1507 0.35823 -0.1104 0.1827 -0.10891 0.23184 -0.011386 -0.098629 -0.055494 0.010031 0.12574 0.070077
2333 0.77095 -0.21049 -0.13773 0.36915 -0.12224 0.20392 -0.088617 0.28852 0.026232 -0.090684 -0.015448 0.043156 0.14004 0.083765
2334 0.7272 -0.19638 -0.13868 0.36735 -0.12935 0.17824 -0.065689 0.27078 -0.021923 -0.094401 -0.031323 0.049346 0.12468 0.063222
2335 0.76874 -0.18773 -0.13417 0.35278 -0.11321 0.1758 -0.073445 0.2048 0.0028507 -0.083177 0.0060031 0.10334 0.12513 0.093346
2336 0.78008 -0.19946 -0.15156 0.34917 -0.13933 0.15144 -0.090081 0.094354 1.198e-05 -0.091855 0.040486 0.091274 0.12176 0.085924
2337 0.77793 -0.22004 -0.14277 0.31453 -0.1401 0.14161 -0.089714 0.080577 -0.01519 -0.09879 0.11431 0.093389 0.13635 0.14138
2338 0.76176 -0.20152 -0.1429 0.3283 -0.14191 0.10512 -0.11846 0.046557 -0.022199 -0.11512 0.10707 0.063877 0.12858 0.16389
2339 0.71454 -0.18454 -0.1648 0.32116 -0.15485 0.092777 -0.11296 0.040677 -0.02818 -0.095532 0.15252 0.035765 0.12937 0.22227
2340 0.63836 -0.16968 -0.14872 0.3398 -0.13796 0.07843 -0.11435 0.048728 -0.032667 -0.099909 0.12776 0.021396 0.12614 0.25109
2341 0.57936 0.0079382 -0.11192 0.37793 -0.12691 0.083607 -0.10314 0.082662 -0.012261 -0.084274 0.10524 0.031315 0.13482 0.2919
2342 0.53459 0.088016 -0.018805 0.41148 -0.10483 0.080914 -0.086159 0.077137 -0.018399 -0.084521 0.09013 0.040513 0.15063 0.31042
2343 0.48867 0.099407 0.041959 0.37536 -0.12218 0.04889 -0.13216 0.032537 -0.048393 -0.091833 0.032122 0.0062478 0.16807 0.25495
2344 0.4809 0.097158 0.10313 0.34129 -0.13243 0.065903 -0.10981 0.11143 -0.052483 -0.106 -0.0053615 -0.0086357 0.15669 0.18654
2345 0.4805 0.11692 0.15605 0.31751 -0.13628 0.045113 -0.11344 0.2158 -0.015374 -0.1003 0.0031763 0.0186 0.13869 0.13277
2346 0.53916 0.017804 0.11643 0.27547 -0.15634 0.011372 -0.13041 0.26414 -0.060018 -0.1192 -0.026159 -0.033853 0.1249 0.080302
2347 0.71343 -0.039658 0.091962 0.25614 -0.14391 0.012924 -0.11238 0.19883 -0.038217 -0.11654 -0.032422 0.015631 0.12255 0.083569
2348 0.72626 -0.060426 0.033837 0.20689 -0.1649 0.0068942 -0.1078 0.15156 -0.028865 -0.11532 -0.017509 0.040266 0.098053 0.084892
2349 0.71282 -0.0963 0.015534 0.20881 -0.14679 0.0025625 -0.12235 0.074131 -0.053474 -0.11368 -0.0047675 0.051863 0.099493 0.0773
2350 0.63099 -0.11851 -0.039674 0.18571 -0.18173 -0.038631 -0.13427 0.025773 -0.06729 -0.11633 -0.0068454 0.049536 0.072487 0.061444
2351 0.60571 -0.084182 -0.0036755 0.19765 -0.14193 0.010307 -0.10951 0.071537 -0.040405 -0.083911 0.0045746 0.052609 0.11199 0.07458
2352 0.53697 -0.096906 0.027407 0.19833 -0.14916 -0.015126 -0.084307 0.057028 -0.02213 -0.09448 -0.02138 0.014402 0.087545 0.081968
2353 0.5132 -0.052489 0.093959 0.19724 -0.14766 -0.033249 -0.13164 0.11245 -0.050882 -0.10483 -0.037131 0.0025219 0.11435 0.15644
2354 0.46128 0.16229 0.20663 0.19717 -0.13806 -0.034973 -0.11049 0.24238 -0.013537 -0.096365 -0.032447 -0.0092753 0.11186 0.21163
2355 0.43507 0.20699 0.20186 0.17649 -0.16102 -0.078211 -0.14064 0.21809 -0.068823 -0.12392 -0.044233 -0.02845 0.080295 0.24379
2356 0.41967 0.26711 0.2048 0.17616 -0.14162 -0.048223 -0.11145 0.24524 -0.027173 -0.11298 -0.048542 -0.002126 0.088186 0.26509
2357 0.41913 0.27264 0.20882 0.21041 -0.14066 -0.035231 -0.10719 0.22655 -0.0042573 -0.10527 -0.020678 -0.0058412 0.085583 0.26851
2358 0.52176 0.2686 0.18645 0.21638 -0.14329 -0.074696 -0.12771 0.14622 -0.071724 -0.11724 -0.034367 0.013124 0.11564 0.23895
2359 0.61493 0.32642 0.16693 0.2611 -0.12106 -0.067002 -0.13565 0.11124 -0.017568 -0.094588 -0.014703 0.015438 0.11845 0.19025
2360 0.65143 0.32214 0.13858 0.25339 -0.15259 -0.053613 -0.12994 0.10001 -0.030627 -0.10232 -0.043417 -0.0054325 0.11824 0.13354
2361 0.61212 0.39946 0.16615 0.23822 -0.15472 -0.079984 -0.12853 0.12016 -0.050287 -0.10322 -0.018661 0.035264 0.10566 0.092666
2362 0.5593 0.39502 0.19508 0.18126 -0.15251 -0.077182 -0.14944 0.23563 -0.074215 -0.1254 -0.04976 0.035258 0.083735 0.076003
2363 0.51749 0.40862 0.28263 0.16239 -0.13036 -0.079429 -0.12014 0.33171 -0.025507 -0.08877 -0.016467 0.068853 0.094391 0.086754
2364 0.44382 0.49882 0.34613 0.17538 -0.10841 -0.06494 -0.10136 0.38743 -0.021364 -0.081583 -0.011656 0.055017 0.086197 0.091337
2365 0.39355 0.45176 0.28089 0.14727 -0.12846 -0.097263 -0.12978 0.30538 -0.019754 -0.10452 0.0093587 0.0028964 0.068017 0.082929
2366 0.39433 0.44247 0.33346 0.13528 -0.13708 -0.084479 -0.14121 0.20912 -0.03539 -0.10404 0.064575 0.0033026 0.062192 0.059194
2367 0.38342 0.47711 0.26625 0.15549 -0.14015 -0.11222 -0.13527 0.15364 -0.04462 -0.099693 0.12775 0.0039219 0.060903 0.065677
2368 0.36664 0.44633 0.19962 0.14338 -0.15521 -0.098877 -0.14221 0.12708 -0.056091 -0.10824 0.12423 -0.020139 0.081722 0.042921
2369 0.36007 0.52194 0.21666 0.15585 -0.13785 -0.11224 -0.12872 0.15254 -0.044459 -0.087273 0.13318 -0.025806 0.066369 0.059296
2370 0.33291 0.53049 0.24641 0.096486 -0.14973 -0.14523 -0.15798 0.24701 -0.079241 -0.12137 0.093997 -0.052156 0.056794 0.040061
2371 0.40362 0.56561 0.36724 0.14425 -0.12857 -0.11602 -0.12432 0.33409 -0.048169 -0.10575 0.09092 -0.0033993 0.071353 0.042092
2372 0.44439 0.56235 0.39645 0.14028 -0.12084 -0.11221 -0.11959 0.37978 -0.041894 -0.10966 0.054785 -0.016778 0.047063 0.026169
2373 0.48096 0.55641 0.35582 0.11564 -0.15012 -0.12599 -0.13951 0.2967 -0.049293 -0.10966 0.0029242 -0.023538 0.061857 0.038176
2374 0.46645 0.56571 0.4048 0.11754 -0.10989 -0.12244 -0.12622 0.21047 -0.035305 -0.098648 0.0016786 -0.029492 0.075741 0.039479
2375 0.37715 0.5712 0.36527 0.11287 -0.1328 -0.16594 -0.14225 0.14136 -0.071615 -0.11693 -0.015604 -0.026941 0.044953 0.01948
2376 0.33012 0.56762 0.36364 0.099354 -0.14506 -0.147 -0.12083 0.18602 -0.061099 -0.13271 -0.013596 -0.022969 0.04492 0.0055206
2377 0.28486 0.56929 0.42837 0.10657 -0.15377 -0.13234 -0.15926 0.25664 -0.037706 -0.12782 -0.07098 -0.064932 0.039084 -0.0026237
2378 0.28144 0.56815 0.43667 0.086386 -0.16839 -0.13239 -0.14246 0.34108 -0.051707 -0.10439 -0.049796 -0.043959 0.027012 -0.004473
2379 0.25995 0.61625 0.43335 0.1007 -0.14787 -0.16237 -0.13101 0.39011 -0.032761 -0.11949 -0.035007 -0.02399 0.038211 0.0079216
2380 0.23493 0.64254 0.43496 0.099615 -0.14176 -0.16799 -0.14082 0.4051 -0.053854 -0.11932 -0.063309 -0.045403 0.027326 -0.01914
2381 0.22162 0.58477 0.3931 0.071298 -0.15922 -0.15332 -0.15491 0.25481 -0.061376 -0.13427 -0.061427 -0.059865 0.018014 -0.030484
2382 0.27634 0.65453 0.47063 0.10853 -0.13539 -0.16424 -0.14079 0.20311 -0.025733 -0.10213 -0.017785 -0.0091149 0.062281 -0.0045368
2383 0.22555 0.62771 0.42983 0.071167 -0.14362 -0.16883 -0.17185 0.15983 -0.063366 -0.12149 -0.045915 -0.061867 0.021712 -0.030378
2384 0.20089 0.61069 0.4321 0.062317 -0.14533 -0.19752 -0.16239 0.15621 -0.085656 -0.13868 -0.072201 -0.06925 0.0091276 -0.044932
2385 0.20272 0.65297 0.45405 0.085164 -0.13471 -0.15821 -0.13474 0.15891 -0.018189 -0.11612 -0.047658 -0.030588 0.038342 -0.013346
2386 0.21923 0.67508 0.46938 0.097941 -0.11555 -0.16197 -0.14459 0.22191 -0.033887 -0.10853 -0.042733 -0.030541 0.033419 0.0066641
2387 0.18925 0.60683 0.40812 0.057506 -0.14663 -0.19879 -0.15514 0.37727 -0.063709 -0.13665 -0.088909 -0.069638 0.023273 -0.029429
2388 0.19383 0.65498 0.42177 0.049627 -0.14038 -0.18117 -0.14942 0.37874 -0.062301 -0.12908 -0.05931 -0.058994 0.0242 -0.037821
2389 0.17889 0.62659 0.44805 0.052266 -0.13765 -0.19477 -0.15545 0.34806 -0.039138 -0.11189 -0.053528 -0.045713 0.011703 -0.064661
2390 0.15729 0.6522 0.39286 0.041631 -0.14346 -0.19776 -0.14652 0.27946 -0.070589 -0.12792 -0.096817 -0.060724 0.010705 -0.07148
2391 0.16811 0.65616 0.44635 0.074099 -0.13725 -0.17665 -0.13156 0.24696 -0.021721 -0.11187 -0.058488 -0.043053 0.015342 -0.014023
2392 0.14745 0.61103 0.42884 0.063269 -0.14599 -0.18861 -0.1423 0.1747 -0.067538 -0.11712 -0.080747 -0.083837 0.013294 -0.042469
2393 0.14673 0.62969 0.46174 0.061012 -0.12226 -0.17549 -0.14263 0.13856 -0.071095 -0.10712 -0.065261 -0.053467 0.027081 -0.044737
2394 0.12398 0.62029 0.43949 0.056743 -0.15472 -0.18774 -0.13882 0.1743 -0.042394 -0.071898 -0.076098 -0.066069 0.0066186 -0.051859
2395 0.11405 0.58012 0.45235 0.020162 -0.13831 -0.216 -0.15315 0.14527 -0.083139 -0.077207 -0.087433 -0.069415 0.0047719 -0.058732
2396 0.12484 0.61882 0.39073 0.028801 -0.13624 -0.1869 -0.14379 0.11338 -0.046185 -0.04636 -0.071687 -0.050266 0.018504 -0.061222
2397 0.11285 0.65106 0.34178 0.017221 -0.073889 -0.18002 -0.17588 0.11766 -0.066188 -0.042428 -0.058511 -0.072254 0.0044725 -0.047252
2398 0.1185 0.63877 0.36176 0.051819 0.05047 -0.18276 -0.15133 0.2303 -0.046684 0.02595 -0.065691 -0.046097 0.017137 -0.029988
2399 0.079398 0.56442 0.29922 0.01178 0.0026 -0.20715 -0.18019 0.26751 -0.096315 0.057054 -0.097603 -0.06965 -0.0006996 -0.070181
2400 0.072088 0.57732 0.28442 0.014925 -0.062296 -0.19953 -0.17192 0.29923 -0.062261 0.10633 -0.082967 -0.065236 -0.0080601 -0.079872
2401 0.069643 0.56086 0.28497 0.0013024 -0.11052 -0.21035 -0.16067 0.19014 -0.055291 0.054471 -0.10105 -0.068577 -0.026936 -0.085224
2402 0.071528 0.53141 0.27009 0.00031087 -0.11095 -0.20067 -0.17252 0.12593 -0.063247 0.0031154 -0.10601 -0.091473 -0.01486 -0.066252
2403 0.052738 0.53312 0.29383 0.013933 -0.10295 -0.21459 -0.16637 0.12484 -0.040606 -0.034352 -0.093525 -0.047403 -0.0012382 -0.082538
2404 0.054446 0.57486 0.28334 -0.016152 -0.11844 -0.20935 -0.16658 0.10929 -0.05652 -0.06446 -0.092823 -0.063182 -0.015161 -0.082601
2405 0.047807 0.61769 0.39862 -0.00023912 -0.10178 -0.20908 -0.1801 0.11433 -0.068774 -0.071249 -0.078821 -0.065305 -0.010541 -0.072705
2406 0.03341 0.57523 0.39304 0.0075377 -0.11491 -0.20828 -0.17786 0.085433 -0.083434 -0.076238 -0.10543 -0.094342 -0.023191 -0.10198
2407 0.051705 0.50978 0.37514 0.015232 -0.10188 -0.2066 -0.14397 0.089874 -0.074022 -0.065306 -0.10284 -0.073286 -0.016165 -0.057057
2408 0.043583 0.44022 0.3356 -0.0066344 -0.10384 -0.20166 -0.16677 0.069852 -0.058531 -0.064646 -0.10778 -0.069628 2.2396e-05 -0.077596
2409 0.027554 0.39746 0.29241 -0.0027016 -0.098814 -0.19418 -0.15225 0.085241 -0.040339 -0.056743 -0.10173 -0.054417 -0.0063876 -0.073342
2410 0.0040884 0.33897 0.22075 -0.029179 -0.12961 -0.23043 -0.1584 0.046649 -0.065153 -0.074902 -0.098718 -0.069345 -0.034412 -0.091603
2411 0.013239 0.34283 0.19464 -0.022761 -0.1481 -0.22042 -0.19104 0.042279 -0.077434 -0.093895 -0.12886 -0.079503 -0.035255 -0.074404
2412 0.022173 0.35654 0.21807 -0.0065835 -0.13134 -0.20918 -0.15053 0.076397 -0.032021 -0.058458 -0.087557 -0.085438 -0.020342 -0.0816
2413 -0.0088161 0.3355 0.17404 -0.028665 -0.12398 -0.23985 -0.16067 0.031481 -0.077832 -0.076906 -0.11511 -0.087345 -0.039275 -0.10296
2414 0.002317 0.3267 0.18221 -0.0004257 -0.1123 -0.1932 -0.1594 0.048398 -0.011411 -0.053038 -0.094769 -0.075684 -0.023932 -0.068215
2415 -0.023376 0.27104 0.16314 -0.022524 -0.13306 -0.2316 -0.15576 0.031124 -0.024471 -0.070173 -0.10424 -0.10203 -0.042631 -0.089382
2416 -0.027477 0.28096 0.15145 -0.026873 -0.16652 -0.22878 -0.17491 0.038169 -0.02999 -0.084505 -0.11365 -0.10176 -0.042536 -0.11063
2417 -0.040278 0.27706 0.14381 -0.028051 -0.14005 -0.23854 -0.16918 0.0054179 -0.071479 -0.065678 -0.12175 -0.097715 -0.042676 -0.098847
2418 -0.051159 0.25603 0.138 -0.048147 -0.13646 -0.2421 -0.17593 0.0029059 -0.060377 -0.085338 -0.1247 -0.10654 -0.054813 -0.1047
2419 -0.03637 0.27097 0.15345 -0.0094955 -0.13004 -0.17012 -0.15082 0.027885 -0.015257 -0.062454 -0.076789 -0.065047 -0.033716 -0.094531
2420 -0.045399 0.24022 0.11214 -0.056173 -0.14124 0.046728 -0.18016 -0.020441 -0.05949 -0.080457 -0.14419 -0.10363 -0.04196 -0.10763
2421 -0.053643 0.21963 0.11815 -0.054842 -0.13226 0.18315 -0.16721 -0.0027626 -0.035866 -0.079939 -0.12067 -0.11674 -0.047668 -0.11309
2422 -0.040943 0.23109 0.11997 -0.023933 -0.11872 0.2886 -0.12163 0.01375 -0.030811 -0.068773 -0.090732 -0.083188 -0.041323 -0.094873
2423 -0.050604 0.23852 0.12339 -0.041712 -0.13273 0.0673 -0.14091 -0.020458 -0.023563 -0.078661 -0.13163 -0.096066 -0.02674 -0.11301
2424 -0.055504 0.20742 0.12966 -0.036019 -0.15102 -0.036356 -0.12873 -0.045908 -0.026267 -0.073775 -0.12853 -0.083002 -0.032405 -0.10655
2425 -0.06794 0.20215 0.092593 -0.03541 -0.14458 -0.040212 -0.0091003 0.0089682 -0.027554 -0.082437 -0.13832 -0.098423 -0.043294 -0.10901
2426 -0.073088 0.1873 0.11632 -0.019937 -0.12596 0.0771 0.032448 -0.011695 -0.030224 -0.07704 -0.11922 -0.08264 -0.045651 -0.10281
2427 -0.084213 0.15985 0.091136 -0.056112 -0.16317 0.33918 0.018041 -0.028597 -0.062814 -0.088299 -0.14641 -0.11735 -0.063123 -0.14303
2428 -0.065359 0.16679 0.098736 -0.028621 -0.12727 0.40469 0.14383 -0.010853 -0.022575 -0.061566 -0.11145 -0.080938 -0.056805 -0.12859
2429 -0.096063 0.13275 0.066419 -0.056431 -0.14981 0.20047 0.023314 -0.056908 -0.056965 -0.084715 -0.14868 -0.099478 -0.074228 -0.12683
2430 -0.074697 0.116 0.079259 -0.029987 -0.15055 0.085721 -0.067823 -0.078633 -0.078867 -0.084908 -0.12212 -0.098335 -0.038655 -0.12153
2431 -0.095809 0.12357 0.042143 -0.045715 -0.14269 0.040751 -0.098632 -0.041827 -0.03618 -0.090259 -0.14341 -0.10751 -0.060974 -0.11525
2432 -0.097524 0.12034 0.060318 -0.040048 -0.15229 0.0064704 -0.10832 -0.031829 -0.050879 -0.073241 -0.12246 -0.0892 -0.053274 -0.13343
2433 -0.10474 0.086343 0.029491 -0.087421 -0.15256 -0.011306 -0.13516 -0.074572 -0.074179 -0.089713 -0.15382 -0.10308 -0.067563 -0.12059
2434 -0.11503 0.086887 0.034641 -0.06127 -0.16801 0.43434 -0.12748 -0.067486 -0.066683 -0.092736 -0.15802 -0.13309 -0.068531 -0.13782
2435 -0.11789 0.086941 0.034276 -0.04182 -0.13654 0.48462 -0.12155 -0.053852 -0.038807 -0.065631 -0.12069 -0.11164 -0.035466 -0.13769
2436 -0.093099 0.08595 0.024703 -0.044332 -0.1418 0.50072 -0.11292 -0.034483 -0.023898 -0.079114 -0.15404 -0.10837 -0.030813 -0.10346
2437 -0.094341 0.099563 0.031293 -0.029903 -0.13716 0.4126 -0.1116 -0.031569 -0.035224 -0.045259 -0.13515 -0.10193 -0.040332 -0.11468
2438 -0.12115 0.055965 -0.0094083 -0.063602 -0.14772 0.26279 -0.086405 -0.04712 -0.041484 0.017215 -0.13119 -0.12535 -0.078084 -0.12337
2439 -0.12324 0.06593 0.0048448 -0.049682 -0.14808 0.1709 -0.11848 -0.065338 -0.020712 0.13723 -0.11664 -0.10847 -0.05748 -0.1366
2440 -0.126 0.07049 0.00056122 -0.066595 -0.15635 0.10902 -0.11255 -0.082742 -0.028805 0.17839 -0.13563 -0.089704 -0.066612 -0.12706
2441 -0.11454 0.044897 -0.00011613 -0.041333 -0.16174 0.10282 -0.12859 -0.093356 -0.042755 0.20186 -0.095142 -0.11036 -0.044555 -0.13058
2442 -0.13135 0.036844 -0.017937 -0.067543 -0.16221 0.40413 -0.12789 -0.070338 -0.057386 0.17467 0.023071 -0.10956 -0.066281 -0.12754
2443 -0.14939 0.032802 -0.023041 -0.061532 -0.15351 0.50869 -0.13653 -0.076939 -0.034811 0.17051 0.024881 -0.099328 -0.068514 -0.14205
2444 -0.12981 0.028287 -0.0098059 -0.064313 -0.14522 0.53677 -0.12053 -0.04767 -0.054164 0.12943 0.055782 -0.094101 -0.056972 -0.13257
2445 -0.14977 -0.0063328 -0.050202 -0.082871 -0.17576 0.37226 -0.14267 -0.086407 -0.06239 0.043187 0.022593 -0.11625 -0.078517 -0.14255
2446 -0.131 0.0040272 -0.032717 -0.038778 -0.15261 0.24059 -0.095185 -0.071143 -0.012655 0.042066 0.0001232 -0.11265 -0.0555 -0.11544
2447 -0.1408 0.022466 -0.019425 -0.076205 -0.16208 0.18042 -0.097863 -0.12331 -0.024247 0.013774 -0.053634 -0.11459 -0.050767 -0.13086
2448 -0.13716 -0.015775 -0.051892 -0.077771 -0.15374 0.11771 -0.10972 -0.11005 -0.055502 0.0013506 -0.069924 -0.11273 -0.062917 -0.13793
2449 -0.14736 -0.0016242 -0.052483 -0.073456 -0.17958 0.10193 -0.10834 -0.11444 -0.030047 0.0075722 -0.047736 -0.090587 -0.06617 -0.12349
2450 -0.17947 -0.030882 -0.061574 -0.082212 -0.17657 0.074341 -0.12645 -0.1342 -0.062875 0.01941 -0.10384 -0.13558 -0.080765 -0.16123
2451 -0.15226 -0.009876 -0.035182 -0.056614 -0.16496 0.091402 -0.10238 -0.074641 -0.030428 0.15059 -0.057374 -0.099336 -0.048686 -0.12711
2452 -0.17189 -0.037796 -0.075989 -0.094565 -0.17951 0.48214 -0.12813 -0.094906 -0.075579 0.25466 -0.049362 -0.11011 -0.075794 -0.12734
2453 -0.14115 -0.00084426 -0.040385 -0.046667 -0.15535 0.63045 -0.098517 -0.10506 -0.036956 0.30902 -0.026431 -0.10501 -0.04513 -0.12178
2454 -0.15893 -0.02074 -0.044413 -0.065032 -0.15893 0.60674 -0.11262 -0.12675 -0.049223 0.29186 -0.036469 -0.11561 -0.051675 -0.1129
2455 -0.15237 -0.028968 -0.049165 -0.074359 -0.16187 0.43813 0.098387 -0.12181 -0.042708 0.30996 -0.027416 -0.085357 -0.038555 -0.11172
2456 -0.1555 -0.059873 -0.084681 -0.083063 -0.16968 0.29026 0.13124 -0.11314 -0.025793 0.27387 -0.016141 -0.10501 -0.056081 -0.1297
2457 -0.16242 -0.035049 -0.05105 -0.061649 -0.14252 0.26667 0.12163 -0.09599 -0.026212 0.29662 0.0084699 -0.069991 -0.05643 -0.11688
2458 -0.1736 -0.045451 -0.085032 -0.076734 -0.16903 0.2932 0.074644 -0.13456 -0.049478 0.28621 0.00072361 -0.103 -0.061445 -0.13745
2459 -0.15505 -0.056806 -0.078992 -0.04302 -0.12895 0.72811 -0.017262 -0.090424 0.023332 0.39275 0.076553 0.047858 -0.052303 -0.10907
2460 -0.16773 -0.053143 -0.067226 -0.07258 -0.14332 0.6309 -0.059905 -0.1281 0.071695 0.40915 0.13213 0.069819 -0.041733 -0.099362
2461 -0.15503 -0.062541 -0.081206 -0.063034 -0.15015 0.73534 -0.061879 -0.09807 0.10354 0.39561 0.20782 0.10689 -0.055969 -0.087394
2462 -0.17385 -0.088806 -0.092598 -0.080235 -0.149 0.63356 -0.07094 -0.11827 0.099532 0.40285 0.20999 0.083108 -0.051576 -0.064504
2463 -0.14475 -0.055412 -0.069318 -0.046253 -0.13564 0.75603 -0.073979 -0.086208 0.13052 0.40869 0.21624 0.0090412 -0.034384 -0.016171
2464 -0.16538 -0.068712 -0.079593 -0.048332 -0.15808 0.68516 -0.07977 -0.075598 0.12415 0.40943 0.16881 -0.031187 -0.056547 -0.020543
2465 -0.14197 -0.067282 -0.08534 -0.04944 -0.13934 0.48207 -0.058303 -0.10069 0.12254 0.43543 0.18238 -0.020075 -0.029919 -0.0031199
2466 -0.18973 -0.084173 -0.095724 -0.071445 -0.17137 0.33193 -0.07437 -0.13111 0.029349 0.42736 0.11264 -0.056061 -0.065272 -0.030676
2467 -0.19336 -0.10439 -0.11017 -0.079128 -0.17492 0.27201 -0.081775 -0.12856 0.0098617 0.44489 0.080291 -0.069627 -0.08117 -0.046783
2468 -0.18212 -0.10861 -0.12805 -0.077362 -0.16543 0.22295 -0.075386 -0.14932 0.0091541 0.44736 0.058109 -0.081433 -0.050352 -0.068014
2469 -0.16762 -0.077312 -0.077977 -0.048558 -0.14964 0.26605 -0.044622 -0.11981 0.0444 0.47778 0.080578 -0.025459 -0.038663 -0.059483
2470 -0.1697 -0.076458 -0.088636 -0.074459 -0.16234 0.22818 0.15036 -0.11665 0.062079 0.43949 0.059326 -0.041574 -0.051952 -0.089111
2471 -0.20411 -0.10706 -0.11553 -0.10376 -0.18953 0.17082 0.21019 -0.17529 0.14342 0.40273 0.0080712 -0.085896 -0.070986 -0.074678
2472 -0.1894 -0.10983 -0.092675 -0.065154 -0.15902 0.57072 0.27828 -0.13205 0.19386 0.44555 0.075424 -0.045903 -0.055325 -0.053804
2473 -0.16873 -0.10253 -0.071824 -0.046282 -0.15992 0.77294 0.31211 -0.10325 0.21764 0.47404 0.14424 -0.016864 -0.039551 -0.040374
2474 -0.19351 -0.12638 -0.11416 -0.07369 -0.18203 0.70009 0.087016 -0.14272 0.16897 0.45535 0.16496 0.0059346 -0.062803 -0.070601
2475 -0.20327 -0.13222 -0.12764 -0.070391 -0.17851 0.72384 0.0021295 -0.12718 0.17453 0.5041 0.30253 0.12536 -0.045806 -0.027695
2476 -0.18316 -0.1414 -0.1214 -0.081155 -0.17601 0.63434 0.0039873 -0.11009 0.19071 0.48854 0.37977 0.1579 -0.048288 -0.0069316
2477 -0.18094 -0.13241 -0.10669 -0.065867 -0.17033 0.43427 0.0099188 -0.12121 0.19776 0.49547 0.35763 0.19123 -0.036465 0.070406
2478 -0.20172 -0.14422 -0.12813 -0.066247 -0.1629 0.3397 -0.016073 -0.14704 0.21756 0.47873 0.37101 0.21051 -0.026361 0.16038
2479 -0.18978 -0.13229 -0.11434 -0.057104 -0.15251 0.30417 -0.048728 -0.13451 0.25427 0.4834 0.35508 0.16202 -0.017745 0.17107
2480 -0.19247 -0.14096 -0.12769 -0.07431 -0.16543 0.25494 -0.017284 -0.15734 0.25662 0.4724 0.33078 0.10105 -0.02428 0.16112
2481 -0.19769 -0.13696 -0.13271 -0.078947 -0.1859 0.2403 -0.021796 -0.13856 0.25498 0.48304 0.29493 0.075714 -0.039206 0.10544
2482 -0.20578 -0.13795 -0.13576 -0.066768 -0.17307 0.29418 -0.020518 -0.14213 0.23481 0.50052 0.25284 0.050583 -0.027851 0.065082
2483 -0.20191 -0.1427 -0.11572 -0.07475 -0.17758 0.59008 -0.020624 -0.17005 0.27019 0.54171 0.23409 0.031413 -0.035651 0.022917
2484 -0.20066 -0.13437 -0.10898 -0.057829 -0.15302 0.6667 -0.025512 -0.093993 0.31895 0.53289 0.21806 0.042367 -0.02706 -0.0038885
2485 -0.19092 -0.13806 -0.13059 -0.082329 -0.15798 0.66756 -0.01594 -0.12625 0.30135 0.49921 0.21042 0.036649 -0.032871 -0.02224
2486 -0.20507 -0.13261 -0.11606 -0.071312 -0.16258 0.61291 -0.014963 -0.10334 0.32415 0.47441 0.2943 0.034812 -0.018862 -0.0088044
2487 -0.1863 -0.13657 -0.12556 -0.05841 -0.14528 0.50544 -0.028857 -0.12174 0.28061 0.4613 0.36871 0.14071 0.00065084 0.019155
2488 -0.18955 -0.14294 -0.12829 -0.06895 -0.13345 0.34328 -0.040589 -0.1352 0.32736 0.44163 0.47733 0.23968 -0.017677 0.043667
2489 -0.1959 -0.13315 -0.11528 -0.075403 -0.16952 0.2899 -0.052658 -0.13185 0.32988 0.42698 0.4875 0.29474 -0.0043166 0.095628
2490 -0.22628 -0.18308 -0.15952 -0.10886 -0.20575 0.21835 -0.095382 -0.19528 0.25728 0.38697 0.45889 0.26689 -0.014018 0.13238
2491 -0.22396 -0.16568 -0.14165 -0.067578 -0.17032 0.22091 -0.076177 -0.14986 0.31977 0.42332 0.47659 0.27543 -0.004063 0.2077
2492 -0.20653 -0.17563 -0.14045 -0.074904 -0.18126 0.2281 -0.076675 -0.14775 0.33236 0.49042 0.48031 0.28858 0.03371 0.24273
2493 -0.21829 -0.16471 -0.12586 -0.078245 -0.15871 0.19951 -0.075919 -0.14775 0.37849 0.58206 0.49435 0.29716 0.01638 0.25663
2494 -0.20335 -0.16228 -0.13664 -0.084412 -0.16999 0.18635 -0.070649 -0.15814 0.32699 0.59187 0.51364 0.29131 0.028049 0.2572
2495 -0.20053 -0.17135 -0.14436 -0.067781 -0.16115 0.15576 -0.075113 -0.14788 0.32285 0.52715 0.52075 0.28172 0.015231 0.19107
2496 -0.21867 -0.17885 -0.14231 -0.066599 -0.17255 0.13726 -0.080241 -0.1601 0.34823 0.43859 0.49142 0.32484 0.016068 0.1557
2497 -0.21595 -0.1735 -0.14438 -0.062229 -0.17278 0.15684 -0.088279 -0.13271 0.32735 0.41565 0.49146 0.36417 0.033155 0.15369
2498 -0.21591 -0.16809 -0.14623 -0.058397 -0.16749 0.1361 -0.0645 -0.16141 0.32028 0.38371 0.55006 0.41526 0.01326 0.17125
2499 -0.2109 -0.19095 -0.14687 -0.066227 -0.15076 0.10281 0.021165 -0.16141 0.35523 0.37164 0.58182 0.39463 0.018967 0.16486
2500 -0.22396 -0.19064 -0.17208 -0.083301 -0.19558 0.10073 0.18942 -0.1581 0.32105 0.34552 0.56531 0.37857 0.0072391 0.20683
2501 -0.22549 -0.17249 -0.1517 -0.073252 -0.16504 0.11975 0.24127 -0.13839 0.35147 0.34937 0.58728 0.38225 0.0076614 0.31192
2502 -0.22559 -0.18832 -0.1565 -0.069787 -0.15338 0.10576 0.22821 0.04893 0.34426 0.34918 0.55609 0.40806 0.016187 0.3701
2503 -0.21287 -0.18228 -0.16274 -0.074051 -0.1786 0.069023 0.20286 0.082378 0.35499 0.343 0.55024 0.37599 0.025258 0.34916
2504 -0.22434 -0.1742 -0.12746 -0.059009 -0.15182 0.07939 0.26851 0.0085115 0.3652 0.37263 0.57164 0.40217 0.02523 0.34414
2505 -0.21357 -0.20471 -0.13714 -0.068433 -0.19225 0.035698 0.35739 -0.10404 0.35957 0.35281 0.60406 0.37032 0.032527 0.32342
2506 -0.20425 -0.16585 -0.1448 -0.07607 -0.16878 0.057978 0.29029 -0.10297 0.36339 0.34795 0.63392 0.39095 0.044468 0.27594
2507 -0.21043 -0.17522 -0.13527 -0.069117 -0.16825 0.020815 0.38074 -0.13939 0.38328 0.34845 0.61201 0.39804 0.019617 0.22075
2508 -0.22362 -0.20685 -0.1462 -0.075722 -0.169 0.033362 0.2691 -0.13394 0.36615 0.34119 0.59524 0.44675 0.029302 0.19726
2509 -0.21419 -0.18269 -0.1488 -0.092522 -0.16264 0.00037863 0.41907 -0.11444 0.31321 0.31203 0.59603 0.43073 0.046025 0.19088
2510 -0.20588 -0.19214 -0.11946 -0.077789 -0.15512 0.02754 0.39823 -0.10451 0.34389 0.32608 0.58264 0.44907 0.054765 0.19703
2511 -0.2124 -0.17525 -0.1632 -0.071062 -0.1617 0.0090652 0.45242 -0.10139 0.33921 0.32486 0.61217 0.44686 0.037986 0.2211
2512 -0.22586 -0.20277 -0.16604 -0.086574 -0.18039 0.0004774 0.41738 -0.12777 0.28496 0.28112 0.55061 0.37636 0.033279 0.35624
2513 -0.21694 -0.18896 -0.15272 -0.075278 -0.18057 -0.0040867 0.44682 -0.091201 0.39558 0.26607 0.53106 0.41336 0.055837 0.4229
2514 -0.21921 -0.19441 -0.15799 -0.066957 -0.19626 -0.026292 0.48481 -0.11784 0.39828 0.25622 0.45185 0.41169 0.042393 0.43043
2515 -0.2156 -0.17826 -0.14219 -0.065116 -0.18067 -0.013134 0.47254 0.073277 0.35357 0.25988 0.42877 0.38601 0.055889 0.4276
2516 -0.21873 -0.1887 -0.13978 -0.060478 -0.18091 -0.027224 0.47682 0.078395 0.34964 0.26247 0.44893 0.44525 0.056132 0.38156
2517 -0.21828 -0.20403 -0.13439 -0.051742 -0.17309 -0.020699 0.49582 0.066276 0.28497 0.23962 0.42964 0.46863 0.051579 0.29683
2518 -0.24008 -0.21206 -0.16812 -0.057776 -0.18952 -0.067356 0.47334 0.061954 0.25133 0.2096 0.39707 0.47956 0.015275 0.20952
2519 -0.21711 -0.18976 -0.13469 -0.0064117 -0.092433 -0.0019462 0.54571 0.05349 0.31373 0.24451 0.4498 0.47826 0.050494 0.2212
2520 -0.22958 -0.19014 -0.13897 -0.025313 0.057932 -0.050149 0.57433 -0.039043 0.29552 0.21377 0.43687 0.44558 0.038797 0.17488
2521 -0.22907 -0.2041 -0.16159 -0.058486 0.061054 -0.0876 0.48298 0.19434 0.25732 0.18146 0.404 0.38316 0.028037 0.1509
2522 -0.2236 -0.17804 -0.14263 -0.025334 0.074949 -0.079726 0.54197 0.28835 0.27696 0.20608 0.39989 0.37245 0.051778 0.17214
2523 -0.21159 -0.20355 -0.16462 -0.037742 0.058973 -0.082588 0.48391 0.28556 0.27328 0.18144 0.37298 0.33834 0.044228 0.16787
2524 -0.25331 -0.20625 -0.16357 -0.048901 0.1498 -0.084419 0.48389 0.32604 0.2478 0.16294 0.34081 0.3236 0.02345 0.1582
2525 -0.22892 -0.20746 -0.15702 -0.033693 0.045758 -0.10946 0.46837 0.24135 0.24758 0.1518 0.3519 0.30574 0.028477 0.24064
2526 -0.23494 -0.20804 -0.14282 -0.053715 -0.031101 -0.10851 0.51679 0.13538 0.23401 0.15392 0.28224 0.28471 0.048072 0.39785
2527 -0.22599 -0.20015 -0.1379 -0.037362 -0.053972 -0.13047 0.51431 0.12403 0.23288 0.15346 0.3178 0.29575 0.058619 0.46325
2528 -0.21916 -0.20285 -0.13862 -0.0075821 -0.057074 -0.10906 0.51323 0.075293 0.21606 0.15055 0.31216 0.27549 0.05757 0.42767
2529 -0.27088 -0.24882 -0.17581 -0.073007 -0.126 -0.16195 0.39845 0.025455 0.14506 0.091568 0.23926 0.23055 0.021289 0.32589
2530 -0.23525 -0.19885 -0.12898 -0.021933 -0.070761 -0.11921 0.51185 0.088614 0.1897 0.15482 0.27732 0.30949 0.054844 0.32539
2531 -0.2472 -0.21655 -0.13902 -0.035707 0.035828 -0.1324 0.47656 0.2405 0.19758 0.10346 0.24006 0.23187 0.031868 0.2092
2532 -0.23229 -0.2067 -0.14378 -0.022015 0.20889 -0.13732 0.50825 0.36632 0.15993 0.12643 0.24987 0.2337 0.031183 0.19546
2533 -0.25831 -0.20433 -0.16659 -0.0087433 0.20677 -0.13675 0.47623 0.3208 0.17212 0.10542 0.20962 0.20552 0.021008 0.15989
2534 -0.22724 -0.19364 -0.14449 -0.0095535 0.22539 -0.13979 0.52309 0.25811 0.17519 0.11871 0.22613 0.25497 0.043068 0.1724
2535 -0.23571 -0.20894 -0.15702 -0.00873 0.26934 -0.16701 0.4595 0.1478 0.15901 0.11907 0.23222 0.27086 0.057699 0.14218
2536 -0.21499 -0.2043 -0.15371 -0.00060624 0.19809 -0.15023 0.50859 0.10209 0.15526 0.11641 0.24647 0.27655 0.042588 0.16073
2537 -0.22074 -0.19615 -0.15091 0.016086 0.35435 -0.16423 0.4375 0.080874 0.15536 0.11571 0.24067 0.24471 0.058307 0.15422
2538 -0.24843 -0.21104 -0.17165 0.0068131 0.34104 -0.16956 0.32491 0.073612 0.10904 0.091438 0.22618 0.24133 0.037433 0.11195
2539 -0.2142 -0.20327 -0.14234 0.0052772 0.3677 -0.16651 0.31397 0.1191 0.16839 0.096485 0.19034 0.25685 0.044362 0.19694
2540 -0.22656 -0.22076 -0.15086 0.032785 0.38241 -0.1498 0.32044 0.28323 0.14199 0.085978 0.16604 0.19026 0.046049 0.29905
2541 -0.23048 -0.21019 -0.14361 0.018442 0.40579 -0.14488 0.3304 0.33954 0.16845 0.072651 0.18663 0.21485 0.02736 0.37111
2542 -0.23131 -0.22859 -0.17137 0.022855 0.35778 -0.20575 0.31538 0.34033 0.1037 0.071979 0.15344 0.16444 0.021063 0.37166
2543 -0.21458 -0.22815 -0.15261 0.0065721 0.42968 -0.19256 0.27658 0.24216 0.12014 0.058718 0.15212 0.17181 0.028147 0.34878
2544 -0.20163 -0.21798 -0.14575 0.040313 0.45132 -0.17706 0.32613 0.17214 0.13268 0.074812 0.16667 0.18309 0.030082 0.27397
2545 -0.20048 -0.23642 -0.13306 0.0057712 0.52099 -0.20805 0.27884 0.10847 0.095698 0.042668 0.12819 0.1597 0.017272 0.21228
2546 -0.18024 -0.21744 -0.093446 0.020962 0.45687 -0.17983 0.27086 0.1116 0.10569 0.054017 0.13477 0.16232 0.017539 0.14056
2547 -0.16047 -0.21068 -0.10381 0.022672 0.45903 -0.19049 0.29894 0.097706 0.12314 0.050934 0.10983 0.15502 0.02698 0.13654
2548 -0.17708 -0.22123 -0.09662 0.037086 0.53007 -0.21624 0.27342 0.09419 0.083384 0.049038 0.093892 0.14859 0.048637 0.12763
2549 -0.18483 -0.22912 -0.1289 0.0089243 0.47221 -0.20752 0.26004 0.18257 0.077523 0.030216 0.11716 0.11236 0.034069 0.11764
2550 -0.19318 -0.22525 -0.12175 0.0094255 0.49432 -0.20361 0.24514 0.36754 0.096007 0.019007 0.086097 0.12517 0.044388 0.10264
2551 -0.17495 -0.22346 -0.099714 0.0043454 0.48272 -0.19238 0.22107 0.36512 0.070106 0.0028924 0.075367 0.1188 0.043413 0.10097
2552 -0.15233 -0.22132 -0.10384 0.012778 0.52927 -0.23036 0.20206 0.24756 0.044804 0.011234 0.081945 0.12474 0.03464 0.11336
2553 -0.12949 -0.20488 -0.10892 0.042507 0.60477 -0.21931 0.21032 0.14317 0.060187 0.022421 0.09078 0.1021 0.040952 0.13039
2554 -0.12332 -0.2113 -0.12596 0.025985 0.53918 -0.21031 0.21165 0.15376 0.073355 0.016678 0.073513 0.10217 0.022815 0.092833
2555 -0.10492 -0.2399 -0.12737 0.023377 0.54475 -0.22865 0.15546 0.105 0.072453 -0.0032152 0.049081 0.083217 0.028222 0.099595
2556 -0.11938 -0.22645 -0.10648 0.013428 0.50613 -0.2433 0.16553 0.10541 0.051595 0.0041851 0.041295 0.073802 0.023633 0.085236
2557 -0.13197 -0.19679 -0.071343 0.051656 0.60257 -0.23696 0.18063 0.12252 0.069659 0.013815 0.037175 0.081118 0.010619 0.066006
2558 -0.13768 -0.21994 -0.074148 0.0079945 0.612 -0.22507 0.14331 0.088261 0.05669 -0.021829 0.069651 0.081382 -0.013902 0.061659
2559 -0.12199 -0.22079 -0.086932 0.024478 0.54868 -0.23895 0.11791 0.12039 0.058352 -0.0087711 0.027834 0.053331 0.0021614 0.066048
2560 -0.14636 -0.20313 -0.088099 0.039411 0.60695 -0.23702 0.15823 0.13123 0.058436 0.0019522 0.054642 0.067187 -0.010112 0.059043
2561 -0.12764 -0.21234 -0.10612 0.045746 0.59511 -0.25849 0.11527 0.23274 0.041244 -0.016058 0.028367 0.058729 0.011363 0.051847
2562 -0.066874 -0.19989 -0.083541 0.055839 0.65159 -0.21629 0.15551 0.37204 0.063517 0.01686 0.043907 0.079557 0.014634 0.067352
2563 -0.084406 -0.23555 -0.12834 -0.00796 0.58746 -0.24994 0.12631 0.3274 0.072736 -0.029435 0.0030223 0.021761 0.00058898 0.044324
2564 -0.036445 -0.23077 -0.13325 0.010105 0.62803 -0.23715 0.096259 0.29652 0.032315 -0.028586 0.011604 0.022343 -0.0019429 0.03358
2565 -0.057684 -0.20137 -0.11054 0.022781 0.69118 -0.24139 0.11489 0.4411 0.037596 -0.021738 0.020602 0.049024 0.0044459 0.040634
2566 -0.061964 -0.21006 -0.12774 0.026758 0.58743 -0.22953 0.12181 0.28697 0.057277 -0.015887 0.024833 0.049442 0.011661 0.033132
2567 -0.084501 -0.22659 -0.13212 0.019706 0.65562 -0.25192 0.091225 0.16823 0.043585 -0.024389 0.0019176 0.033047 -0.0043072 0.037712
2568 -0.066875 -0.2127 -0.13646 0.032375 0.66884 -0.24009 0.1044 0.16097 0.035607 -0.024566 0.034113 0.037534 0.016321 0.02336
2569 -0.058866 -0.2157 -0.12218 0.038557 0.67582 -0.24195 0.11093 0.12996 0.0091482 -0.020061 0.01884 0.030637 0.0091022 0.028125
2570 -0.066982 -0.23657 -0.12022 0.022608 0.6233 -0.23104 0.08237 0.11102 0.03302 -0.039226 0.0017357 0.020352 0.0045953 0.017018
2571 -0.085699 -0.20946 -0.12767 0.024946 0.65444 -0.24317 0.08242 0.10614 0.0073499 -0.029618 -0.0057599 0.028878 -0.018124 0.00358
2572 -0.07895 -0.2355 -0.14885 0.0033167 0.56932 -0.26523 0.073998 0.11873 0.026501 -0.050081 -0.0096856 0.020951 -0.016887 -0.0067089
2573 -0.085711 -0.22205 -0.1499 0.010261 0.47958 -0.28039 0.053304 0.10958 0.0093306 -0.057362 -0.025636 0.027411 -0.010299 0.0076243
2574 -0.079985 -0.22543 -0.15031 -0.0020969 0.42697 -0.2634 0.031614 0.087816 -0.0051448 -0.054007 -0.037106 0.015895 -0.0022413 -0.012011
2575 -0.079407 -0.20662 -0.16131 -0.0013982 0.43615 -0.25962 0.053692 0.070409 -0.0027716 -0.049605 -0.023104 0.016347 0.0008523 -0.00075823
2576 -0.080472 -0.22315 -0.14832 0.0035224 0.42909 -0.27889 0.0092104 0.021283 -0.023608 -0.067228 -0.014431 -0.017296 -0.034668 -0.034894
2577 -0.1181 -0.2497 -0.17576 -0.0074542 0.37892 -0.28656 -0.0025955 0.071953 -0.043498 -0.077054 -0.058132 -0.033941 -0.036903 -0.049799
2578 -0.084677 -0.24514 -0.16191 0.00021627 0.38333 -0.26331 -0.005903 0.0702 0.011185 -0.068572 -0.040269 -0.015199 -0.012844 -0.029163
2579 -0.089711 -0.23074 -0.14846 0.014042 0.43251 -0.25005 0.0426 0.063876 0.0041334 -0.050733 -0.030162 -0.0108 -0.0020315 -0.021248
2580 -0.044088 -0.20329 -0.12732 0.024955 0.41164 -0.26772 0.02137 0.16847 0.024781 -0.039323 -0.037613 0.034002 0.0041233 0.0057122
2581 -0.098468 -0.26152 -0.1825 -0.0519 0.32482 -0.29965 -0.013999 0.24311 -0.032882 -0.096652 -0.069699 -0.036883 -0.026152 -0.037096
2582 -0.076328 -0.20418 -0.15385 -0.014882 0.36821 -0.25851 0.0060243 0.28699 -5.8115e-05 -0.069184 -0.053152 -0.032625 -0.020254 -0.022553
2583 -0.079258 -0.22379 -0.14224 0.0028164 0.35402 -0.26166 0.0027799 0.32661 0.010819 -0.0622 -0.040773 0.0079949 -0.019033 -0.049635
2584 -0.052134 -0.22601 -0.154 -0.0034501 0.30772 -0.28093 0.0012119 0.18954 0.0089315 -0.060524 -0.018262 -0.010187 -0.012379 -0.021344
2585 -0.059925 -0.23295 -0.1663 -0.021726 0.31969 -0.29816 -0.046162 0.16758 -0.022494 -0.086289 -0.059615 -0.044555 -0.025823 -0.060103
2586 -0.0057726 -0.22617 -0.16668 -0.028206 0.30864 -0.29129 -0.010113 0.10485 -0.010208 -0.073601 -0.048265 -0.030233 -0.018836 -0.046666
2587 0.017835 -0.22679 -0.15963 -0.020257 0.305 -0.30056 -0.02663 0.077344 -0.018724 -0.077035 -0.037853 -0.027084 -0.034083 -0.060108
2588 0.020548 -0.2409 -0.1772 -0.022059 0.23567 -0.29546 -0.032708 0.092496 -0.022137 -0.090393 -0.066072 -0.049431 -0.02081 -0.069819
2589 0.014078 -0.20808 -0.1678 -0.014667 0.26656 -0.27394 -0.01359 0.097822 -0.025126 -0.07342 -0.040992 -0.038162 -0.016569 -0.055395
2590 -0.028094 -0.22021 -0.15493 -0.03338 0.25922 -0.31402 -0.050867 0.035599 -0.066569 -0.082468 -0.073303 -0.050991 -0.031116 -0.064708
2591 -0.069989 -0.21333 -0.14943 -0.0033996 0.26898 -0.26276 0.0064688 0.25664 0.017666 -0.0668 -0.042004 -0.025837 -0.024576 -0.063428
2592 -0.081997 -0.21888 -0.15922 -0.023935 0.22775 -0.29148 -0.023578 0.303 -0.0050963 -0.079558 -0.060035 -0.020523 -0.021643 -0.051864
2593 -0.079688 -0.24621 -0.17606 -0.050085 0.22181 -0.2852 -0.060297 0.28922 -0.029242 -0.087436 -0.097976 -0.062846 -0.024845 -0.077217
2594 -0.089371 -0.25038 -0.17696 -0.021828 0.20937 -0.31429 -0.071821 0.26155 -0.059134 -0.090726 -0.088607 -0.057284 -0.046376 -0.091389
2595 -0.047639 -0.22433 -0.16639 -0.018673 0.23042 -0.27972 -0.02855 0.30329 -0.015765 -0.085827 -0.065313 -0.058553 -0.019037 -0.075968
2596 -0.029126 -0.24019 -0.16879 -0.020476 0.23487 -0.29788 -0.025394 0.20714 -0.041113 -0.091803 -0.076505 -0.064156 -0.029614 -0.082311
2597 -0.036528 -0.24248 -0.19231 -0.045561 0.14898 -0.31219 -0.08137 0.084053 -0.073263 -0.11964 -0.10297 -0.08412 -0.048732 -0.088369
2598 0.0021876 -0.24903 -0.19591 -0.064877 0.15871 -0.29421 -0.074881 0.047496 -0.044213 -0.12948 -0.10442 -0.098109 -0.037014 -0.071964
2599 0.12959 -0.24169 -0.17737 -0.037795 0.18257 -0.31962 -0.070484 0.095138 -0.068381 -0.10567 -0.080221 -0.076525 -0.029782 -0.073014
2600 0.25001 -0.22737 -0.1732 -0.030952 0.17943 -0.28463 -0.055546 0.092331 -0.059518 -0.098789 -0.096657 -0.041443 -0.04114 -0.093006
2601 0.27998 -0.21539 -0.19702 -0.033 0.16163 -0.29386 -0.075262 0.15521 -0.064423 -0.091637 -0.086485 -0.08058 -0.024801 -0.085292
2602 0.21845 -0.22283 -0.18773 -0.055706 0.1359 -0.30466 -0.081822 0.2623 -0.064669 -0.11685 -0.11485 -0.078375 -0.047836 -0.090694
2603 0.10587 -0.23521 -0.17892 -0.055595 0.13455 -0.28424 -0.047205 0.33219 -0.036111 -0.10418 -0.10921 -0.07661 -0.030137 -0.088496
2604 0.010517 -0.26562 -0.19314 -0.054045 0.1288 -0.30228 -0.093873 0.29331 -0.062329 -0.10839 -0.099199 -0.080863 -0.06272 -0.11413
2605 -0.0088476 -0.25303 -0.18148 -0.076328 0.1184 -0.3027 -0.094141 0.22087 -0.081198 -0.1288 -0.099786 -0.10017 -0.051842 -0.1175
2606 -0.021372 -0.25155 -0.19933 -0.075267 0.09252 -0.29571 -0.10564 0.1714 -0.071419 -0.12641 -0.11583 -0.10639 -0.073336 -0.13154
2607 -0.041849 -0.22807 -0.18384 -0.064777 0.10291 -0.28653 -0.089458 0.1407 -0.04728 -0.11999 -0.12245 -0.091698 -0.058148 -0.10858
2608 -0.026524 -0.23556 -0.20119 -0.079413 0.11627 -0.29392 -0.090503 0.082435 -0.072101 -0.12618 -0.11196 -0.0961 -0.052988 -0.11046
2609 -0.027804 -0.22571 -0.16885 -0.066432 0.09982 -0.28104 -0.076655 0.07215 -0.055856 -0.1155 -0.13325 -0.095559 -0.061683 -0.10347
2610 -0.032054 -0.24552 -0.19272 -0.075612 0.1158 -0.31054 -0.095103 0.089469 -0.092537 -0.13688 -0.12087 -0.099851 -0.056607 -0.11917
2611 0.011601 -0.2299 -0.20058 -0.084644 0.094257 -0.29377 -0.10318 0.18861 -0.066765 -0.12529 -0.11299 -0.10425 -0.046861 -0.12088
2612 0.12382 -0.24647 -0.19129 -0.079632 0.068423 -0.30235 -0.11033 0.1875 -0.088198 -0.14097 -0.12859 -0.10586 -0.062769 -0.12491
2613 0.27904 -0.22398 -0.18792 -0.074986 0.091624 -0.28315 -0.090318 0.27254 -0.07683 -0.11929 -0.093635 -0.085593 -0.043342 -0.1154
2614 0.30252 -0.24104 -0.17995 -0.061256 0.074683 -0.29648 -0.10969 0.21621 -0.068696 -0.12576 -0.10452 -0.097293 -0.054408 -0.1117
2615 0.29117 -0.23969 -0.17736 -0.088115 0.043017 -0.31847 -0.11711 0.18573 -0.086684 -0.1328 -0.13028 -0.11055 -0.066081 -0.1333
2616 0.20001 -0.23996 -0.17856 -0.089502 0.056054 -0.31067 -0.10774 0.17755 -0.077654 -0.1338 -0.13368 -0.10038 -0.06083 -0.1264
2617 0.12197 -0.24416 -0.18144 -0.071501 0.035031 -0.30782 -0.10665 0.18238 -0.096475 -0.15031 -0.13431 -0.11797 -0.069587 -0.13897
2618 0.09344 -0.24222 -0.17028 -0.068226 0.046647 -0.30047 -0.097155 0.1704 -0.069873 -0.12548 -0.12021 -0.087782 -0.05566 -0.12572
2619 0.07167 -0.2263 -0.16509 -0.079321 0.054621 -0.2882 -0.10048 0.26637 -0.074649 -0.13095 -0.13114 -0.10573 -0.055412 -0.11119
2620 0.090445 -0.24154 -0.16169 -0.080741 0.054683 -0.26113 -0.10346 0.31986 -0.05966 -0.13199 -0.12077 -0.10942 -0.059436 -0.12054
2621 0.095497 -0.23677 -0.17987 -0.060892 0.061987 -0.23317 -0.094461 0.2519 -0.072121 -0.12568 -0.14107 -0.10261 -0.062164 -0.12993
2622 0.16177 -0.22827 -0.18009 -0.096238 0.047878 -0.2594 -0.1387 0.16188 -0.093093 -0.13992 -0.12708 -0.11214 -0.071693 -0.14117
2623 0.3838 -0.22865 -0.19483 -0.090754 -0.0025153 0.034065 -0.15558 0.092936 -0.12087 -0.15989 -0.13987 -0.14813 -0.067658 -0.13364
2624 0.40013 -0.22376 -0.13281 -0.071322 0.023837 0.074168 -0.15957 0.093308 -0.094324 -0.15649 -0.14431 -0.11545 -0.072704 -0.13184
2625 0.43047 -0.19634 -0.042803 -0.069295 0.032091 0.15439 -0.11554 0.17965 -0.057789 -0.11591 -0.12523 -0.073814 -0.031467 -0.12088
2626 0.37658 -0.21714 0.00056125 -0.077176 0.020106 -0.024134 -0.12857 0.18209 -0.0777 -0.12055 -0.11483 -0.10124 -0.065536 -0.1393
2627 0.28123 -0.21661 0.009755 -0.064262 0.018786 -0.12399 -0.12847 0.31409 -0.074289 -0.12795 -0.11276 -0.11846 -0.048853 -0.1168
2628 0.20086 -0.20734 -0.028926 -0.077273 0.014027 -0.1908 -0.15236 0.31576 -0.071493 -0.13629 -0.12492 -0.10298 -0.071098 -0.12656
2629 0.16327 -0.2264 0.0065941 -0.092911 -0.014738 -0.20097 -0.15541 0.30102 -0.069219 -0.1413 -0.13643 -0.11232 -0.076747 -0.15686
2630 0.13851 -0.22544 -0.017619 -0.12032 -0.020631 -0.22537 -0.19169 0.16803 -0.13092 -0.17841 -0.18983 -0.13424 -0.09189 -0.1619
2631 0.16 -0.22627 0.011307 -0.099002 0.0015102 -0.22041 -0.13731 0.12624 -0.10117 -0.14122 -0.1493 -0.11501 -0.076081 -0.15387
2632 0.13496 -0.23877 0.088386 -0.087961 -0.029815 -0.1819 -0.1674 0.10229 -0.11213 -0.15189 -0.14782 -0.13881 -0.073533 -0.15588
2633 0.26358 -0.2198 0.098191 -0.069862 -0.010129 0.074787 -0.1513 0.11298 -0.10127 -0.14502 -0.13701 -0.12808 -0.071843 -0.15508
2634 0.44261 -0.23308 0.09286 -0.078323 -0.0251 0.19506 -0.13369 0.15759 -0.085454 -0.14365 -0.15118 -0.13124 -0.072691 -0.15015
2635 0.47637 -0.21838 0.072061 -0.074144 -0.027687 0.21087 -0.14959 0.23646 -0.067139 -0.14446 -0.15257 -0.14423 -0.085014 -0.15822
2636 0.43949 -0.20685 0.04118 -0.071688 -0.026304 0.23428 -0.12434 0.24865 -0.082912 -0.13204 -0.13604 -0.12466 -0.066021 -0.14476
2637 0.38407 -0.1837 0.055088 -0.060579 -0.016896 0.30202 -0.13123 0.27679 -0.066595 -0.14219 -0.15081 -0.095668 -0.065251 -0.13567
2638 0.28716 -0.16761 0.10634 -0.076302 -0.030631 0.097867 -0.1373 0.20735 -0.077531 -0.14498 -0.14189 -0.13437 -0.067583 -0.13952
2639 0.18329 -0.17016 0.13207 -0.053942 -0.026775 -0.0099199 -0.1509 0.15857 -0.078333 -0.14087 -0.16543 -0.11319 -0.081707 -0.14424
2640 0.16033 -0.13498 0.20672 -0.070472 -0.047012 -0.044139 -0.14332 0.1305 -0.081489 -0.12772 -0.17294 -0.10417 -0.071203 -0.13504
2641 0.1405 0.005016 0.20718 -0.075385 -0.022864 -0.098332 -0.17471 0.094514 -0.094115 -0.15475 -0.16292 -0.14077 -0.085837 -0.15708
2642 0.13843 0.006667 0.17437 -0.084148 -0.058898 -0.1003 -0.1444 0.082199 -0.085538 -0.14336 -0.16984 -0.13559 -0.076707 -0.14829
2643 0.12234 0.020763 0.14198 -0.093086 -0.075507 -0.06078 -0.18577 0.14605 -0.10539 -0.1602 -0.15862 -0.128 -0.068775 -0.16045
2644 0.13716 0.0053382 0.13462 -0.099307 -0.055865 0.29746 -0.16714 0.27825 -0.091398 -0.16444 -0.16321 -0.15099 -0.074851 -0.14912
2645 0.30513 0.0019947 0.14664 -0.063506 -0.040849 0.35178 -0.15225 0.31506 -0.076048 -0.13708 -0.1471 -0.1241 -0.066661 -0.1517
2646 0.44979 0.031533 0.17778 -0.07309 -0.053846 0.40601 -0.1773 0.3073 -0.081785 -0.1414 -0.16867 -0.1323 -0.06899 -0.14217
2647 0.4889 0.0074223 0.21442 -0.069443 -0.043043 0.28953 -0.16694 0.22353 -0.079338 -0.14115 -0.13731 -0.11757 -0.055085 -0.11681
2648 0.43675 0.11783 0.2503 -0.054261 -0.059119 0.24757 -0.14731 0.1044 -0.089659 -0.14346 -0.14445 -0.13577 -0.09349 -0.15347
2649 0.3951 0.23643 0.31384 -0.030403 -0.032868 0.51653 -0.13395 0.16654 -0.043231 -0.13396 -0.14062 -0.10474 -0.058125 -0.14568
2650 0.25142 0.19934 0.27865 -0.072363 -0.052524 0.45619 -0.1577 0.093519 -0.10266 -0.1464 -0.15914 -0.15608 -0.065196 -0.14823
2651 0.19259 0.24864 0.25868 -0.069544 -0.029802 0.53938 -0.13203 0.14152 -0.059326 -0.11791 -0.15967 -0.11876 -0.067605 -0.15536
2652 0.16965 0.21071 0.23144 -0.075373 -0.057416 0.50692 -0.15535 0.091349 -0.091388 -0.13483 -0.15204 -0.12025 -0.06803 -0.13976
2653 0.14466 0.24319 0.22385 -0.064603 -0.034048 0.58505 -0.16409 0.20215 -0.091025 -0.14073 -0.14812 -0.1272 -0.070219 -0.15718
2654 0.12142 0.29642 0.25994 -0.061824 -0.072688 0.38429 -0.15108 0.23716 -0.098358 -0.15869 -0.16885 -0.13603 -0.079788 -0.14678
2655 0.15404 0.36814 0.31751 -0.043155 -0.040854 0.27622 -0.1579 0.27944 -0.085636 -0.13152 -0.15306 -0.1233 -0.070489 -0.1527
2656 0.14119 0.3255 0.33494 -0.083801 -0.043044 0.17987 -0.15149 0.13174 -0.10687 -0.14618 -0.16228 -0.12167 -0.074774 -0.15501
2657 0.1592 0.30396 0.31498 -0.067552 -0.067206 0.12409 -0.18397 0.11499 -0.088996 -0.13867 -0.15589 -0.13958 -0.057586 -0.14741
2658 0.18364 0.41709 0.33695 -0.052353 -0.063552 0.13449 -0.15187 0.060233 -0.080284 -0.12852 -0.14846 -0.13325 -0.050252 -0.16076
2659 0.35486 0.38003 0.33238 -0.05772 -0.055606 0.4898 -0.16261 0.072798 -0.076602 -0.14497 -0.16863 -0.13057 -0.052349 -0.1594
2660 0.46994 0.39353 0.33704 -0.047044 -0.064607 0.57408 -0.1607 0.069673 -0.10286 -0.13652 -0.16417 -0.11854 -0.059381 -0.13531
2661 0.44986 0.42512 0.35335 -0.054826 -0.070269 0.6649 -0.16611 0.047332 -0.096506 -0.15293 -0.16801 -0.11693 -0.078079 -0.17535
2662 0.42565 0.46422 0.38003 -0.038336 -0.038326 0.60901 -0.16562 0.11592 -0.077054 -0.13087 -0.14277 -0.11008 -0.060489 -0.14973
2663 0.31426 0.42898 0.38427 -0.066986 -0.067266 0.60245 -0.15521 0.062698 -0.10939 -0.15689 -0.16768 -0.089643 -0.060788 -0.15271
2664 0.22361 0.46669 0.36861 -0.062701 -0.058242 0.69071 -0.15709 0.074324 -0.073054 -0.13749 -0.12087 -0.096062 -0.044358 -0.14763
2665 0.18626 0.45186 0.35547 -0.068486 -0.074867 0.64403 -0.17197 0.043023 -0.092022 -0.15455 -0.16995 -0.092606 -0.048892 -0.15155
2666 0.15654 0.47728 0.35023 -0.043291 -0.040619 0.55519 -0.15136 0.055938 -0.077662 -0.14806 -0.16543 -0.10144 -0.047392 -0.13566
2667 0.16402 0.49415 0.38231 -0.059954 -0.068982 0.47257 -0.13866 0.055944 -0.07848 -0.14359 -0.14961 -0.11649 -0.042056 -0.15044
2668 0.13307 0.51067 0.3909 -0.051396 -0.062883 0.60092 -0.16124 0.0439 -0.08736 -0.13758 -0.1711 -0.10235 -0.048542 -0.16107
2669 0.13039 0.4833 0.33824 -0.059423 -0.06645 0.69871 -0.1725 0.049608 -0.097225 -0.14555 -0.15915 -0.12805 -0.069163 -0.15676
2670 0.15285 0.5179 0.36877 -0.043156 -0.067058 0.71466 -0.1683 0.045319 -0.093224 -0.13828 -0.16032 -0.10617 -0.041575 -0.13259
2671 0.12757 0.47573 0.40287 -0.047592 -0.072575 0.55003 -0.16761 0.012121 -0.11513 -0.16126 -0.13825 -0.11518 -0.058639 -0.15836
2672 0.13703 0.52963 0.39779 -0.047363 -0.080538 0.42491 -0.15252 0.012282 -0.087707 -0.14328 -0.12616 -0.074135 -0.040419 -0.163
2673 0.088303 0.50294 0.36318 -0.068556 -0.099608 0.2926 -0.16045 -0.024067 -0.13361 -0.16211 -0.14546 -0.10199 -0.0512 -0.16297
2674 0.12878 0.52729 0.3919 -0.043009 -0.075222 0.28345 -0.13741 0.013196 -0.075815 -0.1255 -0.12578 -0.045404 -0.020625 -0.14622
2675 0.10474 0.53408 0.39212 -0.063344 -0.078137 0.26299 -0.17321 -0.019013 -0.080125 -0.13973 -0.12264 -0.062126 -0.041264 -0.15199
2676 0.075796 0.52293 0.3617 -0.058779 -0.091223 0.21894 -0.14266 -0.0012958 -0.10145 -0.148 -0.15117 -0.076773 -0.046675 -0.16424
2677 0.084927 0.52164 0.39251 -0.049557 -0.093562 0.35746 -0.14785 -0.011926 -0.096616 -0.14293 -0.1479 -0.067934 -0.031711 -0.15232
2678 0.075305 0.54146 0.39452 -0.041306 -0.094458 0.64679 -0.14689 0.0030267 -0.069171 -0.12386 -0.1452 -0.077512 -0.043893 -0.16715
2679 0.035226 0.4702 0.37228 -0.077215 -0.10977 0.59151 -0.19672 -0.021385 -0.13354 -0.1637 -0.17954 -0.13275 -0.059589 -0.18185
2680 0.028347 0.51827 0.33576 -0.085209 -0.089376 0.56189 -0.17155 -0.060319 -0.12118 -0.16624 -0.1789 -0.12728 -0.058852 -0.17941
2681 0.038231 0.52049 0.40031 -0.043117 -0.099705 0.415 -0.14104 -0.042592 -0.10513 -0.14245 -0.15944 -0.10204 -0.036006 -0.14166
2682 0.049464 0.58534 0.38365 -0.034566 -0.086482 0.32407 -0.15594 -0.024205 -0.08403 -0.1311 -0.14032 -0.11606 -0.035335 -0.14851
2683 0.0081399 0.55548 0.33067 -0.08 -0.12942 0.24996 -0.17949 -0.086093 -0.11008 -0.17505 -0.16985 -0.10652 -0.060093 -0.16396
2684 0.044435 0.59257 0.31686 -0.046031 -0.13773 0.24709 -0.15404 -0.072213 -0.089196 -0.13453 -0.14645 -0.056792 -0.037399 -0.15267
2685 0.026955 0.51771 0.28226 -0.065531 -0.11488 0.20602 -0.153 -0.052806 -0.11171 -0.14391 -0.12955 -0.083733 -0.036188 -0.13958
2686 0.01186 0.53038 0.25095 -0.077084 -0.13017 0.1923 -0.18058 -0.11554 -0.12943 -0.17121 -0.1589 -0.061468 -0.040945 -0.11254
2687 0.010514 0.54296 0.26014 -0.070834 -0.1018 0.20314 -0.18104 -0.064556 -0.10224 -0.14352 -0.1457 -0.041319 -0.033151 -0.095371
2688 -0.019198 0.54684 0.23279 -0.080247 -0.13613 0.15699 -0.17053 -0.083441 -0.099271 -0.1491 -0.14696 -0.054739 -0.044894 -0.077296
2689 -0.026736 0.52672 0.21896 -0.093475 -0.14474 0.13595 -0.19033 -0.08699 -0.13772 -0.1697 -0.13793 -0.061893 -0.047302 -0.047335
2690 -0.0096013 0.53309 0.23868 -0.075355 -0.092584 0.14374 -0.18982 -0.10194 -0.11723 -0.15144 -0.086989 -0.039431 -0.039754 -0.060432
2691 -0.045007 0.5233 0.20054 -0.10238 -0.12693 0.11283 -0.19072 -0.091462 -0.13312 -0.14299 -0.087085 -0.059212 -0.05106 -0.058792
2692 -0.035485 0.48264 0.23178 -0.056769 -0.13401 0.13559 -0.14676 -0.087773 -0.10937 -0.14077 -0.085592 -0.057258 -0.034939 -0.051558
2693 -0.033465 0.51233 0.2073 -0.063709 -0.13668 0.12167 -0.15244 -0.10131 -0.10733 -0.13507 -0.12489 -0.047667 -0.02888 -0.034034
2694 -0.028457 0.48751 0.18946 -0.090804 -0.13361 0.067962 -0.18983 -0.077405 -0.1226 -0.16927 -0.16626 -0.040341 -0.038721 -0.036988
2695 -0.027607 0.54925 0.20463 -0.084193 -0.12481 0.10942 -0.16014 -0.070844 -0.096081 -0.14357 -0.17596 -0.03562 -0.030359 -0.01722
2696 -0.052495 0.48273 0.15066 -0.11223 -0.15464 0.050759 -0.19816 -0.12625 -0.13213 -0.1772 -0.16396 -0.044301 -0.035208 -0.040893
2697 -0.064305 0.45115 0.14076 -0.084855 -0.14637 0.034783 -0.17792 -0.11935 -0.11577 -0.1639 -0.15559 -0.066625 -0.012291 -0.011231
2698 -0.061228 0.42077 0.15633 -0.090239 -0.14104 0.067665 -0.16372 -0.13907 -0.10424 -0.14354 -0.13583 -0.043501 -0.0039854 0.012823
2699 -0.043848 0.40453 0.15804 -0.089543 -0.14682 0.046348 -0.12142 -0.099244 -0.080032 -0.12717 -0.12512 -0.029354 0.020614 0.064667
2700 -0.082959 0.32388 0.1241 -0.10522 -0.16242 0.041811 -0.15167 -0.12829 -0.10875 -0.15692 -0.15055 -0.041321 -0.0085586 0.066943
2701 -0.063669 0.32268 0.13589 -0.085914 -0.13274 0.039322 -0.12946 -0.10157 -0.092269 -0.13765 -0.12419 -0.035093 0.025124 0.051454
2702 -0.071455 0.30843 0.1095 -0.1098 -0.16202 -0.0079369 -0.16873 -0.1293 -0.11559 -0.16369 -0.1264 -0.044988 0.019259 0.010934
2703 -0.065132 0.29669 0.13698 -0.059795 -0.13152 0.010671 -0.1666 -0.08541 -0.10262 -0.13995 -0.13433 0.00035703 0.033798 -0.0051471
2704 -0.087687 0.27824 0.11047 -0.077167 -0.15213 -0.022681 -0.16107 -0.12987 -0.098163 -0.16606 -0.14514 -0.042629 -0.0029636 -0.050261
2705 -0.10186 0.24578 0.07338 -0.10569 -0.18663 -0.035275 -0.18911 -0.14605 -0.10952 -0.1841 -0.15607 -0.078401 -0.0066166 -0.04796
2706 -0.10427 0.26069 0.10087 -0.06219 -0.15854 -0.041505 -0.19462 -0.12949 -0.10619 -0.15611 -0.15111 -0.05557 0.0078911 -0.034754
2707 -0.10553 0.23659 0.10581 -0.0054296 -0.13736 -0.018239 -0.18347 -0.1414 -0.063321 -0.15806 -0.16908 -0.044417 0.014727 -0.025541
2708 -0.10604 0.23825 0.078549 -0.0040505 -0.15998 -0.037367 -0.18057 -0.13557 0.0055959 -0.1551 -0.14032 -0.054248 0.0028828 0.046807
2709 -0.08385 0.23984 0.10209 0.018496 -0.1401 -0.043908 -0.18676 -0.16655 -0.0013852 -0.14235 -0.1137 -0.016647 0.026159 0.080775
2710 -0.10825 0.24308 0.10054 -0.029239 -0.14171 -0.046442 -0.18535 -0.1362 -0.023617 -0.15404 -0.11935 -0.016733 0.016871 0.11898
2711 -0.10329 0.19997 0.076733 -0.038426 -0.16149 -0.019581 -0.19695 -0.12482 -0.045003 -0.12677 -0.11641 -0.0058378 0.037638 0.14753
2712 -0.11545 0.18801 0.032826 -0.034628 -0.15387 -0.075019 -0.17585 -0.16101 -0.056554 -0.15302 -0.11722 -0.014514 0.025773 0.092319
2713 -0.10572 0.20875 0.067272 0.0061187 -0.14025 -0.0441 -0.16861 -0.14653 -0.043546 -0.12405 -0.056967 0.036565 0.05622 0.097316
2714 -0.11207 0.20473 0.0412 -0.0079572 -0.17314 -0.054682 -0.19313 -0.16336 -0.065583 -0.13941 -0.043685 0.029806 0.052019 0.044379
2715 -0.12135 0.17585 0.037751 -0.0013179 -0.15441 -0.062469 -0.17897 -0.15774 -0.063706 -0.13291 -0.056859 0.010199 0.036333 0.038009
2716 -0.13709 0.15389 0.039333 -0.021334 -0.15598 -0.046291 -0.19686 -0.13367 -0.043954 -0.14398 -0.10865 -0.035103 0.022851 0.045437
2717 -0.11393 0.17127 0.015367 0.0033021 -0.15575 -0.064099 -0.2013 -0.13326 -0.047976 -0.13943 -0.09904 -0.036452 0.0516 0.053051
2718 -0.13084 0.13039 0.014361 -0.0043101 -0.16742 -0.050286 -0.16958 -0.14719 -0.081534 -0.14679 -0.12567 -0.046067 0.056499 0.072983
2719 -0.1347 0.15198 0.0012111 -0.019032 -0.15937 -0.09879 -0.19353 -0.18657 -0.09553 -0.15342 -0.14563 -0.044801 0.033538 0.089165
2720 -0.15362 0.11419 0.021002 -0.011639 -0.18342 -0.091394 -0.18362 -0.16685 -0.087116 -0.15641 -0.12698 -0.056389 0.024666 0.1146
2721 -0.13533 0.12868 -0.0067629 0.0060016 -0.15225 -0.075018 -0.16177 -0.16125 -0.084972 -0.14443 -0.13685 -0.050225 0.06625 0.15377
2722 -0.14553 0.074705 -0.01102 0.059344 -0.17713 -0.1195 -0.17474 -0.19237 -0.09822 -0.16141 -0.12841 -0.059387 0.035076 0.17179
2723 -0.165 0.07878 -0.020832 0.054901 -0.17956 -0.10485 -0.2093 -0.16069 -0.11515 -0.16691 -0.14874 -0.065891 0.019875 0.13857
2724 -0.15897 0.06761 -0.010763 0.054161 -0.18105 -0.071564 -0.17512 -0.15913 -0.098151 -0.15396 -0.1569 -0.026221 0.024496 0.1047
2725 -0.15315 0.075873 -0.014069 0.010714 -0.19416 -0.10059 -0.17392 -0.1651 -0.11427 -0.15495 -0.14735 -0.017919 0.036906 0.079873
2726 -0.17188 0.074564 -0.022339 -0.014778 -0.17757 -0.12539 -0.16067 -0.18293 -0.12228 -0.16497 -0.13646 -0.045597 0.042261 0.048935
2727 -0.16719 0.062582 -0.055121 -0.010125 -0.18013 -0.095086 -0.15976 -0.1698 -0.11527 -0.15107 -0.11987 -0.062238 0.03024 0.046419
2728 -0.17483 0.03201 -0.051616 -0.012547 -0.18169 -0.10942 -0.00049926 -0.1719 -0.10777 -0.15051 -0.10855 -0.051884 0.042015 0.035638
2729 -0.17809 0.026587 -0.060263 -0.020188 -0.20565 -0.13457 0.038328 -0.19877 -0.12969 -0.16095 -0.12413 -0.086738 0.02761 0.046135
2730 -0.16919 0.019526 -0.050675 0.01552 -0.18495 -0.12634 0.10051 -0.165 -0.11329 -0.14533 -0.095958 -0.067176 0.065685 0.14186
2731 -0.18959 0.02216 -0.06147 0.0012726 -0.18407 -0.16203 -0.0083355 -0.17253 -0.11337 -0.15675 -0.10682 -0.077082 0.062786 0.19154
2732 -0.19879 -0.001214 -0.067981 0.0025858 -0.22055 -0.18604 0.10318 -0.20047 -0.13821 -0.18353 -0.11435 -0.09106 0.050123 0.20345
2733 -0.18719 0.009258 -0.042251 0.042834 -0.17932 -0.18645 0.028701 -0.16215 -0.11989 -0.16575 -0.13822 -0.049773 0.035157 0.23714
2734 -0.19801 -0.0020149 -0.072295 0.067987 -0.20001 -0.16353 -0.050413 -0.19939 -0.1379 -0.16705 -0.15332 -0.11094 0.025476 0.18057
2735 -0.20508 -0.014624 -0.072555 0.09712 -0.17452 -0.19625 -0.11671 -0.21506 -0.15034 -0.1792 -0.11807 -0.10813 0.021926 0.10692
2736 -0.17405 -0.0052496 -0.090026 0.054398 -0.2 -0.21655 -0.1462 -0.20352 -0.14156 -0.17286 -0.14826 -0.10411 0.018008 0.068153
2737 -0.19118 -0.0035928 -0.087792 0.048425 -0.18159 -0.19859 -0.10749 -0.17905 -0.11283 -0.16258 -0.13462 -0.095124 0.0062075 0.066782
2738 -0.18657 -0.018121 -0.056114 0.05465 -0.17673 -0.18136 -0.11385 -0.17203 -0.10628 -0.1396 -0.12245 -0.081189 0.035781 0.077988
2739 -0.18951 -0.040973 -0.092088 0.036247 -0.18432 -0.1985 -0.12392 -0.19234 -0.14189 -0.16229 -0.13993 -0.091427 0.034015 0.06477
2740 -0.17211 -0.0065516 -0.063292 0.04363 -0.15858 -0.17684 -0.074071 -0.15712 -0.083953 -0.12453 -0.12669 -0.075912 0.060822 0.094136
2741 -0.20727 -0.081397 -0.096898 0.0073646 -0.20476 -0.22516 -0.12561 -0.20433 -0.13744 -0.14228 -0.15807 -0.087492 0.036747 0.055695
2742 -0.1896 -0.02893 -0.078266 0.03391 -0.16458 -0.1826 -0.087076 -0.18076 -0.098758 -0.10269 -0.13086 -0.070232 0.076931 0.14425
2743 -0.20666 -0.05726 -0.091171 0.018471 -0.18866 -0.2099 -0.1322 -0.21117 -0.13286 -0.10889 -0.12967 -0.07404 0.073358 0.16216
2744 -0.19259 -0.041918 -0.093371 0.022968 -0.18376 -0.23608 -0.12583 -0.20447 -0.13895 -0.10218 -0.12237 -0.068678 0.089117 0.2382
2745 -0.18899 -0.02969 -0.076283 0.046479 -0.17609 -0.21944 -0.11855 -0.20199 -0.11594 -0.106 -0.13542 -0.042627 0.069863 0.22828
2746 -0.19115 -0.087921 -0.099359 0.079526 -0.1825 -0.22492 -0.12314 -0.18854 -0.12049 -0.095738 -0.12439 -0.098836 0.076527 0.2145
2747 -0.22392 -0.080908 -0.10864 0.094111 -0.20758 -0.24567 -0.14785 -0.20689 -0.13645 -0.11648 -0.14241 -0.11274 0.048351 0.13245
2748 -0.20762 -0.050216 -0.11578 0.091493 -0.19058 -0.2522 -0.16022 -0.16629 -0.12492 -0.10832 -0.098274 -0.096607 0.039595 0.12729
2749 -0.19255 -0.056316 -0.069548 0.10628 -0.16603 -0.24611 -0.13218 -0.18451 -0.12108 -0.10266 -0.048347 -0.08142 0.052377 0.099251
2750 -0.19819 -0.065033 -0.07929 0.11024 -0.19153 -0.22239 -0.11729 -0.14417 -0.082872 -0.09025 -0.023619 -0.078225 0.038772 0.1054
2751 -0.21206 -0.078087 -0.10649 0.071276 -0.19476 -0.24987 -0.14933 -0.2085 -0.14024 -0.12428 -0.067122 -0.074119 0.026275 0.084994
2752 -0.20777 -0.094982 -0.12392 0.060346 -0.19565 -0.2362 -0.12792 -0.22066 -0.12872 -0.11455 -0.1169 -0.10525 0.014029 0.064909
2753 -0.22828 -0.10114 -0.10783 0.07319 -0.19127 -0.25622 -0.14063 -0.15656 -0.11848 -0.10553 -0.11814 -0.10741 0.009001 0.040467
2754 -0.24178 -0.11126 -0.1521 0.0017204 -0.22571 -0.28948 -0.16501 -0.24054 -0.16431 -0.13622 -0.14267 -0.12446 -0.014122 0.031258
2755 -0.19659 -0.069013 -0.097089 0.052133 -0.1657 -0.21851 -0.11831 -0.20559 -0.10374 -0.060082 -0.12532 -0.083463 0.034475 0.12387
2756 -0.23133 -0.11245 -0.11977 0.044058 -0.19666 -0.26668 -0.12833 -0.18752 -0.12818 -0.070886 -0.13788 -0.1122 0.023813 0.14365
2757 -0.21363 -0.11071 -0.10982 0.03835 -0.20172 -0.2572 -0.10081 -0.20606 -0.13313 -0.064656 -0.13759 -0.096341 0.027659 0.17085
2758 -0.22911 -0.10192 -0.14637 0.032758 -0.22155 -0.26793 0.11838 -0.19392 -0.12788 -0.070299 -0.13057 -0.10519 0.027929 0.21662
2759 -0.21795 -0.11432 -0.11659 0.034585 -0.18428 -0.25191 0.10968 -0.22588 -0.13704 -0.098892 -0.16378 -0.12895 0.051063 0.20373
2760 -0.23804 -0.1375 -0.14899 0.093619 -0.22768 -0.27589 0.080159 -0.23096 -0.14492 -0.11831 -0.16899 -0.14106 0.021641 0.17763
2761 -0.22935 -0.12296 -0.12319 0.10709 -0.20309 -0.25882 -0.002559 -0.20891 -0.12083 -0.10338 -0.14774 -0.11337 0.04746 0.14224
2762 -0.20329 -0.12884 -0.12769 0.1211 -0.19242 -0.26161 -0.057488 -0.2385 -0.10827 -0.11443 -0.15079 -0.091184 0.042433 0.084497
2763 -0.22026 -0.12466 -0.13221 0.10909 -0.20106 -0.28001 -0.071413 -0.22933 -0.1559 -0.11231 -0.14323 -0.11413 0.064181 0.072075
2764 -0.23587 -0.15014 -0.13099 0.089902 -0.20223 -0.251 -0.070636 -0.22691 -0.13961 -0.11139 -0.16209 -0.13291 0.069662 0.095485
2765 -0.21491 -0.12782 -0.1184 0.065802 -0.19354 -0.25527 -0.074437 -0.18267 -0.12615 -0.099388 -0.12553 -0.12648 0.047411 0.052375
2766 -0.20767 -0.14368 -0.12974 0.073743 -0.20931 -0.28586 -0.10373 -0.22107 -0.14018 -0.10407 -0.12924 -0.12816 0.044697 0.058595
2767 -0.23565 -0.15779 -0.15267 0.056617 -0.21276 -0.2761 -0.10088 -0.23284 -0.12168 -0.1096 -0.16321 -0.13051 0.033869 0.024492
2768 -0.24021 -0.15564 -0.14796 0.041806 -0.22532 -0.28665 -0.091301 -0.22989 -0.15579 -0.066963 -0.16192 -0.14232 0.016597 0.027104
2769 -0.202 -0.097948 -0.12751 0.06177 -0.17595 -0.25548 -0.084505 -0.19215 -0.10397 -0.022707 -0.1229 -0.1018 0.062562 0.14353
2770 -0.23074 -0.16226 -0.15611 0.01317 -0.22172 -0.29957 -0.1373 -0.215 -0.12449 -0.01034 -0.144 -0.13444 0.036948 0.14525
2771 -0.21914 -0.14589 -0.14377 0.040752 -0.22305 -0.27753 -0.09643 -0.20227 -0.11181 0.098334 -0.12559 -0.10253 0.01789 0.18764
2772 -0.23752 -0.15079 -0.15744 0.02037 -0.22586 -0.28918 -0.10059 -0.22578 -0.086883 0.072216 -0.14312 -0.10063 0.012514 0.16213
2773 -0.22072 -0.16694 -0.16183 0.027887 -0.20535 -0.27216 -0.12222 -0.21971 -0.12601 0.086757 -0.12646 -0.097485 0.0063477 0.16642
2774 -0.23049 -0.14786 -0.16191 0.020714 -0.19385 -0.28699 -0.1108 -0.20418 -0.11183 0.056643 -0.14091 -0.099217 0.016566 0.13404
2775 -0.24066 -0.17126 -0.15853 -0.00023569 -0.20389 -0.29726 -0.13574 -0.25128 -0.14432 -0.017592 -0.1523 -0.11973 0.0074547 0.071719
2776 -0.22708 -0.14387 -0.15695 0.010787 -0.19512 -0.25993 -0.11333 -0.22467 -0.10532 -0.043356 -0.15603 -0.10224 0.025711 0.064806
2777 -0.23674 -0.18714 -0.17753 0.00072616 -0.22129 -0.29939 -0.12845 -0.20964 -0.12635 -0.061962 -0.15507 -0.13138 0.013178 0.03256
2778 -0.25396 -0.16748 -0.17326 -0.0096695 -0.20664 -0.28648 -0.15064 -0.22368 -0.10158 -0.067199 -0.16568 -0.11054 0.0030968 0.02783
2779 -0.24442 -0.17676 -0.1862 -0.01395 -0.2273 -0.30349 -0.14753 -0.21498 -0.12994 -0.085693 -0.17724 -0.14949 -0.0094606 0.0060898
2780 -0.2229 -0.18034 -0.16966 -0.0011776 -0.20488 -0.30776 -0.14403 -0.24709 -0.12261 -0.081493 -0.1903 -0.13572 0.022596 0.021939
2781 -0.235 -0.17301 -0.16386 -0.0033029 -0.20653 -0.29956 -0.14419 -0.20553 -0.10161 -0.077002 -0.17735 -0.12844 0.021518 0.037039
2782 -0.25322 -0.18963 -0.20211 -0.033955 -0.24419 -0.32538 -0.15739 -0.2499 -0.15431 -0.088221 -0.1914 -0.15257 0.0015888 0.019074
2783 -0.23786 -0.18486 -0.19086 -0.029472 -0.22029 -0.31708 -0.15354 -0.25903 -0.13345 -0.082405 -0.17399 -0.13015 0.021843 0.10972
2784 -0.24068 -0.17516 -0.17733 -0.016174 -0.20755 -0.31495 -0.12285 -0.22366 -0.11006 -0.062325 -0.15746 -0.13609 0.034005 0.13037
2785 -0.23981 -0.18092 -0.1816 -0.034632 -0.2042 -0.30212 -0.14888 -0.23292 -0.12181 -0.029288 -0.17054 -0.13196 0.014921 0.12892
2786 -0.23925 -0.19675 -0.19372 -0.042853 -0.23315 -0.32215 -0.12905 -0.25023 -0.13969 -0.0075791 -0.18445 -0.12463 0.030326 0.12032
2787 -0.2372 -0.19206 -0.1805 -0.027069 -0.21623 -0.29641 -0.16112 -0.22437 -0.10405 0.017627 -0.16213 -0.1392 0.018908 0.10061
2788 -0.22677 -0.19573 -0.16725 -0.0052142 -0.20566 -0.2999 -0.15037 -0.19575 -0.082192 0.13765 -0.12406 -0.099566 0.028646 0.080051
2789 -0.24883 -0.21393 -0.20147 -0.046681 -0.22458 -0.32051 -0.16295 -0.22176 -0.11586 0.13147 -0.14307 -0.13131 -0.0088938 0.0036656
2790 -0.24666 -0.23066 -0.2084 -0.059317 -0.25077 -0.33771 -0.18251 -0.25165 -0.13036 0.128 -0.16611 -0.15053 0.0015858 -0.0011279
2791 -0.24688 -0.20652 -0.18486 -0.040955 -0.21229 -0.33206 -0.13982 -0.23901 -0.099675 0.15225 -0.14752 -0.11826 -0.0023542 0.016663
2792 -0.24236 -0.18811 -0.15976 -0.023927 -0.20732 -0.31182 -0.12399 -0.18961 -0.078248 0.14136 -0.10649 -0.11061 -0.00068307 0.012826
2793 -0.23211 -0.20227 -0.18515 -0.030966 -0.2049 -0.30678 -0.0067389 -0.234 -0.10731 0.08614 0.00063257 -0.1063 -0.0024361 0.017801
2794 -0.26546 -0.21196 -0.2081 -0.067848 -0.22479 -0.33601 0.045641 -0.24033 -0.11496 0.0028778 -0.029477 -0.13685 -0.026643 -0.023291
2795 -0.25594 -0.2407 -0.21783 -0.062457 -0.22669 -0.32469 0.13863 -0.23035 -0.13534 -0.021362 -0.0081682 -0.14084 -0.024493 -0.027616
2796 -0.25645 -0.20935 -0.19795 -0.048525 -0.22272 -0.33551 0.11798 -0.22495 -0.13781 -0.021603 0.014804 -0.081629 -0.0029142 -0.00762
2797 -0.24926 -0.21959 -0.20092 -0.060947 -0.22769 -0.33125 0.215 -0.20208 -0.13349 -0.023531 -0.021964 -0.084764 -0.019444 -0.017818
2798 -0.2204 -0.1952 -0.19265 -0.034795 -0.19398 -0.31195 0.075324 -0.20674 -0.10865 -0.00084447 -0.053551 -0.049912 0.016381 -0.016921
2799 -0.23309 -0.22185 -0.19031 -0.059446 -0.20256 -0.31391 -0.021643 -0.18162 -0.10281 0.0039677 -0.076102 -0.052992 0.0038198 0.01265
2800 -0.2406 -0.21329 -0.2018 -0.049787 -0.2047 -0.29615 -0.072519 -0.20546 -0.11372 -0.0091789 -0.10877 -0.056283 -0.010965 -0.011161
2801 -0.25097 -0.20917 -0.19487 -0.067569 -0.22616 -0.33011 -0.062761 -0.22201 -0.12989 -0.011987 -0.10124 -0.082252 -0.011826 -0.030567
2802 -0.2646 -0.24659 -0.2321 -0.089594 -0.24004 -0.33397 -0.098698 0.033406 -0.13743 -0.035425 -0.12711 -0.14629 -0.042072 -0.04158
2803 -0.24139 -0.23459 -0.20664 -0.080709 -0.23479 -0.32736 -0.096388 -0.053907 -0.10885 0.053217 -0.10616 -0.10917 -0.0082522 -0.035004
2804 -0.25955 -0.21829 -0.19949 -0.063615 -0.22383 -0.3273 -0.05894 -0.059307 -0.1251 0.18495 -0.092153 -0.097185 -0.0052053 -0.035276
2805 -0.24918 -0.22766 -0.19261 -0.067926 -0.21477 -0.32243 0.15469 -0.15391 -0.11214 0.2279 -0.11224 -0.10205 -0.017029 -0.05305
2806 -0.25635 -0.21742 -0.19363 -0.046786 -0.20671 -0.32838 0.24817 -0.16487 -0.091168 0.23053 -0.099898 -0.080187 -0.0076268 -0.035651
2807 -0.25605 -0.23349 -0.2086 -0.066222 -0.20489 -0.34181 0.21094 -0.20588 -0.11788 0.18332 -0.085398 -0.12259 -0.0097397 -0.053021
2808 -0.2401 -0.22027 -0.193 -0.044115 -0.19282 -0.31815 0.18813 -0.15361 -0.081964 0.19679 -0.078985 -0.097917 -0.0055198 -0.036799
2809 -0.23864 -0.23513 -0.18948 -0.067184 -0.17213 -0.30607 0.23835 -0.16389 -0.1104 0.15671 -0.12407 -0.094461 -0.0087791 -0.039024
2810 -0.2507 -0.20818 -0.20007 -0.048518 -0.13488 -0.32878 0.26584 -0.1757 -0.10703 0.10412 -0.12056 -0.10805 -0.023084 -0.066035
2811 -0.22337 -0.20644 -0.18769 -0.053314 -0.14799 -0.32792 0.24331 -0.14375 -0.085881 0.058063 -0.076428 -0.099301 -0.01047 -0.049449
2812 -0.23727 -0.23044 -0.19005 -0.064073 -0.18244 -0.32042 0.20641 -0.16217 -0.11214 0.027304 -0.091808 -0.13315 -0.022268 -0.053586
2813 -0.24487 -0.2282 -0.21039 -0.049307 -0.18502 -0.30283 0.34394 -0.15103 -0.10479 0.034267 -0.12281 -0.14969 -0.014682 -0.039379
2814 -0.25431 -0.20905 -0.19624 -0.089024 -0.19979 -0.33327 0.31117 -0.16833 -0.11486 0.021637 -0.11336 -0.13388 -0.035736 -0.072824
2815 -0.22959 -0.21405 -0.17171 -0.063985 -0.18004 -0.31234 0.25337 -0.21153 -0.12849 0.045465 -0.099826 -0.1205 -0.013514 -0.046881
2816 -0.23595 -0.22924 -0.19829 -0.084325 -0.18457 -0.32341 0.26336 -0.15129 -0.13046 0.061251 -0.1089 -0.10985 -0.015957 -0.0649
2817 -0.27106 -0.22048 -0.19311 -0.10058 -0.18257 -0.3336 0.37802 0.057318 -0.10312 0.13239 -0.10123 -0.112 -0.054528 -0.080516
2818 -0.26912 -0.22252 -0.20748 -0.093783 -0.15877 -0.3297 0.33556 0.035148 -0.13528 0.21691 -0.11071 -0.14291 -0.047138 -0.0842
2819 -0.25626 -0.21871 -0.21297 -0.095069 -0.12204 -0.32114 0.25175 0.13528 -0.078462 0.2465 -0.11442 -0.11087 -0.055882 -0.11818
2820 -0.25207 -0.23249 -0.1928 -0.065343 -0.055704 -0.32618 0.3058 -0.030111 -0.093976 0.25199 -0.086547 -0.085961 -0.035006 -0.076589
2821 -0.24689 -0.23388 -0.19255 -0.092709 -0.04707 -0.31363 0.39948 -0.084426 -0.097768 0.25156 -0.10169 -0.10298 -0.032895 -0.099831
2822 -0.25708 -0.23583 -0.20546 -0.086376 -0.13115 -0.32722 0.37583 -0.16771 -0.11185 0.20425 -0.10997 -0.12374 -0.045329 -0.07424
2823 -0.24817 -0.24649 -0.21331 -0.086746 -0.16129 -0.32927 0.36938 -0.089483 -0.089983 0.19101 -0.10914 -0.09883 -0.038173 -0.088859
2824 -0.25681 -0.24536 -0.2223 -0.081511 -0.18323 -0.3579 0.27724 -0.16766 -0.12719 0.13084 -0.13574 -0.12002 -0.054201 -0.11767
2825 -0.228 -0.19619 -0.15504 -0.075553 -0.15557 -0.31969 0.3417 -0.095802 -0.096321 0.11369 -0.10783 -0.088954 -0.023599 -0.050548
2826 -0.24019 -0.22837 -0.18257 -0.094242 -0.17063 -0.31994 0.33848 -0.13748 -0.112 0.079734 -0.13631 -0.10538 -0.044096 -0.078539
2827 -0.25331 -0.22527 -0.17517 -0.087664 -0.15567 -0.35294 0.39003 -0.13647 -0.12914 0.063404 -0.12298 -0.12235 -0.042272 -0.080416
2828 -0.26899 -0.2616 -0.18913 -0.11242 -0.17177 -0.34608 0.37539 -0.14276 -0.12891 0.043018 -0.15442 -0.16726 -0.056116 -0.10924
2829 -0.25724 -0.22921 -0.16344 -0.084331 -0.17782 -0.32438 0.37893 -0.038223 -0.10342 0.05141 -0.13933 -0.14056 -0.044016 -0.078094
2830 -0.26004 -0.24628 -0.1898 -0.090754 -0.11726 -0.3503 0.32006 0.16181 -0.12204 0.060939 -0.12308 -0.12638 -0.053128 -0.097973
2831 -0.2551 -0.24499 -0.15642 -0.085132 -0.016629 -0.34452 0.3009 0.14212 -0.11552 0.074731 -0.12837 -0.14277 -0.056128 -0.10366
2832 -0.2456 -0.23341 -0.1723 -0.10795 -0.0039903 -0.32911 0.27919 0.17503 -0.11829 0.17056 -0.11698 -0.13489 -0.042938 -0.094158
2833 -0.26285 -0.22913 -0.19195 -0.086857 -0.051094 -0.3196 0.35692 0.087846 -0.095564 0.23155 -0.11943 -0.13309 -0.057849 -0.11419
2834 -0.24696 -0.2308 -0.16877 -0.072879 -0.097058 -0.30196 0.40195 0.0058385 -0.08674 0.27513 -0.076914 -0.11966 -0.051123 -0.089635
2835 -0.26283 -0.24545 -0.18699 -0.10898 -0.13523 -0.33347 0.2801 -0.029919 -0.12318 0.22386 -0.12616 -0.1214 -0.056907 -0.11419
2836 -0.25904 -0.21386 -0.13986 -0.075457 -0.1216 -0.30727 0.20332 -0.042246 -0.11264 0.21038 -0.082494 -0.03548 -0.05153 -0.10302
2837 -0.25738 -0.24466 -0.13151 -0.094329 -0.14436 -0.34911 0.16052 -0.093848 -0.12181 0.15354 -0.12738 -0.073281 -0.04472 -0.10125
2838 -0.27045 -0.22359 -0.1073 -0.07043 -0.11713 -0.29908 0.19766 -0.053579 -0.093894 0.12399 -0.10161 -0.024372 -0.050648 -0.11108
2839 -0.24731 -0.22833 -0.093225 -0.10092 -0.16629 -0.33165 0.16174 -0.058653 -0.13823 0.091876 -0.13761 -0.017986 -0.05076 -0.1156
2840 -0.25649 -0.22803 -0.089072 -0.11194 -0.11759 -0.33094 0.19687 0.0013253 -0.10013 0.08302 -0.11033 0.021117 -0.069969 -0.12612
2841 -0.25317 -0.22722 -0.11178 -0.091777 -0.14285 -0.3364 0.21897 0.20629 -0.13352 0.06156 -0.10521 -0.0087165 -0.062223 -0.11894
2842 -0.25176 -0.21974 -0.086409 -0.078815 -0.046056 -0.33387 0.34878 0.23223 -0.1 0.060757 -0.079861 0.028901 -0.063416 -0.13563
2843 -0.23244 -0.20577 -0.062776 -0.07775 0.044775 -0.29601 0.36828 0.30295 -0.070184 0.087851 -0.057995 0.058576 -0.050024 -0.098914
2844 -0.25721 -0.22652 -0.099608 -0.11323 -0.034421 -0.32833 0.25151 0.22719 -0.10927 0.054419 -0.088111 0.049019 -0.051128 -0.1144
2845 -0.25187 -0.21369 -0.10045 -0.11198 -0.064178 -0.31692 0.17732 0.19651 -0.090472 0.11985 -0.084038 -0.0064967 -0.066077 -0.11865
2846 -0.23436 -0.25065 -0.10035 -0.098897 -0.09623 -0.33064 0.17002 0.32174 -0.064711 0.18807 -0.10248 -0.073262 -0.04654 -0.13052
2847 -0.24788 -0.23155 -0.11184 -0.085968 -0.12017 -0.30804 0.14858 0.32672 -0.073042 0.2357 -0.079802 -0.056955 -0.069854 -0.13579
2848 -0.24861 -0.24201 -0.099558 -0.10715 -0.10823 -0.29378 0.14411 0.24336 -0.065179 0.24219 -0.073948 -0.062248 -0.054272 -0.13772
2849 -0.2352 -0.24424 -0.064699 -0.094139 -0.1193 -0.32348 0.14909 0.36563 -0.083338 0.23063 -0.0066275 -0.060235 -0.066844 -0.11746
2850 -0.23819 -0.21359 -0.04437 -0.083425 -0.085098 -0.28761 0.15662 0.38401 -0.059689 0.18599 0.034114 -0.051562 -0.061265 -0.13528
2851 -0.24644 -0.23951 -0.020363 -0.10801 -0.1396 -0.32829 0.097934 0.2131 -0.11561 0.12579 0.061604 -0.060456 -0.062385 -0.12962
2852 -0.23811 -0.2224 -0.020215 -0.077738 -0.094185 -0.27398 0.14089 0.17443 -0.072092 0.12074 0.048485 -0.044416 -0.069704 -0.13522
2853 -0.23872 -0.21547 -0.014387 -0.07333 -0.032487 -0.27374 0.12366 0.12206 -0.096738 0.10318 0.060261 -0.061709 -0.052067 -0.11786
2854 -0.25023 -0.23234 -0.08515 -0.075921 0.057161 -0.26849 0.1252 0.1481 -0.07781 0.078782 0.035438 -0.072238 -0.083584 -0.15088
2855 -0.25074 -0.24044 -0.093411 -0.11242 0.032326 -0.26405 0.098237 0.31614 -0.099175 0.048243 0.021895 -0.083 -0.066309 -0.12859
2856 -0.24296 -0.22287 -0.096332 -0.077813 0.095596 -0.0067034 0.093653 0.4046 -0.11392 0.070474 -0.0049456 -0.10321 -0.05782 -0.11196
2857 -0.24774 -0.23388 -0.10414 -0.099265 0.045723 0.0012327 0.11336 0.44982 -0.049911 0.069496 -0.063896 -0.083754 -0.075486 -0.11769
2858 -0.25272 -0.23202 -0.072356 -0.10576 -0.042492 -0.14941 0.076041 0.44072 -0.046884 0.055431 -0.072099 -0.077851 -0.084664 -0.14525
2859 -0.2618 -0.23337 -0.013262 -0.12254 -0.070158 -0.19329 0.058079 0.39848 -0.081445 0.059583 -0.080921 -0.058761 -0.073265 -0.14326
2860 -0.23184 -0.22832 0.0083462 -0.080135 -0.043631 -0.20134 0.077161 0.46392 -0.022507 0.13511 -0.036201 0.0029085 -0.073206 -0.13056
2861 -0.26395 -0.24479 0.034326 -0.12326 -0.095489 -0.17731 0.03923 0.44812 -0.06333 0.13352 -0.083638 0.023064 -0.085614 -0.15829
2862 -0.23614 -0.19272 0.04864 -0.069288 -0.054877 -0.14591 0.064787 0.5079 -0.033037 0.19827 -0.0023918 0.097182 -0.066713 -0.11215
2863 -0.23748 -0.22312 -0.039738 -0.10768 -0.078218 -0.14871 0.032148 0.45497 -0.048009 0.21541 0.10688 0.11806 -0.065325 -0.12006
2864 -0.24861 -0.24919 -0.082274 -0.12836 -0.067236 -0.14529 0.02743 0.4685 -0.073551 0.15361 0.16801 0.12659 -0.07554 -0.15335
2865 -0.24129 -0.20016 -0.067347 -0.080547 0.15754 0.04551 0.042157 0.51628 -0.039477 0.14738 0.21563 0.15075 -0.073481 -0.15454
2866 -0.2565 -0.22188 -0.087229 -0.09719 0.13222 0.27953 0.01797 0.53205 -0.013986 0.11043 0.19872 0.12189 -0.062133 -0.12801
2867 -0.25841 -0.22101 -0.098347 -0.093294 0.14238 0.29645 0.017038 0.49365 -0.045767 0.071779 0.12418 0.051336 -0.092924 -0.16192
2868 -0.23404 -0.23203 -0.088912 -0.083511 0.16291 0.025878 0.016177 0.53468 -0.039099 0.05846 0.12297 0.01606 -0.077779 -0.14317
2869 -0.24315 -0.24463 -0.094751 -0.098557 0.088287 -0.075049 0.01324 0.50377 -0.041368 0.056354 0.1077 -0.0028308 -0.089896 -0.14534
2870 -0.23923 -0.21817 -0.076023 -0.087757 0.045471 -0.10562 0.018517 0.49047 -0.00095519 0.068973 0.15646 0.01996 -0.08393 -0.13531
2871 -0.25936 -0.25002 -0.099944 -0.10151 -0.022954 -0.15339 -0.026735 0.49244 -0.017798 0.054092 0.14145 -0.034582 -0.08446 -0.15695
2872 -0.24898 -0.24715 -0.056836 -0.1038 -0.016945 -0.15158 0.013052 0.46962 -0.006144 0.047555 0.086884 0.0010168 -0.083257 -0.14046
2873 -0.24628 -0.24342 -0.0088088 -0.10278 -0.050704 -0.14273 0.00068841 0.49324 0.021906 0.041421 0.054315 -0.031027 -0.098165 -0.15433
2874 -0.22132 -0.25094 -0.006168 -0.11491 -0.073087 -0.13298 -0.028996 0.50314 0.048816 0.013269 -0.0082157 -0.014847 -0.1046 -0.16986
2875 -0.17077 -0.25843 0.049984 -0.099691 -0.041641 -0.13593 -0.043565 0.48305 0.01692 0.025901 0.029269 -0.05069 -0.083172 -0.14591
2876 -0.19021 -0.26203 -0.01507 -0.10152 -0.052565 -0.1085 -0.044827 0.50013 0.00087166 0.015669 0.043759 -0.040495 -0.090754 -0.16096
2877 -0.17845 -0.25154 -0.0031064 -0.10558 -0.018023 0.24139 -0.0359 0.4755 -0.035793 0.012964 0.044191 0.01769 -0.099551 -0.18172
2878 -0.17589 -0.24038 -0.023768 -0.11698 0.16466 0.39465 -0.037716 0.47815 -0.034576 0.026252 0.074469 0.093543 -0.087939 -0.15788
2879 -0.18335 -0.23265 -0.05085 -0.083483 0.1766 0.24772 -0.015293 0.47406 -0.025103 0.027446 0.20585 0.13637 -0.1025 -0.15375
2880 -0.16332 -0.21342 -0.047491 -0.067129 0.24628 0.12829 0.016009 0.53872 0.043863 0.061192 0.31022 0.21216 -0.072685 -0.13799
2881 -0.18195 -0.26442 -0.085779 -0.10391 0.19746 0.0050842 -0.031824 0.48732 -0.008771 0.033485 0.29338 0.15164 -0.076956 -0.16381
2882 -0.16848 -0.23 -0.081974 -0.083762 0.095413 -0.032379 -0.047043 0.47216 0.035984 0.039056 0.2801 0.17824 -0.087461 -0.14217
2883 -0.14422 -0.22593 -0.071291 -0.089857 0.044842 -0.048909 -0.044458 0.441 0.033501 0.033246 0.28242 0.15051 -0.071739 -0.16162
2884 -0.08249 -0.24735 -0.092839 -0.071224 0.0025372 -0.048968 -0.050019 0.44263 0.024638 0.018404 0.25309 0.14993 -0.065928 -0.1347
2885 -0.096539 -0.23441 -0.083352 -0.087017 0.0088526 -0.054011 -0.013423 0.52389 0.049115 0.033535 0.24251 0.098344 -0.083505 -0.14341
2886 -0.09147 -0.24149 -0.098935 -0.090585 -0.0017009 -0.04417 -0.061752 0.5039 0.01815 0.0026751 0.21614 0.10094 -0.091984 -0.15383
2887 -0.099744 -0.22637 -0.090476 -0.091939 -0.010492 -0.045058 -0.047532 0.46525 0.007956 -0.0076794 0.24009 0.076976 -0.076017 -0.154
2888 -0.14013 -0.24275 -0.10041 -0.10072 -0.001972 -0.030991 -0.051419 0.46118 0.014423 -0.0033239 0.17789 0.039364 -0.09578 -0.15662
2889 -0.14402 -0.24101 -0.09403 -0.11388 0.0030855 0.30746 -0.050963 0.39762 0.034668 -0.014117 0.19362 0.032124 -0.10046 -0.15675
2890 -0.14013 -0.23681 -0.12602 -0.097471 -0.016952 0.37268 -0.077119 0.36644 -0.0018223 -0.014285 0.18837 -0.0048189 -0.074878 -0.13788
2891 -0.14259 -0.22423 -0.12284 -0.09964 -0.028711 0.45361 -0.075276 0.36004 0.027214 -0.022277 0.21105 0.033312 -0.085279 -0.13635
2892 -0.10114 -0.23823 -0.10879 -0.099236 0.0051069 0.22828 -0.099431 0.35192 -0.00062766 -0.013481 0.21446 0.040735 -0.089303 -0.11338
2893 -0.09733 -0.23962 -0.10641 -0.12213 -0.048869 0.057243 -0.10175 0.37354 -0.0070992 -0.041709 0.21596 0.087635 -0.089528 -0.11814
2894 -0.058497 -0.20829 -0.11977 -0.12368 -0.052269 0.0057874 -0.082883 0.35127 -0.007416 -0.02764 0.26263 0.148 -0.077075 -0.088222
2895 -0.064936 -0.24394 -0.10523 -0.099641 -0.022348 -0.018214 -0.087695 0.33986 -0.0042571 -0.005392 0.36493 0.2076 -0.0778 -0.096302
2896 -0.082601 -0.24309 -0.12118 -0.10294 -0.039899 -0.027135 -0.11466 0.31108 -0.020755 -0.01314 0.34463 0.2079 -0.092727 -0.095262
2897 -0.088011 -0.26841 -0.11109 -0.10606 -0.059851 -0.017568 -0.093141 0.29994 1.1621e-05 -0.03072 0.3258 0.24141 -0.092483 -0.13034
2898 -0.063805 -0.24785 -0.12645 -0.10732 -0.045714 0.22401 -0.098772 0.26369 -0.021332 -0.031008 0.34071 0.22221 -0.068589 -0.10002
2899 -0.039008 -0.22064 -0.11345 -0.08962 -0.037285 0.49371 -0.075976 0.26487 0.076293 -0.012354 0.31037 0.23656 -0.067241 -0.12919
2900 -0.047322 -0.22093 -0.14708 -0.12508 -0.063572 0.47943 -0.073805 0.2523 0.056723 -0.04513 0.26955 0.15033 -0.07215 -0.13172
2901 -0.05616 -0.24101 -0.14305 -0.11658 -0.048286 0.50002 -0.10481 0.24599 0.050042 -0.045218 0.24341 0.13499 -0.094456 -0.12719
2902 -0.059345 -0.22905 -0.12453 -0.11054 -0.067397 0.27925 -0.1193 0.26433 0.018622 -0.05611 0.18959 0.12884 -0.080656 -0.12236
2903 -0.051035 -0.22689 -0.10517 -0.088177 -0.062222 0.15794 -0.10312 0.23019 0.031476 -0.034361 0.18677 0.13957 -0.077215 -0.11908
2904 -0.045437 -0.23708 -0.10673 -0.08195 -0.063612 0.14946 -0.093707 0.24289 0.009286 -0.038284 0.15253 0.13434 -0.077559 -0.12264
2905 -0.02691 -0.2339 -0.1335 -0.079557 -0.055603 0.12685 -0.1332 0.23671 -0.020027 -0.064967 0.1561 0.1025 -0.089357 -0.11949
2906 -0.0095391 -0.22318 -0.10637 -0.096043 -0.064705 0.42877 -0.082676 0.21189 -0.0026557 -0.055148 0.13457 0.11744 -0.085485 -0.13303
2907 -0.031473 -0.21509 -0.12395 -0.094939 -0.070979 0.55506 -0.11964 0.19 -0.014616 -0.059296 0.1187 0.15546 -0.073896 -0.12593
2908 -0.02241 -0.25549 -0.13004 -0.10029 -0.089339 0.62789 -0.13339 0.20881 0.010846 -0.053821 0.14807 0.17546 -0.079196 -0.080948
2909 -0.01888 -0.23483 -0.127 -0.093144 -0.096641 0.55222 -0.12163 0.19916 0.057966 -0.06027 0.18767 0.21515 -0.073787 -0.069135
2910 -0.012328 -0.238 -0.14096 -0.088523 -0.073345 0.62879 -0.12574 0.20034 0.063306 -0.052323 0.20377 0.24549 -0.073608 -0.028355
2911 -0.015117 -0.24434 -0.12628 -0.084766 -0.064642 0.61438 -0.12048 0.20267 0.096408 -0.041208 0.1955 0.27302 -0.068071 -0.02948
2912 0.008797 -0.2422 -0.13033 -0.064801 -0.059947 0.6933 -0.14505 0.16518 0.088954 -0.037681 0.21059 0.26662 -0.06828 -0.056525
2913 0.0098816 -0.2256 -0.12091 -0.053195 -0.051601 0.7277 -0.12586 0.23894 0.11485 -0.028059 0.20437 0.29127 -0.054177 -0.018488
2914 -0.015486 -0.22072 -0.1435 -0.057653 -0.092484 0.59667 -0.11879 0.1854 0.087127 -0.066623 0.1633 0.21005 -0.060778 -0.057364
2915 -0.015896 -0.23368 -0.14179 -0.054716 -0.084045 0.66061 -0.12892 0.13789 0.014892 -0.054802 0.17044 0.22445 -0.06122 -0.077656
2916 -0.016266 -0.25145 -0.15451 -0.072495 -0.10106 0.63413 -0.14387 0.11298 -0.003661 -0.070034 0.12218 0.1489 -0.054678 -0.068616
2917 0.0077676 -0.21258 -0.11976 -0.056356 -0.10116 0.67432 -0.1091 0.13379 0.016992 -0.052562 0.14895 0.16508 -0.031551 -0.055306
2918 -0.022145 -0.25347 -0.17241 -0.099491 -0.10035 0.64731 -0.14506 0.11084 0.0048461 -0.097411 0.1039 0.1304 -0.083225 -0.041029
2919 0.0052863 -0.22559 -0.14643 -0.072234 -0.094151 0.72775 -0.12279 0.10134 0.038487 -0.07424 0.11704 0.15099 -0.064204 -0.019532
2920 0.0087485 -0.23502 -0.15491 -0.065307 -0.075436 0.70195 -0.13162 0.12477 0.061554 -0.065716 0.15692 0.1352 -0.054125 0.010784
2921 0.013091 -0.23196 -0.15208 -0.075908 -0.12137 0.74215 -0.13888 0.10847 0.092603 -0.091752 0.15728 0.19172 -0.055246 0.020304
2922 -0.010165 -0.23428 -0.15133 -0.053705 -0.089323 0.69364 -0.10797 0.10048 0.10222 -0.072714 0.15273 0.20588 -0.066872 -0.010465
2923 -0.0093398 -0.2184 -0.1695 -0.072157 -0.10832 0.74863 -0.17542 0.11947 0.057156 -0.082992 0.15389 0.25513 -0.055257 -0.024843
2924 -0.018321 -0.20401 -0.16779 -0.063496 -0.10505 0.6996 -0.12709 0.070933 0.067485 -0.077643 0.15538 0.2489 -0.052441 -0.039962
2925 -0.01526 -0.21079 -0.1527 -0.070767 -0.10356 0.73302 -0.12967 0.09115 0.073014 -0.073481 0.13515 0.27369 -0.051076 -0.069099
2926 -0.03611 -0.20819 -0.15461 -0.055087 -0.095045 0.56872 -0.14998 0.061834 0.077168 -0.081867 0.16755 0.27023 -0.05022 -0.064895
2927 -0.053086 -0.22875 -0.16327 -0.079198 -0.13827 0.43481 -0.14177 0.083535 0.047137 -0.083521 0.13779 0.19825 -0.058429 -0.03532
2928 -0.034408 -0.068406 -0.15358 -0.081132 -0.11017 0.34972 -0.15349 0.057819 -0.011476 -0.077521 0.14123 0.15983 -0.044465 -0.011746
2929 -0.037984 -0.016376 -0.14779 -0.057472 -0.098625 0.33467 -0.1579 0.02703 0.0040057 -0.075794 0.08978 0.16125 -0.039891 0.016382
2930 -0.026762 0.023456 -0.16039 -0.070303 -0.094399 0.32208 -0.14486 0.049171 0.0054645 -0.10599 0.13529 0.1251 -0.060031 0.031444
2931 -0.017039 0.028769 -0.15939 -0.073387 -0.083352 0.30839 -0.16087 0.045327 0.023631 -0.081821 0.17065 0.12749 -0.045186 0.044329
2932 -0.032498 0.029177 -0.15216 -0.059742 -0.097586 0.3389 -0.15096 0.0084675 0.0064498 -0.081434 0.14344 0.1211 -0.033776 0.063673
2933 0.023804 0.0088253 -0.14957 -0.038606 -0.089931 0.54326 -0.13434 0.055321 0.043135 -0.087669 0.14649 0.09994 -0.042404 0.028921
2934 0.18911 -0.039163 -0.13617 -0.04994 -0.10986 0.64478 -0.1371 0.048016 0.10824 -0.079424 0.17301 0.11911 -0.034256 0.018859
2935 0.1687 -0.07854 -0.16759 -0.062428 -0.10998 0.52888 -0.1562 -0.018075 0.075879 -0.07941 0.15147 0.11038 -0.022222 -0.020922
2936 0.070343 0.035681 -0.17783 -0.056865 -0.098863 0.38358 -0.17401 -0.018568 0.043055 -0.089866 0.14832 0.15464 -0.035087 -0.023347
2937 0.0019786 0.12954 -0.1661 -0.063865 -0.12269 0.33441 -0.16476 0.028987 0.073587 -0.080975 0.1558 0.20424 -0.039631 -0.040558
2938 -0.011124 0.16618 -0.16151 -0.072788 -0.11809 0.29526 -0.15313 -0.025688 0.084782 -0.079195 0.16126 0.26013 -0.017734 -0.020218
2939 -0.034304 0.16536 -0.17741 -0.063178 -0.12819 0.27728 -0.17272 0.0047465 0.083066 -0.10125 0.12943 0.22248 -0.045722 -0.07983
2940 -0.042512 0.19318 -0.15388 -0.059403 -0.11403 0.27011 -0.18228 -0.027403 0.067322 -0.11019 0.12542 0.19202 -0.031208 -0.038358
2941 -0.039127 0.17941 -0.15996 -0.055199 -0.14172 0.44785 -0.15458 -0.01427 0.079477 -0.091456 0.113 0.12112 -0.02078 0.0054811
2942 -0.042431 0.1834 -0.18238 -0.058798 -0.11929 0.52568 -0.18002 -0.019658 0.038597 -0.096529 0.080215 0.10056 -0.021274 0.066734
2943 -0.040986 0.18602 -0.1791 -0.072865 -0.12838 0.49447 -0.17841 -0.0088758 0.050133 -0.12133 0.082932 0.1073 -0.021579 0.10147
2944 -0.042447 0.2741 -0.18328 -0.069255 -0.13906 0.35341 -0.1787 -0.074979 0.021837 -0.11047 0.040136 0.069542 -0.019875 0.12239
2945 -0.052517 0.24133 -0.17161 -0.07908 -0.15541 0.26036 -0.16968 -0.081792 -0.0029101 -0.10463 0.055175 0.071828 -0.040476 0.093943
2946 -0.04334 0.23169 -0.15598 -0.068357 -0.1104 0.22235 -0.16419 -0.065175 -0.0086641 -0.10785 0.041089 0.079789 -0.013739 0.073811
2947 -0.019542 0.27493 -0.1507 -0.050824 -0.10983 0.23053 -0.17714 -0.036797 0.051065 -0.099243 0.051285 0.10195 -0.010041 0.030513
2948 -0.039874 0.32448 -0.15359 -0.028589 -0.11055 0.23545 -0.15304 -0.044982 0.11799 -0.092469 0.074283 0.088678 -0.022288 -0.0073123
2949 -0.040293 0.29722 -0.17108 -0.054299 -0.12877 0.17436 -0.16399 -0.064342 0.059762 -0.11371 0.029787 0.070158 -0.042897 -0.0056015
2950 -0.019528 0.33215 -0.15993 -0.045388 -0.095388 0.16622 -0.13923 -0.058888 0.074563 -0.097192 0.079338 0.090884 -0.0087301 -0.009251
2951 0.044183 0.34379 -0.16886 -0.07087 -0.13427 0.14794 -0.17503 -0.073871 0.064565 -0.11577 0.034187 0.052659 -0.0094014 -0.0044814
2952 0.1253 0.30882 -0.18892 -0.065003 -0.16059 0.089389 -0.2063 -0.10263 0.026206 -0.11408 0.0030873 0.019027 -0.029946 -0.040368
2953 0.17533 0.35422 -0.17017 -0.046784 -0.15863 0.11279 -0.18333 -0.082434 0.051045 -0.11819 0.010654 0.013504 -0.021787 -0.035439
2954 0.1707 0.32399 -0.15981 -0.059136 -0.15745 0.10588 -0.19451 -0.12252 0.0041717 -0.12025 0.005348 0.020195 -0.0079773 -0.010404
2955 0.13234 0.39126 -0.16044 -0.078426 -0.1559 0.11565 -0.18107 -0.095687 0.036378 -0.11254 0.026652 0.035493 -0.011769 0.030016
2956 0.071543 0.4078 -0.16578 -0.053683 -0.13747 0.10299 -0.17843 -0.10611 0.022849 -0.11742 0.023709 0.047076 -0.013433 0.087983
2957 0.028788 0.42465 -0.1658 -0.078177 -0.17193 0.061671 -0.18688 -0.11461 0.0024249 -0.11369 -0.0034356 0.012394 0.00078438 0.17389
2958 0.011713 0.41553 -0.16085 -0.039606 -0.13528 0.078347 -0.1832 -0.083973 0.028462 -0.10628 0.017866 0.06147 0.009091 0.15978
2959 -0.01414 0.40963 -0.17336 -0.046327 -0.13288 0.056778 -0.17643 -0.088964 0.030448 -0.10496 -0.0026322 0.030007 -0.0043309 0.16225
2960 -0.025724 0.38793 -0.18477 -0.10604 -0.17503 0.012378 -0.22241 -0.12694 -0.0018855 -0.14199 -0.019453 -0.0048439 -0.018698 0.11038
2961 -0.016753 0.38285 -0.17472 -0.092767 -0.15277 -0.013149 -0.19281 -0.12834 -0.030194 -0.14563 -0.036702 -0.0051233 -0.016986 0.051937
2962 0.030094 0.42431 -0.1829 -0.071659 -0.17334 0.0018167 -0.21936 -0.1304 -0.0034962 -0.13668 -0.013324 -0.033574 -0.0058929 0.017294
2963 0.07474 0.39598 -0.18255 -0.09142 -0.16976 0.013982 -0.20664 -0.12389 0.020533 -0.12946 -0.026749 -0.04006 -0.012942 0.0091963
2964 0.1859 0.42705 -0.16298 -0.065652 -0.15116 0.038095 -0.16271 -0.085042 0.030163 -0.12479 -0.038415 0.0035062 -0.0042615 -0.021136
2965 0.23134 0.41486 -0.17636 -0.082327 -0.16276 -0.0036379 -0.20385 -0.13274 -0.021021 -0.13381 -0.025122 -0.0027458 -0.01875 -0.019802
2966 0.22195 0.41979 -0.19041 -0.077879 -0.16274 -0.018619 -0.20215 -0.16704 -0.0062341 -0.13478 -0.04754 -0.040301 -0.017581 -0.041226
2967 0.23493 0.44058 -0.16231 -0.063702 -0.16422 -0.0167 -0.19085 -0.13359 0.0108 -0.12666 -0.036541 -0.012253 0.018778 0.017558
2968 0.1187 0.42425 -0.18135 -0.064259 -0.13776 -0.023559 -0.21202 -0.15105 -0.025942 -0.14341 -0.017865 -0.05741 0.0024372 -0.020512
2969 0.07686 0.45027 -0.17268 -0.034859 -0.12506 -0.0035743 -0.19165 -0.099358 0.0064172 -0.10597 -0.019529 -0.019859 0.016378 0.068378
2970 0.038782 0.44152 -0.17603 -0.079898 -0.14768 -0.048566 -0.17076 -0.12199 -0.00027781 -0.13427 -0.035263 -0.0059267 0.0020312 0.11241
2971 0.033794 0.49318 -0.16701 -0.071341 -0.13801 -0.035447 -0.18373 -0.1272 0.019203 -0.13326 -0.048466 -0.010163 0.023895 0.16284
2972 0.030399 0.45 -0.16885 -0.07954 -0.13898 -0.064057 -0.18953 -0.17779 -0.057685 -0.13481 -0.049251 -0.035848 0.016124 0.17662
2973 0.011895 0.4369 -0.18613 -0.080893 -0.16269 -0.056102 -0.1397 -0.17683 -0.0074706 -0.13463 -0.056733 -0.036829 -0.016574 0.14847
2974 0.081874 0.44301 -0.17036 -0.092834 -0.1774 -0.08463 -0.10185 -0.13411 -0.014537 -0.14416 -0.044944 -0.046065 -0.0038586 0.11255
2975 0.16181 0.45275 -0.1902 -0.094414 -0.1647 -0.084377 -0.096142 -0.15344 -0.060738 -0.15435 -0.080239 -0.035444 -0.012716 0.052208
2976 0.21888 0.43022 -0.17525 -0.10098 -0.17867 -0.089149 -0.1506 -0.17487 -0.022722 -0.14611 -0.031529 -0.03861 0.0033395 0.03699
2977 0.2526 0.45214 -0.18942 -0.098475 -0.15271 -0.086689 -0.1497 -0.16158 -0.021738 -0.14186 -0.055017 -0.021451 -0.0058814 0.014824
2978 0.27032 0.46931 -0.15765 -0.081909 -0.16445 -0.079491 -0.15281 -0.15121 -0.0113 -0.12054 -0.040197 -0.038402 0.0058201 0.012151
2979 0.15354 0.41348 -0.1723 -0.081239 -0.16671 -0.10449 -0.18527 -0.16566 -0.041428 -0.13841 -0.050255 -0.035651 0.0040327 0.0076839
2980 0.11164 0.43235 -0.14958 -0.074301 -0.15728 -0.083103 -0.14496 -0.15616 -0.019744 -0.13477 -0.052313 -0.032387 0.014766 0.0015668
2981 0.060262 0.42922 -0.18383 -0.094998 -0.17935 -0.092168 -0.14507 -0.14736 -0.016089 -0.1509 -0.076121 -0.058664 0.019732 0.0040492
2982 0.048203 0.40759 -0.17185 -0.082869 -0.16629 -0.11633 -0.20399 -0.20643 -0.052175 -0.14498 -0.072513 -0.043093 0.0036457 0.0098114
2983 0.031944 0.37655 -0.18701 -0.079691 -0.15343 -0.11167 -0.16073 -0.15307 -0.042097 -0.13341 -0.079151 -0.049139 -0.0022186 0.043882
2984 0.032415 0.32685 -0.17972 -0.084081 -0.15114 -0.10286 -0.19382 -0.20119 -0.038449 -0.14541 -0.049632 -0.047957 0.0024453 0.12233
2985 0.013944 0.28214 -0.18384 -0.08931 -0.16156 -0.14518 -0.17873 -0.2007 -0.070505 -0.16265 -0.10934 -0.080257 0.017611 0.13687
2986 0.0099446 0.20441 -0.19279 -0.095845 -0.18886 -0.15741 -0.19085 -0.19768 -0.066365 -0.16346 -0.11841 -0.10335 0.0008144 0.16637
2987 0.023086 0.22781 -0.19598 -0.10189 -0.18506 -0.16065 -0.1725 -0.22511 -0.057606 -0.15207 -0.083547 -0.071403 0.01044 0.14042
2988 0.0086988 0.24264 -0.17876 -0.082675 -0.12903 -0.14987 -0.1822 -0.16474 -0.051323 -0.13738 -0.091368 -0.049918 0.010918 0.096441
2989 0.0036778 0.23083 -0.19397 -0.088301 -0.16286 -0.14508 -0.16079 -0.18003 -0.058582 -0.15076 -0.088746 -0.063837 0.017657 0.055789
2990 0.013613 0.24906 -0.18487 -0.10473 -0.17049 -0.12728 -0.18508 -0.19435 -0.058714 -0.15422 -0.10946 -0.059662 0.013589 0.020992
2991 0.0041899 0.18272 -0.20085 -0.10529 -0.16121 -0.18474 -0.21141 -0.20642 -0.077935 -0.16854 -0.11215 -0.074664 0.012989 0.005872
2992 0.028694 0.22256 -0.17419 -0.066581 -0.15944 -0.15245 -0.15319 -0.15709 -0.049325 -0.12516 -0.081475 -0.069086 0.025441 0.030831
2993 -0.010267 0.18778 -0.13471 -0.10505 -0.18826 -0.15627 -0.16019 -0.18988 -0.061042 -0.14079 -0.11351 -0.05744 0.00080377 -0.014402
2994 -0.01376 0.17498 -0.043467 -0.088241 -0.1726 -0.17976 -0.19582 -0.20316 -0.065599 -0.15696 -0.11696 -0.070376 0.0011058 -0.002265
2995 -0.019916 0.16778 0.033037 -0.088412 -0.16166 -0.18396 -0.15508 -0.18969 -0.076621 -0.15583 -0.091366 -0.083672 0.0048228 0.016443
2996 -0.024704 0.1752 0.023605 -0.084405 -0.16134 -0.18234 0.019214 -0.21461 -0.056856 -0.13741 -0.095861 -0.074836 0.0066504 0.036077
2997 -0.031126 0.14978 0.0046676 -0.10314 -0.17809 -0.23337 0.027147 -0.19769 -0.088032 -0.15799 -0.11754 -0.076851 0.0069543 0.091257
2998 -0.03595 0.16174 -0.062936 -0.10113 -0.17966 -0.21542 0.086763 -0.20422 -0.058378 -0.16109 -0.10236 -0.080066 0.0070159 0.14667
2999 -0.062343 0.11759 -0.08648 -0.10775 -0.19346 -0.22713 0.0045491 -0.20018 -0.075562 -0.16726 -0.12016 -0.093574 -0.011899 0.13966
3000 -0.060714 0.094721 -0.12011 -0.095736 -0.20703 -0.21148 -0.060366 -0.22385 -0.10808 -0.15763 -0.10643 -0.086776 -0.0048718 0.13025
3001 -0.07589 0.08896 -0.13399 -0.11217 -0.16296 -0.246 -0.13125 -0.21865 -0.082955 -0.17479 -0.13065 -0.090769 -0.016284 0.095966
3002 -0.037221 0.098698 -0.10475 -0.12044 -0.17165 -0.21704 -0.13136 -0.22331 -0.072545 -0.1582 -0.12096 -0.081797 0.0040643 0.054276
3003 -0.08435 0.054953 -0.12919 -0.12311 -0.20585 -0.24058 -0.15878 -0.25317 -0.10797 -0.18327 -0.1579 -0.0974 -0.017011 0.012327
3004 -0.080936 0.055959 -0.045105 -0.085652 -0.18041 -0.22683 -0.13362 -0.18247 -0.045042 -0.15987 -0.12052 -0.10734 -0.0010236 0.00097438
3005 -0.061872 0.092581 0.079237 -0.10484 -0.14833 -0.22613 -0.13684 -0.21019 -0.062125 -0.14753 -0.12491 -0.076504 0.0036619 0.014552
3006 -0.090823 0.074126 0.10396 -0.094517 -0.19651 -0.26378 -0.13726 -0.22154 -0.077795 -0.15305 -0.15264 -0.093854 -0.0031992 -0.02737
3007 -0.051443 0.064946 0.11474 -0.075897 -0.18002 -0.23507 -0.15524 -0.17623 -0.061238 -0.14428 -0.12547 -0.070853 0.031439 0.010916
3008 -0.083865 0.041662 0.099638 -0.10875 -0.17577 -0.23659 -0.13155 -0.22719 -0.087235 -0.1593 -0.13851 -0.097718 -0.0066867 -0.024193
3009 -0.083348 0.060432 0.086657 -0.083189 -0.17657 -0.24075 -0.14763 -0.23229 -0.072189 -0.16226 -0.12187 -0.078897 0.0038574 0.013669
3010 -0.089367 0.04681 0.056405 -0.083856 -0.18266 -0.24518 -0.13775 -0.24173 -0.096247 -0.15278 -0.1517 -0.10367 -0.015148 -0.018931
3011 -0.091233 -0.001401 0.012418 -0.11144 -0.19958 -0.24372 -0.15779 -0.25303 -0.095051 -0.16292 -0.13391 -0.12779 -0.0057107 -0.013444
3012 -0.098501 0.011024 0.023911 -0.096458 -0.1897 -0.24761 -0.16931 -0.21772 -0.078529 -0.16018 -0.11821 -0.14547 -0.0057431 -0.0056534
3013 -0.11181 0.01742 0.053183 -0.095784 -0.19381 -0.27941 -0.18214 -0.22965 -0.092895 -0.16647 -0.12426 -0.11701 0.0095986 0.0052018
3014 -0.10303 0.0019514 0.097194 -0.10889 -0.19056 -0.25489 -0.17879 -0.24361 -0.087648 -0.17203 -0.16328 -0.10328 0.003207 -0.018647
3015 -0.097003 0.017503 0.19841 -0.10812 -0.18483 -0.28277 -0.15782 -0.26585 -0.088236 -0.16108 -0.15298 -0.10393 0.016413 -0.028726
3016 -0.089362 0.026683 0.18185 -0.066585 -0.16681 -0.2826 -0.16524 -0.22216 -0.059411 -0.15361 -0.10664 -0.09202 0.033389 -0.010873
3017 -0.10139 0.020035 0.19454 -0.084956 -0.15634 -0.26122 -0.1544 -0.18067 -0.054174 -0.14603 -0.14678 -0.10809 0.01993 -0.037841
3018 -0.087968 0.018157 0.20477 -0.066662 -0.1572 -0.26488 -0.1607 -0.24608 -0.076246 -0.13679 -0.13269 -0.060053 0.02628 -0.01508
3019 -0.10936 0.008155 0.18573 -0.10273 -0.17689 -0.2697 -0.14516 -0.26241 -0.071842 -0.15727 -0.13249 -0.11249 0.01311 -0.033685
3020 -0.10616 -0.0039429 0.16342 -0.09171 -0.16915 -0.25413 -0.15118 -0.20085 -0.063861 -0.1497 -0.10815 -0.11467 0.008499 -0.0262
3021 -0.1247 -0.040272 0.20036 -0.1151 -0.18992 -0.29346 -0.1985 -0.29082 -0.15339 -0.18516 -0.13176 -0.14027 -0.015788 -0.064396
3022 -0.12365 -0.034458 0.22639 -0.10957 -0.18257 -0.27473 -0.18129 -0.22429 -0.076544 -0.15597 -0.16102 -0.11291 -0.0036747 -0.046036
3023 -0.12547 -0.028099 0.21806 -0.074005 -0.17064 -0.26615 -0.12876 -0.23467 -0.070952 -0.14217 -0.12331 -0.090401 0.0037062 -0.034584
3024 -0.13754 -0.076652 0.18969 -0.11915 -0.20751 -0.31933 -0.20519 -0.26661 -0.11889 -0.19126 -0.14934 -0.15575 -0.0020262 -0.068058
3025 -0.14781 -0.022335 0.26698 -0.087228 -0.18677 -0.28982 -0.1652 -0.25078 -0.077856 -0.16539 -0.16884 -0.10117 -0.0017263 -0.072303
3026 -0.12492 -0.057073 0.25511 -0.07025 -0.18699 -0.28728 -0.17775 -0.22588 -0.082615 -0.16907 -0.15033 -0.1349 -0.0015903 -0.072696
3027 -0.14687 -0.082111 0.22214 -0.11056 -0.19735 -0.31404 -0.19909 -0.27437 -0.10955 -0.1808 -0.15454 -0.13407 0.017388 -0.071056
3028 -0.13109 -0.023702 0.27475 -0.057843 -0.16734 -0.30588 -0.15466 -0.22839 -0.090537 -0.15067 -0.13377 -0.10526 0.0478 -0.059488
3029 -0.14918 -0.07208 0.26271 -0.075964 -0.15999 -0.29115 -0.15358 -0.2422 -0.098996 -0.15347 -0.12383 -0.12269 0.0092985 -0.048334
3030 -0.15931 -0.062994 0.24192 -0.098765 -0.19202 -0.31853 -0.21051 -0.24882 -0.1205 -0.17388 -0.17671 -0.15405 -0.0025322 -0.10557
3031 -0.16126 -0.044345 0.29494 -0.082135 -0.16651 -0.26815 -0.16729 -0.22966 -0.066517 -0.15549 -0.14137 -0.10063 0.012299 -0.079748
3032 -0.14379 -0.088246 0.25032 -0.091255 -0.15272 -0.28219 -0.19164 -0.25758 -0.08457 -0.15017 -0.14915 -0.13373 0.026 -0.076222
3033 -0.13362 -0.065663 0.29249 -0.070543 -0.19073 -0.29388 -0.16459 -0.23553 -0.058052 -0.1451 -0.12912 -0.11382 0.035878 -0.072311
3034 -0.15032 -0.062929 0.31233 -0.054741 -0.15717 -0.28735 -0.16263 -0.25761 -0.11042 -0.15466 -0.13693 -0.11247 0.024327 -0.072832
3035 -0.1419 -0.080981 0.26433 -0.07635 -0.15841 -0.31311 -0.11584 -0.25307 -0.098435 -0.15927 -0.14207 -0.1338 0.018832 -0.082586
3036 -0.19771 -0.12042 0.22828 -0.12987 -0.20189 -0.33015 0.00039436 -0.2652 -0.099989 -0.19026 -0.19717 -0.1702 -0.027184 -0.08757
3037 -0.16339 -0.10363 0.27334 -0.10149 -0.18344 -0.31226 0.057494 -0.28893 -0.11635 -0.17145 -0.17073 -0.13129 -0.010799 -0.080634
3038 -0.17645 -0.10575 0.28205 -0.10573 -0.18783 -0.32425 0.060582 -0.25742 -0.13028 -0.1836 -0.17247 -0.13527 -0.025805 -0.10292
3039 -0.15782 -0.10412 0.28688 -0.085508 -0.15646 -0.30598 0.067948 -0.25431 -0.085355 -0.14802 -0.1317 -0.10905 0.00059773 -0.084012
3040 -0.17463 -0.12008 0.25872 -0.094399 -0.18705 -0.31326 -0.067458 -0.25682 -0.10602 -0.17886 -0.18919 -0.15493 -0.0062608 -0.10054
3041 -0.17122 -0.10975 0.27451 -0.08937 -0.16668 -0.27719 -0.069453 -0.22985 -0.084665 -0.1501 -0.15848 -0.12704 -0.012129 -0.10609
3042 -0.15229 -0.10831 0.29627 -0.1066 -0.16703 -0.33667 -0.11713 -0.26304 -0.11871 -0.17545 -0.16752 -0.12616 0.005761 -0.10219
3043 -0.17202 -0.12152 0.28378 -0.079323 -0.1732 -0.32047 -0.12697 -0.26243 -0.11627 -0.17233 -0.17653 -0.14273 -0.021462 -0.10955
3044 -0.16937 -0.10228 0.2917 -0.081425 -0.18609 -0.30661 -0.11508 -0.26179 -0.080685 -0.16435 -0.15715 -0.11264 -0.0018965 -0.10815
3045 -0.18798 -0.14436 0.22308 -0.13261 -0.19206 -0.32157 -0.14311 -0.28396 -0.12447 -0.1891 -0.17249 -0.14649 0.0014031 -0.11063
3046 -0.19964 -0.15157 0.15146 -0.12806 -0.20219 -0.35753 -0.14108 -0.29613 -0.13365 -0.18966 -0.211 -0.15444 -0.0039843 -0.14615
3047 -0.20429 -0.1342 0.16099 -0.11494 -0.19128 -0.34899 -0.13582 -0.295 -0.10461 -0.18708 -0.21488 -0.15599 0.00062823 -0.12886
3048 -0.18272 -0.13644 0.14311 -0.10596 -0.19685 -0.33701 -0.10964 -0.24954 -0.087565 -0.1622 -0.19468 -0.12709 0.011474 -0.12104
3049 -0.16813 -0.1262 0.12426 -0.11089 -0.18889 -0.32002 -0.11392 -0.26029 -0.089851 -0.17387 -0.1753 -0.13153 0.045429 -0.094983
3050 -0.1721 -0.12844 0.12479 -0.098236 -0.17846 -0.33621 0.11889 -0.19088 -0.095748 -0.16632 -0.17889 -0.15113 0.037687 -0.10737
3051 -0.17751 -0.14527 0.15542 -0.090704 -0.17859 -0.34477 0.11374 -0.22228 -0.10259 -0.15632 -0.15909 -0.11041 0.026228 -0.11739
3052 -0.1875 -0.14006 0.15175 -0.12333 -0.17694 -0.33308 0.15908 -0.089576 -0.068423 -0.16002 -0.16999 -0.1528 0.016576 -0.12842
3053 -0.21288 -0.17003 0.15611 -0.11653 -0.19944 -0.35485 0.062698 -0.23929 -0.12853 -0.19425 -0.20155 -0.1637 -0.0048385 -0.13954
3054 -0.18466 -0.14048 0.23361 -0.10135 -0.18549 -0.33984 0.1625 -0.21867 -0.13046 -0.16678 -0.16816 -0.14271 0.015154 -0.13921
3055 -0.17338 -0.138 0.2234 -0.084559 -0.17545 -0.34379 0.13683 -0.25153 -0.093462 -0.15943 -0.15845 -0.12862 0.0065728 -0.12879
3056 -0.19123 -0.15103 0.18446 -0.095123 -0.19413 -0.34262 -0.0028115 -0.25069 -0.1078 -0.17689 -0.18212 -0.14915 -0.0035509 -0.12709
3057 -0.18148 -0.13764 0.16435 -0.092129 -0.15791 -0.29715 -0.02706 -0.20981 -0.078064 -0.13942 -0.15941 -0.1258 0.015951 -0.11262
3058 -0.17801 -0.16704 0.1186 -0.08917 -0.16237 -0.33136 -0.055572 -0.26803 -0.10067 -0.1716 -0.16924 -0.1652 0.0061262 -0.10194
[truncated: 106,335 more chars]
