# Supplementary material for: Insulin modulates the frequency of Ca2+ oscillations in mouse pancreatic islets
Source: PLoS One. 2017 Aug 28;12(8):e0183569. doi: 10.1371/journal.pone.0183569 (PMC5573301; doi:10.1371/journal.pone.0183569)
Supplement: S1 File — All the time traces of detrended Ca2+ oscillations for constant insulin infusion (0, 100, or 1000 nM) and alternating insulin infusion (100, 500, or 1000 nM with 4 or 5 min periods) were compressed as a single file, S1_File.zip, in which each imaging experiment was recorded as a text file where the first column represents time (sec) and the following columns represent detrended Ca2+ traces from multiple islets. (ZIP) [file pone.0183569.s001.zip › data_1000I_120s_4.txt]

1 -0.17287 -0.22988 -0.22422 -0.15333 -0.12 -0.10051 -0.0068504 -0.12667 -0.088432
2 -0.16451 -0.22558 -0.22206 -0.14958 -0.10873 -0.0804 -0.0016349 -0.11014 -0.10152
3 -0.15376 -0.21816 -0.22414 -0.15815 -0.1027 -0.095047 0.0089157 -0.11444 -0.088601
4 -0.1815 -0.22535 -0.23487 -0.16438 -0.11659 -0.10023 -0.01267 -0.12659 -0.096808
5 -0.164 -0.22251 -0.22251 -0.14637 -0.10398 -0.079381 0.016085 -0.1156 -0.094136
6 -0.15235 -0.22053 -0.21591 -0.14363 -0.10197 -0.090912 0.019212 -0.11853 -0.089995
7 -0.14463 -0.20704 -0.19893 -0.14651 -0.10077 -0.071464 -0.015182 -0.12037 -0.088803
8 -0.17674 -0.23914 -0.2443 -0.16293 -0.12371 -0.10381 -0.0037704 -0.1294 -0.1003
9 -0.16143 -0.22775 -0.21323 -0.15398 -0.11937 -0.10473 0.0062858 -0.11339 -0.10645
10 -0.17427 -0.23758 -0.23955 -0.15417 -0.12873 -0.099097 -0.011695 -0.1205 -0.087429
11 -0.16485 -0.22048 -0.21708 -0.14203 -0.11131 -0.078151 -0.033701 -0.11741 -0.10538
12 -0.14911 -0.23628 -0.21703 -0.14335 -0.10935 -0.094239 -0.0062414 -0.1117 -0.086938
13 -0.15157 -0.23323 -0.22078 -0.1297 -0.10534 -0.072637 0.0020852 -0.11527 -0.091057
14 -0.1646 -0.2287 -0.21493 -0.149 -0.12101 -0.08183 0.012274 -0.11267 -0.083054
15 -0.15586 -0.22941 -0.21998 -0.14314 -0.10107 -0.092722 -0.0082137 -0.11995 -0.10269
16 -0.1679 -0.23841 -0.22508 -0.14514 -0.13266 -0.093175 -0.018084 -0.11466 -0.10608
17 -0.16726 -0.23876 -0.22268 -0.14997 -0.1142 -0.084407 -0.031439 -0.11192 -0.090074
18 -0.15175 -0.22889 -0.23151 -0.14647 -0.10199 -0.082363 -0.01515 -0.11248 -0.078188
19 -0.15583 -0.23348 -0.2209 -0.13394 -0.10601 -0.084956 0.02665 -0.12065 -0.086731
20 -0.15291 -0.21065 -0.21127 -0.12358 -0.11311 -0.070701 -0.011143 -0.1021 -0.088643
21 -0.1411 -0.21517 -0.19793 -0.12598 -0.097343 -0.076732 -0.0097225 -0.10016 -0.073463
22 -0.12918 -0.19421 -0.19339 -0.1008 -0.093619 -0.055102 0.035391 -0.096723 -0.077321
23 -0.16262 -0.22566 -0.21439 -0.12027 -0.1137 -0.077599 -0.014521 -0.10029 -0.085893
24 -0.17036 -0.24678 -0.24326 -0.16079 -0.13452 -0.10466 -0.015896 -0.11829 -0.10703
25 -0.14944 -0.23732 -0.23208 -0.14127 -0.093857 -0.10089 -0.024766 -0.10606 -0.079271
26 -0.15033 -0.23259 -0.21465 -0.12851 -0.097336 -0.10853 0.018271 -0.11194 -0.089183
27 -0.17058 -0.223 -0.2337 -0.1336 -0.12934 -0.10986 -0.0076339 -0.10429 -0.086181
28 -0.14132 -0.23291 -0.21202 -0.13099 -0.097249 -0.091686 0.00068916 -0.10946 -0.086842
29 -0.14901 -0.21605 -0.21339 -0.13326 -0.08784 -0.082024 -0.019966 -0.10171 -0.087279
30 -0.1557 -0.21562 -0.20503 -0.14394 -0.10396 -0.097593 0.001727 -0.10803 -0.097196
31 -0.14935 -0.21572 -0.2152 -0.12379 -0.10488 -0.083087 -0.002161 -0.10528 -0.097031
32 -0.16507 -0.22539 -0.22162 -0.13599 -0.11808 -0.081374 0.0039321 -0.10461 -0.089685
33 -0.15563 -0.21943 -0.21647 -0.13445 -0.14041 -0.095519 -0.011583 -0.10843 -0.085988
34 -0.16526 -0.21949 -0.22291 -0.13666 -0.13319 -0.10023 -0.023804 -0.119 -0.10207
35 -0.14603 -0.17575 -0.18203 -0.11535 -0.081088 -0.058949 0.0055767 -0.08588 -0.062113
36 -0.14658 -0.21882 -0.21201 -0.12971 -0.1228 -0.11103 -0.0011584 -0.10136 -0.095024
37 -0.1534 -0.21985 -0.21458 -0.14257 -0.11565 -0.08416 -0.017736 -0.10786 -0.087035
38 -0.14821 -0.22065 -0.21258 -0.12775 -0.094866 -0.10313 0.012479 -0.11775 -0.092788
39 -0.15066 -0.21369 -0.20177 -0.11526 -0.099941 -0.07845 0.021744 -0.10565 -0.072968
40 -0.14465 -0.21059 -0.19852 -0.10966 -0.093811 -0.086877 -0.016137 -0.095662 -0.065743
41 -0.1418 -0.22142 -0.22809 -0.12463 -0.095584 -0.098233 -0.010548 -0.11478 -0.069478
42 -0.13354 -0.20616 -0.2033 -0.11873 -0.10306 -0.075854 0.0097232 -0.10271 -0.068303
43 -0.14734 -0.2219 -0.21371 -0.13386 -0.11708 -0.086463 -0.03004 -0.10591 -0.072742
44 -0.14909 -0.21364 -0.20201 -0.13478 -0.10953 -0.079401 0.0038617 -0.11697 -0.068935
45 -0.14815 -0.20435 -0.19865 -0.12292 -0.11184 -0.092724 0.00047056 -0.10202 -0.069673
46 -0.14939 -0.22325 -0.22716 -0.13428 -0.1105 -0.11549 -0.0065308 -0.11435 -0.096478
47 -0.15275 -0.20975 -0.20403 -0.12469 -0.097438 -0.10339 0.0033951 -0.10947 -0.069124
48 -0.15468 -0.22337 -0.21669 -0.13225 -0.11622 -0.098133 -0.03453 -0.10983 -0.081429
49 -0.14442 -0.22065 -0.19778 -0.12096 -0.10461 -0.083151 0.0019017 -0.10389 -0.087426
50 -0.15513 -0.21592 -0.21537 -0.10746 -0.10169 -0.097735 -0.0033993 -0.11066 -0.086283
51 -0.15778 -0.24372 -0.22527 -0.11718 -0.11437 -0.10611 -0.029718 -0.11419 -0.079128
52 -0.14876 -0.2171 -0.21112 -0.13211 -0.10822 -0.092596 -0.034208 -0.099813 -0.087939
53 -0.15036 -0.21499 -0.20388 -0.13295 -0.11243 -0.086655 -0.012718 -0.098132 -0.078297
54 -0.14647 -0.21817 -0.20383 -0.11886 -0.11393 -0.10002 0.024824 -0.095708 -0.084119
55 -0.13684 -0.20865 -0.20427 -0.10617 -0.099066 -0.07889 -0.0034313 -0.10435 -0.092161
56 -0.15947 -0.23596 -0.22921 -0.13081 -0.11715 -0.11345 -0.021535 -0.11569 -0.089396
57 -0.15369 -0.22529 -0.22299 -0.14392 -0.12259 -0.1125 -0.019989 -0.10963 -0.087412
58 -0.15917 -0.22091 -0.21784 -0.12406 -0.11305 -0.095883 -0.030221 -0.10748 -0.092595
59 -0.17525 -0.22938 -0.23309 -0.13227 -0.15309 -0.12689 -0.025184 -0.10963 -0.076841
60 -0.16033 -0.23446 -0.22839 -0.12454 -0.11891 -0.11042 -0.023653 -0.11752 -0.074001
61 -0.1423 -0.2038 -0.20004 -0.10942 -0.10381 -0.092272 0.026871 -0.090659 -0.074386
62 -0.14645 -0.20676 -0.20616 -0.11076 -0.11158 -0.096814 -0.013126 -0.11041 -0.087751
63 -0.13728 -0.21082 -0.20776 -0.10709 -0.09933 -0.096555 -0.012344 -0.1165 -0.074496
64 -0.13639 -0.20737 -0.20633 -0.11666 -0.10574 -0.090508 -0.030948 -0.10845 -0.080115
65 -0.13338 -0.22153 -0.21237 -0.10835 -0.10475 -0.092149 -0.013597 -0.10148 -0.08426
66 -0.15601 -0.22097 -0.22035 -0.13152 -0.11403 -0.098437 -0.043937 -0.10457 -0.089191
67 -0.14602 -0.2168 -0.216 -0.12018 -0.10036 -0.10345 -0.01571 -0.096465 -0.051214
68 -0.15486 -0.2294 -0.21471 -0.12009 -0.11681 -0.0997 -0.014966 -0.11278 -0.07491
69 -0.13865 -0.21804 -0.18806 -0.10216 -0.080029 -0.082122 -0.021179 -0.10027 -0.079666
70 -0.14248 -0.23465 -0.2131 -0.12043 -0.11032 -0.11967 -0.051554 -0.10071 -0.072004
71 -0.13859 -0.21732 -0.20229 -0.11578 -0.090558 -0.090281 0.0073516 -0.098701 -0.070355
72 -0.13599 -0.22515 -0.20565 -0.11212 -0.10135 -0.088666 0.0096326 -0.10362 -0.067298
73 -0.15335 -0.23476 -0.22201 -0.12445 -0.12438 -0.11619 -0.032044 -0.1131 -0.082788
74 -0.13231 -0.21171 -0.21805 -0.1253 -0.10133 -0.10095 -0.052383 -0.091202 -0.068906
75 -0.13803 -0.21735 -0.20264 -0.12584 -0.10101 -0.089765 0.00039589 -0.11063 -0.079101
76 -0.13813 -0.23745 -0.22103 -0.11085 -0.11215 -0.097852 -0.029847 -0.11295 -0.058302
77 -0.12712 -0.21785 -0.22016 -0.12162 -0.098913 -0.09737 -0.014212 -0.11043 -0.084357
78 -0.13422 -0.23553 -0.21508 -0.13201 -0.10644 -0.11178 -0.037041 -0.12145 -0.082973
79 -0.13074 -0.23464 -0.23132 -0.12746 -0.1186 -0.11568 -0.066568 -0.11149 -0.086334
80 -0.13902 -0.22107 -0.21036 -0.12971 -0.10743 -0.099542 -0.032743 -0.10218 -0.085107
81 -0.12393 -0.21971 -0.20245 -0.10294 -0.10371 -0.089566 -0.0094166 -0.10118 -0.07705
82 -0.11394 -0.20126 -0.17787 -0.089922 -0.084104 -0.084908 0.021832 -0.087559 -0.055489
83 -0.12965 -0.22318 -0.20735 -0.097703 -0.11279 -0.11341 -0.018491 -0.10105 -0.085911
84 -0.12316 -0.22929 -0.19339 -0.10131 -0.10252 -0.097439 0.0012138 -0.088524 -0.090219
85 -0.12932 -0.21333 -0.20321 -0.11394 -0.093328 -0.09443 0.007185 -0.094322 -0.082452
86 -0.12463 -0.21271 -0.19978 -0.10213 -0.095515 -0.078623 0.027511 -0.0933 -0.068201
87 -0.1448 -0.23341 -0.23453 -0.12656 -0.13671 -0.11617 -0.041138 -0.10388 -0.091103
88 -0.12723 -0.23112 -0.20175 -0.10264 -0.11832 -0.083706 0.0085457 -0.10132 -0.07905
89 -0.12778 -0.20872 -0.18367 -0.096802 -0.10259 -0.078964 -0.00092283 -0.095397 -0.073488
90 -0.13852 -0.23127 -0.21257 -0.12224 -0.10995 -0.088757 -0.010244 -0.10706 -0.080587
91 -0.14426 -0.229 -0.21598 -0.1293 -0.11864 -0.10512 -0.027767 -0.11686 -0.088779
92 -0.12326 -0.20072 -0.20054 -0.10049 -0.10659 -0.092452 -0.012507 -0.10913 -0.081027
93 -0.12223 -0.21606 -0.20045 -0.10826 -0.11116 -0.095094 -0.043242 -0.10246 -0.084636
94 -0.12675 -0.20914 -0.21095 -0.093905 -0.10857 -0.085861 -0.020289 -0.095985 -0.047695
95 -0.14804 -0.22573 -0.20925 -0.11663 -0.097183 -0.086147 -0.015892 -0.1117 -0.083715
96 -0.12613 -0.21498 -0.18812 -0.10186 -0.11103 -0.071247 0.0070184 -0.10366 -0.098137
97 -0.10971 -0.2066 -0.19689 -0.096059 -0.08562 -0.095826 -0.012845 -0.096428 -0.075968
98 -0.11993 -0.21559 -0.2031 -0.096769 -0.092219 -0.084577 -0.036215 -0.089064 -0.046776
99 -0.13856 -0.22957 -0.21245 -0.10715 -0.11441 -0.093157 -0.036554 -0.10969 -0.072332
100 -0.15286 -0.22848 -0.21652 -0.12948 -0.11354 -0.10756 -0.052445 -0.11162 -0.09445
101 -0.14924 -0.21995 -0.20826 -0.10779 -0.10064 -0.10687 -0.033429 -0.10376 -0.088755
102 -0.14116 -0.22127 -0.20863 -0.10303 -0.11674 -0.11556 -0.033956 -0.10097 -0.073483
103 -0.12994 -0.2011 -0.19531 -0.077146 -0.083257 -0.095745 0.0077885 -0.095208 -0.080454
104 -0.12011 -0.19687 -0.17306 -0.094202 -0.091855 -0.085036 0.027725 -0.090799 -0.063629
105 -0.13993 -0.20601 -0.21311 -0.10548 -0.086748 -0.12036 -0.014295 -0.098385 -0.060335
106 -0.14838 -0.22123 -0.2159 -0.12011 -0.1082 -0.11695 -0.0092134 -0.11617 -0.082262
107 -0.15883 -0.22423 -0.22148 -0.13558 -0.12254 -0.12531 -0.057687 -0.1203 -0.085043
108 -0.15119 -0.22447 -0.21599 -0.12332 -0.10888 -0.12184 -0.04761 -0.11251 -0.10344
109 -0.14407 -0.21934 -0.20351 -0.09806 -0.104 -0.12201 -0.011133 -0.10132 -0.070671
110 -0.13521 -0.19626 -0.19248 -0.092595 -0.091806 -0.099614 -0.0098323 -0.10591 -0.08206
111 -0.14349 -0.21248 -0.21315 -0.11903 -0.096012 -0.10595 -0.036038 -0.10405 -0.092261
112 -0.13946 -0.22181 -0.19119 -0.11324 -0.10797 -0.1106 -0.035132 -0.10824 -0.095352
113 -0.1373 -0.2025 -0.20175 -0.1228 -0.099444 -0.098604 -0.021394 -0.10759 -0.071282
114 -0.14542 -0.19607 -0.19159 -0.1081 -0.095901 -0.10292 -0.01008 -0.10996 -0.085384
115 -0.13434 -0.22612 -0.22117 -0.11344 -0.12157 -0.12519 -0.049732 -0.10786 -0.072964
116 -0.15402 -0.22933 -0.21477 -0.12132 -0.11751 -0.10199 -0.025429 -0.11011 -0.081842
117 -0.15247 -0.23828 -0.23937 -0.12334 -0.13301 -0.12716 -0.043428 -0.13178 -0.10593
118 -0.14921 -0.21659 -0.22439 -0.12601 -0.10706 -0.096786 -0.033008 -0.10516 -0.081329
119 -0.14397 -0.21867 -0.2043 -0.094598 -0.1069 -0.10139 -0.010717 -0.1183 -0.090431
120 -0.16123 -0.22807 -0.22212 -0.13836 -0.11625 -0.11992 -0.051638 -0.12275 -0.085079
121 -0.15274 -0.23163 -0.2162 -0.13 -0.12304 -0.11892 -0.022353 -0.11515 -0.078191
122 -0.14167 -0.2245 -0.21074 -0.1143 -0.12011 -0.10598 -0.010498 -0.10516 -0.067721
123 -0.1479 -0.22408 -0.21791 -0.10393 -0.10984 -0.11315 -0.022265 -0.12463 -0.10258
124 -0.14726 -0.21955 -0.21284 -0.1098 -0.10641 -0.10465 -0.022914 -0.10074 -0.083925
125 -0.13489 -0.21369 -0.19878 -0.099707 -0.095551 -0.073151 -0.015558 -0.08705 -0.061777
126 -0.135 -0.20784 -0.19942 -0.10668 -0.09984 -0.11553 0.015226 -0.09749 -0.056939
127 -0.13287 -0.22834 -0.21822 -0.1108 -0.11308 -0.10402 -0.02556 -0.10368 -0.07351
128 -0.14705 -0.22464 -0.21353 -0.11048 -0.12167 -0.090348 -0.010897 -0.11276 -0.077509
129 -0.14783 -0.2324 -0.22076 -0.10385 -0.11897 -0.11726 -0.033543 -0.11874 -0.095648
130 -0.14486 -0.23538 -0.21232 -0.12857 -0.12056 -0.10215 0.011569 -0.11134 -0.092498
131 -0.14589 -0.2092 -0.20122 -0.1015 -0.08826 -0.1039 -0.026945 -0.10037 -0.053464
132 -0.14008 -0.22947 -0.20447 -0.10826 -0.083352 -0.097275 -0.029441 -0.099056 -0.090163
133 -0.13867 -0.23676 -0.20303 -0.10243 -0.093577 -0.11833 -0.023624 -0.11479 -0.08068
134 -0.14836 -0.21944 -0.20482 -0.11601 -0.11384 -0.11047 -0.029234 -0.1037 -0.090067
135 -0.15091 -0.21969 -0.21202 -0.1176 -0.10254 -0.11858 -0.027843 -0.11086 -0.09605
136 -0.15253 -0.22241 -0.19987 -0.11912 -0.10999 -0.12101 -0.037873 -0.1191 -0.088684
137 -0.15841 -0.22423 -0.21191 -0.13144 -0.11735 -0.12288 -0.032337 -0.11495 -0.092562
138 -0.14243 -0.22878 -0.21935 -0.10733 -0.11028 -0.13155 -0.035549 -0.10712 -0.061893
139 -0.13065 -0.21796 -0.20416 -0.10348 -0.089701 -0.11152 -0.043562 -0.099716 -0.067369
140 -0.14061 -0.23857 -0.22224 -0.099593 -0.10452 -0.13065 -0.050439 -0.10433 -0.06374
141 -0.14277 -0.24048 -0.22919 -0.12862 -0.11945 -0.12204 -0.049015 -0.11415 -0.099283
142 -0.14032 -0.22224 -0.2042 -0.10107 -0.11249 -0.11816 -0.016619 -0.1119 -0.067396
143 -0.13834 -0.22109 -0.2042 -0.12052 -0.12374 -0.11431 -0.042729 -0.11974 -0.071471
144 -0.14391 -0.24083 -0.22989 -0.13093 -0.11986 -0.12211 -0.063687 -0.11272 -0.10069
145 -0.14105 -0.23227 -0.21906 -0.11416 -0.10811 -0.12168 -0.059434 -0.10663 -0.074914
146 -0.13272 -0.22764 -0.20962 -0.10274 -0.1098 -0.12725 -0.037862 -0.11501 -0.075298
147 -0.13765 -0.23039 -0.20414 -0.099996 -0.11009 -0.1098 -0.020345 -0.11852 -0.089747
148 -0.1536 -0.24213 -0.23235 -0.12383 -0.13559 -0.13327 -0.056515 -0.11695 -0.064308
149 -0.15355 -0.23674 -0.21596 -0.12883 -0.11313 -0.12016 -0.049427 -0.12059 -0.093405
150 -0.1607 -0.24116 -0.21411 -0.12744 -0.10723 -0.10863 -0.052698 -0.10993 -0.090969
151 -0.14363 -0.24369 -0.21123 -0.12983 -0.12396 -0.13659 -0.072533 -0.11529 -0.089395
152 -0.14533 -0.22512 -0.21577 -0.10902 -0.1146 -0.12005 -0.053337 -0.10142 -0.089156
153 -0.14243 -0.21808 -0.20481 -0.10845 -0.087218 -0.10682 -0.046988 -0.095694 -0.071273
154 -0.14521 -0.23575 -0.21302 -0.117 -0.11789 -0.10938 -0.036221 -0.11296 -0.087595
155 -0.13057 -0.22872 -0.20508 -0.10698 -0.10269 -0.12919 -0.040326 -0.097689 -0.078176
156 -0.13202 -0.22128 -0.20707 -0.09899 -0.10538 -0.10772 -0.031438 -0.098346 -0.070082
157 -0.1535 -0.24419 -0.22127 -0.11006 -0.12653 -0.1293 -0.041457 -0.10748 -0.098155
158 -0.14128 -0.23517 -0.22725 -0.10074 -0.1069 -0.1315 -0.072671 -0.11767 -0.086142
159 -0.13292 -0.20702 -0.18811 -0.10493 -0.080184 -0.11453 -0.039496 -0.10441 -0.078688
160 -0.14369 -0.24071 -0.21919 -0.10908 -0.10685 -0.10705 -0.025521 -0.11057 -0.085549
161 -0.15234 -0.23608 -0.22859 -0.11905 -0.10929 -0.1344 -0.056872 -0.11686 -0.073295
162 -0.16253 -0.25439 -0.22572 -0.12415 -0.13395 -0.13842 -0.058269 -0.1176 -0.088649
163 -0.13606 -0.231 -0.21264 -0.099052 -0.10233 -0.12752 -0.053247 -0.1032 -0.081968
164 -0.15388 -0.23284 -0.2099 -0.10959 -0.11876 -0.12524 -0.023086 -0.12576 -0.084567
165 -0.15712 -0.24593 -0.22931 -0.13233 -0.14371 -0.15172 -0.044338 -0.13533 -0.10122
166 -0.16933 -0.24677 -0.2218 -0.10639 -0.13281 -0.12774 -0.046472 -0.11905 -0.088439
167 -0.14896 -0.23036 -0.21783 -0.096548 -0.1149 -0.12724 -0.057879 -0.11897 -0.086675
168 -0.15074 -0.2385 -0.21187 -0.097465 -0.10969 -0.13096 -0.057856 -0.12407 -0.069299
169 -0.16297 -0.24077 -0.23883 -0.12249 -0.11555 -0.14133 -0.062893 -0.10514 -0.10292
170 -0.16867 -0.24556 -0.2316 -0.11613 -0.1405 -0.13199 -0.068177 -0.12637 -0.085093
171 -0.17249 -0.27403 -0.24571 -0.12078 -0.13335 -0.16138 -0.057458 -0.11991 -0.083632
172 -0.16081 -0.24752 -0.22348 -0.11144 -0.12552 -0.15045 -0.073783 -0.12826 -0.088577
173 -0.15693 -0.25699 -0.23608 -0.12071 -0.13779 -0.15817 -0.094505 -0.12999 -0.099469
174 -0.16223 -0.25357 -0.2357 -0.11682 -0.1177 -0.16441 -0.045012 -0.12618 -0.11362
175 -0.17464 -0.27158 -0.24811 -0.12727 -0.13216 -0.16373 -0.083933 -0.12708 -0.13692
176 -0.17182 -0.27348 -0.25531 -0.12706 -0.1308 -0.1692 -0.075707 -0.14755 -0.109
177 -0.15188 -0.2506 -0.22059 -0.10391 -0.12484 -0.15259 -0.080261 -0.12349 -0.10582
178 -0.18145 -0.27271 -0.2475 -0.10966 -0.15168 -0.19411 -0.075156 -0.14663 -0.12097
179 -0.16583 -0.26337 -0.24873 -0.094 -0.13277 -0.17398 -0.0755 -0.13544 -0.12412
180 -0.15879 -0.25731 -0.24183 -0.098094 -0.12902 -0.17937 -0.068598 -0.14437 -0.1329
181 -0.15313 -0.2696 -0.23562 -0.10242 -0.14422 -0.15504 -0.081637 -0.12995 -0.13348
182 -0.17474 -0.27193 -0.22935 -0.10663 -0.13209 -0.16822 -0.071285 -0.14234 -0.1185
183 -0.15316 -0.24428 -0.21165 -0.10675 -0.097404 -0.13967 -0.065692 -0.12607 -0.096528
184 -0.17063 -0.29043 -0.25623 -0.12091 -0.14949 -0.16342 -0.072941 -0.14687 -0.14725
185 -0.17779 -0.26638 -0.23316 -0.11652 -0.12934 -0.17569 -0.097437 -0.1354 -0.13038
186 -0.18733 -0.3042 -0.26644 -0.14745 -0.16575 -0.20341 -0.10884 -0.1458 -0.14382
187 -0.15582 -0.25404 -0.22765 -0.099517 -0.12025 -0.16559 -0.076101 -0.14206 -0.11546
188 -0.18971 -0.28289 -0.25257 -0.1139 -0.13827 -0.19013 -0.10147 -0.14176 -0.13585
189 -0.17273 -0.27166 -0.23873 -0.12426 -0.12742 -0.1724 -0.08546 -0.13547 -0.11843
190 -0.18357 -0.2832 -0.25914 -0.11533 -0.14081 -0.18462 -0.070455 -0.13948 -0.12852
191 -0.17797 -0.26813 -0.2506 -0.11052 -0.15595 -0.1908 -0.084836 -0.14587 -0.1291
192 -0.19855 -0.29541 -0.27155 -0.12447 -0.1536 -0.19026 -0.10122 -0.15953 -0.1481
193 -0.19341 -0.30301 -0.27761 -0.13589 -0.15761 -0.20668 -0.11743 -0.15093 -0.15152
194 -0.21176 -0.31043 -0.29861 -0.15297 -0.17402 -0.23235 -0.12287 -0.16833 -0.16139
195 -0.19058 -0.28448 -0.25553 -0.10319 -0.14732 -0.19029 -0.07977 -0.15738 -0.16021
196 -0.20361 -0.31313 -0.28031 -0.14569 -0.17804 -0.22272 -0.13127 -0.16085 -0.1568
197 -0.19599 -0.3003 -0.25881 -0.10439 -0.1539 -0.18838 -0.10524 -0.15789 -0.1416
198 -0.19846 -0.29658 -0.26937 -0.11709 -0.1694 -0.20234 -0.071039 -0.15202 -0.14439
199 -0.20136 -0.29777 -0.27605 -0.12452 -0.17132 -0.21594 -0.10757 -0.15972 -0.15882
200 -0.20802 -0.30224 -0.27122 -0.12821 -0.16362 -0.2011 -0.08546 -0.16685 -0.1634
201 -0.1984 -0.32 -0.27946 -0.1351 -0.19267 -0.21539 -0.12544 -0.16923 -0.1441
202 -0.21095 -0.31378 -0.29755 -0.12778 -0.18215 -0.23599 -0.12598 -0.16572 -0.16483
203 -0.21438 -0.3195 -0.29416 -0.13499 -0.18891 -0.24162 -0.11248 -0.17646 -0.15788
204 -0.21503 -0.31551 -0.28855 -0.13387 -0.19004 -0.22719 -0.10318 -0.17825 -0.18415
205 -0.20227 -0.29612 -0.2722 -0.11355 -0.15593 -0.22114 -0.085633 -0.15348 -0.1605
206 -0.21083 -0.324 -0.29236 -0.13083 -0.17866 -0.23147 -0.1179 -0.16671 -0.1765
207 -0.2295 -0.31713 -0.29042 -0.13651 -0.18779 -0.23333 -0.11732 -0.18023 -0.18732
208 -0.22757 -0.32996 -0.29273 -0.13978 -0.18842 -0.23115 -0.12856 -0.18055 -0.17432
209 -0.21865 -0.31436 -0.26793 -0.12389 -0.17545 -0.22369 -0.10151 -0.16414 -0.18803
210 -0.21205 -0.28531 -0.26141 -0.10141 -0.15429 -0.20621 -0.085018 -0.15865 -0.15779
211 -0.2362 -0.34567 -0.30258 -0.12929 -0.19736 -0.23958 -0.11955 -0.19343 -0.19621
212 -0.22703 -0.32207 -0.28403 -0.13429 -0.17948 -0.23467 -0.13247 -0.17513 -0.18931
213 -0.22195 -0.32405 -0.29033 -0.12638 -0.18965 -0.23442 -0.090648 -0.17785 -0.1928
214 -0.232 -0.33817 -0.29761 -0.144 -0.17653 -0.24415 -0.12599 -0.18538 -0.19661
215 -0.22839 -0.34346 -0.29495 -0.13739 -0.17265 -0.25912 -0.15424 -0.18416 -0.19779
216 -0.23949 -0.34607 -0.30865 -0.14791 -0.21535 -0.24653 -0.16162 -0.18377 -0.20982
217 -0.2422 -0.34332 -0.31199 -0.14157 -0.20457 -0.25536 -0.15785 -0.18747 -0.21901
218 -0.24714 -0.34465 -0.29602 -0.13335 -0.19997 -0.24839 -0.13365 -0.18598 -0.20223
219 -0.22801 -0.33731 -0.30651 -0.1138 -0.18364 -0.25754 -0.12576 -0.17746 -0.20153
220 -0.24026 -0.3535 -0.32461 -0.14099 -0.20092 -0.26818 -0.1768 -0.18227 -0.20752
221 -0.22691 -0.32333 -0.29519 -0.13447 -0.17762 -0.24092 -0.13564 -0.18172 -0.2072
222 -0.24843 -0.32317 -0.30212 -0.13737 -0.19411 -0.25426 -0.13841 -0.18503 -0.20026
223 -0.23844 -0.33353 -0.30443 -0.13512 -0.19937 -0.2554 -0.13199 -0.17906 -0.20589
224 -0.23846 -0.34448 -0.29773 -0.13368 -0.18718 -0.25135 -0.13851 -0.18391 -0.21995
225 -0.23049 -0.32652 -0.28924 -0.12695 -0.1877 -0.26218 -0.1304 -0.1871 -0.19632
226 -0.23535 -0.32453 -0.30903 -0.13002 -0.17592 -0.26453 -0.16323 -0.19192 -0.20627
227 -0.22565 -0.32609 -0.29486 -0.12921 -0.18949 -0.24376 -0.13994 -0.18538 -0.21397
228 -0.23582 -0.32607 -0.2946 -0.13057 -0.17751 -0.25671 -0.1324 -0.19232 -0.19833
229 -0.2481 -0.33823 -0.29486 -0.14911 -0.18938 -0.28027 -0.15014 -0.19092 -0.22519
230 -0.26099 -0.34615 -0.32434 -0.16867 -0.20869 -0.29167 -0.18294 -0.19913 -0.21485
231 -0.26046 -0.36435 -0.33552 -0.15935 -0.21598 -0.28221 -0.17208 -0.19514 -0.2244
232 -0.24619 -0.34107 -0.3149 -0.12933 -0.20435 -0.2811 -0.15402 -0.19663 -0.21003
233 -0.26578 -0.35517 -0.32127 -0.15904 -0.20532 -0.27876 -0.17532 -0.19628 -0.22528
234 -0.25229 -0.35367 -0.3213 -0.14827 -0.21219 -0.2728 -0.19986 -0.19531 -0.22035
235 -0.24229 -0.33254 -0.30388 -0.1308 -0.1957 -0.25523 -0.13413 -0.18921 -0.21469
236 -0.24635 -0.35368 -0.31016 -0.13657 -0.20472 -0.27588 -0.16145 -0.2074 -0.22133
237 -0.26671 -0.34095 -0.31032 -0.14318 -0.18875 -0.27997 -0.17458 -0.20385 -0.22149
238 -0.25902 -0.35472 -0.31008 -0.13617 -0.20278 -0.28904 -0.15478 -0.19141 -0.19891
239 -0.26744 -0.36446 -0.32087 -0.15369 -0.204 -0.28556 -0.16759 -0.20221 -0.22668
240 -0.26209 -0.35624 -0.31941 -0.14329 -0.20787 -0.2994 -0.15685 -0.19955 -0.2288
241 -0.25787 -0.33479 -0.30242 -0.15415 -0.19295 -0.27164 -0.1316 -0.18968 -0.22738
242 -0.25709 -0.36953 -0.32701 -0.14098 -0.20201 -0.27706 -0.16132 -0.20012 -0.22992
243 -0.26417 -0.35093 -0.31501 -0.13886 -0.21954 -0.26871 -0.15837 -0.19203 -0.21837
244 -0.25964 -0.35146 -0.31616 -0.13687 -0.19859 -0.29093 -0.16163 -0.19724 -0.21952
245 -0.28121 -0.3767 -0.34214 -0.15997 -0.2456 -0.29596 -0.16501 -0.21258 -0.24006
246 -0.25985 -0.3498 -0.32271 -0.14837 -0.21656 -0.2824 -0.18239 -0.20243 -0.2275
247 -0.26504 -0.34499 -0.32154 -0.1349 -0.19416 -0.28443 -0.173 -0.20913 -0.21653
248 -0.28434 -0.35626 -0.33565 -0.15772 -0.21844 -0.2981 -0.16555 -0.21884 -0.23941
249 -0.25711 -0.33899 -0.32007 -0.13659 -0.19757 -0.28446 -0.16147 -0.20126 -0.23005
250 -0.25306 -0.35546 -0.31507 -0.14118 -0.20532 -0.27664 -0.16503 -0.19874 -0.23641
251 -0.26879 -0.35391 -0.33548 -0.15638 -0.20899 -0.28916 -0.15816 -0.20041 -0.22092
252 -0.26249 -0.34659 -0.32678 -0.13487 -0.20967 -0.28359 -0.18297 -0.19644 -0.20879
253 -0.26077 -0.33548 -0.30581 -0.1298 -0.18448 -0.26623 -0.16995 -0.18957 -0.2358
254 -0.26496 -0.33729 -0.30967 -0.14706 -0.20983 -0.29013 -0.18692 -0.20544 -0.22894
255 -0.25053 -0.33439 -0.3062 -0.15048 -0.19543 -0.2657 -0.16336 -0.19707 -0.20992
256 -0.26336 -0.3552 -0.32853 -0.12749 -0.20348 -0.28168 -0.17026 -0.21061 -0.23494
257 -0.2554 -0.33611 -0.31658 -0.14096 -0.19651 -0.28356 -0.17922 -0.2029 -0.22569
258 -0.28023 -0.35954 -0.32411 -0.16411 -0.23373 -0.28513 -0.18538 -0.21088 -0.23397
259 -0.26677 -0.34778 -0.32423 -0.13117 -0.19746 -0.27475 -0.1799 -0.20522 -0.21108
260 -0.26822 -0.34844 -0.32432 -0.15817 -0.21592 -0.28394 -0.16855 -0.21231 -0.23711
261 -0.27137 -0.32895 -0.31615 -0.14927 -0.20845 -0.28724 -0.13249 -0.2077 -0.22501
262 -0.27076 -0.3398 -0.31302 -0.14184 -0.20034 -0.27676 -0.1441 -0.20883 -0.22591
263 -0.26834 -0.34733 -0.31235 -0.13864 -0.19951 -0.27668 -0.16441 -0.21397 -0.22463
264 -0.27673 -0.35243 -0.32966 -0.14743 -0.20027 -0.2866 -0.1728 -0.21662 -0.22039
265 -0.26908 -0.3544 -0.32509 -0.14878 -0.21951 -0.29003 -0.16212 -0.21691 -0.22939
266 -0.27069 -0.34565 -0.31606 -0.14655 -0.21924 -0.28692 -0.16625 -0.20635 -0.25164
267 -0.26659 -0.34891 -0.32127 -0.13873 -0.20934 -0.2906 -0.16779 -0.20729 -0.23369
268 -0.27694 -0.33879 -0.31553 -0.12738 -0.19689 -0.28153 -0.15907 -0.20823 -0.22796
269 -0.27908 -0.33839 -0.33066 -0.14578 -0.20689 -0.29781 -0.1969 -0.22131 -0.23311
270 -0.28179 -0.33982 -0.32298 -0.15407 -0.19595 -0.29309 -0.16878 -0.20167 -0.23862
271 -0.28127 -0.34315 -0.32196 -0.14677 -0.19361 -0.28269 -0.14691 -0.21081 -0.22623
272 -0.27612 -0.3371 -0.32275 -0.13899 -0.19087 -0.27475 -0.16036 -0.20445 -0.23768
273 -0.27056 -0.34787 -0.32643 -0.15316 -0.21493 -0.29459 -0.1793 -0.22115 -0.24081
274 -0.26691 -0.33747 -0.31676 -0.15191 -0.20759 -0.29098 -0.16712 -0.21621 -0.22388
275 -0.263 -0.32196 -0.31178 -0.13005 -0.19796 -0.26827 -0.13726 -0.20513 -0.24428
276 -0.27744 -0.34208 -0.31628 -0.15288 -0.2172 -0.28473 -0.16274 -0.21495 -0.22756
277 -0.28378 -0.34574 -0.32037 -0.15406 -0.21302 -0.29002 -0.15803 -0.21225 -0.21975
278 -0.28083 -0.34813 -0.3325 -0.15259 -0.21225 -0.28431 -0.19495 -0.2152 -0.23627
279 -0.27396 -0.3292 -0.30329 -0.13694 -0.17704 -0.28178 -0.1626 -0.19854 -0.23184
280 -0.28808 -0.35405 -0.33819 -0.15896 -0.21689 -0.29821 -0.18979 -0.21346 -0.23272
281 -0.28919 -0.34875 -0.32509 -0.15372 -0.22609 -0.30748 -0.17427 -0.22456 -0.2388
282 -0.26756 -0.33111 -0.31386 -0.13078 -0.19986 -0.27957 -0.13869 -0.2121 -0.24063
283 -0.27565 -0.34726 -0.32692 -0.14053 -0.19972 -0.29472 -0.1774 -0.21519 -0.25141
284 -0.2807 -0.35815 -0.32882 -0.15684 -0.21068 -0.29547 -0.17386 -0.21473 -0.24483
285 -0.28005 -0.3357 -0.31392 -0.15144 -0.19879 -0.26822 -0.16662 -0.21571 -0.23638
286 -0.28647 -0.34928 -0.31928 -0.15143 -0.20346 -0.29052 -0.16949 -0.21084 -0.22386
287 -0.27634 -0.34493 -0.31809 -0.16558 -0.20677 -0.29684 -0.19515 -0.2197 -0.23166
288 -0.27784 -0.34825 -0.31785 -0.14495 -0.18061 -0.28221 -0.16306 -0.20503 -0.23522
289 -0.27658 -0.35117 -0.31105 -0.152 -0.1952 -0.28972 -0.14817 -0.21595 -0.2396
290 -0.28604 -0.35062 -0.31222 -0.1508 -0.19885 -0.29297 -0.15778 -0.21676 -0.22877
291 -0.27953 -0.3439 -0.31394 -0.14629 -0.20745 -0.2808 -0.16009 -0.21211 -0.2402
292 -0.27779 -0.34705 -0.3186 -0.15249 -0.20192 -0.28651 -0.18571 -0.21899 -0.23235
293 -0.27761 -0.34689 -0.30855 -0.14516 -0.19663 -0.28645 -0.17669 -0.20891 -0.2288
294 -0.27277 -0.34641 -0.31101 -0.14416 -0.20159 -0.29256 -0.17861 -0.21707 -0.23356
295 -0.28013 -0.35729 -0.31644 -0.14391 -0.20538 -0.28748 -0.16013 -0.22368 -0.24774
296 -0.28272 -0.332 -0.30973 -0.15223 -0.18722 -0.28396 -0.15468 -0.22535 -0.22712
297 -0.28118 -0.36557 -0.31985 -0.14009 -0.1917 -0.28654 -0.14848 -0.2163 -0.23323
298 -0.29673 -0.36091 -0.3273 -0.17464 -0.21422 -0.30519 -0.16529 -0.23081 -0.25032
299 -0.27295 -0.34142 -0.30984 -0.15257 -0.20206 -0.28017 -0.16726 -0.21515 -0.23908
300 -0.27094 -0.34388 -0.30787 -0.1453 -0.19112 -0.28589 -0.14387 -0.21375 -0.25323
301 -0.28443 -0.35029 -0.33443 -0.15784 -0.22126 -0.29452 -0.17949 -0.20889 -0.23568
302 -0.27622 -0.34296 -0.32244 -0.14523 -0.20383 -0.27253 -0.16842 -0.20809 -0.22712
303 -0.27672 -0.33643 -0.30168 -0.13231 -0.17702 -0.27565 -0.13274 -0.20983 -0.23025
304 -0.27732 -0.34433 -0.31659 -0.1475 -0.20693 -0.27935 -0.16423 -0.21251 -0.25313
305 -0.27668 -0.31673 -0.29998 -0.13329 -0.18705 -0.27821 -0.12519 -0.21065 -0.23696
306 -0.2927 -0.35797 -0.32206 -0.16165 -0.22239 -0.29539 -0.17474 -0.22149 -0.2305
307 -0.28121 -0.34274 -0.31419 -0.1511 -0.21398 -0.28755 -0.15528 -0.22095 -0.25031
308 -0.29315 -0.35732 -0.32057 -0.15429 -0.21379 -0.31076 -0.17965 -0.22376 -0.25137
309 -0.26213 -0.33047 -0.29781 -0.13809 -0.17512 -0.28505 -0.15928 -0.20211 -0.22973
310 -0.27966 -0.34985 -0.31518 -0.15924 -0.20054 -0.29161 -0.16426 -0.22615 -0.24895
311 -0.28379 -0.35262 -0.31849 -0.15165 -0.20649 -0.29447 -0.15874 -0.22998 -0.24279
312 -0.27446 -0.33178 -0.29181 -0.13561 -0.18125 -0.29721 -0.14317 -0.21463 -0.24815
313 -0.28258 -0.36053 -0.31849 -0.15209 -0.22615 -0.2923 -0.16245 -0.23817 -0.24268
314 -0.28209 -0.35053 -0.31123 -0.15254 -0.19401 -0.28216 -0.1282 -0.21383 -0.24472
315 -0.28015 -0.35556 -0.3151 -0.13695 -0.2093 -0.28898 -0.15125 -0.2212 -0.24176
316 -0.27755 -0.35049 -0.29896 -0.14551 -0.19946 -0.28536 -0.14005 -0.22129 -0.24332
317 -0.27275 -0.34592 -0.2983 -0.14154 -0.20631 -0.29605 -0.14713 -0.21126 -0.25099
318 -0.28773 -0.3492 -0.31833 -0.15596 -0.21126 -0.30673 -0.14372 -0.21657 -0.24884
319 -0.24229 -0.32211 -0.27105 -0.10682 -0.17715 -0.27653 -0.095497 -0.19891 -0.22098
320 -0.27392 -0.34446 -0.289 -0.14857 -0.19342 -0.28489 -0.14099 -0.21559 -0.24118
321 -0.27273 -0.3305 -0.26821 -0.12324 -0.18568 -0.27794 -0.088507 -0.22227 -0.23472
322 -0.27063 -0.34841 -0.28803 -0.14114 -0.21706 -0.30565 -0.13721 -0.21737 -0.22657
323 -0.27597 -0.35014 -0.29537 -0.12252 -0.20102 -0.28311 -0.11555 -0.2244 -0.24195
324 -0.2594 -0.33482 -0.26758 -0.13517 -0.20084 -0.27065 -0.096164 -0.21363 -0.23283
325 -0.29215 -0.3312 -0.28905 -0.13776 -0.19912 -0.29 -0.13511 -0.22748 -0.22323
326 -0.25918 -0.32775 -0.28331 -0.1237 -0.19568 -0.27141 -0.11165 -0.21023 -0.22428
327 -0.25891 -0.33698 -0.26604 -0.11204 -0.20664 -0.26825 -0.10815 -0.20778 -0.21572
328 -0.27003 -0.34524 -0.28802 -0.13482 -0.20539 -0.28341 -0.13247 -0.20218 -0.21759
329 -0.25873 -0.32747 -0.27643 -0.13398 -0.1867 -0.26313 -0.11135 -0.20991 -0.22974
330 -0.25459 -0.31799 -0.26568 -0.12598 -0.17894 -0.26723 -0.10398 -0.20358 -0.21455
331 -0.26833 -0.33543 -0.27779 -0.15394 -0.18133 -0.28701 -0.15912 -0.21955 -0.23613
332 -0.26426 -0.32014 -0.26018 -0.13071 -0.18608 -0.26983 -0.10065 -0.20307 -0.21694
333 -0.27789 -0.34465 -0.28234 -0.14878 -0.20422 -0.28805 -0.15337 -0.21941 -0.21442
334 -0.29035 -0.3544 -0.29356 -0.16133 -0.2033 -0.30799 -0.14669 -0.2292 -0.24644
335 -0.28942 -0.3332 -0.28316 -0.14998 -0.19529 -0.2741 -0.14419 -0.22758 -0.22493
336 -0.29069 -0.34095 -0.2847 -0.16562 -0.21672 -0.29163 -0.15566 -0.22243 -0.23227
337 -0.26811 -0.30699 -0.25252 -0.12918 -0.1775 -0.26201 -0.11758 -0.21395 -0.22106
338 -0.28688 -0.33022 -0.28656 -0.14858 -0.21239 -0.29255 -0.15584 -0.22103 -0.22862
339 -0.27864 -0.30677 -0.26085 -0.14727 -0.19913 -0.26779 -0.13556 -0.21384 -0.22609
340 -0.26789 -0.3171 -0.25411 -0.1362 -0.19567 -0.27444 -0.11159 -0.21815 -0.22353
341 -0.27067 -0.32351 -0.25295 -0.1436 -0.19416 -0.26914 -0.14256 -0.21785 -0.23289
342 -0.2769 -0.32925 -0.2544 -0.15304 -0.1845 -0.27974 -0.15026 -0.21622 -0.21242
343 -0.27115 -0.32888 -0.26399 -0.12586 -0.21419 -0.27339 -0.14337 -0.21965 -0.2386
344 -0.26483 -0.33561 -0.26173 -0.13206 -0.20368 -0.28016 -0.13884 -0.23304 -0.22557
345 -0.28422 -0.33459 -0.26011 -0.14517 -0.18858 -0.27473 -0.15942 -0.23433 -0.2314
346 -0.26455 -0.30545 -0.23305 -0.14876 -0.17978 -0.25543 -0.12178 -0.20202 -0.21028
347 -0.27128 -0.32257 -0.25143 -0.13404 -0.19952 -0.26364 -0.11696 -0.21505 -0.21945
348 -0.26267 -0.31904 -0.22959 -0.11909 -0.1694 -0.25705 -0.12079 -0.20908 -0.23633
349 -0.2641 -0.32855 -0.24697 -0.14187 -0.18826 -0.27917 -0.1415 -0.22066 -0.23247
350 -0.26537 -0.29999 -0.22168 -0.10989 -0.18323 -0.25996 -0.1265 -0.21171 -0.22287
351 -0.27655 -0.30558 -0.21226 -0.13283 -0.18616 -0.27013 -0.1322 -0.20998 -0.23076
352 -0.27108 -0.31743 -0.19793 -0.13801 -0.17865 -0.26295 -0.12892 -0.21786 -0.23875
353 -0.25903 -0.30405 -0.18329 -0.12132 -0.18033 -0.26509 -0.13828 -0.21204 -0.21367
354 -0.25768 -0.30114 -0.16499 -0.11311 -0.16576 -0.24085 -0.10652 -0.19323 -0.21148
355 -0.26796 -0.29907 -0.1634 -0.13255 -0.19737 -0.27231 -0.12001 -0.22243 -0.22186
356 -0.26598 -0.30285 -0.13456 -0.11347 -0.17297 -0.25492 -0.098144 -0.1853 -0.19882
357 -0.24994 -0.30531 -0.1423 -0.11877 -0.16281 -0.24306 -0.12607 -0.20933 -0.22126
358 -0.25315 -0.28906 -0.1175 -0.11333 -0.17377 -0.26206 -0.10819 -0.21841 -0.20846
359 -0.26839 -0.30114 -0.11906 -0.12156 -0.16089 -0.27011 -0.11048 -0.21464 -0.2242
360 -0.25586 -0.30461 -0.093476 -0.12992 -0.18445 -0.27121 -0.13519 -0.23006 -0.23971
361 -0.26868 -0.31801 -0.086976 -0.14566 -0.19004 -0.26738 -0.13053 -0.2196 -0.23523
362 -0.24283 -0.29815 -0.047502 -0.10869 -0.1866 -0.25719 -0.1337 -0.20784 -0.22162
363 -0.25877 -0.29585 -0.01135 -0.14257 -0.18691 -0.25544 -0.14234 -0.2097 -0.21935
364 -0.25748 -0.28755 0.043576 -0.11972 -0.16125 -0.25036 -0.14726 -0.21061 -0.23243
365 -0.23941 -0.27405 0.074414 -0.12675 -0.16058 -0.25314 -0.13534 -0.21398 -0.23744
366 -0.24804 -0.28011 0.11063 -0.11805 -0.17727 -0.23306 -0.13674 -0.21904 -0.24388
367 -0.23426 -0.21838 0.1493 -0.11444 -0.13959 -0.10587 -0.1372 -0.20444 -0.23569
368 -0.24301 -0.19645 0.2085 -0.11522 -0.16892 -0.070922 -0.11946 -0.21274 -0.22818
369 -0.23135 -0.14643 0.22053 -0.1187 -0.15103 -0.041963 -0.12438 -0.19978 -0.22966
370 -0.22894 -0.13283 0.22622 -0.12257 -0.17768 0.0021888 -0.13553 -0.21535 -0.2329
371 -0.22894 -0.084791 0.27856 -0.13923 -0.15366 0.026606 -0.11487 -0.22485 -0.22195
372 -0.21781 -0.10224 0.2994 -0.10963 -0.14633 0.064696 -0.1087 -0.20874 -0.22411
373 -0.24586 -0.14996 0.25991 -0.13237 -0.16728 0.066557 -0.16298 -0.2173 -0.22179
374 -0.22189 -0.17897 0.32545 -0.10473 -0.13489 0.1291 -0.085559 -0.20804 -0.21484
375 -0.24683 -0.20969 0.32351 -0.12476 -0.17199 0.11026 -0.11393 -0.21785 -0.2141
376 -0.22573 -0.20558 0.35922 -0.11475 -0.13645 0.20002 -0.08144 -0.1993 -0.22507
377 -0.24328 -0.18597 0.37951 -0.1245 -0.1351 0.19858 -0.082966 -0.21112 -0.23283
378 -0.242 -0.20342 0.3546 -0.11627 -0.1597 0.22719 -0.13636 -0.2163 -0.24691
379 -0.23982 -0.18844 0.40063 -0.13069 -0.1441 0.27887 -0.11443 -0.20902 -0.21789
380 -0.22267 -0.16518 0.40784 -0.11182 -0.14057 0.32006 -0.096806 -0.20414 -0.22832
381 -0.22133 -0.12982 0.43529 -0.11084 -0.11093 0.318 -0.090575 -0.20716 -0.21387
382 -0.20467 -0.048384 0.45369 -0.10966 -0.12125 0.33584 -0.096212 -0.19618 -0.20002
383 -0.21818 0.009105 0.41351 -0.11839 -0.13301 0.35481 -0.11846 -0.21204 -0.25388
384 -0.20997 0.027262 0.44988 -0.11385 -0.15339 0.32518 -0.12863 -0.21215 -0.21339
385 -0.21934 0.035601 0.45635 -0.12963 -0.15444 0.34721 -0.12836 -0.21934 -0.22045
386 -0.18684 0.068799 0.49345 -0.090146 -0.13574 0.39098 -0.10502 -0.20825 -0.23525
387 -0.18498 0.040531 0.47148 -0.10386 -0.13192 0.44044 -0.12159 -0.21007 -0.22517
388 -0.19623 0.08805 0.5155 -0.094589 -0.13346 0.42539 -0.11751 -0.20006 -0.21414
389 -0.18543 0.077787 0.48922 -0.11094 -0.11964 0.46466 -0.099269 -0.21128 -0.21362
390 -0.16547 0.10508 0.474 -0.10047 -0.11753 0.46432 -0.11381 -0.21036 -0.21713
391 -0.14413 0.21369 0.52329 -0.077858 -0.10164 0.53336 -0.057307 -0.20204 -0.20812
392 -0.15689 0.21405 0.52211 -0.11274 -0.11096 0.50919 -0.081016 -0.20094 -0.19964
393 -0.16646 0.23584 0.51577 -0.097775 -0.098265 0.51399 -0.11213 -0.20837 -0.19874
394 -0.13922 0.25999 0.51628 -0.0932 -0.09576 0.5395 -0.083461 -0.19417 -0.19683
395 -0.13713 0.2751 0.51613 -0.08615 -0.097058 0.54021 -0.079853 -0.1967 -0.21329
396 -0.13303 0.29422 0.495 -0.10116 -0.10874 0.52182 -0.11038 -0.19995 -0.21357
397 -0.12818 0.32186 0.48317 -0.090345 -0.081141 0.49197 -0.086725 -0.20386 -0.20291
398 -0.13381 0.33431 0.44471 -0.084925 -0.095502 0.5058 -0.084114 -0.1992 -0.21362
399 -0.13051 0.31384 0.39602 -0.10874 -0.089656 0.51466 -0.090593 -0.20822 -0.21879
400 -0.14453 0.32917 0.3793 -0.099692 -0.075613 0.49526 -0.095623 -0.21065 -0.20797
401 -0.12255 0.39115 0.41395 -0.084622 -0.069083 0.47389 -0.088885 -0.19993 -0.17719
402 -0.12196 0.34522 0.38472 -0.097042 -0.073936 0.42673 -0.084307 -0.20657 -0.21216
403 -0.12588 0.36268 0.38057 -0.082826 -0.058765 0.41394 -0.079492 -0.20581 -0.1965
404 -0.12749 0.34908 0.35432 -0.093167 -0.085254 0.37595 -0.13498 -0.19525 -0.21073
405 -0.12651 0.37387 0.34567 -0.076533 -0.068785 0.36157 -0.082473 -0.19066 -0.20303
406 -0.1317 0.38801 0.33771 -0.088185 -0.090339 0.36211 -0.11469 -0.21264 -0.21487
407 -0.12149 0.42473 0.32599 -0.082182 -0.083636 0.35254 -0.10394 -0.19991 -0.19456
408 -0.12185 0.40359 0.32776 -0.077096 -0.078075 0.35598 -0.10788 -0.19035 -0.20507
409 -0.13114 0.36727 0.27733 -0.10205 -0.11139 0.3361 -0.12429 -0.21067 -0.22379
410 -0.11168 0.45555 0.30938 -0.072334 -0.043946 0.36615 -0.093589 -0.19866 -0.19007
411 -0.12715 0.39693 0.28115 -0.077073 -0.072484 0.32544 -0.14395 -0.20241 -0.22122
412 -0.12077 0.39502 0.30052 -0.093038 -0.053188 0.33276 -0.098453 -0.19679 -0.20026
413 -0.13772 0.33306 0.26625 -0.097596 -0.065515 0.30774 -0.15479 -0.20475 -0.21831
414 -0.12932 0.35274 0.26846 -0.069595 -0.053695 0.32419 -0.13008 -0.20081 -0.1942
415 -0.14027 0.30589 0.24149 -0.098362 -0.082013 0.28909 -0.15346 -0.20403 -0.21189
416 -0.12058 0.32184 0.26503 -0.09019 -0.069549 0.28586 -0.12076 -0.1857 -0.19846
417 -0.12745 0.33627 0.25888 -0.090345 -0.05329 0.27729 -0.11563 -0.20553 -0.21251
418 -0.1307 0.31779 0.21693 -0.094574 -0.067921 0.25094 -0.14746 -0.20752 -0.20397
419 -0.13205 0.35414 0.24659 -0.09105 -0.037872 0.25507 -0.10898 -0.20896 -0.19527
420 -0.13101 0.31731 0.20058 -0.094412 -0.075084 0.24307 -0.12566 -0.2085 -0.21099
421 -0.11498 0.33485 0.23543 -0.074458 -0.062355 0.26441 -0.10685 -0.19536 -0.17808
422 -0.13743 0.27953 0.21851 -0.09549 -0.069817 0.22268 -0.12569 -0.19632 -0.19614
423 -0.1313 0.24395 0.19809 -0.086813 -0.057199 0.21975 -0.1448 -0.18932 -0.19437
424 -0.11462 0.27537 0.22019 -0.067879 -0.0478 0.24031 -0.091012 -0.17735 -0.18356
425 -0.12378 0.24212 0.21289 -0.069615 -0.072276 0.22482 -0.093384 -0.18814 -0.1806
426 -0.13858 0.24559 0.18004 -0.075058 -0.046527 0.21348 -0.15753 -0.19904 -0.20512
427 -0.12397 0.25135 0.18741 -0.063603 -0.057699 0.18698 -0.14407 -0.1912 -0.21108
428 -0.13751 0.20892 0.17848 -0.084885 -0.052165 0.19251 -0.15094 -0.20626 -0.20298
429 -0.1338 0.21915 0.19215 -0.06638 -0.051241 0.18649 -0.1199 -0.20023 -0.19188
430 -0.13183 0.20623 0.18025 -0.060771 -0.060479 0.19201 -0.13391 -0.18884 -0.20832
431 -0.14671 0.19501 0.16703 -0.079607 -0.056544 0.16991 -0.12154 -0.20662 -0.20819
432 -0.1402 0.19492 0.1634 -0.083113 -0.071216 0.16436 -0.11919 -0.17711 -0.20342
433 -0.13528 0.19203 0.15072 -0.07756 -0.049299 0.15762 -0.1498 -0.15589 -0.18662
434 -0.14112 0.17853 0.15585 -0.084948 -0.043066 0.16152 -0.14813 -0.13457 -0.17263
435 -0.15287 0.17287 0.12989 -0.080606 -0.061684 0.15234 -0.15351 -0.12941 -0.20443
436 -0.15431 0.15621 0.13821 -0.082394 -0.046518 0.13821 -0.12887 -0.11812 -0.18588
437 -0.14575 0.14901 0.14116 -0.06985 -0.055594 0.14311 -0.15705 -0.09877 -0.17548
438 -0.15761 0.13788 0.12176 -0.092084 -0.058527 0.12576 -0.15875 -0.1048 -0.18778
439 -0.13124 0.1697 0.15845 -0.033561 -0.027557 0.15039 -0.13004 -0.085505 -0.17319
440 -0.15703 0.13174 0.10641 -0.080791 -0.065021 0.12466 -0.15931 -0.088426 -0.18722
441 -0.16056 0.11554 0.11005 -0.090652 -0.051302 0.12316 -0.15621 -0.093241 -0.19818
442 -0.15051 0.12279 0.10977 -0.07437 -0.033983 0.12843 -0.12846 -0.078186 -0.17723
443 -0.1474 0.12629 0.10523 -0.071791 -0.023217 0.11701 -0.14528 -0.071295 -0.17372
444 -0.14186 0.12047 0.10897 -0.073537 -0.027291 0.11911 -0.13895 -0.058978 -0.18851
445 -0.12996 0.099749 0.10202 -0.05348 -0.0080096 0.10699 -0.15957 -0.062395 -0.18204
446 -0.04326 0.10692 0.080582 -0.069341 -0.0088731 0.084361 -0.15155 -0.0664 -0.1794
447 0.11104 0.13949 0.12382 -0.053059 0.00026057 0.13188 -0.1116 -0.045787 -0.1782
448 0.13957 0.085787 0.085922 -0.058171 -0.015289 0.079696 -0.13349 -0.050018 -0.16582
449 0.17476 0.1183 0.092694 -0.051011 0.0049845 0.12006 -0.12857 -0.03545 -0.17874
450 0.2035 0.10719 0.093414 -0.048208 0.010376 0.096396 -0.13999 -0.046524 -0.16629
451 0.17987 0.094349 0.082664 -0.043627 0.011509 0.097911 -0.12107 -0.026858 -0.18364
452 0.23683 0.11784 0.09033 -0.051347 -0.0061057 0.088438 -0.13368 -0.045202 -0.1891
453 0.18052 0.067383 0.059031 -0.072007 0.0031807 0.078615 -0.14875 -0.049317 -0.18976
454 0.21388 0.084476 0.058316 -0.058698 -0.020758 0.068941 -0.13794 -0.038146 -0.17709
455 0.21022 0.099912 0.066132 -0.059659 -0.011486 0.10413 -0.13382 -0.026102 -0.17602
456 0.21814 0.072734 0.072272 -0.049619 0.010831 0.087741 -0.097992 -0.036458 -0.16637
457 0.15539 0.084216 0.074615 -0.041383 -0.015964 0.088494 -0.1263 -0.022512 -0.16001
458 0.10693 0.10138 0.074853 -0.044358 0.0032289 0.082398 -0.12219 -0.02949 -0.16094
459 0.065873 0.063656 0.046266 -0.065262 -0.019611 0.076754 -0.16535 -0.039316 -0.17069
460 0.085136 0.070897 0.059084 -0.059823 0.0097832 0.077531 -0.14158 -0.028856 -0.16573
461 0.080732 0.065661 0.047859 -0.039231 0.013845 0.053159 -0.12497 -0.012888 -0.17874
462 0.080412 0.066011 0.065659 -0.056933 0.014885 0.081588 -0.11914 -0.020346 -0.16639
463 0.10089 0.080651 0.060548 -0.034586 0.0084063 0.065287 -0.119 -0.019259 -0.15941
464 0.098957 0.073289 0.071049 -0.043384 0.0055761 0.067834 -0.12828 -0.019757 -0.16888
465 0.10896 0.043009 0.044786 -0.044938 -0.0030774 0.049362 -0.13646 -0.025264 -0.15581
466 0.12831 0.080408 0.057211 -0.034687 0.032958 0.069141 -0.1242 -0.045082 -0.19577
467 0.16325 0.061862 0.045367 -0.023555 0.0061587 0.061142 -0.12756 -0.015716 -0.1629
468 0.26339 0.069649 0.045459 -0.03888 0.023733 0.041023 -0.11226 -0.03109 -0.16143
469 0.33619 0.046652 0.032655 -0.05521 0.011893 0.051916 -0.11781 -0.031273 -0.15413
470 0.34589 0.06235 0.053404 -0.029541 0.016385 0.050038 -0.12853 -0.0095782 -0.14944
471 0.33982 0.037464 0.022507 -0.037919 0.0028583 0.036955 -0.1437 -0.021757 -0.14767
472 0.2986 0.017564 0.016444 -0.072889 0.003431 0.02792 -0.13417 -0.02197 -0.15702
473 0.26168 0.031764 0.019698 -0.059094 0.00048067 0.028278 -0.16238 -0.038586 -0.16593
474 0.23908 0.036683 0.020029 -0.050797 0.0062133 0.056159 -0.11412 -0.03231 -0.14928
475 0.2132 0.042918 0.014596 -0.059009 0.013154 0.033879 -0.11495 -0.03383 -0.15993
476 0.24016 0.041844 0.030552 -0.04532 0.018225 0.05974 -0.14827 -0.03713 -0.15887
477 0.20657 0.019625 0.0019077 -0.063269 -0.01648 0.021084 -0.18546 -0.047076 -0.13921
478 0.2247 0.0091696 0.0035947 -0.04658 0.0012448 0.024677 -0.15361 -0.039366 -0.14851
479 0.22258 0.0006204 0.0056926 -0.043456 0.0083406 0.043882 -0.15374 -0.037375 -0.16315
480 0.23505 0.0047846 0.0022828 -0.046376 -0.010241 0.023894 -0.11848 -0.036635 -0.13476
481 0.22545 -0.023089 -0.0098661 -0.069523 -0.020499 0.011493 -0.14986 -0.052105 -0.15764
482 0.22081 0.010691 0.0045205 -0.061077 0.0029992 0.0177 -0.14613 -0.05117 -0.15811
483 0.22218 0.0050897 0.0016077 -0.043686 -0.013234 0.015995 -0.15573 -0.053357 -0.13481
484 0.22399 -0.0069907 -0.005925 -0.039915 -0.01687 0.013808 -0.12121 -0.054031 -0.047386
485 0.22233 -0.0055789 -0.0083895 -0.035914 -0.0031898 0.012715 -0.15918 -0.048352 -0.0025326
486 0.19426 -0.023048 -0.030476 -0.065118 -0.0085555 -0.006786 -0.16934 -0.057925 -0.011343
487 0.19751 -0.025999 -0.014985 -0.050728 -0.013468 -0.0038518 -0.18358 -0.04286 0.036396
488 0.19986 -0.02102 -0.022579 -0.06806 -0.0021199 -0.0073157 -0.13274 -0.055556 0.032283
489 0.17785 -0.029956 -0.020646 -0.064407 -0.023613 -0.010798 -0.15426 -0.075494 0.026185
490 0.19644 -0.024784 -0.028509 -0.051042 -0.0036261 -0.00508 -0.13653 -0.063521 0.071094
491 0.17757 -0.036761 -0.023845 -0.053545 -0.033317 -0.011338 -0.17118 -0.059524 0.085505
492 0.18901 -0.034204 -0.017743 -0.04834 -0.026056 -0.002323 -0.13438 -0.057278 0.085271
493 0.19081 -0.027253 -0.018957 -0.043628 -0.0059831 -0.0034497 -0.12803 -0.041562 0.10028
494 0.17637 -0.037523 -0.018697 -0.06796 -0.01073 -9.1836e-06 -0.15469 -0.063101 0.10209
495 0.16416 -0.051526 -0.05013 -0.061119 -0.0042744 -0.028634 -0.14508 -0.072906 0.053571
496 0.16109 -0.028036 -0.022961 -0.049781 -0.025051 -0.0098797 -0.13642 -0.063567 0.038308
497 0.18456 -0.031257 -0.0075709 -0.036054 0.0018466 0.00029804 -0.12463 -0.05258 0.081485
498 0.1595 -0.043933 -0.025142 -0.038332 -0.010366 0.0072132 -0.13356 -0.061599 0.085108
499 0.13852 -0.063975 -0.059083 -0.069669 -0.025617 -0.032283 -0.15586 -0.069545 0.074548
500 0.15303 -0.029788 -0.037227 -0.044538 -0.014302 -0.013072 -0.11702 -0.064095 0.076124
501 0.15128 -0.018594 -0.036864 -0.034174 0.0024881 -0.018358 -0.097567 -0.067921 0.076962
502 0.14107 -0.031803 -0.039779 -0.047803 0.0025984 -0.013667 -0.11786 -0.056507 0.075682
503 0.12135 -0.052507 -0.047282 -0.068493 -0.026441 -0.029764 -0.14173 -0.065237 0.081022
504 0.13737 -0.063876 -0.046268 -0.069591 -0.01439 -0.048013 -0.13656 -0.075776 0.082004
505 0.13151 -0.047953 -0.024432 -0.04824 -0.018451 -0.029026 -0.09422 -0.065007 0.089159
506 0.12446 -0.045376 -0.063943 -0.055149 0.017561 -0.023891 -0.12041 -0.070795 0.11764
507 0.12214 -0.020185 -0.026684 -0.0454 -0.0084534 -0.038135 -0.099112 -0.066071 0.1387
508 0.10869 -0.078792 -0.06896 -0.077266 -0.024778 -0.055707 -0.13155 -0.082862 0.089242
509 0.10841 -0.074827 -0.057834 -0.07091 -0.031 -0.060109 -0.1501 -0.073124 0.12752
510 0.088213 -0.060462 -0.063569 -0.068393 -0.03197 -0.069741 -0.14733 -0.079096 0.12622
511 0.10477 -0.055669 -0.065645 -0.056394 -0.0086217 -0.036422 -0.11904 -0.066708 0.16635
512 0.13826 -0.052218 -0.043928 -0.044657 -0.0041282 -0.032201 -0.13212 -0.056831 0.20104
513 0.081702 -0.075085 -0.067977 -0.08265 -0.037878 -0.048259 -0.14382 -0.075759 0.10768
514 0.087386 -0.09846 -0.087018 -0.082972 -0.057709 -0.073588 -0.13409 -0.090117 0.12445
515 0.10532 -0.054379 -0.05774 -0.065344 -0.01746 -0.04327 -0.10697 -0.060072 0.15664
516 0.092713 -0.076535 -0.052281 -0.061167 -0.0098931 -0.043261 -0.095367 -0.073742 0.17626
517 0.071223 -0.086001 -0.068765 -0.060252 -0.033666 -0.04827 -0.15679 -0.094219 0.12338
518 0.080563 -0.069619 -0.079208 -0.047614 -0.033592 -0.068295 -0.15362 -0.080803 0.14034
519 0.092591 -0.075993 -0.061573 -0.05209 -0.014646 -0.063258 -0.11487 -0.077268 0.13655
520 0.071785 -0.097232 -0.082709 -0.063935 -0.060608 -0.077397 -0.13757 -0.085289 0.15248
521 0.096059 -0.074049 -0.069254 -0.030222 -0.0095544 -0.028717 -0.18328 -0.060193 0.14206
522 0.091804 -0.070459 -0.062959 -0.05048 -0.0087361 -0.053978 -0.1178 -0.077911 0.16158
523 0.071556 -0.08899 -0.08751 -0.063053 -0.022436 -0.05684 -0.16862 -0.069358 0.14233
524 0.071455 -0.085297 -0.075391 -0.056658 -0.033549 -0.042079 -0.10184 -0.088651 0.13751
525 0.095191 -0.063169 -0.058592 -0.038279 -0.006066 -0.056736 -0.11561 -0.074439 0.11543
526 0.079957 -0.081468 -0.074503 -0.040914 -0.032695 -0.070195 -0.087978 -0.081377 0.091912
527 0.077562 -0.082442 -0.072535 -0.042411 -0.017104 -0.031565 -0.12003 -0.077218 0.12253
528 0.06175 -0.096159 -0.070471 -0.058981 -0.026347 -0.056352 -0.14207 -0.088957 0.11354
529 0.081088 -0.089964 -0.057787 -0.042864 -0.018063 -0.041417 -0.12175 -0.08214 0.1187
530 0.067478 -0.083053 -0.077851 -0.053374 -0.029539 -0.07027 -0.13144 -0.081721 0.081837
531 0.038984 -0.093545 -0.091665 -0.070834 -0.051686 -0.082699 -0.1233 -0.091358 0.095459
532 0.046007 -0.084948 -0.078512 -0.064406 -0.04642 -0.079474 -0.11051 -0.095057 0.093339
533 0.032825 -0.11549 -0.094347 -0.069478 -0.041619 -0.097422 -0.1464 -0.08573 0.084993
534 0.065125 -0.0784 -0.075817 -0.041974 -0.00082214 -0.053292 -0.11358 -0.066282 0.10986
535 0.03198 -0.09683 -0.095441 -0.069044 -0.015855 -0.067362 -0.14746 -0.090479 0.083826
536 0.042804 -0.099207 -0.085786 -0.067645 -0.023468 -0.07325 -0.1232 -0.085417 0.097419
537 0.026344 -0.11803 -0.087675 -0.073237 -0.042515 -0.087922 -0.13634 -0.093041 0.073401
538 0.021666 -0.10516 -0.10448 -0.069443 -0.044287 -0.086712 -0.14343 -0.08449 0.085109
539 0.033048 -0.084429 -0.073228 -0.053716 -0.025502 -0.060733 -0.098043 -0.10325 0.087397
540 0.021801 -0.11034 -0.11264 -0.053154 -0.042643 -0.081036 -0.13813 -0.095882 0.082929
541 0.041874 -0.08974 -0.088519 -0.04617 -0.016718 -0.081043 -0.11886 -0.083319 0.098851
542 0.040954 -0.093597 -0.089688 -0.053792 -0.015498 -0.076981 -0.13778 -0.0798 0.10455
543 0.036817 -0.090005 -0.085714 -0.053687 -0.022398 -0.070842 -0.12981 -0.092503 0.076479
544 0.033994 -0.10037 -0.097827 -0.043072 -0.012258 -0.07164 -0.088232 -0.10263 0.085514
545 0.016529 -0.11692 -0.10883 -0.072834 -0.03714 -0.087565 -0.13028 -0.10419 0.062327
546 0.0051935 -0.12149 -0.1205 -0.077374 -0.038586 -0.094975 -0.14865 -0.094935 0.078903
547 0.018422 -0.11335 -0.096071 -0.0665 -0.043795 -0.08953 -0.12621 -0.10058 0.072989
548 0.016464 -0.11944 -0.097004 -0.05761 -0.036809 -0.076553 -0.12576 -0.09714 0.084884
549 0.029967 -0.112 -0.10163 -0.051879 -0.0093966 -0.083137 -0.09493 -0.098457 0.043552
550 0.0069806 -0.12459 -0.11207 -0.06845 -0.038957 -0.093083 -0.12037 -0.089275 0.078763
551 0.0067752 -0.11369 -0.09553 -0.050522 -0.036325 -0.10146 -0.16024 -0.09537 0.056861
552 0.009018 -0.12553 -0.11244 -0.068598 -0.052368 -0.093318 -0.12901 -0.11376 0.087116
553 0.0032294 -0.10098 -0.089071 -0.065674 -0.019814 -0.10794 -0.081788 -0.10284 0.054518
554 -0.014946 -0.12323 -0.10002 -0.061902 -0.025108 -0.082571 -0.10358 -0.10881 0.086291
555 0.029592 -0.085524 -0.070131 -0.03404 -0.013827 -0.066217 -0.11333 -0.076038 0.08352
556 0.0018412 -0.10685 -0.088685 -0.03894 -8.7048e-05 -0.072852 -0.10403 -0.096724 0.066112
557 -0.022307 -0.13768 -0.11846 -0.07356 -0.049175 -0.1023 -0.14695 -0.11535 0.052793
558 0.0024533 -0.12974 -0.1254 -0.057697 -0.047594 -0.12197 -0.10892 -0.099994 0.0448
559 -0.013042 -0.11619 -0.10804 -0.056198 -0.031835 -0.10764 -0.13086 -0.10684 0.073369
560 0.0090858 -0.10731 -0.11109 -0.041738 -0.0067338 -0.092357 -0.089892 -0.090275 0.05379
561 -0.020767 -0.1304 -0.12075 -0.067674 -0.036149 -0.10634 -0.1141 -0.09885 0.060498
562 -0.027246 -0.10955 -0.10932 -0.052711 -0.022484 -0.097502 -0.091667 -0.091354 0.04747
563 -0.020204 -0.12142 -0.11356 -0.065558 -0.026242 -0.1033 -0.09905 -0.11484 0.056916
564 -0.016944 -0.12632 -0.12029 -0.054833 -0.035554 -0.10118 -0.14722 -0.098153 0.047076
565 -0.02634 -0.14363 -0.11271 -0.073884 -0.046092 -0.12189 -0.10966 -0.10442 0.035195
566 -0.032797 -0.13393 -0.10543 -0.073593 -0.037801 -0.11564 -0.11668 -0.11285 0.045901
567 -0.022567 -0.12263 -0.10296 -0.055666 -0.02613 -0.11898 -0.10944 -0.10723 0.049655
568 -0.048503 -0.15313 -0.1249 -0.067371 -0.044712 -0.12845 -0.12918 -0.11053 0.066706
569 -0.056762 -0.15129 -0.1355 -0.079595 -0.061985 -0.12865 -0.16103 -0.11187 0.049048
570 -0.026105 -0.12994 -0.11174 -0.053386 -0.039006 -0.11166 -0.1164 -0.098999 0.074124
571 -0.043922 -0.16137 -0.1396 -0.070102 -0.046036 -0.14318 -0.15491 -0.10378 0.043859
572 -0.033898 -0.13656 -0.11886 -0.052242 -0.02424 -0.11168 -0.1053 -0.10736 0.053387
573 -0.046028 -0.14863 -0.12697 -0.0679 -0.029776 -0.11748 -0.11393 -0.11128 0.062096
574 -0.050069 -0.1517 -0.1305 -0.073237 -0.054952 -0.12678 -0.12892 -0.1028 0.056543
575 -0.065032 -0.14041 -0.12032 -0.061907 -0.032448 -0.10372 -0.11377 -0.10908 0.062901
576 -0.053493 -0.14456 -0.14515 -0.081989 -0.056213 -0.13129 -0.14062 -0.11907 0.037377
577 -0.028342 -0.11716 -0.10982 -0.032933 -0.001264 -0.094211 -0.13388 -0.094696 0.066653
578 -0.043226 -0.14153 -0.1145 -0.066066 -0.023561 -0.10101 -0.13003 -0.090502 0.055045
579 -0.02429 -0.12258 -0.10853 -0.0426 -0.02197 -0.11244 -0.11687 -0.098684 0.04156
580 -0.051225 -0.1369 -0.12005 -0.055852 -0.036093 -0.10866 -0.11205 -0.10935 0.047235
581 -0.041633 -0.12497 -0.12537 -0.067427 -0.017255 -0.10852 -0.10532 -0.10649 0.033966
582 -0.049285 -0.14579 -0.13537 -0.055704 -0.016435 -0.10504 -0.14833 -0.1142 0.027896
583 -0.044685 -0.13041 -0.11794 -0.040173 -0.012362 -0.10313 -0.12096 -0.10225 0.054552
584 -0.054668 -0.14269 -0.13634 -0.048492 -0.032223 -0.1371 -0.13831 -0.10615 0.04108
585 -0.065118 -0.12654 -0.12816 -0.03698 -0.041204 -0.12687 -0.088649 -0.11749 0.028103
586 -0.069352 -0.14849 -0.12931 -0.049819 -0.034407 -0.10782 -0.070397 -0.12447 0.050613
587 -0.077654 -0.14395 -0.14129 -0.058927 -0.03444 -0.12252 -0.032903 -0.12239 0.02782
588 -0.060476 -0.15909 -0.15139 -0.043115 -0.030539 -0.11651 0.13381 -0.11179 0.026636
589 -0.062827 -0.14443 -0.13684 -0.057574 -0.034585 -0.08341 0.15354 -0.11325 0.03809
590 -0.072475 -0.1517 -0.12824 -0.048129 -0.01398 -0.095854 0.16045 -0.11202 0.027854
591 -0.078656 -0.14641 -0.11301 -0.037522 -0.021195 -0.080377 0.21332 -0.10642 0.046884
592 -0.049571 -0.13053 -0.12038 -0.038778 -0.016156 -0.081534 0.28656 -0.093001 0.03881
593 -0.066626 -0.13831 -0.15371 -0.057704 -0.025594 -0.10067 0.23546 -0.10543 0.043453
594 -0.08902 -0.14205 -0.13086 -0.058182 -0.028327 -0.10487 0.24681 -0.11614 0.032204
595 -0.085461 -0.16657 -0.15293 -0.075412 -0.046154 -0.11423 0.17865 -0.12895 0.0015671
596 -0.071216 -0.14956 -0.13632 -0.045495 -0.016657 -0.093448 0.17294 -0.12932 0.013283
597 -0.057147 -0.1121 -0.11732 -0.032398 -0.0098959 -0.082017 0.18256 -0.095326 0.03739
598 -0.071111 -0.13868 -0.1236 -0.049132 -0.0080355 -0.091329 0.2215 -0.10298 0.043747
599 -0.090672 -0.15907 -0.13583 -0.056373 -0.042867 -0.10963 0.26017 -0.10817 0.02521
600 -0.10578 -0.16811 -0.15413 -0.079303 -0.046022 -0.10911 0.21354 -0.13125 0.027248
601 -0.067373 -0.13806 -0.1232 -0.038102 -0.027069 -0.1062 0.27614 -0.1066 0.021309
602 -0.095201 -0.16406 -0.14479 -0.064897 -0.042425 -0.11913 0.19941 -0.11675 0.0054718
603 -0.086777 -0.14735 -0.12536 -0.061423 -0.017306 -0.10194 0.20377 -0.11559 0.018505
604 -0.089622 -0.15801 -0.13938 -0.056001 -0.019829 -0.12151 0.21386 -0.11716 0.022119
605 -0.076344 -0.14285 -0.12527 -0.040971 -0.016987 -0.092709 0.20711 -0.11511 0.0091245
606 -0.087559 -0.16124 -0.14142 -0.055827 -0.037333 -0.11609 0.15376 -0.11789 0.0039576
607 -0.077908 -0.14976 -0.12399 -0.060884 -0.013093 -0.097315 0.15163 -0.11949 0.026469
608 -0.096673 -0.15394 -0.13901 -0.047804 -0.031773 -0.10653 0.1765 -0.11615 0.0090153
609 -0.09803 -0.15527 -0.14591 -0.053512 -0.027062 -0.10125 0.25476 -0.10723 0.0020015
610 -0.075322 -0.15733 -0.13834 -0.040542 -0.028901 -0.079101 0.33922 -0.11042 0.017511
611 -0.071124 -0.13072 -0.11994 -0.020081 -0.0087625 -0.088691 0.31204 -0.099319 0.034566
612 -0.073787 -0.1429 -0.12258 -0.034523 -0.021149 -0.090064 0.28738 -0.10745 0.023762
613 -0.088726 -0.14917 -0.13511 -0.0445 -0.035943 -0.11912 0.21628 -0.10871 0.031268
614 -0.080554 -0.1386 -0.12415 -0.03136 -0.030045 -0.09827 0.23088 -0.10259 0.042616
615 -0.093458 -0.16033 -0.14037 -0.03822 -0.024457 -0.10808 0.20205 -0.11414 0.026095
616 -0.086207 -0.14959 -0.12974 -0.04153 -0.02986 -0.11949 0.20435 -0.098472 0.024929
617 -0.069222 -0.14413 -0.12654 -0.030247 -0.007823 -0.09202 0.22846 -0.11403 -0.0071287
618 -0.10317 -0.16819 -0.14172 -0.052755 -0.021113 -0.12349 0.20152 -0.12943 0.024043
619 -0.08851 -0.15117 -0.12964 -0.032468 -0.015667 -0.12007 0.22426 -0.12654 0.022977
620 -0.10882 -0.15947 -0.13602 -0.054151 -0.014222 -0.10021 0.20151 -0.11841 -0.001398
621 -0.10017 -0.16741 -0.14957 -0.058218 -0.04589 -0.1307 0.18377 -0.11195 0.01621
622 -0.087605 -0.14791 -0.11731 -0.050161 -0.012482 -0.12082 0.22019 -0.10223 0.010866
623 -0.10369 -0.15465 -0.12594 -0.041888 -0.030828 -0.11608 0.14532 -0.11138 0.024254
624 -0.095466 -0.14117 -0.11518 -0.029194 -0.023665 -0.10722 0.26452 -0.10094 0.020432
625 -0.092226 -0.14361 -0.12057 -0.026708 -0.014863 -0.10631 0.22639 -0.10619 -0.0047339
626 -0.089294 -0.14558 -0.11398 -0.021441 -0.011557 -0.10395 0.22042 -0.10909 -0.0085346
627 -0.10717 -0.14193 -0.1321 -0.050459 0.0016693 -0.1034 0.17424 -0.098218 0.01529
628 -0.11769 -0.17534 -0.14506 -0.056169 -0.038198 -0.1115 0.17573 -0.11565 0.016943
629 -0.11914 -0.17238 -0.13919 -0.052178 -0.047626 -0.11484 0.14678 -0.10992 -0.0001084
630 -0.097985 -0.15859 -0.13348 -0.037083 -0.036054 -0.094229 0.29082 -0.1032 0.034165
631 -0.082796 -0.14227 -0.10054 -0.029477 -0.010928 -0.07138 0.37334 -0.090395 0.034957
632 -0.10201 -0.16674 -0.15245 -0.05544 -0.010176 -0.10346 0.33461 -0.1095 0.017071
633 -0.079041 -0.1481 -0.1246 -0.023856 -0.0063599 -0.090634 0.41447 -0.097485 0.013813
634 -0.11 -0.16013 -0.12191 -0.017685 -0.025626 -0.094645 0.30372 -0.1059 -0.005398
635 -0.089982 -0.13441 -0.12076 -0.025538 0.0026133 -0.089209 0.24532 -0.0984 0.032347
636 -0.098748 -0.16368 -0.14592 -0.052774 -0.021163 -0.11515 0.19787 -0.10957 0.022868
637 -0.085839 -0.14266 -0.11729 -0.01239 -0.0083918 -0.077225 0.2308 -0.098328 0.0095024
638 -0.099474 -0.13146 -0.12847 -0.026084 -0.0078635 -0.086215 0.21945 -0.087091 0.018979
639 -0.11155 -0.15557 -0.1445 -0.036971 -0.03891 -0.11334 0.18544 -0.10407 0.0014369
640 -0.10849 -0.15496 -0.1274 -0.051733 -0.023207 -0.10684 0.18757 -0.10159 0.036529
641 -0.095325 -0.14267 -0.14466 -0.045811 -0.026875 -0.091849 0.18168 -0.10557 0.04102
642 -0.11145 -0.15782 -0.13942 -0.054974 -0.031505 -0.10751 0.13007 -0.11354 0.0078815
643 -0.093617 -0.14753 -0.13555 -0.039902 -0.03051 -0.098341 0.14716 -0.10324 0.0086495
644 -0.094289 -0.1518 -0.13836 -0.020685 0.0014264 -0.10524 0.133 -0.10102 0.012758
645 -0.080197 -0.12957 -0.11633 -0.021317 0.0025644 -0.1025 0.1572 -0.093855 0.006434
646 -0.10969 -0.14754 -0.13778 -0.064074 -0.030753 -0.10464 0.14605 -0.11072 -0.016121
647 -0.11411 -0.17612 -0.1432 -0.04872 -0.020037 -0.13008 0.10834 -0.10796 -0.0018202
648 -0.088078 -0.13327 -0.12258 -0.02729 0.0027092 -0.10929 0.14857 -0.09731 0.014141
649 -0.080541 -0.14694 -0.11884 -0.027955 -0.011512 -0.099224 0.13285 -0.1026 -0.0071867
650 -0.074771 -0.14046 -0.12604 -0.028973 -0.024895 -0.09582 0.11436 -0.094935 0.036473
651 -0.078684 -0.14201 -0.13199 -0.038563 -0.03523 -0.12417 0.1093 -0.10759 0.0098612
652 -0.095804 -0.16882 -0.14735 -0.060017 -0.048568 -0.12626 0.059492 -0.11167 0.0045965
653 -0.082637 -0.16477 -0.15232 -0.028704 -0.044899 -0.12773 0.045524 -0.10839 -0.0026276
654 -0.083106 -0.15111 -0.12536 -0.028147 -0.02488 -0.12125 0.12713 -0.10913 0.0038105
655 -0.080578 -0.16218 -0.13466 -0.038339 -0.034982 -0.1028 0.13399 -0.1059 0.0048972
656 -0.076531 -0.13477 -0.13936 -0.020832 -0.0085944 -0.11025 0.097404 -0.11758 -0.012295
657 -0.096524 -0.18615 -0.16974 -0.064972 -0.045082 -0.13133 0.065237 -0.12396 -0.00028446
658 -0.098331 -0.172 -0.14946 -0.037035 -0.0337 -0.1332 0.064909 -0.13281 -0.021296
659 -0.084301 -0.14091 -0.1318 -0.0073208 -0.021478 -0.12721 0.066669 -0.11642 -0.024226
660 -0.091851 -0.16907 -0.15549 -0.03788 -0.037409 -0.13333 0.031444 -0.12631 -0.017077
661 -0.10132 -0.1707 -0.14572 -0.036138 -0.026325 -0.12046 0.039425 -0.12153 0.01195
662 -0.075942 -0.14554 -0.12996 -0.0031945 -0.024782 -0.11271 0.071386 -0.11069 -0.010715
663 -0.076452 -0.14131 -0.12695 -0.0064858 -0.01352 -0.10784 0.11448 -0.12307 0.0014772
664 -0.10106 -0.16749 -0.1245 -0.030262 -0.039273 -0.12292 0.064864 -0.1139 0.0024953
665 -0.10183 -0.16377 -0.085157 -0.026219 -0.015893 -0.10784 0.065199 -0.11294 5.0694e-05
666 -0.090421 -0.16352 -0.1051 -0.034596 -0.021199 -0.13363 0.034137 -0.11335 -0.0089177
667 -0.086177 -0.17232 -0.095243 -0.010475 -0.0071211 -0.12372 0.076403 -0.11349 -0.0063762
668 -0.091365 -0.14546 -0.1046 -0.030116 -0.028963 -0.11625 0.060842 -0.10417 0.011777
669 -0.090674 -0.14576 -0.099646 -0.015852 -0.0088143 -0.11426 0.06818 -0.10329 0.01595
670 -0.089997 -0.14931 -0.09964 -0.024387 -0.0074191 -0.10645 0.089962 -0.10561 0.00023885
671 -0.070388 -0.15394 -0.099805 0.0088542 -0.0073975 -0.11174 0.030776 -0.10379 0.0063385
672 -0.10995 -0.18635 -0.14588 -0.035365 -0.043361 -0.15197 0.0074806 -0.11658 -0.022747
673 -0.10786 -0.17814 -0.13909 -0.02987 -0.037287 -0.13179 -0.0049236 -0.12036 0.0045237
674 -0.11148 -0.16235 -0.11832 -0.02389 -0.033896 -0.13694 0.053983 -0.10864 0.0039069
675 -0.11917 -0.16916 -0.13332 -0.026011 -0.0092927 -0.12671 0.041172 -0.11802 -0.015998
676 -0.12538 -0.18206 -0.13671 -0.034271 -0.029181 -0.12887 -0.012875 -0.11185 -0.0060154
677 -0.11299 -0.1556 -0.12412 -0.031275 -0.021532 -0.13482 -0.0067794 -0.11458 -0.018165
678 -0.12054 -0.18172 -0.13224 -0.042837 -0.037095 -0.14929 -0.008825 -0.12668 -0.033216
679 -0.11738 -0.18695 -0.15596 -0.049263 -0.049646 -0.15925 0.019167 -0.12789 -0.023319
680 -0.12662 -0.1666 -0.12525 -0.020198 -0.014477 -0.14341 -0.029918 -0.097788 -0.022834
681 -0.11395 -0.18153 -0.12975 -0.041128 -0.034934 -0.15193 0.013056 -0.11557 -0.025421
682 -0.12035 -0.17123 -0.11318 -0.028215 -0.032622 -0.14839 -0.0025881 -0.10959 -0.012733
683 -0.10946 -0.15414 -0.085441 -0.03421 -0.02581 -0.12859 0.010358 -0.10669 0.010627
684 -0.1206 -0.18532 -0.066605 -0.038659 -0.035892 -0.16147 -0.0079517 -0.11208 -0.027215
685 -0.10707 -0.16248 -0.037093 -0.030743 -0.029284 -0.12441 0.022839 -0.10594 -0.024165
686 -0.10122 -0.16203 -0.071154 -0.015006 -0.058544 -0.15048 -0.0011056 -0.10761 -0.021443
687 -0.1263 -0.17062 -0.080208 -0.034114 -0.037805 -0.14564 -0.0096186 -0.10344 -0.01182
688 -0.093148 -0.15535 -0.070776 -0.009714 -0.020417 -0.13625 -0.015665 -0.093231 0.0059559
689 -0.12386 -0.17166 -0.067988 -0.020676 -0.026754 -0.14554 -0.003639 -0.087667 -0.016669
690 -0.1403 -0.20646 -0.12877 -0.066059 -0.067031 -0.18013 -0.042981 -0.078813 -0.039547
691 -0.11412 -0.17659 -0.10617 -0.023913 -0.034028 -0.16534 -0.024835 -0.076186 -0.015017
692 -0.10503 -0.17338 -0.089387 -0.031656 -0.035346 -0.1512 0.015024 -0.083772 -0.015041
693 -0.12059 -0.15651 -0.098416 -0.018373 -0.039271 -0.14043 -0.0019418 -0.074232 -0.0028968
694 -0.12546 -0.163 -0.095767 -0.030763 -0.029115 -0.14504 -0.0054463 -0.072888 -0.028949
695 -0.12587 -0.17589 -0.084002 -0.031509 -0.056951 -0.14526 -0.031322 -0.078334 -0.013193
696 -0.10452 -0.17907 -0.10632 -0.035448 -0.0295 -0.14522 -0.035942 -0.090124 -0.027935
697 -0.11791 -0.16963 -0.082032 -0.030472 -0.046232 -0.13297 -0.021547 -0.076707 -0.027457
698 -0.12828 -0.17188 -0.080902 -0.023428 -0.034655 -0.15406 -0.029381 -0.075839 -0.0051025
699 -0.1111 -0.17031 -0.065067 -0.013609 -0.035011 -0.12937 0.0049581 -0.090911 -0.03206
700 -0.13143 -0.18168 -0.084424 -0.046768 -0.060256 -0.15033 -0.049728 -0.084305 -0.026195
701 -0.10671 -0.15282 -0.030001 -0.013883 -0.021108 -0.12845 -0.0079838 -0.084778 -0.040147
702 -0.11739 -0.16219 -0.050994 -0.031307 -0.035059 -0.15132 -0.050463 -0.090419 -0.019516
703 -0.12439 -0.16116 -0.050748 -0.020224 -0.026965 -0.14167 -0.02589 -0.08167 -0.0097172
704 -0.11418 -0.15605 -0.060534 -0.013742 -0.021135 -0.13426 -0.024627 -0.069698 0.012537
705 -0.11769 -0.16841 -0.071965 -0.029531 -0.024665 -0.13357 -0.032259 -0.083428 -0.042672
706 -0.10907 -0.16429 -0.066884 -0.014212 -0.015816 -0.13024 -0.032777 -0.064344 -0.023382
707 -0.11562 -0.1565 -0.082476 -0.035571 -0.027641 -0.12799 -0.084043 -0.078369 -0.028134
708 -0.10922 -0.14161 -0.061316 -0.023001 -0.030461 -0.12891 -0.022748 -0.074731 -0.036409
709 -0.10567 -0.14894 -0.071773 -0.0099969 -0.038231 -0.12518 -0.021731 -0.062901 -0.019785
710 -0.11326 -0.14666 -0.075507 -0.016321 -0.043287 -0.10641 -0.033634 -0.07783 -0.026077
711 -0.11228 -0.14135 -0.077243 -0.011747 -0.020107 -0.094827 -0.030956 -0.084634 -0.0030305
712 -0.10899 -0.16009 -0.073864 -0.020421 0.004039 -0.067073 -0.025156 -0.076427 -0.011801
713 -0.11993 -0.15367 -0.070079 -0.025936 0.015314 -0.056696 -0.028961 -0.089131 -0.031257
714 -0.1267 -0.17338 -0.067211 -0.032 -0.0035824 -0.061415 -0.035675 -0.080491 -0.023691
715 -0.091588 -0.14698 0.010496 -0.004652 0.012833 -0.037008 -0.030529 -0.074143 -0.026263
716 -0.12622 -0.1569 0.05228 -0.033254 -0.023502 -0.048794 -0.086382 -0.082652 -0.042269
717 -0.11705 -0.16422 0.077349 -0.0070379 0.0026885 -0.068003 -0.039076 -0.073226 -0.051967
718 -0.12188 -0.15362 0.047879 -0.035223 -0.013914 -0.074027 -0.10959 -0.085176 -0.029764
719 -0.11692 -0.15584 0.02031 -0.024594 -0.022063 -0.069058 -0.095419 -0.088939 -0.039055
720 -0.095562 -0.1384 0.0079215 -0.0055732 -0.0081244 -0.046857 -0.041256 -0.077204 -0.036375
721 -0.10012 -0.15725 -0.022331 -0.012862 -0.018043 -0.049393 -0.041172 -0.085484 -0.028139
722 -0.076521 -0.13946 -0.0087352 -0.017684 -0.022828 -0.02841 -0.0067977 -0.084473 -0.037437
723 -0.099081 -0.17148 -0.055708 -0.027285 -0.016842 -0.056489 -0.067536 -0.074829 -0.02778
724 -0.1014 -0.17448 -0.056335 -0.031286 -0.031764 -0.05634 -0.04183 -0.088445 -0.070544
725 -0.098545 -0.17346 -0.048886 -0.017795 -0.041948 -0.065941 -0.037869 -0.076049 -0.049422
726 -0.058778 -0.14647 -0.035584 -0.0011559 0.029351 -0.043372 -0.046548 -0.074434 -0.0321
727 -0.065599 -0.15701 -0.038909 -0.0061792 -0.0072797 -0.029216 -0.027865 -0.087317 -0.041494
728 -0.042732 -0.16133 -0.054803 -0.0013046 0.00061418 -0.029286 -0.012802 -0.074638 -0.045712
729 -0.062696 -0.15165 -0.054067 -0.024883 0.014942 -0.018631 -0.050016 -0.086357 -0.053903
730 -0.05242 -0.17015 -0.04814 -0.018874 0.017758 0.010268 -0.031122 -0.079276 -0.052912
731 -0.026188 -0.13925 -0.035671 -0.00034901 0.03172 0.0053762 -0.029326 -0.073524 -0.029624
732 -0.04995 -0.17627 -0.064302 -0.022896 0.011086 -0.028246 -0.042844 -0.077354 -0.040459
733 -0.049963 -0.17052 -0.068751 -0.039195 -0.0291 -0.054907 -0.063375 -0.088227 -0.071309
734 -0.040275 -0.1574 -0.055186 -0.018409 -0.0048937 -0.028178 -0.075117 -0.074963 -0.058771
735 -0.034226 -0.15109 -0.020044 -0.0064195 -0.010996 -0.051399 -0.035508 -0.090337 -0.048823
736 -0.033896 -0.15245 0.0071239 -0.019416 -0.021953 -0.058801 -0.069793 -0.097814 -0.062145
737 -0.023244 -0.14818 0.028741 -0.016235 0.016041 -0.02067 -0.03927 -0.076598 -0.073071
738 0.0081266 -0.13105 0.033147 -0.025609 0.0071765 -0.00081302 -0.028148 -0.08061 -0.057033
739 0.0021468 -0.12916 0.03828 -0.031548 0.011798 0.035437 -0.077582 -0.087411 -0.041123
740 0.049035 -0.054708 0.096118 -0.015656 0.042206 0.03945 -0.026881 -0.094378 -0.054855
741 0.049094 0.027282 0.079098 -0.025556 0.023104 0.012787 -0.042256 -0.080819 -0.045965
742 -0.0063449 0.075181 0.031941 -0.026162 0.019835 -0.015692 -0.075007 -0.073299 -0.070568
743 -0.011382 0.11035 0.011403 -0.026594 0.039384 -0.019576 -0.047828 -0.080815 -0.063882
744 -0.024965 0.024689 0.0017626 -0.01515 0.027811 -0.0014233 -0.032249 -0.079389 -0.040136
745 -0.035312 -0.067096 -0.022038 -0.033105 -0.0025709 -0.028372 -0.076966 -0.087912 -0.079768
746 -0.032968 -0.065667 -0.0070146 -0.020779 0.015542 -0.0097931 -0.036811 -0.069935 -0.025613
747 -0.035117 -0.086331 -0.025585 -0.013635 0.021399 -0.040619 -0.066878 -0.077683 -0.044753
748 -0.073898 -0.132 -0.058071 -0.058944 -0.0086609 -0.050451 -0.084451 -0.10088 -0.063965
749 -0.045087 -0.12306 -0.030776 -0.028191 0.02986 -0.024745 -0.070412 -0.08077 -0.038784
750 -0.053352 -0.1125 -0.029952 -0.0382 0.036488 -0.026216 -0.058944 -0.090457 -0.059584
751 -0.06219 -0.0927 -0.025709 -0.0087493 0.052421 0.054163 -0.078549 -0.077946 -0.057194
752 -0.047054 -0.10508 -0.025361 -0.0067903 0.054738 0.054633 -0.060767 -0.075426 -0.070949
753 -0.063653 -0.13292 -0.042954 -0.0302 0.0328 0.0039028 -0.072623 -0.090016 -0.048989
754 -0.044565 -0.11294 -0.027964 -0.016254 0.025696 0.021931 -0.051709 -0.085689 -0.037867
755 -0.062829 -0.12343 -0.040603 -0.019978 0.021673 -0.0050376 -0.064847 -0.079388 -0.044667
756 -0.061349 -0.1238 -0.029257 -0.023913 0.055693 -0.039346 -0.083814 -0.091677 -0.056143
757 -0.051479 -0.10396 -0.015659 -0.022061 0.058209 -0.0070141 -0.048551 -0.082253 -0.049202
758 -0.060019 -0.11634 -0.002788 -0.027265 0.03998 -0.014135 -0.041484 -0.089916 -0.030633
759 -0.055949 -0.11245 0.036199 -0.0039138 0.034684 -0.011446 -0.034298 -0.064836 -0.035539
760 -0.06136 -0.12322 0.043499 -0.020357 0.01571 -0.014295 -0.10052 -0.080951 -0.045065
761 -0.091675 -0.11197 0.028339 -0.022565 0.023152 -0.012163 -0.073833 -0.086408 -0.04594
762 -0.10235 -0.13577 -0.0031967 -0.036036 0.037378 -0.013603 -0.069809 -0.080488 -0.042001
763 -0.052771 -0.10015 -0.0044895 -0.01028 0.051328 0.0084558 -0.056713 -0.082082 -0.037226
764 -0.073546 -0.10998 -0.013219 -0.0010273 0.029625 0.028532 -0.079485 -0.078971 -0.026301
765 -0.088991 -0.12186 -0.049391 -0.021433 0.010049 0.060683 -0.089399 -0.0946 -0.065379
766 -0.069807 -0.13571 -0.037115 -0.0084328 0.030339 0.016707 -0.085818 -0.094756 -0.057617
767 -0.068909 -0.13095 -0.046802 -0.014666 0.025438 0.012848 -0.056013 -0.097319 -0.066615
768 -0.077934 -0.13255 -0.038733 -0.0093493 0.038271 -0.012241 -0.10271 -0.081939 -0.048689
769 -0.064682 -0.11808 -0.050998 -0.0080393 0.019223 -0.015461 -0.086721 -0.096109 -0.057289
770 -0.082074 -0.12233 -0.035074 0.010453 0.056563 -0.017195 -0.075386 -0.08474 -0.063388
771 -0.074791 -0.11607 -0.045122 0.0067371 0.032286 -0.019134 -0.08333 -0.065097 -0.015552
772 -0.061779 -0.11235 -0.042663 -0.0028629 0.032533 -0.03412 -0.051517 -0.073894 -0.038537
773 -0.052106 -0.053658 -0.060687 -0.021326 0.032992 -0.028829 -0.061107 -0.067768 -0.039466
774 -0.040864 0.074822 -0.054453 0.0029793 0.014233 -0.056091 -0.071422 -0.087045 -0.04995
775 -0.051537 0.11936 -0.062287 -0.017052 0.0092417 -0.058078 -0.10818 -0.080811 -0.028469
776 -0.073275 0.034493 -0.073525 -0.029648 -0.0072639 -0.070895 -0.10394 -0.084713 -0.04721
777 -0.058941 -0.024543 -0.029851 0.0070952 0.037018 -0.028981 -0.031513 -0.063814 -0.016091
778 -0.056989 -0.094322 -0.067804 -0.018289 0.01513 -0.072444 -0.091841 -0.081725 -0.032057
779 -0.060847 -0.065622 -0.039237 0.024701 0.04864 -0.04258 -0.085069 -0.067049 -0.033681
780 -0.08467 -0.11424 -0.074332 -0.030225 0.002395 -0.069041 -0.096776 -0.099032 -0.077495
781 -0.077204 -0.092032 -0.04532 -0.0062145 0.043415 -0.056295 -0.067394 -0.080456 -0.049544
782 -0.082466 -0.1056 -0.074149 -0.017571 0.023456 -0.077936 -0.078174 -0.077334 -0.052516
783 -0.082173 -0.090313 -0.067786 -0.013415 0.018916 -0.059031 -0.092589 -0.076384 -0.064352
784 -0.088265 -0.11602 -0.076903 -0.012431 0.015529 -0.069044 -0.09799 -0.075891 -0.038776
785 -0.091208 -0.11648 -0.086985 -0.0079165 0.0073067 -0.06315 -0.098055 -0.075303 -0.046798
786 -0.095869 -0.13191 -0.098256 -0.0004447 -0.0012124 -0.076165 -0.12045 -0.070466 -0.054554
787 -0.088044 -0.098353 -0.072326 0.0011611 0.02834 -0.047399 -0.080004 -0.093704 -0.054798
788 -0.074677 -0.082429 -0.070789 0.0035638 0.0086841 -0.062518 -0.090797 -0.077833 -0.034433
789 -0.08367 -0.10223 -0.062927 -0.0022244 0.022567 -0.0689 -0.1115 -0.08515 -0.018
790 -0.095277 -0.1281 -0.07816 -0.010141 -0.020235 -0.091096 -0.11154 -0.081919 -0.038563
791 -0.091676 -0.11302 -0.061849 0.0027668 0.028114 -0.077388 -0.12101 -0.077504 -0.048831
792 -0.085812 -0.10605 -0.052072 0.019043 0.034765 -0.062391 -0.071339 -0.068153 -0.060317
793 -0.09426 -0.1043 -0.076316 0.0082987 0.017334 -0.08497 -0.09257 -0.097431 -0.0446
794 -0.079786 -0.10702 -0.071286 0.010923 0.029535 -0.069159 -0.088705 -0.074341 -0.017888
795 -0.096976 -0.057789 -0.082696 -0.01431 -0.011019 -0.091497 -0.088262 -0.083424 -0.051215
796 -0.05607 0.076068 -0.052812 0.0099008 0.045377 -0.039178 -0.060225 -0.053032 -0.052777
797 -0.070793 0.092722 -0.055771 0.0088151 0.0096234 -0.068237 -0.10327 -0.08541 -0.045422
798 -0.058199 0.059531 -0.028746 0.026987 0.027681 -0.047795 -0.064692 -0.072628 -0.0077684
799 -0.065854 -0.018146 -0.051805 0.018585 0.02327 -0.051884 -0.10008 -0.072608 -0.019346
800 -0.055431 -0.029316 -0.053297 0.023529 0.039415 -0.044999 -0.056732 -0.072789 -0.0086061
801 -0.091692 -0.047397 -0.076524 0.018292 0.011406 -0.077524 -0.13136 -0.070743 -0.027945
802 -0.084991 -0.079443 -0.095238 -0.012973 -0.0041181 -0.084145 -0.099815 -0.076707 -0.022054
803 -0.089177 -0.061732 -0.088277 -0.0043587 -0.0041655 -0.080807 -0.11719 -0.094412 -0.032188
804 -0.050693 -0.080678 -0.089418 -0.00016983 0.004758 -0.08997 -0.11709 -0.0747 -0.037523
805 0.038551 -0.080998 -0.084546 -0.0029982 0.008975 -0.081072 -0.10005 -0.085024 -0.019239
806 0.080949 -0.056117 -0.080209 0.01426 0.042633 -0.079982 -0.11691 -0.07047 -0.010146
807 0.12491 -0.0097868 -0.067418 0.028827 0.071109 -0.068955 -0.099817 -0.07048 -0.018378
808 0.10846 0.13087 -0.099176 0.025038 0.087654 -0.087515 -0.16468 -0.078181 -0.041556
809 0.081886 0.2157 -0.062514 0.039766 0.080804 -0.071977 -0.093128 -0.084126 -0.063954
810 0.024709 0.18838 -0.091954 0.014868 0.060617 -0.10182 -0.093167 -0.088726 -0.051059
811 0.018662 0.13892 -0.091132 0.033093 0.031749 -0.098303 -0.14111 -0.076031 -0.046875
812 0.0083126 0.053655 -0.067633 0.059579 0.047038 -0.088445 -0.080781 -0.068452 -0.05276
813 0.0038925 0.018454 -0.070665 0.05041 0.048058 -0.075326 -0.12779 -0.072165 -0.030345
814 -0.0041863 -0.010126 -0.063131 0.064771 0.011497 -0.052464 -0.11056 -0.078004 -0.011076
815 -0.016715 -0.061309 -0.093767 0.06666 0.02425 -0.095094 -0.12889 -0.073155 -0.049025
816 -0.02314 -0.064137 -0.060987 0.03634 0.019826 -0.10839 -0.17251 -0.09121 -0.051171
817 -0.021333 -0.024773 0.027906 0.038555 0.029539 -0.067093 -0.11661 -0.072454 -0.043882
818 0.031933 -0.0063197 0.14062 0.059534 0.060967 -0.024292 -0.089654 -0.080563 -0.02157
819 0.027116 -0.033513 0.14575 0.047881 0.032162 -0.035411 -0.13977 -0.065622 -0.024386
820 0.077657 0.11234 0.17502 0.052894 0.047763 0.1424 -0.11336 -0.068053 -0.01604
821 0.11389 0.1833 0.10145 0.058147 0.072106 0.07277 -0.075066 -0.078207 -0.050098
822 0.13931 0.17459 0.016321 0.020415 0.0078859 -0.028433 -0.13605 -0.080281 -0.053253
823 0.16725 0.16231 -0.010121 0.030127 0.0261 -0.042256 -0.13804 -0.087958 -0.042076
824 0.12526 0.073734 0.016861 0.059355 0.027661 -0.037943 -0.10157 -0.078319 -0.025014
825 0.063241 0.037105 -0.0061321 0.065472 0.042071 -0.046118 -0.11157 -0.065655 -0.031827
826 0.023998 -0.0073829 -0.021852 0.041046 0.0024256 -0.074096 -0.12811 -0.079124 -0.020791
827 0.02836 -0.018285 -0.045577 0.045427 0.020929 -0.080815 -0.12954 -0.018082 -0.038435
828 0.021527 -0.017779 -0.03183 0.048869 0.0095272 -0.084124 -0.10584 0.050843 -0.048517
829 0.029456 -0.0087449 -0.022937 0.056733 0.039105 -0.052247 -0.12119 0.077542 -0.015329
830 0.030142 0.009826 -0.021039 0.053904 0.076932 -0.057199 -0.12621 0.087481 -0.011725
831 0.036317 0.0081346 -0.027211 0.058541 0.11541 -0.057621 -0.16474 0.098959 -0.046167
832 0.073145 0.14357 -0.016413 0.058073 0.11673 -0.061206 -0.096162 0.12669 -0.016881
833 0.092399 0.20275 -0.022246 0.059689 0.099941 -0.056481 -0.073788 0.11817 -0.045128
834 0.090295 0.22977 -0.023689 0.0655 0.064532 -0.055349 -0.13331 0.10992 -0.029728
835 0.09252 0.15643 -0.0095074 0.083758 0.061974 -0.057176 -0.095741 0.12888 -0.010363
836 0.084576 0.051392 -0.037216 0.033869 0.038043 -0.090083 -0.1132 0.095543 -0.048909
837 0.11933 0.025705 -0.0081817 0.06344 0.033065 -0.095154 -0.14624 0.075112 -0.04376
838 0.19874 0.044057 0.065762 0.10214 0.045792 -0.062283 -0.11926 0.039707 -0.016344
839 0.31186 0.018176 0.086553 0.096807 0.038089 -0.082905 -0.13397 0.026284 -0.016116
840 0.33054 0.05924 0.15711 0.11983 0.071921 -0.06482 -0.090155 0.041953 -0.013235
841 0.21812 0.043149 0.18422 0.11219 0.041284 -0.055971 -0.10412 0.031711 -0.028295
842 0.14579 0.049454 0.21343 0.11769 0.0697 -0.07953 -0.12092 0.037739 -0.0010216
843 0.12343 0.056876 0.22294 0.13703 0.078803 -0.05057 -0.05813 0.029212 0.0079915
844 0.089203 0.01916 0.11841 0.14155 0.046917 -0.077122 -0.13346 0.026195 -0.02279
845 0.1122 0.053308 0.081027 0.12788 0.064534 -0.07484 -0.11102 0.039777 -0.023411
846 0.10154 0.0014479 0.063998 0.097986 0.028238 -0.085989 -0.084803 0.029003 -0.048688
847 0.053881 -0.0023071 0.040532 0.070962 0.011074 -0.082332 -0.13398 0.021784 -0.043849
848 0.082033 0.015707 0.050897 0.086234 0.056 -0.073302 -0.13093 0.030652 -0.056634
849 0.11364 0.054385 0.079813 0.097552 0.046008 -0.05701 -0.070979 0.038876 -0.029713
850 0.070998 0.018552 0.057569 0.076562 0.030385 -0.05076 -0.1095 0.030694 -0.030878
851 0.049771 0.0081308 0.038943 0.048249 0.025462 -0.07498 -0.12374 0.0050382 -0.075091
852 0.063529 0.0054337 0.028015 0.057223 0.020735 -0.036161 -0.12588 0.01491 -0.030803
853 0.072736 -0.00043916 0.035971 0.070238 0.06046 0.092072 -0.12402 0.018155 -0.058121
854 0.072655 0.003554 0.027434 0.071583 0.05255 0.17241 -0.13338 0.019604 -0.022518
855 0.086287 -0.0030973 0.04456 0.08773 0.068264 0.14467 -0.11005 0.032124 0.003291
856 0.056886 -0.01227 0.021407 0.054251 0.059246 0.043156 -0.10868 0.049266 -0.012026
857 0.065303 0.018856 0.064763 0.071331 0.054375 0.040839 -0.11958 0.11569 -0.024464
858 0.059958 -0.016838 0.098062 0.060618 0.026298 -0.038044 -0.10447 0.14223 -0.021022
859 0.086375 -0.021134 0.15086 0.072328 0.038253 -0.026423 -0.12746 0.17477 0.0096781
860 0.090663 0.0053549 0.22228 0.068088 0.048909 -0.015872 -0.12958 0.22454 0.21474
861 0.079184 -0.003337 0.23149 0.056241 0.01618 -0.030286 -0.1376 0.20414 0.33749
862 0.10165 0.030905 0.26857 0.06794 0.017201 -0.037208 -0.11378 0.14078 0.28452
863 0.16115 0.10436 0.22903 0.065457 0.035414 -0.044987 -0.12034 0.10885 0.2288
864 0.3437 0.28055 0.15689 0.075817 0.04006 -0.046056 -0.11278 0.098409 0.11707
865 0.36331 0.30507 0.11149 0.052456 0.0045341 -0.063388 -0.13511 0.082048 0.046037
866 0.29868 0.3575 0.13546 0.094958 0.038948 -0.033497 -0.12823 0.069399 0.07849
867 0.19358 0.16791 0.10468 0.10675 0.023532 -0.039528 -0.12673 0.055536 0.065012
868 0.13594 0.089317 0.10523 0.096289 0.046829 -0.033688 -0.1066 0.063341 0.054767
869 0.10912 0.053358 0.10042 0.11166 0.039856 -0.040408 -0.1227 0.054582 0.071909
870 0.12498 0.070865 0.11439 0.15902 0.021396 -0.033327 -0.11458 0.069751 0.067355
871 0.11517 0.038081 0.092632 0.13303 0.034268 -0.040946 -0.14972 0.092345 0.034919
872 0.098283 0.021895 0.066752 0.081151 0.039282 -0.060743 -0.1362 0.11524 0.046438
873 0.087482 0.02278 0.049258 0.064873 -0.0008098 -0.063415 -0.1222 0.14856 0.052279
874 0.086851 0.016594 0.065258 0.068758 0.011152 -0.051031 -0.15528 0.15299 0.057907
875 0.089032 0.029705 0.052207 0.072394 0.032117 -0.064468 -0.075359 0.18122 0.019363
876 0.10002 0.038894 0.083324 0.068875 0.03584 -0.047641 -0.096499 0.16696 0.091085
877 0.062098 0.023844 0.054079 0.045153 0.0082389 -0.068576 -0.13246 0.10976 0.032149
878 0.050403 -0.013656 0.026951 0.039139 -0.015878 -0.099438 -0.13988 0.093058 0.037556
879 0.078525 -0.0035381 0.045588 0.078194 0.02218 -0.086391 -0.1468 0.085825 0.020764
880 0.068356 0.0088465 0.033854 0.06686 0.031072 -0.060324 -0.099466 0.077139 0.022367
881 0.065262 0.014623 0.036319 0.052617 0.021456 -0.035556 -0.11548 0.0722 0.014313
882 0.053844 0.00063313 0.018122 0.060508 0.015917 -0.078445 -0.11262 0.064292 0.0023509
883 0.068298 0.023248 0.065846 0.0794 0.021814 -0.054138 -0.11281 0.063858 0.042384
884 0.052811 -0.035651 -0.0048225 0.051224 0.00070886 -0.10988 -0.12959 0.069672 0.00075783
885 0.056752 0.0032163 0.034757 0.071205 0.025547 -0.042333 -0.094542 0.076254 0.044813
886 0.040317 -0.0097451 0.018519 0.05964 0.034631 -0.092133 -0.11886 0.070871 0.038249
887 0.050696 -0.0095314 0.031112 0.074785 0.023026 -0.086505 -0.12294 0.056538 0.023442
888 0.041257 -0.01876 0.022897 0.073047 4.2816e-05 -0.080624 -0.12447 0.064433 0.005684
889 0.021369 -0.036842 0.0014719 0.041841 0.0090424 -0.089795 -0.13817 0.052259 -0.002916
890 0.041358 -0.019438 0.01976 0.048093 -0.00061122 -0.076036 -0.1311 0.039008 -0.010702
891 0.016932 -0.028712 0.012816 0.042886 -0.016585 -0.077677 -0.10061 0.047875 -0.0031503
892 0.046504 -0.010006 0.05022 0.072473 0.034667 -0.071133 -0.12908 0.062234 0.031556
893 0.012925 -0.021611 0.093328 0.038375 0.01461 -0.069553 -0.12653 0.050295 0.0070134
894 0.036048 -0.019709 0.13188 0.061296 0.031351 -0.082335 -0.082797 0.041316 0.015339
895 0.041913 0.0031918 0.21381 0.084808 0.037269 -0.054494 -0.090586 0.057757 0.0077283
896 0.047371 0.0051728 0.20252 0.073482 0.033939 -0.058365 -0.10617 0.043613 0.011589
897 0.01354 -0.045295 0.1306 0.048862 0.012814 -0.093221 -0.1076 0.035423 -0.02516
898 0.023951 -0.023463 0.09583 0.074801 0.02504 -0.066936 -0.075806 0.041833 0.020208
899 0.0021535 -0.022918 0.053772 0.040863 0.014261 -0.093794 -0.14416 0.035184 0.02318
900 0.016304 -0.028017 0.059345 0.057496 0.0045673 -0.079284 -0.12646 0.030541 0.025111
901 0.018842 -0.023017 0.044346 0.043698 0.0079684 -0.084545 -0.11413 0.033814 0.013609
902 -0.015957 -0.039328 0.032425 0.041937 -0.0084302 -0.097369 -0.12469 0.03533 0.0057696
903 0.0010235 -0.010323 0.04498 0.047929 0.015499 -0.068101 -0.11434 0.028612 0.018839
904 0.0065256 -0.062432 0.007276 0.037929 -0.012857 -0.13157 -0.16037 0.021416 0.0022666
905 -0.0077095 -0.052703 0.034551 0.042225 -0.011274 -0.088381 -0.11833 0.013556 -0.0097957
906 -0.028377 -0.05813 -0.014383 0.014089 -0.023473 -0.11972 -0.12341 0.0095403 -0.0043691
907 0.0041231 -0.022225 0.03827 0.052325 0.015625 -0.075648 -0.10035 0.036158 0.020982
908 0.0080289 -0.021174 0.030048 0.05774 0.030466 -0.078104 -0.094742 0.031087 0.017059
909 -0.0038372 -0.0262 0.02481 0.048406 0.037417 -0.093076 -0.081844 0.021056 -0.0073279
910 -0.030309 -0.057481 -0.0014275 0.023102 -0.019321 -0.10013 -0.10062 0.01065 0.0026658
911 -0.024434 -0.047875 -0.016805 0.040842 -0.0044847 -0.11345 -0.13759 0.020751 -0.015086
912 -0.028692 -0.067684 0.0049519 0.025295 -0.0047967 -0.096193 -0.11207 0.0084607 -0.019991
913 -0.022719 -0.053266 -4.7842e-05 0.036347 0.0013637 -0.095319 -0.13507 0.011836 -0.011397
914 -0.0071865 -0.059083 -0.0014717 0.03111 -0.014039 -0.10832 -0.11657 0.022912 0.0011854
915 -0.020639 -0.033386 -0.0025719 0.030485 -0.0013278 -0.099353 -0.14233 0.029687 -0.0041078
916 -0.0064066 -0.052663 -0.0097801 0.029041 0.0031428 -0.09895 -0.1354 0.017849 -0.012428
917 -0.017272 -0.044059 -0.0037319 0.0063154 0.0069178 -0.096928 -0.11935 0.0066966 -0.010427
918 -0.028454 -0.045953 -0.012406 0.03396 -0.0024648 -0.099739 -0.093546 0.0099017 0.03911
919 -0.031025 -0.046383 -0.032967 0.04189 -0.0024575 -0.11143 -0.13869 0.010003 0.23038
920 -0.044423 -0.074701 -0.055368 -0.021023 -0.029563 0.0089005 -0.16093 0.0074162 0.23416
921 -0.0076994 -0.041048 -0.018964 0.031129 -0.0011562 0.16849 -0.061802 0.018921 0.20748
922 -0.029321 -0.057565 -0.026863 0.0088525 -0.0025648 0.19668 -0.10817 0.01716 0.22408
923 -0.046543 -0.072773 -0.052463 -0.019749 -0.018597 0.13299 -0.13276 -0.015689 0.12267
924 -0.028087 -0.057634 -0.02857 0.029795 0.010822 0.10324 -0.0737 -0.0027046 0.081778
925 -0.028031 -0.065309 -0.055697 0.011302 -0.0069537 0.016228 -0.14714 -0.011786 0.053788
926 -0.031902 -0.058551 -0.044045 0.018095 0.0019195 -0.0012305 -0.14048 -0.012374 0.036403
927 -0.026904 -0.031159 -0.03314 0.033655 0.0076445 0.0015481 -0.096457 0.0087356 0.051563
928 -0.044101 -0.05133 -0.050282 0.013812 -5.9703e-05 -0.011104 -0.12512 -0.0020724 0.027363
929 -0.062852 -0.074996 -0.056697 0.010992 -0.0075792 -0.03868 -0.12503 -0.01593 0.064584
930 -0.040357 -0.048607 -0.043935 0.020545 0.0074902 0.013968 -0.11319 -0.0060225 0.058028
931 -0.054915 -0.022493 -0.03641 0.035949 0.0048557 0.0057668 -0.08341 -0.00037692 0.045733
932 -0.070895 -0.055918 -0.062383 -0.012052 -0.017245 -0.039318 -0.11795 -0.026569 0.027684
933 -0.042498 -0.028896 -0.029515 0.028608 0.0074387 -0.013408 -0.074365 -0.017076 0.054809
934 -0.058048 -0.070006 -0.076104 0.017528 -0.012094 -0.039888 -0.13175 -0.010427 0.04139
935 -0.047027 -0.068392 -0.053324 0.012041 -0.03707 -0.048397 -0.091275 -0.018542 0.046129
936 -0.05562 -0.048749 -0.060863 0.018159 -0.029046 -0.036674 -0.13533 -0.028723 0.040544
937 -0.050256 0.23328 -0.055218 0.021168 -0.022497 -0.039111 -0.14474 -0.016614 0.025166
938 -0.019471 0.33693 -0.06096 -0.00051183 -0.0065037 -0.046686 -0.14533 -0.016842 0.024769
939 -0.027994 0.32496 -0.057543 0.018413 -0.0045308 -0.049553 -0.12462 -0.018872 0.037119
940 -0.049963 0.22018 -0.064169 0.0065956 -0.017398 -0.044815 -0.10387 -0.02397 0.022521
941 -0.054983 0.074702 -0.072818 -0.0044389 -0.038533 -0.055391 -0.138 -0.03024 0.021451
942 -0.054225 0.034088 -0.086223 0.009967 -0.034772 -0.048862 -0.13479 -0.027888 0.017561
943 -0.038173 0.044227 -0.044246 0.016617 -0.0071905 -0.045068 -0.10843 -0.005744 0.050054
944 -0.052774 0.019177 -0.067336 0.0047031 -0.022676 -0.059125 -0.14484 -0.042238 0.023015
945 -0.079761 -0.021449 -0.089782 -0.020268 -0.036067 -0.059274 -0.12755 -0.035608 0.011855
946 -0.06151 -0.017693 -0.078169 0.013708 -0.0084556 -0.061967 -0.12431 -0.026641 0.046411
947 -0.064163 -0.019559 -0.10026 0.0037776 -0.026252 -0.068586 -0.14386 -0.025371 0.032983
948 -0.064507 0.0001518 -0.075293 -0.0013171 -0.041729 -0.069619 -0.14681 -0.034106 0.014709
949 -0.073156 -0.0047113 -0.0723 0.0028831 -0.020196 -0.074847 -0.12218 -0.01963 0.12562
950 -0.061264 -0.0090579 -0.093569 0.0077848 -0.014214 -0.058981 -0.13052 -0.023763 0.21595
951 -0.044013 0.0296 -0.05482 0.036039 0.0073755 -0.046885 -0.10761 0.00034018 0.24894
952 -0.065189 -0.021926 -0.084773 -0.011 -0.019306 -0.077336 -0.12749 -0.0085875 0.27236
953 -0.043801 -0.008617 -0.079916 0.0056524 -0.02296 -0.047609 -0.10366 -0.022645 0.21333
954 -0.056772 -0.022081 -0.081999 -0.0038453 -0.026711 0.12223 -0.13972 -0.027164 0.12891
955 -0.051346 -0.016128 -0.085375 0.013835 0.011558 0.24922 -0.094086 -0.03011 0.10327
956 -0.075605 -0.035067 -0.11007 -0.01489 -0.020097 0.23333 -0.16148 -0.03983 0.09446
957 -0.062871 -0.018435 -0.090297 -0.0048922 -0.0079019 0.19375 -0.10447 -0.032781 0.07387
958 -0.044438 0.0046319 -0.069921 0.019179 -0.01475 0.11674 -0.10776 -0.03388 0.086189
959 -0.040287 0.0045485 -0.077279 0.014993 -0.0023423 0.053396 -0.12419 -0.018461 0.095148
960 -0.055651 -0.037231 -0.10071 -0.0045878 -0.0086348 0.025661 -0.14959 -0.034498 0.053209
961 -0.061683 -0.012966 -0.081635 -0.0058641 -0.029595 0.023951 -0.13816 -0.043697 0.07676
962 -0.040648 0.191 -0.031104 0.015004 -0.0062071 0.041125 -0.052424 -0.046784 0.083532
963 -0.051609 0.32925 -0.026129 -0.012224 -0.023997 0.026419 -0.15174 -0.05028 0.050069
964 -0.035154 0.43399 0.034223 0.020449 -0.014505 0.038592 -0.11118 -0.020155 0.071944
965 -0.032768 0.43184 0.089038 0.011191 -0.037095 -0.005421 -0.1166 -0.023881 0.047264
966 -0.048762 0.24824 0.136 -0.0028927 -0.025032 -0.013579 -0.14831 -0.045028 0.052805
967 -0.058693 0.13293 0.093166 0.015292 0.00018976 0.0013764 -0.1805 -0.03136 0.05812
968 -0.049229 0.097197 0.030299 0.0053099 -0.017847 0.00089737 -0.13957 -0.035558 0.05414
969 -0.044144 0.066154 0.01459 0.0025631 -0.006005 0.14888 -0.13991 -0.041694 0.044072
970 -0.056823 0.075743 -0.0030091 0.0059928 0.0073812 0.26373 -0.067376 -0.044374 0.03621
971 -0.066474 0.053762 -0.022228 -0.013673 0.019734 0.27346 -0.096207 -0.049287 0.03459
972 -0.081201 0.033589 -0.054141 -0.0048085 -0.0072794 0.23544 -0.14087 -0.054022 0.032755
973 -0.063092 0.026024 -0.025615 0.013674 -0.0059541 0.15761 -0.12858 -0.057563 0.0085928
974 -0.062634 0.042717 -0.030685 -0.013129 -0.0093875 0.07504 -0.11842 -0.046367 0.050085
975 -0.070589 0.023045 -0.043926 0.012202 -0.01971 0.044172 -0.15781 -0.030131 0.023664
976 -0.072609 0.025449 -0.037532 -0.0068738 -0.026501 0.042061 -0.14022 -0.044764 0.043674
977 -0.056442 0.056035 -0.033938 0.00070782 0.005099 0.071408 -0.086617 -0.028963 0.019769
978 -0.051225 0.18817 -0.04101 -0.012445 -0.02121 0.035923 -0.11615 -0.043353 0.014312
979 -0.065904 0.3579 -0.061609 -0.018067 -0.0053928 0.05158 -0.127 -0.053163 0.019558
980 -0.060091 0.41931 -0.058237 -0.007607 0.0025207 0.19694 -0.16833 -0.031125 0.018456
981 -0.054666 0.48735 -0.045196 -0.020133 -0.0017397 0.3033 -0.11137 -0.04714 0.02499
982 -0.034279 0.37287 -0.029664 0.011484 -0.00045751 0.40833 -0.071952 -0.042938 0.013828
983 -0.088306 0.17483 -0.075583 -0.017745 -0.030713 0.32585 -0.15337 -0.049177 7.1549e-05
984 -0.055389 0.1317 -0.060746 -0.0029948 0.014318 0.25158 -0.092498 -0.033719 -0.0059309
985 -0.051873 0.13066 -0.058548 0.014755 -0.02016 0.18141 -0.11807 -0.041545 0.0042478
986 -0.069233 0.098998 -0.066577 -0.015548 -0.027241 0.15392 -0.10041 -0.054586 -0.0046178
987 -0.069063 0.13072 -0.057476 -0.0027395 -0.0032697 0.16783 -0.10494 -0.030911 0.015019
988 -0.061093 0.1163 -0.052666 0.011553 0.021039 0.14921 -0.093167 -0.034987 3.4226e-05
989 -0.033089 0.14772 -0.020751 0.021769 0.028045 0.19513 -0.045802 -0.020907 0.0268
990 -0.062327 0.10301 -0.052976 -0.0016489 0.016127 0.30058 -0.092143 -0.035186 0.015268
991 -0.060652 0.12118 -0.047876 -0.0035897 0.014362 0.38438 -0.11688 -0.040699 0.011323
992 -0.071122 0.10378 -0.077456 -0.0095214 0.024112 0.43918 -0.053231 -0.034789 -0.012005
993 -0.04293 0.37957 -0.05608 0.0069456 0.03249 0.44127 -0.06489 -0.032693 0.0027465
994 -0.032666 0.51019 -0.076221 -0.0068222 -0.013065 0.34758 -0.073027 -0.049384 0.0068127
995 -0.037649 0.59464 -0.058197 -0.0041368 0.015282 0.27466 -0.083065 -0.056316 -0.0068678
996 -0.029468 0.59792 0.00094534 0.011413 0.035913 0.23657 -0.044462 -0.032538 0.032662
997 -0.017347 0.59845 0.12718 0.0015678 0.014067 0.21758 -0.048708 -0.036753 0.010849
998 -0.05611 0.35215 0.14355 -0.032944 -0.024232 0.17323 -0.064691 -0.054118 -0.0047439
999 -0.040497 0.2538 0.20475 0.0037739 0.01141 0.18854 -0.10276 -0.038831 0.018146
1000 -0.075877 0.2362 0.20364 -0.012915 0.0097731 0.19032 -0.049418 -0.045082 0.015041
1001 -0.065932 0.20867 0.12352 -0.005208 0.0095105 0.33226 -0.071209 -0.047437 -0.01005
1002 -0.059565 0.19205 0.056635 -0.0084066 0.027831 0.44382 -0.11068 -0.052807 0.0089613
1003 -0.049248 0.22088 0.051197 -0.0084879 0.038256 0.52749 -0.074827 -0.047844 -0.02044
1004 -0.068686 0.20858 0.029368 0.0010424 0.025661 0.43638 -0.087246 -0.040214 -0.0079792
1005 -0.060367 0.19553 0.015946 0.0067963 0.022638 0.36666 -0.094727 -0.038849 0.008141
1006 -0.040927 0.22801 0.052458 0.023833 0.051529 0.31645 -0.050362 -0.035764 -0.006431
1007 -0.041059 0.19606 -0.0094158 -0.0030333 0.0040312 0.24023 -0.11526 -0.056498 -0.0083457
1008 -0.0015857 0.47322 0.0089993 -0.0089139 0.00066279 0.26345 -0.072839 -0.062228 -0.037814
1009 0.22585 0.59184 0.0283 0.0069244 0.024863 0.23341 -0.064522 -0.040059 -0.011841
1010 0.31473 0.63555 0.042778 0.029223 0.069756 0.21125 -0.054521 -0.042284 0.015427
1011 0.32139 0.64696 0.049058 0.020557 0.048667 0.23504 -0.04761 -0.048661 0.004214
1012 0.2439 0.42692 0.049525 0.022134 0.028106 0.2324 -0.062547 -0.049413 0.019309
1013 0.12705 0.34102 0.097403 0.0073193 0.047008 0.21399 -0.060268 -0.026671 0.0099314
1014 0.076966 0.28352 0.21848 -0.0088662 0.0203 0.21429 -0.093684 -0.059434 -0.012858
1015 0.044838 0.25678 0.25385 0.014534 0.025796 0.19451 -0.095871 -0.057479 -0.00065448
1016 0.045997 0.23686 0.22859 -0.0027989 0.021493 0.18373 -0.074609 -0.051711 -0.011437
1017 0.039376 0.22938 0.23192 -0.00052845 0.027925 0.17351 -0.10617 -0.057025 -0.0065509
1018 0.011202 0.19944 0.12461 -0.012397 0.0092684 0.14426 -0.10006 -0.078887 -0.019771
1019 0.019854 0.22422 0.097932 0.0026715 0.016458 0.1545 -0.083163 -0.053822 -0.0043463
1020 0.049836 0.22349 0.095816 0.0013867 0.029914 0.15006 -0.072581 -0.049465 0.0087373
1021 0.038321 0.21919 0.0652 -0.012919 0.0080826 0.12432 -0.10208 -0.030215 -0.0016756
1022 0.050668 0.19891 0.077069 0.011378 0.014713 0.11916 -0.10531 0.0029804 -0.0090756
1023 0.03158 0.2074 0.072408 -0.00016695 0.027367 0.12196 -0.094386 0.15992 0.021027
1024 0.036161 0.20918 0.05234 0.023335 -0.0070367 0.097945 -0.15655 0.22111 0.013045
1025 0.044402 0.23245 0.066189 0.007327 0.053098 0.13398 -0.089404 0.25314 0.017543
1026 0.027993 0.18901 0.047184 0.004103 0.004041 0.093524 -0.13182 0.24931 -0.0075634
1027 0.026415 0.20576 0.10206 0.005758 0.014251 0.091436 -0.082803 0.23726 0.0043654
1028 0.032974 0.18076 0.22652 0.0075654 0.026403 0.096159 -0.10388 0.17871 -0.0017567
1029 0.079326 0.21728 0.32647 0.030984 0.041518 0.095952 -0.093063 0.09523 -0.004735
1030 0.023242 0.14662 0.28089 -0.045836 -0.020521 0.040507 -0.13641 0.049055 -0.035747
1031 0.084527 0.16945 0.27931 0.012051 0.020894 0.053488 -0.13053 0.07546 0.0047017
1032 0.22185 0.1657 0.2172 0.00040297 0.0049531 0.045286 -0.13142 0.058488 0.014784
1033 0.40646 0.19231 0.1659 0.010045 0.011777 0.063651 -0.089215 0.067838 0.11435
1034 0.37329 0.16874 0.1265 0.010775 0.014041 0.047882 -0.12782 0.056344 0.1571
1035 0.40684 0.18101 0.12137 -0.0077005 0.0060272 0.058081 -0.079345 0.042732 0.065961
1036 0.28471 0.15317 0.081284 -0.018106 0.010612 0.038692 -0.092486 0.039346 0.012564
1037 0.18725 0.17776 0.091166 0.00048776 0.020008 0.063585 -0.042442 0.046975 0.003357
1038 0.15553 0.39823 0.089621 -0.0016809 0.010562 0.043044 -0.055883 0.042473 0.014374
1039 0.15598 0.58277 0.10567 0.0067926 0.034289 0.049368 -0.05138 0.043161 0.009544
1040 0.16882 0.62313 0.10525 0.027868 0.042407 0.068866 -0.049415 0.084264 0.020163
1041 0.13251 0.58078 0.088458 -0.0053578 0.017312 0.035716 -0.075221 0.20059 -0.014135
1042 0.15189 0.3911 0.09369 -0.0071908 0.034717 0.041226 -0.0628 0.27937 0.022486
1043 0.12241 0.26235 0.072927 0.0086244 0.027484 0.024498 -0.097077 0.32682 0.028185
1044 0.1353 0.2315 0.067773 0.020096 0.021359 0.020224 -0.078471 0.32929 0.013559
1045 0.10793 0.20967 0.069959 0.011299 0.0036335 -0.018392 -0.085264 0.28548 0.020834
1046 0.12525 0.19638 0.072617 0.009001 0.036806 0.015356 -0.067049 0.26076 0.024843
1047 0.10029 0.20619 0.08913 0.013698 0.009808 0.024542 -0.056392 0.16865 0.0028869
1048 0.14184 0.22353 0.2302 0.031632 0.036649 0.031535 -0.036956 0.14873 0.011916
1049 0.11037 0.19393 0.35724 0.027158 0.019339 -0.0046906 -0.055109 0.12955 -0.017938
1050 0.14292 0.20661 0.38177 0.03657 0.059637 0.037072 -0.024529 0.11905 0.0027336
1051 0.097157 0.17647 0.36375 0.011356 0.027336 -0.027774 -0.032643 0.093588 -0.0002997
1052 0.10741 0.18994 0.3707 0.019166 0.022565 -0.018811 -0.038585 0.10888 0.0024776
1053 0.12107 0.15191 0.23663 0.016395 0.0207 -0.024492 -0.057228 0.10122 -0.015597
1054 0.10866 0.14042 0.16347 0.015856 0.0020957 -0.054304 -0.069093 0.13371 -0.031672
1055 0.11608 0.17551 0.16448 0.026253 0.010567 -0.034517 -0.032816 0.17187 0.0027846
1056 0.13049 0.16402 0.15029 0.015363 0.015102 -0.017625 -0.039019 0.29947 0.0099601
1057 0.37308 0.19157 0.18673 0.026328 0.042315 -0.00015064 -0.032763 0.37143 -0.0083877
1058 0.40848 0.14987 0.1232 0.010655 0.030717 -0.045712 -0.044044 0.35689 -0.0041211
1059 0.47653 0.16728 0.15113 0.026735 0.011215 -0.041463 -0.0019315 0.34172 0.0023697
1060 0.46657 0.17481 0.15234 0.033055 0.033162 -0.028004 -0.0611 0.32939 -0.02014
1061 0.36286 0.22545 0.14553 0.060342 0.054405 -0.027303 -0.018051 0.25498 0.0061941
1062 0.25744 0.39445 0.09927 0.019841 0.0082612 -0.057145 -0.027141 0.17328 -0.015008
1063 0.22901 0.48929 0.10256 0.016202 0.022646 -0.073013 -0.063115 0.1698 -0.0090438
1064 0.19357 0.46891 0.11456 0.033618 0.013073 -0.032854 -0.028002 0.17846 0.018481
1065 0.19366 0.33363 0.099689 0.023882 0.019696 -0.038722 -0.00081407 0.15948 0.010515
1066 0.15194 0.18492 0.0641 0.025127 0.0093453 -0.07957 -0.078883 0.13516 -0.033285
1067 0.1705 0.18859 0.076368 0.04306 0.025076 -0.063581 -0.060031 0.13495 -0.0055231
1068 0.143 0.15604 0.053324 0.02082 -0.003338 -0.090056 -0.073039 0.13278 -0.010694
1069 0.19544 0.16976 0.11079 0.052398 0.046223 -0.051901 -0.029063 0.16238 0.0030651
1070 0.17742 0.1554 0.096521 0.031891 0.048565 -0.040497 -0.011936 0.21091 -0.0030675
1071 0.17063 0.16737 0.14165 0.038666 0.04468 -0.072108 -0.04542 0.30871 0.0025505
1072 0.16652 0.15477 0.16155 0.018558 0.032419 -0.069662 -0.028522 0.38432 -0.0053177
1073 0.10681 0.095899 0.10941 0.0054844 0.0092818 -0.10982 -0.06318 0.38859 -0.023232
1074 0.14499 0.12352 0.10985 0.019766 0.0045576 -0.08239 -0.071413 0.38978 -0.016713
1075 0.1463 0.10345 0.10525 0.015898 0.012591 -0.078854 -0.066175 0.34525 -0.017607
1076 0.15294 0.10541 0.12826 0.030561 0.017408 -0.081934 -0.087341 0.25019 -0.032987
1077 0.13952 0.11127 0.10725 0.021404 0.044344 -0.074345 -0.028838 0.18853 -0.053144
1078 0.14411 0.10985 0.15503 0.028849 0.051501 -0.058805 -0.069786 0.19559 -0.029888
1079 0.15464 0.12805 0.20717 0.03513 0.042995 -0.068934 -0.067989 0.19398 -0.036208
1080 0.21391 0.12053 0.24313 0.038846 0.058683 -0.067779 -0.039892 0.20942 -0.031638
1081 0.36166 0.10491 0.24698 0.024475 0.056944 -0.087697 -0.095031 0.18735 -0.02736
1082 0.44159 0.095903 0.24919 0.018851 0.051103 -0.085837 -0.013778 0.20069 -0.014465
1083 0.47347 0.11646 0.23885 0.029765 0.06518 -0.067078 -0.035017 0.20399 -0.027978
1084 0.51883 0.13412 0.23092 0.046835 0.08999 -0.055628 0.34913 0.19809 -0.0075094
1085 0.45794 0.10828 0.18239 0.033817 0.070927 -0.054163 0.43578 0.21656 -0.0069269
1086 0.33606 0.084896 0.12758 0.032907 0.072829 -0.075555 0.36578 0.19723 -0.046946
1087 0.2801 0.04626 0.09509 0.029219 0.07205 -0.08117 0.24736 0.18373 -0.023749
1088 0.26592 0.085971 0.11791 0.034561 0.085857 -0.079877 0.15056 0.17483 -0.025769
1089 0.24062 0.080041 0.11542 0.049992 0.093531 -0.053896 0.11261 0.17698 -0.0071458
1090 0.20774 0.067513 0.091042 0.043072 0.08635 -0.050195 0.061314 0.18165 -0.0039207
1091 0.20683 0.047822 0.079062 0.029997 0.061632 -0.079342 0.074228 0.17712 0.0035901
1092 0.25951 0.053672 0.071868 0.028941 0.058668 -0.084736 0.025667 0.23123 -0.0016647
1093 0.3516 0.05981 0.069639 0.04753 0.069425 -0.064299 0.051814 0.27668 -0.02295
1094 0.48197 0.060999 0.066282 0.068566 0.074032 -0.065641 0.044029 0.37878 -0.0091244
1095 0.5075 0.031576 0.059327 0.028801 0.051102 -0.10769 0.015107 0.40319 -0.0087589
1096 0.50399 0.050143 0.034829 0.025878 0.067592 -0.10598 0.010682 0.37273 -0.012315
1097 0.49784 0.050649 0.046991 0.029302 0.083094 -0.079283 0.06121 0.30948 -0.026066
1098 0.37247 0.038794 0.057296 0.029079 0.071328 -0.060541 0.048373 0.24192 -0.0053129
1099 0.29997 0.032984 0.04334 0.027443 0.083233 -0.093336 0.031664 0.21974 0.0031097
1100 0.27118 0.019749 0.03251 0.030666 0.046883 -0.086723 0.063843 0.17877 -0.033651
1101 0.27613 0.014322 0.025326 0.02743 0.060348 -0.081189 0.021953 0.20754 -0.017024
1102 0.24613 0.0086427 0.031116 0.024575 0.050861 -0.09264 0.0055055 0.19316 -0.024576
1103 0.29519 0.044956 0.046956 0.052735 0.078126 -0.07942 0.0093751 0.20235 -0.035701
1104 0.26068 0.037973 0.035563 0.047041 0.069022 -0.079296 0.018668 0.19155 0.0074908
1105 0.3586 0.028576 0.017686 0.042896 0.086416 -0.06036 0.038923 0.1983 -0.0064498
1106 0.44618 0.034887 0.020321 0.049082 0.090317 -0.068558 0.0054527 0.19333 0.003729
1107 0.49492 0.024106 0.0072442 0.036474 0.056899 -0.075268 0.0302 0.17463 -0.017778
1108 0.53212 0.23515 -0.005279 0.032492 0.054919 -0.12751 -0.026184 0.13968 -0.03326
1109 0.52101 0.3886 -0.0061797 0.042657 0.056933 -0.099744 0.00029148 0.14186 -0.048447
1110 0.46156 0.42673 0.011531 0.06613 0.048787 -0.074661 0.05142 0.15293 0.0074284
1111 0.32934 0.31177 -0.045527 0.044586 0.021597 -0.13359 -0.037406 0.13636 0.015132
1112 0.33045 0.18465 0.011912 0.093522 0.077379 -0.075393 0.016304 0.17978 0.14719
1113 0.29932 0.10067 -0.00035197 0.10469 0.058829 -0.082525 0.034526 0.17864 0.14235
1114 0.27473 0.09502 0.010707 0.10374 0.073667 -0.065594 0.2408 0.154 0.1468
1115 0.3052 0.089598 0.013671 0.099469 0.081961 -0.070799 0.47471 0.1448 0.04302
1116 0.27514 0.065863 -0.024431 0.060105 0.062791 -0.082628 0.43994 0.13538 0.0068107
1117 0.27378 0.051352 -0.029728 0.098845 0.076049 -0.063514 0.49868 0.14111 0.00621
1118 0.29294 0.049801 -0.0073961 0.092149 0.097113 -0.051685 0.44753 0.13761 0.038723
1119 0.25869 0.026536 -0.039925 0.06285 0.067144 -0.10098 0.28334 0.13448 0.0038915
1120 0.28364 0.065186 0.0013598 0.075951 0.11051 -0.062569 0.19967 0.13586 0.033054
1121 0.26821 0.070439 0.023357 0.09134 0.1193 -0.069796 0.13986 0.12767 0.028135
1122 0.24771 0.057833 0.04048 0.085461 0.12221 -0.05492 0.12363 0.12007 0.02742
1123 0.23053 0.051331 0.073451 0.077009 0.11412 -0.061317 0.1026 0.11762 0.027877
1124 0.23017 0.059271 0.088559 0.086081 0.13217 -0.071855 0.075803 0.13026 0.060375
1125 0.21268 0.049267 0.10989 0.087657 0.081887 -0.073219 0.10645 0.10983 0.1625
1126 0.16712 -0.013221 0.085457 0.045262 0.10016 -0.064156 0.054056 0.091253 0.14383
1127 0.20453 0.036242 0.16395 0.094899 0.13662 -0.070899 0.095977 0.10516 0.23197
1128 0.19032 0.041317 0.15301 0.13707 0.13066 -0.049922 0.13258 0.11689 0.14743
1129 0.19061 0.02335 0.10618 0.14099 0.14514 -0.046018 0.38308 0.1049 0.11462
1130 0.19908 0.022528 0.061917 0.14158 0.19373 -0.0037476 0.58603 0.078413 0.094761
1131 0.16554 -0.010411 0.011954 0.11859 0.26075 -0.005305 0.49596 0.082564 0.057646
1132 0.21833 0.051509 0.064794 0.14765 0.32508 0.082653 0.60981 0.10394 0.077203
1133 0.1896 0.01753 0.055504 0.14192 0.33026 0.035253 0.55193 0.08227 0.057731
1134 0.1394 0.0031782 0.016424 0.11491 0.29792 -0.019495 0.57406 0.072172 0.061929
1135 0.13781 -0.0071236 0.019876 0.11537 0.3101 -0.019433 0.57613 0.076786 0.057866
1136 0.14546 0.015492 0.027283 0.10334 0.31012 -0.029092 0.65524 0.069325 0.11908
1137 0.10574 -0.023237 -0.018232 0.071432 0.24603 -0.044615 0.5841 0.09344 0.2746
1138 0.16063 0.21761 0.034966 0.11325 0.32457 -0.0038284 0.69305 0.10123 0.30284
1139 0.14926 0.34452 0.020386 0.095476 0.3308 -0.028416 0.62607 0.093323 0.25534
1140 0.15554 0.3969 0.023958 0.11087 0.33675 -0.012565 0.75524 0.07133 0.15742
1141 0.13075 0.37216 -0.0056634 0.1092 0.34186 -0.016313 0.69477 0.056986 0.10862
1142 0.12582 0.23008 0.0026697 0.092961 0.29888 -0.0054462 0.69494 0.062412 0.096046
1143 0.12098 0.12518 0.0041384 0.10078 0.34305 -0.0029896 0.74014 0.049552 0.091194
1144 0.090967 0.089631 0.0014403 0.081249 0.32576 0.0042889 0.74561 0.06544 0.088406
1145 0.1156 0.07878 -0.00027341 0.10059 0.3319 -0.012191 0.75249 0.057455 0.10607
1146 0.067286 0.071259 -0.0070599 0.081762 0.33461 -0.0246 0.64046 0.055995 0.087175
1147 0.073317 0.071215 -0.0067085 0.065255 0.36118 -0.030886 0.5575 0.041504 0.064154
1148 0.10264 0.085768 0.041146 0.094611 0.38554 -0.007273 0.50827 0.069009 0.12544
1149 0.067194 0.053915 0.083589 0.082079 0.39624 -0.015557 0.4384 0.030557 0.067501
1150 0.066155 0.023876 0.084648 0.082114 0.36266 0.00038476 0.42609 0.019264 0.066102
1151 0.10104 0.072739 0.144 0.10526 0.36483 0.0026757 0.45655 0.072266 0.10455
1152 0.060382 0.056229 0.13784 0.096135 0.36721 -0.0088807 0.4555 0.029166 0.045934
1153 0.066835 0.046357 0.18989 0.118 0.35508 -0.0039547 0.434 0.038231 0.050751
1154 0.063583 0.052842 0.24153 0.12947 0.33077 0.002464 0.39623 0.035154 0.037284
1155 0.064667 0.054279 0.2189 0.15929 0.35903 -0.020738 0.42192 0.035691 0.04552
1156 0.033842 0.036772 0.099921 0.16287 0.34654 -0.066595 0.37176 0.043222 0.051718
1157 0.060117 0.034891 0.049477 0.18778 0.38163 -0.068279 0.37164 0.034733 0.03706
1158 0.036635 -0.0057313 0.040374 0.16912 0.3731 -0.071835 0.31019 0.034188 0.059186
1159 0.062019 0.20809 0.059766 0.12313 0.37648 -0.057999 0.34016 0.022993 0.040423
1160 0.077186 0.38611 0.064191 0.14859 0.38567 -0.030802 0.34731 0.045767 0.056491
1161 0.078852 0.44715 0.049888 0.12657 0.34977 -0.037601 0.32671 0.012467 0.056234
1162 0.086549 0.50806 0.072529 0.12992 0.36203 -0.02281 0.38533 0.026872 0.063904
1163 0.046409 0.329 0.024022 0.084656 0.2744 -0.076605 0.29309 0.016382 0.038461
1164 0.040204 0.19207 0.037943 0.091391 0.29572 -0.045367 0.36939 0.02527 0.031869
1165 0.04621 0.13987 0.039093 0.12126 0.28783 -0.059405 0.32219 0.045494 0.052911
1166 0.037535 0.13143 0.023344 0.12561 0.30377 -0.058458 0.31216 0.025364 0.036977
1167 0.027813 0.10453 0.018676 0.091619 0.30729 -0.064797 0.29371 0.010326 0.037203
1168 0.018002 0.11108 0.01887 0.072861 0.27712 -0.078503 0.3383 0.019511 0.049288
1169 0.026585 0.082678 0.0015728 0.080948 0.28347 -0.073784 0.23081 0.00080182 0.0094637
1170 -0.0052481 0.067689 -0.017813 0.070389 0.29447 -0.080196 0.28601 0.0041447 0.013713
1171 0.012862 0.089026 -0.018483 0.091827 0.25087 -0.060346 0.29358 0.028167 0.0047357
1172 -0.0027315 0.075783 -0.010958 0.091877 0.2485 -0.050467 0.27304 0.004528 -0.004159
1173 0.0075764 0.087044 -0.015628 0.0931 0.24496 -0.080456 0.24159 0.0041659 0.018069
1174 0.045072 0.11364 0.014238 0.12549 0.29773 -0.024216 0.27058 0.022598 0.06402
1175 0.020845 0.36513 0.0099201 0.12137 0.25557 -0.081329 0.21826 -0.01279 0.037468
1176 0.052103 0.45022 0.13797 0.13459 0.301 -0.042254 0.27655 0.043883 0.2536
1177 0.055493 0.53137 0.20959 0.15878 0.2772 -0.031628 0.29284 0.087182 0.26579
1178 0.059185 0.58774 0.29889 0.17592 0.26116 -0.041641 0.23593 0.059719 0.24362
1179 0.046786 0.4385 0.36761 0.21429 0.29467 -0.022962 0.2476 0.028252 0.15214
1180 0.025558 0.26988 0.34873 0.20035 0.26523 -0.05085 0.23183 0.01071 0.083066
1181 0.026939 0.22169 0.32041 0.18851 0.26387 -0.066211 0.22554 -0.0095297 0.046399
1182 -0.00018544 0.16884 0.19321 0.15429 0.21055 -0.083544 0.16661 -0.010594 0.081387
1183 0.0047795 0.15451 0.15708 0.15456 0.24036 -0.063014 0.18875 -0.003853 0.080966
1184 -0.0024936 0.14903 0.11478 0.11366 0.21916 -0.064471 0.19322 0.01188 0.076569
1185 -0.026295 0.11599 0.063284 0.099615 0.19224 -0.10141 0.16001 -0.0069282 0.072124
1186 -0.010036 0.13873 0.10424 0.12827 0.2341 -0.085024 0.15515 0.0010737 0.069182
1187 0.011756 0.13485 0.096659 0.16662 0.23667 -0.070653 0.16753 0.0081052 0.068419
1188 -0.015858 0.11293 0.063889 0.11774 0.18629 -0.07924 0.1745 -0.029223 0.061739
1189 -0.0056636 0.12307 0.074042 0.1255 0.22768 -0.074572 0.15051 -0.0023577 0.05504
1190 -0.037669 0.10542 0.052113 0.11119 0.17241 -0.098326 0.0738 -0.010584 0.053055
1191 -0.0025026 0.13529 0.11115 0.14409 0.21984 -0.080383 0.1905 -0.010141 0.073969
1192 0.015028 0.2032 0.20393 0.15408 0.22555 -0.088441 0.19272 0.01505 0.046781
1193 -0.023868 0.37588 0.21258 0.10963 0.16784 -0.09625 0.091254 -0.021993 0.042569
1194 0.022928 0.55632 0.33482 0.13526 0.21515 -0.081312 0.18493 -0.0079556 0.08401
1195 -0.0055351 0.48945 0.30719 0.11316 0.1729 -0.11955 0.062436 -0.016132 0.040252
1196 0.0054029 0.53338 0.39901 0.15584 0.20419 -0.078531 0.15124 -0.0026951 0.076587
1197 -0.01354 0.33222 0.33667 0.11303 0.18217 -0.096937 0.15955 -0.017374 0.017675
1198 0.015454 0.23789 0.33289 0.1308 0.16951 -0.10765 0.12278 -0.0096766 0.039224
1199 0.012792 0.20479 0.28676 0.12618 0.1764 -0.089334 0.12724 -0.0097993 0.058025
1200 -0.0029761 0.23396 0.23991 0.14581 0.17978 -0.068859 0.074888 -0.011963 0.053124
1201 -0.010761 0.17885 0.21624 0.13593 0.17276 -0.075948 0.14481 0.011392 0.041082
1202 -0.030668 0.16083 0.15221 0.11717 0.15539 -0.10959 0.11264 -0.029659 0.02735
1203 -0.037568 0.17636 0.16543 0.13261 0.14314 -0.091933 0.13218 -0.018579 0.051848
1204 -0.021176 0.15548 0.16486 0.1305 0.15836 -0.091979 0.099674 -0.009082 0.021346
1205 -0.039373 0.13627 0.15521 0.089655 0.11092 -0.11478 0.11081 -0.017662 0.017603
1206 -0.010911 0.19781 0.23995 0.12805 0.16926 -0.075734 0.1468 -0.0018478 0.044729
1207 -0.041219 0.40066 0.27695 0.10007 0.14182 -0.11725 0.10137 -0.027028 0.031757
1208 -0.015658 0.43013 0.33427 0.11166 0.12 -0.11801 0.065431 -0.014412 0.03256
1209 0.0030962 0.51835 0.43293 0.12477 0.14075 -0.088017 0.10636 -0.022788 0.064969
1210 -0.0038141 0.58571 0.41857 0.1029 0.13288 -0.091796 0.078684 -0.012086 0.017238
1211 -0.018905 0.42679 0.35682 0.07214 0.10767 -0.10937 0.065784 -0.02892 0.010788
1212 -0.042458 0.26957 0.29986 0.078176 0.11126 -0.085611 0.072094 0.028547 0.026331
1213 -0.032439 0.24133 0.23413 0.094657 0.11903 -0.069328 0.057741 0.15794 0.045699
1214 -0.030045 0.20645 0.21309 0.087667 0.10387 -0.10269 0.076828 0.25055 0.022468
1215 -0.037744 0.18172 0.17435 0.099137 0.11618 -0.10751 0.050943 0.24455 0.0090262
1216 -0.039352 0.19163 0.18708 0.10324 0.10731 -0.085034 0.059526 0.25868 0.02212
1217 -0.032462 0.20397 0.20431 0.1104 0.14649 -0.019072 0.057576 0.26195 0.05795
1218 -0.038018 0.17319 0.14983 0.07941 0.12687 0.15275 0.013505 0.18244 0.040171
1219 -0.036586 0.21763 0.18516 0.11135 0.17804 0.23985 0.078734 0.11634 0.020875
1220 -0.067618 0.40575 0.14629 0.060197 0.11248 0.13058 0.05496 0.087732 -0.0037911
1221 -0.020287 0.51206 0.15345 0.085324 0.12876 0.026009 -0.010701 0.07886 0.018077
1222 -0.023939 0.59441 0.16686 0.083281 0.13906 0.0015161 0.013662 0.094505 0.011185
1223 -0.021622 0.49478 0.16796 0.089118 0.12689 0.0019296 0.041058 0.058348 0.061906
1224 -0.036495 0.30966 0.15919 0.078456 0.12995 -0.016662 0.066195 0.058204 0.046441
1225 -0.060927 0.23852 0.16785 0.063712 0.11023 -0.018241 0.034996 0.053163 0.02351
1226 -0.034894 0.21863 0.21625 0.073699 0.10087 -0.019859 0.0031448 0.054829 0.016185
1227 -0.048792 0.23182 0.30103 0.062932 0.10705 -0.026767 0.035973 0.063921 0.018717
1228 -0.037376 0.23127 0.40488 0.091784 0.1282 -0.0093289 0.094321 0.067801 0.036895
1229 -0.050459 0.19523 0.36046 0.05727 0.082373 -0.065231 -0.045138 0.072854 0.031111
1230 -0.056822 0.21789 0.32971 0.081456 0.077634 -0.047025 -0.020502 0.059746 -0.0062327
1231 -0.035184 0.20792 0.31354 0.085837 0.11723 -0.032777 0.02024 0.067752 0.038598
1232 -0.049944 0.1945 0.26349 0.08208 0.09685 -0.03677 0.012141 0.049651 0.010661
1233 -0.056786 0.18631 0.20535 0.071287 0.098607 -0.020142 -0.0019131 0.061212 0.016526
1234 -0.063806 0.17645 0.15282 0.054388 0.079158 0.00076284 0.015701 0.04186 0.0070387
1235 -0.064418 0.1867 0.16324 0.05256 0.10902 0.18696 0.01421 0.042674 0.0097126
1236 -0.077557 0.14365 0.16316 0.039096 0.11314 0.27816 -0.0060731 0.028891 -0.028994
1237 -0.039609 0.19852 0.16978 0.076656 0.15349 0.38196 0.064303 0.040196 -0.015569
1238 -0.066979 0.1335 0.14514 0.058613 0.13313 0.37615 0.14235 0.043291 0.0014857
1239 -0.046998 0.1445 0.13694 0.052007 0.10796 0.273 0.27351 0.047497 0.00041134
1240 -0.051574 0.15644 0.15853 0.065274 0.122 0.19247 0.3906 0.042065 -0.0034522
1241 -0.080579 0.13689 0.13758 0.053598 0.09329 0.1315 0.39829 0.024984 -0.00058963
1242 -0.042056 0.14794 0.14094 0.068955 0.10698 0.12599 0.31513 0.047028 0.0013774
1243 -0.066401 0.12995 0.11009 0.047844 0.089605 0.092754 0.12244 0.028165 0.0061254
1244 -0.026944 0.17024 0.13622 0.081998 0.11893 0.14675 0.18759 0.076723 0.028879
1245 -0.021666 0.13575 0.13237 0.067928 0.11748 0.35686 0.13942 0.13621 0.0095285
1246 0.029097 0.13181 0.12925 0.075889 0.13183 0.45262 0.092897 0.23207 0.011159
1247 0.11021 0.11293 0.092322 0.072216 0.13122 0.4659 0.076338 0.28188 0.018747
1248 0.21167 0.10986 0.10142 0.071422 0.11385 0.43532 0.086463 0.27165 0.0049944
1249 0.3059 0.10223 0.065241 0.056745 0.11851 0.39845 0.096841 0.32684 0.013287
1250 0.16185 0.074076 0.079721 0.07685 0.12188 0.37745 0.049811 0.22943 -0.015002
1251 0.063206 0.086672 0.067928 0.044633 0.09063 0.49785 0.041605 0.18605 0.028602
1252 0.027652 0.037813 0.070124 0.026265 0.087522 0.55278 0.05349 0.13823 -0.02881
1253 0.037769 0.080968 0.083845 0.059201 0.14811 0.54343 0.12428 0.14715 0.0063109
1254 0.029224 0.044166 0.043293 0.040298 0.087355 0.49022 0.033148 0.1092 0.024089
1255 0.015389 0.04223 0.04436 0.040754 0.077772 0.41581 0.027019 0.10994 -0.0040049
1256 -0.0067893 0.033569 0.034816 0.037883 0.051359 0.32093 -0.025236 0.092232 -0.012516
1257 0.019525 0.027467 0.045296 0.038463 0.095569 0.30438 0.055963 0.085374 -0.014712
1258 -0.013561 0.041396 0.024674 0.026597 0.052277 0.25664 0.026475 0.096028 -0.018355
1259 0.015051 0.086563 0.071567 0.074741 0.11256 0.31252 0.086846 0.12592 -0.0064808
1260 0.043867 0.09893 0.074887 0.07946 0.11124 0.53956 0.081733 0.16026 0.012225
1261 0.01138 0.066916 0.0163 0.057145 0.1242 0.59263 -0.003993 0.25529 -0.0022586
1262 0.0189 0.051956 0.027064 0.061687 0.10583 0.60083 0.057824 0.33328 -0.012479
1263 0.020817 0.092976 0.04583 0.061492 0.10964 0.58736 0.038602 0.38376 0.02687
1264 0.028281 0.079106 0.033984 0.072924 0.13606 0.57511 0.0064049 0.36952 0.012799
1265 0.013966 0.057853 0.046189 0.047697 0.099536 0.59551 0.043496 0.35292 0.012519
1266 0.039695 0.25582 0.095949 0.066275 0.12983 0.66151 0.058055 0.29406 0.011347
1267 0.042105 0.48139 0.10974 0.041123 0.094285 0.67327 0.0024145 0.20542 -0.013531
1268 0.052307 0.57693 0.17894 0.063742 0.13774 0.657 0.03387 0.19233 0.01374
1269 0.058782 0.53587 0.20755 0.033854 0.093302 0.62556 -0.032777 0.16805 -0.0040353
1270 0.075283 0.45642 0.2312 0.066479 0.097245 0.66385 0.041412 0.17889 0.026401
1271 0.08644 0.23635 0.18824 0.045381 0.084395 0.63713 0.0032522 0.17821 0.0057239
1272 0.17291 0.193 0.17626 0.035595 0.094799 0.60728 0.042796 0.15464 -0.0099743
1273 0.3012 0.17969 0.12106 0.048582 0.11045 0.54805 0.0059543 0.15317 0.015153
1274 0.33981 0.14202 0.080598 0.041202 0.063424 0.45977 0.00070937 0.15553 -0.017139
1275 0.3609 0.13351 0.070427 0.053423 0.06917 0.38456 -0.036767 0.17039 0.0081752
1276 0.22737 0.12253 0.07306 0.044621 0.057597 0.39194 -0.0021575 0.20932 -0.0076069
1277 0.11442 0.11119 0.05904 0.027465 0.064207 0.39215 -0.045611 0.32796 -0.0072597
1278 0.096668 0.10713 0.036509 0.037254 0.055218 0.36551 -0.021523 0.37594 0.024951
1279 0.094362 0.1214 0.063317 0.036036 0.072469 0.39815 -0.02296 0.38843 0.023598
1280 0.096531 0.10008 0.023682 0.04004 0.043462 0.32452 -0.045612 0.39178 0.013819
1281 0.12275 0.14257 0.06764 0.058981 0.077849 0.3691 -0.014147 0.37005 0.039508
1282 0.086596 0.12085 0.061036 0.047976 0.10586 0.49161 -0.0022744 0.31057 0.026422
1283 0.087925 0.070998 0.041934 0.042929 0.076514 0.53634 -0.040456 0.25853 0.13231
1284 0.071543 0.093614 0.0056837 0.021644 0.07789 0.487 -0.041041 0.25089 0.27845
1285 0.092095 0.11036 0.061264 0.040481 0.083927 0.44221 -0.038855 0.28687 0.36563
1286 0.068503 0.080042 0.011568 0.032156 0.060389 0.3635 -0.07336 0.2395 0.31721
1287 0.10635 0.089062 0.026448 0.066682 0.066559 0.32272 -0.048199 0.21761 0.14213
1288 0.052276 0.032717 -0.023082 0.014679 0.027948 0.27949 -0.097772 0.16386 0.061675
1289 0.089478 0.066517 -0.0070627 0.034806 0.03863 0.28222 -0.034542 0.15906 0.075032
1290 0.10483 0.095741 0.012446 0.034767 0.055539 0.28147 -0.087106 0.16285 0.094921
1291 0.13715 0.084694 0.028435 0.040001 0.057935 0.29125 -0.092871 0.17939 0.079731
1292 0.13967 0.069581 -0.0022672 0.039026 0.015414 0.28411 -0.036675 0.18409 0.038338
1293 0.39193 0.095999 0.020229 0.050922 0.060226 0.26819 -0.066859 0.18831 0.10195
1294 0.40325 0.08969 0.0099765 0.055133 0.057602 0.27015 -0.048465 0.19394 0.080696
1295 0.44245 0.085753 0.023325 0.041975 0.046921 0.26268 -0.059273 0.16463 0.073594
1296 0.33491 0.071109 0.014517 0.050535 0.047325 0.24423 -0.022815 0.16019 0.085602
1297 0.20136 0.058185 -0.0031836 0.048878 0.062937 0.26775 -0.019678 0.17006 0.086759
1298 0.13708 0.019763 -0.048519 0.034171 0.0044982 0.20069 -0.054444 0.13047 0.11725
1299 0.11805 0.0077756 -0.061712 0.0054278 -0.0053777 0.17091 -0.11576 0.16472 0.26885
1300 0.11428 0.043135 -0.0344 0.026117 0.025513 0.20117 -0.019317 0.19002 0.35023
1301 0.11744 0.02838 -0.045227 0.023663 0.020384 0.18319 -0.073373 0.22242 0.43645
1302 0.14872 0.06128 -0.034027 0.050022 0.056023 0.22532 -0.019491 0.16147 0.28096
1303 0.13522 0.06103 -0.028029 0.05577 0.057147 0.20834 -0.052867 0.14667 0.16584
1304 0.11918 0.059201 -0.024175 0.049625 0.020547 0.16472 -0.060515 0.13246 0.13212
1305 0.13125 0.030685 -0.043465 0.042914 0.055896 0.16668 -0.015253 0.12903 0.14336
1306 0.1162 0.040762 -0.030042 0.047479 0.074145 0.14792 -0.10164 0.13995 0.12746
1307 0.12904 0.061284 -0.026286 0.061643 0.057264 0.13976 -0.022157 0.14842 0.15926
1308 0.10586 0.028489 -0.043808 0.034405 0.040785 0.15533 -0.085431 0.1357 0.17915
1309 0.11977 0.022722 -0.0444 0.032846 0.036076 0.12199 -0.052733 0.156 0.42873
1310 0.14116 0.0426 -0.020568 0.03774 0.049529 0.1254 -0.050783 0.20535 0.48808
1311 0.22233 0.044515 0.031428 0.034093 0.045954 0.10992 -0.071191 0.16944 0.50644
1312 0.44658 0.025218 0.07337 0.06611 0.067481 0.10314 -0.060589 0.14064 0.39057
1313 0.53598 0.084704 0.18072 0.063298 0.069663 0.1262 -0.047351 0.13512 0.28511
1314 0.52887 0.057702 0.22205 0.060381 0.039549 0.1102 -0.067655 0.12079 0.28251
1315 0.50981 0.3518 0.21993 0.053522 0.062906 0.079372 -0.094854 0.1115 0.24942
1316 0.35415 0.49611 0.19977 0.064661 0.064603 0.11184 -0.043864 0.1293 0.26067
1317 0.27331 0.52835 0.13177 0.045445 0.018642 0.086286 -0.06745 0.12742 0.4727
1318 0.25086 0.52703 0.072528 0.080287 0.052079 0.074481 -0.064256 0.1531 0.54714
1319 0.19954 0.45971 0.029807 0.039727 0.030322 0.052383 -0.086014 0.1567 0.50701
1320 0.21821 0.37268 0.053565 0.07315 0.035701 0.06521 -0.061086 0.1304 0.48044
1321 0.18589 0.19882 0.022064 0.053227 0.030956 0.048719 -0.071146 0.090962 0.44669
1322 0.19627 0.18674 0.050714 0.067465 0.05322 0.053429 -0.054572 0.12079 0.43395
1323 0.17688 0.13671 0.020882 0.053043 0.02338 0.051632 -0.064091 0.1092 0.51508
1324 0.1934 0.1302 0.018568 0.047104 0.044786 0.020627 -0.057547 0.12299 0.53713
1325 0.20916 0.17606 0.050982 0.065305 0.079131 0.039028 -0.041414 0.1752 0.619
1326 0.16546 0.16118 0.033665 0.052482 0.046034 0.055934 -0.070065 0.15572 0.59604
1327 0.17022 0.12757 0.014579 0.040969 0.044153 0.037542 -0.095005 0.12832 0.49214
1328 0.13528 0.13307 -0.0012065 0.044737 0.013879 0.014577 -0.041123 0.078789 0.4353
1329 0.13414 0.12864 0.012896 0.032698 0.04974 0.038142 -0.078648 0.10755 0.50957
1330 0.14165 0.10882 -0.0043228 0.045029 0.023748 0.025073 0.034122 0.097658 0.49668
1331 0.14758 0.11568 0.00085651 0.052633 0.049555 0.04078 0.24296 0.11221 0.57609
1332 0.11584 0.093054 -0.015923 0.022912 0.025039 0.044443 0.32159 0.079423 0.56998
1333 0.11036 0.098062 -0.009138 0.042708 0.039887 0.030562 0.16806 0.10404 0.63946
1334 0.12477 0.10636 -0.0093553 0.049768 0.021479 0.010737 0.031806 0.10305 0.5792
1335 0.10639 0.095907 -0.017895 0.023531 0.017436 0.0036165 0.018912 0.099512 0.49233
1336 0.12833 0.12141 0.0089614 0.045035 0.081629 0.027108 0.0047856 0.10135 0.46012
1337 0.086559 0.086274 -0.034089 0.015717 0.019704 0.0020588 0.016763 0.056103 0.38505
1338 0.11543 0.11322 0.00026314 0.046057 0.052829 0.031993 0.01104 0.084529 0.38643
1339 0.079172 0.10536 0.028047 0.041181 0.020909 0.023881 0.06468 0.063093 0.37464
1340 0.1032 0.092848 0.10041 0.040963 0.022956 0.015837 0.055847 0.073531 0.40874
1341 0.1169 0.10261 0.24095 0.046626 0.026916 0.01956 0.24749 0.070153 0.37887
1342 0.11571 0.13581 0.31186 0.047319 0.053828 0.041256 0.37343 0.088701 0.39226
1343 0.10719 0.36282 0.33332 0.055957 0.043628 -0.020031 0.38064 0.065912 0.37321
1344 0.14864 0.59752 0.35102 0.068229 0.04581 0.045598 0.44428 0.055948 0.40709
1345 0.11921 0.61011 0.24188 0.055546 0.043048 -0.0031154 0.2339 0.056801 0.35365
1346 0.10992 0.63725 0.19971 0.033644 0.036858 0.0065387 0.13997 0.04676 0.29113
1347 0.10445 0.67771 0.11829 0.049747 0.034689 -0.018572 0.12373 0.058356 0.34324
1348 0.10583 0.66843 0.11323 0.044828 0.024792 -0.0063844 0.11243 0.060263 0.34024
1349 0.11495 0.69787 0.10306 0.05504 0.05615 -0.014748 0.10663 0.047785 0.31981
1350 0.11551 0.78126 0.10311 0.064104 0.035291 -0.019946 0.12141 0.04874 0.31674
1351 0.087249 0.68371 0.073168 0.02376 0.0090711 -0.030883 0.058034 0.053977 0.25058
1352 0.081701 0.44718 0.058037 0.060551 0.041553 -0.014991 0.16037 0.045918 0.27394
1353 0.085911 0.33953 0.070859 0.083558 0.034138 -0.0044114 0.35368 0.028892 0.25924
1354 0.097355 0.32206 0.076073 0.082163 0.038134 0.010853 0.49394 0.052671 0.27941
1355 0.041729 0.25451 0.034343 0.055918 0.024269 -0.035025 0.44762 0.051157 0.26448
1356 0.080984 0.29822 0.065461 0.067152 0.018978 0.0012635 0.45272 0.031178 0.23682
1357 0.071744 0.27123 0.066516 0.042902 0.032915 -0.0010476 0.33716 0.058453 0.2674
1358 0.077977 0.2897 0.066783 0.075576 0.060952 -0.033724 0.30416 0.055394 0.26988
1359 0.045417 0.2834 0.053204 0.062405 0.038767 -0.026713 0.21149 0.03121 0.29059
1360 0.1018 0.49567 0.047676 0.087034 0.045147 -0.028387 0.19143 0.051154 0.29086
1361 0.06437 0.68082 0.058334 0.068888 0.058302 -0.01262 0.15838 0.046513 0.25947
1362 0.072101 0.67477 0.0997 0.061175 0.04187 -0.048695 0.12867 0.038698 0.23872
1363 0.096016 0.79238 0.22437 0.074124 0.06415 -0.058335 0.15408 0.031611 0.20311
1364 0.096661 0.76878 0.33349 0.095296 0.076553 -0.063826 0.12717 0.02996 0.23734
1365 0.092526 0.6915 0.36822 0.083752 0.060963 -0.048964 0.11761 0.21921 0.20728
1366 0.048582 0.52397 0.39821 0.059809 0.046859 -0.049775 0.14896 0.27331 0.21332
1367 0.076175 0.45661 0.45139 0.11038 0.059206 -0.057076 0.10126 0.31746 0.21504
1368 0.041317 0.3777 0.3619 0.064076 0.0035672 -0.071916 0.10961 0.3634 0.25097
1369 0.03028 0.33661 0.31244 0.062575 0.013828 -0.066455 0.023365 0.41348 0.25371
1370 0.02715 0.35703 0.33258 0.08479 0.012063 -0.065493 0.074951 0.39451 0.19306
1371 0.049496 0.35857 0.2896 0.10127 0.042942 -0.077963 0.13074 0.4158 0.21229
1372 0.036448 0.3439 0.25937 0.10759 0.043479 -0.060742 0.090775 0.38787 0.22257
1373 0.046066 0.39953 0.23893 0.098287 0.043991 -0.032414 0.13596 0.33117 0.205
1374 0.049251 0.59318 0.16154 0.069405 0.023446 -0.091377 0.049883 0.21051 0.19426
1375 0.0689 0.7566 0.16273 0.075444 0.027872 -0.066224 0.10272 0.21848 0.18235
1376 0.049526 0.77802 0.1409 0.078982 0.0028334 -0.094198 -0.029866 0.18105 0.1406
1377 0.059764 0.80033 0.15286 0.10739 0.028023 -0.098008 0.072411 0.18101 0.17869
1378 0.051537 0.82807 0.12953 0.098073 0.015208 -0.098918 0.031036 0.18763 0.21538
1379 0.058779 0.67179 0.17037 0.15589 0.059134 -0.069915 0.077234 0.17996 0.14977
1380 -0.0075172 0.43672 0.10154 0.10408 0.0015354 -0.11561 0.0095623 0.14801 0.15469
1381 0.024657 0.40961 0.14109 0.1553 0.03137 -0.059326 0.01823 0.18067 0.15873
1382 0.030821 0.40995 0.27202 0.16945 0.035034 -0.07041 0.063929 0.16393 0.14733
1383 0.038716 0.39658 0.39963 0.1689 0.045572 -0.053128 0.05554 0.14736 0.13635
1384 0.054879 0.4397 0.477 0.19569 0.087344 -0.051788 0.042018 0.18395 0.15925
1385 0.023785 0.39502 0.48225 0.12528 0.02597 -0.093057 0.019397 0.22043 0.1754
1386 0.022255 0.35321 0.4249 0.12364 0.021776 -0.12098 0.025909 0.37207 0.14082
1387 0.022099 0.59658 0.44581 0.11745 0.021602 -0.094387 -0.033652 0.4029 0.14914
1388 0.047144 0.73465 0.43576 0.12955 0.0075821 -0.10146 0.0063908 0.49087 0.10747
1389 0.057132 0.81441 0.4438 0.1227 0.016114 -0.10875 0.024237 0.46304 0.14025
1390 0.059293 0.86227 0.51968 0.11624 0.019267 -0.088156 0.040122 0.48059 0.14587
1391 0.062281 0.71357 0.53428 0.11247 -0.0041023 -0.12191 0.016598 0.46533 0.11186
1392 0.28351 0.59101 0.55058 0.12698 0.023499 -0.093866 0.011371 0.45987 0.1348
1393 0.38713 0.48498 0.5384 0.13584 0.027048 -0.10351 -0.041349 0.40909 0.13465
1394 0.39563 0.41957 0.52231 0.099139 0.012623 -0.10473 0.058669 0.30031 0.082681
1395 0.42876 0.40097 0.51995 0.10157 -0.017618 -0.1223 0.31101 0.26376 0.097581
1396 0.43749 0.42247 0.46976 0.14453 0.030734 -0.10133 0.32973 0.23579 0.11603
1397 0.36134 0.44432 0.4033 0.15856 0.037942 -0.065346 0.37637 0.26474 0.12474
1398 0.22694 0.38754 0.32385 0.19225 0.021332 -0.087522 0.38981 0.24741 0.15711
1399 0.16232 0.3439 0.28843 0.17713 0.024793 -0.10129 0.4192 0.22602 0.10226
1400 0.15778 0.34855 0.29119 0.18258 0.016746 -0.1009 0.44036 0.22634 0.117
1401 0.16695 0.39306 0.31152 0.20632 0.0441 -0.074772 0.44417 0.26177 0.11726
1402 0.13018 0.3621 0.27154 0.17604 0.010853 -0.10624 0.36652 0.1817 0.076192
1403 0.13136 0.32407 0.26295 0.12993 0.033166 -0.064903 0.60598 0.37938 0.1154
1404 0.13337 0.33481 0.27165 0.11986 -0.0018663 -0.11306 0.49931 0.47309 0.088026
1405 0.11858 0.32468 0.30771 0.13047 -0.0013618 -0.081315 0.48195 0.47534 0.11565
1406 0.098698 0.29226 0.30866 0.11743 -0.0076168 -0.11711 0.58621 0.48674 0.082411
1407 0.12599 0.25453 0.36234 0.099029 0.0067941 -0.11025 0.55209 0.45145 0.081974
1408 0.1172 0.27466 0.45336 0.10187 0.0031231 -0.065867 0.5662 0.48379 0.059649
1409 0.12335 0.26846 0.4823 0.11785 -0.0019664 -0.087423 0.48104 0.46864 0.082602
1410 0.12662 0.29342 0.44878 0.13089 0.031386 -0.079662 0.63742 0.42942 0.083581
1411 0.13157 0.2669 0.39228 0.13022 0.034837 -0.077175 0.71191 0.42131 0.10361
1412 0.12387 0.2467 0.3105 0.14539 0.018323 -0.076101 0.68144 0.36584 0.049909
1413 0.11402 0.29969 0.32106 0.20145 0.019149 -0.057272 0.70406 0.31901 0.066077
1414 0.1058 0.23241 0.25959 0.20338 0.012445 -0.078496 0.73836 0.29131 0.096392
1415 0.10018 0.26109 0.27344 0.22731 0.030332 -0.059574 0.81611 0.27878 0.079682
1416 0.053565 0.19757 0.22323 0.16561 0.015923 -0.11796 0.61593 0.26625 0.06026
1417 0.090484 0.20446 0.23704 0.19369 0.026856 -0.094081 0.60981 0.27176 0.071137
1418 0.090845 0.24683 0.25809 0.19443 0.048757 -0.086096 0.86945 0.24876 0.074902
1419 0.08135 0.21791 0.25181 0.1937 0.027259 -0.076494 0.95209 0.27657 0.071669
1420 0.098766 0.20894 0.24854 0.15173 0.033114 -0.06836 0.96735 0.28997 0.066845
1421 0.079909 0.18428 0.21586 0.15222 0.014038 -0.05706 0.95499 0.24785 0.048524
1422 0.060215 0.19673 0.2199 0.13328 0.010192 -0.049556 0.82929 0.22539 0.044498
1423 0.081235 0.21084 0.25175 0.14828 0.041124 -0.056925 0.85864 0.26063 0.05909
1424 0.061202 0.17191 0.23363 0.1434 -0.001026 -0.10014 0.84561 0.21754 0.071745
1425 0.035319 0.15583 0.24194 0.11202 -0.014287 -0.11556 0.69043 0.24158 0.071957
1426 0.048588 0.17804 0.27917 0.13863 0.026571 -0.087301 0.68109 0.22204 0.069343
1427 0.058789 0.13394 0.29342 0.12654 -0.013874 -0.087123 0.56232 0.20491 0.050642
1428 0.084937 0.17164 0.36234 0.16349 0.017022 -0.085695 0.55218 0.23249 0.056985
1429 0.23307 0.16442 0.36918 0.18394 0.023325 -0.075097 0.54041 0.22749 0.063044
1430 0.44991 0.15611 0.34243 0.19629 -0.003918 -0.091618 0.47372 0.17606 0.021262
1431 0.51508 0.13815 0.28541 0.20836 0.031418 -0.093838 0.55243 0.18459 0.039456
1432 0.50132 0.1372 0.2077 0.1921 0.011022 -0.10854 0.37999 0.16634 0.030488
1433 0.51715 0.17272 0.26052 0.22779 0.0349 -0.083353 0.46231 0.18337 0.025757
1434 0.52154 0.18128 0.22727 0.21456 0.04783 -0.061424 0.45191 0.1733 0.035707
1435 0.56285 0.13423 0.17815 0.17802 -0.014263 -0.1134 0.4343 0.165 -0.0077561
1436 0.60688 0.13589 0.17438 0.17 0.026991 -0.086746 0.3982 0.18326 0.015606
1437 0.50369 0.12545 0.16961 0.13849 -0.0029434 -0.098282 0.41027 0.14401 0.030976
1438 0.36815 0.10293 0.14979 0.14182 0.017279 -0.10457 0.37268 0.135 -0.0026706
1439 0.28347 0.085103 0.13715 0.12532 0.01092 -0.12648 0.33976 0.1597 0.0036966
1440 0.2732 0.12494 0.16831 0.16323 0.019527 -0.088268 0.32786 0.13414 0.055023
1441 0.22827 0.094417 0.14835 0.093381 -0.011163 -0.1249 0.36455 0.13737 -0.001428
1442 0.26532 0.089353 0.14857 0.1342 0.015455 -0.07523 0.30888 0.14701 0.046715
1443 0.25415 0.11693 0.1493 0.14389 0.015849 -0.088939 0.35359 0.14143 0.019285
1444 0.2336 0.073923 0.14018 0.16245 0.0068988 -0.09871 0.35645 0.11226 0.013226
1445 0.2607 0.084062 0.13433 0.17146 0.028691 -0.10107 0.35219 0.13961 0.029228
1446 0.20572 0.060542 0.082015 0.17756 -0.0037621 -0.10694 0.30688 0.11277 0.020684
1447 0.23423 0.077538 0.11138 0.22053 0.038152 -0.098496 0.3234 0.11975 0.0041154
1448 0.21706 0.082697 0.10388 0.22655 0.034145 -0.12142 0.31744 0.10897 0.0064303
1449 0.19743 0.053311 0.10905 0.1999 0.014806 -0.11856 0.27759 0.096956 0.0031767
1450 0.19734 0.069677 0.088058 0.20311 0.022187 -0.093113 0.26098 0.10066 0.060457
1451 0.2009 0.072685 0.086143 0.14554 0.0059795 -0.11887 0.28772 0.11502 0.034541
1452 0.19615 0.088939 0.08951 0.15271 0.04158 -0.084787 0.31886 0.10377 0.0079521
1453 0.20233 0.068724 0.071061 0.13832 0.022374 -0.093284 0.24496 0.089295 0.00053955
1454 0.14481 0.026453 0.034054 0.10129 -0.012934 -0.12735 0.24539 0.07622 0.0008903
1455 0.14988 0.050524 0.055377 0.12808 0.0072611 -0.12188 0.20418 0.081621 -0.02125
1456 0.17038 0.062051 0.044142 0.12277 -0.0035227 -0.12339 0.20964 0.081639 1.8404e-05
1457 0.14825 0.14959 0.05587 0.14463 0.016307 -0.12942 0.22525 0.10787 0.0030477
1458 0.16887 0.30929 0.066005 0.14418 0.011731 -0.11408 0.21058 0.074902 0.032267
1459 0.17712 0.33252 0.054614 0.17054 0.016018 -0.1186 0.18098 0.09513 -0.0057346
1460 0.11085 0.29672 -0.0035266 0.11606 -0.021699 -0.15006 0.085072 0.056889 -0.03291
1461 0.16414 0.17445 0.061161 0.20593 0.025962 -0.12156 0.157 0.084084 -0.010309
1462 0.14494 0.084176 0.025902 0.19123 0.03423 -0.13461 0.17583 0.057615 -0.042683
1463 0.1331 0.10323 0.05269 0.21615 0.051326 -0.10787 0.15672 0.076119 0.028084
1464 0.094158 0.045815 -0.0020517 0.1916 -0.009002 -0.16585 0.12664 0.054542 -0.023038
1465 0.11398 0.061227 0.010623 0.1856 0.01495 -0.11838 0.16416 0.06103 -0.025953
1466 0.090684 0.096739 0.021526 0.14981 0.030265 -0.143 0.13028 0.063209 0.014309
1467 0.10174 0.077025 0.022449 0.15511 0.026703 -0.10697 0.1382 0.067374 0.017187
1468 0.13091 0.091969 0.052707 0.15244 0.067905 -0.098588 0.14782 0.069809 0.020463
1469 0.11807 0.063335 0.0087584 0.15588 0.023703 -0.12722 0.15789 0.053389 0.0062479
1470 0.081969 0.061584 -0.0066876 0.13529 0.025682 -0.11696 0.11016 0.040545 -0.019317
1471 0.075093 0.068487 0.0041073 0.13108 0.0059581 -0.12035 0.14315 0.040392 -0.0033279
1472 0.089455 0.038448 -0.0065022 0.12277 0.033592 -0.11939 0.14132 0.041573 0.01314
1473 0.07737 0.082444 -0.0079837 0.13853 0.018531 -0.10674 0.086553 0.044576 0.028906
1474 0.10148 0.072816 0.020594 0.155 0.042698 -0.095938 0.14679 0.060336 0.0098339
1475 0.10008 0.04461 0.0050976 0.13943 0.029667 -0.11942 0.095118 0.043739 -0.02572
1476 0.099649 0.070033 0.025528 0.16198 0.046969 -0.11564 0.1045 0.036739 -0.010314
1477 0.066331 0.015235 -0.028883 0.12471 0.016618 -0.15036 0.044612 0.050414 -0.028222
1478 0.062246 0.026558 -0.015831 0.16392 0.02449 -0.13096 0.08588 0.032833 -0.030635
1479 0.052814 0.031465 -0.039148 0.16558 -0.0013661 -0.12827 0.098631 0.023259 -0.05771
1480 0.04165 0.00021637 -0.038574 0.17251 0.028225 -0.14441 0.014874 0.035475 -0.044471
1481 0.077187 0.062981 -0.00033517 0.17904 0.065947 -0.093682 0.1016 0.050806 0.033084
1482 0.025951 -0.00017545 -0.024027 0.12494 0.0015287 -0.14832 0.033282 0.02001 -0.010001
1483 0.042415 0.027079 -0.034521 0.13397 0.018117 -0.1304 0.046714 0.022121 -0.011179
1484 0.044897 0.015686 -0.023879 0.12613 0.028727 -0.11861 0.062233 0.038079 0.011155
1485 -0.00023028 -0.010287 -0.061854 0.10948 0.00052933 -0.15094 0.013013 0.0098297 0.070386
1486 0.047984 0.026873 -0.013324 0.14747 0.027193 -0.13703 0.094115 0.044771 0.10509
1487 0.036392 0.040002 -0.015506 0.1381 0.037237 -0.083313 0.082071 0.050175 0.15755
1488 0.055989 0.015263 -0.0087945 0.10642 0.0077734 -0.12539 0.084295 0.080241 0.18229
1489 0.042752 0.011719 -0.035713 0.10827 0.033449 -0.12739 0.019405 0.02582 0.10717
1490 0.046981 0.031542 -0.013146 0.12976 0.045114 -0.12201 0.07822 0.038144 0.10073
1491 0.0058141 0.0055663 -0.038906 0.11422 0.036717 -0.13447 0.048678 0.011893 0.013819
1492 0.034768 0.041034 -0.030506 0.12487 0.033507 -0.12048 0.0040622 0.014796 0.015849
1493 0.012555 -0.012989 -0.050109 0.088183 0.037977 -0.13998 -0.0040428 0.014597 0.046704
1494 0.041985 0.03815 -0.028862 0.15681 0.078095 -0.084724 0.043316 0.03885 0.058093
1495 0.024412 -0.0016118 -0.043434 0.12921 0.078718 -0.13424 0.050263 0.028958 0.03123
1496 0.024495 -0.0049342 -0.043821 0.11852 0.092901 -0.12338 0.069141 0.032633 0.1619
1497 -0.011207 -0.055759 -0.08687 0.092527 0.037284 -0.12199 0.012016 0.038776 0.18491
1498 0.035325 -0.012945 -0.043689 0.1166 0.093374 -0.086605 0.037889 0.070165 0.34624
1499 0.020237 0.0090452 -0.015294 0.11861 0.092326 -0.087538 0.072154 0.061742 0.19701
1500 -0.0085491 0.005553 -0.04208 0.1044 0.047574 -0.10745 0.032 0.045579 0.25955
1501 0.022924 0.029429 -0.039092 0.10865 0.083283 -0.11633 0.0545 0.066938 0.39127
1502 -0.022141 -0.014604 -0.11306 0.062495 0.037334 -0.11598 0.046289 0.059065 0.34748
1503 0.017945 0.096324 -0.036972 0.11132 0.066908 -0.01144 0.072377 0.053836 0.34303
1504 0.02505 0.27424 -0.066419 0.10515 0.10184 0.1935 0.058077 0.017285 0.25304
1505 0.012212 0.28417 -0.049129 0.10416 0.12395 0.24391 0.011322 0.019102 0.17553
1506 0.02743 0.35483 -0.034136 0.11561 0.10401 0.28244 0.07733 0.054166 0.15365
1507 0.035577 0.41498 -0.016719 0.118 0.16211 0.24374 0.11911 0.038994 0.13169
1508 0.0022613 0.15724 -0.065254 0.10112 0.10852 0.28735 0.10561 0.048477 0.15631
1509 -0.0052933 0.1103 -0.062295 0.098432 0.12043 0.25056 0.053198 0.034781 0.13721
1510 0.023196 0.066234 -0.055371 0.11003 0.12399 0.11843 0.0041313 0.037813 0.17019
1511 0.026408 0.076562 -0.025336 0.11009 0.1328 0.075332 0.062497 0.031617 0.1856
1512 -0.0035939 0.066865 -0.054216 0.099641 0.094919 0.076377 0.078398 0.002035 0.28989
1513 0.0019599 0.031715 -0.073641 0.072206 0.08356 0.041049 0.037679 0.026628 0.2562
1514 -0.019964 0.032373 -0.068107 0.088658 0.10218 0.028628 0.013321 0.023483 0.221
1515 -0.032069 -0.00075146 -0.097638 0.056517 0.050329 0.0084268 -0.066906 -0.00092796 0.18948
1516 0.087763 0.02002 -0.053405 0.06746 0.10341 0.022176 0.031348 0.011641 0.21562
1517 0.28383 0.050407 -0.056988 0.097472 0.090144 0.040021 0.015761 0.031367 0.20897
1518 0.34757 0.10556 -0.050458 0.083322 0.071726 0.039427 -0.035236 0.0036064 0.28603
1519 0.35565 0.19784 -0.10058 0.064947 0.040827 0.061443 -0.02474 0.012713 0.28994
1520 0.39699 0.31214 -0.056161 0.081736 0.11117 0.26083 -0.079874 0.050983 0.43692
1521 0.31653 0.35001 -0.071841 0.06487 0.095028 0.32287 -0.026607 0.060929 0.47718
1522 0.22369 0.32665 -0.064555 0.077388 0.13608 0.38636 0.010501 0.079688 0.48069
1523 0.15482 0.2315 -0.065693 0.087276 0.1163 0.41995 -0.080459 0.04863 0.32659
1524 0.11764 0.13572 -0.063003 0.060434 0.13926 0.41668 -0.051328 0.024335 0.24896
1525 0.10867 0.12295 -0.058462 0.056575 0.12089 0.42224 -0.01788 0.0073169 0.17513
1526 0.1014 0.096775 -0.066972 0.053896 0.106 0.48732 -0.027362 0.0028914 0.2178
1527 0.095897 0.084338 -0.094379 0.061011 0.10069 0.46291 -0.040204 0.024713 0.20468
1528 0.089673 0.061443 -0.068037 0.065013 0.094823 0.46609 -0.033572 0.020784 0.17747
1529 0.081479 0.12038 -0.076319 0.059223 0.098257 0.50748 0.0065563 0.010675 0.19339
1530 0.13498 0.25314 -0.051795 0.065956 0.14418 0.53327 -0.032978 0.017003 0.18745
1531 0.30683 0.42827 0.022411 0.060286 0.13762 0.51068 -0.026185 0.013276 0.18714
1532 0.45762 0.44078 0.037707 0.059011 0.11058 0.50576 -0.064213 0.010084 0.18998
1533 0.51585 0.51429 0.093042 0.059054 0.12038 0.54364 -0.031082 0.0018996 0.16953
1534 0.52466 0.59874 0.10444 0.085556 0.11373 0.55832 -0.034485 -0.0011152 0.15731
1535 0.5513 0.59342 0.17247 0.1047 0.14881 0.60188 -0.0019441 0.03659 0.1808
1536 0.40335 0.56739 0.061169 0.042091 0.11207 0.54098 -0.0531 0.043666 0.1521
1537 0.31194 0.51845 0.031739 0.081183 0.12118 0.58372 -0.053962 0.20818 0.17728
1538 0.21788 0.30723 -0.013375 0.038838 0.13887 0.61114 -0.033685 0.24657 0.11769
1539 0.22077 0.23455 0.00026805 0.065505 0.13986 0.60272 -0.025541 0.27843 0.18417
1540 0.24891 0.24261 0.025002 0.083488 0.1476 0.63838 0.047865 0.31004 0.1685
1541 0.18578 0.18168 -0.039291 0.051305 0.11228 0.62469 -0.08777 0.31047 0.13635
1542 0.18772 0.20917 -0.044827 0.048811 0.10685 0.601 -0.070734 0.31129 0.12984
1543 0.24767 0.30595 0.0067555 0.09202 0.14477 0.6549 0.035399 0.30297 0.14608
1544 0.29509 0.42404 -0.010753 0.03953 0.097363 0.62555 -0.043875 0.18142 0.12689
1545 0.41007 0.54416 -0.011107 0.042971 0.10374 0.61858 -0.028672 0.13243 0.10018
1546 0.55003 0.59298 -0.023515 0.034389 0.10663 0.59094 -0.030907 0.093351 0.094929
1547 0.5678 0.59092 0.025701 0.086689 0.14486 0.68286 0.036361 0.13135 0.10819
1548 0.55156 0.53386 0.029794 0.0555 0.1073 0.59305 -0.10415 0.12809 0.1126
1549 0.55212 0.56602 0.11789 0.062029 0.12179 0.61547 -0.07571 0.11106 0.087622
1550 0.40351 0.59141 0.11527 0.037877 0.074524 0.62092 -0.14124 0.10358 0.081468
1551 0.32521 0.67742 0.15716 0.056253 0.096189 0.60351 -0.036608 0.097445 0.070132
1552 0.33739 0.76861 0.2763 0.052257 0.11361 0.54272 -0.044333 0.10038 0.11763
1553 0.27469 0.60592 0.28349 0.040741 0.077877 0.46639 -0.053041 0.11696 0.078723
1554 0.2666 0.44614 0.30181 0.03853 0.070024 0.47915 -0.050701 0.090119 0.056484
1555 0.28534 0.37898 0.34582 0.076131 0.10245 0.45417 -0.04356 0.09979 0.06622
1556 0.3163 0.39255 0.28699 0.064231 0.13357 0.48131 0.035684 0.1271 0.07171
1557 0.29123 0.37273 0.2243 0.055961 0.10417 0.4243 -0.017172 0.23982 0.046223
1558 0.21968 0.2708 0.17776 0.038885 0.044039 0.40938 -0.052585 0.29888 0.03684
1559 0.28356 0.37636 0.22398 0.1107 0.1068 0.42914 -0.050012 0.35212 0.072422
1560 0.35747 0.50204 0.27411 0.10722 0.069313 0.45392 -0.053625 0.38704 0.086625
1561 0.58962 0.64351 0.31213 0.1011 0.11229 0.55675 -0.041994 0.40837 0.098149
1562 0.58544 0.64917 0.24137 0.061953 0.074235 0.46773 -0.084713 0.38573 0.068966
1563 0.66941 0.60548 0.28697 0.063215 0.06698 0.40256 -0.099569 0.27888 0.094506
1564 0.56502 0.59351 0.28724 0.060238 0.084451 0.35462 -0.1356 0.2137 0.066603
1565 0.44506 0.39503 0.29397 0.055519 0.060537 0.38479 -0.10303 0.17703 0.035748
1566 0.37601 0.33619 0.39094 0.049895 0.066762 0.36458 -0.060264 0.17707 0.049599
1567 0.28198 0.28494 0.43108 0.035245 0.035422 0.32961 -0.081404 0.17036 0.034608
1568 0.27063 0.27215 0.4385 0.040445 0.055054 0.31924 -0.10541 0.15888 0.013506
1569 0.29129 0.32029 0.4681 0.073411 0.075822 0.34627 -0.073842 0.17531 0.066322
1570 0.27103 0.32276 0.40349 0.048138 0.083788 0.32206 -0.05807 0.14185 0.059774
1571 0.24755 0.27096 0.28152 0.037718 0.057649 0.30762 -0.086714 0.14925 0.0093642
1572 0.28806 0.28615 0.30175 0.071058 0.071858 0.34104 -0.05094 0.28248 0.0794
1573 0.25096 0.2409 0.21254 0.033175 0.030408 0.30204 -0.080997 0.34532 0.046538
1574 0.24973 0.28079 0.22806 0.018414 0.050743 0.29857 -0.061323 0.38781 0.034183
1575 0.23838 0.22668 0.22752 0.036407 0.038281 0.24914 -0.072443 0.42459 0.06339
1576 0.22361 0.23268 0.22788 0.043818 0.040043 0.30398 -0.11165 0.38444 0.022005
1577 0.26167 0.24704 0.25725 0.057195 0.056867 0.26905 -0.090011 0.38361 0.022414
1578 0.24663 0.23355 0.35927 0.059194 0.063171 0.25308 -0.14418 0.3272 -0.00023183
1579 0.20734 0.20409 0.40778 0.0444 0.039129 0.21588 -0.12354 0.26197 0.017811
1580 0.19778 0.20819 0.44592 0.036518 0.042941 0.25966 -0.067988 0.23524 0.0029778
1581 0.20914 0.19973 0.4878 0.056118 0.051217 0.22143 -0.1286 0.20833 0.01592
1582 0.22468 0.22197 0.47201 0.043431 0.068824 0.23506 -0.074745 0.21323 0.047329
1583 0.18868 0.16836 0.41552 0.042558 0.043638 0.18091 -0.11844 0.17983 0.024414
1584 0.18817 0.17152 0.37075 0.045022 0.033869 0.20609 -0.10009 0.19317 0.00039517
1585 0.16713 0.15377 0.34275 0.040968 0.023687 0.18716 -0.12465 0.19613 0.018269
1586 0.18256 0.18799 0.32914 0.048972 0.055056 0.22596 -0.062363 0.21419 0.0025099
1587 0.17533 0.12741 0.2311 0.02747 0.01102 0.17649 -0.083696 0.24704 0.01207
1588 0.16515 0.11556 0.24852 0.032159 0.053101 0.17415 -0.12193 0.34575 0.002407
1589 0.14311 0.14864 0.24902 0.035517 0.035044 0.15882 -0.13315 0.41396 0.0075974
1590 0.13716 0.15211 0.24094 0.027398 -0.0093306 0.16026 -0.12981 0.40809 -0.0026963
1591 0.11688 0.11769 0.3051 0.012271 -0.00082742 0.12125 -0.16583 0.39221 -0.040712
1592 0.10913 0.10022 0.33124 0.029437 0.0085789 0.12256 -0.14262 0.40675 0.01362
1593 0.17333 0.14136 0.4335 0.063085 0.058663 0.16774 -0.13105 0.35277 -0.0068487
1594 0.10229 0.10712 0.41669 0.025139 -0.0046908 0.12523 -0.088576 0.26936 -0.0022253
1595 0.12071 0.1193 0.46533 0.035465 0.024739 0.13365 -0.081062 0.25463 -0.0057182
1596 0.11052 0.10985 0.49186 0.043095 0.010352 0.15173 -0.061363 0.26596 0.012701
1597 0.11407 0.11267 0.43382 0.03415 0.02572 0.11114 0.059872 0.20931 -0.01981
1598 0.099343 0.11198 0.35875 0.025984 0.035545 0.15335 0.1937 0.20138 0.018066
1599 0.09129 0.10118 0.34423 0.042113 0.029846 0.14109 0.23458 0.2169 0.0015363
1600 0.10669 0.065611 0.2822 0.031818 0.022595 0.10105 0.093682 0.21618 0.039567
1601 0.094237 0.088951 0.28276 0.047058 0.036892 0.12051 0.010133 0.19364 -0.0095054
1602 0.080383 0.050023 0.2356 0.035167 0.014207 0.075421 -0.058584 0.21144 -0.0073208
1603 0.065113 0.050328 0.23674 0.020092 0.0070341 0.07017 -0.029867 0.17942 -0.012455
1604 0.083821 0.067129 0.27944 0.032443 0.025435 0.089425 -0.052665 0.20711 -0.016318
1605 0.096109 0.063174 0.25702 0.044664 0.046018 0.094019 -0.032069 0.19575 -0.017911
1606 0.095579 0.053513 0.25283 0.04099 0.027457 0.097097 -0.021608 0.1843 0.039294
1607 0.058198 0.052491 0.21447 0.039647 0.019744 0.055832 -0.05444 0.17053 -0.032858
1608 0.03891 0.057117 0.19205 -0.0043378 -0.00015467 0.021038 -0.052463 0.18512 -0.0066231
1609 0.020248 0.032133 0.1782 0.0098959 0.0080151 0.036231 -0.0068366 0.14315 -0.011293
1610 0.050555 0.049748 0.20531 0.042678 0.014186 0.064848 -0.067543 0.16776 -0.018283
1611 0.083835 0.063849 0.21105 0.039663 0.041681 0.063656 0.023266 0.17091 0.02113
1612 0.052988 0.020244 0.1478 0.026732 0.056742 0.018893 -0.075106 0.15058 -0.021267
1613 0.053004 0.025158 0.16545 0.034198 0.072412 0.03049 -0.052552 0.16557 -0.017916
1614 0.050012 0.047264 0.17863 0.026716 0.073971 0.042601 -0.039662 0.16852 -0.031623
1615 0.047233 0.024327 0.1688 0.028782 0.047605 0.04091 -0.010444 0.15545 -0.028699
1616 0.022098 0.016751 0.17925 0.018258 0.023604 0.024098 -0.013388 0.14394 -0.030432
1617 0.049113 0.014111 0.12948 0.045066 0.017329 0.020443 -0.068889 0.14962 -0.017948
1618 0.045652 0.033599 0.16881 0.02755 0.052977 0.021498 -0.01513 0.13693 -0.024431
1619 0.024824 0.030429 0.14313 0.025519 0.049446 0.0081852 -0.05657 0.15121 0.0049
1620 0.02016 0.0012532 0.11591 0.017219 0.0022326 -0.01909 -0.056692 0.15059 -0.026164
1621 0.011372 0.017313 0.090988 0.0028411 0.004358 -0.024103 -0.070548 0.11853 -0.017962
1622 0.015846 0.01318 0.085102 0.017073 0.013584 -0.0056979 -0.079416 0.10225 -0.045429
1623 0.053179 0.037632 0.14045 0.026688 0.034129 0.024039 -0.036127 0.12275 -0.017505
1624 0.052067 0.047814 0.14915 0.05331 0.056081 0.063188 -0.041352 0.13239 0.0096703
1625 0.0067688 0.005313 0.090272 0.030946 0.025546 -0.0020294 -0.048545 0.10995 -0.034626
1626 -0.014272 -0.020128 0.053355 0.013857 0.04789 0.0071435 -0.089592 0.11972 -0.011801
1627 0.007996 -0.0090823 0.080045 0.016806 0.06019 -0.00014166 -0.061274 0.092124 -0.030361
1628 0.013391 0.0062666 0.094682 0.043363 0.059091 0.00098216 -0.043445 0.10983 -0.036477
1629 0.0037065 -0.040623 0.07622 0.035822 0.063516 -0.01819 -0.048232 0.088198 -0.028047
1630 -0.027 -0.037758 0.058756 0.010206 0.0058679 -0.035031 -0.065377 0.06249 -0.031739
1631 -0.024883 -0.026159 0.072498 0.0070292 0.0097478 -0.029443 -0.062845 0.081722 -0.045974
1632 -0.016208 -0.017347 0.03997 0.0063918 0.024229 -0.058742 -0.09572 0.080986 -0.034774
1633 -0.034398 -0.052139 0.029567 0.020273 0.0097972 -0.035818 -0.094937 0.06913 -0.040786
1634 -0.048608 -0.020842 0.055669 0.00020747 0.038102 -0.029286 -0.10774 0.061532 -0.043507
1635 -0.023979 -0.025363 0.047484 0.020479 0.013885 -0.038117 -0.12509 0.083938 -0.0083471
1636 -0.030858 -0.035642 0.038214 0.013017 0.0083895 -0.045261 -0.14499 0.12343 -0.0029203
1637 -0.0058863 0.0032048 0.065375 0.010093 0.046146 -0.026616 -0.06461 0.14449 0.1326
1638 -0.012128 0.023719 0.081745 0.020425 0.070976 -0.010432 -0.027768 0.12802 0.067869
1639 0.00020814 0.2615 0.093826 0.02365 0.069648 -0.021628 -0.096139 0.1456 0.17807
1640 0.0092404 0.35817 0.10023 0.049658 0.076835 -0.021449 -0.017413 0.080392 0.042129
1641 -0.011229 0.35596 0.032435 0.0094304 0.038029 -0.071077 -0.14722 0.071903 0.015376
1642 0.0079406 0.37582 0.061084 0.023822 0.025064 -0.034988 -0.12095 0.07502 0.036645
1643 -0.036298 0.17774 0.0087718 -0.0086339 -0.025498 -0.065757 -0.13007 0.04921 -0.039575
1644 -0.028326 0.10911 0.049718 0.017719 0.031963 -0.046935 -0.035265 0.064351 -0.0030455
1645 -0.034294 0.059667 0.0022209 0.013802 -0.012188 -0.050158 -0.13173 0.072737 -0.016858
1646 -0.0066827 0.083766 0.030748 0.035795 0.039157 -0.03361 -0.044854 0.092241 0.048858
1647 -0.04097 -0.0035828 -0.0026984 0.00069076 0.024111 -0.07822 -0.15588 0.043368 -0.001392
1648 -0.034384 0.048195 0.040915 0.043039 0.042929 -0.01924 -0.12937 0.077188 -0.0021211
1649 -0.028652 0.010288 -0.0075618 0.021429 0.025774 -0.03905 -0.10779 0.061222 -0.02042
1650 -0.039054 0.058026 0.018417 0.069019 0.046568 -0.010986 0.11998 0.07114 0.022132
1651 -0.032805 0.003373 -0.0084421 0.035208 0.026885 -0.04043 0.23906 0.036166 -0.0011898
1652 -0.013337 0.029443 0.023676 0.066926 0.035358 -0.026613 0.28534 0.065711 -0.0012963
1653 -0.018526 0.020557 0.0064251 0.033947 0.080381 -0.011118 0.1962 0.040811 -0.011056
1654 -0.041847 -0.0022136 0.00043795 0.030021 0.063343 -0.02043 0.25019 0.047193 -0.020068
1655 -0.038425 0.016674 -0.0011186 0.0207 0.074547 -0.048945 0.080904 0.037087 -0.022722
1656 -0.018192 0.24187 0.010169 0.023079 0.060403 -0.040737 0.022574 0.045625 0.023588
1657 -0.038126 0.35396 -0.028325 0.021694 0.021482 -0.066813 -0.047314 0.050076 -0.0045315
1658 -0.0019017 0.39299 -0.024319 0.017816 0.0036577 -0.070897 0.026548 0.026592 -0.019594
1659 -0.075087 0.32542 -0.045845 0.021799 -0.0042337 -0.076017 -0.052866 0.045737 -0.0027595
1660 -0.024654 0.18536 0.00078211 0.029037 0.023076 -0.040605 -0.022578 0.048245 0.0060102
1661 -0.05679 0.09367 -0.015631 0.0053961 0.034108 -0.049867 0.057933 0.041601 -0.001633
1662 -0.044246 0.051663 -0.014339 0.030177 0.02462 -0.048927 -0.020079 0.030788 0.019271
1663 -0.053785 0.032785 -0.037026 0.014772 0.039252 -0.092785 -0.022972 0.062615 0.026806
1664 -0.047601 0.051733 -0.043327 0.029756 0.033567 -0.059884 -0.0056007 0.032952 0.12493
1665 -0.051276 0.047185 -0.044941 0.019942 0.025021 -0.043235 0.039912 0.040212 0.14889
1666 -0.042937 0.046488 -0.055365 0.005245 0.047497 -0.064219 0.017405 0.028487 0.11954
1667 -0.061179 0.021779 -0.041293 0.0074444 0.039281 -0.053912 0.007921 0.066681 0.24643
1668 -0.059885 0.038188 -0.037453 0.013295 0.077931 -0.062007 0.016305 0.076175 0.29704
1669 -0.034887 0.13209 -0.036045 0.063726 0.066865 -0.041413 0.15981 0.092672 0.32041
1670 -0.039989 0.36812 -0.037808 0.031409 0.059199 -0.059193 0.32763 0.11344 0.36936
1671 -0.023842 0.4224 -0.042824 0.022837 0.049004 -0.063898 0.42193 0.063679 0.27364
1672 -0.038946 0.47044 -0.021873 0.022633 0.064886 -0.039335 0.43791 0.048117 0.16981
1673 -0.050178 0.40839 -0.060585 0.020814 0.060118 -0.066421 0.48973 0.023125 0.091714
1674 -0.023569 0.34874 -0.031947 0.04936 0.05205 -0.08131 0.43495 0.03057 0.12276
1675 -0.037327 0.26558 -0.039673 0.036277 0.091999 -0.057817 0.30426 0.045535 0.14435
1676 -0.060194 0.1407 -0.071374 0.015218 0.055956 -0.079657 0.15439 0.031776 0.13605
1677 -0.056895 0.13163 -0.059109 0.026071 0.044337 -0.078092 0.17337 0.044836 0.12624
1678 -0.03173 0.18631 -0.048617 0.059622 0.09347 -0.043634 0.14812 0.032544 0.13158
1679 -0.052688 0.093584 -0.071669 0.0005456 0.039099 -0.10366 0.11023 0.036337 0.19339
1680 -0.048461 0.086034 -0.066701 0.032046 0.037516 -0.076927 0.12753 0.038867 0.34839
1681 -0.036114 0.39354 0.019165 0.053708 0.081649 -0.033517 0.11527 0.09457 0.46664
1682 -0.02386 0.50242 -0.0073585 0.052534 0.086951 -0.065052 0.14619 0.11444 0.42124
1683 -0.015066 0.58513 0.054178 0.067758 0.10969 -0.041903 0.11238 0.10995 0.50989
1684 -0.0059796 0.6177 0.078649 0.080675 0.10684 -0.033439 0.18436 0.13836 0.49962
1685 -0.035055 0.54026 0.064413 0.037922 0.044084 -0.126 0.0080138 0.078852 0.46225
1686 -0.047804 0.5008 0.12889 0.049841 0.06173 -0.077197 0.048025 0.1227 0.51813
1687 -0.058482 0.32681 0.12375 0.060637 0.07121 -0.10747 0.088807 0.051494 0.35454
1688 -0.06882 0.17742 0.10826 0.0065135 0.023066 -0.11401 0.042112 0.029335 0.25744
1689 -0.040326 0.22249 0.13772 0.05988 0.061049 -0.089917 0.09448 0.030983 0.21519
1690 -0.050836 0.20821 0.056389 0.061977 0.048025 -0.083167 0.083502 0.049726 0.24234
1691 -0.059937 0.1713 0.018111 0.038114 0.068018 -0.094021 0.025358 0.036846 0.24076
1692 -0.060167 0.23626 0.039777 0.050061 0.03202 -0.093123 0.037397 0.022869 0.22509
1693 -0.014389 0.51375 0.023106 0.056352 0.072563 -0.081623 0.097491 0.043148 0.23361
1694 -0.048544 0.52691 -0.0046459 0.049208 0.029672 -0.11141 0.029435 0.045246 0.37895
1695 0.024501 0.67261 0.048054 0.10144 0.10171 -0.083334 0.069581 0.10206 0.5355
1696 0.31898 0.68633 0.026298 0.10164 0.044 -0.091584 0.056825 0.1246 0.58293
1697 0.35577 0.65246 0.013269 0.083454 0.035019 -0.10797 -0.061692 0.10948 0.52486
1698 0.45417 0.70217 0.0042843 0.10362 0.072955 -0.10956 0.013895 0.12793 0.60345
1699 0.38143 0.59422 -0.022744 0.069072 0.048622 -0.089202 0.087994 0.22697 0.51927
1700 0.42856 0.47637 0.0085831 0.091974 0.075015 -0.07053 0.39872 0.28094 0.34863
1701 0.38534 0.36501 0.0063522 0.048537 0.036713 -0.071272 0.44524 0.29067 0.30632
1702 0.50612 0.3392 0.069571 0.088361 0.040895 -0.08104 0.54355 0.37201 0.29814
1703 0.51789 0.31294 0.1035 0.06328 0.042657 -0.083786 0.55475 0.38106 0.32205
1704 0.53052 0.32702 0.20314 0.074354 0.043615 -0.065757 0.56553 0.38374 0.29161
1705 0.61349 0.33998 0.25801 0.087784 0.027309 -0.077399 0.53996 0.40706 0.4097
1706 0.60021 0.33658 0.30443 0.089053 0.052793 -0.067484 0.57439 0.47684 0.55635
1707 0.67295 0.63255 0.37143 0.13556 0.082227 -0.064199 0.59681 0.50566 0.62352
1708 0.68787 0.67695 0.37002 0.11517 0.047607 -0.077624 0.66182 0.50128 0.61937
1709 0.72735 0.71045 0.40967 0.13692 0.090698 -0.044759 0.67228 0.56917 0.58297
1710 0.78412 0.75953 0.40467 0.13437 0.066544 -0.061333 0.83061 0.59552 0.6176
1711 0.77015 0.73603 0.44997 0.16985 0.069131 -0.030919 0.80502 0.62914 0.67802
1712 0.78969 0.70039 0.46368 0.13877 0.071621 -0.027881 0.85643 0.62596 0.67124
1713 0.82325 0.53736 0.46339 0.129 0.077381 -0.080571 0.75409 0.54794 0.68114
1714 0.81443 0.4211 0.49896 0.10116 0.070982 0.10833 0.78116 0.44639 0.6788
1715 0.82708 0.39061 0.5113 0.13269 0.091111 0.22179 0.87608 0.4221 0.65815
1716 0.81197 0.37521 0.54267 0.1321 0.08421 0.28149 0.83465 0.43739 0.71653
1717 0.82109 0.37531 0.51759 0.10924 0.098817 0.33355 0.86587 0.35599 0.6657
1718 0.78398 0.37035 0.5422 0.12328 0.10699 0.32167 0.76881 0.31796 0.55301
1719 0.77084 0.35264 0.55789 0.14433 0.083983 0.18556 0.85566 0.31495 0.42903
1720 0.91431 0.46056 0.60054 0.1569 0.15482 0.094145 0.8323 0.31996 0.46005
1721 0.8291 0.5745 0.53827 0.16042 0.10322 0.037429 0.74648 0.35656 0.38106
1722 0.90484 0.72712 0.60438 0.18366 0.12601 0.067141 0.83469 0.53462 0.39411
1723 0.8858 0.69775 0.59384 0.16832 0.12716 0.092728 0.88753 0.55472 0.52718
1724 0.8596 0.75032 0.60591 0.18218 0.11503 0.053794 0.86137 0.65106 0.68911
1725 0.86825 0.65332 0.64098 0.19726 0.13505 0.10666 0.97179 0.70886 0.77654
1726 0.78161 0.50106 0.6413 0.18772 0.13326 0.094098 0.92088 0.64288 0.65976
1727 0.70091 0.39985 0.60769 0.19128 0.16039 0.26071 0.90098 0.66079 0.64731
1728 0.64475 0.37527 0.57698 0.17937 0.1742 0.31373 0.8127 0.59544 0.48693
1729 0.63893 0.36427 0.60713 0.20785 0.18967 0.39368 0.86569 0.60913 0.47625
1730 0.61188 0.32373 0.60168 0.17808 0.18512 0.39079 0.87459 0.61562 0.45169
1731 0.60373 0.33719 0.59158 0.21644 0.27606 0.47829 0.86431 0.62369 0.45233
1732 0.71578 0.35097 0.60902 0.2366 0.28443 0.4781 0.90805 0.64513 0.38847
1733 0.80835 0.50752 0.60027 0.23484 0.31158 0.49461 0.79863 0.63142 0.46557
1734 0.86762 0.65072 0.66472 0.2517 0.34735 0.55535 0.77901 0.61275 0.36258
1735 0.79065 0.60454 0.60793 0.23971 0.25415 0.53319 0.63184 0.62242 0.36324
1736 0.72895 0.61178 0.59008 0.2343 0.24209 0.55016 0.53509 0.65397 0.41524
1737 0.64987 0.57705 0.60751 0.2356 0.22068 0.59391 0.56358 0.61936 0.36628
1738 0.59036 0.40273 0.58463 0.22281 0.21527 0.60365 0.58216 0.62978 0.39757
1739 0.58843 0.36026 0.49625 0.20244 0.19058 0.62874 0.50384 0.66292 0.3818
1740 0.5439 0.31157 0.44457 0.17225 0.18776 0.68413 0.57547 0.60665 0.34882
1741 0.5504 0.34663 0.46242 0.20968 0.20261 0.68625 0.6069 0.60193 0.36809
1742 0.54203 0.35723 0.42834 0.17878 0.24929 0.70118 0.5125 0.5718 0.33668
1743 0.5137 0.29281 0.38362 0.20671 0.2021 0.6982 0.45782 0.50188 0.34174
1744 0.51047 0.30511 0.34759 0.17452 0.16655 0.669 0.47738 0.49423 0.31714
1745 0.54192 0.3418 0.37217 0.22647 0.21554 0.70114 0.45452 0.46882 0.35929
1746 0.52579 0.4301 0.34425 0.19262 0.20195 0.72332 0.41516 0.4483 0.289
1747 0.50882 0.5281 0.34931 0.26072 0.25922 0.77495 0.44375 0.44851 0.307
1748 0.49272 0.50555 0.32799 0.23633 0.30215 0.77332 0.41073 0.44047 0.28533
1749 0.52015 0.57546 0.35538 0.25685 0.32081 0.77602 0.39585 0.45905 0.24601
1750 0.46332 0.379 0.31229 0.24497 0.31539 0.75737 0.42233 0.41315 0.30145
1751 0.45486 0.31771 0.33143 0.24467 0.33816 0.76032 0.39854 0.42983 0.28859
1752 0.44609 0.29826 0.30974 0.25561 0.32367 0.78245 0.37584 0.40424 0.28979
1753 0.39659 0.2267 0.26424 0.18857 0.20705 0.78497 0.27326 0.39703 0.24003
1754 0.4713 0.31931 0.34351 0.21614 0.24701 0.83527 0.41462 0.40061 0.27571
1755 0.42546 0.26618 0.31476 0.22958 0.24376 0.83946 0.39459 0.40599 0.29378
1756 0.3699 0.21809 0.27163 0.18105 0.18568 0.80075 0.30087 0.40502 0.25213
1757 0.38464 0.27331 0.28855 0.19548 0.20657 0.73452 0.37269 0.34649 0.23659
1758 0.36005 0.26 0.28125 0.18751 0.19779 0.80564 0.31931 0.35132 0.19769
1759 0.34937 0.25478 0.24409 0.16143 0.21728 0.80064 0.32896 0.34842 0.21959
1760 0.35063 0.26171 0.25804 0.20693 0.24215 0.72896 0.31889 0.34526 0.2008
1761 0.31282 0.21997 0.23222 0.19997 0.19182 0.61934 0.25638 0.31873 0.22765
1762 0.27498 0.20471 0.20029 0.22874 0.20831 0.54409 0.27051 0.30011 0.1874
1763 0.33845 0.17986 0.22923 0.26055 0.28882 0.55979 0.2957 0.31277 0.22767
1764 0.30922 0.19442 0.22026 0.25642 0.28866 0.60258 0.31063 0.3204 0.22439
1765 0.32415 0.23776 0.23382 0.24415 0.33799 0.74069 0.2845 0.33847 0.19944
1766 0.30363 0.21042 0.21829 0.21792 0.30163 0.79826 0.27 0.30393 0.19262
1767 0.28491 0.13739 0.16963 0.1897 0.30372 0.65497 0.24594 0.27881 0.10896
1768 0.27859 0.15534 0.18402 0.21476 0.28611 0.61952 0.25038 0.26876 0.15933
1769 0.25175 0.14806 0.17323 0.19141 0.29373 0.57534 0.23038 0.26652 0.18725
1770 0.228 0.14072 0.18317 0.18877 0.28059 0.52118 0.18126 0.24909 0.11968
1771 0.24644 0.14018 0.18658 0.18895 0.29582 0.47823 0.24616 0.25699 0.15135
1772 0.22606 0.14029 0.20994 0.20897 0.32269 0.45931 0.15306 0.26093 0.15547
1773 0.21583 0.084694 0.14483 0.16716 0.2699 0.41212 0.15182 0.22878 0.11124
1774 0.22154 0.16 0.19052 0.20372 0.29277 0.4531 0.2207 0.23777 0.14412
1775 0.24048 0.13845 0.14833 0.23782 0.31263 0.48795 0.24227 0.25245 0.1565
1776 0.21214 0.12084 0.13519 0.25561 0.34764 0.47543 0.17017 0.24286 0.14718
1777 0.17423 0.088548 0.11887 0.24742 0.33931 0.39241 0.21806 0.22978 0.10073
1778 0.19022 0.11741 0.14025 0.22132 0.31911 0.4388 0.14517 0.23499 0.14304
1779 0.18099 0.08772 0.11478 0.21607 0.32592 0.4036 0.12601 0.22454 0.13674
1780 0.20047 0.086237 0.12846 0.23129 0.34652 0.40121 0.16171 0.19623 0.097277
1781 0.19162 0.10059 0.124 0.2403 0.35524 0.38663 0.12372 0.20321 0.09231
1782 0.16965 0.080817 0.10284 0.19435 0.29526 0.36297 0.085355 0.19564 0.087311
1783 0.15309 0.078863 0.10484 0.20268 0.30247 0.36841 0.12542 0.20144 0.14048
1784 0.16145 0.088405 0.12273 0.20774 0.29684 0.34701 0.14533 0.20668 0.076105
1785 0.12716 0.040475 0.082236 0.14684 0.22912 0.31649 0.12236 0.18609 0.11098
1786 0.12402 0.031536 0.070486 0.17279 0.22258 0.30258 0.084718 0.16589 0.10529
1787 0.12875 0.052479 0.089807 0.17849 0.25744 0.30619 0.10229 0.18054 0.12791
1788 0.13353 0.016599 0.066747 0.15818 0.24499 0.26821 0.035795 0.1588 0.098543
1789 0.099457 0.044573 0.06825 0.18202 0.25671 0.29126 0.083446 0.18287 0.07532
1790 0.1441 0.0041003 0.069148 0.21534 0.26142 0.25754 0.096892 0.16931 0.10094
1791 0.15519 0.075355 0.10102 0.24191 0.29189 0.29162 0.15067 0.18994 0.081764
1792 0.083597 0.0070505 0.047436 0.19998 0.22884 0.24956 0.086735 0.15404 0.055502
1793 0.10419 0.044586 0.054267 0.19699 0.24794 0.25207 0.065213 0.14808 0.090392
1794 0.08276 0.0081104 0.044358 0.18893 0.23663 0.24618 0.11115 0.17348 0.08999
1795 0.1105 0.039869 0.065758 0.19037 0.24898 0.27593 0.12754 0.1435 0.040336
1796 0.078535 0.010246 0.066869 0.16456 0.21472 0.20622 0.040885 0.15434 0.071263
1797 0.084388 0.049466 0.07924 0.18346 0.19858 0.27135 0.11924 0.16258 0.075236
1798 0.072132 0.0088301 0.064758 0.1579 0.23985 0.22534 0.13433 0.13076 0.02353
1799 0.085501 0.014134 0.044492 0.16809 0.23499 0.20594 0.14862 0.12435 0.053945
1800 0.047674 -0.0015537 0.010951 0.16354 0.18918 0.19791 0.047465 0.12812 0.047635
1801 0.08667 0.011245 0.054863 0.1895 0.21831 0.22159 0.10976 0.16196 0.093326
1802 0.073287 0.011871 0.033448 0.16208 0.23172 0.21274 0.12522 0.14629 0.029122
1803 0.10198 0.04713 0.077659 0.19141 0.2339 0.19497 0.080427 0.1361 0.053995
1804 0.059293 0.027208 0.017367 0.14879 0.22253 0.18541 0.055051 0.12654 0.074643
1805 0.040602 -0.022091 0.0022287 0.12114 0.1936 0.14902 0.074206 0.097228 0.049985
1806 0.061757 0.0047944 0.026694 0.18743 0.21491 0.16228 0.085245 0.10263 0.057694
1807 0.054538 0.027002 0.04148 0.19507 0.21675 0.16201 0.035299 0.13306 0.06496
1808 0.047499 -0.012752 -0.0043398 0.16645 0.16833 0.10972 0.010275 0.11793 0.050112
1809 0.0246 -0.019299 0.0035609 0.14388 0.17802 0.11402 0.085306 0.099759 0.076118
1810 0.049658 -0.0035659 0.022456 0.15333 0.21232 0.15029 0.10275 0.10338 0.034981
1811 0.048559 0.021295 0.024193 0.16602 0.20417 0.12984 0.034469 0.12539 0.067629
1812 0.0060814 -0.036607 -0.028731 0.11183 0.13572 0.086154 -0.094559 0.083908 -0.0035101
1813 0.024971 0.10178 0.067148 0.14801 0.19962 0.14147 0.029155 0.097799 0.059595
1814 0.0084475 0.097588 0.026718 0.14428 0.14306 0.067659 0.0040938 0.091733 -0.0038279
1815 0.017861 0.075328 -0.0008126 0.12573 0.14975 0.093868 0.025219 0.073506 -0.0066187
1816 0.024263 0.11043 0.0137 0.15751 0.1633 0.11361 0.072304 0.087961 0.045125
1817 0.0067943 0.1499 -0.0086015 0.13861 0.14624 0.090123 0.0038936 0.075832 -0.016851
1818 0.049952 0.24013 0.011964 0.14859 0.17722 0.085903 0.018841 0.11379 0.063422
1819 0.053303 0.22115 0.016688 0.1373 0.1539 0.087327 0.007825 0.087673 0.046957
1820 0.0020844 0.043311 -0.021221 0.11635 0.12646 0.057578 0.029813 0.073868 0.021784
1821 0.012041 -0.010483 -0.026427 0.14061 0.14136 0.067442 -0.011923 0.068952 -0.0067596
1822 -0.0024992 -0.024551 -0.035358 0.1025 0.11938 0.040153 -0.077252 0.086186 0.0238
1823 -0.0016942 -0.030663 -0.03298 0.12338 0.091821 0.045429 0.015003 0.068231 0.021626
1824 0.0034115 -0.011367 -0.011183 0.13123 0.16118 0.087392 -0.019052 0.04858 -0.012932
1825 -0.015482 -0.062768 -0.060003 0.089879 0.13519 0.013834 -0.080138 0.018323 -0.0096383
1826 -0.019936 -0.030487 -0.053142 0.10116 0.10262 0.029011 -0.08489 0.063489 0.0086683
1827 0.0078047 -0.024124 -0.013264 0.14047 0.16134 0.075935 -0.020421 0.059369 0.0021383
1828 -0.0093972 -0.019763 -0.026208 0.10596 0.13747 0.051975 0.010201 0.062102 0.014048
1829 -0.022294 -0.03534 -0.05443 0.10797 0.11626 0.041627 -0.043841 0.050117 0.0082593
1830 -0.014767 -0.029536 -0.027972 0.10566 0.11012 -0.0057866 -0.047346 0.07539 -0.033134
1831 -0.044331 -0.081031 -0.075621 0.10164 0.087058 -0.0017802 -0.055687 0.035539 -0.030371
1832 -0.030851 -0.042906 -0.056514 0.099863 0.10787 0.0065109 -0.058288 0.061653 0.01687
1833 -0.065803 -0.073944 -0.069626 0.065315 0.1156 -0.038376 -0.12831 0.036987 0.011355
1834 -0.0069561 -0.0178 -0.036618 0.10681 0.12992 0.0086415 -0.061841 0.064149 -0.011163
1835 -0.050546 -0.056407 -0.07516 0.097193 0.079342 -0.017543 -0.06937 0.0099991 -0.02744
1836 -0.027071 -0.048306 -0.057837 0.10882 0.12221 0.017083 -0.11292 0.033751 -0.0035543
1837 -0.055586 -0.083718 -0.078758 0.089949 0.0998 -0.020286 -0.079741 0.029536 -0.022371
1838 -0.051981 -0.078634 -0.057055 0.08984 0.12783 -0.016407 -0.076782 0.042395 0.0009955
1839 -0.043889 -0.054145 -0.046981 0.11384 0.13357 0.0068001 -0.019433 0.037325 -0.0007914
1840 -0.071202 -0.084929 -0.074747 0.087448 0.089075 -0.025284 -0.061676 0.017958 0.0029827
1841 -0.045544 -0.10948 -0.09408 0.071339 0.090148 -0.062874 -0.11525 0.012451 -0.0030928
1842 -0.042514 -0.089102 -0.075849 0.083463 0.11128 -0.00028462 -0.075091 0.037767 -0.019313
1843 -0.05652 -0.059682 -0.049577 0.081412 0.099591 -0.020773 -0.094312 0.0010752 0.017836
1844 -0.071331 -0.088503 -0.082112 0.074607 0.065985 -0.028336 -0.10215 0.021311 -0.0016081
1845 -0.050963 -0.074524 -0.070623 0.092796 0.080898 -0.011996 -0.039306 0.0033205 -0.039507
1846 -0.10541 -0.1587 -0.14135 0.034726 0.036328 -0.083256 -0.19095 -0.0033919 -0.029625
1847 -0.072727 -0.11272 -0.082032 0.061788 0.061895 -0.043398 -0.078951 0.0031648 -0.014993
1848 -0.06592 -0.10528 -0.091551 0.06302 0.060402 -0.049329 -0.13419 0.0036947 -0.028675
1849 -0.10175 -0.11469 -0.093005 0.041295 0.044313 -0.077293 -0.13179 -0.00094439 -0.027407
1850 -0.10261 -0.14012 -0.10925 0.046652 0.078373 -0.061775 -0.096002 0.0075595 -0.014738
1851 -0.09304 -0.10611 -0.10536 0.054496 0.10048 -0.093101 -0.13787 0.0079367 -0.019276
1852 -0.09864 -0.13674 -0.12991 0.039776 0.078873 -0.084748 -0.17043 -0.012405 -0.058665
1853 -0.071443 -0.10661 -0.088325 0.055166 0.074197 -0.031418 -0.081876 0.0072327 -0.043631
1854 -0.04904 -0.084168 -0.064399 0.096675 0.12445 -0.01864 -0.055163 0.014083 -0.036841
1855 -0.11049 -0.12255 -0.10677 0.062575 0.098966 -0.088334 -0.11799 0.0066329 -0.020889
1856 -0.070924 -0.12384 -0.11092 0.053138 0.1065 -0.07273 -0.15019 0.002664 -0.033105
1857 -0.086796 -0.10076 -0.097247 0.072531 0.13833 -0.053642 -0.1217 -0.014795 -0.033743
1858 -0.044915 -0.081354 -0.056262 0.08828 0.14891 -0.040219 -0.099751 -0.010372 -0.025099
1859 -0.10472 -0.15163 -0.11956 0.040328 0.065397 -0.10707 -0.10539 -0.013473 -0.024192
1860 -0.05754 -0.090507 -0.066637 0.09125 0.15428 -0.020233 -0.035339 0.036004 0.003151
1861 -0.10167 -0.12468 -0.1127 0.038339 0.11156 -0.082521 -0.083124 -0.020673 -0.066854
1862 -0.092907 -0.14613 -0.11678 0.042372 0.094316 -0.094842 -0.10698 -0.034308 -0.023481
1863 -0.10493 -0.13035 -0.10974 0.051496 0.095765 -0.088979 -0.12533 -0.011881 -0.039594
1864 -0.10771 -0.10967 -0.1135 0.028223 0.088155 -0.093533 -0.18664 -0.013199 -0.026724
1865 -0.090888 -0.13941 -0.1171 0.019385 0.095011 -0.099293 -0.1652 -0.0026041 -0.042951
1866 -0.083956 -0.11564 -0.079687 0.045074 0.12929 -0.023517 -0.12471 -0.012645 -0.036699
1867 -0.1087 -0.14688 -0.12041 0.04599 0.084755 -0.052415 -0.12046 -0.02154 -0.013543
1868 -0.12082 -0.12082 -0.096665 0.049406 0.10381 -0.072631 -0.17119 -0.025812 -0.026931
1869 -0.11439 -0.11755 -0.098711 0.035337 0.10417 -0.077125 -0.12976 -0.020728 -0.025394
1870 -0.10784 -0.13233 -0.11509 0.067098 0.085994 -0.10573 -0.11113 0.0007846 -0.0037371
1871 -0.095165 -0.12662 -0.096134 0.041088 0.11032 -0.085369 -0.11733 -0.011109 -0.0080101
1872 -0.12269 -0.14419 -0.14908 0.029756 0.064055 -0.1165 -0.16786 -0.029019 -0.077931
1873 -0.10399 -0.16488 -0.11417 0.058194 0.062815 -0.12946 -0.19695 -0.015938 -0.048448
1874 -0.097572 -0.12517 -0.082835 0.056085 0.12839 -0.086954 -0.13664 -0.018957 -0.015067
1875 -0.1299 -0.14293 -0.098843 0.026835 0.077893 -0.10607 -0.14058 -0.0090155 -0.010101
1876 -0.14013 -0.156 -0.11023 0.0056742 0.066174 -0.10902 -0.16096 -0.0067264 -0.028712
1877 -0.11406 -0.10521 -0.036531 0.054941 0.083232 -0.080339 -0.068062 -0.011284 -0.033937
1878 -0.11666 -0.16986 -0.06051 0.024846 0.045771 -0.14232 -0.18179 -0.031911 -0.038851
1879 -0.10863 -0.14115 -0.040759 0.040268 0.081777 -0.079984 -0.12123 0.003216 -0.023659
1880 -0.11576 -0.16707 -0.078751 0.036383 0.059534 -0.12355 -0.12893 -0.040139 -0.023374
1881 -0.13389 -0.15181 -0.084641 0.022986 0.040403 -0.1276 -0.14164 -0.044973 -0.06633
1882 -0.11692 -0.16157 -0.10127 0.02884 0.054083 -0.10954 -0.16346 -0.039872 -0.083836
1883 -0.10421 -0.12524 -0.076355 0.041045 0.074297 -0.10204 -0.135 0.0074963 -0.027183
1884 -0.099238 -0.13955 -0.069542 0.056791 0.088716 -0.080554 -0.12869 -0.028138 0.0014218
1885 -0.096698 -0.11025 -0.064898 0.058483 0.07002 -0.090509 -0.12971 -0.013125 -0.034894
1886 -0.12139 -0.168 -0.10928 0.020555 0.021402 -0.11241 -0.14333 -0.01388 -0.019875
1887 -0.12199 -0.16405 -0.1245 0.03126 0.054307 -0.11578 -0.23905 -0.02644 -0.082608
1888 -0.10865 -0.13133 -0.072654 0.04085 0.072966 -0.085682 -0.10895 -0.011974 -0.044828
1889 -0.097025 -0.1214 -0.064214 0.056233 0.06782 -0.10277 -0.12764 -0.0090108 -0.038427
1890 -0.10884 -0.14945 -0.071824 0.032467 0.073492 -0.14051 -0.19828 -0.0042857 -0.034938
1891 -0.11597 -0.13945 -0.064449 0.042247 0.039496 -0.097775 -0.09152 -0.011758 -0.033031
1892 -0.11165 -0.12067 -0.084862 0.040378 0.083637 -0.085522 -0.12578 -0.0098032 -0.040075
1893 -0.084828 -0.14545 -0.091694 0.044816 0.0511 -0.099608 -0.16399 -0.035028 -0.06121
1894 -0.098292 -0.13274 -0.047245 0.026226 0.038442 -0.10332 -0.1787 -0.01059 -0.066353
1895 -0.12913 -0.157 -0.081689 0.0031582 0.04203 -0.12036 -0.14464 -0.037956 -0.044467
1896 -0.13147 -0.15006 -0.054286 0.036272 0.074692 -0.11342 -0.12524 -0.0093744 -0.031988
1897 -0.12023 -0.14749 -0.043075 0.040032 0.055645 -0.10007 -0.14426 -0.0048406 -0.036363
1898 -0.12289 -0.16072 -0.042295 0.015719 0.027076 -0.15775 -0.17086 -0.035028 -0.056876
1899 -0.12127 -0.17228 0.0041397 0.0030375 0.026474 -0.14362 -0.16019 -0.029494 -0.068223
1900 -0.199 -0.20591 -0.071125 -0.019223 -0.029093 -0.15193 -0.25659 -0.047996 -0.09029
1901 -0.10875 -0.16742 -0.048411 0.031948 0.021286 -0.13395 -0.22044 -0.019679 -0.028439
1902 -0.13142 -0.15184 -0.081953 0.0081971 0.038595 -0.13049 -0.20078 -0.017575 -0.020422
1903 -0.13139 -0.15405 -0.06623 0.011421 -0.0038583 -0.086366 -0.14628 -0.022752 -0.08291
1904 -0.13414 -0.15475 -0.069852 0.015908 -0.003233 -0.12265 -0.17339 -0.03256 -0.054941
1905 -0.12134 -0.14444 -0.059344 0.059816 0.018151 -0.098292 -0.16214 -0.0048335 -0.015212
1906 -0.12078 -0.13363 -0.059472 0.04559 0.075115 -0.097042 -0.12833 -0.04714 -0.014884
1907 -0.1203 -0.15043 -0.068071 0.033242 0.039718 -0.078258 -0.18633 -0.024255 -0.028065
1908 -0.12875 -0.18947 -0.085863 0.026483 -0.0048784 -0.1517 -0.14543 -0.039815 -0.063458
1909 -0.13324 -0.15151 -0.064523 0.03357 0.011827 -0.10095 -0.20845 -0.0014424 -0.030842
1910 -0.12278 -0.12341 -0.029173 0.034672 0.035978 -0.11107 -0.12499 -0.035585 -0.037393
1911 -0.092257 -0.11846 0.036642 0.037411 0.045548 -0.11021 -0.16323 -0.036737 -0.054235
1912 -0.13539 -0.11159 0.035031 0.011536 0.026432 -0.13188 -0.22991 -0.012335 -0.044231
1913 -0.12045 -0.11203 0.05561 0.039268 0.02486 -0.10136 -0.17765 -0.011678 -0.042921
1914 -0.12 -0.15038 0.046265 0.028618 0.038963 -0.11087 -0.19621 -0.04344 -0.077264
1915 -0.094138 -0.13078 0.053182 0.048853 0.062931 -0.096256 -0.14973 -0.011255 -0.037408
1916 -0.13461 -0.13382 0.00011664 0.0090368 0.029776 -0.14088 -0.1827 -0.031393 -0.031472
1917 -0.15965 -0.16273 -0.023488 0.010521 -0.001747 -0.14872 -0.21136 -0.025268 -0.060084
1918 -0.14519 -0.13426 -0.049639 0.0083653 0.012901 -0.12897 -0.14271 -0.034652 -0.079946
1919 -0.12762 -0.12142 -0.020044 0.022059 0.017042 -0.12965 -0.17275 -0.03475 -0.024866
1920 -0.14314 -0.13987 -0.025787 0.029564 0.0080926 -0.12549 -0.1193 -0.022273 -0.036519
1921 -0.11011 -0.15479 -0.031787 0.032491 0.030243 -0.14624 -0.23856 -0.032536 -0.049393
1922 -0.11005 -0.097632 0.071154 0.034499 0.025714 -0.087419 -0.15058 -0.022003 -0.081376
1923 -0.11656 -0.13853 0.065041 0.0251 0.028911 -0.12846 -0.17437 -0.030631 -0.012264
1924 -0.090196 -0.1197 0.10925 0.018606 0.002291 -0.14153 -0.19264 -0.016577 -0.069579
1925 -0.10087 -0.099507 0.1665 0.044334 -0.0036264 -0.13207 -0.17032 -0.028394 -0.019875
1926 -0.098466 -0.047994 0.15687 0.025664 0.021102 -0.14065 -0.2106 -0.036908 -0.040185
1927 -0.08747 0.028518 0.20395 0.03123 0.03016 -0.11403 -0.17026 -0.018565 0.0030746
1928 -0.12675 -0.0063604 0.16692 0.010001 -0.018566 -0.1436 -0.19287 -0.060965 -0.078694
1929 -0.092544 0.070043 0.17115 0.023276 0.026627 -0.11163 -0.15757 -0.039706 -0.039442
1930 -0.11838 -0.077008 0.15492 0.054198 0.02057 -0.11538 -0.17052 -0.027444 -0.0051786
1931 -0.13082 -0.095186 0.12361 0.020785 0.018574 -0.13282 -0.15576 -0.017086 -0.042771
1932 -0.11985 -0.10655 0.13768 0.036577 0.016713 -0.14811 -0.17422 -0.033091 -0.015912
1933 -0.14038 -0.13386 0.12525 0.019382 -0.017843 -0.13962 -0.19323 -0.036249 -0.037547
1934 -0.1242 -0.1198 0.16377 0.02638 0.012119 -0.12533 -0.21324 -0.024677 -0.029227
1935 -0.13414 -0.13442 0.15653 0.0037115 -0.017986 -0.13623 -0.21068 -0.033421 -0.038274
1936 -0.10552 -0.093778 0.2245 0.03884 0.02535 -0.10632 -0.24045 -0.01532 0.0061475
1937 -0.16172 -0.13844 0.18994 0.0068693 -0.0042533 -0.12249 -0.23852 -0.0056806 -0.021657
1938 -0.12423 -0.10649 0.28185 0.010017 0.01958 -0.14354 -0.17955 0.030977 -0.023532
1939 -0.12063 -0.027047 0.30918 0.02313 -0.00043692 -0.13381 -0.16548 0.02676 -0.017597
1940 -0.10356 0.035557 0.33651 0.0077245 0.0072185 -0.11215 -0.16881 0.051761 0.011171
1941 -0.12305 0.065616 0.30333 0.012746 0.0044669 -0.14707 -0.132 0.0098558 -0.032996
1942 -0.12376 0.13643 0.30895 0.008584 -0.014624 -0.12424 -0.16814 0.0083263 0.15741
1943 -0.10876 0.11899 0.31388 0.016218 -0.0098517 -0.12981 -0.16602 -0.01374 0.11539
1944 -0.078525 0.10878 0.35273 0.026605 0.014337 -0.13314 -0.17275 7.0696e-05 0.16584
1945 -0.12767 -0.037556 0.3669 -0.0028894 0.00033935 -0.15174 -0.20384 -0.020602 0.078759
1946 -0.084592 -0.016055 0.38496 0.062825 0.013088 -0.11368 -0.18661 -0.0066472 0.050731
1947 -0.11216 -0.05858 0.37724 0.04837 -0.011782 -0.14184 -0.14666 -0.010508 0.025083
1948 -0.082757 -0.031673 0.36884 0.028446 0.0016042 -0.099033 -0.16911 -0.025388 -0.016691
1949 -0.09928 -0.099782 0.28797 0.039048 0.011237 -0.14912 -0.23257 -0.001982 -0.0076874
1950 -0.11646 -0.085025 0.25354 0.019577 -0.019983 -0.13997 -0.23078 0.014795 -0.0052585
1951 -0.12437 -0.057226 0.2495 0.008265 0.0016448 -0.15223 -0.20588 0.044542 0.035887
1952 -0.12024 0.035489 0.23999 0.01367 -0.043459 -0.13973 -0.24098 0.075974 0.1284
1953 -0.092242 0.081836 0.23406 0.032211 -0.0031126 -0.14491 -0.2193 0.10017 0.2228
1954 -0.055352 0.16709 0.33258 0.037875 -0.016895 -0.13456 -0.21115 0.10023 0.21888
1955 -0.087927 0.1861 0.39648 0.02829 -0.01616 -0.13912 -0.24871 0.087733 0.15513
1956 -0.049052 0.17568 0.44918 0.019028 -0.0070428 -0.14616 -0.16466 0.05968 0.091715
1957 -0.041638 0.13226 0.41149 0.017719 -0.018924 -0.13806 -0.19287 0.028777 0.025677
1958 0.00057336 0.22682 0.3969 0.048988 -0.0065744 -0.092161 -0.11765 0.032595 0.086552
1959 0.013306 0.36642 0.34428 0.027541 0.0067189 -0.1382 -0.22601 0.031424 0.039097
1960 -0.010472 0.36172 0.31675 0.030927 0.017728 -0.12183 -0.16543 0.037186 0.059497
1961 -0.0059459 0.33229 0.31805 0.048734 0.0018087 -0.11706 -0.15216 0.037705 0.08382
1962 0.01207 0.27236 0.29542 0.031933 -0.014718 -0.15832 -0.16798 0.033941 0.090431
1963 0.013771 0.44715 0.33269 0.061208 0.012075 -0.099114 -0.14996 0.083425 0.18258
1964 -0.02532 0.43723 0.25793 0.02899 -0.022394 -0.13619 -0.19202 0.12146 0.27269
1965 0.0039395 0.41484 0.31019 0.047717 -0.031739 -0.14963 -0.20124 0.12379 0.26383
1966 -0.038027 0.36231 0.34557 0.020441 0.0029837 -0.10776 -0.20823 0.15448 0.42746
1967 -0.023006 0.42252 0.33674 0.011179 -0.030018 -0.13843 -0.19049 0.16041 0.31765
1968 0.0017352 0.50168 0.33085 0.020814 0.0043543 -0.1188 -0.13323 0.12221 0.25711
1969 -0.00046049 0.52808 0.29312 0.051458 -0.019838 -0.11556 -0.12819 0.062315 0.15929
1970 -0.047608 0.47662 0.21935 0.0045035 -0.021412 -0.14239 -0.21005 0.062827 0.13746
1971 -0.010045 0.50472 0.24619 0.050558 0.012275 -0.016583 -0.16744 0.069681 0.16521
1972 -0.032221 0.48403 0.20683 0.024913 -0.019484 0.012059 -0.22539 0.064073 0.25459
1973 0.015192 0.536 0.25782 0.046613 0.045275 0.098765 -0.17682 0.094202 0.3525
1974 -0.034131 0.51282 0.19527 0.022591 -0.0070161 0.15118 -0.20256 0.032408 0.38009
1975 -0.0027374 0.56753 0.20096 0.042805 0.019425 0.16047 -0.16763 0.10472 0.37761
1976 -0.030661 0.53599 0.18556 0.017872 0.025877 0.13588 -0.18037 0.13767 0.40259
1977 -0.012518 0.5581 0.18672 0.021201 0.027577 0.029175 -0.17255 0.16548 0.38398
1978 -0.022247 0.57168 0.16674 0.0331 0.017184 0.0021606 -0.16556 0.16576 0.30832
1979 -0.042944 0.4578 0.14715 -0.0043136 0.0002473 -0.033338 -0.21116 0.17659 0.2451
1980 -0.034304 0.48188 0.1742 0.023267 0.015354 0.021742 -0.14963 0.16641 0.23613
1981 -0.0077474 0.60962 0.16476 0.048632 0.038842 0.0035303 -0.19731 0.1173 0.36944
1982 0.0038115 0.69827 0.17611 0.046084 0.044011 0.0047847 -0.085573 0.09854 0.32587
1983 -0.023146 0.5923 0.17024 0.023963 -0.0073274 0.0075061 -0.13021 0.084645 0.36895
1984 -0.013487 0.62813 0.17316 0.034531 0.05288 0.13034 -0.035528 0.094429 0.42441
1985 -0.0077913 0.5793 0.14747 0.057282 0.042735 0.23833 -0.063775 0.11609 0.40277
1986 0.02488 0.64569 0.16404 0.052303 0.05655 0.3574 -0.022543 0.081755 0.29628
1987 0.079844 0.61849 0.13572 0.020169 0.038372 0.32675 -0.038627 0.088109 0.26765
1988 0.14551 0.53816 0.1435 0.047351 0.061352 0.34092 0.044533 0.098117 0.23145
1989 0.23596 0.39602 0.14188 0.052201 0.095946 0.30218 0.052116 0.12505 0.28196
1990 0.16583 0.38475 0.11648 0.037705 0.051557 0.13812 -0.023126 0.17017 0.27041
1991 0.16563 0.33971 0.083837 0.0042595 0.023111 0.091743 -0.048854 0.19384 0.20814
1992 0.082266 0.33624 0.098254 0.024371 0.022763 0.092184 0.011777 0.18593 0.27633
1993 0.050642 0.38391 0.12543 0.047152 0.036961 0.12515 0.069011 0.17733 0.34507
1994 0.018703 0.31843 0.079145 0.038589 0.021909 0.13846 0.076165 0.12465 0.36349
1995 0.032036 0.34025 0.11905 0.060344 0.057575 0.3216 0.097486 0.11262 0.26837
1996 0.01522 0.3 0.076156 0.023373 0.049729 0.38918 -0.013097 0.083755 0.20418
1997 0.021729 0.27179 0.084429 0.031294 0.03868 0.41824 -0.031241 0.09559 0.23505
1998 0.0080323 0.30066 0.06067 0.010337 0.074522 0.42116 -0.0027341 0.085714 0.19251
1999 0.026653 0.24176 0.054265 0.0085116 0.065441 0.39533 -0.067542 0.075248 0.19634
2000 0.15119 0.2506 0.075512 0.0090655 0.033437 0.4494 -0.028863 0.06517 0.22105
2001 0.24248 0.25515 0.066032 0.037154 0.041279 0.35114 0.019114 0.06556 0.1749
2002 0.37684 0.27751 0.098868 0.069316 0.059145 0.30407 0.097762 0.079882 0.2541
2003 0.33245 0.2447 0.061373 0.030568 0.047966 0.26183 0.11567 0.052317 0.21183
2004 0.29827 0.22502 0.048427 0.018829 0.064271 0.20926 0.090451 0.070503 0.22691
2005 0.21706 0.19701 0.036239 0.027188 0.041188 0.21796 0.031008 0.080507 0.19496
2006 0.12608 0.2036 0.022839 0.013221 0.022142 0.40512 -0.082517 0.056827 0.11128
2007 0.14001 0.18762 0.063424 0.051873 0.089898 0.50532 0.022281 0.077294 0.16415
2008 0.098041 0.16761 0.032545 0.029676 0.066768 0.50371 -0.0057531 0.035468 0.12647
2009 0.095432 0.16722 0.032417 0.023814 0.05289 0.48556 -0.0269 0.066278 0.14923
2010 0.081122 0.12368 0.0094308 -0.0074592 0.014775 0.47333 -0.063248 0.034459 0.14004
2011 0.19998 0.12887 0.036542 0.0035164 0.037256 0.50173 0.10271 0.032049 0.11774
2012 0.24165 0.1189 0.018167 0.020355 0.039518 0.49947 0.022891 0.05881 0.13944
2013 0.29476 0.16613 0.055533 0.038592 0.074942 0.5624 0.19537 0.034503 0.13036
2014 0.37681 0.13079 0.023758 0.03643 0.075835 0.54673 0.092038 0.049322 0.13129
2015 0.32005 0.1326 0.022206 0.029223 0.051377 0.56681 0.017172 0.04867 0.11654
2016 0.23293 0.15625 0.032245 0.02273 0.073587 0.57972 0.060022 0.035026 0.12264
2017 0.22034 0.14647 0.025165 0.036435 0.071393 0.58077 0.060316 0.0535 0.14143
2018 0.1872 0.12291 0.033728 0.057686 0.09423 0.5962 0.052384 0.042041 0.11236
2019 0.11133 0.087619 -0.0036215 0.011773 0.028125 0.5626 -0.048359 0.019656 0.13813
2020 0.14237 0.13368 0.02387 0.042024 0.075376 0.60053 0.089061 0.021173 0.11979
2021 0.12276 0.094276 0.011199 0.015718 0.051021 0.60953 0.23186 0.026679 0.12843
2022 0.23942 0.11059 0.015457 0.020558 0.052321 0.56495 0.17871 0.0245 0.077135
2023 0.30038 0.08425 0.015588 0.021574 0.049279 0.61023 0.17418 0.020039 0.083706
2024 0.36508 0.057128 -0.0062548 -0.0019499 0.032516 0.55122 0.07741 0.02122 0.098361
2025 0.44323 0.079192 0.022032 -0.0020967 0.080763 0.58574 0.08853 0.005098 0.069085
2026 0.42757 0.088229 0.056051 0.035818 0.038591 0.58945 0.11284 0.019889 0.10232
2027 0.39412 0.11543 0.061554 0.047196 0.06354 0.63023 0.17855 0.032827 0.10091
2028 0.324 0.079235 0.010795 0.051059 0.045401 0.62899 0.1982 0.033528 0.047936
2029 0.23969 0.041385 0.0069037 0.034186 0.058205 0.63337 0.19682 0.044685 0.10692
2030 0.19078 0.046525 -0.029502 0.016388 0.041327 0.54041 0.20622 0.0045239 0.088949
2031 0.23607 0.046555 -0.0016592 0.070789 0.068062 0.53996 0.23468 0.035754 0.08222
2032 0.16578 0.059085 0.016743 0.028264 0.024037 0.46472 0.19883 0.012763 0.096938
2033 0.18162 0.043943 -0.0030695 0.043216 0.063627 0.37952 0.073105 0.0044973 0.069348
2034 0.32567 0.035802 -0.021476 0.035574 0.036065 0.39835 0.11161 0.022035 0.045069
2035 0.38856 0.036791 -0.002166 0.054941 0.040381 0.42752 0.13664 0.017719 0.023531
2036 0.45366 0.018982 -0.021486 0.039966 0.041601 0.35236 0.057178 0.020903 0.049835
2037 0.49995 0.051536 -0.010027 0.051121 0.040984 0.39422 0.12313 0.02664 0.086552
2038 0.448 0.045378 0.0085945 0.067864 0.060054 0.4434 0.32389 0.018032 0.057864
2039 0.27139 0.0244 -0.034582 0.007837 0.018119 0.3674 0.3391 -0.0082639 0.025297
2040 0.24497 0.036633 -0.022917 0.047826 0.037275 0.40402 0.34888 0.0081506 0.076179
2041 0.1618 -0.031151 -0.03838 0.027086 0.010871 0.31498 0.1255 -0.028102 0.024503
2042 0.1914 0.010698 -0.0011801 0.052895 0.058174 0.36978 0.18649 -0.0031234 0.043696
2043 0.22246 0.038649 0.016353 0.071001 0.085854 0.36275 0.12075 0.015708 0.051368
2044 0.1898 0.02775 -0.01416 0.051387 0.038832 0.33558 0.10103 0.0085725 0.10015
2045 0.25612 -0.018287 -0.030476 0.063859 0.072961 0.32273 0.15502 0.01194 0.031809
2046 0.32712 0.00028263 -0.054039 0.049419 0.049266 0.32124 0.061525 0.0017616 0.035384
2047 0.48103 0.030774 -0.017616 0.055424 0.09594 0.31139 0.12498 0.0073808 0.032744
2048 0.49542 -0.0064887 -0.067442 0.033271 0.069875 0.28136 0.031678 -0.00046094 0.025741
2049 0.40086 -0.011506 -0.04257 0.061019 0.075019 0.29025 0.029936 -0.0070417 0.039179
2050 0.30389 -0.01475 -0.023817 0.062942 0.072872 0.25906 0.084215 0.001723 0.012994
2051 0.23307 -0.045837 -0.051141 0.039769 0.028455 0.2865 0.28568 0.0022115 0.018792
2052 0.18292 -0.056649 -0.067825 0.04871 0.029374 0.26582 0.33932 -0.012952 0.0076633
2053 0.22043 -0.017313 -0.051355 0.042425 0.064219 0.28934 0.26305 -0.0027189 0.03308
2054 0.21582 -0.028398 -0.044026 0.041984 0.059211 0.22769 0.2514 -0.017874 -0.0027688
2055 0.22565 -0.0029407 -0.018678 0.0713 0.052215 0.2515 0.16621 -0.012137 0.0048774
2056 0.16429 -0.052044 -0.035595 0.047718 0.069896 0.22993 0.092289 -0.023124 0.0055266
2057 0.15624 -0.077645 -0.071539 0.018234 0.027367 0.17424 0.089852 -0.0041573 -0.0034912
2058 0.18351 -0.046175 -0.039253 0.045182 0.065898 0.25429 0.072965 -0.0092986 0.038875
2059 0.20679 -0.031323 -0.055127 0.060905 0.081518 0.20523 0.089233 -0.011929 0.019114
2060 0.19096 -0.043419 -0.05119 0.050948 0.070528 0.1907 0.091062 -0.010332 0.030233
2061 0.15831 -0.060921 -0.065844 0.025245 0.048752 0.17609 0.092458 -0.0072774 -0.00061585
2062 0.16885 -0.029661 -0.047962 0.045229 0.082021 0.21116 0.07667 -0.0097648 0.0046536
2063 0.12592 -0.076383 -0.068776 0.053478 0.063899 0.11922 0.041754 -0.0052784 -0.013899
2064 0.15169 -0.059011 -0.05931 0.048341 0.057477 0.17838 0.090164 -0.013313 0.010721
2065 0.10568 -0.082126 -0.075008 0.043543 0.044207 0.13306 0.027461 -0.029378 -0.017687
2066 0.15641 -0.066036 -0.050305 0.077425 0.078704 0.13068 0.051724 0.014098 0.056273
2067 0.11495 -0.091578 -0.08022 0.04064 0.052576 0.093851 0.061909 -0.030018 -0.0070803
2068 0.12849 -0.077924 -0.011625 0.07493 0.062432 0.11721 0.11063 -0.028739 -0.03739
2069 0.093242 -0.12194 -0.046828 0.05275 0.032809 0.10131 0.078137 -0.031678 -0.01093
2070 0.11365 -0.086917 -0.011904 0.056421 0.06387 0.096891 0.017072 -0.037348 -0.01323
2071 0.1205 -0.06868 -0.007163 0.048398 0.063686 0.096028 0.054137 -0.03719 -0.010065
2072 0.11341 -0.062531 -0.016714 0.069494 0.051244 0.11295 0.036865 -0.010106 -0.0024543
2073 0.097179 -0.096914 -0.036621 0.04364 0.054384 0.092737 0.0042344 -0.0088288 -0.015327
2074 0.084815 -0.087662 -0.052616 0.059296 0.061305 0.12144 0.06405 -0.035443 0.037695
2075 0.08224 -0.084387 -0.031921 0.042628 0.03739 0.074991 0.032172 -0.023942 -0.016862
2076 0.1082 -0.07051 -0.044012 0.076517 0.078482 0.08933 0.071946 -0.019573 -0.00070307
2077 0.090218 -0.064037 -0.02246 0.081835 0.069038 0.08855 0.054116 -0.027545 0.015965
2078 0.066338 -0.11328 -0.071436 0.059366 0.052157 0.068237 0.055553 -0.011256 0.021494
2079 0.051563 -0.13418 -0.058988 0.029301 0.018725 0.065585 0.012665 -0.059318 -0.024139
2080 0.044373 -0.12226 -0.082379 0.028478 0.015185 0.0198 -0.0105 -0.034713 -0.052293
2081 0.072038 -0.086338 -0.060513 0.060889 0.049387 0.053197 0.045342 -0.026127 -0.027739
2082 0.027551 -0.13361 -0.088555 0.018954 0.0093581 0.056987 -0.052987 -0.031833 -0.014068
2083 0.0739 -0.10003 -0.044629 0.063843 0.02617 0.057037 0.025084 -0.027382 -0.037914
2084 0.053656 -0.090546 -0.021393 0.059145 0.055907 0.055252 0.058385 -0.035286 -0.06408
2085 0.029854 -0.11485 -0.071209 0.049969 0.0082741 0.050106 0.041693 -0.050922 -0.052228
2086 0.058597 -0.085059 -0.021256 0.055183 0.056175 0.046332 0.0078093 -0.026515 -0.03822
2087 0.031331 -0.1245 -0.064238 0.046318 0.024607 0.067792 0.028982 -0.054438 -0.025254
2088 0.034245 -0.1105 -0.0673 0.043826 0.043912 0.040057 -0.033468 -0.030861 -0.020179
2089 0.044476 -0.10741 -0.062579 0.047443 0.025081 0.015758 0.0021222 -0.046451 -0.027039
2090 0.076237 -0.099051 -0.022176 0.083578 0.046687 0.072674 -0.027108 -0.010272 0.02296
2091 0.031669 -0.089034 -0.021488 0.040877 0.043636 0.0079085 0.076631 -0.037393 0.024814
2092 -0.0017564 -0.15139 -0.090235 0.032274 0.03166 -0.0099137 -0.045432 -0.047672 -0.040659
2093 0.0295 -0.12421 -0.067158 0.049275 0.017984 0.039227 -0.036342 -0.05904 -0.026996
2094 0.0063298 -0.1317 -0.062292 0.052249 0.028973 0.0045054 0.051041 -0.033535 -0.037767
2095 -0.0013487 -0.1196 -0.042357 0.027011 0.038622 0.0096731 0.05537 -0.044139 -0.036067
2096 -0.0065991 -0.14866 -0.082979 0.048557 0.0024559 0.0018179 0.0048687 -0.059949 -0.017308
2097 0.0070829 -0.15136 -0.048893 0.047879 0.049763 -0.0043745 -0.072735 -0.049032 -0.063595
2098 -0.046269 -0.12799 -0.078375 0.0075108 0.0046244 -0.008565 -0.037504 -0.071792 -0.017085
2099 -0.017627 -0.15758 -0.088424 0.032716 0.017663 -0.038851 -0.045271 -0.049367 -0.060227
2100 0.0084203 -0.13645 -0.072407 0.08839 0.032044 0.023099 -0.012316 -0.034013 0.0030394
2101 -0.016065 -0.13642 -0.06599 0.035707 0.031676 -0.042393 -0.027499 -0.067799 -0.058315
2102 -0.0040419 -0.12784 -0.075398 0.051844 0.036636 -0.033814 -0.053206 -0.060872 -0.044897
2103 0.0047602 -0.11 -0.042075 0.062806 0.052748 -0.014396 0.057247 -0.033652 -0.0087677
2104 -0.031906 -0.15772 -0.086286 0.043251 0.0068203 -0.031148 -0.020867 -0.058773 -0.016769
2105 -0.0072226 -0.12315 -0.050781 0.069238 0.04318 -0.0044751 -0.025959 -0.05892 -0.032515
2106 -0.032392 -0.14534 -0.088183 0.055535 0.036134 -0.025208 -0.098795 -0.035686 -0.021692
2107 0.011463 -0.12649 -0.059871 0.076239 0.019603 0.00071718 -0.029298 -0.020202 -0.031499
2108 -0.03908 -0.17763 -0.099165 0.020883 0.0051259 -0.055562 -0.15116 -0.041649 0.024713
2109 -0.019241 -0.11097 -0.065886 0.058871 0.05557 -0.062549 -0.0419 -0.028537 0.010609
2110 -0.0010829 -0.11438 -0.02558 0.05262 0.074367 0.022575 -0.016515 -0.018598 0.029537
2111 -0.045303 -0.16901 -0.058962 0.050474 0.028083 -0.040357 -0.022788 -0.041352 0.0072983
2112 -0.052701 -0.14544 -0.028537 0.033982 0.040784 -0.024634 -0.026435 -0.059806 -0.034585
2113 -0.05977 -0.12184 -0.0161 0.028399 0.0055918 -0.082478 -0.056988 -0.051524 -0.0025781
2114 -0.040312 -0.16803 0.01027 0.040689 0.0011009 -0.039621 -0.094402 -0.039942 0.0032621
2115 -0.069885 -0.17068 0.003515 0.032194 0.017591 -0.083697 -0.11506 -0.070182 -0.053713
2116 -0.042543 -0.14428 0.031576 0.040535 0.01417 -0.05599 0.019025 -0.025497 0.022077
2117 -0.083477 -0.17666 -0.028729 0.043247 0.0061157 -0.083652 -0.20939 -0.06555 -0.030392
2118 -0.055311 -0.1577 -0.032444 0.02577 0.024698 -0.057412 -0.10928 -0.061318 -0.056043
2119 -0.086396 -0.1916 -0.063596 0.019527 -0.038718 -0.098543 -0.19145 -0.077075 -0.052982
2120 -0.040049 -0.13145 -0.038219 0.017923 0.047442 -0.075532 -0.039791 -0.047622 -0.026468
2121 -0.066576 -0.16243 -0.04405 0.024416 0.035054 -0.063552 -0.092879 -0.054676 -0.062259
2122 -0.059984 -0.13629 -0.019182 0.044854 0.046408 -0.057346 -0.089702 -0.041504 -0.038945
2123 -0.05513 -0.16515 -0.051811 0.024894 0.038772 -0.073969 -0.066484 -0.061177 -0.072644
2124 -0.07378 -0.17883 -0.057925 0.027588 -0.0092068 -0.087846 -0.12146 -0.048233 -0.072576
2125 -0.06205 -0.16004 -0.041059 0.060525 0.011085 -0.074091 -0.11026 -0.06839 -0.041328
2126 -0.042689 -0.15808 -0.060431 0.052222 0.019306 -0.10423 -0.11948 -0.051892 -0.043283
2127 -0.06831 -0.14707 -0.061832 0.018898 -0.01667 -0.083047 -0.076013 -0.060353 -0.050563
2128 -0.067798 -0.14754 -0.051738 0.060152 0.023794 -0.059532 0.015274 -0.028612 -0.028617
2129 -0.083664 -0.16801 -0.069271 0.050786 0.00061317 -0.12534 -0.098366 -0.0541 -0.032554
2130 -0.061029 -0.14843 -0.029065 0.05381 0.0022947 -0.066458 -0.085969 -0.037954 -0.021609
2131 -0.075034 -0.16866 -0.068909 0.031723 -0.014718 -0.09037 -0.11504 -0.050736 -0.067844
2132 -0.076672 -0.16318 -0.053103 0.029642 0.022384 -0.063327 -0.052533 -0.058753 -0.0743
2133 -0.068829 -0.16865 -0.066842 0.06394 0.031747 -0.076427 -0.09287 -0.038846 -0.046553
2134 -0.072516 -0.16933 -0.071847 0.033188 0.018017 -0.097755 -0.11538 -0.072002 -0.083287
2135 -0.067134 -0.12391 -0.039262 0.063609 0.055761 -0.074306 -0.13435 -0.043208 -0.013489
2136 -0.071646 -0.1416 -0.048721 0.062411 0.031149 -0.079807 -0.15984 -0.04697 -0.054962
2137 -0.066577 -0.16422 -0.050442 0.051913 0.014725 -0.087019 -0.13247 -0.020373 -0.024541
2138 -0.10706 -0.21342 -0.083984 0.0074437 -0.004719 -0.12502 -0.17316 -0.063599 -0.085533
2139 -0.10115 -0.16745 -0.052091 0.0066476 0.019674 -0.064261 -0.11513 -0.047171 -0.035173
2140 -0.070794 -0.17185 -0.074231 0.039019 0.020706 -0.11028 -0.14832 -0.056757 -0.056528
2141 -0.078273 -0.14718 -0.058332 0.033557 0.023303 -0.1011 -0.16537 -0.052807 -0.0091875
2142 -0.12404 -0.2059 -0.10698 0.018807 -0.0088934 -0.11835 -0.14707 -0.059758 0.005504
2143 -0.097742 -0.17019 -0.10517 0.017267 0.011483 -0.13779 -0.21366 -0.060106 -0.047494
2144 -0.10507 -0.15204 -0.07237 0.034812 0.013664 -0.082546 -0.082764 -0.05699 -0.02807
2145 -0.1218 -0.17283 -0.078277 0.031668 0.0010269 -0.12666 -0.18577 -0.046037 -0.042712
2146 -0.088634 -0.13757 -0.088446 0.022751 0.023015 -0.13652 -0.11366 -0.037758 -0.054013
2147 -0.093308 -0.19411 -0.079521 0.015499 0.013604 -0.1176 -0.18713 -0.063661 -0.052682
2148 -0.089786 -0.11076 -0.0067806 0.065142 0.044034 -0.078241 -0.088285 -0.030459 -0.01902
2149 -0.094756 -0.14966 -0.069304 0.061879 0.034606 -0.12929 -0.11147 -0.041817 -0.051616
2150 -0.12059 -0.21197 -0.10264 0.012667 -0.019489 -0.17379 -0.21183 -0.078381 -0.039729
2151 -0.082852 -0.18559 -0.059307 0.037916 -0.0019623 -0.12245 -0.12215 -0.063433 -0.04279
2152 -0.10393 -0.18063 -0.065476 0.034552 0.0068644 -0.11256 -0.15525 -0.068558 -0.05039
2153 -0.10126 -0.20038 -0.091298 0.0042476 -0.0052749 -0.11088 -0.17202 -0.059786 -0.074684
2154 -0.07251 -0.15832 -0.055009 0.049576 0.01648 -0.094614 -0.076201 -0.047077 -0.038725
2155 -0.13664 -0.17211 -0.084929 0.002567 -0.012792 -0.13775 -0.14083 -0.052387 -0.0097171
2156 -0.11005 -0.20035 -0.093671 0.017792 -0.026752 -0.1022 -0.21284 -0.071197 -0.052332
2157 -0.10778 -0.15717 -0.040601 0.026212 0.00057586 -0.12419 -0.18186 -0.053533 -0.059149
2158 -0.099352 -0.17884 -0.0032643 0.031664 -0.036429 -0.14402 -0.14565 -0.058873 -0.041314
2159 -0.08103 -0.18424 0.054133 0.034674 0.0085233 -0.12498 -0.18902 -0.063087 -0.043233
2160 -0.10912 -0.19576 0.095613 0.017848 0.02566 -0.16059 -0.14165 -0.083834 -0.073126
2161 -0.08526 -0.14768 0.15852 0.061119 0.015618 -0.10464 -0.12682 -0.024679 0.014285
2162 -0.10516 -0.11555 0.16529 0.029278 0.020096 -0.099367 -0.12323 -0.036456 -0.033407
2163 -0.11783 -0.17549 0.088432 0.047103 -0.022267 -0.10271 -0.16388 -0.033004 -0.031797
2164 -0.091473 -0.16756 0.056832 0.048866 0.0078568 -0.13529 -0.17584 -0.049036 -0.006635
2165 -0.084266 -0.15682 0.010132 0.057785 0.017938 -0.11129 -0.16096 -0.036848 -0.035721
2166 -0.11196 -0.18964 -0.017743 0.022639 -0.017265 -0.14815 -0.16143 -0.061861 -0.089936
2167 -0.11661 -0.17443 -0.029592 0.039933 0.00037692 -0.16247 -0.17666 -0.064972 -0.081635
2168 -0.09507 -0.16229 0.012025 0.05145 0.012561 -0.10915 -0.067288 -0.038019 -0.0018889
2169 -0.12682 -0.16818 0.019397 0.026133 -0.0047989 -0.12095 -0.12209 -0.051077 -0.031831
2170 -0.099381 -0.13897 0.037837 0.041223 -0.0062117 -0.10596 -0.12974 -0.034995 -0.0059197
2171 -0.11649 -0.15676 0.085605 0.072577 0.034218 -0.12348 -0.11982 -0.023278 -0.053183
2172 -0.12013 -0.17659 0.10105 0.033617 -0.042634 -0.14056 -0.1738 -0.071975 -0.05699
2173 -0.13627 -0.21822 0.13027 0.0097706 -0.058835 -0.17652 -0.24919 -0.066984 -0.080518
2174 -0.15506 -0.22302 0.15713 -0.014358 -0.057078 -0.16323 -0.205 -0.078101 -0.069515
2175 -0.13983 -0.16514 0.25166 -0.0080081 0.00016526 -0.14642 -0.12794 -0.056205 -0.051356
2176 -0.11495 -0.16692 0.31958 0.02583 -0.010162 -0.10183 -0.15898 -0.053264 -0.037009
2177 -0.13284 -0.18647 0.2442 0.0091106 -0.019368 -0.16212 -0.15254 -0.056414 0.015938
2178 -0.098598 -0.21064 0.20826 0.031294 -0.027734 -0.14397 -0.2308 -0.050262 0.091994
2179 -0.13604 -0.19762 0.1625 0.027557 -0.042161 -0.16512 -0.18848 -0.030549 0.15028
2180 -0.10777 -0.1975 0.18879 0.021391 -0.024643 -0.13009 -0.14268 -0.025702 0.15718
2181 -0.11898 -0.047145 0.20676 0.012841 -0.014758 -0.15185 -0.13996 -0.026087 0.086635
2182 -0.12236 -0.0011351 0.21985 0.020128 -0.010271 -0.13789 -0.10654 -0.057832 0.024812
2183 -0.14413 0.059645 0.25835 -0.012955 -0.038675 -0.18831 -0.18489 -0.047038 -0.00073178
2184 -0.099716 -0.085333 0.33644 0.038983 -0.010711 -0.13595 -0.15953 -0.047487 0.0081619
2185 -0.11299 -0.07633 0.39747 0.073471 -0.00028774 -0.11199 -0.073881 -0.033617 0.0078828
2186 -0.12941 -0.11176 0.37654 0.034508 -0.03978 -0.14859 -0.14899 -0.035328 0.013149
2187 -0.11113 -0.12425 0.39271 0.048145 -0.0007049 -0.12823 -0.092805 -0.045335 0.0634
2188 -0.10766 -0.13621 0.3816 0.024531 -0.0093488 -0.11212 -0.16133 -0.045143 0.16691
2189 -0.1323 -0.10497 0.38524 0.032679 -0.019557 -0.10952 -0.14528 -0.030146 0.26428
2190 -0.13007 -0.13246 0.39584 0.041914 0.018303 -0.10827 -0.16519 0.0080478 0.28911
2191 -0.11464 -0.12787 0.37441 0.017304 -0.016327 -0.1428 -0.21559 0.021094 0.20502
2192 -0.11566 -0.15269 0.40805 0.020603 -0.039057 -0.12002 -0.15156 0.033347 0.095681
2193 -0.1503 -0.14239 0.42707 0.0054494 -0.028176 -0.12021 -0.1592 0.069051 0.060169
2194 -0.12986 -0.1302 0.43371 0.040438 0.014309 -0.14809 -0.17578 0.07353 0.090389
2195 -0.10207 -0.098228 0.49813 0.039813 0.027529 -0.085933 -0.13348 0.10318 0.072237
2196 -0.10966 -0.10135 0.4914 0.05333 0.00097307 -0.12662 -0.1191 0.08385 0.21999
2197 -0.14196 -0.1598 0.39444 0.026876 -0.033325 -0.14429 -0.18084 0.020143 0.2477
2198 -0.11841 -0.16143 0.425 0.01111 -0.022338 -0.15156 -0.15653 0.0469 0.3468
2199 -0.10646 -0.12676 0.42699 0.053719 -0.024588 -0.13307 -0.17823 0.055232 0.33227
2200 -0.11752 -0.13224 0.46329 0.040248 -0.037657 -0.14568 -0.16428 0.041244 0.28947
2201 -0.1254 -0.12609 0.49663 0.037086 -0.0065143 -0.12513 -0.19709 0.01613 0.22503
2202 -0.11567 -0.12787 0.49345 0.040907 -0.0087713 -0.1241 -0.16069 0.015413 0.17457
2203 -0.093031 -0.10972 0.50986 0.051714 0.0086428 -0.1334 -0.13878 0.022183 0.18393
2204 -0.11041 -0.13654 0.46252 0.039702 0.0031049 -0.1155 -0.14314 0.0086711 0.27297
2205 -0.14083 -0.1495 0.42373 0.026007 -0.010123 -0.13454 -0.090879 0.023451 0.31156
2206 -0.12295 -0.16914 0.36848 0.0049534 -0.071816 -0.13571 -0.13141 0.02042 0.32201
2207 -0.12604 -0.11854 0.37224 0.043901 -0.021978 -0.13879 -0.12951 0.051096 0.4744
2208 -0.12102 -0.10819 0.3637 0.047387 0.0052058 -0.1211 -0.10438 0.074922 0.43924
2209 -0.096241 -0.094653 0.35367 0.042402 -0.0072906 -0.1011 -0.073627 0.06376 0.40578
2210 -0.12814 -0.12449 0.35489 0.024799 -0.0046403 -0.16733 -0.19459 0.024059 0.3029
2211 -0.13701 -0.17043 0.31997 0.034413 -0.035379 -0.17157 -0.19096 0.0028125 0.21081
2212 -0.13247 -0.0015328 0.43765 0.027941 -0.023045 -0.1445 -0.1573 0.0023839 0.15786
2213 -0.10522 0.16879 0.47396 0.028847 0.0061151 -0.078036 -0.14042 0.015005 0.2068
2214 -0.14684 0.088636 0.4414 0.00028025 -0.038101 -0.16747 -0.20104 0.0079956 0.1982
2215 -0.099973 0.15735 0.41922 0.027991 -0.016789 -0.13807 -0.17101 0.014147 0.30452
2216 -0.13839 0.074326 0.29647 0.032354 -0.033826 -0.16917 -0.18241 0.016768 0.37523
2217 -0.11656 -0.017175 0.28492 0.012102 -0.043611 -0.17482 -0.15774 0.028025 0.36063
2218 -0.10391 -0.037185 0.31652 0.055295 -0.015767 -0.12902 -0.14542 0.02252 0.37049
2219 -0.10691 -0.087597 0.2567 0.033901 -0.011753 -0.13754 -0.12625 0.042924 0.36864
2220 -0.12304 -0.075193 0.28443 0.026109 0.015163 -0.087615 0.015521 0.014799 0.28396
2221 -0.11791 -0.08037 0.25417 0.035827 0.06038 -0.092994 0.14207 -0.0063946 0.22088
2222 -0.1195 -0.059134 0.27903 0.034789 0.036365 -0.071669 0.12676 0.0090619 0.21111
2223 -0.10794 -0.072996 0.26831 0.018927 0.025914 -0.10547 -0.079379 0.0018542 0.21089
2224 -0.13781 -0.11957 0.26235 0.020565 0.026923 -0.14812 -0.13669 0.019396 0.16398
2225 -0.1228 -0.080464 0.26779 0.041916 0.057029 -0.070889 -0.087292 0.13605 0.19497
2226 -0.10754 0.021331 0.26867 0.044194 0.074606 -0.10636 -0.018249 0.19132 0.21503
2227 -0.075794 0.15546 0.24687 0.044713 0.065313 -0.10857 -0.13199 0.17642 0.2235
2228 -0.1162 0.1829 0.23341 0.038516 0.066468 -0.1276 -0.11951 0.23734 0.32008
2229 -0.095356 0.25419 0.261 0.051299 0.079125 -0.075944 -0.047789 0.2405 0.37111
2230 -0.08521 0.31263 0.25314 0.045063 0.085567 -0.073658 -0.073197 0.18701 0.37488
2231 -0.11104 0.23176 0.18128 0.030298 0.068391 -0.10116 0.037329 0.14743 0.42638
2232 -0.083789 0.32022 0.25661 0.069207 0.11491 0.071492 0.25199 0.16796 0.43949
2233 -0.093058 0.34483 0.20662 0.041128 0.10923 0.14946 0.18684 0.086204 0.25204
2234 -0.092172 0.41987 0.25767 0.068094 0.073881 0.22902 0.28079 0.088983 0.25523
2235 -0.11877 0.4095 0.23301 0.045224 0.075949 0.27681 0.18908 0.084051 0.2256
2236 -0.069531 0.4257 0.19433 0.060795 0.10592 0.086975 0.21475 0.072765 0.18421
2237 -0.093866 0.41902 0.16297 0.02629 0.064047 -0.021586 0.03285 0.055416 0.17696
2238 -0.087222 0.49335 0.15933 0.048652 0.083327 -0.017565 0.062684 0.092358 0.21651
2239 -0.1008 0.41048 0.12911 0.016673 0.083041 -0.077233 -0.048909 0.16998 0.20592
2240 -0.077464 0.5318 0.15779 0.060072 0.11753 -0.023423 0.032202 0.26387 0.20818
2241 -0.10538 0.50316 0.13653 0.034703 0.074484 -0.038086 0.085957 0.24772 0.18961
2242 -0.055615 0.58626 0.13798 0.075306 0.079179 -0.0026828 0.32466 0.29036 0.24036
2243 -0.076364 0.58896 0.17731 0.05288 0.11718 0.030376 0.39929 0.26678 0.21979
2244 -0.094592 0.58142 0.17386 0.04437 0.080351 0.012837 0.29166 0.21476 0.14429
2245 -0.11091 0.54112 0.13999 0.033397 0.050333 0.021117 0.3009 0.16582 0.13557
2246 -0.071182 0.63317 0.16341 0.056764 0.1374 0.2047 0.35984 0.15693 0.16216
2247 -0.064042 0.64602 0.15712 0.049906 0.11644 0.31169 0.44653 0.12722 0.15821
2248 -0.067967 0.59313 0.14207 0.047989 0.16441 0.29319 0.52741 0.16654 0.14656
2249 -0.084651 0.58215 0.11884 0.041627 0.13344 0.33611 0.4738 0.17381 0.15988
2250 -0.097391 0.60431 0.11787 0.0569 0.1271 0.31689 0.40575 0.20975 0.14285
2251 -0.070006 0.6875 0.14524 0.086865 0.14332 0.29359 0.41951 0.33459 0.13566
2252 -0.046006 0.64494 0.11581 0.086984 0.1193 0.18275 0.29894 0.32348 0.14847
2253 -0.096523 0.56639 0.088741 0.072915 0.095371 0.067927 0.27607 0.30776 0.10585
2254 -0.079617 0.62167 0.11885 0.064961 0.097724 0.069839 0.52006 0.29903 0.18186
2255 -0.079001 0.61517 0.095191 0.062592 0.082571 0.091733 0.55152 0.25794 0.085325
2256 -0.066857 0.68615 0.069777 0.084438 0.085851 0.077488 0.48588 0.21291 0.15481
2257 -0.074385 0.68631 0.10356 0.085531 0.13095 0.1161 0.53395 0.18545 0.10815
2258 -0.092807 0.67622 0.073834 0.067605 0.10065 0.13921 0.51729 0.18019 0.12382
2259 -0.075884 0.65318 0.082249 0.081436 0.12324 0.37038 0.63555 0.16816 0.11733
2260 -0.070411 0.62438 0.068863 0.070105 0.10693 0.42571 0.51977 0.16547 0.10029
2261 -0.095971 0.66554 0.07495 0.060821 0.14239 0.43533 0.52707 0.20749 0.080734
2262 -0.061635 0.65488 0.084594 0.065221 0.17546 0.48485 0.65184 0.32203 0.17387
2263 -0.086189 0.66198 0.091837 0.066512 0.14713 0.46514 0.768 0.35954 0.13087
2264 -0.12218 0.51772 0.0049828 0.018647 0.094009 0.41563 0.48157 0.32201 0.11299
2265 -0.051442 0.53411 0.1048 0.08834 0.17806 0.52074 0.70729 0.36698 0.16251
2266 -0.089346 0.45985 0.039599 0.051009 0.12694 0.50814 0.5871 0.31378 0.094594
2267 -0.083391 0.44308 0.07694 0.08168 0.12245 0.59163 0.58922 0.27541 0.13807
2268 -0.06787 0.39444 0.066148 0.080661 0.17497 0.5877 0.75396 0.23371 0.1385
2269 -0.088578 0.34253 0.016939 0.064759 0.090076 0.53075 0.55965 0.178 0.080511
2270 -0.053501 0.39713 0.045107 0.054108 0.13654 0.54507 0.65263 0.19535 0.10452
2271 9.8988e-05 0.45962 0.023217 0.090094 0.12734 0.54583 0.73042 0.17218 0.066914
2272 0.14035 0.52448 0.024251 0.096968 0.17034 0.57757 0.71912 0.16713 0.057375
2273 0.18121 0.43793 0.031487 0.092615 0.13694 0.56528 0.63423 0.18547 0.10835
2274 0.20621 0.37545 0.017142 0.079503 0.13625 0.58601 0.5293 0.16768 0.075994
2275 0.15783 0.39774 0.025858 0.090842 0.15374 0.61546 0.48169 0.18488 0.082517
2276 0.064837 0.34934 0.020429 0.070708 0.12564 0.6015 0.68525 0.26468 0.090603
2277 0.041247 0.40468 0.054786 0.11062 0.18309 0.67496 0.84678 0.35455 0.077939
2278 0.014071 0.30854 0.018251 0.09074 0.15955 0.66393 0.74258 0.34023 0.077023
2279 -0.015752 0.28343 0.013807 0.063371 0.14476 0.65988 0.60514 0.29974 0.029351
2280 -0.040329 0.28899 -0.020817 0.017405 0.15867 0.58638 0.54061 0.28552 0.046733
2281 -0.01049 0.29027 0.016891 0.083981 0.16115 0.6245 0.53753 0.24008 0.078699
2282 -0.0058474 0.30267 0.028741 0.075307 0.15573 0.67334 0.47489 0.20796 0.07637
2283 0.028144 0.27058 0.010449 0.090303 0.16847 0.62543 0.53309 0.20531 0.078429
2284 0.032431 0.29981 0.048517 0.078308 0.15823 0.67873 0.56204 0.19128 0.063775
2285 -0.0019234 0.21797 -0.036003 0.054101 0.11339 0.60445 0.58228 0.17487 0.022971
2286 0.024931 0.27763 -0.019065 0.069533 0.086726 0.69518 0.71538 0.15605 0.011557
2287 0.042751 0.24795 0.0003453 0.074825 0.14559 0.66126 0.67093 0.16597 0.027133
2288 0.083215 0.21467 0.00066525 0.080194 0.095682 0.67697 0.43508 0.19063 0.060001
2289 0.19595 0.21487 -0.026762 0.073485 0.11828 0.60216 0.43204 0.16478 0.048733
2290 0.27165 0.20421 -0.036621 0.11417 0.081691 0.58285 0.4339 0.18349 0.042376
2291 0.34 0.22531 0.021856 0.107 0.13992 0.54722 0.48662 0.16177 0.066227
2292 0.28188 0.24711 -0.0090732 0.12284 0.14706 0.50258 0.40933 0.15505 0.013731
2293 0.21291 0.17957 -0.0038663 0.11308 0.11637 0.44632 0.38544 0.14527 0.030852
2294 0.11697 0.17317 -0.0035969 0.13136 0.12134 0.48026 0.43655 0.16365 0.038775
2295 0.10607 0.16866 -0.015129 0.12544 0.12515 0.47347 0.42131 0.14562 0.04727
2296 0.085742 0.1904 0.0019925 0.10472 0.12513 0.49219 0.44542 0.13166 0.055308
2297 0.065404 0.16929 -0.019447 0.080787 0.090634 0.62383 0.38821 0.12782 0.0132
2298 0.087602 0.17592 0.019799 0.10979 0.12906 0.66766 0.47866 0.14219 0.043233
2299 0.048615 0.10995 -0.081629 0.065366 0.092624 0.49184 0.27315 0.078672 0.017519
2300 0.13339 0.14669 -0.036181 0.099949 0.10984 0.4563 0.36839 0.147 0.033904
2301 0.18698 0.11021 -0.055851 0.056984 0.083871 0.38437 0.22917 0.11332 0.015812
2302 0.33211 0.14658 -0.041358 0.091061 0.079922 0.39978 0.34084 0.11459 0.0054824
2303 0.38292 0.12577 -0.043607 0.07647 0.087612 0.42083 0.28871 0.10292 0.021692
2304 0.3424 0.12939 -0.044449 0.060018 0.076982 0.41044 0.28595 0.10619 -0.0063789
2305 0.3688 0.093876 -0.065429 0.085849 0.077656 0.36908 0.25011 0.10716 0.028969
2306 0.22836 0.11801 -0.043296 0.072625 0.096605 0.36524 0.27172 0.068891 0.0080658
2307 0.18493 0.10685 -0.055673 0.076089 0.078654 0.34646 0.32616 0.085092 0.034907
2308 0.15066 0.063512 -0.094395 0.094033 0.080357 0.33682 0.20842 0.090019 0.020627
2309 0.15273 0.10316 -0.019425 0.12948 0.071267 0.3909 0.24748 0.10483 0.016252
2310 0.13698 0.096057 -0.068145 0.11126 0.07495 0.29907 0.21507 0.097518 0.021199
2311 0.14688 0.067052 -0.058647 0.14808 0.088704 0.33068 0.19555 0.081507 -0.010369
2312 0.30962 0.068098 -0.051896 0.10873 0.12938 0.32408 0.23466 0.089054 0.01788
2313 0.44103 0.092177 -0.047516 0.12799 0.096442 0.30284 0.20432 0.081626 0.020421
2314 0.43205 0.1013 -0.051801 0.1296 0.077256 0.27739 0.21644 0.084961 0.02375
2315 0.41505 0.06971 -0.059353 0.10403 0.069429 0.26091 0.17982 0.10775 0.036192
2316 0.41768 0.081951 -0.072233 0.10243 0.083813 0.26322 0.2498 0.12457 0.0024418
2317 0.28796 0.030418 -0.097283 0.093933 0.056531 0.22031 0.16289 0.14859 0.08631
2318 0.23252 0.074343 -0.043977 0.10611 0.091524 0.2866 0.23539 0.14344 0.1386
2319 0.19666 0.032084 -0.046501 0.10714 0.071529 0.25649 0.1956 0.10343 0.059345
2320 0.1895 0.010571 -0.091202 0.098657 0.07928 0.24354 0.10891 0.10803 0.066493
2321 0.18341 0.014573 -0.060351 0.099691 0.084233 0.23576 0.14908 0.065918 0.03058
2322 0.18208 0.025822 -0.093338 0.089261 0.061709 0.20212 0.13024 0.06582 -0.029422
2323 0.25681 -0.031574 -0.11054 0.080488 0.040577 0.14758 -0.0051852 0.034865 -0.0059176
2324 0.45371 0.044392 -0.067856 0.12553 0.075642 0.22774 0.21418 0.065774 0.0028598
2325 0.4366 0.012116 -0.082285 0.11797 0.063204 0.19574 0.092209 0.052411 0.0068963
2326 0.47942 0.028427 -0.10274 0.12829 0.069112 0.18428 0.12308 0.067805 -0.024369
2327 0.41344 0.030331 -0.064885 0.13051 0.074919 0.20861 0.14542 0.060553 -0.021004
2328 0.34618 -0.042736 -0.090068 0.12957 0.065577 0.15423 0.12357 0.063704 0.0019356
2329 0.26277 0.012025 -0.093774 0.13515 0.036586 0.18762 0.068485 0.063373 0.004108
2330 0.22057 0.021244 -0.083104 0.11184 0.046786 0.19208 0.12877 0.071181 -0.034508
2331 0.21231 -0.036953 -0.13658 0.059858 0.045564 0.13512 0.039948 0.091497 0.025568
2332 0.25491 0.019337 -0.06556 0.12426 0.10097 0.19357 0.14435 0.12588 0.11787
2333 0.19929 -0.012508 -0.086337 0.091607 0.06194 0.13085 0.052515 0.13774 0.11837
2334 0.21227 -0.014233 -0.099072 0.10224 0.028553 0.13533 0.024983 0.070706 0.068302
2335 0.28771 -0.037017 -0.095185 0.074585 0.024484 0.13654 0.038132 0.059141 -0.032394
2336 0.47006 0.02 -0.056957 0.11165 0.074095 0.14333 0.034992 0.059902 0.042075
2337 0.4844 -0.016616 -0.071768 0.10355 0.053058 0.14004 0.15487 0.064183 -0.0040876
2338 0.4291 -0.040302 -0.097897 0.079473 0.036238 0.10365 -0.0070761 0.040863 -0.010286
2339 0.40699 -0.045041 -0.088601 0.096275 0.057691 0.074277 0.0050406 0.046533 0.0014338
2340 0.32433 -0.031446 -0.068231 0.12299 0.078115 0.11016 0.10266 0.040195 0.022981
2341 0.24484 -0.085903 -0.11504 0.10526 0.063166 0.07378 -0.00049595 0.065036 0.029252
2342 0.22142 -0.016537 -0.11599 0.11299 0.01711 0.094006 -0.066679 0.035108 0.0087688
2343 0.17456 -0.078439 -0.11094 0.10306 0.037064 0.074724 -0.040044 0.028533 -0.05825
2344 0.2088 -0.064795 -0.1009 0.13751 0.060953 0.094599 0.04817 0.027381 0.015104
2345 0.21405 -0.056988 -0.10659 0.10905 0.050426 0.072707 -0.033355 -0.00094629 0.0043252
2346 0.21114 -0.032888 -0.097026 0.12018 0.061947 0.082375 -0.021731 0.03884 0.013932
2347 0.19571 -0.08313 -0.11722 0.087813 0.023929 0.087892 -0.037869 0.028248 -0.040054
2348 0.19614 -0.05965 -0.088494 0.07443 0.036592 0.054301 -0.035625 0.029981 0.015743
2349 0.19585 -0.065458 -0.093737 0.084831 0.0469 0.069473 -0.01652 0.029699 -0.00012041
2350 0.20071 -0.046203 -0.092215 0.084828 0.025041 0.064549 -0.018461 0.026007 9.4135e-05
2351 0.19947 -0.055506 -0.058718 0.097677 0.029853 0.042434 -0.0026838 0.020646 -0.0086924
2352 0.21384 -0.064253 -0.076931 0.099044 0.043636 0.028915 -0.029583 0.036172 -0.0095892
2353 0.2029 -0.058607 -0.055393 0.082644 0.062609 0.06788 0.018878 0.04812 0.020489
2354 0.16987 -0.085627 -0.092518 0.090123 0.020931 0.061369 -0.046198 0.020271 -0.01036
2355 0.18775 -0.10395 -0.10945 0.11045 0.03263 0.029523 -0.065675 0.01197 -0.022838
2356 0.20336 -0.036775 -0.054082 0.13092 0.094166 0.089967 -0.0011829 0.025657 0.012457
2357 0.10888 -0.074348 -0.090616 0.072269 0.017083 -0.0021096 -0.024813 0.01494 0.0062586
2358 0.097674 -0.15032 -0.15038 0.060342 0.0097504 -0.019671 -0.091522 0.0017862 -0.038762
2359 0.14847 -0.084139 -0.099333 0.090104 0.018591 0.0054711 -0.087312 0.00053187 0.004679
2360 0.15271 -0.069148 -0.066356 0.085319 0.070769 0.034041 -0.048086 0.0021072 -0.037661
2361 0.063132 -0.16017 -0.13015 0.056829 -0.020197 -0.017005 -0.13039 -3.4979e-05 -0.066148
2362 0.073439 -0.12739 -0.11848 0.065044 -0.0091495 -0.012259 -0.081449 -0.0060075 -0.03652
2363 0.11579 -0.10085 -0.088121 0.05661 0.026791 -0.024224 -0.050083 0.0063342 0.012655
2364 0.13001 -0.086525 -0.066469 0.10503 0.034414 0.00596 -0.029154 0.01544 -0.059145
2365 0.082851 -0.12919 -0.075792 0.051519 -0.021921 -0.011702 -0.12382 0.012649 -0.025427
2366 0.081731 -0.12704 -0.04959 0.060235 0.015244 -0.032102 -0.14446 -0.001721 -0.017123
2367 0.097931 -0.14489 -0.029191 0.064339 -0.014498 -0.042278 -0.21303 -0.0028468 -0.031325
2368 0.09578 -0.093354 -0.0096785 0.072732 0.033229 -0.025606 -0.081651 -0.0032786 -0.068894
2369 0.10263 -0.072749 0.0078822 0.10492 0.022094 0.0020163 -0.060842 -0.025529 -0.0083471
2370 0.085181 -0.12237 -0.045724 0.074895 0.0025834 -0.025721 -0.091586 -0.015384 -0.040497
2371 0.079735 -0.10623 -0.078719 0.078178 0.017637 0.014882 -0.041958 0.0079135 -0.043032
2372 0.085624 -0.095118 -0.04215 0.082499 0.042434 -0.0057818 -0.035884 0.014831 0.010625
2373 0.077486 -0.097293 -0.057508 0.060677 -0.017808 -0.012481 -0.064328 0.0096074 -0.030851
2374 0.033271 -0.15854 -0.10443 0.056711 -0.0058594 -0.11417 -0.1637 -0.031224 -0.02961
2375 0.020353 -0.17777 -0.12683 0.05126 -0.027845 -0.090247 -0.1203 -0.019587 -0.069888
2376 0.039565 -0.11642 -0.069154 0.084245 0.013371 -0.0075043 -0.069186 -0.017106 -0.022068
2377 0.051251 -0.10423 -0.051736 0.083301 0.028159 -0.023283 -0.064052 0.011039 -0.026385
2378 0.024402 -0.12896 -0.086495 0.064039 0.013057 -0.062869 -0.0752 -0.0046984 -0.105
2379 0.06188 -0.13866 -0.060919 0.075727 0.0087321 -0.028372 -0.099264 0.0052661 -0.0050183
2380 0.041647 -0.13673 -0.052976 0.048642 0.012934 -0.06186 -0.17144 -0.011571 -0.075937
2381 0.030621 -0.10921 -0.064027 0.045245 -0.018141 -0.042365 -0.10706 -0.015064 -0.040526
2382 0.026063 -0.16266 -0.040374 0.049744 -0.0091686 -0.03689 -0.15682 -0.0098162 -0.02921
2383 0.023361 -0.14774 -0.021623 0.03096 0.0048312 -0.086907 -0.15737 -0.0099829 -0.030829
2384 0.016041 -0.13313 0.021847 0.027974 -0.016686 -0.064672 -0.11777 -0.043522 -0.046882
2385 0.063295 -0.10407 0.018174 0.082702 0.003437 -0.026897 -0.059902 0.0034625 -0.036005
2386 0.042657 -0.13209 -0.03307 0.059404 -0.0023646 -0.07296 -0.092023 -0.013986 -0.050948
2387 -0.0045904 -0.17628 -0.079562 0.036886 -0.014675 -0.069786 -0.16856 -0.021904 -0.037067
2388 0.025762 -0.10329 0.0099721 0.075951 -0.01464 -0.01647 -0.10364 -0.013301 -0.054058
2389 -0.021177 -0.15938 -0.053268 0.037441 -0.038628 -0.069607 -0.12672 -0.0070509 -0.029539
2390 -0.0070047 -0.15349 -0.08293 0.03671 -0.03511 -0.092688 -0.11363 -0.038897 -0.044132
2391 0.033678 -0.13854 -0.043307 0.062673 0.013216 -0.068316 -0.13038 -0.010953 -0.020509
2392 -0.0058801 -0.17905 -0.089481 0.030438 -0.022208 -0.076489 -0.18665 -0.029816 -0.084681
2393 0.0098524 -0.13483 -0.035197 0.059082 0.014326 -0.05391 -0.15422 0.0013946 -0.0238
2394 0.0066217 -0.18433 -0.028872 0.063489 -0.0029926 -0.079281 -0.13329 -0.020433 0.02475
2395 -0.036926 -0.15901 0.031893 0.043352 0.0035012 -0.073268 -0.13211 -0.032098 -0.042892
2396 0.0082441 -0.12473 0.082944 0.07005 0.027053 -0.036583 -0.095889 -0.0048174 -0.011649
2397 -0.031268 -0.19008 0.048932 0.050765 -0.031962 -0.12246 -0.13557 -0.024531 -0.057063
2398 -0.02169 -0.1761 -0.0055698 0.031416 -0.0097751 -0.092011 -0.21467 -0.024966 -0.026098
2399 -0.0086272 -0.14465 -0.0026529 0.073738 0.0072754 -0.097432 -0.10049 -0.022771 -0.032148
2400 -0.005563 -0.13547 -0.019774 0.069942 0.0088129 -0.069602 -0.038923 -0.031867 -0.078021
2401 -0.02 -0.13359 -0.013694 0.043161 -0.018914 -0.062848 -0.12403 -0.0094755 -0.053247
2402 -0.035779 -0.18458 -0.07099 0.0448 -0.053552 -0.12312 -0.16814 -0.020023 -0.063254
2403 -0.0081484 -0.15109 -0.050843 0.060887 0.0070791 -0.098651 -0.102 -0.037716 -0.078252
2404 -0.078654 -0.18002 -0.070585 0.029464 -0.044281 -0.11526 -0.24214 -0.026333 -0.080765
2405 -0.060296 -0.17709 -0.040961 0.026059 -0.018412 -0.11492 -0.18106 -0.023996 -0.028831
2406 -0.043098 -0.12926 -0.043119 0.021501 -0.015194 -0.090723 -0.16412 -0.05543 -0.058676
2407 -0.010552 -0.15707 -0.026378 0.061141 0.016908 -0.08073 -0.047358 -0.031391 -0.053291
2408 0.0092153 -0.13997 -0.0082621 0.058249 0.01405 -0.054192 -0.10958 -0.0058797 -0.092456
2409 -0.078384 -0.18925 0.012006 0.00053084 -0.035298 -0.11998 -0.18818 -0.046223 -0.079713
2410 -0.061642 -0.17522 0.048939 0.034944 -0.014102 -0.11626 -0.10431 -0.047236 -0.11625
2411 -0.042363 -0.17512 0.046892 0.040992 -0.052788 -0.11932 -0.20265 -0.036966 -0.07929
2412 -0.056307 -0.19019 0.01283 0.009594 -0.044465 -0.16122 -0.16044 -0.034842 -0.1285
2413 -0.053063 -0.14437 0.038881 0.037514 -0.010111 -0.10855 -0.22301 -0.024533 -0.11381
2414 -0.076821 -0.16414 0.023877 0.031328 -0.050803 -0.15763 -0.18867 -0.044613 -0.099621
2415 -0.061845 -0.14573 0.05912 0.025576 -0.038263 -0.11249 -0.19365 -0.027261 -0.082503
2416 -0.065399 -0.21047 0.042111 0.010955 -0.072043 -0.13733 -0.2498 -0.059775 -0.13261
2417 -0.064717 -0.15666 0.12072 0.020911 -0.030293 -0.091571 -0.077674 -0.027889 -0.10717
2418 -0.087586 -0.19853 0.11252 0.017713 -0.022572 -0.13435 -0.16722 -0.059318 -0.099208
2419 -0.072585 -0.16659 0.19536 0.030101 0.0031608 -0.12803 -0.20854 -0.054397 -0.10081
2420 -0.057433 -0.17902 0.18885 0.036981 -0.00041637 -0.123 -0.13765 -0.026971 -0.039944
2421 -0.059571 -0.19222 0.11872 0.040833 -0.011406 -0.12076 -0.074273 -0.054762 -0.13464
2422 -0.055973 -0.15162 0.11755 0.038483 -0.0318 -0.090354 -0.081081 -0.018247 0.071158
2423 -0.074727 -0.17452 0.073921 0.031317 -0.0034264 -0.079743 -0.17651 -0.012154 0.074484
2424 -0.066025 -0.12482 0.067576 0.030398 -0.04284 -0.092245 -0.10996 -0.0039224 0.10882
2425 -0.026127 -0.15458 0.064886 0.062981 -0.0092105 -0.11598 -0.13164 0.0059666 0.087652
2426 -0.063748 -0.14751 0.056937 0.059975 -0.0096143 -0.11229 -0.15303 -0.024136 -0.0049872
2427 -0.074824 -0.19236 0.0087114 0.025077 -0.017318 -0.13646 -0.10917 -0.013626 -0.046494
2428 -0.070424 -0.1728 0.037376 0.039897 -0.0092637 -0.10616 -0.11223 -0.029704 -0.045147
2429 -0.1249 -0.21555 -0.030635 0.037669 -0.064943 -0.1773 -0.16404 -0.047188 -0.053587
2430 -0.10596 -0.2058 -0.022637 0.023959 -0.017104 -0.1299 -0.18349 -0.047529 -0.073974
2431 -0.086133 -0.19534 0.035402 0.014664 -0.010842 -0.14791 -0.26047 -0.041977 -0.065101
2432 -0.10028 -0.16508 0.088453 0.04532 -0.01364 -0.1085 -0.14546 -0.047541 0.066186
2433 -0.10145 -0.20535 0.074762 0.01585 -0.04777 -0.14292 -0.24138 0.023712 0.15269
2434 -0.089007 -0.18565 0.093169 0.024947 -0.013526 -0.13584 -0.167 0.005021 0.18134
2435 -0.10161 -0.18461 0.12106 0.017862 -0.046551 -0.16391 -0.18663 -0.016473 0.19036
2436 -0.065794 -0.1924 0.16709 0.015367 -0.018037 -0.12863 -0.15335 0.031339 0.23915
2437 -0.072643 -0.16159 0.25096 0.043347 -0.00096039 -0.13035 -0.099301 0.0049674 0.10784
2438 -0.1025 -0.18157 0.2199 0.020563 -0.038593 -0.15923 -0.13654 -0.0083394 0.014597
2439 -0.079704 -0.18343 0.28098 0.037269 -0.013007 -0.13269 -0.16966 -0.027603 0.044157
2440 -0.072879 -0.17685 0.25045 0.039793 -0.036639 -0.13675 -0.19419 -0.02589 0.074186
2441 -0.10091 -0.17213 0.2426 0.042372 -0.035039 -0.13819 -0.19782 -0.016163 0.1216
2442 -0.093213 -0.18022 0.28076 0.030371 -0.023228 -0.13927 -0.16099 0.026599 0.28938
2443 -0.10062 -0.15088 0.31464 0.04002 -0.019346 -0.10628 -0.18514 0.054625 0.34977
2444 -0.081554 -0.16449 0.30564 0.046975 -0.019216 -0.11664 -0.15998 0.042553 0.31887
2445 -0.067435 -0.15096 0.30931 0.041796 -0.011582 -0.13187 -0.13399 0.038645 0.33938
2446 -0.089521 -0.16098 0.34813 0.035883 -0.028027 -0.13044 -0.10782 0.086603 0.41265
2447 -0.073337 -0.14392 0.37682 0.059537 0.0065195 -0.1066 -0.1363 0.080676 0.36236
2448 -0.056431 -0.11615 0.37386 0.045713 0.011668 -0.08217 -0.011173 0.069213 0.31031
2449 -0.1316 -0.18736 0.23928 0.023379 -0.053942 -0.12617 -0.17637 0.012343 0.17943
2450 -0.16352 -0.21058 0.16263 -0.00055078 -0.069506 -0.22105 -0.26527 0.00098872 0.142
2451 -0.11442 -0.20855 0.16669 0.022214 -0.047485 -0.15694 -0.25137 -0.014875 0.090944
2452 -0.10942 -0.18565 0.17261 0.022608 -0.024308 -0.11921 -0.13236 0.00049966 0.12527
2453 -0.135 -0.15495 0.22019 0.018245 -0.033837 -0.16258 -0.15382 0.032435 0.29804
2454 -0.10715 -0.14993 0.3017 0.049496 -0.028637 -0.12929 -0.19874 0.077275 0.36029
2455 -0.15129 -0.17919 0.30157 -0.0070042 -0.079966 -0.18217 -0.093127 0.040638 0.35856
2456 -0.083264 -0.16735 0.3608 0.015654 -0.066308 -0.15175 -0.21699 0.048868 0.33457
2457 -0.097915 -0.14852 0.39193 0.043062 -0.0083663 -0.12277 -0.14899 0.086412 0.36927
2458 -0.10296 -0.15017 0.38427 0.051927 -0.014709 -0.13934 -0.24242 0.078932 0.46596
2459 -0.14291 -0.22945 0.29399 0.0037658 -0.072607 -0.14413 -0.22336 0.090333 0.39941
2460 -0.12371 -0.15055 0.29704 0.017168 -0.028589 -0.12052 -0.17732 0.1277 0.3909
2461 -0.16499 -0.20578 0.22894 0.0016004 -0.06817 -0.16051 -0.30234 0.18271 0.37405
2462 -0.12517 -0.17955 0.24866 0.014619 -0.065465 -0.17419 -0.27217 0.22852 0.38667
2463 -0.10967 -0.13501 0.30871 0.0097719 -0.050366 -0.13038 -0.14353 0.21381 0.401
2464 -0.12398 -0.11812 0.27791 0.026525 -0.038017 -0.12778 -0.19948 0.19739 0.41593
2465 -0.089977 -0.12059 0.27774 0.047347 -0.046477 -0.12822 -0.23593 0.1776 0.48855
2466 -0.13653 -0.14252 0.2899 0.01784 -0.052184 -0.1449 -0.22066 0.11323 0.42493
2467 -0.15055 -0.1697 0.25952 0.0041626 -0.056158 -0.16647 -0.21964 0.12028 0.43238
2468 -0.12107 -0.16425 0.2899 0.014616 -0.036385 -0.13991 -0.2056 0.079187 0.34091
2469 -0.16567 -0.19972 0.26292 -0.0093347 -0.054529 -0.17483 -0.22413 0.05216 0.27523
2470 -0.14988 -0.14234 0.31504 0.0038314 -0.044366 -0.10795 -0.17633 0.07506 0.2954
2471 -0.11153 -0.16003 0.31332 0.028764 -0.016323 -0.12783 -0.15796 0.065381 0.28678
2472 -0.13414 -0.17777 0.2425 -0.012766 -0.066552 -0.16067 -0.20776 0.073844 0.24382
2473 -0.14361 -0.1719 0.22803 -0.00078521 -0.035773 -0.16568 -0.21796 0.085726 0.40168
2474 -0.13145 -0.12979 0.23106 0.022996 -0.035813 -0.12856 -0.18727 0.11277 0.47925
2475 -0.14146 -0.13221 0.19392 0.015195 -0.040477 -0.13964 -0.19885 0.12887 0.44001
2476 -0.11956 -0.012134 0.18616 -0.0025956 -0.029067 -0.097358 -0.24801 0.111 0.46668
2477 -0.11228 0.036292 0.1552 0.0028603 -0.024357 -0.0028378 -0.21206 0.089071 0.40339
2478 -0.15694 -0.043393 0.14477 -0.025241 0.0015581 0.082222 -0.24177 0.10061 0.39286
2479 -0.095393 -0.048727 0.20964 0.026179 0.019182 0.18956 -0.14288 0.13499 0.40486
2480 -0.16849 -0.1529 0.14189 -0.0070192 0.027066 0.064767 -0.2046 0.090491 0.36798
2481 -0.12868 -0.10016 0.18537 0.028999 0.069851 -0.0055832 -0.18024 0.14129 0.47313
2482 -0.1363 -0.14847 0.16139 0.029763 0.077208 -0.059593 -0.21636 0.090897 0.40358
2483 -0.13666 -0.16465 0.14647 0.010809 0.035395 -0.053332 -0.20353 0.088374 0.3059
2484 -0.13651 -0.1293 0.14537 0.026387 0.049808 -0.067925 -0.23819 0.064544 0.26761
2485 -0.1526 -0.097413 0.14567 -0.0085616 0.037415 -0.076607 -0.15642 0.051838 0.30127
2486 -0.14638 -0.079633 0.19269 0.0063759 0.04982 -0.075248 -0.24291 0.068718 0.25933
2487 -0.11921 0.057868 0.20442 0.0042032 0.049733 -0.05049 -0.21919 0.081867 0.26601
2488 -0.15745 -0.0024265 0.15996 -0.012691 0.038716 -0.032417 -0.18078 0.054524 0.26226
2489 -0.12498 0.061869 0.17245 -0.00050938 0.073727 0.092983 -0.27231 0.075962 0.20087
2490 -0.094565 0.068604 0.17415 0.015273 0.088604 0.17996 -0.23975 0.05125 0.25227
2491 -0.086393 0.061616 0.20863 0.048645 0.10525 0.2956 -0.15603 0.10479 0.24888
2492 -0.14426 -0.047089 0.15115 0.018676 0.07789 0.13805 -0.19637 0.066749 0.21623
2493 -0.12647 -0.09055 0.12078 0.007527 0.10601 0.085367 -0.18281 0.059003 0.21091
2494 -0.16308 -0.12571 0.091726 -0.03458 0.076332 0.032196 -0.19953 0.0089992 0.16396
2495 -0.10804 -0.078723 0.14238 0.017444 0.14177 0.033289 -0.16473 0.068312 0.26772
2496 -0.1053 -0.091886 0.14119 0.022346 0.17753 0.055707 -0.13663 0.075144 0.25838
2497 -0.15969 -0.10039 0.075671 0.0087734 0.12306 0.049821 -0.18607 0.022957 0.19274
2498 -0.14106 0.023591 0.07681 -0.013083 0.1204 0.035229 -0.12044 0.059451 0.16852
2499 -0.12912 0.1237 0.067391 -0.0053526 0.14602 0.18422 -0.13026 0.048592 0.16882
2500 -0.12938 0.13135 0.068786 -0.0055115 0.15041 0.25791 -0.16746 0.040434 0.14051
2501 -0.10683 0.18445 0.099282 0.0003169 0.15526 0.31503 -0.16467 0.030769 0.18182
2502 -0.13671 0.10575 0.059084 0.017013 0.15452 0.28217 -0.18109 0.040304 0.168
2503 -0.11779 0.14858 0.050231 -0.0049827 0.17962 0.34953 -0.16382 0.067532 0.20882
2504 -0.132 0.11142 0.071535 0.014137 0.17351 0.36516 -0.21137 0.21015 0.23153
2505 -0.13897 0.078996 0.032395 -0.02085 0.17149 0.29682 -0.15711 0.20939 0.11651
2506 -0.10469 0.21072 0.04486 0.0078196 0.18562 0.38226 -0.16248 0.25268 0.17753
2507 -0.16306 0.17487 -0.0022261 -0.022267 0.13475 0.28502 -0.19807 0.21068 0.091288
2508 -0.10385 0.32041 0.070332 0.019832 0.21221 0.43818 -0.096464 0.22596 0.15776
2509 -0.061185 0.26014 0.10845 0.026131 0.23803 0.50604 -0.091611 0.21612 0.17435
2510 -0.11671 0.17255 0.053976 0.0082297 0.19661 0.47815 -0.13559 0.13047 0.16873
2511 -0.10022 0.25818 0.040365 0.0052916 0.18769 0.39383 -0.18682 0.11293 0.1211
2512 -0.080427 0.32978 0.024933 0.031442 0.17215 0.44645 -0.27882 0.11027 0.14023
2513 -0.13095 0.32089 -0.0050514 0.0045089 0.15645 0.44153 -0.24823 0.11564 0.10405
2514 -0.10799 0.227 0.063898 0.0090561 0.2519 0.50358 -0.22274 0.073368 0.13602
2515 -0.12438 0.26239 0.033547 0.01009 0.19443 0.45397 -0.1903 0.090918 0.12247
2516 -0.0997 0.36566 0.046072 0.024753 0.23678 0.47645 -0.1993 0.082381 0.12081
2517 -0.067399 0.42011 0.057841 0.022741 0.22289 0.52652 -0.12645 0.11175 0.15751
2518 -0.013818 0.33347 0.023588 -0.002881 0.21006 0.5146 -0.19345 0.10381 0.09331
2519 0.039985 0.4157 0.053307 0.036456 0.27978 0.5647 -0.14869 0.12684 0.1625
2520 0.16951 0.29084 0.01628 0.037105 0.21944 0.48027 -0.17503 0.22407 0.11544
2521 0.22105 0.31704 0.068848 0.051871 0.24453 0.58355 -0.090138 0.27648 0.11074
2522 0.2245 0.25693 0.015727 0.013535 0.22315 0.5131 -0.16982 0.26142 0.06183
2523 0.16921 0.27674 0.052745 0.047128 0.25453 0.52434 -0.11337 0.28502 0.11754
2524 0.040004 0.38407 -0.0025032 0.0074373 0.18479 0.51964 -0.12156 0.27026 0.098173
2525 0.036373 0.47089 0.029409 0.036048 0.1771 0.49746 -0.13592 0.21845 0.092502
2526 -0.011934 0.41807 0.012104 0.026767 0.21117 0.44811 -0.11032 0.17946 0.027444
2527 0.0038011 0.48212 0.027471 0.026022 0.21698 0.55515 0.25727 0.17207 0.059827
2528 -0.042 0.29979 -0.0060139 -0.035201 0.14388 0.54733 0.078497 0.12089 0.056824
2529 -0.012639 0.29139 0.025112 0.01219 0.19898 0.48153 0.15822 0.14905 0.043178
2530 -0.014401 0.19218 -0.035992 0.012894 0.15968 0.44667 -0.090356 0.14129 0.046718
2531 -0.022945 0.2444 -0.039623 0.011552 0.12024 0.39517 -0.17015 0.12879 0.06242
2532 -0.01713 0.3536 -0.008226 0.019424 0.14825 0.35807 -0.071043 0.11118 0.065297
2533 -0.020355 0.43049 -0.014142 0.0023191 0.13736 0.35925 -0.12172 0.11373 0.030851
2534 0.077286 0.38571 -0.026588 0.020021 0.11541 0.34063 -0.091937 0.23411 0.023003
2535 0.1886 0.30678 -0.05033 0.0004387 0.12792 0.33584 -0.11887 0.26758 0.0076717
2536 0.33078 0.29059 -0.016198 -0.0016176 0.14741 0.36668 0.0078557 0.2744 0.0043148
2537 0.30385 0.23988 -0.035716 0.013207 0.14593 0.46251 0.092738 0.28268 0.060209
2538 0.30485 0.19643 -0.069269 -0.0048871 0.12271 0.48603 0.048171 0.27791 -0.002696
2539 0.26686 0.21547 -0.029449 0.01406 0.14047 0.39783 0.19312 0.31056 0.07207
2540 0.11262 0.24002 -0.042466 0.014257 0.16405 0.37847 0.074873 0.26535 0.046032
2541 0.13644 0.35025 0.01561 0.041952 0.18156 0.35073 0.14213 0.24794 0.080292
2542 0.094986 0.38996 0.017545 0.0085254 0.16119 0.34599 0.070992 0.21143 0.086302
2543 0.062857 0.3065 -0.054326 -0.0093203 0.13757 0.30467 -0.01926 0.20793 0.032235
2544 0.07974 0.25395 -0.034954 0.0029533 0.12564 0.31382 0.05496 0.20433 0.066006
2545 0.099456 0.238 -0.0094384 0.041706 0.16692 0.32521 0.11994 0.23761 0.060051
2546 0.21112 0.24885 -0.016472 0.048653 0.19629 0.30494 0.35 0.30865 0.039257
2547 0.34495 0.21276 -0.018841 0.028741 0.13227 0.30488 0.27962 0.34541 0.033937
2548 0.38782 0.22371 -0.033285 0.014031 0.15745 0.28057 0.2385 0.32639 0.034172
2549 0.37572 0.18424 -0.074053 -0.0048558 0.10427 0.2438 0.23311 0.273 -0.033868
2550 0.3408 0.16445 -0.069832 -0.0082725 0.087602 0.23219 0.12671 0.25624 -0.013113
2551 0.37072 0.17532 -0.072941 0.0077175 0.10359 0.20855 0.088623 0.21376 -0.065051
2552 0.35823 0.11871 -0.093464 -0.0022695 0.080114 0.18656 -0.029095 0.15634 -0.060454
2553 0.38084 0.1455 -0.084636 0.023889 0.075439 0.21053 0.031202 0.18992 -0.0054493
2554 0.42717 0.14153 -0.071229 -0.010101 0.082364 0.20499 -0.031645 0.18563 -0.039469
2555 0.47224 0.11719 -0.10408 0.0058958 0.082535 0.173 -0.005767 0.19237 -0.0025761
2556 0.50744 0.14064 -0.047004 0.019977 0.095764 0.20835 0.039897 0.17523 0.038263
2557 0.43965 0.12234 -0.096015 -0.009024 0.071044 0.1556 0.082821 0.16949 -0.016203
2558 0.41539 0.14421 -0.035787 0.016036 0.12267 0.20201 0.39445 0.17219 -0.020161
2559 0.3259 0.15313 -0.054995 0.034507 0.11283 0.20614 0.43373 0.17119 -0.036698
2560 0.25445 0.15818 -0.055939 0.016934 0.12751 0.20496 0.4297 0.18959 0.0050013
2561 0.20012 0.076826 -0.12585 -0.036401 0.065931 0.12047 0.39284 0.25875 -0.02831
2562 0.21095 0.10767 -0.062884 0.016921 0.077704 0.13386 0.32872 0.29868 0.014888
2563 0.27751 0.087097 -0.079532 0.02592 0.08152 0.14426 0.2613 0.31903 -0.021891
2564 0.48778 0.099831 -0.04587 0.025847 0.11385 0.16788 0.44047 0.30694 -0.021219
2565 0.47069 0.065204 -0.096347 -0.0091718 0.075909 0.12224 0.44035 0.28171 -0.039225
2566 0.49895 0.075995 -0.091035 0.01054 0.080612 0.12644 0.42875 0.23503 0.0053325
2567 0.5067 0.095312 -0.10098 0.0080104 0.067196 0.14559 0.35368 0.18367 -0.063144
2568 0.5047 0.059809 -0.095932 0.017123 0.072519 0.15026 0.40238 0.19469 -0.047351
2569 0.47428 0.047409 -0.11269 -0.0076084 0.090196 0.10691 0.44522 0.16803 -0.035388
2570 0.54705 0.061239 -0.076078 0.002313 0.076256 0.12731 0.46673 0.16297 -0.06412
2571 0.4836 0.048279 -0.11611 -0.0019534 0.046478 0.085845 0.5134 0.13054 -0.055359
2572 0.4981 0.083611 -0.096149 -0.004432 0.067248 0.078369 0.55099 0.16382 -0.027189
2573 0.48675 0.016555 -0.12192 0.0028095 0.059608 0.09524 0.4922 0.11631 -0.053139
2574 0.48845 0.021105 -0.12537 0.020985 0.071084 0.057277 0.45823 0.13113 -0.045838
2575 0.42636 0.044837 -0.11257 0.0066252 0.048931 0.089901 0.51323 0.14366 -0.051612
2576 0.37173 0.031877 -0.057523 0.049835 0.096987 0.071789 0.57921 0.14083 -0.014019
2577 0.28942 -0.0071078 -0.10771 0.029063 0.062554 0.039494 0.49395 0.12637 -0.045398
2578 0.26436 -0.026108 -0.14761 -0.036799 0.020005 0.026428 0.52716 0.11395 -0.062203
2579 0.28258 -0.0031937 -0.09235 -0.019288 0.041932 0.056806 0.52888 0.12212 -0.09119
2580 0.28473 0.0013322 -0.10914 -0.0029105 0.04811 0.075424 0.55084 0.12701 -0.053125
2581 0.27684 -0.056637 -0.13727 -0.029725 0.015451 0.018979 0.45242 0.12041 -0.063784
2582 0.44535 0.034858 -0.08678 0.044872 0.054074 0.093207 0.53766 0.1232 -0.057995
2583 0.50347 -3.3646e-05 -0.088859 -0.015938 0.028145 0.012109 0.52622 0.13308 -0.029602
2584 0.47691 -0.01256 -0.10403 0.010858 0.028195 0.0066857 0.5411 0.12865 -0.028611
2585 0.4696 -0.026658 -0.10365 -0.0097777 0.04885 0.055638 0.53333 0.083345 -0.071593
2586 0.45325 -0.027647 -0.11973 0.013222 0.048718 0.013398 0.51722 0.084093 -0.091092
2587 0.31772 -0.024902 -0.12293 -0.010647 0.028341 0.0014145 0.51436 0.097235 -0.10169
2588 0.28931 -0.079997 -0.14325 -0.0081976 0.0033955 0.00075009 0.33869 0.081 -0.073962
2589 0.31859 -0.024772 -0.089301 0.0063208 0.040914 -0.0050572 0.32803 0.10171 -0.10568
2590 0.26447 -0.031219 -0.1017 -0.009874 0.045091 0.034889 0.3395 0.097217 -0.074382
2591 0.24641 -0.078792 -0.15624 -0.01192 0.003427 -0.0070176 0.24671 0.06789 -0.090475
2592 0.33243 0.015661 -0.08909 0.035576 0.04732 0.05197 0.35562 0.088284 -0.048353
2593 0.24866 -0.055641 -0.14904 -0.0069676 0.010867 -0.049339 0.10791 0.074297 -0.0784
2594 0.24802 -0.039908 -0.12031 0.0041022 0.02693 -0.014336 0.27682 0.097446 -0.11492
2595 0.23252 -0.080126 -0.14153 -0.0026912 0.026823 -0.036387 0.29078 0.06561 -0.055123
2596 0.27084 -0.040476 -0.11182 0.008492 0.053043 -0.01166 0.37445 0.094922 -0.068952
2597 0.25379 -0.039239 -0.11067 0.035959 -0.00020324 -0.0059541 0.2845 0.059367 -0.064876
2598 0.19533 -0.064434 -0.13608 0.020322 0.0023774 -0.041175 0.20389 0.095088 -0.062657
2599 0.23697 0.00021069 -0.10343 0.031399 0.047313 -0.0054969 0.25344 0.068986 -0.10394
2600 0.23925 -0.032195 -0.1387 0.018674 0.014754 -0.040373 0.2426 0.066981 -0.052896
2601 0.20344 -0.0759 -0.16363 0.019769 0.01277 -0.045083 0.25493 0.053888 -0.072466
2602 0.20689 -0.088338 -0.17972 -0.00060959 0.0050343 -0.076189 0.18697 0.066726 -0.073828
2603 0.21774 -0.089379 -0.11353 0.013887 0.0094691 -0.03171 0.12202 0.038014 -0.040463
2604 0.2231 -0.065746 -0.13887 -0.0043745 0.037345 -0.075411 0.14489 0.014902 -0.054975
2605 0.2184 -0.073349 -0.13371 0.044524 0.00080348 -0.055191 0.22011 0.055922 -0.10689
2606 0.22619 -0.096712 -0.1403 0.017945 0.01713 -0.060356 0.15939 0.032751 -0.10307
2607 0.17441 -0.10775 -0.12384 0.0047549 0.016411 -0.057838 0.2249 0.018265 -0.11491
2608 0.21003 -0.073108 -0.14013 0.021857 0.025964 -0.049715 0.10093 0.049328 -0.10518
2609 0.18904 -0.030418 -0.10141 0.019365 0.0081296 -0.035114 0.21287 0.034035 -0.1069
2610 0.16786 -0.10041 -0.12413 0.0083407 0.0088469 -0.083293 0.16679 0.042402 -0.095913
2611 0.1498 -0.12247 -0.14324 0.0029079 0.0022861 -0.084789 0.19072 0.0066838 -0.143
2612 0.16986 -0.088848 -0.10153 0.047774 0.022527 -0.056737 0.21127 0.051946 -0.031665
2613 0.18445 -0.083458 -0.123 0.049514 0.043941 -0.080715 0.13567 0.0076001 -0.12956
2614 0.13087 -0.10263 -0.13926 0.032818 0.022303 -0.080313 0.10971 -0.0061141 -0.11826
2615 0.13836 -0.10006 -0.14405 0.039631 0.025766 -0.037876 0.16207 0.023702 -0.10707
2616 0.12873 -0.11037 -0.12927 0.051968 0.039524 -0.06434 0.19446 0.04272 -0.063563
2617 0.11782 -0.11158 -0.11317 0.037823 0.041681 -0.079213 0.081672 0.0085875 -0.12905
2618 0.13534 -0.094878 -0.12392 0.035954 0.061619 -0.079387 0.059213 0.032162 -0.091556
2619 0.14804 -0.075609 -0.088914 0.090447 0.023982 -0.035739 0.21788 0.047122 -0.062044
2620 0.10735 -0.11093 -0.10598 0.076728 0.055522 -0.071256 0.11816 0.015406 -0.052998
2621 0.14569 -0.089692 -0.10181 0.065409 0.056533 -0.079091 0.15136 0.039421 -0.038547
2622 0.12605 -0.13664 -0.14911 0.062709 0.0021651 -0.091652 0.081756 0.025427 -0.10018
2623 0.058817 -0.12504 -0.1353 0.049869 0.0038237 -0.096221 0.10702 -0.0026713 -0.14108
2624 0.068706 -0.10902 -0.098785 0.066465 0.032945 -0.067258 0.067848 0.022304 -0.13359
2625 0.0536 -0.085473 -0.10569 0.014985 0.0084115 -0.096369 0.027463 -0.0028365 -0.12049
2626 0.07229 -0.14207 -0.090109 0.02062 0.0017599 -0.070224 0.014662 0.004253 -0.10243
2627 0.073052 -0.14039 -0.083727 0.0082217 0.016827 -0.079831 0.079541 -0.026356 -0.14365
2628 0.065781 -0.14129 -0.11605 0.029734 0.00079663 -0.0713 0.091623 -0.011274 -0.098667
2629 0.050108 -0.15107 -0.093527 0.027135 0.0093547 -0.083367 0.0050144 0.0032667 -0.12075
2630 0.090109 -0.13614 -0.094891 0.035967 -0.0001941 -0.083924 0.070201 -0.026901 -0.077351
2631 0.0459 -0.11128 -0.087214 0.04804 0.0099611 -0.057303 0.0040284 0.0022969 -0.087879
2632 0.047889 -0.14224 -0.11304 0.063032 0.046398 -0.10985 0.10983 0.020359 -0.065921
2633 0.04906 -0.14102 -0.11328 0.065842 0.049801 -0.083188 0.02115 -0.0069111 -0.10556
2634 0.036974 -0.15402 -0.13213 0.036812 0.043704 -0.10106 0.058782 -0.013518 -0.13248
2635 0.060686 -0.13861 -0.11614 0.04174 0.016813 -0.10892 0.094612 0.0011259 -0.12475
2636 0.021194 -0.17165 -0.12425 0.037654 0.016088 -0.13546 0.025592 -0.021026 -0.12841
2637 0.036503 -0.15848 -0.11018 0.04013 -0.010683 -0.12681 0.024732 -0.039109 -0.13927
2638 0.035298 -0.17358 -0.09317 0.060321 0.018062 -0.13776 0.00022868 -0.004125 -0.079255
2639 0.021867 -0.20882 -0.14976 0.037311 -0.016413 -0.18519 -0.10343 -0.0071816 -0.078154
2640 -0.001591 -0.12866 -0.072921 0.088464 0.032553 -0.16638 -0.038933 -0.027068 -0.15243
2641 0.009741 -0.15982 -0.074169 0.038016 0.018225 -0.14565 -0.018834 -0.022064 -0.12744
2642 0.048427 -0.14405 -0.054317 0.074949 0.029253 -0.13853 0.0013007 -0.0084335 -0.092746
2643 -0.0048374 -0.17567 -0.053206 0.058848 0.037485 -0.12976 -0.052618 -0.024254 -0.092637
2644 -0.01369 -0.19316 -0.086919 0.012081 -0.016387 -0.18039 -0.076892 -0.046544 -0.11239
2645 0.045849 -0.11462 -0.060494 0.091688 0.030132 -0.11149 0.019411 -0.032909 -0.14471
2646 0.0084957 -0.12889 -0.074832 0.035571 -0.020878 -0.14879 -0.00074214 -0.013906 -0.12035
2647 -0.024081 -0.20291 -0.13722 0.044187 -0.0025461 -0.17873 -0.10138 -0.047259 -0.13324
2648 -0.0051485 -0.17337 -0.10183 0.060756 0.035894 -0.14586 -0.047053 -0.033165 -0.1058
2649 0.015601 -0.16353 -0.082708 0.063437 0.034826 -0.10974 -0.023286 -0.0076309 -0.06649
2650 0.0048618 -0.14581 -0.086749 0.070278 0.018666 -0.13213 -0.061945 -0.0095918 -0.10823
2651 -0.010342 -0.15849 -0.12073 0.042271 0.0089656 -0.15343 -0.060347 -0.039452 -0.13316
2652 -0.010479 -0.12557 -0.08569 0.034014 0.033828 -0.15037 -0.066908 -0.027396 -0.11462
2653 0.00059545 -0.11288 -0.023953 0.10543 0.074682 -0.1055 -0.027322 -0.003216 -0.054225
2654 -0.013739 -0.14588 -0.015749 0.065168 -0.00030867 -0.14484 -0.038055 -0.040795 -0.11177
2655 -0.057951 -0.17693 -0.01881 0.055436 -0.013696 -0.13477 -0.0214 -0.027334 -0.097019
2656 -0.029936 -0.1323 -0.010184 0.078174 0.059853 -0.10974 0.0072346 -0.02546 -0.09696
2657 -0.078816 -0.22524 -0.059222 0.03672 0.019645 -0.20869 -0.11505 -0.023222 -0.13543
2658 -0.022004 -0.12502 -0.014583 0.091578 0.022544 -0.10049 -0.0043343 -0.039076 -0.093577
2659 -0.032372 -0.18921 -0.058199 0.07317 0.0068164 -0.17084 -0.075234 -0.047285 -0.12886
2660 -0.073543 -0.17722 -0.053452 0.042661 0.0087395 -0.14867 -0.039121 -0.057766 -0.1418
2661 -0.043846 -0.16223 -0.09706 0.051077 0.030974 -0.17644 -0.1094 -0.044611 -0.15263
2662 -0.054258 -0.18779 -0.064 0.056705 0.044534 -0.13376 -0.055605 -0.024561 -0.15261
2663 -0.059097 -0.18649 -0.087665 0.030916 -0.0027936 -0.13654 -0.032764 -0.0281 -0.1594
2664 -0.071639 -0.18618 -0.088163 0.02277 -0.020876 -0.18404 -0.099991 -0.061071 -0.15005
2665 -0.03861 -0.15776 -0.082018 0.07105 0.039361 -0.1546 -0.087321 -0.036235 -0.12696
2666 -0.085691 -0.13446 -0.010865 0.066818 0.025367 -0.12479 -0.026856 -0.048162 -0.17803
2667 -0.057398 -0.14815 -0.015854 0.085634 0.021848 -0.16133 -0.039422 -0.027705 -0.12516
2668 -0.072376 -0.15353 0.031572 0.074406 -0.010296 -0.16565 -0.16605 -0.063886 -0.15078
2669 -0.071267 -0.21061 0.006643 0.070087 -0.037029 -0.17995 -0.03639 -0.055169 -0.16909
2670 -0.084252 -0.22418 -0.048458 0.075286 0.0076693 -0.2241 -0.1945 -0.075148 -0.13264
2671 -0.09141 -0.20834 -0.012825 0.053681 -0.0085994 -0.2038 -0.21813 -0.061685 -0.14651
2672 -0.06737 -0.17891 0.0044419 0.059556 0.019187 -0.15981 -0.13307 -0.051026 -0.11844
2673 -0.10376 -0.19315 -0.0025541 0.05435 -0.0020576 -0.20075 -0.19727 -0.080153 -0.20261
2674 -0.082205 -0.18301 0.03637 0.070138 0.010375 -0.15401 -0.097212 -0.05989 -0.14845
2675 -0.069855 -0.19303 -0.0055395 0.072543 0.033982 -0.17432 -0.049351 -0.037257 -0.13313
2676 -0.14157 -0.23962 -0.041887 -0.0074281 -0.053268 -0.24 -0.1977 -0.0572 -0.18995
2677 -0.10099 -0.21072 0.00091957 0.043532 -0.009959 -0.18831 -0.12522 -0.053871 -0.14718
2678 -0.088057 -0.14791 0.052093 0.06868 0.01768 -0.14016 -0.071008 -0.056808 -0.10821
2679 -0.099263 -0.20328 0.014924 0.046196 0.0098888 -0.18832 -0.12452 -0.049128 -0.17599
2680 -0.15585 -0.22752 0.010182 0.021078 -0.02575 -0.22105 -0.25321 -0.085376 -0.18077
2681 -0.066121 -0.16396 0.085226 0.066571 0.043417 -0.17133 -0.12723 -0.029316 -0.12575
2682 -0.10737 -0.1948 0.12379 0.097034 0.028573 -0.17522 -0.084535 -0.037413 -0.10398
2683 -0.1434 -0.19806 0.10012 0.064661 -0.02257 -0.18904 -0.1526 -0.082921 -0.13457
2684 -0.08455 -0.1883 0.1317 0.10602 0.0057538 -0.18075 -0.16525 -0.058331 -0.14289
2685 -0.10883 -0.15572 0.15682 0.10025 -0.020401 -0.17819 -0.13767 -0.039899 -0.15284
2686 -0.10903 -0.21509 0.086857 0.06102 -0.0051187 -0.23665 -0.17122 -0.047537 -0.12548
2687 -0.1255 -0.19448 0.070786 0.048488 -0.0045692 -0.18552 -0.050446 -0.057245 -0.11208
2688 -0.12651 -0.21018 0.084975 0.037512 -0.039988 -0.19527 -0.12646 -0.059252 -0.14873
2689 -0.11867 -0.22194 0.03958 0.058523 -0.026031 -0.20426 -0.14951 -0.056346 -0.17591
2690 -0.12066 -0.20086 0.091039 0.051722 -0.0098452 -0.16458 -0.13185 -0.058032 -0.14386
2691 -0.1149 -0.20918 0.040272 0.031232 0.013675 -0.21034 -0.21695 -0.040607 -0.13561
2692 -0.091739 -0.18737 0.091839 0.068843 -0.014341 -0.18733 -0.19504 -0.044159 -0.13961
2693 -0.13913 -0.2337 0.043278 0.0077095 -0.052855 -0.21062 -0.22361 -0.069421 -0.11828
2694 -0.14591 -0.18793 0.085591 0.062592 -0.02839 -0.17853 -0.22729 -0.07021 -0.15188
2695 -0.12588 -0.16408 0.072513 0.022162 -0.027948 -0.22507 -0.13265 -0.050719 -0.13528
2696 -0.13876 -0.20992 0.04733 0.060922 -0.015567 -0.21321 -0.13617 -0.06045 -0.1302
2697 -0.14587 -0.21298 0.081676 0.046305 -0.04165 -0.21319 -0.17199 -0.087422 -0.135
2698 -0.15151 -0.15057 0.1479 0.068397 -0.031445 -0.19781 -0.21234 -0.052321 -0.17842
2699 -0.14966 -0.22293 0.16655 0.064587 -0.028504 -0.23162 -0.20211 -0.062112 -0.15643
2700 -0.1288 -0.19103 0.18975 0.090383 -0.032259 -0.18713 -0.08652 -0.074493 -0.15336
2701 -0.12996 -0.15753 0.25959 0.095446 -0.0020462 -0.13572 -0.059088 -0.074742 -0.16958
2702 -0.19578 -0.20557 0.1724 0.044143 -0.037048 -0.22451 -0.23687 -0.10552 -0.181
2703 -0.20038 -0.26369 0.15704 0.04412 -0.071706 -0.22647 -0.21974 -0.091796 -0.16183
2704 -0.14021 -0.19578 0.20247 0.071505 -0.033509 -0.1976 -0.12851 -0.056357 -0.12738
2705 -0.15694 -0.18227 0.17384 0.056297 -0.0456 -0.18667 -0.14457 -0.067445 -0.17287
2706 -0.15347 -0.21881 0.17633 0.034221 -0.023892 -0.18188 -0.15936 -0.10852 -0.16663
2707 -0.11938 -0.15525 0.2256 0.082191 0.029874 -0.13716 -0.097501 -0.047357 -0.12293
2708 -0.14823 -0.18976 0.16561 0.049367 -0.010352 -0.18936 -0.16595 -0.088948 -0.11775
2709 -0.14271 -0.21157 0.15624 0.062837 -0.03127 -0.17903 -0.16901 -0.087589 -0.097733
2710 -0.15246 -0.23332 0.18824 0.039251 8.7754e-05 -0.19405 -0.078195 -0.067695 -0.14976
2711 -0.16753 -0.20474 0.24216 0.037922 -0.030598 -0.14478 -0.19492 -0.074096 -0.1686
2712 -0.15286 -0.18488 0.28592 0.065734 -0.023505 -0.034999 -0.15022 -0.041636 -0.099078
2713 -0.12696 -0.2095 0.27626 0.062968 -0.013404 -0.006349 -0.12987 -0.086713 -0.14763
2714 -0.14051 -0.16221 0.26825 0.07395 -0.015928 6.0868e-05 -0.15019 -0.060427 -0.16421
2715 -0.16508 -0.20787 0.20782 0.099192 0.014235 0.043825 -0.079438 -0.082256 -0.13206
2716 -0.13772 -0.19897 0.20857 0.084812 0.007723 0.065123 -0.12867 -0.101 -0.14048
2717 -0.15309 -0.20659 0.17812 0.10154 -0.036317 0.085033 -0.16677 -0.066642 -0.15146
2718 -0.16511 -0.21928 0.16095 0.084846 -0.027319 -0.021605 -0.1204 -0.089236 -0.16061
2719 -0.18173 -0.18648 0.15857 0.067527 -0.024789 -0.10519 -0.17604 -0.086144 -0.14828
2720 -0.16 -0.18315 0.17749 0.072891 0.030402 -0.11287 -0.13535 -0.068272 -0.1532
2721 -0.18593 -0.19693 0.2024 0.054513 0.00064419 -0.054579 -0.075036 -0.06953 -0.055836
2722 -0.16975 -0.20699 0.23199 0.069505 -0.0076424 -0.098768 -0.12618 -0.039044 -0.022429
2723 -0.11571 -0.15066 0.22162 0.072126 0.0048676 -0.071515 -0.080794 -0.032864 0.048679
2724 -0.15508 -0.24583 0.16691 0.041068 0.0048156 -0.075212 -0.16013 -0.055172 -0.023146
2725 -0.18077 -0.1774 0.1824 0.050974 0.026955 0.086367 -0.13978 -0.068883 -0.088786
2726 -0.13587 -0.19413 0.20329 0.062799 0.00053284 0.16366 -0.16283 -0.071324 -0.13791
2727 -0.15153 -0.20481 0.18681 0.048629 0.0329 0.19607 -0.12522 -0.084696 -0.12312
2728 -0.1732 -0.22612 0.1536 0.062185 -0.0055197 0.15902 -0.2312 -0.066844 -0.1252
2729 -0.1931 -0.2173 0.14002 0.033891 0.011811 0.26253 -0.1643 -0.091048 -0.1374
2730 -0.12417 -0.16208 0.24877 0.081335 0.092904 0.19452 -0.054474 -0.06817 -0.072465
2731 -0.17074 -0.14044 0.18984 0.074075 0.039148 0.068531 -0.18882 -0.077458 -0.093517
2732 -0.17967 -0.14664 0.17644 0.072408 0.022227 0.019756 -0.19389 -0.058999 0.039293
2733 -0.1464 -0.14049 0.15515 0.068339 0.039441 0.0022984 -0.18312 -0.052107 -0.010877
2734 -0.12771 -0.13584 0.16455 0.086729 0.078789 0.01845 -0.20245 -0.032101 0.016675
2735 -0.20755 -0.20842 0.078553 0.026932 0.0069625 0.029202 -0.21659 -0.085207 -0.020779
2736 -0.14576 -0.1364 0.15531 0.086905 0.074553 0.32384 -0.12513 -0.070256 -0.036544
2737 -0.20581 -0.24191 0.059293 0.044515 0.057795 0.22785 -0.24666 -0.09299 -0.062745
2738 -0.16593 -0.14896 0.13162 0.053388 0.1162 0.37613 -0.14441 -0.074101 0.016777
2739 -0.18985 -0.21116 0.10203 0.041816 0.049755 0.28509 -0.2113 -0.074813 0.0074475
2740 -0.16047 -0.17325 0.097164 0.036464 0.058406 0.31661 -0.15448 -0.041547 0.11013
2741 -0.17134 -0.10797 0.10997 0.072869 0.062295 0.34806 -0.11183 -0.034818 0.15428
2742 -0.1493 -0.045967 0.1293 0.060209 0.065024 0.33752 -0.2111 -0.030918 0.09312
2743 -0.1768 -0.055436 0.13087 0.058056 0.046191 0.35499 -0.12811 -0.038873 0.11939
2744 -0.18416 -0.028603 0.13775 0.047419 0.069665 0.37656 -0.16473 -0.060082 0.031109
2745 -0.19721 -0.11497 0.13181 0.042554 0.05054 0.29722 -0.14533 -0.076354 -0.0256
2746 -0.17244 -0.12388 0.12883 0.055877 0.083427 0.3905 -0.090335 -0.077596 0.064192
2747 -0.18015 -0.17731 0.084468 0.028201 0.036228 0.34654 -0.19646 -0.08676 0.040635
2748 -0.18009 -0.1696 0.10398 0.013503 0.057092 0.35783 -0.19936 -0.048033 0.13757
2749 -0.178 -0.19089 0.052135 0.04958 0.0052371 0.36228 -0.2272 -0.054533 0.16971
2750 -0.21433 -0.14496 0.064268 0.041619 0.015825 0.3957 -0.17419 -0.018209 0.25557
2751 -0.1988 -0.12832 0.035778 0.021199 0.0066021 0.37116 -0.20311 -0.035611 0.20874
2752 -0.15998 0.04799 0.10852 0.027895 0.055174 0.39492 -0.174 -0.056926 0.15898
2753 -0.18246 0.10475 0.09582 0.060997 0.038055 0.43753 -0.16771 -0.064482 0.066267
2754 -0.14911 0.046231 0.068434 0.054222 0.043378 0.39104 -0.17585 -0.040663 0.070193
2755 -0.17085 0.059599 0.048838 0.032199 0.01799 0.35996 -0.2075 -0.053823 0.072571
2756 -0.14576 0.19304 0.11367 0.062338 0.060473 0.47286 -0.21357 -0.05826 0.12966
2757 -0.18362 0.060441 0.056905 0.023883 0.058835 0.38125 -0.2044 -0.057616 0.25947
2758 -0.17093 -0.039016 0.055284 0.01234 0.039436 0.42979 -0.24547 -0.033065 0.222
2759 -0.17337 -0.08248 0.023508 0.019194 0.035246 0.40313 -0.3178 0.030832 0.30168
2760 -0.14407 -0.068217 0.066218 0.034902 0.022718 0.43895 -0.14392 0.086465 0.24486
2761 -0.15013 0.0061017 0.062025 0.031317 0.075333 0.46363 -0.1604 0.15846 0.26723
2762 -0.19618 0.046797 0.047685 0.026699 -0.0037453 0.27939 -0.19918 0.15675 0.30874
2763 -0.13282 0.19712 0.07901 0.023919 0.014031 0.31287 -0.16172 0.11559 0.17372
2764 -0.14691 0.23346 0.068141 0.047578 0.037967 0.29034 -0.16675 0.13538 0.14281
2765 -0.12249 0.23677 0.063001 0.058651 0.051821 0.28176 -0.14497 0.081394 0.14659
2766 -0.16217 0.18021 0.011695 0.0010874 2.744e-05 0.20432 -0.179 -0.0085361 0.087568
2767 -0.16211 0.098625 0.051695 0.0089208 0.012423 0.22771 -0.21346 -0.0061396 0.052004
2768 -0.16183 -0.010716 -0.027848 0.0027659 0.024587 0.36828 -0.27091 -0.014878 0.083392
2769 -0.13387 0.024001 0.018829 0.031564 0.030246 0.45593 -0.22933 0.0075265 0.13197
2770 -0.1474 0.014065 0.02681 0.036723 0.015383 0.35922 -0.24076 0.032396 0.27695
2771 -0.12622 0.015883 0.029126 0.019363 0.01928 0.30484 -0.1963 0.059564 0.25915
2772 -0.086666 0.16211 0.016159 0.023893 0.043742 0.26136 -0.19726 0.078805 0.26311
2773 -0.010181 0.27159 0.0099302 0.011678 0.017671 0.21058 -0.19947 0.076496 0.284
2774 0.032366 0.35702 0.04247 0.0076885 -0.00051426 0.23646 -0.14974 0.13429 0.2571
2775 0.063269 0.36622 0.03075 0.047465 0.040635 0.21355 -0.21707 0.20413 0.34229
2776 0.044977 0.21537 -0.0059513 0.00094352 0.0092683 0.18709 -0.18578 0.20447 0.14177
2777 0.072248 0.32911 0.029242 -0.0094755 0.017139 0.18106 -0.2075 0.16673 0.089682
2778 0.12542 0.36677 0.0095124 0.034928 -0.011801 0.1927 -0.21938 0.18696 0.17965
2779 0.070686 0.37026 0.00468 3.1821e-05 0.040935 0.16483 -0.26193 0.11757 0.11771
2780 0.064615 0.44508 0.067716 0.06302 0.090477 0.25419 -0.16075 0.11291 0.1934
2781 -0.034685 0.37333 -0.0028453 0.014851 0.034174 0.21558 -0.145 0.085766 0.14668
2782 -0.056749 0.34362 -0.020284 0.0054329 -0.019154 0.15532 -0.064806 0.05489 0.094648
2783 -0.056607 0.31981 -0.039477 -0.028434 0.021548 0.12518 0.021772 0.046722 0.064132
2784 -0.078436 0.39533 -0.016815 -0.004357 -0.015014 0.1351 0.10834 0.05794 0.12237
2785 -0.042571 0.39338 -0.029624 0.0030579 0.047049 0.13723 0.058182 0.047975 0.10604
2786 -0.074172 0.39957 -0.02966 -5.0158e-05 0.012375 0.1862 -0.02366 0.064866 0.10686
2787 0.045529 0.36476 0.014331 0.0090552 0.0095833 0.11387 -0.10788 0.10068 0.11367
2788 0.14497 0.41487 -0.014463 0.0016963 0.018105 0.13677 -0.13285 0.18611 0.10474
2789 0.14931 0.45186 -0.035872 0.015835 -0.0045882 0.12973 -0.041406 0.20587 0.057664
2790 0.26052 0.51824 0.027375 0.029609 0.04201 0.15047 0.0096185 0.2137 0.053501
2791 0.21161 0.43247 -0.044516 0.00012115 -0.0064468 0.097696 -0.12552 0.18454 0.079071
2792 0.18603 0.37331 -0.038977 -0.00019424 0.016582 0.15047 -0.13867 0.14807 0.12073
2793 0.098843 0.31749 -0.003521 0.018999 0.0016318 0.1366 -0.03672 0.11015 0.11287
2794 0.050476 0.22155 -0.026965 0.0079646 0.027709 0.065826 -0.12421 0.09385 0.052916
2795 0.014455 0.22774 -0.031632 0.014422 0.00072421 0.089376 -0.11385 0.071094 0.071148
2796 0.012136 0.21427 -0.021488 -0.0085688 0.01725 0.10595 -0.089467 0.066057 0.063398
2797 0.057155 0.34225 -0.009512 0.033619 0.00067381 0.15814 -0.12439 0.06263 0.074434
2798 0.030389 0.39444 -0.062982 0.024525 -0.0056322 0.045632 -0.16147 0.042654 0.067799
2799 0.061855 0.51139 -0.015707 0.025349 0.012381 0.097679 -0.12715 0.11483 0.029931
2800 0.016009 0.38816 -0.061814 -0.01391 0.033838 0.10585 -0.13904 0.17198 0.028135
2801 0.1121 0.41314 0.0066345 0.022869 0.02671 0.13107 0.20018 0.19874 0.090645
2802 0.14142 0.29255 -0.067512 -0.018545 -0.041422 0.049338 0.058191 0.22857 0.05337
2803 0.21843 0.24484 -0.073559 -0.018503 -0.0032931 0.08789 0.13717 0.19491 0.059617
2804 0.21472 0.20529 -0.11932 -0.0331 -0.035257 -0.00084233 0.070345 0.14268 0.0029606
2805 0.24843 0.18849 -0.08641 -0.0062238 -0.039621 0.018606 0.10969 0.13394 -0.0015055
2806 0.19843 0.2601 -0.038957 -0.0030734 -0.011844 0.064645 -0.011957 0.10627 -0.0047131
2807 0.12399 0.23221 -0.011519 0.028993 0.0059358 0.097924 0.07907 0.093255 0.042544
2808 0.073726 0.30147 -0.091151 -0.014827 -0.002271 0.010839 -0.038863 0.097207 0.01979
2809 0.062838 0.35675 -0.059191 -0.0065025 -0.0047564 0.040049 -0.077484 0.090072 0.047209
2810 0.039167 0.34986 -0.051399 0.028565 0.035502 0.037793 -0.0040478 0.0722 0.027431
2811 0.02743 0.24337 -0.08757 -0.012212 -0.021635 -0.02746 -0.19361 0.079235 0.020237
2812 0.052031 0.20705 -0.052539 0.00021399 -0.037917 0.021272 -0.026012 0.097945 -0.023421
2813 0.10658 0.21824 -0.051212 0.0055653 -0.0045105 0.07185 0.23642 0.19242 -0.010712
2814 0.15387 0.19468 -0.075352 -0.025654 0.0015437 0.019279 0.25323 0.16075 -0.0081075
2815 0.26537 0.22963 -0.037016 7.4107e-06 -0.0039661 0.040242 0.26837 0.24602 0.011671
2816 0.25299 0.25887 -0.0206 0.012444 -0.0045217 0.040651 0.32831 0.19432 0.012699
2817 0.32949 0.16183 -0.095571 0.0057891 -0.017686 -0.053166 0.10985 0.15657 0.014219
2818 0.31436 0.14752 -0.08678 0.0020134 -0.033848 -0.00081553 0.056727 0.11773 0.0099545
2819 0.2512 0.18784 -0.076505 -0.003874 0.0059055 -0.0025074 0.065327 0.10262 -0.013269
2820 0.19008 0.16099 -0.063404 0.0059137 -0.011002 -0.028486 -0.027709 0.083565 0.0060123
2821 0.13231 0.1646 -0.02143 0.0087486 -0.02348 -0.0083416 0.045016 0.073585 -0.024255
2822 0.063429 0.074814 -0.11291 -0.031549 -0.053569 -0.070267 -0.015916 0.085065 -0.040028
2823 0.10162 0.21123 -0.042122 0.017592 0.00046709 0.025443 0.27444 0.055894 -0.027249
2824 0.061251 0.14117 -0.065075 -0.003429 -0.015603 -0.031633 0.19887 0.080745 0.004646
2825 0.048626 0.14844 -0.076391 -0.01507 -0.0581 -0.020347 0.36415 0.055919 -0.010449
2826 0.065411 0.14041 -0.079713 -0.0078225 -0.04679 -0.044909 0.28269 0.070889 -0.092762
2827 0.055669 0.13727 -0.081241 -0.0029507 -0.017779 -0.033365 0.29912 0.053474 -0.031055
2828 0.067297 0.16548 -0.0519 -0.0053191 -0.024202 -0.0064757 0.3187 0.043107 -0.05
2829 0.083548 0.10251 -0.066361 -0.012289 -0.026658 -0.069542 0.072805 0.07105 -0.049767
2830 0.13698 0.14634 -0.038754 0.032784 0.0073128 0.0089785 0.15656 0.091783 -0.025221
2831 0.11482 0.095996 -0.072941 0.012423 -0.056813 -0.039115 0.073405 0.074913 -0.037685
2832 0.18968 0.13982 -0.052297 0.022538 -0.0035504 -0.057361 -0.0053942 0.047845 -0.077839
2833 0.27148 0.093806 -0.041598 -0.025364 -0.049987 -0.031962 0.02259 0.03139 -0.044948
2834 0.38864 0.14179 -0.0093734 0.038147 0.021188 0.0041545 0.12065 0.055373 -0.028499
2835 0.29165 0.093397 -0.099487 -0.040697 -0.060788 -0.077244 0.098647 0.024572 -0.043921
2836 0.18464 0.059 -0.089025 -0.022899 -0.040649 -0.10695 0.21215 0.044536 -0.044409
2837 0.11306 0.018507 -0.11176 -0.04488 -0.074675 -0.095773 0.33298 0.02916 -0.048501
2838 0.059153 0.058844 -0.059802 -0.018915 -0.056896 -0.062493 0.3309 0.041844 -0.073335
2839 0.09237 0.056443 -0.072532 -0.014952 -0.036501 -0.092604 0.48664 0.022722 -0.07458
2840 0.10201 0.051292 -0.077103 -0.021663 -0.020558 -0.092149 0.32897 0.0092638 -0.064059
2841 0.068033 0.056535 -0.094779 -0.0093237 -0.047281 -0.10776 0.033949 0.025301 -0.0089786
2842 0.056703 0.087343 -0.059452 -0.010409 -0.02779 -0.038061 0.17122 0.037673 -0.019178
2843 0.051331 0.016454 -0.10737 -0.0068038 -0.056912 -0.10346 0.14914 -0.011572 -0.04226
2844 0.043986 -0.00065668 -0.11793 -0.041663 -0.057505 -0.13827 0.035772 0.017467 -0.098405
2845 0.065553 0.058224 -0.07186 -0.0096831 -0.056403 -0.037742 0.14182 0.014232 -0.076656
2846 0.033133 -0.019197 -0.092613 -0.026574 -0.074768 -0.15339 0.02962 0.0093979 -0.052436
2847 0.043333 0.039854 -0.11963 -0.030975 -0.046163 -0.14838 0.04481 -0.018264 -0.11512
2848 0.083688 0.048084 -0.10357 -0.0007394 -0.01854 -0.085121 0.11045 0.0036708 -0.06943
2849 0.018937 0.04217 -0.081233 -0.019155 -0.050365 -0.094772 0.044443 -0.012197 -0.06592
2850 0.059727 0.018138 -0.068404 -0.011777 -0.021128 -0.047724 0.11039 0.010698 -0.065271
2851 0.061147 0.0065506 -0.10277 -0.029027 -0.042188 -0.10477 0.071016 0.017145 -0.055773
2852 0.018055 -0.02816 -0.1037 -0.026597 -0.07849 -0.13951 0.042503 -0.033793 -0.095493
2853 0.024586 -0.062363 -0.12694 -0.012733 -0.094302 -0.14626 0.02014 0.0058601 -0.11379
2854 -0.0053059 -0.025636 -0.14428 -0.025946 -0.038166 -0.13526 -0.049684 -0.02439 -0.14427
2855 -0.0089542 -0.014867 -0.071107 -0.020295 -0.0077395 -0.13161 0.050129 -0.020596 -0.11322
2856 0.013847 -0.010031 -0.092489 -0.012699 -0.052462 -0.13138 -0.014791 -0.013487 -0.069687
2857 -0.010636 0.012669 -0.096158 0.00085857 -0.05049 -0.1252 -0.021257 -0.014283 -0.085485
2858 -0.0090927 -0.045502 -0.14126 -0.028984 -0.069683 -0.13011 0.013862 -0.0017651 -0.09441
2859 -0.03606 -0.024071 -0.11093 -0.043526 -0.060468 -0.096472 -0.025527 -0.030225 -0.080307
2860 -0.028254 -0.044406 -0.10274 -0.043075 -0.066808 -0.10558 0.022114 -0.025088 -0.11276
2861 -0.030291 -0.021722 -0.089727 -0.018477 -0.067377 -0.14842 -0.1477 -0.023956 -0.10615
2862 -0.030576 -0.049318 -0.12964 -0.036097 -0.095232 -0.16895 -0.020858 -0.037623 -0.099902
2863 0.0040714 -0.040372 -0.10841 -0.033691 -0.065123 -0.15988 -0.039648 -0.040085 -0.13715
2864 -0.019704 -0.080093 -0.14734 -0.033833 -0.059105 -0.16993 -0.10739 -0.029266 -0.15491
2865 -0.045115 -0.050489 -0.092298 -0.024371 -0.083886 -0.15948 0.01517 -0.014707 -0.12367
2866 -0.070126 -0.045779 -0.11235 -0.0574 -0.039696 -0.13902 -0.045545 -0.037444 -0.091996
2867 0.0045563 -0.029008 -0.084878 -0.0058295 -0.037147 -0.15016 0.017025 -0.014887 -0.08216
2868 -0.027595 -0.065825 -0.10367 -0.046918 -0.064963 -0.18291 -0.0030525 -0.025011 -0.14839
2869 -0.020404 -0.09098 -0.12354 -0.024472 -0.085249 -0.14011 -0.040989 -0.032257 -0.09363
2870 -0.028407 -0.049934 -0.10244 -0.0080883 -0.056005 -0.099349 0.016155 -0.02188 -0.12055
2871 -0.046051 -0.061553 -0.10178 0.010745 -0.045369 -0.13191 0.17453 -0.030464 -0.1413
2872 -0.10559 -0.080554 -0.11897 -0.039318 -0.090395 -0.16259 0.22538 -0.046235 -0.1529
2873 -0.016803 -0.090139 -0.10872 -0.0010135 -0.058485 -0.14799 0.2955 -0.05888 -0.10953
2874 -0.037512 -0.05165 -0.086095 -0.012896 -0.069184 -0.13065 0.27887 -0.040286 -0.1009
2875 -0.080213 -0.11752 -0.14378 -0.031875 -0.10328 -0.20574 0.15217 -0.056254 -0.15834
2876 -0.050507 -0.10684 -0.10311 -0.03234 -0.046224 -0.15229 0.16865 -0.04879 -0.14195
2877 -0.060989 -0.082686 -0.098023 -0.029739 -0.048672 -0.15979 0.088234 -0.05749 -0.13964
2878 -0.075987 -0.12986 -0.13405 -0.037699 -0.12153 -0.17494 -0.024418 -0.023641 -0.13975
2879 -0.072223 -0.074262 -0.10072 0.0021029 -0.055586 -0.16081 0.0020621 -0.037678 -0.08828
2880 -0.1041 -0.090926 -0.098949 -0.060309 -0.091216 -0.15702 -0.022513 -0.047655 -0.15191
2881 -0.083871 -0.10865 -0.12601 -0.019959 -0.060779 -0.16314 0.022576 -0.028044 -0.15737
2882 -0.058101 -0.12113 -0.10811 -0.031717 -0.07976 -0.15608 -0.03568 -0.084167 -0.13665
2883 -0.054911 -0.12377 -0.097278 -0.026377 -0.062058 -0.14245 -0.029461 -0.043966 -0.081113
2884 -0.089161 -0.10447 -0.084298 -0.029064 -0.051815 -0.15533 -0.020503 -0.033512 -0.1346
2885 -0.12636 -0.12803 -0.136 -0.027416 -0.078058 -0.18275 -0.11871 -0.044256 -0.11567
2886 -0.10772 -0.14108 -0.087944 -0.030392 -0.04873 -0.1545 -0.0018146 -0.062464 -0.095242
2887 -0.09763 -0.15858 -0.10457 -0.041458 -0.089114 -0.19537 -0.070204 -0.048037 -0.16336
2888 -0.072078 -0.091991 -0.055988 -0.025149 -0.044588 -0.18417 0.047827 -0.06229 -0.092844
2889 -0.091218 -0.11397 -0.074737 -0.039478 -0.057899 -0.16372 -0.037995 -0.046798 -0.11919
2890 -0.10489 -0.10363 -0.069741 -0.017789 -0.061871 -0.17298 -0.12621 -0.071315 -0.13442
2891 -0.07117 -0.11565 -0.088798 -0.0048105 -0.035228 -0.1746 -0.05827 -0.063719 -0.094652
2892 -0.12879 -0.15777 -0.11475 -0.049299 -0.083072 -0.22397 -0.1835 -0.089716 -0.13837
2893 -0.11701 -0.15244 -0.12346 -0.036033 -0.082811 -0.22102 -0.08465 -0.072161 -0.15706
2894 -0.13296 -0.16035 -0.11069 -0.057484 -0.13962 -0.16619 -0.025173 -0.097268 -0.097852
2895 -0.091833 -0.1527 -0.085451 -0.011939 -0.057049 -0.2092 -0.027198 -0.041304 -0.15887
2896 -0.12223 -0.1435 -0.10202 -0.053364 -0.080194 -0.24485 -0.15121 -0.085352 -0.097738
2897 -0.10741 -0.14793 -0.099488 -0.024979 -0.09774 -0.19521 -0.081706 -0.096749 -0.16868
2898 -0.11191 -0.11992 -0.090793 -0.011295 -0.037412 -0.15258 -0.016206 -0.092995 -0.15436
2899 -0.15685 -0.17255 -0.13453 -0.060062 -0.10149 -0.2291 -0.21958 -0.096109 -0.12368
2900 -0.11954 -0.13146 -0.064346 -0.012113 -0.048883 -0.17631 -0.094699 -0.056693 -0.11561
2901 -0.1645 -0.17495 -0.11385 -0.013603 -0.11127 -0.19571 0.010897 -0.089832 -0.16193
2902 -0.091756 -0.12197 -0.024494 -0.024246 -0.044189 -0.16443 -0.14332 -0.059722 -0.12196
2903 -0.1265 -0.14471 -0.046017 -0.02888 -0.094248 -0.2096 -0.17498 -0.084143 -0.12979
2904 -0.13234 -0.16299 -0.029151 -0.018846 -0.098548 -0.22972 -0.10341 -0.068373 -0.13983
2905 -0.11631 -0.14667 -0.02715 -0.0089667 -0.098401 -0.16256 -0.097417 -0.056632 -0.16487
2906 -0.1263 -0.12634 -0.010828 -0.036573 -0.083742 -0.19227 -0.072986 -0.069449 -0.1872
2907 -0.17514 -0.17901 -0.078669 -0.038645 -0.11614 -0.22976 -0.16964 -0.072292 -0.12715
2908 -0.098447 -0.16176 -0.071173 -0.020662 -0.075875 -0.20498 -0.13106 -0.063099 -0.11481
2909 -0.090101 -0.12156 -0.059338 -0.0050982 -0.072572 -0.15986 -0.14133 -0.081751 -0.16413
2910 -0.126 -0.17539 -0.08543 -0.029164 -0.10782 -0.21097 -0.19768 -0.065715 -0.1227
2911 -0.13261 -0.11218 -0.050222 -0.01721 -0.06495 -0.16805 0.0032294 -0.081349 -0.15069
2912 -0.15196 -0.2067 -0.12558 -0.051772 -0.097504 -0.22772 -0.26028 -0.086168 -0.13056
2913 -0.14782 -0.14645 -0.073441 -0.033848 -0.09499 -0.21213 -0.14352 -0.074469 -0.17282
2914 -0.095849 -0.12328 -0.052778 -0.014827 -0.084626 -0.16265 -0.10233 -0.10171 -0.13629
2915 -0.16172 -0.18599 -0.054144 -0.047759 -0.10937 -0.20854 -0.24966 -0.090908 -0.16738
2916 -0.19584 -0.18156 -0.030794 -0.034344 -0.098232 -0.20429 -0.14294 -0.094425 -0.18708
2917 -0.17819 -0.2024 -0.051069 -0.052358 -0.12202 -0.24173 -0.1655 -0.085154 -0.12329
2918 -0.1947 -0.22513 -0.0080233 -0.050562 -0.10645 -0.23846 -0.21779 -0.097138 -0.1601
2919 -0.15763 -0.2215 -0.018009 -0.025083 -0.11737 -0.24205 -0.19522 -0.10332 -0.19207
2920 -0.16383 -0.20898 -0.044843 -0.035264 -0.093389 -0.26256 -0.22347 -0.069572 -0.14545
2921 -0.14077 -0.17392 0.012815 -0.02565 -0.078469 -0.21167 -0.19958 -0.093713 -0.11371
2922 -0.14192 -0.15975 0.02281 -0.012827 -0.070438 -0.19338 -0.098039 -0.1166 -0.15566
2923 -0.18247 -0.18096 0.018008 -0.026754 -0.072534 -0.20634 -0.20124 -0.1022 -0.16628
2924 -0.20633 -0.22552 -0.01093 -0.072113 -0.13032 -0.26364 -0.20336 -0.11586 -0.19899
2925 -0.15334 -0.20187 0.050355 0.0087521 -0.058907 -0.20472 -0.075762 -0.076403 -0.16692
2926 -0.14299 -0.19509 0.030288 0.00099297 -0.082077 -0.18783 -0.1293 -0.08464 -0.15618
2927 -0.15 -0.19116 0.059961 -0.037614 -0.091137 -0.22488 -0.091172 -0.1011 -0.1509
2928 -0.16137 -0.155 0.076668 -0.0029314 -0.059535 -0.1976 -0.075602 -0.066429 -0.13551
2929 -0.18414 -0.17229 0.055297 -0.036105 -0.092355 -0.18607 -0.038469 -0.075808 -0.14266
2930 -0.1363 -0.2062 0.040377 -0.038261 -0.083064 -0.20959 -0.082045 -0.079927 -0.1587
2931 -0.14799 -0.164 0.075847 -0.0079744 -0.080008 -0.22952 -0.080286 -0.076328 -0.13902
2932 -0.1398 -0.16272 0.052573 -0.041444 -0.084889 -0.19447 -0.089707 -0.07076 -0.12209
2933 -0.15264 -0.18454 0.050334 -0.055775 -0.097664 -0.24075 -0.18346 -0.052481 -0.071751
2934 -0.17262 -0.22684 0.039199 -0.030926 -0.11113 -0.24523 -0.22115 -0.086134 -0.19653
2935 -0.19443 -0.24352 0.0088661 -0.053613 -0.14065 -0.26844 -0.15439 -0.093116 -0.20728
2936 -0.18111 -0.22608 0.032091 -0.013037 -0.084778 -0.23369 -0.13549 -0.080235 -0.16696
2937 -0.19698 -0.22532 0.027154 -0.038849 -0.091104 -0.21927 -0.19902 -0.083779 -0.18723
2938 -0.1995 -0.22635 0.048302 -0.052656 -0.10488 -0.26477 -0.25721 -0.11907 -0.15506
2939 -0.18127 -0.19133 0.099634 -0.035082 -0.10316 -0.2353 -0.22476 -0.079388 -0.16372
2940 -0.18024 -0.20872 0.12213 -0.051625 -0.070088 -0.22282 -0.12351 -0.088828 -0.19556
2941 -0.21509 -0.2417 0.11544 -0.060783 -0.13122 -0.26445 -0.22681 -0.060059 -0.10027
2942 -0.16292 -0.19418 0.20118 -0.012556 -0.11579 -0.24609 -0.085095 -0.06882 -0.16413
2943 -0.13099 -0.18507 0.18505 -0.023686 -0.092842 -0.20597 -0.078439 -0.042316 -0.15392
2944 -0.17482 -0.22128 0.15648 -0.068712 -0.11674 -0.23241 -0.13426 -0.1173 -0.15637
2945 -0.16068 -0.1696 0.1378 -0.0264 -0.084863 -0.23571 -0.18397 -0.086025 -0.18497
2946 -0.16134 -0.16757 0.13095 -0.034677 -0.062893 -0.24455 -0.20541 -0.084637 -0.18423
2947 -0.15413 -0.22844 0.076999 -0.046407 -0.096248 -0.27128 -0.23088 -0.083835 -0.1627
2948 -0.19873 -0.24371 0.067678 -0.04484 -0.11404 -0.23823 -0.26152 -0.10579 -0.17469
2949 -0.13589 -0.15279 0.15941 -0.015122 -0.075675 -0.17723 0.0083329 -0.07289 -0.10713
2950 -0.20417 -0.17892 0.069482 -0.047549 -0.090261 -0.21475 -0.19849 -0.08776 -0.18018
2951 -0.21345 -0.20483 0.071011 -0.061599 -0.088975 -0.25246 -0.22012 -0.089068 -0.19098
2952 -0.17207 -0.20469 0.062891 -0.011056 -0.11079 -0.22523 -0.22492 -0.082424 -0.14605
2953 -0.2037 -0.21158 0.068431 -0.034504 -0.10264 -0.22527 -0.31974 -0.099889 -0.20385
2954 -0.18133 -0.22949 0.07219 -0.042418 -0.10224 -0.23837 -0.25072 -0.074002 -0.18989
2955 -0.17658 -0.25141 0.015687 -0.032637 -0.13239 -0.25 -0.31157 -0.084261 -0.18544
2956 -0.21559 -0.22516 -0.013074 -0.046525 -0.14837 -0.28399 -0.24521 -0.081085 -0.15938
2957 -0.15426 -0.17794 0.07953 -0.012683 -0.059003 -0.19223 -0.086354 -0.069081 -0.14452
2958 -0.2302 -0.28453 -0.04356 -0.051637 -0.11348 -0.24506 -0.30989 -0.12789 -0.19922
2959 -0.15699 -0.19021 0.034239 -0.020082 -0.076256 -0.19692 -0.1231 -0.079119 -0.15258
2960 -0.15765 -0.18069 0.045416 -0.039359 -0.085271 -0.12488 -0.1088 -0.096658 -0.12264
2961 -0.21645 -0.22884 0.009818 -0.063333 -0.097448 -0.079716 -0.18996 -0.11476 -0.14022
2962 -0.21398 -0.23881 0.023991 -0.064486 -0.1131 -0.065179 -0.25212 -0.10717 -0.19035
2963 -0.21514 -0.22582 0.091162 -0.040792 -0.099117 -0.050342 -0.28057 -0.10183 -0.15168
2964 -0.20293 -0.19798 0.11152 -0.031071 -0.096358 -0.059799 -0.20684 -0.089778 -0.17687
2965 -0.1956 -0.23214 0.11739 -0.04294 -0.077799 -0.095973 -0.13099 -0.096877 -0.17429
2966 -0.14824 -0.17821 0.14773 -0.031035 -0.049526 -0.13155 -0.014875 -0.096204 -0.17711
2967 -0.19845 -0.21641 0.14351 -0.032056 -0.10121 -0.1913 -0.22095 -0.1091 -0.21354
2968 -0.14636 -0.18923 0.21974 -0.010235 -0.05198 -0.16255 -0.073491 -0.071333 -0.15539
2969 -0.16616 -0.17362 0.21305 -0.0079875 -0.070227 -0.14315 -0.083701 -0.11714 -0.15129
2970 -0.19024 -0.25096 0.15028 -0.038265 -0.103 -0.1957 -0.18926 -0.123 -0.18836
2971 -0.21354 -0.24397 0.10587 -0.038897 -0.073745 -0.14348 -0.26256 -0.094991 -0.15323
2972 -0.16729 -0.2143 0.1588 -0.0066018 -0.064158 -0.17997 -0.22972 -0.075677 -0.14747
2973 -0.1726 -0.20477 0.14688 -0.0063783 -0.069217 -0.12923 -0.20368 -0.088801 -0.14387
2974 -0.17777 -0.21195 0.17543 -0.0068806 -0.066001 0.032012 -0.1389 -0.086331 -0.18578
2975 -0.16192 -0.16769 0.17692 0.0014646 -0.040691 0.097297 -0.10363 -0.08085 -0.18285
2976 -0.19381 -0.18086 0.18364 -0.014246 -0.010887 0.14036 -0.14669 -0.077118 -0.16071
2977 -0.17943 -0.19143 0.15784 0.013477 -0.030927 0.11204 -0.22481 -0.10654 -0.17769
2978 -0.17947 -0.15323 0.18955 0.019275 -0.031313 0.13253 -0.051799 -0.11178 -0.16477
2979 -0.15903 -0.15971 0.22254 -0.003327 -0.023573 0.15665 0.12396 -0.086601 -0.14471
2980 -0.2292 -0.23259 0.098853 -0.039608 -0.075021 0.11608 0.075014 -0.13592 -0.23632
2981 -0.18318 -0.23225 0.14561 -0.012514 -0.033449 0.051998 0.20302 -0.09632 -0.14021
2982 -0.14622 -0.206 0.1404 0.020414 -0.061709 -0.012622 0.16175 -0.10456 -0.13271
2983 -0.12374 -0.25848 0.10404 -0.011329 -0.076833 -0.059565 0.20864 -0.097158 -0.21149
2984 -0.035562 -0.22917 0.13222 -0.0007612 -0.045051 -0.060941 0.079388 -0.096693 -0.22674
2985 0.070268 -0.17811 0.19026 0.01952 -0.038849 -0.022722 0.21708 -0.090808 -0.18515
2986 0.10545 -0.18117 0.1777 0.041965 -0.011043 -0.037829 0.4634 -0.090319 -0.17136
2987 0.08726 -0.18138 0.1531 -0.020394 -0.037353 0.086266 0.28424 -0.092641 -0.15672
2988 0.11347 -0.20744 0.16461 0.011995 -0.0408 0.19292 0.12716 -0.11218 -0.17258
2989 0.0065192 -0.21691 0.10988 -0.0011285 -0.011137 0.19357 0.14422 -0.097786 -0.1931
2990 -0.0076472 -0.18565 0.15673 0.025335 -0.010948 0.19311 0.28406 -0.098089 -0.15395
2991 -0.10701 -0.21666 0.087338 0.0054364 -0.028153 0.17538 0.24397 -0.1286 -0.19265
2992 -0.092395 -0.17441 0.13753 0.024912 -0.0016097 0.1913 0.3453 -0.073464 -0.13165
2993 -0.12177 -0.18842 0.13433 -0.0070025 -0.0019735 0.23097 0.32582 -0.087513 -0.17473
2994 -0.10059 -0.23051 0.16931 0.0092454 0.054036 0.26845 0.38597 0.014772 -0.15927
2995 -0.12296 -0.22875 0.13541 0.0079007 0.052211 0.24201 0.36455 0.0017163 -0.18629
2996 -0.080183 -0.20329 0.15898 0.023052 0.053784 0.31935 0.53034 0.063361 -0.19859
2997 -0.10655 -0.25151 0.090984 -0.022399 0.037629 0.25355 0.24578 0.060094 -0.17606
2998 -0.014892 -0.20346 0.11711 0.0099389 0.077279 0.34057 0.43162 0.025985 -0.15921
2999 0.08257 -0.18207 0.12337 0.039871 0.065594 0.34158 0.49302 -0.0030257 -0.20042
3000 0.15812 -0.17697 0.10623 0.023568 0.038451 0.32669 0.46749 -0.033311 -0.1768
3001 0.21067 -0.20091 0.077835 0.012533 0.091136 0.35724 0.6013 -0.050483 -0.1961
3002 0.25713 -0.17354 0.094408 0.023007 0.036549 0.35231 0.57353 -0.040916 -0.14966
3003 0.19349 -0.19753 0.087927 0.012171 0.075078 0.44297 0.71975 -0.057452 -0.17811
3004 0.18081 -0.24592 0.037472 0.011323 -0.0080823 0.32013 0.49173 -0.060282 -0.22618
3005 0.14252 -0.2086 0.12531 0.03771 0.043201 0.36858 0.5939 -0.073517 -0.16158
3006 0.014182 -0.27384 0.066106 0.0093467 -0.0073487 0.28806 0.4328 -0.092186 -0.16257
3007 0.035003 -0.18067 0.13521 0.057235 0.057971 0.35016 0.54759 -0.059846 -0.17515
3008 -0.0016307 -0.24939 0.077683 -0.011138 0.04028 0.35609 0.6574 -0.058398 -0.19222
3009 -0.025406 -0.21115 0.066439 0.021292 0.081927 0.39331 0.4672 -0.068214 -0.17162
3010 -0.042411 -0.2296 0.046914 0.014048 0.099324 0.35336 0.5122 -0.055651 -0.16139
3011 -0.02048 -0.23868 0.047883 0.068398 0.11582 0.39484 0.52393 -0.044348 -0.14814
3012 0.21695 -0.12422 0.067597 0.06294 0.1549 0.3969 0.55114 -0.078588 -0.14475
3013 0.28899 -0.20643 0.051085 0.016377 0.11155 0.33931 0.56266 -0.086567 -0.17236
3014 0.24064 -0.24088 0.046427 0.0112 0.096676 0.3688 0.51631 -0.070143 -0.20342
3015 0.29879 -0.20318 0.046986 0.03384 0.13289 0.32742 0.56622 -0.054736 -0.16907
3016 0.27374 -0.21522 0.032571 0.021191 0.085923 0.37626 0.58268 0.046149 -0.22333
3017 0.2635 -0.20258 0.027287 0.017385 0.071617 0.312 0.46543 0.055123 -0.17518
3018 0.29266 -0.22102 0.044607 0.028586 0.070614 0.30739 0.40951 0.083316 -0.17135
3019 0.31127 -0.15457 0.083863 0.043742 0.064856 0.29402 0.51134 0.10649 -0.15604
3020 0.31523 -0.16879 0.084645 0.050194 0.091432 0.27261 0.5838 0.069389 -0.19738
3021 0.2617 -0.19304 0.024594 -0.021568 0.050399 0.2126 0.34569 0.019506 -0.22808
3022 0.36482 -0.1848 0.050687 0.057871 0.10232 0.23907 0.40854 0.028731 -0.21122
3023 0.31795 -0.27632 -0.031106 0.02049 0.046661 0.17905 0.15092 -0.011414 -0.16195
3024 0.31751 -0.22562 0.001679 0.025415 0.066376 0.19768 0.20845 -0.043653 -0.17215
3025 0.36459 -0.15616 0.0039875 0.044628 0.11631 0.28285 0.41901 -0.03518 -0.16317
3026 0.33201 -0.20434 0.012319 0.050157 0.14586 0.27512 0.49958 -0.039009 -0.20028
3027 0.18643 -0.16906 0.015095 0.082879 0.13943 0.27322 0.40606 -0.036836 -0.1634
3028 0.12195 -0.18967 -0.0049862 0.04426 0.076782 0.20836 0.27002 -0.047933 -0.19906
3029 0.1485 -0.21511 -0.018064 0.045302 0.066952 0.11985 0.20126 -0.0050604 -0.18354
3030 0.14974 -0.22001 -0.0038323 0.039176 0.076307 0.17502 0.23762 0.045727 -0.16687
3031 0.13945 -0.19974 0.0041521 0.018907 0.10516 0.13778 0.16212 0.10901 -0.16039
3032 0.23392 -0.16608 0.024064 0.024072 0.073168 0.18667 0.32768 0.10988 -0.1965
3033 0.34143 -0.19091 -0.01467 0.010955 0.10003 0.13815 0.37454 0.13227 -0.16378
3034 0.37894 -0.17663 0.022225 0.042302 0.1022 0.15422 0.33181 0.1034 -0.18528
3035 0.39742 -0.20543 -0.0064914 0.02117 0.078251 0.1442 0.24714 0.10091 -0.17655
3036 0.32588 -0.22855 -0.051728 0.016695 0.081752 0.096495 0.083212 0.1192 -0.18559
3037 0.35978 -0.17871 -0.020748 0.045453 0.082037 0.18423 0.20866 0.14645 -0.17615
3038 0.25731 -0.19237 -0.020914 0.034244 0.060752 0.14894 0.17184 0.037969 -0.17235
3039 0.17936 -0.22153 -0.04604 0.0019326 0.11275 0.084515 0.26649 0.021712 -0.18366
3040 0.18181 -0.23145 -0.069984 0.0037048 0.10477 0.047114 0.14764 -0.0011337 -0.18715
3041 0.2048 -0.18786 0.0063964 0.055908 0.11423 0.12072 0.31764 0.031653 -0.1381
3042 0.17182 -0.21427 -0.045747 0.047644 0.10362 0.077746 0.21401 0.053619 -0.14287
3043 0.13791 -0.22271 -0.054227 -0.0024903 0.087502 0.07807 0.038778 0.064128 -0.2416
3044 0.22777 -0.20054 -0.025996 0.061368 0.11681 0.065992 0.16825 0.1403 -0.18591
3045 0.31132 -0.21743 -0.041538 0.039421 0.059898 0.095258 0.20816 0.16364 -0.10847
3046 0.336 -0.17278 -0.030436 -0.014917 0.021464 0.084027 0.22073 0.13891 -0.1945
3047 0.34229 -0.18041 -0.049099 0.024426 0.03944 0.11761 0.1715 0.13927 -0.19478
3048 0.30144 -0.17943 -0.026846 0.0183 0.098379 0.066381 0.12102 0.10063 -0.17416
3049 0.20545 -0.23671 -0.09673 0.029785 0.05159 0.043671 0.097609 0.056661 -0.166
3050 0.19024 -0.21419 -0.055463 0.033919 0.040634 0.072566 0.13402 0.041867 -0.19362
3051 0.16403 -0.18449 -0.034914 0.015517 0.054848 0.07253 0.15578 0.039433 -0.19662
3052 0.12506 -0.21223 -0.065468 0.016931 0.087396 0.059839 0.087261 0.037424 -0.1441
3053 0.15155 -0.18808 -0.019402 0.020841 0.074004 0.033681 0.13874 0.03697 -0.20095
3054 0.16692 -0.19529 -0.018655 0.021355 0.057703 0.041802 0.17452 0.034871 -0.19723
3055 0.12673 -0.19639 -0.06417 0.031621 0.044584 0.014919 0.069123 -0.013272 -0.16709
3056 0.11105 -0.22817 -0.062504 0.001198 0.06667 0.060309 0.11723 0.0070287 -0.17715
3057 0.12933 -0.2101 -0.077471 0.025918 0.030375 0.023589 0.10638 0.11201 -0.18665
3058 0.12472 -0.21716 -0.091709 -0.011189 0.042615 -0.025729 0.069994 0.1127 -0.15922
3059 0.13635 -0.23725 -0.076847 0.030178 0.028003 -0.0088644 0.062665 0.12661 -0.2585
3060 0.12645 -0.21346 -0.085878 0.013314 0.030916 -0.017502 0.03635 0.13748 -0.15495
3061 0.12316 -0.21793 -0.080604 0.020061 0.064 -0.0010528 0.069291 0.11533 -0.1588
3062 0.090327 -0.22813 -0.098787 -0.0076711 0.0078634 -0.040699 0.091575 0.069166 -0.20695
3063 0.09602 -0.23691 -0.088957 0.0075268 0.017021 -0.0036876 0.018729 0.052998 -0.16667
3064 0.069397 -0.19463 -0.10814 -0.023451 0.01653 -0.058222 -0.040813 -0.0121 -0.23246
3065 0.092945 -0.05447 -0.11052 0.012104 0.035085 -0.067066 -0.025596 0.067852 -0.18082
3066 0.11991 -0.039836 -0.096911 0.028032 0.015174 -0.054408 -0.088137 0.02489 -0.15857
3067 0.1002 0.017456 -0.11508 0.013766 0.03942 -0.037196 -0.082254 0.053925 -0.17257
3068 0.095167 -0.12079 -0.08257 -0.011483 0.03575 -0.026349 -0.0041124 0.011192 -0.18813
3069 0.1095 -0.10362 -0.10452 0.036921 -0.0033512 -0.028847 0.03038 0.032447 -0.17941
3070 0.09695 -0.21473 -0.10733 0.017012 -0.046735 -0.095807 -0.071018 0.019896 -0.23209
3071 0.062131 -0.13867 -0.070127 0.0018394 0.026655 -0.04187 0.0024386 0.0057708 -0.19477
3072 0.065464 -0.19544 -0.10273 -0.023633 -0.009418 -0.065558 0.10092 -0.018048 -0.16307
3073 -0.0017176 -0.18803 -0.10182 -0.0049907 -0.063911 -0.028111 -0.0058764 -0.016713 -0.17686
3074 0.042587 -0.18847 -0.11315 -0.014765 0.0064278 -0.044549 -0.054644 0.014156 -0.1863
3075 0.015622 -0.22875 -0.10054 -0.015844 -0.011907 -0.11492 -0.076307 -0.018124 -0.17117
3076 0.041716 -0.096041 -0.14437 -0.055869 -0.032272 -0.11814 -0.0935 -0.0080465 -0.24204
3077 0.049002 0.031914 -0.096969 -0.0016472 0.0043568 -0.067998 -0.052917 -0.012265 -0.16164
3078 0.060728 0.04315 -0.076048 0.032884 -0.00082383 -0.10602 -0.029436 -0.0060386 -0.19186
3079 0.026309 0.0045519 -0.087619 0.0016198 -0.0071694 -0.089111 -0.067743 -0.029796 -0.20833
3080 0.089576 0.056194 -0.10802 0.0017007 0.0203 -0.10846 0.050722 0.0026627 -0.13387
3081 0.082184 0.070482 -0.02703 0.023821 0.051126 -0.034881 0.18677 0.0063576 -0.13725
3082 0.057062 0.034182 -0.084147 -0.0037808 0.013035 -0.078294 -0.015077 -0.022417 -0.15155
3083 0.054074 0.088441 -0.10929 -0.0022887 0.011782 -0.082896 -0.068513 0.0086486 -0.16048
3084 0.032164 0.11669 -0.10601 -0.0026789 0.041046 -0.15157 -0.043865 -0.029175 -0.17264
3085 0.03573 0.095472 -0.11664 -0.0057605 -0.017194 -0.11125 -0.048748 -0.039673 -0.16522
3086 0.0078979 0.062869 -0.12639 -0.0070244 0.0020738 -0.13873 -0.024673 -0.025188 -0.22256
3087 0.0019719 0.16098 -0.13794 -0.032484 -0.034646 -0.15228 -0.21872 -0.035242 -0.16536
3088 -0.0044392 0.10477 -0.15208 -0.035968 -0.0024363 -0.14635 -0.17877 -0.012795 -0.22749
3089 0.051813 0.1132 -0.092631 0.006768 0.043028 -0.068669 -0.021582 -0.031085 -0.14503
3090 -0.0277 0.17858 -0.091068 -0.013959 -0.013205 -0.11077 -0.071782 -0.031575 -0.19692
3091 0.020916 0.25169 -0.10665 -0.0098663 -0.020652 -0.15258 -0.079433 -0.045081 -0.18237
3092 -0.0012128 0.20896 -0.11559 -0.018242 -0.021838 -0.12354 -0.12416 -0.04166 -0.16841
3093 -0.022304 0.23054 -0.13664 -0.031629 -0.033793 -0.12823 -0.043959 -0.059694 -0.20913
3094 0.0030658 0.23005 -0.12685 -0.0055906 -0.014858 -0.11515 -0.10783 -0.057038 -0.20341
3095 0.0059347 0.24696 -0.12863 0.0019592 -0.0013438 -0.1747 -0.14248 -0.07377 -0.19461
3096 0.0018124 0.22089 -0.13862 -0.029075 -0.056192 -0.17015 -0.096996 -0.010371 -0.16967
3097 -0.024397 0.28128 -0.11043 -0.027768 -0.046259 -0.15487 -0.23348 -0.07172 -0.16643
3098 0.017513 0.33837 -0.10167 -0.0021316 -0.015862 -0.16795 -0.1011 -0.043488 -0.17907
3099 -0.015964 0.32885 -0.093106 -0.017868 -0.054484 -0.13787 -0.0271 -0.060195 -0.19306
3100 0.010854 0.31422 -0.11565 -0.01151 -0.0098733 -0.13587 -0.074374 -0.055029 -0.17827
3101 6.8893e-05 0.29972 -0.1226 -0.0071932 -0.026471 -0.15232 -0.13223 -0.033722 -0.16146
3102 0.007585 0.37152 -0.098849 -0.0046583 -0.038215 -0.16489 -0.16601 -0.081814 -0.17405
3103 -0.033895 0.37886 -0.10715 -0.044845 -0.038602 -0.10718 -0.15817 -0.02893 -0.17939
3104 0.01759 0.35916 -0.10338 0.0020773 -0.016647 -0.15306 -0.1016 -0.041852 -0.20555
3105 -0.037217 0.35163 -0.0941 -0.014629 -0.034079 -0.15644 -0.12214 -0.070209 -0.21226
3106 -0.010077 0.34393 -0.063378 0.0088172 0.0072372 -0.14254 -0.054097 -0.021045 -0.17459
3107 -0.039 0.34746 -0.10333 -0.028701 -0.0193 -0.18084 -0.15476 -0.073803 -0.22816
3108 -0.036811 0.3651 -0.10343 -0.027898 -0.02188 -0.18365 -0.17982 -0.053037 -0.16583
3109 -0.051849 0.35563 -0.13406 -0.02771 -0.054426 -0.16656 -0.25016 -0.074643 -0.18623
3110 -0.06833 0.2979 -0.1386 -0.028754 -0.074083 -0.18485 -0.13359 -0.080841 -0.22935
3111 -0.0063818 0.38026 -0.12465 0.019523 -0.016159 -0.19089 -0.14157 -0.061535 -0.19922
3112 -0.075124 0.38805 -0.11374 -0.025848 -0.02593 -0.1898 -0.20152 -0.047934 -0.17497
3113 -0.011469 0.46083 -0.078625 -0.013229 -0.0010255 -0.13468 -0.11361 -0.071823 -0.21451
3114 -0.044693 0.4076 -0.095994 -0.027631 0.0070347 -0.12139 -0.12667 -0.058164 -0.19599
3115 -0.10345 0.29317 -0.16546 -0.092072 -0.083696 -0.21402 -0.2029 -0.096437 -0.21314
3116 -0.06754 0.44687 -0.090197 -0.026898 -0.072297 -0.17892 -0.11662 -0.064462 -0.12817
3117 -0.063217 0.35116 -0.13953 -0.034236 -0.061582 -0.21019 -0.15279 -0.07475 -0.22917
3118 -0.083291 0.3381 -0.15983 -0.042876 -0.096428 -0.16399 -0.19902 -0.068239 -0.21791
3119 -0.13372 0.23468 -0.16565 -0.086626 -0.074442 -0.17095 -0.1293 -0.086504 -0.18221
3120 -0.083893 0.21175 -0.10398 -0.022684 -0.039222 -0.13555 -0.14528 -0.10921 -0.17348
3121 -0.12 0.21632 -0.11382 -0.050975 -0.062038 -0.19353 -0.085356 -0.079649 -0.15432
3122 -0.064129 0.22411 -0.10316 -0.028571 -0.033153 -0.15722 -0.094386 -0.1097 -0.18446
3123 -0.095291 0.22492 -0.084521 -0.025472 -0.052058 -0.17302 -0.061183 -0.053546 -0.17727
3124 -0.047532 0.25798 -0.11431 -0.046763 -0.026646 -0.18019 -0.12204 -0.08211 -0.20706
3125 -0.10688 0.18082 -0.1712 -0.04688 -0.060675 -0.21935 -0.17993 -0.098494 -0.19741
3126 -0.093233 0.25777 -0.10405 -0.034181 -0.044649 -0.18253 -0.15977 -0.06952 -0.16605
3127 -0.11646 0.27729 -0.13806 -0.032915 -0.077351 -0.22803 -0.25829 -0.080993 -0.1735
3128 -0.085492 0.3301 -0.11961 -0.026819 -0.042221 -0.13853 -0.095195 -0.086282 -0.19375
3129 -0.14229 0.14981 -0.17594 -0.072742 -0.11289 -0.21891 -0.31921 -0.080547 -0.19101
3130 -0.0999 0.15369 -0.17852 -0.02686 -0.093175 -0.1879 -0.1276 -0.091777 -0.19556
3131 -0.16653 0.1299 -0.15555 -0.071451 -0.078881 -0.23782 -0.18953 -0.082438 -0.14668
3132 -0.13954 0.14524 -0.13027 -0.055874 -0.057797 -0.21492 -0.25095 -0.10298 -0.16281
3133 -0.1253 0.13181 -0.1133 -0.059718 -0.046215 -0.20458 -0.15865 -0.11151 -0.20005
3134 -0.10865 0.19373 -0.099312 -0.037689 -0.046612 -0.19716 -0.053503 -0.070663 -0.16807
3135 -0.090264 0.17181 -0.063422 -0.02069 -0.018097 -0.18534 -0.14358 -0.091416 -0.12673
3136 -0.11722 0.12233 -0.080166 -0.040891 -0.033248 -0.18601 -0.1725 -0.083783 -0.18352
3137 -0.16029 0.14962 -0.10917 -0.048493 -0.061652 -0.21436 -0.16207 -0.12167 -0.25588
3138 -0.15773 0.058824 -0.11885 -0.081915 -0.087534 -0.24226 -0.20223 -0.12381 -0.21284
3139 -0.1763 0.099102 -0.11458 -0.059173 -0.040894 -0.2318 -0.2123 -0.10814 -0.18344
3140 -0.15878 0.13118 -0.11882 -0.069818 -0.079983 -0.22961 -0.25056 -0.10944 -0.15422
3141 -0.15218 0.11099 -0.10193 -0.045381 -0.080924 -0.20995 -0.2029 -0.11695 -0.16825
3142 -0.14513 0.076365 -0.095528 -0.059562 -0.10962 -0.20894 -0.24198 -0.087815 -0.1376
3143 -0.17259 0.063473 -0.1592 -0.072714 -0.080649 -0.22232 -0.27853 -0.096757 -0.18778
3144 -0.16687 0.070976 -0.13038 -0.059232 -0.054327 -0.23245 -0.19558 -0.10617 -0.18937
3145 -0.17535 0.090512 -0.13608 -0.063774 -0.07539 -0.1909 -0.23409 -0.087782 -0.17757
3146 -0.18948 -0.0079351 -0.18367 -0.10815 -0.13434 -0.28487 -0.36406 -0.15169 -0.26148
3147 -0.098551 0.085139 -0.1146 0.0018765 -0.05514 -0.18079 -0.16119 -0.095762 -0.10941
3148 -0.17863 0.011239 -0.15913 -0.06413 -0.11145 -0.24941 -0.25116 -0.099163 -0.23671
3149 -0.11995 0.067575 -0.10378 -0.010349 -0.072185 -0.20887 -0.18894 -0.099408 -0.18631
3150 -0.14064 0.038496 -0.11204 -0.047043 -0.084466 -0.22922 -0.22366 -0.1332 -0.17123
3151 -0.16617 -0.016024 -0.12929 -0.067352 -0.11369 -0.24716 -0.30786 -0.098608 -0.19523
3152 -0.16164 0.051526 -0.066352 -0.053259 -0.077131 -0.234 -0.16021 -0.099516 -0.19488
3153 -0.20561 -0.043073 -0.095333 -0.088478 -0.073757 -0.25115 -0.41354 -0.11838 -0.21354
3154 -0.14617 0.071114 -0.023763 -0.014455 -0.043323 -0.20518 -0.12275 -0.075366 -0.14869
3155 -0.16658 0.010073 -0.062112 -0.062162 -0.093939 -0.23468 -0.27294 -0.095105 -0.19046
3156 -0.12783 0.030075 -0.010197 -0.021867 -0.062839 -0.21672 -0.22317 -0.12152 -0.21114
3157 -0.19426 -0.0018553 -0.017613 -0.054748 -0.061765 -0.22639 -0.17711 -0.11558 -0.15562
3158 -0.1426 0.0017174 -0.06333 -0.049221 -0.077226 -0.28008 -0.19108 -0.11449 -0.15356
3159 -0.18377 -0.0091373 -0.082626 -0.067228 -0.10387 -0.26547 -0.25164 -0.13847 -0.18618
3160 -0.16662 0.031272 -0.0049606 -0.025659 -0.064101 -0.16947 -0.12126 -0.12152 -0.19167
3161 -0.15301 -0.0050336 -0.029796 -0.044964 -0.040549 -0.20297 -0.15238 -0.14181 -0.20186
3162 -0.17241 -0.038777 -0.080583 -0.074233 -0.072596 -0.23605 -0.18426 -0.1237 -0.16989
3163 -0.17393 0.011711 -0.11047 -0.048696 -0.093647 -0.26322 -0.29039 -0.10983 -0.1501
3164 -0.17041 -0.007363 -0.10855 -0.041184 -0.097246 -0.27903 -0.30862 -0.12559 -0.17772
3165 -0.1465 -0.00096554 -0.10169 -0.039629 -0.06926 -0.23771 -0.19342 -0.11943 -0.18093
3166 -0.135 0.012443 -0.057753 -0.035811 -0.11343 -0.24395 -0.25317 -0.14097 -0.1746
3167 -0.18742 -0.070481 -0.020561 -0.06203 -0.098091 -0.27955 -0.29228 -0.13253 -0.20939
3168 -0.17899 0.024012 0.0016368 -0.051335 -0.07154 -0.23617 -0.23114 -0.13386 -0.19533
3169 -0.19374 -0.035804 0.010161 -0.067644 -0.088712 -0.22921 -0.20394 -0.15956 -0.16355
3170 -0.15168 -0.035626 0.0028215 -0.052717 -0.095738 -0.237 -0.22654 -0.12229 -0.18539
3171 -0.21452 -0.11804 -0.054014 -0.07281 -0.12448 -0.28977 -0.3168 -0.14006 -0.15369
3172 -0.15084 0.0059771 0.06102 -0.049434 -0.050546 -0.1926 -0.098777 -0.11283 -0.1822
3173 -0.17898 -0.066786 0.050059 -0.056156 -0.092259 -0.24394 -0.29564 -0.11908 -0.18159
3174 -0.20619 -0.080103 0.033261 -0.089375 -0.10924 -0.22116 -0.2418 -0.13126 -0.17575
3175 -0.2153 -0.11483 -0.029415 -0.070291 -0.10561 -0.29313 -0.2569 -0.12985 -0.19035
3176 -0.20239 -0.06041 0.002954 -0.049947 -0.096876 -0.23226 -0.24615 -0.15672 -0.20109
3177 -0.18157 -0.072758 0.020927 -0.061901 -0.096713 -0.24685 -0.25347 -0.11896 -0.16257
3178 -0.21179 -0.095988 -0.0017503 -0.063756 -0.11809 -0.28766 -0.41056 -0.14178 -0.21946
3179 -0.18583 -0.059049 0.025435 -0.042009 -0.086516 -0.22078 -0.17706 -0.083349 -0.10868
3180 -0.18558 -0.094054 0.027751 -0.062208 -0.089734 -0.26178 -0.24922 -0.09748 -0.022252
3181 -0.23466 -0.1156 0.007197 -0.063954 -0.10873 -0.28778 -0.34569 -0.047628 -0.023502
3182 -0.20203 -0.073077 0.0783 -0.045461 -0.10531 -0.22881 -0.28158 -0.055484 0.017752
3183 -0.20052 -0.111 0.044241 -0.063322 -0.074358 -0.27058 -0.2906 -0.087028 -0.06139
3184 -0.20659 -0.081697 0.066126 -0.058486 -0.069616 -0.21199 -0.25259 -0.11801 -0.11217
3185 -0.21372 -0.046525 0.097447 -0.061843 -0.065337 -0.23423 -0.16494 -0.1152 -0.14611
3186 -0.18469 -0.070871 0.077766 -0.069269 -0.087333 -0.24496 -0.14976 -0.12873 -0.15131
3187 -0.20716 -0.072574 0.11589 -0.05228 -0.070073 -0.23463 -0.17135 -0.095499 -0.10863
3188 -0.18167 -0.066257 0.092312 -0.052983 -0.099106 -0.2174 -0.2351 -0.088529 -0.091456
3189 -0.21813 -0.14889 0.057224 -0.10874 -0.091714 -0.25163 -0.2688 -0.090475 0.0036688
3190 -0.22077 -0.12563 0.074967 -0.066455 -0.10861 -0.24562 -0.1626 -0.065499 0.026546
3191 -0.20983 -0.11898 0.068439 -0.086094 -0.10616 -0.27914 -0.2157 -0.075285 0.090394
3192 -0.25023 -0.16915 0.013762 -0.11818 -0.13314 -0.3208 -0.34783 -0.090945 -0.022705
3193 -0.22488 -0.12196 0.058205 -0.06296 -0.093716 -0.27546 -0.26462 -0.045173 0.12015
3194 -0.22856 -0.13286 0.033589 -0.098703 -0.11669 -0.26736 -0.26505 -0.071859 0.10808
3195 -0.18634 -0.11607 0.065058 -0.051001 -0.078331 -0.24527 -0.26805 -0.050048 0.11862
3196 -0.19754 -0.11629 0.067291 -0.048313 -0.11233 -0.25459 -0.28719 -0.083991 0.10227
3197 -0.16608 -0.049559 0.12173 -0.052461 -0.10883 -0.20296 -0.088011 -0.049416 0.11608
3198 -0.23289 -0.11501 0.11527 -0.077744 -0.10839 -0.24512 -0.17931 -0.064821 0.11819
3199 -0.19953 -0.10239 0.12424 -0.055685 -0.084458 -0.24447 -0.25044 -0.050441 0.12663
3200 -0.20961 -0.15785 0.084956 -0.08473 -0.13956 -0.27799 -0.27773 -0.059196 0.13167
3201 -0.22311 -0.10618 0.12761 -0.071114 -0.1239 -0.24675 -0.25301 -0.07259 0.12328
3202 -0.19562 -0.14329 0.11261 -0.084547 -0.10166 -0.2805 -0.22704 -0.036097 0.17426
3203 -0.18201 -0.095755 0.077154 -0.057323 -0.060761 -0.24619 -0.15559 -0.046494 0.15933
3204 -0.22319 -0.17173 0.010923 -0.057195 -0.096528 -0.27024 -0.34858 -0.061894 0.14957
3205 -0.21076 -0.14464 0.035804 -0.056112 -0.098131 -0.22352 -0.21382 -0.028446 0.15523
3206 -0.23534 -0.13861 0.042639 -0.076029 -0.10111 -0.27934 -0.25275 -0.047445 0.18335
3207 -0.19431 -0.12204 0.045878 -0.034096 -0.1026 -0.21546 -0.19532 -0.040539 0.26691
3208 -0.20768 -0.094835 0.060729 -0.038319 -0.072814 -0.2053 -0.29367 -0.037949 0.22653
3209 -0.26742 -0.22272 -0.0457 -0.06355 -0.15294 -0.31142 -0.36306 -0.047879 0.21054
3210 -0.22807 -0.17805 -0.0077887 -0.10439 -0.1399 -0.27094 -0.36779 -0.031564 0.24256
3211 -0.22859 -0.16066 -0.017202 -0.075971 -0.14784 -0.23745 -0.30374 -0.064408 0.19392
3212 -0.20701 -0.21557 -0.037307 -0.10496 -0.10676 -0.29649 -0.29514 -0.049648 0.29609
3213 -0.24664 -0.15865 0.017463 -0.050978 -0.1142 -0.27795 -0.1906 -0.037213 0.22103
3214 -0.19573 -0.12142 0.061313 -0.028284 -0.065287 -0.19159 -0.1632 -0.026819 0.32339
3215 -0.18283 -0.14198 0.073116 -0.043141 -0.10628 -0.22242 -0.27128 -0.043632 0.24914
3216 -0.25463 -0.19397 0.011007 -0.085543 -0.13479 -0.28207 -0.28107 -0.056454 0.11512
3217 -0.20742 -0.16397 0.085803 -0.067297 -0.068343 -0.23336 -0.27984 -0.077487 0.12844
3218 -0.22406 -0.20345 0.070402 -0.095599 -0.1309 -0.25978 -0.23603 -0.071018 0.05574
3219 -0.22356 -0.16097 0.094051 -0.092594 -0.16011 -0.24521 -0.18452 -0.11294 0.028186
3220 -0.25928 -0.15525 0.10213 -0.062347 -0.13234 -0.23218 -0.35181 -0.079321 0.082723
3221 -0.23219 -0.18023 0.038379 -0.075211 -0.14367 -0.18995 -0.251 -0.044235 0.27186
3222 -0.18681 -0.13687 0.11247 -0.04373 -0.10015 -0.035536 -0.27673 -0.0039111 0.25834
3223 -0.22712 -0.16952 0.060564 -0.093023 -0.11734 -0.012492 -0.28792 -0.050589 0.21496
3224 -0.2297 -0.15522 0.094861 -0.05903 -0.069327 0.043629 -0.16955 -0.053407 0.24794
3225 -0.21934 -0.13795 0.094579 -0.068905 -0.071902 0.07862 -0.038559 -0.077547 0.15411
3226 -0.22434 -0.18364 0.076808 -0.05638 -0.098319 0.03741 -0.16586 -0.098018 0.075247
3227 -0.23126 -0.18575 0.075869 -0.074256 -0.096813 0.019677 -0.057727 -0.073152 0.082302
3228 -0.2107 -0.15252 0.078714 -0.07836 -0.099605 0.056345 0.04302 -0.073962 0.045994
3229 -0.27308 -0.20337 0.06198 -0.099956 -0.095264 -0.070335 -0.16036 -0.09607 0.026714
3230 -0.22238 -0.20292 0.073719 -0.074433 -0.12274 -0.06435 0.086522 -0.06606 0.0053432
3231 -0.28405 -0.20387 0.058382 -0.11953 -0.12758 -0.053848 -0.068875 -0.10706 0.036577
3232 -0.28167 -0.20294 0.0099392 -0.10169 -0.089517 0.1346 -0.0010255 -0.069586 0.1409
3233 -0.22569 -0.15607 0.082103 -0.077148 -0.064027 0.21154 -0.11961 -0.039335 0.16898
3234 -0.25117 -0.24355 0.012179 -0.097417 -0.075102 0.14836 -0.2167 -0.072681 0.14398
3235 -0.25177 -0.17141 0.097618 -0.074613 -0.076135 0.14134 -0.23383 -0.070042 0.081217
3236 -0.2481 -0.17677 0.081964 -0.085797 -0.059289 0.13019 -0.16172 -0.072876 0.042926
3237 -0.23675 -0.19393 0.098653 -0.065721 -0.049669 0.23055 -0.16731 -0.075566 0.11038
3238 -0.25691 -0.20367 0.081439 -0.087425 -0.096235 0.2196 -0.20219 -0.078295 0.093305
3239 -0.24269 -0.1912 0.032938 -0.075627 -0.071579 0.22597 -0.010173 -0.063999 0.074328
3240 -0.24693 -0.23908 0.030311 -0.070751 -0.092246 0.21258 0.046815 -0.10074 0.012061
3241 -0.17052 -0.13726 0.1152 -0.025962 -0.066557 0.30539 0.12535 -0.082621 0.084876
3242 -0.24942 -0.20058 0.022174 -0.08239 -0.07237 0.28823 0.16536 -0.073013 0.034369
3243 -0.22604 -0.18746 0.046996 -0.080231 -0.044862 0.25181 0.14702 -0.1129 0.058237
3244 -0.21435 -0.16262 0.07335 -0.041216 -0.010052 0.34784 0.35952 -0.050945 0.080503
3245 -0.21906 -0.21237 0.03317 -0.054327 -0.096021 0.30673 0.13618 0.013694 0.016318
3246 -0.22465 -0.12445 0.095521 -0.061487 -0.059745 0.3412 0.16661 0.037714 0.091589
3247 -0.18123 -0.1774 0.072195 -0.065376 -0.028059 0.30463 0.078212 0.037941 0.10074
3248 -0.26222 -0.24067 -0.016804 -0.074896 -0.08113 0.25148 -0.077722 0.019016 0.032351
3249 -0.25618 -0.22281 0.024748 -0.048171 -0.1062 0.28416 -0.075649 0.028055 0.021472
3250 -0.18158 -0.19772 0.064049 -0.041273 -0.055693 0.38262 0.027085 -0.031961 0.025807
3251 -0.22341 -0.16911 0.050038 -0.034196 -0.029597 0.37097 0.017212 -0.065652 0.01517
3252 -0.26405 -0.22119 0.0017065 -0.051865 -0.055424 0.31381 0.044541 -0.049412 -0.051361
3253 -0.21961 -0.1769 0.024993 -0.056769 -0.02804 0.33534 0.23196 -0.057562 0.060627
3254 -0.22332 -0.22885 -0.010765 -0.045438 -0.038218 0.3952 0.37363 -0.092372 -0.0062784
3255 -0.21679 -0.24003 0.011327 -0.035466 -0.063644 0.40536 0.27603 -0.05942 0.024472
3256 -0.23259 -0.21246 -0.022355 -0.062163 -0.032743 0.30145 0.1901 -0.094361 0.028635
3257 -0.28085 -0.26845 -0.075646 -0.075639 -0.092357 0.29297 0.16035 -0.093872 -0.070353
3258 -0.20396 -0.20077 0.016818 -0.040009 -0.061361 0.34495 0.17645 -0.058468 -0.024112
3259 -0.25664 -0.27177 -0.070338 -0.068587 -0.096687 0.23948 -0.030439 -0.085551 0.025413
3260 -0.20267 -0.27287 -0.01948 -0.049616 -0.078858 0.34103 0.036152 -0.059798 0.010512
3261 -0.17892 -0.25189 -0.008331 -0.093109 -0.079097 0.27413 0.13966 -0.10162 -0.06643
3262 -0.063159 -0.14963 0.030292 -0.022006 -0.038675 0.42893 0.41656 -0.062811 0.0075382
3263 -0.06051 -0.19399 0.02921 -0.014902 -0.016572 0.35131 0.43189 -0.079165 0.032763
3264 -0.053544 -0.26158 -0.032217 -0.089586 -0.083689 0.26994 0.23515 -0.055804 -0.0058961
3265 -0.022283 -0.20089 -0.019746 -0.062719 -0.070054 0.32523 0.39891 -0.015402 -0.022044
3266 -0.058624 -0.26517 -0.030248 -0.067246 -0.079508 0.228 0.22222 0.028201 -0.037262
3267 -0.091422 -0.19881 -0.012436 -0.061216 -0.082453 0.25762 0.27934 0.058388 -0.022923
3268 -0.16642 -0.21218 -0.028541 -0.056507 -0.049215 0.24274 0.40602 0.033771 -0.034834
3269 -0.1842 -0.24444 -0.035293 -0.071209 -0.081098 0.24462 0.32245 0.054726 -0.015582
3270 -0.14937 -0.21159 -0.02381 -0.04379 -0.077164 0.18841 0.33315 0.015417 -0.030305
3271 -0.16362 -0.22796 -0.010464 -0.067272 -0.071773 0.23839 0.38157 -0.029593 -0.065687
3272 -0.14621 -0.23556 -0.049384 -0.069978 -0.037669 0.21425 0.31723 -0.040273 -0.044162
3273 -0.18647 -0.2276 -0.016007 -0.060118 -0.057659 0.1642 0.25865 -0.060213 -0.048512
3274 -0.15967 -0.23307 -0.00727 -0.077847 -0.10048 0.17806 0.24971 -0.057871 -0.025263
3275 -0.10756 -0.24246 -0.048542 -0.09431 -0.082291 0.15047 0.059587 -0.03205 0.013948
3276 -0.032444 -0.20958 -0.033476 -0.066204 -0.098402 0.17877 0.16204 -0.047493 0.059357
3277 0.024009 -0.23855 -0.040244 -0.051764 -0.056768 0.15731 0.060222 -0.059564 -0.078674
3278 0.075325 -0.21642 -0.066321 -0.061967 -0.097453 0.19343 0.23016 -0.063359 -0.021215
3279 0.09667 -0.23201 -0.094956 -0.08245 -0.091338 0.15567 0.17633 -0.032637 -0.058958
3280 0.08425 -0.23417 -0.066495 -0.076051 -0.098592 0.14748 0.25329 0.026515 -0.066717
3281 0.063626 -0.23284 -0.066345 -0.049321 -0.072695 0.1389 0.40335 0.030623 -0.045271
3282 -0.0057502 -0.2609 -0.086492 -0.077377 -0.12552 0.12767 0.27175 0.05723 -0.12391
3283 -0.068946 -0.24666 -0.062968 -0.050149 -0.099446 0.11089 0.31625 0.055783 -0.045716
3284 -0.074648 -0.24972 -0.085414 -0.066913 -0.079314 0.12813 0.24452 0.068108 -0.072554
3285 -0.068007 -0.18752 -0.059403 -0.060319 -0.094521 0.15934 0.25289 0.0083517 -0.097367
3286 -0.10188 -0.2635 -0.095359 -0.067965 -0.088393 0.095619 0.089146 -0.023901 -0.10343
3287 -0.085559 -0.24268 -0.092111 -0.076866 -0.10655 0.060898 0.20764 -0.030828 -0.056094
3288 -0.075178 -0.18315 -0.064054 -0.077288 -0.045338 0.11333 0.18953 -0.03794 -0.12705
3289 -0.096109 -0.2215 -0.098834 -0.091024 -0.0982 0.08833 -0.0022433 -0.04467 -0.020565
3290 -0.059377 -0.24996 -0.083847 -0.068016 -0.12359 0.082395 0.16412 -0.074728 -0.1454
3291 -0.0040295 -0.21526 -0.13754 -0.077726 -0.077221 0.035855 0.080735 -0.021321 -0.040362
3292 0.058779 -0.23959 -0.10667 -0.059191 -0.1278 0.036709 -0.0029111 -0.027361 -0.055153
3293 0.061456 -0.2421 -0.10604 -0.069595 -0.11064 0.015251 0.15712 0.048265 -0.11913
3294 0.14327 -0.19202 -0.1144 -0.042012 -0.087185 0.049028 0.090706 0.067229 -0.066426
3295 0.070706 -0.2605 -0.17926 -0.075192 -0.12952 -0.074527 -0.075232 0.064198 -0.14025
3296 0.034279 -0.25249 -0.12468 -0.11068 -0.116 -0.023498 -0.004862 0.052032 -0.090633
3297 -0.048834 -0.28766 -0.11106 -0.10783 -0.086461 0.010178 0.062911 0.057791 -0.11188
3298 -0.03396 -0.24084 -0.086961 -0.092883 -0.052866 0.0064015 0.1092 0.020701 -0.096817
3299 -0.049095 -0.26884 -0.1324 -0.076927 -0.077491 -0.017964 -0.0029153 -0.016561 -0.081799
3300 -0.042635 -0.21015 -0.12245 -0.069227 -0.065267 -0.0011624 0.088133 -0.0038234 -0.11916
3301 -0.05506 -0.23804 -0.13508 -0.094149 -0.075768 0.0054363 0.0015083 -0.013141 -0.15811
3302 0.022903 -0.27447 -0.13093 -0.10087 -0.085876 -0.033772 -0.0069651 -0.039321 -0.10715
3303 0.15483 -0.21987 -0.10236 -0.07236 -0.033082 0.0032285 0.17764 -0.045586 -0.13513
3304 0.20142 -0.20745 -0.11198 -0.060916 -0.058809 0.027041 0.082885 -0.025861 -0.079449
3305 0.15987 -0.2378 -0.14047 -0.078467 -0.074244 -0.063553 -0.042337 -0.018179 -0.11289
3306 0.15444 -0.23599 -0.10734 -0.076797 -0.087332 -0.049335 -0.091106 -0.018366 -0.083622
3307 0.091058 -0.17308 -0.11738 -0.056717 -0.098529 -0.026645 0.053859 0.035805 -0.12582
3308 0.056527 -0.22673 -0.095227 -0.068199 -0.037459 0.025652 -0.023382 0.056339 -0.06711
3309 0.0025048 -0.23388 -0.13139 -0.079217 -0.069212 -0.0099796 0.041379 0.081002 -0.091905
3310 -0.040061 -0.28869 -0.15121 -0.05736 -0.096543 -0.077486 -0.1169 0.06686 -0.12147
3311 0.0043596 -0.21123 -0.095172 -0.091984 -0.063427 0.0021827 -0.034143 0.027621 -0.13211
3312 -0.038249 -0.27509 -0.17684 -0.073826 -0.11868 -0.06678 -0.030809 0.003098 -0.049932
3313 -0.044821 -0.2462 -0.13402 -0.089813 -0.052595 -0.037206 -0.13189 -0.025041 -0.17721
3314 0.042684 -0.25212 -0.1294 -0.074116 -0.06218 -0.023105 -0.044662 -0.023088 -0.055336
3315 0.10934 -0.23768 -0.13728 -0.046462 -0.065736 -0.089265 -0.0541 -0.047096 -0.098754
3316 0.15006 -0.27264 -0.16299 -0.084785 -0.073539 -0.07249 -0.024811 -0.04826 -0.12116
3317 0.1665 -0.29726 -0.20173 -0.068375 -0.097661 -0.13697 -0.13238 -0.067915 -0.16018
3318 0.13597 -0.24666 -0.17082 -0.042771 -0.075568 -0.12381 -0.11339 -0.056207 -0.12829
3319 0.10424 -0.203 -0.10749 -0.052649 -0.06259 -0.062759 -0.046737 -0.033625 -0.14913
3320 0.00072978 -0.28021 -0.19587 -0.063108 -0.11472 -0.16026 -0.1684 -0.024905 -0.13439
3321 0.0090537 -0.24688 -0.16623 -0.043946 -0.04513 -0.1178 -0.092965 0.053041 -0.15277
3322 -0.02483 -0.26477 -0.15075 -0.054812 -0.066314 -0.10161 -0.069303 0.087602 -0.11612
3323 5.2584e-05 -0.26661 -0.17669 -0.046584 -0.040669 -0.11767 -0.045124 0.042231 -0.16984
3324 -0.02678 -0.29211 -0.1792 -0.075134 -0.047416 -0.091111 -0.073855 0.047679 -0.14796
3325 0.023221 -0.19723 -0.12317 -0.029509 -0.021662 -0.054899 -0.058423 0.027605 -0.13505
3326 0.0051098 -0.24644 -0.16892 -0.04223 -0.02571 -0.062851 -0.087741 -0.015676 -0.15953
3327 -0.067081 -0.28595 -0.19078 -0.0718 -0.028075 -0.13543 -0.086089 -0.046205 -0.14477
3328 -0.012583 -0.22067 -0.15433 -0.044084 -0.0043108 -0.076166 -0.087274 -0.042324 -0.15704
3329 -0.014019 -0.25871 -0.14723 -0.06233 -0.051488 -0.11559 -0.0040601 -0.065043 -0.10167
3330 -0.036758 -0.22508 -0.17169 -0.066087 -0.015404 -0.091381 -0.040699 -0.045101 -0.16895
3331 0.01139 -0.17506 -0.11346 -0.017002 0.016489 -0.049183 -0.031793 -0.040518 -0.12787
3332 -0.062118 -0.24203 -0.15531 -0.041923 -0.0047516 -0.12623 -0.15792 -0.048715 -0.12583
3333 -0.044356 -0.28836 -0.19006 -0.06502 0.0012926 -0.13566 -0.13013 -0.070444 -0.17439
3334 -0.12056 -0.31518 -0.2184 -0.09291 -0.054399 -0.16799 -0.23555 -0.062376 -0.20454
3335 -0.044407 -0.24531 -0.18078 -0.047877 0.037295 -0.086523 -0.14278 -0.046527 -0.11135
3336 -0.080298 -0.29651 -0.18045 -0.051828 0.0064675 -0.13771 -0.17675 -0.090507 -0.18279
3337 -0.034812 -0.22653 -0.12731 -0.010143 0.069409 -0.089783 -0.11253 -0.029291 -0.16172
3338 -0.10156 -0.30747 -0.20895 -0.07557 0.032956 -0.15395 -0.17704 -0.068006 -0.19624
3339 -0.037887 -0.22408 -0.11033 -0.023069 0.056721 -0.033028 -0.09669 -0.046547 -0.16478
3340 -0.0946 -0.26804 -0.15383 -0.029708 0.0029499 -0.17824 -0.16013 -0.062223 -0.11441
3341 -0.075181 -0.23861 -0.19845 -0.034083 0.0009476 -0.18259 -0.13256 -0.043153 -0.17932
3342 -0.10086 -0.25024 -0.14243 -0.05957 0.027389 -0.13798 -0.19773 -0.066071 -0.14557
3343 -0.09206 -0.26078 -0.18284 -0.046493 0.012767 -0.16667 -0.15018 -0.088049 -0.1726
3344 -0.12965 -0.26112 -0.17754 -0.052255 0.028502 -0.18507 -0.068421 -0.069465 -0.15029
3345 -0.10161 -0.2668 -0.18206 -0.045563 -0.00087452 -0.18569 -0.16825 -0.086401 -0.15793
3346 -0.11111 -0.29707 -0.18383 -0.05085 0.006756 -0.2011 -0.21368 -0.095556 -0.17626
3347 -0.15617 -0.28132 -0.17503 -0.076305 0.0041639 -0.19397 -0.20306 -0.11564 -0.24068
3348 -0.099327 -0.2657 -0.17571 -0.056642 -0.020063 -0.15794 -0.21097 -0.095849 -0.21966
3349 -0.088766 -0.28096 -0.18273 -0.048799 -0.012369 -0.20761 -0.10925 -0.11117 -0.26017
3350 -0.12768 -0.28101 -0.19695 -0.06466 0.012925 -0.18887 -0.10906 -0.071744 -0.18959
3351 -0.13597 -0.32335 -0.23435 -0.075871 -0.0046691 -0.23239 -0.31223 -0.12413 -0.25445
3352 -0.055191 -0.19602 -0.10741 -0.013004 0.06081 -0.11052 0.03243 -0.03871 -0.17063
3353 -0.10717 -0.24479 -0.1207 -0.03887 0.050615 -0.14542 -0.081097 -0.076061 -0.16681
3354 -0.087857 -0.24758 -0.14441 -0.052203 0.027846 -0.13213 -0.10802 -0.094481 -0.15171
3355 -0.065066 -0.22599 -0.12311 -0.033881 0.076467 -0.077436 -0.085409 -0.099319 -0.18891
3356 -0.084279 -0.24706 -0.19053 -0.033197 0.035561 -0.14693 -0.19841 -0.11815 -0.19164
3357 -0.13876 -0.24333 -0.14479 -0.03202 0.060605 -0.16899 -0.20817 -0.1119 -0.20133
3358 -0.092297 -0.24689 -0.14486 -0.030126 0.051959 -0.17729 -0.25734 -0.093135 -0.16347
3359 -0.15573 -0.29946 -0.19241 -0.045104 -0.011365 -0.20314 -0.28526 -0.12008 -0.18033
3360 -0.085134 -0.25533 -0.16058 -0.015686 0.032923 -0.1592 -0.2445 -0.11086 -0.17463
3361 -0.11431 -0.21254 -0.11814 -0.041126 0.055829 -0.16849 -0.18181 -0.091787 -0.21428
3362 -0.22576 -0.31375 -0.23186 -0.11725 -0.036429 -0.25696 -0.37647 -0.14822 -0.22956
3363 -0.12575 -0.2608 -0.1558 -0.05084 0.00036381 -0.1714 -0.12464 -0.11131 -0.19217
3364 -0.12196 -0.25581 -0.17467 -0.054705 0.014271 -0.21851 -0.1872 -0.13479 -0.23135
3365 -0.1142 -0.25288 -0.15816 -0.06118 -0.016486 -0.20587 -0.26875 -0.13296 -0.25149
3366 -0.19957 -0.25569 -0.2168 -0.067626 0.0053863 -0.2537 -0.22729 -0.12804 -0.20139
3367 -0.12062 -0.23045 -0.14302 -0.074506 0.025371 -0.18418 -0.19819 -0.13381 -0.16124
3368 -0.13149 -0.25761 -0.16058 -0.052084 -0.0091675 -0.18365 -0.012611 -0.092268 -0.16554
3369 -0.16036 -0.21217 -0.14872 -0.040609 -0.00495 -0.18872 -0.26207 -0.11905 -0.16115
3370 -0.15349 -0.25707 -0.20622 -0.079417 -0.0049986 -0.22766 -0.25465 -0.14317 -0.22059
3371 -0.14316 -0.2669 -0.14238 -0.066552 -0.0014961 -0.15882 -0.13171 -0.12339 -0.13956
3372 -0.17892 -0.23621 -0.16985 -0.068534 -0.016551 -0.20667 -0.25991 -0.12475 -0.14296
3373 -0.16731 -0.257 -0.17789 -0.055885 -0.0015793 -0.23677 -0.10905 -0.16472 -0.19618
3374 -0.14859 -0.27771 -0.2013 -0.0523 -0.02816 -0.21369 -0.21001 -0.11233 -0.20239
3375 -0.14617 -0.25626 -0.18419 -0.071616 -0.04909 -0.2414 -0.16256 -0.13131 -0.17361
3376 -0.16144 -0.2586 -0.15833 -0.042008 -0.011535 -0.23388 -0.30909 -0.12714 -0.19679
3377 -0.22777 -0.30335 -0.23001 -0.072792 -0.063038 -0.24291 -0.26213 -0.18054 -0.24266
3378 -0.17255 -0.29028 -0.18144 -0.064561 -0.056041 -0.24247 -0.26369 -0.15399 -0.24529
3379 -0.15466 -0.28371 -0.18552 -0.062433 -0.0053557 -0.25655 -0.19179 -0.15424 -0.23672
3380 -0.18212 -0.28211 -0.22995 -0.06483 -0.038918 -0.24708 -0.26988 -0.1314 -0.21145
3381 -0.16619 -0.27932 -0.18274 -0.075102 0.020015 -0.25675 -0.20947 -0.15438 -0.15244
3382 -0.18014 -0.22484 -0.20364 -0.06782 -0.026869 -0.23528 -0.24042 -0.13326 -0.20825
3383 -0.20647 -0.25253 -0.23911 -0.080022 -0.069938 -0.2736 -0.22921 -0.17705 -0.19937
3384 -0.21269 -0.27226 -0.22662 -0.086138 -0.042113 -0.25974 -0.3782 -0.15753 -0.20992
3385 -0.16821 -0.23142 -0.18469 -0.030445 0.0041147 -0.23221 -0.19681 -0.16898 -0.22723
3386 -0.26618 -0.29852 -0.25978 -0.087716 -0.092775 -0.30181 -0.40248 -0.16273 -0.21849
3387 -0.20388 -0.25528 -0.20801 -0.05298 -0.054754 -0.24065 -0.25254 -0.16401 -0.20032
3388 -0.2215 -0.30555 -0.24457 -0.095785 -0.060517 -0.26621 -0.32323 -0.18197 -0.22745
3389 -0.17765 -0.25347 -0.14382 -0.042779 -0.019142 -0.17908 -0.089189 -0.16296 -0.19696
3390 -0.20781 -0.22467 -0.15422 -0.079537 -0.047787 -0.21186 -0.19774 -0.14662 -0.21644
3391 -0.1973 -0.29794 -0.14468 -0.063739 -0.04581 -0.23402 -0.20146 -0.14742 -0.1632
3392 -0.18173 -0.28226 -0.17391 -0.035648 -0.046283 -0.27663 -0.24243 -0.15281 -0.23494
3393 -0.17706 -0.24639 -0.14607 -0.037734 0.0022346 -0.26591 -0.37653 -0.14575 -0.21535
3394 -0.23743 -0.25115 -0.15865 -0.059492 -0.086515 -0.25444 -0.35201 -0.16435 -0.22948
3395 -0.181 -0.26457 -0.1513 -0.057925 -0.057319 -0.20909 -0.19662 -0.18647 -0.25472
3396 -0.19885 -0.25954 -0.1301 -0.056652 -0.036943 -0.28138 -0.24206 -0.15214 -0.19995
3397 -0.15649 -0.23233 -0.14461 -0.065064 -0.02126 -0.27653 -0.23417 -0.13354 -0.17514
3398 -0.1773 -0.22128 -0.14387 -0.042231 0.0092125 -0.23778 -0.15999 -0.14102 -0.22859
3399 -0.15703 -0.1305 -0.16431 -0.064175 -0.053346 -0.2486 -0.22468 -0.14318 -0.19816
3400 -0.16251 -0.058636 -0.16022 -0.064149 -0.012426 -0.27698 -0.17129 -0.16456 -0.19904
3401 -0.17661 -0.092508 -0.16871 -0.070753 -0.048262 -0.27295 -0.29797 -0.13378 -0.21251
3402 -0.16174 -0.08857 -0.14955 -0.067621 -0.049743 -0.23943 -0.24161 -0.14407 -0.20393
3403 -0.16887 -0.19471 -0.1514 -0.046704 -0.051098 -0.27642 -0.26539 -0.18287 -0.21955
3404 -0.21662 -0.25692 -0.17975 -0.051846 -0.041217 -0.31564 -0.30026 -0.16607 -0.23666
3405 -0.22552 -0.24575 -0.1564 -0.073125 -0.050066 -0.24941 -0.31836 -0.13023 -0.16187
3406 -0.20571 -0.20044 -0.12875 -0.034148 -0.052278 -0.26104 -0.23728 -0.13139 -0.13916
3407 -0.22881 -0.22991 -0.14573 -0.089625 -0.065538 -0.2468 -0.24892 -0.16911 -0.19334
3408 -0.20983 -0.22954 -0.12587 -0.056639 -0.043383 -0.26201 -0.26857 -0.16516 -0.21675
3409 -0.20596 -0.24186 -0.10619 -0.076381 -0.06428 -0.25372 -0.30007 -0.15711 -0.19309
3410 -0.22629 -0.22138 -0.090312 -0.041878 -0.042821 -0.24344 -0.29787 -0.16202 -0.21006
3411 -0.18218 -0.21481 -0.069685 -0.06031 -0.054965 -0.2361 -0.23678 -0.12871 -0.14364
3412 -0.25356 -0.2217 -0.087608 -0.055217 -0.060866 -0.2805 -0.24492 -0.1461 -0.27167
3413 -0.25201 -0.23137 -0.074296 -0.085591 -0.066774 -0.29716 -0.29904 -0.1751 -0.16434
3414 -0.23318 -0.15985 -0.070728 -0.075488 -0.074862 -0.25299 -0.26724 -0.16935 -0.18455
3415 -0.19029 -0.077856 -0.10038 -0.04835 -0.042098 -0.31692 -0.32379 -0.14591 -0.19458
3416 -0.21127 0.0082653 -0.091067 -0.070414 -0.070428 -0.28629 -0.28164 -0.18463 -0.22777
3417 -0.18915 -0.026504 -0.079742 -0.094348 -0.089097 -0.335 -0.34255 -0.19231 -0.24187
3418 -0.1962 -0.072581 -0.029473 -0.069861 -0.073335 -0.31492 -0.27949 -0.17054 -0.20154
3419 -0.20555 -0.13554 -0.038105 -0.059219 -0.074057 -0.28547 -0.26441 -0.15171 -0.19495
3420 -0.20992 -0.14099 -0.017355 -0.067935 -0.055427 -0.24767 -0.17448 -0.18215 -0.20391
3421 -0.21607 -0.19069 -0.049628 -0.0972 -0.087555 -0.27093 -0.22989 -0.20614 -0.27065
3422 -0.21869 -0.19987 -0.038135 -0.11693 -0.067585 -0.2744 -0.30833 -0.18512 -0.22032
3423 -0.16761 -0.17846 -0.019557 -0.07627 -0.082668 -0.30023 -0.25598 -0.16211 -0.17302
3424 -0.22518 -0.14499 -0.034797 -0.069017 -0.11143 -0.31712 -0.33656 -0.2082 -0.24329
3425 -0.20197 -0.065063 -0.032718 -0.088358 -0.097208 -0.26365 -0.26876 -0.17545 -0.24847
3426 -0.25236 0.0035849 -0.041575 -0.092342 -0.102 -0.30998 -0.40156 -0.19562 -0.21062
3427 -0.20841 0.022503 -0.04224 -0.086682 -0.084121 -0.27784 -0.32676 -0.18491 -0.25989
3428 -0.19961 0.093445 -0.0093562 -0.066715 -0.10206 -0.28623 -0.36529 -0.18108 -0.2503
3429 -0.2069 0.14561 -0.018082 -0.10828 -0.092743 -0.25564 -0.35311 -0.20124 -0.24458
3430 -0.20923 0.069662 -0.042524 -0.051821 -0.056627 -0.31033 -0.30836 -0.18378 -0.21741
3431 -0.22527 -0.0097159 -0.01526 -0.081945 -0.14791 -0.31925 -0.30514 -0.19201 -0.22513
3432 -0.22286 -0.010417 0.024052 -0.10352 -0.067484 -0.25747 -0.33635 -0.17175 -0.21733
3433 -0.19923 -0.055659 -0.027191 -0.054879 -0.0702 -0.27465 -0.32101 -0.16766 -0.23282
3434 -0.18439 -0.024687 0.014302 -0.052352 -0.071341 -0.25094 -0.24523 -0.16515 -0.236
3435 -0.15256 -0.011847 0.04065 -0.047089 -0.033827 -0.25661 -0.22259 -0.17415 -0.2389
3436 -0.16117 0.082317 0.036327 -0.084446 -0.10445 -0.28743 -0.23598 -0.1661 -0.21437
3437 -0.19881 0.19084 0.041098 -0.067682 -0.10426 -0.24049 -0.23434 -0.16314 -0.18742
3438 -0.17561 0.15122 0.017023 -0.033831 -0.094743 -0.26081 -0.2234 -0.1849 -0.19801
3439 -0.16196 0.21201 0.0043769 -0.072373 -0.084331 -0.2865 -0.17875 -0.19086 -0.19422
3440 -0.17505 0.17225 0.041211 -0.091242 -0.065196 -0.26362 -0.22421 -0.18931 -0.17396
3441 -0.22207 0.15056 -0.019732 -0.11327 -0.12038 -0.31584 -0.39119 -0.18447 -0.23406
3442 -0.20612 0.19587 0.060927 -0.068348 -0.053183 -0.27356 -0.27788 -0.13619 -0.23638
3443 -0.17446 0.20868 0.044054 -0.05311 -0.083878 -0.26136 -0.20223 -0.15725 -0.18257
3444 -0.189 0.25019 0.031167 -0.093308 -0.080245 -0.32061 -0.19678 -0.17577 -0.17397
3445 -0.20756 0.23101 0.041495 -0.092182 -0.11427 -0.23654 -0.20077 -0.22053 -0.22793
3446 -0.20645 0.26731 0.019169 -0.063307 -0.088266 -0.30047 -0.18078 -0.19492 -0.20491
3447 -0.24131 0.20944 0.0069417 -0.090224 -0.11605 -0.2844 -0.31199 -0.19312 -0.21188
3448 -0.21717 0.19906 0.034067 -0.075603 -0.1012 -0.3377 -0.251 -0.17974 -0.2196
3449 -0.18618 0.27491 0.065301 -0.065189 -0.12014 -0.28605 -0.33386 -0.17825 -0.20685
3450 -0.21097 0.23358 0.031604 -0.10911 -0.16019 -0.31302 -0.34207 -0.19152 -0.1896
3451 -0.19777 0.2511 0.09622 -0.085136 -0.091091 -0.27223 -0.066555 -0.19733 -0.23255
3452 -0.23357 0.26323 0.07924 -0.079282 -0.10032 -0.27486 -0.15852 -0.15303 -0.21106
3453 -0.25057 0.23227 0.031536 -0.086361 -0.11089 -0.31155 -0.047091 -0.23219 -0.20239
3454 -0.1897 0.29787 0.04012 -0.083589 -0.091433 -0.26122 -0.18154 -0.18134 -0.24104
3455 -0.15339 0.28853 0.003568 -0.068182 -0.075916 -0.26059 -0.147 -0.17687 -0.21834
3456 -0.21639 0.30063 0.022485 -0.082028 -0.058315 -0.2728 -0.20588 -0.10794 -0.21956
3457 -0.23438 0.26377 -0.0169 -0.098093 -0.11529 -0.29047 -0.21792 -0.087699 -0.18157
3458 -0.22171 0.26955 -0.035329 -0.091286 -0.098684 -0.30243 -0.07427 -0.089358 -0.24257
3459 -0.21429 0.14882 -0.014974 -0.097685 -0.15349 -0.29273 -0.14147 -0.06226 -0.21391
3460 -0.21056 0.093292 -0.06755 -0.10762 -0.097537 -0.32243 -0.071254 -0.054682 -0.2631
3461 -0.16438 0.1127 -0.031326 -0.061827 -0.10015 -0.29311 0.026184 -0.071659 -0.20511
3462 -0.23278 0.10564 -0.032396 -0.10386 -0.11422 -0.28993 0.12569 -0.12153 -0.25736
3463 -0.18018 0.14095 0.0051755 -0.058342 -0.084549 -0.27958 -0.11165 -0.084588 -0.13453
3464 -0.18443 0.29334 0.039693 -0.043225 -0.086488 -0.27841 -0.04136 -0.10204 -0.20223
3465 -0.22374 0.27179 0.015423 -0.091827 -0.12679 -0.29047 -0.092816 -0.16659 -0.23581
3466 -0.2571 0.22759 -0.027434 -0.11229 -0.14818 -0.30974 -0.13375 -0.16859 -0.173
3467 -0.22918 0.21102 0.02057 -0.11108 -0.095298 -0.20357 0.12718 -0.16323 -0.25174
3468 -0.19276 0.22553 0.030282 -0.080777 -0.081389 -0.1168 0.26031 -0.11838 -0.20377
3469 -0.19841 0.092249 -0.0065546 -0.067745 -0.092314 -0.19448 0.1264 -0.15366 -0.18429
3470 -0.221 0.081547 -0.03015 -0.097231 -0.14599 -0.058259 0.13691 -0.13504 -0.20881
3471 -0.24746 0.042088 -0.00052074 -0.10408 -0.12307 -0.12179 0.095341 -0.1596 -0.17766
3472 -0.22909 0.06701 -0.042686 -0.066622 -0.11995 -0.13836 -0.052656 -0.15959 -0.24032
3473 -0.1908 0.16741 0.043524 -0.054819 -0.032383 -0.1611 0.036251 -0.1187 -0.15305
3474 -0.1524 0.18971 0.064314 -0.051263 -0.064208 -0.15474 -0.035895 -0.12369 -0.22105
3475 -0.27871 0.03904 -0.074745 -0.083986 -0.13064 -0.23162 -0.059922 -0.090483 -0.20547
3476 -0.18507 0.17112 -0.0088714 -0.088704 -0.10458 -0.23824 0.092604 -0.065512 -0.246
3477 -0.21114 0.17659 0.026116 -0.10856 -0.12106 -0.24852 0.076938 -0.059091 -0.23088
3478 -0.24713 0.14316 0.034781 -0.071973 -0.12532 -0.28264 0.11807 -0.052989 -0.22735
3479 -0.19917 0.099332 0.045523 -0.091878 -0.10828 -0.23504 0.20519 -0.027123 -0.23569
3480 -0.18592 0.080261 0.045212 -0.070158 -0.083457 -0.18012 0.1307 -0.036996 -0.22445
3481 -0.20243 0.031947 -0.012168 -0.077544 -0.11447 -0.21216 0.14443 -0.10929 -0.24007
3482 -0.24389 0.044745 -0.0317 -0.10019 -0.14244 -0.25396 0.18773 -0.11984 -0.2922
3483 -0.19609 0.033272 0.0094241 -0.078165 -0.10358 -0.18476 0.29122 -0.11532 -0.23728
3484 -0.26439 0.013017 -0.014459 -0.10294 -0.13565 -0.11016 0.11136 -0.10746 -0.234
3485 -0.20139 0.04273 -0.0065916 -0.10984 -0.084944 -0.013655 0.41899 -0.1435 -0.25538
3486 -0.22349 0.080358 -0.024735 -0.092758 -0.098478 0.054671 0.30179 -0.11885 -0.15725
3487 -0.24758 0.059374 0.022957 -0.095002 -0.089621 -0.0090269 0.26485 -0.15663 -0.27141
3488 -0.23094 0.02066 0.0038635 -0.082002 -0.090084 0.042178 0.31729 -0.15942 -0.23189
3489 -0.24105 -0.012428 -0.0026642 -0.096957 -0.11731 0.034773 0.19495 -0.13847 -0.26591
3490 -0.16391 0.028508 0.027184 -0.07365 -0.063676 0.13546 0.27533 -0.09537 -0.17963
3491 -0.25448 -0.036552 -0.047289 -0.091348 -0.10028 0.10267 0.29025 -0.14393 -0.2661
3492 -0.28977 -0.027794 -0.038792 -0.1365 -0.11074 0.0377 0.25069 -0.16455 -0.26805
3493 -0.21723 0.0021281 -0.033391 -0.12104 -0.13127 0.069539 0.33831 -0.15282 -0.26226
3494 -0.23113 -0.0011636 -0.068691 -0.12461 -0.11114 0.053736 0.14568 -0.14663 -0.22315
3495 -0.066986 -0.030669 -0.0044444 -0.11907 -0.09989 0.055443 0.21534 -0.15898 -0.21388
3496 0.057886 -0.020528 -0.07129 -0.081805 -0.11673 0.10947 0.28267 -0.13872 -0.20387
3497 -0.0080298 -0.021406 -0.067262 -0.12465 -0.1024 0.11951 0.25026 -0.15067 -0.22486
3498 0.057643 0.040844 -0.0057837 -0.099136 -0.13044 0.11342 0.26588 -0.15637 -0.28013
3499 -0.025107 -0.041675 -0.022796 -0.098511 -0.11839 0.062324 0.066052 -0.13764 -0.27742
3500 0.0088527 0.0356 0.066896 -0.060133 -0.040166 0.11976 0.417 -0.13058 -0.21498
3501 -0.083481 0.059004 -0.009352 -0.085491 -0.050332 0.13838 0.3556 -0.14169 -0.25658
3502 -0.13239 -0.027509 -0.055732 -0.072098 -0.10186 0.13099 0.29907 -0.1164 -0.22826
3503 -0.16587 -0.079055 -0.073566 -0.14409 -0.1151 0.092171 0.37256 -0.1467 -0.25111
3504 -0.14348 -0.0094914 -0.036706 -0.10965 -0.10314 0.20532 0.38193 -0.14118 -0.2347
3505 -0.10968 -0.0026665 -0.086415 -0.078799 -0.072103 0.12458 0.30784 -0.15565 -0.25244
3506 -0.16364 -0.0083619 -0.093465 -0.11304 -0.09229 0.12744 0.37401 -0.16813 -0.25982
3507 -0.1565 -0.072592 -0.07927 -0.12419 -0.11063 0.13907 0.2972 -0.17199 -0.21835
3508 -0.1278 0.0075138 -0.026061 -0.087554 -0.091437 0.26221 0.38816 -0.1572 -0.22445
3509 -0.094226 -0.047004 -0.086541 -0.088968 -0.10544 0.22439 0.32903 -0.14856 -0.22523
3510 0.028484 0.017629 -0.01955 -0.073743 -0.073667 0.19981 0.54531 -0.14511 -0.20876
3511 0.075872 -0.08254 -0.084032 -0.11379 -0.14015 0.11038 0.16684 -0.14664 -0.25279
3512 0.12396 -0.0087334 -0.021997 -0.093755 -0.075114 0.19347 0.37486 -0.15481 -0.2219
3513 0.099898 -0.079934 -0.091721 -0.11161 -0.14108 0.12545 0.29508 -0.15586 -0.22148
3514 0.12979 -0.021593 -0.092704 -0.092491 -0.073976 0.18198 0.19998 -0.14312 -0.23051
3515 0.048128 -0.088903 -0.088095 -0.089127 -0.1144 0.13832 0.19461 -0.15263 -0.23946
3516 0.00090983 -0.045122 -0.072404 -0.09461 -0.11552 0.074937 0.11885 -0.16273 -0.18509
3517 0.0063578 -0.055221 -0.059196 -0.079593 -0.10204 0.11426 0.21166 -0.15985 -0.15596
3518 -0.070226 -0.10031 -0.14772 -0.1192 -0.11987 0.011994 0.088882 -0.18875 -0.28748
3519 -0.13844 -0.12433 -0.1286 -0.12369 -0.15279 0.020188 0.13664 -0.1828 -0.23768
3520 -0.095639 -0.099165 -0.11116 -0.096997 -0.12133 0.0053449 0.10068 -0.1743 -0.22263
3521 -0.057516 -0.12019 -0.091768 -0.096911 -0.11664 0.046146 0.16821 -0.17822 -0.21337
3522 -0.026631 -0.094003 -0.099819 -0.074485 -0.10644 0.0882 0.057313 -0.16458 -0.25543
3523 0.11781 -0.076175 -0.06599 -0.10045 -0.084354 0.18528 0.32086 -0.15353 -0.20465
3524 0.091604 -0.11124 -0.11566 -0.13332 -0.1564 0.094993 -0.023246 -0.19679 -0.2802
3525 0.18813 -0.086347 -0.067188 -0.08436 -0.11964 0.09777 0.23568 -0.15976 -0.20557
3526 0.16805 -0.049346 -0.081653 -0.094104 -0.10346 0.061444 0.14901 -0.20251 -0.21785
3527 0.1282 -0.10446 -0.092554 -0.10643 -0.10354 -0.0013725 0.17493 -0.1752 -0.21469
3528 0.16515 -0.11822 -0.12272 -0.11198 -0.11505 0.010149 0.015554 -0.17316 -0.22671
3529 0.17141 -0.068642 -0.094093 -0.098101 -0.081392 0.041191 0.12599 -0.19376 -0.22351
3530 0.10428 -0.12139 -0.12372 -0.10492 -0.11388 0.028556 0.064385 -0.19067 -0.30779
3531 0.10275 -0.073937 -0.10949 -0.10225 -0.11196 0.027011 0.1292 -0.1843 -0.24066
3532 0.2245 -0.086631 -0.080892 -0.070611 -0.080031 0.04833 0.14079 -0.17512 -0.22841
3533 0.15804 -0.17897 -0.17694 -0.12 -0.11952 3.4359e-05 0.094733 -0.20667 -0.22319
3534 0.19346 -0.12135 -0.10255 -0.076226 -0.096558 0.083208 0.087865 -0.15017 -0.26808
3535 0.16112 -0.13825 -0.16513 -0.12285 -0.14414 -0.0077014 -0.01476 -0.20185 -0.28381
3536 0.11356 -0.099811 -0.084124 -0.11699 -0.11459 -0.027741 0.06962 -0.1729 -0.24504
3537 0.051067 -0.17344 -0.13251 -0.1101 -0.12763 -0.047277 0.084967 -0.19551 -0.21304
3538 0.0079139 -0.10406 -0.12592 -0.094473 -0.13132 -0.03445 0.034616 -0.20836 -0.25351
3539 0.011275 -0.16353 -0.16489 -0.12079 -0.13909 -0.045043 -0.072922 -0.19635 -0.22243
3540 -0.023231 -0.14008 -0.13095 -0.10218 -0.12145 -0.043514 0.028124 -0.16301 -0.22669
3541 -0.048118 -0.14568 -0.17218 -0.13626 -0.12281 -0.077832 -0.012988 -0.20159 -0.21305
3542 0.13757 -0.094771 -0.10871 -0.10566 -0.13663 -0.013824 -0.018395 -0.16486 -0.19238
3543 0.18822 -0.15678 -0.19488 -0.11995 -0.13881 -0.063167 -0.085199 -0.20491 -0.26028
3544 0.24231 -0.13884 -0.13651 -0.093609 -0.095898 -0.023504 -0.002913 -0.18181 -0.21472
3545 0.18398 -0.11343 -0.1287 -0.12485 -0.1012 -0.063642 0.11553 -0.23455 -0.22549
3546 0.13966 -0.18885 -0.19392 -0.13656 -0.15316 -0.07902 -0.07178 -0.17986 -0.18587
3547 0.12116 -0.14687 -0.15198 -0.10246 -0.11239 -0.030778 0.049066 -0.20476 -0.22022
3548 0.064047 -0.15572 -0.14067 -0.10728 -0.16646 -0.089554 -0.032458 -0.18689 -0.16713
3549 -0.022461 -0.20637 -0.20922 -0.16672 -0.18076 -0.13319 -0.20702 -0.19204 -0.23225
3550 0.038152 -0.15309 -0.14086 -0.10395 -0.13126 -0.074102 -0.054823 -0.18376 -0.25883
3551 -0.044774 -0.20883 -0.2012 -0.14425 -0.17674 -0.13535 -0.14572 -0.19854 -0.23847
3552 0.059481 -0.1229 -0.10598 -0.08463 -0.11835 -0.064777 0.038454 -0.16419 -0.19833
3553 -0.016672 -0.18587 -0.19732 -0.13944 -0.15307 -0.15812 -0.084434 -0.17648 -0.26335
3554 0.026045 -0.16996 -0.18069 -0.096508 -0.1352 -0.11718 -0.087136 -0.18329 -0.22115
3555 0.062586 -0.19019 -0.19566 -0.12782 -0.1009 -0.077906 -0.10088 -0.19637 -0.16907
3556 0.13992 -0.1937 -0.18303 -0.13156 -0.123 -0.11129 -0.15488 -0.195 -0.29265
3557 0.16648 -0.14486 -0.13872 -0.11253 -0.12535 -0.046822 -0.075289 -0.20953 -0.23541
3558 0.062637 -0.20929 -0.19952 -0.12854 -0.1657 -0.12778 -0.17378 -0.20769 -0.25979
3559 0.03372 -0.18995 -0.18854 -0.12391 -0.14313 -0.18647 -0.075623 -0.22817 -0.21376
3560 0.048866 -0.1972 -0.16279 -0.079401 -0.12878 -0.1018 -0.012235 -0.19974 -0.2167
3561 0.02524 -0.21824 -0.18779 -0.11739 -0.15012 -0.12677 -0.015257 -0.20377 -0.21085
3562 0.038123 -0.22068 -0.22908 -0.11749 -0.10232 -0.14015 -0.20881 -0.21812 -0.21507
3563 0.014542 -0.22479 -0.15895 -0.10057 -0.10396 -0.11222 0.0010568 -0.20043 -0.1024
3564 0.017146 -0.19518 -0.14451 -0.086385 -0.13281 -0.13093 0.025947 -0.19056 -0.16684
3565 -0.0075286 -0.21227 -0.20515 -0.12172 -0.14961 -0.16932 0.0056133 -0.20429 -0.17864
3566 -0.03698 -0.22792 -0.20299 -0.12775 -0.14407 -0.13788 -0.12065 -0.21571 -0.23528
3567 0.014621 -0.25162 -0.18917 -0.11919 -0.16181 -0.14014 -0.15761 -0.21688 -0.23287
3568 -0.018457 -0.20996 -0.21124 -0.11093 -0.15341 -0.14629 -0.17087 -0.21081 -0.25434
3569 -0.038477 -0.25725 -0.20388 -0.11811 -0.16997 -0.16477 -0.09353 -0.21773 -0.191
3570 0.026591 -0.22528 -0.2141 -0.078886 -0.18077 -0.16777 -0.19608 -0.22776 -0.20341
3571 -0.02446 -0.199 -0.1831 -0.10499 -0.14589 -0.14163 -0.074373 -0.2028 -0.18604
3572 -0.079688 -0.31949 -0.28168 -0.15548 -0.23022 -0.24862 -0.21937 -0.24499 -0.14633
3573 -0.024012 -0.23898 -0.20333 -0.12699 -0.15711 -0.23639 -0.2606 -0.20306 -0.18883
3574 -0.044218 -0.26801 -0.25989 -0.14598 -0.17435 -0.18782 -0.24101 -0.20126 -0.17217
3575 -0.0067611 -0.18094 -0.20533 -0.076497 -0.13244 -0.20304 -0.2085 -0.16837 -0.12125
3576 -0.019793 -0.21532 -0.18146 -0.13274 -0.15096 -0.20314 -0.19461 -0.19274 -0.067342
3577 -0.044689 -0.25423 -0.24551 -0.14083 -0.16053 -0.24499 -0.19027 -0.2404 -0.15418
3578 -0.060645 -0.23629 -0.20686 -0.10576 -0.17296 -0.18425 -0.30612 -0.21801 -0.23101
3579 -0.030236 -0.22297 -0.17451 -0.11047 -0.13848 -0.19107 -0.16408 -0.20186 -0.12476
3580 -0.064964 -0.25427 -0.24942 -0.11443 -0.17275 -0.23715 -0.22171 -0.19951 -0.1872
3581 -0.098492 -0.24577 -0.20367 -0.12675 -0.18962 -0.26028 -0.27571 -0.21565 -0.18347
3582 -0.054253 -0.21944 -0.18642 -0.092277 -0.13794 -0.18525 -0.13685 -0.20607 -0.033851
3583 -0.097363 -0.28882 -0.24276 -0.13712 -0.21077 -0.23632 -0.3258 -0.21785 -0.10517
3584 -0.064683 -0.18414 -0.18721 -0.097384 -0.15156 -0.20772 -0.06762 -0.20007 -0.011905
3585 -0.089176 -0.25903 -0.2248 -0.11992 -0.16629 -0.20708 -0.22658 -0.18384 -0.15017
3586 -0.078041 -0.23595 -0.22092 -0.12611 -0.15989 -0.23455 -0.15367 -0.19885 -0.10898
3587 -0.086324 -0.23775 -0.21461 -0.15567 -0.14591 -0.2412 -0.099305 -0.19087 -0.13355
3588 -0.064193 -0.22179 -0.18194 -0.12082 -0.145 -0.16585 -0.062493 -0.2157 -0.066258
3589 -0.15249 -0.26974 -0.24971 -0.12189 -0.19132 -0.27804 -0.22386 -0.22555 -0.12499
3590 -0.14486 -0.29965 -0.2724 -0.1519 -0.20056 -0.267 -0.30296 -0.19542 -0.10467
3591 -0.092214 -0.29869 -0.235 -0.12886 -0.19206 -0.23005 -0.20192 -0.19471 -0.13125
3592 -0.11296 -0.29657 -0.25735 -0.12963 -0.1685 -0.24933 -0.30033 -0.21496 -0.15035
3593 -0.11963 -0.23519 -0.21011 -0.11197 -0.1597 -0.21919 -0.2218 -0.1981 -0.16024
3594 -0.11403 -0.18931 -0.21134 -0.10169 -0.15625 -0.17597 -0.21231 -0.20855 -0.13151
3595 -0.15129 -0.27839 -0.26208 -0.12212 -0.2037 -0.27872 -0.30129 -0.22482 -0.19731
3596 -0.092632 -0.21886 -0.2134 -0.098782 -0.133 -0.18432 -0.18174 -0.212 -0.16913
3597 -0.14973 -0.27139 -0.21051 -0.13661 -0.16159 -0.23551 -0.25572 -0.20208 -0.21226
3598 -0.073713 -0.20244 -0.12943 -0.092247 -0.12674 -0.17913 -0.21521 -0.18418 -0.047529
3599 -0.15343 -0.28649 -0.23095 -0.13627 -0.20237 -0.25178 -0.28782 -0.19111 -0.047297
3600 -0.17146 -0.30562 -0.27381 -0.13975 -0.17058 -0.25283 -0.32427 -0.2013 -0.027733
3601 -0.1535 -0.3012 -0.26223 -0.12521 -0.16651 -0.29681 -0.29333 -0.20153 0.013414
3602 -0.1204 -0.23031 -0.22757 -0.11806 -0.15971 -0.25707 -0.18852 -0.1948 -0.0045729
3603 -0.1325 -0.21133 -0.1796 -0.10878 -0.12685 -0.1746 -0.17044 -0.21715 -0.046055
3604 -0.14801 -0.24208 -0.23641 -0.12092 -0.18864 -0.27846 -0.12553 -0.21875 -0.14435
3605 -0.15957 -0.25709 -0.22913 -0.10632 -0.15458 -0.26566 -0.30542 -0.21598 -0.10467
3606 -0.13789 -0.2315 -0.19032 -0.11519 -0.14266 -0.24662 -0.16619 -0.18373 -0.11039
3607 -0.19484 -0.31887 -0.24896 -0.14033 -0.17631 -0.26007 -0.2638 -0.18896 -0.21273
3608 -0.17639 -0.26879 -0.22464 -0.15004 -0.082855 -0.25799 -0.33919 -0.21751 -0.13884
3609 -0.18584 -0.2745 -0.22207 -0.11891 -0.093197 -0.24577 -0.18025 -0.21967 -0.13022
3610 -0.18279 -0.23706 -0.20411 -0.1186 -0.089736 -0.24312 -0.14017 -0.19527 -0.12595
3611 -0.17704 -0.26985 -0.22788 -0.11542 -0.11492 -0.28077 -0.16333 -0.25442 -0.18456
3612 -0.17237 -0.29745 -0.24213 -0.12287 -0.10393 -0.28865 -0.30208 -0.2117 -0.17313
3613 -0.12999 -0.2379 -0.22013 -0.11598 -0.1017 -0.24781 -0.19806 -0.24263 -0.14873
3614 -0.15113 -0.25541 -0.20364 -0.10921 -0.12919 -0.27033 -0.27203 -0.20667 -0.1429
3615 -0.18478 -0.34391 -0.24798 -0.1232 -0.14782 -0.25492 -0.33107 -0.22821 -0.1779
3616 -0.15953 -0.29118 -0.24849 -0.10323 -0.13498 -0.30643 -0.32403 -0.23985 -0.17368
3617 -0.17191 -0.28953 -0.22394 -0.11435 -0.11228 -0.27002 -0.24249 -0.22142 -0.10706
3618 -0.17315 -0.27649 -0.25219 -0.098851 -0.11726 -0.28193 -0.27224 -0.22568 -0.15863
3619 -0.15904 -0.26323 -0.25162 -0.14008 -0.12535 -0.26955 -0.26057 -0.20994 -0.12974
3620 -0.226 -0.3234 -0.28405 -0.15022 -0.16983 -0.33071 -0.33464 -0.26461 -0.20152
3621 -0.19213 -0.29777 -0.26824 -0.13594 -0.17075 -0.34461 -0.32798 -0.21365 -0.14481
3622 -0.17276 -0.31279 -0.25491 -0.13795 -0.16039 -0.28302 -0.24408 -0.23547 -0.11866
3623 -0.1525 -0.19609 -0.19855 -0.11113 -0.1266 -0.23341 -0.25005 -0.1844 -0.12781
3624 -0.1786 -0.28804 -0.23734 -0.14472 -0.14791 -0.27016 -0.2653 -0.1591 -0.16535
3625 -0.20601 -0.2975 -0.2468 -0.10997 -0.17016 -0.27591 -0.29493 -0.14258 -0.17577
3626 -0.21513 -0.32288 -0.29229 -0.14079 -0.15448 -0.30228 -0.41904 -0.14214 -0.18668
3627 -0.2369 -0.26006 -0.2118 -0.14084 -0.13427 -0.2999 -0.22031 -0.14554 -0.18118
3628 -0.16459 -0.25398 -0.18009 -0.094341 -0.11952 -0.23347 -0.19632 -0.13257 -0.029794
3629 -0.24849 -0.31815 -0.22006 -0.12618 -0.13656 -0.28386 -0.34738 -0.11695 0.0041636
3630 -0.20552 -0.2534 -0.14525 -0.073894 -0.048601 -0.25526 -0.25229 -0.078077 0.073794
3631 -0.22025 -0.24922 -0.17047 -0.10655 -0.089908 -0.25147 -0.21983 -0.08638 0.075551
3632 -0.18483 -0.12223 -0.077136 -0.074962 -0.04195 -0.26736 -0.13959 -0.029038 0.12265
3633 -0.14313 0.034113 -0.020654 -0.073183 -0.0043182 -0.11481 0.012735 0.025787 0.17924
3634 -0.20076 -0.023439 -0.056595 -0.10149 -0.016551 -0.053646 -0.028854 0.036634 0.20045
3635 -0.084552 0.12947 0.024769 -0.063034 0.068772 0.037821 0.13789 0.078901 0.2846
3636 0.042656 0.16928 0.052965 -0.044118 0.023579 0.11182 0.17981 0.071173 0.2776
3637 0.14416 0.27818 0.14536 0.0001856 0.090294 0.22191 0.22564 0.12216 0.35986
3638 0.12059 0.30598 0.13693 -0.033052 0.068655 0.20275 0.31134 0.12666 0.40157
3639 0.17334 0.37583 0.13482 -0.0064796 0.13163 0.31566 0.2232 0.15331 0.37535
3640 0.24299 0.49104 0.1798 0.014829 0.13849 0.41586 0.41129 0.16184 0.47342
3641 0.25269 0.44915 0.18758 0.0020235 0.15706 0.41331 0.54312 0.19755 0.49826
3642 0.29697 0.48272 0.21502 0.040178 0.19767 0.39146 0.50169 0.18368 0.47466
3643 0.33206 0.51497 0.2275 0.023894 0.17896 0.43375 0.52706 0.1954 0.51501
3644 0.34926 0.55488 0.32573 0.062869 0.20464 0.50678 0.69197 0.22525 0.55133
3645 0.34366 0.60864 0.28578 0.04853 0.22134 0.46754 0.70234 0.25582 0.56593
3646 0.42478 0.70951 0.36718 0.089115 0.28566 0.60779 0.82931 0.2608 0.521
3647 0.3877 0.63714 0.26891 0.047743 0.19606 0.48156 0.61146 0.25376 0.60936
3648 0.41591 0.58112 0.29321 0.089202 0.2885 0.52917 0.53806 0.266 0.56848
3649 0.52105 0.84656 0.39143 0.12904 0.33875 0.62488 0.90935 0.30086 0.64977
3650 0.46311 0.72861 0.36241 0.10609 0.30564 0.62611 0.82967 0.36328 0.68241
3651 0.47949 0.70686 0.32454 0.098966 0.28524 0.61184 0.63523 0.32534 0.67068
3652 0.46844 0.77759 0.39382 0.13136 0.31512 0.64763 0.83269 0.36287 0.65799
3653 0.60861 0.88243 0.43853 0.20357 0.4489 0.74034 1.1565 0.40469 0.73072
3654 0.52983 0.81992 0.41117 0.15592 0.31869 0.66963 0.87673 0.36596 0.71943
3655 0.52227 0.6755 0.39161 0.11098 0.28423 0.5914 0.63448 0.37888 0.84605
3656 0.53696 0.76786 0.38316 0.15013 0.35869 0.71751 0.75166 0.32954 0.68972
3657 0.62252 0.7475 0.39331 0.17365 0.38218 0.65643 0.74206 0.43422 0.76931
3658 0.54102 0.77602 0.41391 0.17504 0.34543 0.68443 0.9167 0.43192 0.79162
3659 0.6228 0.85131 0.42134 0.17612 0.36657 0.72612 0.84573 0.40069 0.63708
3660 0.62903 0.7482 0.36351 0.1577 0.38169 0.71665 0.67779 0.39305 0.82102
3661 0.57572 0.80889 0.37176 0.1597 0.39014 0.74969 0.8545 0.38409 0.82849
3662 0.59189 0.79177 0.42374 0.16892 0.37914 0.69316 0.70356 0.41721 0.78488
3663 0.57455 0.70316 0.40543 0.10159 0.28953 0.61995 0.86557 0.37824 0.75697
3664 0.53786 0.7634 0.37036 0.12351 0.35228 0.66964 0.90533 0.41198 0.71166
3665 0.57802 0.7281 0.34981 0.15281 0.32855 0.67503 0.83722 0.41221 0.64806
3666 0.66797 0.80437 0.38145 0.18088 0.3575 0.69951 0.82037 0.3935 0.8347
3667 0.6061 0.75169 0.34662 0.15112 0.36021 0.68758 1.0862 0.3905 0.80156
3668 0.65343 0.8284 0.44214 0.18853 0.37923 0.69332 0.64949 0.40669 0.85347
3669 0.67346 0.87533 0.3944 0.19603 0.39053 0.73573 0.85434 0.42213 0.69863
3670 0.67085 0.79484 0.42697 0.20324 0.38617 0.74282 0.92202 0.44376 0.8801
3671 0.58701 0.80913 0.38494 0.17194 0.38103 0.69566 0.98849 0.40068 0.94256
3672 0.67913 0.84668 0.46459 0.18161 0.35763 0.75463 0.8428 0.46282 0.8359
3673 0.61951 0.7605 0.4077 0.18415 0.36007 0.68266 0.78227 0.42488 0.80905
3674 0.56151 0.69498 0.31469 0.12201 0.3093 0.65711 0.56031 0.42909 0.83274
3675 0.64206 0.71468 0.35904 0.13915 0.34895 0.7051 0.55056 0.39984 0.72775
3676 0.59872 0.74278 0.35825 0.17863 0.3649 0.70673 0.93483 0.36876 0.80397
3677 0.63526 0.85643 0.44646 0.20549 0.35159 0.79529 0.71657 0.39668 0.82435
3678 0.65662 0.78408 0.40436 0.1795 0.36557 0.66987 0.80228 0.42895 0.76807
3679 0.60877 0.76698 0.42689 0.16691 0.32059 0.68411 0.92864 0.35079 0.79285
3680 0.62944 0.76839 0.39764 0.17268 0.36128 0.71561 0.71138 0.39663 0.77722
3681 0.64214 0.78608 0.37763 0.20459 0.37717 0.71107 0.75953 0.43095 0.74107
3682 0.60484 0.73814 0.38853 0.1516 0.36388 0.71414 0.66267 0.37182 0.75698
3683 0.56224 0.66083 0.3211 0.13821 0.27136 0.66225 0.72447 0.35524 0.74052
3684 0.69348 0.803 0.42015 0.19503 0.37986 0.73365 0.86481 0.40088 0.73905
3685 0.67389 0.76319 0.40098 0.16968 0.35645 0.7075 0.69874 0.38722 0.85759
3686 0.58591 0.78652 0.43829 0.15345 0.35969 0.70707 0.70634 0.35903 0.7567
3687 0.64668 0.75008 0.4088 0.16338 0.33352 0.67708 0.80288 0.37519 0.81693
3688 0.64013 0.68887 0.38477 0.18494 0.33699 0.64797 0.84913 0.37624 0.70658
3689 0.47348 0.6743 0.331 0.12317 0.29344 0.56101 0.53095 0.3315 0.55903
3690 0.5655 0.69641 0.34683 0.13747 0.32424 0.67918 0.70021 0.3558 0.72828
3691 0.62716 0.754 0.4145 0.15109 0.33043 0.72319 0.7412 0.33724 0.72202
3692 0.4255 0.50667 0.25342 0.093255 0.25057 0.55278 0.46305 0.3122 0.66221
3693 0.56912 0.62318 0.33484 0.1073 0.33339 0.5926 0.59646 0.34311 0.69769
3694 0.51678 0.58205 0.28655 0.14678 0.29117 0.59521 0.56886 0.35851 0.72024
3695 0.5041 0.62301 0.3053 0.10494 0.292 0.60068 0.62872 0.34328 0.58683
3696 0.5134 0.59481 0.28376 0.14047 0.27724 0.53827 0.48018 0.27652 0.62239
3697 0.53108 0.56883 0.32439 0.11132 0.27523 0.55711 0.56278 0.33135 0.66386
3698 0.53698 0.63117 0.35296 0.14191 0.31189 0.61463 0.67933 0.28949 0.61285
3699 0.492 0.59486 0.25104 0.1145 0.25196 0.52644 0.60764 0.28916 0.62288
3700 0.50529 0.53917 0.26447 0.13572 0.26324 0.57235 0.66794 0.27906 0.58245
3701 0.43158 0.47758 0.26095 0.10266 0.22752 0.49541 0.53888 0.25305 0.61459
3702 0.51546 0.48475 0.25157 0.11801 0.29187 0.53861 0.5095 0.28108 0.62443
3703 0.45158 0.51858 0.27069 0.097845 0.24573 0.48979 0.51857 0.25541 0.62287
3704 0.42198 0.50413 0.23159 0.093294 0.27091 0.54842 0.41572 0.18745 0.50942
3705 0.37745 0.46344 0.20656 0.12099 0.23233 0.46411 0.54298 0.22894 0.50968
3706 0.3768 0.47579 0.28085 0.097635 0.20484 0.49581 0.48319 0.25557 0.61073
3707 0.39623 0.42728 0.1976 0.0906 0.14956 0.40541 0.44645 0.20477 0.54189
3708 0.32845 0.34991 0.13879 0.05448 0.12095 0.35369 0.39878 0.22249 0.54146
3709 0.41554 0.42035 0.25212 0.091446 0.22168 0.48735 0.48396 0.22157 0.56598
3710 0.39804 0.44276 0.27514 0.14779 0.26751 0.49718 0.4952 0.25338 0.50987
3711 0.376 0.49547 0.2466 0.10324 0.24363 0.46574 0.50927 0.2297 0.54818
3712 0.37044 0.43082 0.18979 0.11054 0.25659 0.39263 0.4811 0.17416 0.51709
3713 0.31213 0.42209 0.19553 0.064811 0.22772 0.46943 0.4233 0.19815 0.43619
3714 0.39033 0.41869 0.2422 0.096837 0.20923 0.43208 0.55411 0.19683 0.53069
3715 0.2947 0.30584 0.1274 0.034873 0.15133 0.31757 0.29036 0.15705 0.33113
3716 0.29194 0.39485 0.14437 0.062554 0.13699 0.35338 0.24375 0.20098 0.47713
3717 0.2783 0.34175 0.13348 0.064129 0.15271 0.30583 0.40882 0.15336 0.52467
3718 0.25594 0.2439 0.068058 0.077369 0.088328 0.28497 0.24545 0.19524 0.35128
3719 0.22636 0.27727 0.11523 0.030989 0.11412 0.23039 0.24146 0.16083 0.47532
3720 0.26046 0.30818 0.10202 0.053622 0.14203 0.32321 0.37157 0.17391 0.47032
3721 0.27065 0.21506 0.070415 0.064952 0.12789 0.21041 0.2925 0.11685 0.38039
3722 0.23419 0.28612 0.11833 0.059895 0.14003 0.2984 0.29357 0.16465 0.43608
3723 0.28203 0.27246 0.058879 0.024106 0.13766 0.27897 0.20533 0.14607 0.36411
3724 0.27145 0.27418 0.070604 0.065519 0.13798 0.27619 0.20621 0.15212 0.39884
3725 0.27643 0.3213 0.12979 0.051409 0.17486 0.26638 0.3564 0.16199 0.46835
3726 0.20738 0.23886 0.064333 0.0083675 0.091921 0.20685 0.28109 0.10888 0.36696
3727 0.18183 0.22968 0.053105 -0.012661 0.056096 0.22839 0.11931 0.10486 0.31693
3728 0.19794 0.21666 0.069121 0.025449 0.064508 0.20628 0.28193 0.10381 0.29345
3729 0.14466 0.11297 -0.026292 0.0033144 0.043267 0.13107 0.056599 0.12244 0.31521
3730 0.14413 0.10142 0.0056724 0.026357 0.070176 0.063143 -0.049581 0.09385 0.26044
3731 0.16059 0.15616 0.075729 0.01444 0.056895 0.18458 0.27801 0.07575 0.29394
3732 0.12574 0.15728 0.050134 0.011457 0.020403 0.14333 0.1816 0.04197 0.37861
3733 0.10114 0.15527 -0.027309 -0.014773 0.063289 0.10197 0.016947 0.039094 0.30465
3734 0.10849 0.14474 0.022173 -8.8998e-05 0.049773 0.10891 0.073673 0.066957 0.2124
3735 0.079824 0.11861 0.0054283 -0.0055737 0.04373 0.10006 0.082805 0.043954 0.29054
3736 0.10423 0.17531 0.03628 -0.0035222 0.037608 0.075025 0.14854 0.068688 0.23507
3737 0.07611 0.038717 -0.026932 -0.020114 0.015377 0.057129 0.10483 0.065074 0.24037
3738 0.10998 0.12149 0.035439 0.01162 0.03726 0.091582 0.13698 0.020078 0.17881
3739 0.063292 0.093808 -0.025418 -0.0081462 0.035969 0.061573 -0.0033783 0.09277 0.286
3740 0.056733 0.074614 -0.01737 -0.02638 -0.0099839 0.047565 0.11456 -0.0022956 0.24047
3741 0.0074146 0.0064477 -0.059229 -0.033262 -0.012697 -0.010691 0.043021 0.006782 0.13707
3742 -0.0024617 -0.021118 -0.039052 -0.048944 -0.034727 0.0091521 -0.023502 -0.012215 0.13868
3743 0.031812 0.020552 -0.045304 -0.03553 -0.012961 -0.012327 -0.041843 -0.019312 0.18416
3744 -0.012447 -0.023487 -0.094734 -0.064109 -0.024257 -0.037012 -0.073334 -0.0080196 0.16516
3745 0.017799 0.024147 -0.074238 -0.016355 0.019008 -0.015513 -0.0179 0.0045646 0.16607
3746 0.038375 0.033326 -0.025004 -0.013359 0.027335 0.094155 0.17141 -0.014073 0.15368
3747 -0.038965 -0.016464 -0.097051 -0.038233 -0.040104 -0.050231 -0.07063 0.0008476 0.11922
3748 -0.032075 -0.046232 -0.054794 -0.05784 -0.0076777 0.015188 -0.001387 -0.029059 0.13789
3749 -0.051331 -0.0052652 -0.088102 -0.04774 -0.04403 -0.096443 -0.1111 -0.052877 0.16243
3750 -0.06483 -0.095452 -0.12211 -0.098657 -0.045325 -0.074051 -0.19764 -0.054612 0.10627
3751 -0.082296 -0.031895 -0.11102 -0.094916 -0.075625 -0.088985 -0.073942 -0.045246 0.096131
3752 -0.041242 0.026474 -0.031615 -0.060586 -0.019488 -0.017235 0.19294 -0.033412 0.139
3753 -0.032464 -0.005118 -0.072191 -0.038547 -0.030092 -0.013916 0.0043391 -0.030333 0.15373
3754 -0.10148 -0.0824 -0.085149 -0.051704 -0.066983 -0.096868 -0.11026 -0.054508 0.1025
3755 -0.081809 -0.10049 -0.15253 -0.05901 -0.069212 -0.12752 -0.23731 -0.071663 -0.013873
3756 -0.042006 -0.0082875 -0.058499 -0.019296 -0.046684 -0.027256 0.0015124 -0.060889 0.034011
3757 -0.10345 -0.12406 -0.18525 -0.085187 -0.096751 -0.1045 -0.25921 -0.079143 0.032355
3758 -0.080434 -0.10731 -0.14183 -0.091576 -0.11243 -0.10218 -0.17948 -0.065036 0.062682
3759 -0.071078 -0.020932 -0.085053 -0.041146 -0.035603 -0.06901 -0.041315 -0.094835 0.070864
3760 -0.11189 -0.075204 -0.088471 -0.053641 -0.053522 -0.12246 -0.067116 -0.072402 0.057641
3761 -0.1206 -0.095206 -0.14551 -0.092878 -0.097557 -0.14562 -0.22063 -0.12999 0.01473
3762 -0.10024 -0.09424 -0.14317 -0.075328 -0.039021 -0.12638 -0.12305 -0.11216 0.042465
3763 -0.054074 -0.092048 -0.15904 -0.098679 -0.079852 -0.0695 -0.07598 -0.069353 0.046677
3764 -0.11361 -0.12064 -0.1648 -0.089343 -0.070114 -0.14871 -0.15645 -0.085255 0.015994
3765 -0.1005 -0.056295 -0.11856 -0.062328 -0.025921 -0.0661 -0.11016 -0.10312 0.0059018
3766 -0.1426 -0.13669 -0.17863 -0.082316 -0.079958 -0.1465 -0.2479 -0.12756 0.0024816
3767 -0.13069 -0.10902 -0.16421 -0.094077 -0.099049 -0.15326 -0.27836 -0.16162 -0.038569
3768 -0.10801 -0.13027 -0.15463 -0.085123 -0.0795 -0.12648 -0.09883 -0.092844 0.065295
3769 -0.1288 -0.13019 -0.1775 -0.10843 -0.11266 -0.12281 -0.23487 -0.10259 -0.050605
3770 -0.13732 -0.117 -0.18 -0.098704 -0.1111 -0.17229 -0.27383 -0.12373 0.03766
3771 -0.078215 -0.071091 -0.12321 -0.071308 -0.092421 -0.13361 -0.11115 -0.090415 0.015436
3772 -0.14758 -0.12573 -0.13268 -0.082839 -0.083557 -0.1317 -0.0035044 -0.11469 -0.024649
3773 -0.14744 -0.12526 -0.16468 -0.095376 -0.10521 -0.19774 -0.20118 -0.13652 0.020245
3774 -0.12742 -0.16593 -0.1861 -0.084189 -0.079188 -0.20713 -0.14121 -0.1276 -0.023714
3775 -0.14667 -0.18247 -0.1909 -0.11856 -0.11205 -0.23645 -0.25314 -0.11207 -0.021151
3776 -0.15973 -0.10321 -0.16399 -0.091485 -0.10641 -0.14638 -0.11042 -0.12659 -0.019726
3777 -0.18684 -0.17765 -0.1851 -0.1208 -0.12195 -0.16901 -0.18963 -0.12171 -0.059219
3778 -0.17844 -0.23828 -0.21391 -0.10238 -0.1408 -0.21142 -0.14436 -0.15578 -0.02716
3779 -0.16314 -0.20106 -0.15843 -0.10584 -0.1289 -0.18529 -0.13485 -0.13571 -0.061327
3780 -0.18136 -0.18859 -0.20025 -0.14279 -0.14479 -0.20154 -0.12922 -0.1321 -0.0071747
3781 -0.22769 -0.18327 -0.1807 -0.091759 -0.16584 -0.19605 -0.22195 -0.18433 -0.098139
3782 -0.14058 -0.11116 -0.12633 -0.060641 -0.091704 -0.13454 -0.20966 -0.11722 0.012654
3783 -0.20857 -0.21461 -0.20292 -0.12697 -0.17003 -0.2292 -0.34683 -0.16761 -0.085279
3784 -0.15186 -0.15537 -0.15864 -0.10945 -0.13627 -0.11615 -0.07561 -0.15023 -0.086704
3785 -0.21672 -0.2417 -0.23962 -0.13241 -0.18487 -0.27067 -0.35636 -0.19363 -0.050399
3786 -0.14426 -0.12998 -0.16715 -0.080386 -0.11724 -0.17455 -0.23363 -0.1566 -0.0087192
3787 -0.18864 -0.2228 -0.21193 -0.11521 -0.15279 -0.22632 -0.35949 -0.16962 -0.11298
3788 -0.2305 -0.24516 -0.23939 -0.13363 -0.13936 -0.25444 -0.18972 -0.20214 -0.14424
3789 -0.22901 -0.21626 -0.21678 -0.14269 -0.15283 -0.24582 -0.18258 -0.19372 -0.065702
3790 -0.22471 -0.20343 -0.26707 -0.11479 -0.16016 -0.23807 -0.23111 -0.14717 -0.07913
3791 -0.2275 -0.21054 -0.21823 -0.13085 -0.13413 -0.20784 -0.23675 -0.17681 -0.086124
3792 -0.17948 -0.15682 -0.18609 -0.084035 -0.12266 -0.20642 -0.11481 -0.16727 -0.022926
3793 -0.26541 -0.26806 -0.23658 -0.12643 -0.17305 -0.1681 -0.18632 -0.18988 -0.083718
3794 -0.2196 -0.26274 -0.27686 -0.12835 -0.13814 -0.26361 -0.30937 -0.16024 -0.086325
3795 -0.24881 -0.25793 -0.26091 -0.13245 -0.19639 -0.29419 -0.27149 -0.19983 -0.075646
3796 -0.20751 -0.21773 -0.23724 -0.13712 -0.14432 -0.27876 -0.22626 -0.21605 -0.080881
3797 -0.2841 -0.28865 -0.28496 -0.14238 -0.18943 -0.30931 -0.42556 -0.18516 -0.14806
3798 -0.18679 -0.20354 -0.19254 -0.08141 -0.11478 -0.26648 -0.16604 -0.18988 -0.10569
3799 -0.20692 -0.24765 -0.25834 -0.11797 -0.15997 -0.30628 -0.30181 -0.20731 -0.14691
3800 -0.24209 -0.23815 -0.22844 -0.11398 -0.17825 -0.2926 -0.29702 -0.18544 -0.095935
3801 -0.26642 -0.26817 -0.28648 -0.13909 -0.18249 -0.28069 -0.31635 -0.20828 -0.19508
3802 -0.23544 -0.25379 -0.25057 -0.15595 -0.19659 -0.25545 -0.24944 -0.18225 -0.15415
3803 -0.26357 -0.27364 -0.23426 -0.13504 -0.20741 -0.34305 -0.4011 -0.20298 -0.14306
3804 -0.2014 -0.2462 -0.23769 -0.11682 -0.16596 -0.3162 -0.38775 -0.21547 -0.13496
3805 -0.2576 -0.28047 -0.28213 -0.1364 -0.16667 -0.30838 -0.35821 -0.22619 -0.15148
3806 -0.31829 -0.30373 -0.31429 -0.16107 -0.20635 -0.36016 -0.43562 -0.19177 -0.16599
3807 -0.2727 -0.25412 -0.22563 -0.15254 -0.17752 -0.29087 -0.31015 -0.17039 -0.12783
3808 -0.25019 -0.21088 -0.221 -0.14734 -0.19156 -0.22511 -0.24266 -0.18712 -0.23669
3809 -0.23841 -0.21913 -0.20522 -0.094544 -0.13511 -0.23922 -0.24102 -0.2138 -0.13222
3810 -0.29815 -0.25159 -0.25702 -0.14348 -0.18247 -0.28537 -0.2523 -0.21881 -0.12538
3811 -0.23844 -0.28557 -0.27704 -0.14414 -0.14827 -0.30614 -0.36279 -0.23035 -0.17194
3812 -0.19833 -0.2142 -0.21536 -0.094159 -0.13251 -0.23425 -0.13613 -0.20093 -0.10223
3813 -0.33081 -0.29547 -0.28627 -0.15461 -0.19226 -0.34375 -0.22276 -0.24859 -0.16296
3814 -0.28862 -0.32304 -0.29104 -0.15424 -0.21158 -0.3522 -0.39318 -0.22403 -0.17139
3815 -0.27846 -0.25733 -0.23836 -0.13517 -0.15984 -0.3523 -0.36925 -0.23132 -0.17714
3816 -0.32005 -0.28977 -0.25646 -0.15124 -0.19772 -0.32691 -0.32822 -0.25757 -0.20365
3817 -0.2856 -0.29138 -0.29029 -0.14966 -0.18067 -0.33365 -0.26896 -0.23105 -0.15667
3818 -0.30117 -0.30332 -0.31597 -0.15347 -0.22245 -0.38373 -0.38983 -0.24623 -0.17319
3819 -0.26607 -0.29764 -0.26681 -0.12978 -0.2027 -0.3534 -0.32038 -0.19763 -0.14051
3820 -0.31634 -0.30166 -0.29572 -0.15788 -0.19794 -0.36402 -0.51842 -0.23022 -0.16619
3821 -0.30172 -0.32142 -0.3056 -0.1559 -0.21955 -0.36305 -0.34098 -0.26296 -0.20455
3822 -0.26718 -0.28174 -0.24962 -0.15296 -0.2334 -0.25796 -0.31873 -0.24641 -0.10632
3823 -0.2833 -0.29437 -0.25021 -0.13563 -0.16339 -0.32888 -0.48576 -0.23716 -0.15308
3824 -0.34484 -0.36875 -0.32546 -0.17963 -0.21969 -0.37564 -0.47712 -0.24897 -0.19348
3825 -0.28635 -0.27388 -0.26975 -0.17532 -0.19073 -0.37883 -0.35595 -0.24905 -0.16624
3826 -0.27178 -0.29108 -0.26793 -0.11087 -0.20185 -0.31497 -0.30531 -0.23034 -0.13661
3827 -0.29479 -0.30368 -0.28005 -0.15536 -0.19707 -0.3392 -0.25849 -0.20449 -0.19118
3828 -0.32114 -0.31872 -0.30198 -0.15133 -0.21724 -0.38182 -0.39312 -0.22101 -0.19038
3829 -0.34067 -0.32835 -0.30635 -0.14864 -0.18131 -0.35488 -0.31398 -0.22967 -0.19252
3830 -0.30076 -0.30143 -0.28338 -0.12281 -0.16554 -0.3753 -0.16555 -0.22675 -0.23163
3831 -0.28765 -0.19516 -0.19609 -0.10016 -0.15764 -0.33043 -0.17709 -0.23945 -0.14608
3832 -0.32502 -0.32889 -0.29872 -0.145 -0.22711 -0.39674 -0.34147 -0.25401 -0.22702
3833 -0.3117 -0.30454 -0.27858 -0.17216 -0.22663 -0.33179 -0.35069 -0.22231 -0.22115
3834 -0.32978 -0.37235 -0.34541 -0.20034 -0.27364 -0.43668 -0.44126 -0.22063 -0.20569
3835 -0.28082 -0.35786 -0.30653 -0.13218 -0.21139 -0.37081 -0.50717 -0.23341 -0.21443
3836 -0.29847 -0.27879 -0.29985 -0.13964 -0.18273 -0.34753 -0.38157 -0.23293 -0.17927
3837 -0.30421 -0.31753 -0.24282 -0.10381 -0.19166 -0.32978 -0.23151 -0.24871 -0.20141
3838 -0.32415 -0.31635 -0.27988 -0.15917 -0.18899 -0.32616 -0.37068 -0.2794 -0.21678
3839 -0.32765 -0.34215 -0.31598 -0.17253 -0.25338 -0.37999 -0.31315 -0.26076 -0.2319
3840 -0.3005 -0.2759 -0.2723 -0.14882 -0.20013 -0.32602 -0.28969 -0.29493 -0.19874
3841 -0.35552 -0.33641 -0.31716 -0.13716 -0.26092 -0.33497 -0.46289 -0.23789 -0.22093
3842 -0.35769 -0.37693 -0.32555 -0.20208 -0.24926 -0.39196 -0.4626 -0.25352 -0.27597
3843 -0.3205 -0.28754 -0.30001 -0.15206 -0.18719 -0.35942 -0.26369 -0.26533 -0.25392
3844 -0.3557 -0.33402 -0.32355 -0.16821 -0.24911 -0.3928 -0.43293 -0.2571 -0.28178
3845 -0.33395 -0.36905 -0.32393 -0.14218 -0.20778 -0.37014 -0.46241 -0.24897 -0.27336
3846 -0.35459 -0.35563 -0.32045 -0.14209 -0.23742 -0.42487 -0.36084 -0.25262 -0.22679
3847 -0.28378 -0.31067 -0.28721 -0.098562 -0.22055 -0.3805 -0.31654 -0.26853 -0.22622
3848 -0.34179 -0.33518 -0.25297 -0.15351 -0.19209 -0.32796 -0.20117 -0.2358 -0.23094
3849 -0.31432 -0.32536 -0.30248 -0.13742 -0.21859 -0.38831 -0.28707 -0.26706 -0.18136
3850 -0.32374 -0.34353 -0.32392 -0.14269 -0.23275 -0.38094 -0.337 -0.27561 -0.24922
3851 -0.32165 -0.32055 -0.27973 -0.1505 -0.1841 -0.37905 -0.24621 -0.27131 -0.25509
3852 -0.31013 -0.35002 -0.28964 -0.15911 -0.20958 -0.38934 -0.44334 -0.30364 -0.2709
3853 -0.31392 -0.34397 -0.31678 -0.16628 -0.21113 -0.35632 -0.3714 -0.27646 -0.22827
3854 -0.36188 -0.33354 -0.30057 -0.18004 -0.2549 -0.40707 -0.39719 -0.25172 -0.21647
3855 -0.34993 -0.37892 -0.34667 -0.1468 -0.21981 -0.45515 -0.40176 -0.30479 -0.23658
3856 -0.26728 -0.32477 -0.28798 -0.11777 -0.20889 -0.32511 -0.3719 -0.23006 -0.17542
3857 -0.33893 -0.29363 -0.26794 -0.14377 -0.18518 -0.32631 -0.35221 -0.2334 -0.20319
3858 -0.32417 -0.35051 -0.31218 -0.10904 -0.21971 -0.38455 -0.35179 -0.25173 -0.20999
3859 -0.37238 -0.39933 -0.35798 -0.16034 -0.22537 -0.43424 -0.43994 -0.29423 -0.27363
3860 -0.37337 -0.37642 -0.37348 -0.1922 -0.23124 -0.3984 -0.49314 -0.2759 -0.25228
3861 -0.39139 -0.39111 -0.3491 -0.18736 -0.26446 -0.46535 -0.51027 -0.31167 -0.28103
3862 -0.33581 -0.38673 -0.33496 -0.1832 -0.22049 -0.44718 -0.32309 -0.28873 -0.21948
3863 -0.31632 -0.33528 -0.33907 -0.16671 -0.20656 -0.3873 -0.41544 -0.30593 -0.27332
3864 -0.40084 -0.39664 -0.35131 -0.18719 -0.247 -0.39209 -0.44168 -0.28173 -0.25924
3865 -0.37232 -0.3592 -0.32657 -0.15746 -0.23923 -0.41271 -0.36554 -0.28898 -0.23242
3866 -0.36376 -0.32432 -0.30187 -0.1598 -0.21685 -0.41266 -0.31603 -0.26822 -0.22347
3867 -0.34197 -0.34022 -0.32005 -0.12139 -0.20013 -0.43559 -0.4478 -0.29209 -0.23344
3868 -0.36115 -0.37045 -0.31884 -0.15713 -0.22081 -0.42126 -0.37961 -0.26519 -0.2273
3869 -0.33955 -0.31858 -0.26273 -0.14058 -0.24779 -0.34537 -0.31568 -0.25779 -0.23903
3870 -0.39482 -0.39627 -0.34454 -0.16276 -0.23122 -0.41875 -0.44093 -0.29723 -0.25219
3871 -0.37898 -0.38222 -0.37749 -0.19349 -0.26107 -0.46369 -0.47809 -0.29665 -0.2806
3872 -0.34401 -0.38943 -0.39263 -0.18186 -0.23603 -0.46952 -0.50431 -0.29332 -0.21623
3873 -0.37268 -0.35782 -0.30857 -0.16125 -0.24849 -0.37365 -0.3037 -0.29287 -0.23656
3874 -0.35697 -0.3849 -0.32475 -0.16284 -0.25452 -0.37638 -0.41011 -0.29113 -0.25793
3875 -0.34681 -0.38282 -0.34998 -0.16225 -0.28564 -0.38131 -0.43595 -0.27469 -0.22802
3876 -0.32894 -0.30824 -0.30481 -0.15344 -0.19746 -0.3733 -0.28332 -0.29097 -0.1975
3877 -0.40339 -0.45703 -0.43419 -0.18397 -0.28759 -0.48382 -0.6493 -0.31161 -0.28414
3878 -0.33656 -0.36293 -0.33109 -0.14891 -0.24512 -0.43371 -0.40638 -0.31023 -0.20894
3879 -0.34382 -0.35326 -0.33549 -0.14089 -0.26622 -0.40733 -0.39346 -0.28958 -0.23168
3880 -0.38337 -0.38622 -0.35184 -0.15381 -0.2646 -0.42499 -0.39119 -0.31117 -0.28329
3881 -0.35982 -0.39396 -0.34049 -0.1597 -0.23428 -0.43584 -0.45172 -0.29848 -0.25702
3882 -0.35795 -0.40983 -0.384 -0.17302 -0.25354 -0.45675 -0.56861 -0.30817 -0.28004
3883 -0.38474 -0.43244 -0.37606 -0.17743 -0.24859 -0.45899 -0.47767 -0.31433 -0.26402
3884 -0.35302 -0.36888 -0.35247 -0.13996 -0.24887 -0.43026 -0.37656 -0.29999 -0.24639
3885 -0.3835 -0.36112 -0.31974 -0.15699 -0.24871 -0.41945 -0.34206 -0.30728 -0.30537
3886 -0.38667 -0.3965 -0.36108 -0.18683 -0.28259 -0.41732 -0.35642 -0.30754 -0.24394
3887 -0.37346 -0.367 -0.35876 -0.15163 -0.2314 -0.40429 -0.36928 -0.29921 -0.23348
3888 -0.36679 -0.35365 -0.3604 -0.1522 -0.27137 -0.46233 -0.42539 -0.31315 -0.23554
3889 -0.38546 -0.38325 -0.36634 -0.16014 -0.18835 -0.40982 -0.44574 -0.2864 -0.18051
3890 -0.36986 -0.40373 -0.35851 -0.15045 -0.21953 -0.44115 -0.41058 -0.32223 -0.32593
3891 -0.38327 -0.38101 -0.31953 -0.15497 -0.2194 -0.37237 -0.3644 -0.30643 -0.21791
3892 -0.34805 -0.40469 -0.34534 -0.14054 -0.23307 -0.41376 -0.46931 -0.29815 -0.23676
3893 -0.32147 -0.31358 -0.3069 -0.144 -0.18515 -0.40544 -0.21851 -0.2956 -0.22415
3894 -0.40306 -0.45012 -0.38042 -0.19858 -0.30073 -0.45094 -0.52704 -0.31746 -0.25269
3895 -0.34455 -0.35517 -0.28747 -0.1676 -0.20787 -0.40515 -0.33366 -0.28239 -0.30257
3896 -0.33368 -0.34088 -0.33238 -0.13983 -0.20543 -0.44348 -0.43667 -0.29442 -0.26618
3897 -0.40933 -0.35342 -0.33893 -0.17376 -0.27728 -0.47644 -0.38134 -0.30575 -0.34403
3898 -0.37912 -0.4234 -0.37689 -0.20481 -0.28417 -0.44404 -0.54235 -0.32235 -0.34864
3899 -0.40377 -0.35908 -0.35494 -0.16951 -0.23406 -0.42972 -0.42097 -0.30036 -0.21938
3900 -0.44625 -0.41352 -0.39799 -0.20746 -0.28371 -0.46134 -0.55801 -0.3094 -0.28759
3901 -0.34494 -0.34487 -0.34647 -0.1384 -0.25928 -0.39122 -0.40873 -0.31498 -0.22773
3902 -0.41276 -0.37224 -0.37568 -0.18771 -0.23016 -0.43567 -0.35581 -0.31823 -0.26465
3903 -0.36328 -0.37585 -0.33505 -0.16463 -0.22946 -0.38569 -0.38315 -0.32906 -0.25304
3904 -0.36416 -0.36037 -0.34771 -0.1664 -0.25249 -0.41331 -0.45697 -0.31465 -0.26714
3905 -0.39643 -0.38838 -0.36493 -0.18223 -0.2631 -0.43263 -0.37048 -0.35387 -0.25873
