# Supplementary material for: Insulin modulates the frequency of Ca2+ oscillations in mouse pancreatic islets
Source: PLoS One. 2017 Aug 28;12(8):e0183569. doi: 10.1371/journal.pone.0183569 (PMC5573301; doi:10.1371/journal.pone.0183569)
Supplement: S1 File — All the time traces of detrended Ca2+ oscillations for constant insulin infusion (0, 100, or 1000 nM) and alternating insulin infusion (100, 500, or 1000 nM with 4 or 5 min periods) were compressed as a single file, S1_File.zip, in which each imaging experiment was recorded as a text file where the first column represents time (sec) and the following columns represent detrended Ca2+ traces from multiple islets. (ZIP) [file pone.0183569.s001.zip › data_1000I_120s_5.txt]

1 -0.16889 -0.29671 -0.22696 -0.14254 -0.17953 -0.30459 -0.15117 -0.15613 -0.1584
2 -0.17045 -0.28964 -0.22583 -0.1602 -0.18813 -0.28868 -0.16093 -0.18075 -0.17507
3 -0.18364 -0.29282 -0.21563 -0.15774 -0.18632 -0.28584 -0.15837 -0.17189 -0.15223
4 -0.19016 -0.30143 -0.23675 -0.12424 -0.18285 -0.28215 -0.16409 -0.1607 -0.1637
5 -0.17028 -0.28896 -0.2187 -0.12262 -0.17918 -0.28941 -0.15566 -0.16625 -0.17909
6 -0.15736 -0.28432 -0.20583 -0.13481 -0.17695 -0.29143 -0.14287 -0.15193 -0.16377
7 -0.15998 -0.28245 -0.20404 -0.13936 -0.16073 -0.2797 -0.14625 -0.14521 -0.15963
8 -0.16733 -0.28914 -0.21705 -0.13029 -0.15322 -0.27381 -0.1465 -0.15177 -0.14444
9 -0.166 -0.28423 -0.20346 -0.13295 -0.16432 -0.29774 -0.14339 -0.15033 -0.14527
10 -0.16463 -0.28591 -0.21539 -0.13255 -0.16746 -0.27505 -0.14049 -0.14668 -0.15083
11 -0.18408 -0.29515 -0.22851 -0.15119 -0.17437 -0.28985 -0.15953 -0.15667 -0.14664
12 -0.17095 -0.28818 -0.22961 -0.11776 -0.17179 -0.27213 -0.16072 -0.16552 -0.15102
13 -0.15555 -0.27965 -0.21102 -0.10916 -0.15969 -0.27352 -0.13822 -0.14179 -0.12653
14 -0.16299 -0.2739 -0.20949 -0.14574 -0.15273 -0.27168 -0.1504 -0.15212 -0.15471
15 -0.1691 -0.28408 -0.21476 -0.13516 -0.15668 -0.26871 -0.13957 -0.15871 -0.15049
16 -0.14188 -0.26213 -0.18305 -0.14344 -0.15034 -0.27317 -0.124 -0.15521 -0.14815
17 -0.17023 -0.2758 -0.22349 -0.14339 -0.16184 -0.27945 -0.15387 -0.16197 -0.16584
18 -0.16449 -0.28072 -0.21507 -0.11993 -0.15815 -0.2661 -0.15114 -0.15123 -0.16591
19 -0.18058 -0.29742 -0.21523 -0.14005 -0.16757 -0.27583 -0.15868 -0.1713 -0.18992
20 -0.16385 -0.27254 -0.19797 -0.11277 -0.15505 -0.26462 -0.14091 -0.15691 -0.16484
21 -0.15779 -0.2786 -0.20533 -0.13796 -0.14263 -0.26255 -0.14033 -0.14366 -0.13476
22 -0.16113 -0.26725 -0.20145 -0.11397 -0.15679 -0.27674 -0.14301 -0.15819 -0.1482
23 -0.16036 -0.27787 -0.20508 -0.10808 -0.15982 -0.27274 -0.14794 -0.15758 -0.15653
24 -0.16006 -0.26836 -0.20627 -0.12956 -0.1459 -0.25813 -0.14138 -0.16107 -0.16702
25 -0.15307 -0.28999 -0.20999 -0.12235 -0.15675 -0.26801 -0.15233 -0.15561 -0.15468
26 -0.16918 -0.27769 -0.20165 -0.11501 -0.16121 -0.27421 -0.15643 -0.17701 -0.17875
27 -0.17409 -0.29067 -0.22864 -0.14167 -0.16764 -0.29008 -0.16495 -0.1612 -0.16557
28 -0.17552 -0.28734 -0.20482 -0.13378 -0.17931 -0.25242 -0.14895 -0.16288 -0.17059
29 -0.14409 -0.25709 -0.17293 -0.095835 -0.14222 -0.23955 -0.12534 -0.13757 -0.15227
30 -0.15738 -0.26765 -0.18684 -0.11043 -0.15669 -0.23214 -0.14676 -0.14297 -0.15491
31 -0.15481 -0.28042 -0.21473 -0.12577 -0.15026 -0.25162 -0.15046 -0.14986 -0.16311
32 -0.16495 -0.29047 -0.22064 -0.11405 -0.15693 -0.28485 -0.15574 -0.15921 -0.15221
33 -0.14374 -0.27383 -0.19246 -0.097852 -0.16094 -0.26076 -0.1353 -0.15205 -0.17258
34 -0.16183 -0.27942 -0.20318 -0.11435 -0.14426 -0.24842 -0.14647 -0.15223 -0.15805
35 -0.177 -0.29359 -0.21723 -0.12923 -0.16069 -0.24853 -0.15199 -0.15193 -0.14361
36 -0.15999 -0.26651 -0.20972 -0.080551 -0.16771 -0.23796 -0.14528 -0.13277 -0.15161
37 -0.16586 -0.27356 -0.18676 -0.11056 -0.14901 -0.25069 -0.14097 -0.13392 -0.14082
38 -0.16338 -0.27581 -0.19308 -0.11128 -0.15375 -0.26174 -0.13559 -0.1428 -0.15201
39 -0.15992 -0.27717 -0.19961 -0.1017 -0.14211 -0.24403 -0.14638 -0.14132 -0.15643
40 -0.14601 -0.27464 -0.19501 -0.12246 -0.15104 -0.27314 -0.14138 -0.13929 -0.15358
41 -0.14262 -0.2642 -0.19346 -0.13398 -0.13245 -0.25139 -0.12799 -0.13334 -0.1571
42 -0.1781 -0.28835 -0.19342 -0.1323 -0.16379 -0.28407 -0.15367 -0.16413 -0.1805
43 -0.16305 -0.27015 -0.19544 -0.11202 -0.15075 -0.25033 -0.14354 -0.14751 -0.16232
44 -0.15554 -0.26081 -0.17306 -0.075877 -0.13776 -0.22597 -0.13602 -0.13973 -0.15248
45 -0.16461 -0.26571 -0.19075 -0.13343 -0.16433 -0.27632 -0.1547 -0.1401 -0.17961
46 -0.15005 -0.27968 -0.19732 -0.12999 -0.1518 -0.25222 -0.15122 -0.15182 -0.17298
47 -0.15683 -0.28043 -0.18017 -0.12737 -0.14324 -0.25829 -0.14283 -0.14325 -0.14797
48 -0.16576 -0.28502 -0.1924 -0.12633 -0.14482 -0.26528 -0.14403 -0.14783 -0.16041
49 -0.16362 -0.28028 -0.18495 -0.1588 -0.14181 -0.26989 -0.13739 -0.15682 -0.17328
50 -0.14378 -0.25454 -0.16908 -0.098699 -0.12052 -0.24718 -0.11567 -0.12089 -0.14819
51 -0.14902 -0.28422 -0.17856 -0.12741 -0.13028 -0.25993 -0.14643 -0.14147 -0.14314
52 -0.1719 -0.28701 -0.20213 -0.11908 -0.1344 -0.26055 -0.13966 -0.14205 -0.14626
53 -0.16832 -0.27476 -0.20723 -0.14235 -0.13772 -0.26588 -0.15447 -0.14674 -0.16681
54 -0.15607 -0.26693 -0.19331 -0.099638 -0.13572 -0.2556 -0.14026 -0.14142 -0.15884
55 -0.15128 -0.27676 -0.17919 -0.10063 -0.11353 -0.23538 -0.14033 -0.13109 -0.13069
56 -0.16541 -0.29255 -0.21208 -0.11515 -0.15996 -0.26393 -0.15473 -0.13907 -0.1587
57 -0.16196 -0.26121 -0.19093 -0.14345 -0.14114 -0.25704 -0.13889 -0.12624 -0.14485
58 -0.16178 -0.28736 -0.20719 -0.14399 -0.14438 -0.27239 -0.157 -0.15661 -0.17208
59 -0.14913 -0.27701 -0.18117 -0.10654 -0.13114 -0.24985 -0.13411 -0.13619 -0.14704
60 -0.16577 -0.27884 -0.19047 -0.10875 -0.1364 -0.24541 -0.13858 -0.13434 -0.15371
61 -0.14287 -0.25613 -0.18909 -0.13511 -0.13025 -0.23737 -0.1246 -0.12518 -0.14556
62 -0.1613 -0.27124 -0.18771 -0.13607 -0.13699 -0.24506 -0.14166 -0.13551 -0.12859
63 -0.16617 -0.28524 -0.19137 -0.12989 -0.14803 -0.26068 -0.14496 -0.14367 -0.14798
64 -0.1486 -0.26893 -0.18918 -0.11879 -0.13059 -0.24775 -0.1468 -0.13579 -0.14384
65 -0.15614 -0.27414 -0.19475 -0.12967 -0.13703 -0.25441 -0.15487 -0.14802 -0.16459
66 -0.16259 -0.27894 -0.19827 -0.1285 -0.13969 -0.24616 -0.14514 -0.14875 -0.16107
67 -0.16769 -0.30145 -0.18942 -0.1375 -0.14741 -0.27336 -0.15371 -0.15769 -0.16997
68 -0.16337 -0.2776 -0.20214 -0.13234 -0.12301 -0.25446 -0.1476 -0.1478 -0.1659
69 -0.16633 -0.28739 -0.20902 -0.13808 -0.1417 -0.26855 -0.15617 -0.15433 -0.15551
70 -0.15664 -0.27369 -0.16237 -0.11554 -0.13804 -0.25368 -0.12248 -0.13756 -0.14299
71 -0.14813 -0.28315 -0.18581 -0.10485 -0.13492 -0.24666 -0.1367 -0.11794 -0.12692
72 -0.14681 -0.26898 -0.17682 -0.12869 -0.13578 -0.26106 -0.13771 -0.13833 -0.1434
73 -0.17056 -0.28675 -0.1879 -0.13933 -0.13987 -0.27487 -0.16391 -0.13715 -0.15908
74 -0.14538 -0.2723 -0.16941 -0.14509 -0.13786 -0.26723 -0.13614 -0.12861 -0.15292
75 -0.15264 -0.26882 -0.18324 -0.119 -0.13219 -0.25506 -0.13485 -0.13241 -0.14979
76 -0.14828 -0.27901 -0.19144 -0.13265 -0.14313 -0.25795 -0.14827 -0.14383 -0.14833
77 -0.14431 -0.27919 -0.18194 -0.1151 -0.14347 -0.26359 -0.13772 -0.14231 -0.14497
78 -0.14239 -0.2805 -0.16915 -0.11942 -0.1433 -0.23951 -0.14009 -0.13008 -0.14525
79 -0.14314 -0.27963 -0.17089 -0.10904 -0.14134 -0.23828 -0.13306 -0.14382 -0.14491
80 -0.14751 -0.29676 -0.16973 -0.11526 -0.15267 -0.25591 -0.14439 -0.13975 -0.13783
81 -0.16082 -0.27585 -0.19223 -0.12834 -0.15647 -0.25327 -0.14868 -0.14214 -0.16061
82 -0.15989 -0.2989 -0.2054 -0.12426 -0.17602 -0.27301 -0.15138 -0.15604 -0.17558
83 -0.15485 -0.27593 -0.17371 -0.12697 -0.15515 -0.26007 -0.13642 -0.12676 -0.15286
84 -0.14622 -0.27832 -0.16465 -0.11346 -0.15608 -0.24711 -0.13726 -0.13323 -0.14614
85 -0.17565 -0.2863 -0.20022 -0.13282 -0.16637 -0.2751 -0.14749 -0.14684 -0.17043
86 -0.15801 -0.26737 -0.17942 -0.11876 -0.13813 -0.22342 -0.13942 -0.13096 -0.1518
87 -0.15787 -0.27768 -0.19031 -0.12565 -0.15637 -0.24935 -0.14406 -0.1544 -0.15229
88 -0.15966 -0.2971 -0.1909 -0.13174 -0.15458 -0.25176 -0.14701 -0.14626 -0.15793
89 -0.14584 -0.27819 -0.17727 -0.125 -0.16122 -0.24462 -0.15284 -0.15035 -0.16995
90 -0.17134 -0.28909 -0.20554 -0.13616 -0.15754 -0.26088 -0.15393 -0.1605 -0.15652
91 -0.14323 -0.26231 -0.18076 -0.13085 -0.16574 -0.26375 -0.14712 -0.1339 -0.14898
92 -0.1503 -0.28206 -0.17572 -0.14274 -0.15601 -0.26727 -0.14434 -0.15277 -0.15776
93 -0.14057 -0.26932 -0.17936 -0.11186 -0.14096 -0.24833 -0.14164 -0.1331 -0.16462
94 -0.12919 -0.26609 -0.15747 -0.12642 -0.13413 -0.24541 -0.12889 -0.12841 -0.12153
95 -0.15863 -0.28135 -0.19445 -0.1557 -0.16639 -0.289 -0.15487 -0.16085 -0.19375
96 -0.14225 -0.27378 -0.17351 -0.13578 -0.16007 -0.23789 -0.13013 -0.12365 -0.14604
97 -0.15388 -0.28722 -0.18624 -0.12229 -0.17065 -0.24665 -0.13938 -0.14906 -0.15748
98 -0.15522 -0.2827 -0.20581 -0.14662 -0.1581 -0.22765 -0.1522 -0.15903 -0.16721
99 -0.1635 -0.27434 -0.19628 -0.12984 -0.15364 -0.247 -0.15023 -0.14598 -0.13943
100 -0.15384 -0.26414 -0.183 -0.12808 -0.15727 -0.23895 -0.13715 -0.14297 -0.14527
101 -0.14972 -0.26994 -0.17532 -0.10785 -0.15158 -0.2343 -0.13297 -0.1281 -0.15216
102 -0.16077 -0.28812 -0.20081 -0.13772 -0.1603 -0.24873 -0.15148 -0.1391 -0.1678
103 -0.15174 -0.26995 -0.1809 -0.10395 -0.15894 -0.23464 -0.13238 -0.11862 -0.13257
104 -0.14875 -0.27668 -0.19039 -0.11932 -0.14453 -0.22981 -0.1384 -0.15182 -0.14741
105 -0.16526 -0.28652 -0.21358 -0.1608 -0.17598 -0.27788 -0.16454 -0.16048 -0.18738
106 -0.17037 -0.29044 -0.21085 -0.15814 -0.19256 -0.26651 -0.16038 -0.1562 -0.17509
107 -0.16472 -0.29615 -0.19796 -0.13571 -0.18733 -0.27235 -0.16022 -0.14243 -0.16495
108 -0.16638 -0.2873 -0.20375 -0.13068 -0.17313 -0.26526 -0.15436 -0.14877 -0.16682
109 -0.15023 -0.27077 -0.21014 -0.12362 -0.15887 -0.25515 -0.14603 -0.15106 -0.15255
110 -0.16444 -0.28664 -0.21675 -0.14245 -0.1711 -0.27864 -0.16768 -0.15763 -0.17615
111 -0.1685 -0.28383 -0.20565 -0.1375 -0.16775 -0.26291 -0.14584 -0.15877 -0.15097
112 -0.16908 -0.31913 -0.22083 -0.1463 -0.1742 -0.24753 -0.16318 -0.17058 -0.18534
113 -0.15894 -0.28891 -0.21215 -0.12053 -0.15536 -0.2521 -0.14581 -0.14662 -0.12988
114 -0.16467 -0.27403 -0.20257 -0.12077 -0.1562 -0.24599 -0.1519 -0.13225 -0.15326
115 -0.15407 -0.26434 -0.19475 -0.13016 -0.16309 -0.24631 -0.14563 -0.13765 -0.15203
116 -0.17683 -0.28306 -0.20564 -0.13765 -0.14959 -0.26086 -0.16155 -0.16092 -0.15274
117 -0.16458 -0.27699 -0.18736 -0.11512 -0.16432 -0.24724 -0.13881 -0.13732 -0.15339
118 -0.15864 -0.27406 -0.19455 -0.11199 -0.1626 -0.26329 -0.14662 -0.14238 -0.14954
119 -0.16216 -0.28158 -0.18045 -0.10727 -0.15019 -0.23579 -0.12901 -0.14162 -0.16191
120 -0.18335 -0.30322 -0.21616 -0.15598 -0.18465 -0.2584 -0.16065 -0.15688 -0.17337
121 -0.16531 -0.2711 -0.19097 -0.12014 -0.15503 -0.24745 -0.14292 -0.14252 -0.15481
122 -0.15995 -0.28841 -0.18142 -0.14262 -0.16236 -0.26005 -0.13549 -0.14186 -0.15979
123 -0.15998 -0.2821 -0.18137 -0.13231 -0.16395 -0.25245 -0.14628 -0.13527 -0.1456
124 -0.16272 -0.28156 -0.1925 -0.12932 -0.14561 -0.25262 -0.14253 -0.13722 -0.14294
125 -0.17331 -0.2915 -0.19279 -0.13673 -0.15648 -0.25879 -0.16246 -0.15442 -0.15215
126 -0.1568 -0.26262 -0.17441 -0.10312 -0.12493 -0.21831 -0.13183 -0.12393 -0.11446
127 -0.16714 -0.28859 -0.19077 -0.16645 -0.15048 -0.26271 -0.14411 -0.14431 -0.15124
128 -0.15431 -0.26594 -0.17305 -0.13558 -0.1343 -0.24015 -0.13206 -0.12948 -0.1326
129 -0.17155 -0.28158 -0.19854 -0.15935 -0.14743 -0.25117 -0.15441 -0.14465 -0.15322
130 -0.15881 -0.27447 -0.17879 -0.11866 -0.15406 -0.24281 -0.14067 -0.13835 -0.12765
131 -0.17219 -0.28708 -0.19173 -0.13094 -0.16474 -0.25419 -0.15596 -0.12713 -0.14833
132 -0.15856 -0.27842 -0.18202 -0.11888 -0.14548 -0.24886 -0.14726 -0.13612 -0.1396
133 -0.15235 -0.26458 -0.1803 -0.11285 -0.13039 -0.23853 -0.13816 -0.13885 -0.14459
134 -0.16611 -0.28136 -0.19422 -0.15736 -0.15441 -0.27007 -0.15642 -0.15472 -0.15777
135 -0.16473 -0.27743 -0.1831 -0.14308 -0.1571 -0.26239 -0.15212 -0.15065 -0.13731
136 -0.16219 -0.29431 -0.19968 -0.15461 -0.15389 -0.26104 -0.14286 -0.14019 -0.1499
137 -0.16374 -0.28056 -0.19564 -0.13844 -0.14277 -0.26313 -0.15086 -0.145 -0.16141
138 -0.15381 -0.28445 -0.19133 -0.13024 -0.15592 -0.2459 -0.14813 -0.14906 -0.1385
139 -0.15841 -0.27574 -0.19659 -0.11633 -0.13692 -0.25291 -0.14106 -0.13836 -0.1288
140 -0.16087 -0.29715 -0.19222 -0.12882 -0.14097 -0.24327 -0.14894 -0.13462 -0.13502
141 -0.15703 -0.27948 -0.1964 -0.10154 -0.1419 -0.23512 -0.14647 -0.13574 -0.15292
142 -0.1552 -0.26955 -0.18338 -0.14219 -0.14482 -0.25195 -0.13491 -0.12816 -0.13947
143 -0.17177 -0.27637 -0.19976 -0.14601 -0.14727 -0.24789 -0.15261 -0.13928 -0.14457
144 -0.173 -0.28881 -0.19068 -0.14135 -0.1532 -0.26996 -0.15205 -0.14676 -0.15396
145 -0.17315 -0.27769 -0.19112 -0.12447 -0.13732 -0.25343 -0.14848 -0.14415 -0.15608
146 -0.17336 -0.27578 -0.20187 -0.13049 -0.148 -0.25393 -0.15834 -0.1351 -0.16449
147 -0.16464 -0.28434 -0.18379 -0.14121 -0.12927 -0.26739 -0.14061 -0.14667 -0.15682
148 -0.1591 -0.27327 -0.19037 -0.15111 -0.1445 -0.26075 -0.13929 -0.13698 -0.1523
149 -0.15876 -0.28188 -0.20013 -0.12088 -0.1333 -0.24902 -0.14845 -0.13416 -0.15116
150 -0.16165 -0.26701 -0.18399 -0.10601 -0.12224 -0.23225 -0.14235 -0.13629 -0.1359
151 -0.15729 -0.27818 -0.19284 -0.14511 -0.13499 -0.2609 -0.15322 -0.14594 -0.15895
152 -0.16842 -0.2856 -0.19985 -0.14112 -0.13997 -0.25157 -0.15196 -0.15305 -0.14555
153 -0.16305 -0.28229 -0.19611 -0.12558 -0.13786 -0.24159 -0.1415 -0.13749 -0.1375
154 -0.16489 -0.27712 -0.19029 -0.10972 -0.13691 -0.25421 -0.13667 -0.15195 -0.14584
155 -0.1532 -0.27301 -0.18573 -0.10079 -0.12788 -0.23287 -0.1401 -0.13165 -0.14051
156 -0.16835 -0.29561 -0.20072 -0.1307 -0.13386 -0.25415 -0.14389 -0.14705 -0.15693
157 -0.17491 -0.29373 -0.19365 -0.13845 -0.14757 -0.25918 -0.14326 -0.15004 -0.15577
158 -0.14771 -0.26919 -0.19566 -0.09884 -0.12938 -0.24437 -0.14027 -0.13946 -0.15587
159 -0.17956 -0.29215 -0.20536 -0.1263 -0.15427 -0.26055 -0.15257 -0.15099 -0.14485
160 -0.17314 -0.28448 -0.21735 -0.12615 -0.14831 -0.24345 -0.15397 -0.13728 -0.13433
161 -0.16914 -0.29577 -0.20778 -0.13351 -0.13171 -0.23596 -0.14539 -0.13112 -0.14208
162 -0.17167 -0.28811 -0.21259 -0.11898 -0.14692 -0.25215 -0.15134 -0.14194 -0.15513
163 -0.16688 -0.28877 -0.18554 -0.15955 -0.12759 -0.24206 -0.14048 -0.13349 -0.15625
164 -0.17281 -0.2951 -0.20063 -0.12794 -0.14712 -0.23194 -0.14124 -0.14032 -0.16215
165 -0.16215 -0.28792 -0.18514 -0.13174 -0.1382 -0.22102 -0.13616 -0.1405 -0.1596
166 -0.16747 -0.27139 -0.18871 -0.10329 -0.12375 -0.23571 -0.13402 -0.13939 -0.13812
167 -0.17742 -0.28791 -0.20311 -0.14074 -0.13247 -0.25963 -0.14674 -0.14121 -0.14926
168 -0.1676 -0.2849 -0.19463 -0.10885 -0.13231 -0.23102 -0.14946 -0.13894 -0.14251
169 -0.18449 -0.28631 -0.21849 -0.13247 -0.14312 -0.24112 -0.14678 -0.14604 -0.15445
170 -0.19755 -0.28627 -0.21782 -0.14631 -0.13675 -0.24931 -0.15703 -0.14064 -0.16238
171 -0.18135 -0.31036 -0.21149 -0.15225 -0.15815 -0.26641 -0.16689 -0.14322 -0.15047
172 -0.17046 -0.29967 -0.22259 -0.11372 -0.13984 -0.24313 -0.14877 -0.13472 -0.16178
173 -0.20285 -0.30586 -0.2188 -0.13433 -0.12637 -0.24315 -0.16386 -0.14596 -0.14445
174 -0.17927 -0.28801 -0.20741 -0.13219 -0.15371 -0.23977 -0.14685 -0.14014 -0.15436
175 -0.20065 -0.30981 -0.21974 -0.15644 -0.15141 -0.2372 -0.15381 -0.13293 -0.15554
176 -0.19432 -0.31817 -0.2383 -0.15487 -0.16906 -0.27259 -0.16219 -0.15509 -0.17307
177 -0.19277 -0.29073 -0.20541 -0.12972 -0.14623 -0.26214 -0.13685 -0.13701 -0.14628
178 -0.19398 -0.30101 -0.20148 -0.12441 -0.15201 -0.25059 -0.13456 -0.14668 -0.14484
179 -0.20509 -0.31051 -0.22453 -0.15417 -0.16168 -0.25775 -0.15857 -0.14757 -0.1458
180 -0.20387 -0.31156 -0.2167 -0.15293 -0.17237 -0.24934 -0.15073 -0.13693 -0.16075
181 -0.18846 -0.29952 -0.22839 -0.16468 -0.1492 -0.24767 -0.14268 -0.14286 -0.12772
182 -0.20529 -0.32159 -0.23216 -0.14666 -0.15518 -0.27587 -0.15529 -0.14044 -0.15193
183 -0.19381 -0.29935 -0.21986 -0.10731 -0.14936 -0.24673 -0.14921 -0.14474 -0.1564
184 -0.2005 -0.30214 -0.22065 -0.12782 -0.14293 -0.24807 -0.1377 -0.14191 -0.14264
185 -0.20369 -0.31898 -0.23508 -0.16063 -0.17845 -0.28113 -0.15942 -0.15017 -0.14786
186 -0.20386 -0.30194 -0.23138 -0.11238 -0.15367 -0.2504 -0.14892 -0.145 -0.14457
187 -0.18814 -0.29663 -0.19667 -0.092009 -0.12985 -0.23498 -0.12707 -0.13416 -0.13231
188 -0.21188 -0.31609 -0.24792 -0.14578 -0.16349 -0.25933 -0.16938 -0.15479 -0.15393
189 -0.20923 -0.32231 -0.2261 -0.14326 -0.15437 -0.26434 -0.15006 -0.15246 -0.1406
190 -0.21443 -0.31509 -0.24179 -0.13482 -0.17213 -0.26496 -0.15788 -0.14351 -0.16421
191 -0.22311 -0.32222 -0.22785 -0.18297 -0.158 -0.2553 -0.15406 -0.15799 -0.14436
192 -0.21121 -0.32171 -0.22461 -0.14939 -0.14826 -0.2495 -0.15013 -0.1498 -0.16184
193 -0.22529 -0.33294 -0.24211 -0.1707 -0.19172 -0.27211 -0.16094 -0.1542 -0.16819
194 -0.23639 -0.33899 -0.24933 -0.17031 -0.17629 -0.28042 -0.16912 -0.17217 -0.1636
195 -0.2284 -0.33099 -0.23005 -0.12759 -0.15345 -0.26395 -0.15062 -0.15723 -0.13144
196 -0.22107 -0.33162 -0.24726 -0.17887 -0.16434 -0.2901 -0.15735 -0.16835 -0.15166
197 -0.2114 -0.31983 -0.23852 -0.15208 -0.16384 -0.26326 -0.15097 -0.1505 -0.14226
198 -0.22692 -0.35125 -0.24221 -0.16839 -0.1693 -0.2903 -0.16028 -0.15505 -0.14283
199 -0.23565 -0.33801 -0.23884 -0.15516 -0.1786 -0.29243 -0.15489 -0.16425 -0.12276
200 -0.23875 -0.35787 -0.247 -0.14048 -0.17574 -0.29722 -0.16354 -0.17127 -0.15003
201 -0.23775 -0.35072 -0.26667 -0.1542 -0.18431 -0.30192 -0.16274 -0.17551 -0.15081
202 -0.24141 -0.34516 -0.23581 -0.15356 -0.18828 -0.28555 -0.15956 -0.15653 -0.15013
203 -0.26047 -0.34901 -0.24799 -0.1869 -0.20748 -0.32491 -0.17773 -0.17666 -0.16983
204 -0.24132 -0.34194 -0.23298 -0.15165 -0.18319 -0.30276 -0.15031 -0.15257 -0.12568
205 -0.23146 -0.35337 -0.2495 -0.16842 -0.18554 -0.30767 -0.1595 -0.16132 -0.1493
206 -0.24456 -0.33863 -0.24113 -0.16204 -0.18563 -0.29055 -0.14854 -0.15271 -0.14851
207 -0.22845 -0.33745 -0.23658 -0.14465 -0.1839 -0.28552 -0.14389 -0.1535 -0.15567
208 -0.23811 -0.3543 -0.26797 -0.16338 -0.1938 -0.29453 -0.1675 -0.15998 -0.14928
209 -0.25299 -0.34488 -0.25551 -0.17332 -0.19636 -0.30691 -0.1559 -0.14641 -0.15028
210 -0.24952 -0.34564 -0.23587 -0.15627 -0.19429 -0.29984 -0.15667 -0.16395 -0.14053
211 -0.27794 -0.36309 -0.26181 -0.17072 -0.21564 -0.3034 -0.17327 -0.17425 -0.16723
212 -0.26822 -0.36352 -0.26333 -0.17686 -0.21087 -0.31851 -0.16392 -0.16082 -0.17417
213 -0.2708 -0.37243 -0.26538 -0.19643 -0.22921 -0.32832 -0.17205 -0.17369 -0.1658
214 -0.27988 -0.37798 -0.26138 -0.17807 -0.21249 -0.31943 -0.16842 -0.17415 -0.16169
215 -0.25922 -0.35236 -0.24946 -0.18858 -0.21805 -0.32855 -0.17603 -0.17817 -0.15398
216 -0.25769 -0.36955 -0.2622 -0.18368 -0.21543 -0.29887 -0.17131 -0.16262 -0.15387
217 -0.28484 -0.37054 -0.27203 -0.21234 -0.23524 -0.32357 -0.18646 -0.17115 -0.17849
218 -0.26464 -0.37358 -0.26172 -0.20593 -0.23664 -0.31083 -0.16337 -0.16581 -0.17576
219 -0.27305 -0.38953 -0.25731 -0.17153 -0.23147 -0.31752 -0.17684 -0.17059 -0.14612
220 -0.26618 -0.37365 -0.26198 -0.19701 -0.21144 -0.31042 -0.17487 -0.17386 -0.1496
221 -0.27404 -0.3902 -0.25436 -0.17902 -0.23272 -0.33563 -0.18514 -0.17623 -0.17997
222 -0.28839 -0.37679 -0.2646 -0.16856 -0.22674 -0.33502 -0.16831 -0.17144 -0.17618
223 -0.2803 -0.36879 -0.23898 -0.17573 -0.21325 -0.30499 -0.16654 -0.1736 -0.15835
224 -0.27062 -0.37393 -0.25777 -0.17817 -0.22929 -0.30009 -0.17473 -0.17495 -0.15162
225 -0.27385 -0.38323 -0.26411 -0.1819 -0.23567 -0.31508 -0.17721 -0.16973 -0.16067
226 -0.27153 -0.3607 -0.26065 -0.17967 -0.22108 -0.30015 -0.16647 -0.16323 -0.16096
227 -0.28521 -0.38558 -0.27684 -0.20233 -0.24848 -0.33031 -0.19921 -0.20338 -0.2062
228 -0.27383 -0.39317 -0.2707 -0.18607 -0.23197 -0.32911 -0.19028 -0.18892 -0.19167
229 -0.27375 -0.37344 -0.26466 -0.1851 -0.22471 -0.32005 -0.18067 -0.17094 -0.19073
230 -0.29099 -0.40049 -0.28794 -0.17888 -0.24338 -0.32094 -0.198 -0.19784 -0.2074
231 -0.29359 -0.39105 -0.28549 -0.1697 -0.22847 -0.32973 -0.18657 -0.19836 -0.21121
232 -0.28135 -0.39241 -0.25234 -0.18676 -0.2463 -0.33183 -0.197 -0.18282 -0.1896
233 -0.28691 -0.3955 -0.27115 -0.17999 -0.24685 -0.33478 -0.18926 -0.18971 -0.18585
234 -0.28399 -0.39173 -0.26972 -0.18083 -0.24334 -0.32135 -0.19259 -0.19111 -0.19592
235 -0.28813 -0.3874 -0.26506 -0.19438 -0.2361 -0.32743 -0.1927 -0.18995 -0.19604
236 -0.27556 -0.38105 -0.24998 -0.18998 -0.23492 -0.32872 -0.1825 -0.17444 -0.19732
237 -0.27749 -0.41098 -0.26748 -0.19784 -0.24708 -0.34305 -0.19907 -0.19713 -0.21847
238 -0.30661 -0.40706 -0.28145 -0.20923 -0.23243 -0.34909 -0.19873 -0.1903 -0.20843
239 -0.27616 -0.39626 -0.26001 -0.19873 -0.23294 -0.31985 -0.17677 -0.17156 -0.19877
240 -0.28755 -0.38781 -0.2731 -0.17343 -0.23616 -0.31194 -0.17821 -0.17563 -0.19808
241 -0.29359 -0.38848 -0.26204 -0.19169 -0.23821 -0.3262 -0.18716 -0.17281 -0.19303
242 -0.28135 -0.40011 -0.25781 -0.20319 -0.25902 -0.34472 -0.18882 -0.18824 -0.20664
243 -0.28988 -0.39024 -0.27201 -0.21826 -0.25088 -0.33143 -0.1894 -0.17517 -0.21471
244 -0.28145 -0.39176 -0.26894 -0.1912 -0.25555 -0.32159 -0.19172 -0.18261 -0.20782
245 -0.28145 -0.39005 -0.26997 -0.20823 -0.23172 -0.33097 -0.19492 -0.18897 -0.20057
246 -0.27957 -0.38197 -0.26602 -0.21439 -0.24065 -0.33017 -0.17981 -0.18341 -0.18535
247 -0.29863 -0.39392 -0.26949 -0.22427 -0.25229 -0.33977 -0.19659 -0.18545 -0.20842
248 -0.27883 -0.3811 -0.25647 -0.20501 -0.25232 -0.33296 -0.18455 -0.18853 -0.18502
249 -0.28416 -0.39568 -0.26713 -0.20992 -0.26534 -0.343 -0.19754 -0.18928 -0.20847
250 -0.2859 -0.40427 -0.27384 -0.20036 -0.24514 -0.34648 -0.19768 -0.19641 -0.20205
251 -0.29403 -0.39212 -0.27194 -0.22806 -0.25186 -0.3349 -0.19749 -0.19145 -0.1968
252 -0.29862 -0.41314 -0.30807 -0.23075 -0.25861 -0.34947 -0.20587 -0.19618 -0.20983
253 -0.2968 -0.40808 -0.26845 -0.22882 -0.264 -0.35543 -0.20045 -0.18072 -0.19302
254 -0.29325 -0.39748 -0.26937 -0.25422 -0.28577 -0.36728 -0.19917 -0.19555 -0.19763
255 -0.29572 -0.40712 -0.27331 -0.24456 -0.27681 -0.3507 -0.20984 -0.20596 -0.20517
256 -0.3008 -0.40542 -0.28513 -0.23663 -0.2561 -0.35234 -0.20543 -0.19405 -0.20071
257 -0.27326 -0.39003 -0.269 -0.21872 -0.26211 -0.34536 -0.19879 -0.19182 -0.21563
258 -0.29108 -0.39081 -0.27049 -0.23871 -0.27359 -0.35955 -0.20042 -0.19932 -0.20017
259 -0.27873 -0.39268 -0.27125 -0.21337 -0.26234 -0.33634 -0.18974 -0.19639 -0.18516
260 -0.2903 -0.39402 -0.25871 -0.23626 -0.25706 -0.32489 -0.19663 -0.18666 -0.20807
261 -0.27709 -0.39404 -0.28279 -0.22046 -0.25853 -0.33879 -0.19046 -0.19183 -0.19093
262 -0.28861 -0.40043 -0.25675 -0.22607 -0.2651 -0.34612 -0.19308 -0.19511 -0.19003
263 -0.30039 -0.41109 -0.2801 -0.24839 -0.26675 -0.36097 -0.20153 -0.20855 -0.20611
264 -0.28652 -0.4067 -0.2861 -0.25485 -0.27017 -0.34076 -0.21501 -0.20354 -0.21338
265 -0.28323 -0.39557 -0.24968 -0.22453 -0.2508 -0.32889 -0.18181 -0.18601 -0.18759
266 -0.29552 -0.39457 -0.26656 -0.23495 -0.25772 -0.38332 -0.19787 -0.19046 -0.20028
267 -0.29307 -0.39951 -0.26977 -0.23287 -0.26607 -0.36164 -0.1977 -0.19963 -0.19653
268 -0.29551 -0.40671 -0.2889 -0.24611 -0.28265 -0.36509 -0.20861 -0.20531 -0.19483
269 -0.29706 -0.39837 -0.28089 -0.23389 -0.25345 -0.35691 -0.20397 -0.20748 -0.20492
270 -0.29694 -0.41033 -0.27519 -0.24703 -0.26093 -0.35425 -0.20682 -0.20615 -0.20813
271 -0.29271 -0.42068 -0.2675 -0.25563 -0.26365 -0.35702 -0.19746 -0.20443 -0.19224
272 -0.29518 -0.40305 -0.2611 -0.23266 -0.25094 -0.35171 -0.19693 -0.19758 -0.20567
273 -0.28281 -0.39647 -0.28104 -0.23979 -0.27053 -0.33346 -0.20345 -0.21201 -0.21145
274 -0.27597 -0.39296 -0.25443 -0.21679 -0.25676 -0.3484 -0.19101 -0.18803 -0.18336
275 -0.27798 -0.40308 -0.26735 -0.24235 -0.277 -0.36307 -0.20137 -0.20817 -0.19742
276 -0.28038 -0.38602 -0.26648 -0.25149 -0.25625 -0.32739 -0.19291 -0.19609 -0.17796
277 -0.29156 -0.39446 -0.25871 -0.2355 -0.25567 -0.32624 -0.19855 -0.19936 -0.1853
278 -0.27096 -0.38478 -0.26301 -0.23689 -0.24383 -0.33913 -0.19138 -0.20574 -0.1953
279 -0.27606 -0.39549 -0.26349 -0.23384 -0.26517 -0.34817 -0.19595 -0.20388 -0.18586
280 -0.29138 -0.39665 -0.26884 -0.24405 -0.26476 -0.35367 -0.20006 -0.21034 -0.1984
281 -0.28787 -0.40932 -0.28176 -0.27514 -0.25657 -0.35458 -0.1998 -0.20474 -0.20343
282 -0.29524 -0.3989 -0.26308 -0.25496 -0.27017 -0.35254 -0.20222 -0.20354 -0.19527
283 -0.2945 -0.39986 -0.27165 -0.23821 -0.27513 -0.36074 -0.20628 -0.21077 -0.21081
284 -0.2933 -0.40837 -0.28742 -0.25515 -0.26541 -0.3338 -0.20783 -0.21096 -0.21504
285 -0.28885 -0.41266 -0.28271 -0.25645 -0.27561 -0.35596 -0.2161 -0.21225 -0.21447
286 -0.30471 -0.41369 -0.296 -0.26163 -0.27544 -0.37032 -0.20773 -0.21919 -0.23265
287 -0.29509 -0.41844 -0.29725 -0.24784 -0.26915 -0.3632 -0.21412 -0.21761 -0.21978
288 -0.29416 -0.41721 -0.28334 -0.26738 -0.28084 -0.35984 -0.21126 -0.22135 -0.20853
289 -0.28092 -0.39361 -0.2618 -0.23297 -0.2512 -0.34029 -0.18402 -0.19763 -0.17627
290 -0.29337 -0.42592 -0.27632 -0.28044 -0.28063 -0.36626 -0.21942 -0.22075 -0.22043
291 -0.28336 -0.40196 -0.2892 -0.2572 -0.26459 -0.36515 -0.201 -0.2046 -0.20926
292 -0.26431 -0.38418 -0.26594 -0.22502 -0.26514 -0.34852 -0.1873 -0.20211 -0.18628
293 -0.30365 -0.40368 -0.28008 -0.28224 -0.29611 -0.37554 -0.22332 -0.21734 -0.219
294 -0.26905 -0.37819 -0.27892 -0.26418 -0.27536 -0.35411 -0.19375 -0.2064 -0.18251
295 -0.30729 -0.40537 -0.29261 -0.27232 -0.28866 -0.37689 -0.21718 -0.22509 -0.20814
296 -0.31221 -0.39897 -0.30164 -0.22938 -0.27046 -0.37187 -0.21859 -0.21542 -0.21389
297 -0.29352 -0.385 -0.25444 -0.2387 -0.26954 -0.35965 -0.2007 -0.20361 -0.18978
298 -0.2843 -0.37685 -0.26752 -0.24939 -0.27525 -0.36476 -0.19967 -0.19656 -0.19159
299 -0.28474 -0.38874 -0.25503 -0.25292 -0.28008 -0.37228 -0.2033 -0.19529 -0.19388
300 -0.27862 -0.37715 -0.25824 -0.25319 -0.27446 -0.34028 -0.1962 -0.19549 -0.22055
301 -0.28966 -0.3869 -0.26901 -0.25789 -0.28174 -0.34851 -0.19996 -0.20888 -0.20735
302 -0.29222 -0.38207 -0.27123 -0.27976 -0.2769 -0.37342 -0.20857 -0.20633 -0.19293
303 -0.29095 -0.38178 -0.26691 -0.25395 -0.27537 -0.34298 -0.20232 -0.19678 -0.18386
304 -0.28608 -0.38423 -0.27414 -0.27102 -0.2761 -0.36182 -0.20464 -0.21136 -0.21343
305 -0.28878 -0.39229 -0.29614 -0.27267 -0.29467 -0.35624 -0.21739 -0.22135 -0.23395
306 -0.29081 -0.36756 -0.2845 -0.25958 -0.28445 -0.36244 -0.21132 -0.20352 -0.20145
307 -0.28596 -0.37822 -0.26021 -0.26022 -0.27795 -0.34785 -0.19876 -0.21105 -0.19892
308 -0.2745 -0.38527 -0.26601 -0.24613 -0.28888 -0.37052 -0.20114 -0.21391 -0.19864
309 -0.28787 -0.37132 -0.23859 -0.25307 -0.26884 -0.3388 -0.1977 -0.20407 -0.21169
310 -0.29066 -0.38055 -0.25961 -0.26102 -0.27944 -0.36101 -0.20212 -0.19166 -0.2058
311 -0.2938 -0.3864 -0.26616 -0.25486 -0.27401 -0.35595 -0.21033 -0.19772 -0.19872
312 -0.28866 -0.36097 -0.27774 -0.26899 -0.28011 -0.34907 -0.20422 -0.20396 -0.21037
313 -0.29767 -0.37439 -0.25931 -0.27111 -0.27328 -0.33782 -0.20739 -0.20647 -0.22399
314 -0.26081 -0.35326 -0.23979 -0.23029 -0.26581 -0.32594 -0.18084 -0.19656 -0.15888
315 -0.2751 -0.37472 -0.27409 -0.24505 -0.27561 -0.342 -0.21235 -0.20255 -0.21412
316 -0.28067 -0.37231 -0.2805 -0.22462 -0.27234 -0.36725 -0.20837 -0.20072 -0.19812
317 -0.27674 -0.36125 -0.26464 -0.22213 -0.26765 -0.3546 -0.19576 -0.20605 -0.20688
318 -0.27305 -0.36427 -0.23727 -0.18811 -0.27179 -0.3436 -0.1901 -0.206 -0.20049
319 -0.2724 -0.37615 -0.2685 -0.21927 -0.27268 -0.34139 -0.20542 -0.19235 -0.20497
320 -0.28598 -0.37345 -0.27787 -0.19932 -0.27327 -0.34994 -0.20992 -0.20567 -0.20601
321 -0.28055 -0.35294 -0.25369 -0.17753 -0.2742 -0.32909 -0.1971 -0.19902 -0.16522
322 -0.28081 -0.36329 -0.26806 -0.19664 -0.27828 -0.34556 -0.20635 -0.19428 -0.18639
323 -0.28318 -0.36729 -0.26536 -0.20699 -0.27619 -0.34679 -0.21013 -0.19633 -0.19021
324 -0.26963 -0.37255 -0.24784 -0.21393 -0.27925 -0.34412 -0.20349 -0.19947 -0.19905
325 -0.26423 -0.35526 -0.22882 -0.19369 -0.27373 -0.33893 -0.18441 -0.18893 -0.18075
326 -0.26686 -0.34982 -0.25817 -0.20102 -0.26541 -0.33963 -0.20187 -0.18927 -0.1801
327 -0.26734 -0.35674 -0.24446 -0.19921 -0.26594 -0.32506 -0.19668 -0.18709 -0.19593
328 -0.26603 -0.36326 -0.24824 -0.24971 -0.27119 -0.33723 -0.20997 -0.20713 -0.20453
329 -0.27526 -0.35958 -0.25158 -0.24199 -0.27137 -0.33809 -0.20146 -0.19362 -0.20464
330 -0.27765 -0.35396 -0.24019 -0.23972 -0.2866 -0.34102 -0.20462 -0.19064 -0.20228
331 -0.26096 -0.34201 -0.23362 -0.21467 -0.26012 -0.34486 -0.20214 -0.20701 -0.20635
332 -0.25871 -0.34023 -0.22121 -0.24141 -0.2666 -0.34961 -0.19698 -0.19316 -0.20512
333 -0.27358 -0.36099 -0.25121 -0.22091 -0.28549 -0.35584 -0.21598 -0.20817 -0.23285
334 -0.28051 -0.34742 -0.23446 -0.22935 -0.28548 -0.35134 -0.20327 -0.2036 -0.20102
335 -0.26945 -0.35325 -0.24484 -0.21226 -0.26915 -0.35865 -0.20723 -0.2027 -0.21926
336 -0.26308 -0.35385 -0.20941 -0.22297 -0.26956 -0.34847 -0.20206 -0.19376 -0.18019
337 -0.25935 -0.33925 -0.2272 -0.24529 -0.2783 -0.34811 -0.20454 -0.19249 -0.21913
338 -0.2657 -0.33391 -0.21616 -0.21814 -0.27567 -0.33707 -0.19966 -0.20408 -0.19355
339 -0.25155 -0.32871 -0.203 -0.21253 -0.26458 -0.33101 -0.18989 -0.18056 -0.1852
340 -0.27385 -0.33001 -0.22116 -0.22976 -0.2858 -0.36463 -0.20906 -0.18957 -0.21372
341 -0.25718 -0.32357 -0.22102 -0.23576 -0.27069 -0.33239 -0.19895 -0.18614 -0.18965
342 -0.24069 -0.21638 -0.19322 -0.21995 -0.25399 -0.32971 -0.18772 -0.16405 -0.18493
343 -0.26233 -0.21508 -0.19172 -0.20521 -0.25052 -0.31581 -0.19395 -0.18811 -0.1853
344 -0.26151 -0.14391 -0.22072 -0.22133 -0.27501 -0.3325 -0.20209 -0.19006 -0.18822
345 -0.25513 -0.10744 -0.19132 -0.25879 -0.26947 -0.34436 -0.20005 -0.17843 -0.19044
346 -0.26962 -0.053788 -0.21955 -0.22812 -0.26259 -0.3366 -0.20668 -0.19276 -0.21067
347 -0.26938 0.0035447 -0.21738 -0.24336 -0.28761 -0.33442 -0.20154 -0.19376 -0.20506
348 -0.24631 0.11 -0.19571 -0.21816 -0.26802 -0.32341 -0.19003 -0.1901 -0.18655
349 -0.26278 0.085635 -0.21283 -0.24718 -0.27275 -0.30453 -0.20226 -0.18533 -0.19097
350 -0.27995 0.18203 -0.20991 -0.23372 -0.28217 -0.29661 -0.20744 -0.19826 -0.19398
351 -0.26431 0.22515 -0.2182 -0.23255 -0.26869 -0.283 -0.21119 -0.18157 -0.20592
352 -0.26027 0.19096 -0.19225 -0.20439 -0.25786 -0.27797 -0.20048 -0.18637 -0.19237
353 -0.24978 0.30058 -0.16939 -0.2002 -0.2415 -0.25706 -0.19271 -0.19099 -0.18909
354 -0.25847 0.32845 -0.18075 -0.21491 -0.24996 -0.2757 -0.19183 -0.19383 -0.20977
355 -0.25747 0.38195 -0.16724 -0.19787 -0.23046 -0.28641 -0.18218 -0.1689 -0.17575
356 -0.24869 0.43332 -0.15656 -0.15185 -0.23051 -0.28639 -0.18051 -0.17276 -0.17642
357 -0.25818 0.48073 -0.15718 -0.15716 -0.2397 -0.28119 -0.18071 -0.17004 -0.1792
358 -0.254 0.50794 -0.14483 -0.15633 -0.23404 -0.27825 -0.1801 -0.16793 -0.20804
359 -0.24113 0.57261 -0.16099 -0.16612 -0.23595 -0.30361 -0.20996 -0.19307 -0.18545
360 -0.23634 0.57661 -0.16068 -0.17389 -0.21724 -0.29628 -0.18305 -0.18267 -0.18553
361 -0.25774 0.54756 -0.19176 -0.16484 -0.19319 -0.28524 -0.20631 -0.18966 -0.18029
362 -0.25199 0.59327 -0.16339 -0.17402 -0.091238 -0.26748 -0.18396 -0.17144 -0.16361
363 -0.23851 0.65156 -0.16833 -0.17044 -0.10567 -0.25091 -0.18386 -0.18337 -0.18054
364 -0.24078 0.72669 -0.16567 -0.16165 -0.091422 -0.15886 -0.19035 -0.18691 -0.18537
365 -0.26246 0.67278 -0.16865 -0.16171 -0.059378 -0.089031 -0.20233 -0.18407 -0.19049
366 -0.26158 0.68641 -0.1587 -0.1663 -0.081249 -0.049464 -0.20746 -0.1875 -0.19566
367 -0.26882 0.74507 -0.13087 -0.17593 -0.021589 -0.011051 -0.19033 -0.177 -0.16734
368 -0.23541 0.74325 -0.11955 -0.14745 0.002802 0.020229 -0.18714 -0.18121 -0.18911
369 -0.22816 0.74876 -0.11615 -0.15478 0.00059207 0.013238 -0.17354 -0.17453 -0.17924
370 -0.24655 0.77267 -0.10726 -0.18277 0.0091719 0.035604 -0.19149 -0.17162 -0.17623
371 -0.24601 0.76854 -0.06723 -0.13858 0.066741 0.059584 -0.17689 -0.17922 -0.1828
372 -0.24109 0.78183 -0.028799 -0.16438 0.075087 0.072142 -0.16728 -0.16291 -0.17471
373 -0.22147 0.82576 -0.0044935 -0.16439 0.10936 0.11938 -0.16906 -0.17665 -0.17073
374 -0.22068 0.86396 0.010283 -0.14767 0.12294 0.1539 -0.16712 -0.1789 -0.19262
375 -0.22246 0.86772 0.026861 -0.18131 0.14776 0.18514 -0.16517 -0.17583 -0.17877
376 -0.19558 0.87639 0.062289 -0.15585 0.14554 0.22458 -0.14484 -0.15858 -0.17659
377 -0.20852 0.90985 0.060898 -0.17178 0.20002 0.25277 -0.15583 -0.16622 -0.17108
378 -0.21769 0.87087 0.029624 -0.15565 0.17955 0.23359 -0.1705 -0.18157 -0.18022
379 -0.20473 0.91805 0.053587 -0.1334 0.231 0.33367 -0.14379 -0.16181 -0.15207
380 -0.204 0.9129 0.043839 -0.12013 0.25463 0.35974 -0.14024 -0.14962 -0.148
381 -0.19382 0.91923 0.029062 -0.16187 0.22107 0.35595 -0.13151 -0.16223 -0.1586
382 -0.18035 0.93506 0.021792 -0.14253 0.27323 0.42097 -0.11278 -0.1462 -0.15125
383 -0.20075 0.95193 -0.0079183 -0.13246 0.25418 0.39994 -0.13639 -0.16668 -0.18236
384 -0.1778 0.89608 -0.043791 -0.13813 0.2659 0.40497 -0.1254 -0.14237 -0.16918
385 -0.14645 0.89995 -0.05184 -0.14848 0.27829 0.48272 -0.12964 -0.13122 -0.15787
386 -0.15032 0.92666 -0.062856 -0.13254 0.27759 0.47067 -0.12997 -0.13608 -0.13741
387 -0.11424 0.89899 -0.028632 -0.15775 0.29075 0.48642 -0.10614 -0.11612 -0.15668
388 -0.1484 0.91643 -0.039665 -0.1372 0.31174 0.53812 -0.11291 -0.11177 -0.16384
389 -0.12716 0.90907 -0.025698 -0.14093 0.31332 0.53723 -0.069826 -0.097327 -0.14111
390 -0.13944 0.92492 -0.034358 -0.14124 0.33058 0.52787 -0.078862 -0.1103 -0.14495
391 -0.13348 0.89791 -0.031099 -0.13523 0.32947 0.55733 -0.05753 -0.083826 -0.14799
392 -0.096082 0.88463 0.017968 -0.12269 0.31683 0.59214 -0.046318 -0.08933 -0.14024
393 -0.060725 0.91815 0.049488 -0.10123 0.34944 0.60917 -0.035896 -0.050244 -0.13702
394 -0.13863 0.89252 0.063524 -0.12672 0.32898 0.60988 -0.043462 -0.032169 -0.15998
395 -0.12823 0.86492 0.053882 -0.021822 0.35653 0.62621 -0.034039 -0.025258 -0.14644
396 -0.12076 0.92354 0.10615 0.043871 0.36584 0.68595 -0.0086077 0.024356 -0.11556
397 -0.10754 0.92754 0.14571 0.095143 0.37613 0.66792 -0.0042867 0.046291 -0.13636
398 -0.11295 0.88375 0.13324 0.071931 0.343 0.63901 -0.024648 0.041379 -0.16039
399 -0.05973 0.89845 0.19911 0.11332 0.35379 0.65476 0.0087096 0.10274 -0.12587
400 -0.031004 0.87572 0.19967 0.11537 0.3526 0.66803 0.004224 0.088942 -0.15043
401 0.034052 0.87758 0.20669 0.13458 0.35103 0.68293 0.030263 0.10907 -0.13637
402 0.031139 0.96 0.21603 0.16181 0.36895 0.65528 0.034432 0.12881 -0.12671
403 0.036268 0.91086 0.19618 0.15351 0.37545 0.66202 0.039928 0.11654 -0.14997
404 0.026115 0.9127 0.21177 0.18367 0.36655 0.70014 0.069643 0.1604 -0.11878
405 0.082555 0.8743 0.15224 0.1703 0.36725 0.6856 0.077292 0.15445 -0.12619
406 0.071943 0.82928 0.089876 0.1976 0.35256 0.63387 0.08608 0.17188 -0.12715
407 0.11581 0.84542 0.10114 0.22764 0.37654 0.72078 0.11348 0.21983 -0.10748
408 0.14598 0.83064 0.081648 0.22298 0.38976 0.69602 0.094491 0.21304 -0.10888
409 0.17263 0.82374 0.051313 0.1908 0.3393 0.69182 0.10159 0.20717 -0.11079
410 0.21015 0.80934 0.079392 0.25377 0.37803 0.71275 0.11994 0.2634 -0.082301
411 0.2485 0.83894 0.07372 0.24316 0.39899 0.64441 0.13451 0.26228 -0.055631
412 0.21019 0.76951 0.046114 0.25603 0.37769 0.66641 0.1119 0.2219 -0.044416
413 0.2816 0.7649 0.076953 0.2789 0.38345 0.61785 0.12176 0.26143 -0.0085397
414 0.30369 0.80272 0.10264 0.30822 0.39101 0.60791 0.15126 0.26768 0.056888
415 0.31513 0.73546 0.12587 0.32316 0.40249 0.5443 0.15159 0.31079 0.088339
416 0.34622 0.73382 0.15188 0.3712 0.38464 0.52127 0.17362 0.30302 0.091549
417 0.36837 0.74797 0.18854 0.35666 0.33588 0.48607 0.1795 0.28999 0.12789
418 0.35651 0.70353 0.23553 0.39852 0.32465 0.52096 0.18513 0.28848 0.12718
419 0.40582 0.80207 0.29803 0.44426 0.32179 0.51182 0.2228 0.30899 0.17237
420 0.37218 0.70669 0.24144 0.40444 0.26629 0.43408 0.17934 0.31312 0.15583
421 0.4464 0.74278 0.26685 0.4386 0.25702 0.42612 0.199 0.32196 0.1605
422 0.44911 0.73415 0.27929 0.49718 0.29601 0.45029 0.22308 0.34611 0.20249
423 0.41915 0.7337 0.1819 0.5508 0.25947 0.3937 0.19431 0.30152 0.17359
424 0.4646 0.7404 0.17692 0.46744 0.27077 0.40188 0.21279 0.33637 0.21613
425 0.4851 0.63363 0.12557 0.51698 0.26305 0.36183 0.2143 0.33904 0.21027
426 0.44766 0.63374 0.10948 0.49572 0.24798 0.31474 0.20943 0.30939 0.21043
427 0.49238 0.6348 0.099068 0.52809 0.25477 0.32998 0.21134 0.31178 0.19387
428 0.50416 0.69301 0.10942 0.55823 0.25263 0.29871 0.23492 0.33838 0.21816
429 0.5102 0.64326 0.12308 0.61282 0.24231 0.30578 0.21703 0.32727 0.208
430 0.46114 0.61769 0.12626 0.60589 0.26814 0.29649 0.22949 0.3338 0.22212
431 0.43986 0.58685 0.10602 0.54398 0.25962 0.29036 0.25202 0.33226 0.20917
432 0.4764 0.5756 0.10272 0.51659 0.24328 0.2813 0.24063 0.32274 0.23885
433 0.47747 0.53032 0.11863 0.54977 0.25334 0.2554 0.24158 0.31648 0.20902
434 0.46942 0.52481 0.12569 0.52655 0.23686 0.20976 0.24204 0.27956 0.24426
435 0.45791 0.50048 0.080614 0.53121 0.24637 0.22755 0.2277 0.28576 0.21105
436 0.42686 0.47051 0.092808 0.52881 0.22989 0.23437 0.21603 0.25836 0.20645
437 0.4447 0.50333 0.12312 0.60937 0.25757 0.24516 0.24372 0.28706 0.26442
438 0.3832 0.48322 0.079005 0.6221 0.24869 0.24484 0.22392 0.25307 0.29103
439 0.37876 0.5458 0.098848 0.5549 0.28548 0.26098 0.23528 0.27732 0.29934
440 0.38423 0.56948 0.087751 0.53873 0.25735 0.22011 0.23064 0.24723 0.29406
441 0.39264 0.58782 0.067684 0.55292 0.25661 0.20241 0.23514 0.25206 0.27385
442 0.47355 0.52198 0.080957 0.62242 0.27775 0.20804 0.23742 0.26392 0.27752
443 0.47633 0.47219 0.074114 0.59088 0.25573 0.18447 0.23395 0.27997 0.28985
444 0.43654 0.43928 0.070134 0.53788 0.26892 0.20473 0.23307 0.2783 0.28418
445 0.35807 0.40972 0.041989 0.52166 0.24315 0.16578 0.20271 0.24624 0.24668
446 0.36276 0.41505 0.054362 0.58576 0.2748 0.20107 0.21348 0.26484 0.32041
447 0.33506 0.40146 0.048754 0.56886 0.24073 0.15138 0.20501 0.24467 0.27914
448 0.38151 0.39196 0.088539 0.54826 0.2747 0.16825 0.2318 0.24608 0.32937
449 0.34134 0.3744 0.024526 0.49507 0.25401 0.1086 0.19663 0.19909 0.27731
450 0.31797 0.36705 0.046635 0.52935 0.22572 0.12563 0.18263 0.20097 0.27775
451 0.30165 0.37138 0.0425 0.54724 0.27434 0.13805 0.19554 0.21923 0.30596
452 0.29933 0.36483 0.021955 0.56939 0.28266 0.12842 0.17411 0.19846 0.31184
453 0.30846 0.38639 0.050764 0.53688 0.26732 0.13437 0.18043 0.21492 0.31438
454 0.336 0.37016 0.06268 0.56081 0.27109 0.13376 0.1945 0.21761 0.34689
455 0.30497 0.33637 0.031306 0.50265 0.24817 0.092789 0.16026 0.18678 0.32079
456 0.31502 0.32654 0.051751 0.55648 0.27547 0.1211 0.18332 0.18298 0.31965
457 0.28165 0.30266 0.026846 0.53334 0.26678 0.114 0.15491 0.16978 0.30279
458 0.26874 0.32325 0.030246 0.51879 0.29779 0.12905 0.1705 0.1943 0.33696
459 0.27767 0.29923 0.048511 0.47191 0.28071 0.1369 0.16795 0.18019 0.36828
460 0.26643 0.29587 0.026545 0.41688 0.27926 0.1241 0.15151 0.18148 0.32176
461 0.2418 0.27737 0.046042 0.43987 0.26059 0.10109 0.14916 0.17688 0.33349
462 0.25448 0.26938 0.032529 0.52999 0.26625 0.118 0.1429 0.1722 0.29862
463 0.24831 0.2708 0.036389 0.60971 0.26857 0.10988 0.1369 0.15356 0.35032
464 0.2259 0.23477 0.030939 0.65014 0.25601 0.089365 0.12858 0.16301 0.34572
465 0.24044 0.25793 0.017367 0.69339 0.27098 0.10129 0.139 0.1563 0.35374
466 0.2051 0.24465 0.024203 0.63624 0.24341 0.11287 0.13181 0.12813 0.29972
467 0.21992 0.2188 0.016696 0.51282 0.23779 0.084037 0.12111 0.13415 0.33815
468 0.22561 0.22642 0.0098877 0.41961 0.24776 0.062717 0.10837 0.1308 0.31148
469 0.21405 0.19228 -0.00067209 0.33841 0.23901 0.028428 0.10142 0.11289 0.32889
470 0.22823 0.22002 0.015253 0.37398 0.26695 0.092565 0.12599 0.12594 0.32762
471 0.19731 0.22855 0.013598 0.33809 0.26582 0.10154 0.11365 0.13584 0.35643
472 0.19147 0.1813 0.025423 0.2712 0.25915 0.061243 0.10821 0.12808 0.31451
473 0.22481 0.18695 0.002688 0.24069 0.24383 0.058397 0.10572 0.11022 0.31595
474 0.23392 0.19895 0.020371 0.2411 0.26738 0.080547 0.12069 0.13455 0.35603
475 0.20576 0.18368 0.0060799 0.2312 0.24994 0.06228 0.10147 0.10799 0.37037
476 0.20578 0.16165 0.0089431 0.23028 0.25442 0.060459 0.10361 0.1305 0.34693
477 0.19394 0.1559 0.0014542 0.22622 0.25101 0.043702 0.084018 0.10025 0.33591
478 0.18442 0.14961 -0.010729 0.2258 0.24153 0.030627 0.074784 0.11257 0.34863
479 0.19237 0.12203 -0.021238 0.22802 0.25281 0.050666 0.083609 0.10075 0.38396
480 0.17835 0.12715 -0.0033468 0.22233 0.25304 0.040188 0.082969 0.098428 0.39572
481 0.19586 0.14874 0.00045765 0.20765 0.2484 0.015597 0.093459 0.10008 0.37828
482 0.16569 0.11453 -0.016934 0.20935 0.2347 0.025729 0.075104 0.089922 0.35809
483 0.20143 0.13613 0.0086347 0.19364 0.22236 0.047446 0.091513 0.11373 0.35715
484 0.16173 0.11233 -0.0045106 0.20721 0.21411 0.020692 0.089035 0.095185 0.31129
485 0.14977 0.10418 -0.038021 0.16557 0.18608 0.019647 0.055943 0.075063 0.24089
486 0.16561 0.12471 -0.0069299 0.22433 0.20084 0.026741 0.080508 0.10417 0.23819
487 0.13038 0.087936 -0.041096 0.16116 0.17964 0.019143 0.049406 0.071623 0.21293
488 0.13407 0.0982 -0.043319 0.1754 0.16921 0.014114 0.047601 0.076055 0.17045
489 0.12522 0.084883 -0.041811 0.16751 0.1614 0.018708 0.068236 0.073035 0.16657
490 0.14859 0.11179 -0.016807 0.14417 0.15424 0.014836 0.068452 0.085203 0.166
491 0.14213 0.095265 -0.010549 0.15557 0.18768 0.043712 0.077741 0.097722 0.17392
492 0.12618 0.076629 -0.030285 0.14633 0.14535 0.026025 0.050572 0.082297 0.13941
493 0.11971 0.091212 -0.0053009 0.15848 0.14188 0.020586 0.067579 0.095374 0.17129
494 0.13673 0.074964 -0.010922 0.15935 0.14851 0.013936 0.074601 0.079902 0.15155
495 0.11723 0.081802 -0.035858 0.14778 0.12498 0.0094207 0.056703 0.077411 0.14548
496 0.12171 0.059564 -0.071782 0.11495 0.12535 -0.011727 0.032522 0.057229 0.13943
497 0.1 0.038952 -0.057153 0.13256 0.1125 0.0033635 0.039977 0.054113 0.11719
498 0.098948 0.076242 -0.034203 0.14099 0.12872 0.032031 0.062202 0.070121 0.12704
499 0.082652 0.035355 -0.048409 0.13773 0.1168 0.01035 0.041103 0.061083 0.11595
500 0.084093 0.050959 -0.056208 0.12006 0.096922 0.0015317 0.047069 0.066541 0.11634
501 0.11094 0.062347 -0.028122 0.095122 0.10658 0.00556 0.048505 0.059807 0.12893
502 0.11194 0.056551 -0.036318 0.11441 0.096837 0.027411 0.039482 0.052064 0.12037
503 0.089795 0.054164 -0.035796 0.10805 0.080064 -0.0088818 0.043371 0.056231 0.09651
504 0.092909 0.046431 -0.048792 0.10675 0.07637 -0.0037194 0.052882 0.055196 0.096392
505 0.091487 0.041658 -0.030218 0.11366 0.09099 0.018752 0.05341 0.068176 0.12514
506 0.086654 0.025695 -0.053367 0.16615 0.077038 -0.0059095 0.035075 0.051355 0.085033
507 0.087229 0.036857 -0.021662 0.24831 0.079204 -0.023446 0.055325 0.057232 0.090357
508 0.06434 0.03821 -0.047094 0.277 0.055481 -0.033979 0.044049 0.057605 0.091896
509 0.073357 0.024895 -0.057652 0.25971 0.074886 -0.037181 0.049402 0.056286 0.092591
510 0.075551 0.018319 -0.042763 0.23658 0.044421 -0.04442 0.05264 0.066319 0.095671
511 0.075575 0.029488 -0.03348 0.29369 0.059495 -0.036302 0.067739 0.05269 0.079233
512 0.043882 0.023937 -0.028261 0.31328 0.058591 -0.037158 0.050363 0.059488 0.068958
513 0.060578 0.011928 -0.056857 0.2816 0.053361 -0.054934 0.047587 0.056247 0.090097
514 0.05616 0.013487 -0.04274 0.28942 0.066731 0.0089804 0.040256 0.055025 0.066984
515 0.051624 0.022679 -0.053642 0.30487 0.086497 -0.010836 0.056196 0.049996 0.066224
516 0.052604 -0.0087049 -0.05945 0.30706 0.038944 -0.042967 0.045498 0.034564 0.059352
517 0.035324 0.010212 -0.048704 0.30716 0.040644 -0.023277 0.043362 0.028188 0.029522
518 0.041808 -0.014077 -0.063091 0.27464 0.024214 -0.053379 0.047163 0.046232 0.045777
519 0.047558 0.0092204 -0.050299 0.26217 0.050212 -0.050749 0.053743 0.055587 0.05478
520 0.029413 0.0098283 -0.077515 0.22702 0.033787 -0.02537 0.045025 0.036235 0.059582
521 0.037794 -0.0064449 -0.055659 0.30197 0.04304 -0.032754 0.055845 0.050279 0.070563
522 0.037023 -0.0082931 -0.060662 0.2952 0.026464 -0.048533 0.052979 0.024625 0.068766
523 0.031657 -0.033926 -0.064761 0.24935 0.018396 -0.07223 0.048773 0.032703 0.017888
524 0.021023 -0.012772 -0.068152 0.24496 0.04259 -0.047106 0.047968 0.057502 0.042236
525 0.030868 -0.022788 -0.060992 0.31815 0.056902 -0.043461 0.052131 0.04192 0.063144
526 0.0030058 -0.022724 -0.073636 0.30423 0.032872 -0.063803 0.047532 0.033238 0.033604
527 0.017795 -0.0071886 -0.059561 0.30421 0.041906 -0.03654 0.048953 0.029467 0.017236
528 -0.0077423 -0.033448 -0.091536 0.23995 0.016519 -0.068872 0.028635 0.019092 -0.010724
529 0.0021894 -0.030362 -0.066802 0.22871 0.017185 -0.078514 0.044184 0.024614 0.010909
530 0.033874 -0.0083674 -0.067904 0.27693 0.02095 -0.061402 0.052272 0.04059 0.026134
531 0.026415 -0.015741 -0.042783 0.26538 0.016599 -0.03096 0.06787 0.05497 0.0287
532 0.0012551 -0.029406 -0.081826 0.19955 0.00088935 -0.08142 0.031719 0.022627 0.010198
533 -0.0033635 -0.037373 -0.087182 0.13964 0.015364 -0.049738 0.026206 0.010601 0.0011391
534 -0.013449 -0.042638 -0.11218 0.12432 -0.0031642 -0.076421 0.028254 0.0085539 0.014556
535 -0.010249 -0.042887 -0.096982 0.083845 0.00054333 -0.070442 0.026682 0.018868 -0.017889
536 -0.0094233 -0.029716 -0.075857 0.12906 0.012452 -0.062305 0.043934 0.025817 0.025115
537 -0.0014163 -0.029863 -0.06998 0.10479 0.019958 -0.057019 0.041992 0.027059 -0.002429
538 0.00078877 -0.036662 -0.079133 0.088397 0.015527 -0.04863 0.039517 0.022513 0.0064347
539 0.012826 -0.037435 -0.085851 0.11738 0.034524 -0.051199 0.046967 0.0427 0.008459
540 -0.017247 -0.038029 -0.07843 0.080837 0.011852 -0.050886 0.027967 0.019684 -0.028135
541 0.0055653 -0.048189 -0.076427 0.098329 0.022529 -0.047322 0.043698 0.028523 -0.014431
542 0.0024659 -0.049326 -0.059223 0.054679 -0.0037066 -0.067326 0.041243 0.026766 0.0053731
543 0.0052119 -0.047852 -0.085277 0.0671 0.011203 -0.089273 0.035974 0.031571 -0.026063
544 -0.010812 -0.03734 -0.085582 0.07071 0.021548 -0.066693 0.045782 0.039197 0.0036724
545 -0.015207 -0.075195 -0.075888 0.048377 -0.0063161 -0.052278 0.036353 0.031452 -0.010517
546 0.0015368 -0.063736 -0.079986 0.072644 0.011439 -0.0482 0.036793 0.040586 -0.0072267
547 -0.034501 -0.079059 -0.11085 0.010926 -0.015905 -0.085753 0.017351 0.023784 -0.023262
548 0.004093 -0.050313 -0.09046 0.05444 -0.0014519 -0.063679 0.028649 0.027417 -0.0045363
549 0.0067362 -0.03473 -0.07316 0.086111 0.036883 -0.051223 0.039648 0.028923 0.0149
550 -0.0089991 -0.062259 -0.078662 0.025109 -0.00088948 -0.072211 0.029408 0.027002 -0.011622
551 -0.026486 -0.087464 -0.097578 0.027315 -0.0033752 -0.089854 0.0095383 0.011081 -0.029017
552 -0.025123 -0.045879 -0.086518 0.041016 0.00094773 -0.066324 0.020259 0.017276 -0.015662
553 -0.024167 -0.080873 -0.10285 -0.0009715 -0.011079 -0.092784 -0.0011143 0.0037815 -0.017715
554 -0.024533 -0.066889 -0.10151 0.033064 -0.0024813 -0.079774 0.031676 0.0096458 -0.016697
555 -0.02233 -0.068614 -0.087113 0.0084444 0.0015888 -0.070478 0.021431 0.019594 -0.020617
556 -0.018923 -0.07063 -0.09579 0.030679 0.013416 -0.089621 0.014549 0.020773 -0.022706
557 -0.025865 -0.075159 -0.081279 -0.0037379 -0.0073426 -0.085028 0.012064 0.02258 -0.027065
558 -0.030666 -0.070834 -0.09906 0.028527 -0.0098569 -0.093256 0.0041654 0.01743 -0.021356
559 -0.03281 -0.067827 -0.078577 0.034256 0.0048875 -0.083525 0.0057243 0.0073262 -0.044486
560 -0.028765 -0.077303 -0.091773 0.029971 -0.010475 -0.071772 0.0017696 0.02405 -0.01423
561 -0.030265 -0.090745 -0.11339 0.01041 -0.015711 -0.10307 0.00038481 0.0076542 -0.049502
562 -0.048182 -0.077087 -0.08829 0.033171 -0.0043315 -0.091009 0.0085442 0.018115 -0.022272
563 -0.048157 -0.088731 -0.11427 -0.035142 -0.023436 -0.099136 -0.011047 0.0054368 -0.033778
564 -0.04994 -0.067595 -0.1128 0.015435 -0.011178 -0.07086 -0.0030562 0.017028 -0.026305
565 -0.043067 -0.096867 -0.10712 -0.0026954 -0.013272 -0.095532 -0.0043112 0.0013727 -0.047986
566 -0.047306 -0.094696 -0.12142 0.014298 0.0019788 -0.086327 -0.0074772 -0.0038032 -0.030574
567 -0.02602 -0.10623 -0.1031 -0.010196 -0.021606 -0.11265 -0.013075 -0.010911 -0.034386
568 -0.030135 -0.084181 -0.084437 -0.046106 -0.018576 -0.079268 0.0082343 0.019476 -0.0014089
569 -0.022151 -0.089593 -0.095951 -0.0045878 -0.0070075 -0.10101 0.012083 0.012146 -0.013998
570 -0.03776 -0.093844 -0.090881 0.0022533 -0.011201 -0.10381 0.00053298 0.010693 -0.035079
571 -0.048488 -0.088946 -0.09445 -0.014149 -0.018584 -0.095458 -0.0023488 0.0020342 -0.034041
572 -0.047173 -0.089908 -0.091909 0.0057121 -0.031221 -0.099597 -0.0059869 0.0017709 -0.036595
573 -0.056518 -0.093527 -0.091897 0.010543 -0.017191 -0.1006 -0.01403 0.015274 -0.023483
574 -0.034559 -0.085225 -0.093189 0.0033299 0.0043466 -0.068362 0.0019878 0.0071391 -0.03182
575 -0.047974 -0.10601 -0.084856 0.00066219 -0.018623 -0.091688 -0.0086947 0.0052849 -0.013497
576 -0.041128 -0.080995 -0.095221 -0.035749 -0.011967 -0.10281 0.0016741 0.0061949 -0.035585
577 -0.059532 -0.11422 -0.11895 -0.038127 -0.010673 -0.12461 -0.025708 -0.012887 -0.037765
578 -0.08367 -0.1179 -0.13041 -0.044388 -0.032591 -0.095133 -0.023738 -0.029009 -0.04095
579 -0.061797 -0.10068 -0.13373 -0.045356 -0.021806 -0.099294 -0.014021 -0.0014264 -0.036601
580 -0.066426 -0.11483 -0.13422 -0.02216 -0.020757 -0.11981 -0.020499 -0.012567 -0.060307
581 -0.05473 -0.097582 -0.090548 0.020704 -0.011771 -0.085322 -0.0059944 0.0075397 -0.023025
582 -0.083539 -0.12469 -0.1241 -0.028563 -0.013212 -0.13753 -0.028686 -0.0097546 -0.024044
583 -0.064687 -0.12129 -0.12443 -0.056547 -0.050552 -0.11811 -0.017959 -0.0091685 -0.025031
584 -0.068525 -0.12073 -0.12631 -0.015932 -0.041441 -0.11848 -0.025145 -0.021697 -0.0021523
585 -0.086178 -0.11259 -0.13552 -0.015348 -0.040036 -0.1181 -0.026158 -0.027588 -0.0065846
586 -0.056994 -0.11512 -0.1146 -0.027923 -0.04829 -0.11312 -0.014016 -0.018227 -0.0057687
587 -0.077542 -0.10765 -0.11989 -0.03556 -0.034016 -0.13701 -0.031544 -0.018351 -0.0092068
588 -0.054464 -0.096865 -0.10456 -0.016813 -0.029082 -0.084077 -0.011076 0.0026426 0.009645
589 -0.059004 -0.11308 -0.11497 -0.042309 -0.026265 -0.11597 -0.016927 -0.010512 -0.019427
590 -0.096423 -0.12285 -0.13358 -0.023273 -0.044723 -0.12109 -0.034341 -0.019013 -0.035111
591 -0.059157 -0.10617 -0.091879 0.0040894 -0.026835 -0.10494 -0.0055539 -0.012559 -0.022078
592 -0.066456 -0.093141 -0.090022 -0.029823 -0.044793 -0.11057 -0.0047086 -0.0097665 -0.0062048
593 -0.068541 -0.12329 -0.12045 -0.00998 -0.040265 -0.11063 -0.021927 0.0054024 -0.0096213
594 -0.073875 -0.1172 -0.11455 -0.03317 -0.021769 -0.1115 -0.011474 0.0051367 -0.02006
595 -0.061424 -0.096183 -0.088574 -0.033292 -0.031381 -0.10214 -0.0013543 0.00022981 -0.022062
596 -0.086694 -0.12697 -0.13591 -0.02437 -0.044236 -0.096105 -0.042644 -0.015826 -0.028497
597 -0.089628 -0.12798 -0.11158 -0.056835 -0.053296 -0.12281 -0.027488 -0.019744 -0.034325
598 -0.052692 -0.10997 -0.09582 -0.019561 -0.029556 -0.10932 -0.012775 -0.011005 -0.031039
599 -0.057255 -0.12746 -0.061779 -0.0072903 -0.018723 -0.096462 -0.02108 -0.0031855 -0.028294
600 -0.094618 -0.124 -0.10365 -0.024816 -0.050114 -0.12192 -0.030397 -0.0032146 -0.033942
601 -0.10137 -0.13028 -0.1276 -0.07269 -0.03881 -0.13901 -0.039884 -0.02983 -0.053704
602 -0.083641 -0.12927 -0.12098 -0.055901 -0.04399 -0.14136 -0.022873 -0.014784 -0.07029
603 -0.096949 -0.13212 -0.10884 -0.026293 -0.017199 -0.11595 -0.033789 0.0011251 -0.056771
604 -0.10042 -0.11556 -0.11693 -0.022465 -0.024233 -0.11151 -0.015296 -0.0034539 -0.037346
605 -0.090768 -0.12174 -0.11734 -0.043204 -0.0017091 -0.11821 -0.021756 0.0057346 -0.063733
606 -0.082546 -0.10639 -0.10387 -0.0037655 -0.030446 -0.12468 -0.011546 -0.003582 -0.049765
607 -0.10399 -0.13831 -0.13014 -0.037483 -0.043229 -0.10931 -0.039446 -0.024781 -0.067722
608 -0.10454 -0.13078 -0.14535 -0.045817 -0.047023 -0.13435 -0.05191 -0.036606 -0.088463
609 -0.10721 -0.11456 -0.12594 -0.046283 -0.043165 -0.14675 -0.042622 -0.010578 -0.081648
610 -0.10439 -0.13513 -0.13233 -0.025661 -0.044894 -0.12222 -0.03352 -0.018302 -0.066009
611 -0.094986 -0.13196 -0.12716 -0.037149 -0.053926 -0.13983 -0.032822 -0.0068217 -0.060221
612 -0.067399 -0.095484 -0.096714 -0.008426 -0.027621 -0.12569 -0.0081409 0.00073289 -0.04976
613 -0.095513 -0.11186 -0.10338 0.005124 -0.012673 -0.12234 -0.025844 -0.012148 -0.039673
614 -0.11137 -0.14006 -0.12687 0.026439 -0.030865 -0.11226 -0.042003 -0.021243 -0.065538
615 -0.10121 -0.11926 -0.12123 0.018111 -0.016572 -0.11774 -0.02815 -0.016781 -0.042047
616 -0.11996 -0.14698 -0.13448 -0.015444 -0.048217 -0.13791 -0.044637 -0.037352 -0.086802
617 -0.095951 -0.13437 -0.11053 0.0075352 -0.029387 -0.1458 -0.028528 -0.028137 -0.070901
618 -0.089805 -0.11386 -0.11168 0.0034544 -0.040828 -0.15822 -0.027311 -0.0011505 -0.068525
619 -0.087445 -0.11881 -0.10044 0.02966 -0.0026499 -0.10294 -0.0096684 0.01821 -0.032947
620 -0.10238 -0.13126 -0.10989 -0.001901 -0.03503 -0.14914 -0.024249 -0.0063239 -0.052704
621 -0.098783 -0.12169 -0.10512 0.0055483 -0.024547 -0.13732 -0.016151 -0.012106 -0.05638
622 -0.12332 -0.11022 -0.13893 -0.0065899 -0.036819 -0.13176 -0.054433 -0.020757 -0.060934
623 -0.097118 -0.11809 -0.12503 -0.0065355 -0.029219 -0.13791 -0.015022 -0.0024274 -0.039122
624 -0.12616 -0.14799 -0.13716 -0.015728 -0.04316 -0.14525 -0.055417 -0.035671 -0.093063
625 -0.1196 -0.14593 -0.11484 -0.022097 -0.038598 -0.14189 -0.030292 -0.018012 -0.067206
626 -0.12197 -0.14965 -0.13086 -0.022812 -0.057002 -0.15762 -0.036536 -0.020587 -0.089253
627 -0.12161 -0.15294 -0.13132 -0.0067797 -0.051571 -0.12983 -0.033123 -0.018723 -0.080386
628 -0.099863 -0.12793 -0.12488 0.0030701 -0.039996 -0.14294 -0.029456 -0.017308 -0.071759
629 -0.1094 -0.11741 -0.091892 -0.001827 -0.043878 -0.14053 -0.025208 -0.014768 -0.05879
630 -0.10814 -0.12557 -0.092496 -0.006685 -0.044386 -0.13678 -0.026239 0.0015807 -0.045118
631 -0.12164 -0.12571 -0.10228 -0.0023047 -0.050125 -0.14553 -0.034159 -0.0085732 -0.065292
632 -0.11822 -0.13146 -0.092154 0.0055577 -0.030202 -0.13928 -0.036701 -0.0033655 -0.069487
633 -0.1061 -0.1495 -0.10295 -0.032341 -0.035943 -0.14123 -0.041123 -0.015227 -0.055827
634 -0.098814 -0.13263 -0.091553 0.009359 -0.012981 -0.10978 -0.020227 0.0070707 -0.043887
635 -0.11478 -0.12492 -0.080404 0.01799 -0.028128 -0.12842 -0.032619 0.0015554 -0.043357
636 -0.12391 -0.1394 -0.12882 -0.042432 -0.039387 -0.13718 -0.045337 -0.0217 -0.071861
637 -0.13273 -0.14036 -0.13089 -0.016617 -0.041395 -0.13676 -0.054658 -0.016622 -0.066547
638 -0.13982 -0.13211 -0.13396 -0.043761 -0.03567 -0.14448 -0.04211 -0.010633 -0.059846
639 -0.11741 -0.11917 -0.12143 -0.039756 -0.047568 -0.13951 -0.032267 -0.0055736 -0.057779
640 -0.12811 -0.13917 -0.13674 -0.048303 -0.037666 -0.14075 -0.043969 -0.02267 -0.059953
641 -0.12799 -0.098201 -0.11357 -0.039144 -0.037889 -0.14597 -0.028572 -0.0084403 -0.06269
642 -0.11534 -0.12861 -0.10979 -0.079508 -0.048433 -0.14456 -0.047612 -0.028794 -0.040924
643 -0.12013 -0.11123 -0.10816 -0.053147 -0.02692 -0.13114 -0.020704 -0.00033699 -0.043097
644 -0.11839 -0.11608 -0.12374 -0.045441 -0.040284 -0.13293 -0.043319 -0.022112 -0.042017
645 -0.12134 -0.15039 -0.12768 -0.035136 -0.0293 -0.1261 -0.040134 -0.015919 -0.06642
646 -0.12135 -0.11929 -0.12197 -0.037146 -0.017635 -0.12847 -0.044574 -0.013974 -0.059176
647 -0.13275 -0.12402 -0.13931 -0.056061 -0.040769 -0.15499 -0.043628 -0.013213 -0.046666
648 -0.10804 -0.09672 -0.091452 -0.028106 -0.0097802 -0.09553 -0.011096 0.015673 -0.016992
649 -0.12222 -0.12039 -0.12131 -0.066808 -0.023641 -0.13363 -0.03328 -0.022944 -0.041749
650 -0.099744 -0.10988 -0.096928 -0.038837 -0.033548 -0.11043 -0.013787 0.004772 -0.033154
651 -0.086647 -0.11529 -0.10194 -0.030568 -0.017561 -0.10959 -0.020904 -0.0016418 -0.036798
652 -0.11214 -0.12841 -0.11391 -0.056687 -0.018785 -0.12891 -0.036967 -0.0051737 -0.032369
653 -0.12555 -0.14334 -0.11578 -0.077721 -0.030941 -0.13425 -0.048128 -0.019063 -0.046886
654 -0.1273 -0.12639 -0.13737 -0.073323 -0.027509 -0.13284 -0.050757 -0.033892 -0.074041
655 -0.11562 -0.13179 -0.11231 -0.074145 0.0097146 -0.11972 -0.041361 -0.0085302 -0.039575
656 -0.1275 -0.12528 -0.11275 -0.061231 0.0060908 -0.13771 -0.030047 -0.01338 -0.065412
657 -0.11124 -0.11828 -0.09662 -0.061661 -0.0011749 -0.10386 -0.026229 -0.014086 -0.039506
658 -0.13003 -0.12062 -0.1028 -0.03467 -0.025384 -0.13645 -0.04084 -0.026877 -0.059201
659 -0.11818 -0.12378 -0.10193 -0.091035 -0.0041324 -0.13946 -0.030851 -0.0015568 -0.025211
660 -0.10659 -0.12052 -0.099678 -0.043919 0.0028046 -0.10495 -0.020432 -0.011597 -0.039114
661 -0.11791 -0.13204 -0.10267 -0.065535 -0.015909 -0.11876 -0.035397 -0.011521 -0.045717
662 -0.12191 -0.11272 -0.091398 -0.063077 -0.010041 -0.1172 -0.032522 -0.00023607 -0.040377
663 -0.11483 -0.1418 -0.11754 -0.058305 -0.028283 -0.13083 -0.03297 -0.0020105 -0.059186
664 -0.11058 -0.14078 -0.098407 -0.053948 -0.016158 -0.12357 -0.035025 -0.014907 -0.045695
665 -0.13086 -0.1281 -0.11888 -0.050895 -0.019098 -0.14054 -0.039683 -0.0082509 -0.063222
666 -0.10388 -0.12443 -0.1037 -0.045391 -0.0054096 -0.11178 -0.029739 -0.0022359 -0.046766
667 -0.1129 -0.12661 -0.098609 -0.081297 -0.019117 -0.114 -0.035944 -0.001259 -0.037629
668 -0.12848 -0.16317 -0.12562 -0.10975 -0.047199 -0.16572 -0.054062 -0.035811 -0.068155
669 -0.1323 -0.12039 -0.11865 -0.064489 -0.020824 -0.12481 -0.03591 -0.011782 -0.050318
670 -0.11493 -0.11419 -0.09953 -0.061554 -0.015954 -0.10618 -0.046301 -0.015812 -0.069143
671 -0.14283 -0.12676 -0.087441 -0.07568 -0.044194 -0.12459 -0.042593 -0.027153 -0.064888
672 -0.13485 -0.11108 -0.095919 -0.06706 -0.019841 -0.13706 -0.03394 -0.017197 -0.05359
673 -0.11937 -0.10932 -0.084759 -0.058242 0.0026774 -0.10206 -0.034591 -0.014395 -0.051941
674 -0.1431 -0.13869 -0.11778 -0.094174 -0.055032 -0.15751 -0.057731 -0.024239 -0.072852
675 -0.1298 -0.15443 -0.12095 -0.059269 -0.052395 -0.15059 -0.065496 -0.042371 -0.10117
676 -0.11067 -0.12824 -0.097612 -0.077129 -0.025315 -0.1229 -0.043971 -0.014806 -0.050267
677 -0.12466 -0.12163 -0.12215 -0.070757 -0.02571 -0.15585 -0.056445 -0.029537 -0.06898
678 -0.13579 -0.13196 -0.11771 -0.071261 -0.047397 -0.16274 -0.048952 -0.031058 -0.050307
679 -0.10985 -0.11283 -0.10972 -0.064039 -0.043089 -0.14663 -0.034844 -0.018426 -0.039661
680 -0.11253 -0.13502 -0.10027 -0.060384 -0.028142 -0.12425 -0.034024 -0.016428 -0.037814
681 -0.12647 -0.13094 -0.12152 -0.07462 -0.042551 -0.13 -0.066666 -0.038384 -0.09118
682 -0.13436 -0.13847 -0.11759 -0.089195 -0.046088 -0.15687 -0.053546 -0.022491 -0.07021
683 -0.1091 -0.13259 -0.10669 -0.056627 -0.017335 -0.12389 -0.036281 -0.022549 -0.069143
684 -0.11521 -0.14284 -0.11501 -0.087288 -0.048939 -0.13974 -0.041872 -0.028832 -0.060312
685 -0.13285 -0.13306 -0.10312 -0.068452 -0.033787 -0.14705 -0.048119 -0.023439 -0.03517
686 -0.12705 -0.13439 -0.11709 -0.094953 -0.045117 -0.1437 -0.044331 -0.025964 -0.055664
687 -0.12465 -0.15456 -0.11436 -0.068176 -0.054104 -0.14999 -0.051221 -0.02274 -0.045487
688 -0.12292 -0.14184 -0.1231 -0.092638 -0.046772 -0.12186 -0.048818 -0.0096285 -0.041814
689 -0.10913 -0.11854 -0.082667 -0.082313 -0.022605 -0.13363 -0.028148 0.018855 -0.045469
690 -0.12209 -0.1364 -0.1003 -0.035977 -0.042898 -0.11684 -0.040602 -0.0061767 -0.04469
691 -0.10452 -0.12696 -0.095332 -0.1018 -0.043888 -0.14779 -0.043747 -0.0080231 0.0040738
692 -0.12639 -0.14824 -0.099134 -0.085519 -0.047306 -0.14377 -0.050169 -0.021043 -0.018944
693 -0.13641 -0.11914 -0.099777 -0.068838 -0.037455 -0.12575 -0.029849 -0.003775 -0.013803
694 -0.11065 -0.13352 -0.11375 -0.093371 -0.044944 -0.15341 -0.043002 -0.022265 -0.011737
695 -0.12858 -0.15656 -0.11688 -0.073858 -0.03793 -0.1549 -0.044049 -0.022291 -0.029858
696 -0.11666 -0.12448 -0.092341 -0.051336 -0.040775 -0.1459 -0.034654 -0.010009 -0.0017643
697 -0.13163 -0.15494 -0.10987 -0.067577 -0.068994 -0.15671 -0.057522 -0.017153 -0.00027644
698 -0.10237 -0.13497 -0.10198 -0.047573 -0.027227 -0.12655 -0.036795 -0.020484 -0.01045
699 -0.11459 -0.13864 -0.10557 -0.038973 -0.030458 -0.14045 -0.053753 -0.018088 -0.019382
700 -0.1148 -0.15004 -0.1016 -0.063467 -0.025622 -0.13297 -0.040336 -0.022874 -0.014429
701 -0.12138 -0.13112 -0.10961 -0.094215 -0.052064 -0.13807 -0.033936 -0.018134 -0.036225
702 -0.15303 -0.1512 -0.13222 -0.071547 -0.064972 -0.14423 -0.073996 -0.047378 -0.042654
703 -0.13558 -0.15284 -0.096866 -0.042787 -0.055653 -0.13991 -0.055104 -0.030274 -0.036142
704 -0.12109 -0.12811 -0.10885 -0.050396 -0.054076 -0.15804 -0.038401 -0.021388 -0.013741
705 -0.10552 -0.11108 -0.089297 -0.062985 -0.04453 -0.1434 -0.043621 -0.013496 0.0010345
706 -0.14209 -0.13879 -0.099158 -0.06773 -0.045155 -0.14515 -0.044426 -0.034902 -0.013158
707 -0.11026 -0.13498 -0.10223 -0.071178 -0.036197 -0.11177 -0.032573 -0.01429 -0.0047029
708 -0.12684 -0.16002 -0.098278 -0.092781 -0.079495 -0.13716 -0.068819 -0.041268 -0.053055
709 -0.12789 -0.14576 -0.088042 -0.050789 -0.051304 -0.15776 -0.058769 -0.034236 -0.035076
710 -0.1091 -0.1352 -0.075802 -0.057275 -0.048299 -0.12353 -0.040886 -0.019659 -0.011614
711 -0.11386 -0.13582 -0.077549 -0.06507 -0.057847 -0.15441 -0.046245 -0.027304 -0.034736
712 -0.12022 -0.13471 -0.062667 -0.050028 -0.063633 -0.1315 -0.039732 -0.027609 -0.027919
713 -0.12654 -0.13037 -0.090774 -0.075864 -0.068018 -0.13271 -0.053692 -0.026037 -0.038319
714 -0.13096 -0.13378 -0.098176 -0.0088751 -0.047941 -0.12143 -0.056089 -0.019486 -0.043069
715 -0.12992 -0.11733 -0.079997 0.018155 -0.052245 -0.13635 -0.045394 -0.0087224 -0.047072
716 -0.10394 -0.1243 -0.074243 0.017077 -0.055893 -0.10949 -0.033038 -0.014814 -0.038547
717 -0.11688 -0.12975 -0.091636 -0.00092532 -0.057957 -0.13757 -0.039097 -0.028141 -0.05437
718 -0.087715 -0.10971 -0.053879 -0.013017 -0.041196 -0.12467 -0.026402 -0.014794 -0.021223
719 -0.12015 -0.11452 -0.074121 -0.024945 -0.040838 -0.12695 -0.040287 -0.0092369 -0.04375
720 -0.10951 -0.10617 -0.075264 -0.016836 -0.065437 -0.11786 -0.036792 -0.011576 -0.012854
721 -0.10828 -0.14381 -0.084572 -0.030312 -0.037257 -0.12101 -0.044755 -0.025586 -0.049593
722 -0.11199 -0.14663 -0.099243 -0.064174 -0.071997 -0.16368 -0.059565 -0.039336 -0.062089
723 -0.12211 -0.15707 -0.12244 -0.072966 -0.085866 -0.16068 -0.072596 -0.047027 -0.089195
724 -0.12415 -0.14689 -0.10599 -0.024678 -0.049724 -0.14942 -0.045768 -0.028886 -0.065005
725 -0.11697 -0.14298 -0.095723 -0.081543 -0.060003 -0.13851 -0.03989 -0.027958 -0.048372
726 -0.11328 -0.12596 -0.0987 -0.11925 -0.073708 -0.14343 -0.047966 -0.028204 -0.062884
727 -0.10282 -0.14635 -0.099163 -0.069966 -0.028684 -0.11178 -0.038635 -0.00629 -0.040315
728 -0.13349 -0.13953 -0.089389 -0.058196 -0.06325 -0.14258 -0.043892 -0.028169 -0.071982
729 -0.12062 -0.14116 -0.10886 -0.087842 -0.066838 -0.15321 -0.046098 -0.029972 -0.056923
730 -0.10844 -0.13149 -0.085995 -0.097283 -0.048888 -0.14095 -0.050521 -0.0057669 -0.034852
731 -0.12859 -0.14772 -0.099694 -0.1131 -0.068557 -0.1338 -0.060937 -0.028166 -0.033288
732 -0.12422 -0.13923 -0.079937 -0.078921 -0.057679 -0.13289 -0.045927 -0.027091 -0.042491
733 -0.097378 -0.12947 -0.083945 -0.063168 -0.037326 -0.11383 -0.017619 -0.0058136 -0.025387
734 -0.12168 -0.12861 -0.08513 -0.090717 -0.064426 -0.13919 -0.058106 -0.026376 -0.05876
735 -0.13443 -0.12669 -0.082952 -0.058494 -0.063461 -0.1385 -0.043132 -0.01631 -0.049627
736 -0.1171 -0.12724 -0.10249 -0.095393 -0.067892 -0.11866 -0.038645 -0.028967 -0.049323
737 -0.12952 -0.14118 -0.11393 -0.092041 -0.056404 -0.14881 -0.050198 -0.016892 -0.049333
738 -0.12068 -0.11771 -0.10514 -0.091173 -0.065564 -0.14717 -0.042188 -0.020984 -0.045416
739 -0.10532 -0.1199 -0.087394 -0.032826 -0.033677 -0.11382 -0.015415 -0.0074673 -0.020688
740 -0.12292 -0.13357 -0.10527 -0.1183 -0.068805 -0.12343 -0.043346 -0.014366 -0.025924
741 -0.13761 -0.14402 -0.10292 -0.05696 -0.05281 -0.13277 -0.053713 -0.025509 -0.041146
742 -0.1176 -0.11858 -0.076883 -0.058839 -0.040649 -0.12212 -0.036132 -0.016559 -0.02548
743 -0.11219 -0.14855 -0.072344 -0.085604 -0.073822 -0.16417 -0.042027 -0.020355 -0.04446
744 -0.11284 -0.12478 -0.099893 -0.089272 -0.046703 -0.12367 -0.029562 -0.0076751 -0.040371
745 -0.1258 -0.1453 -0.096393 -0.071045 -0.03562 -0.11843 -0.040379 -0.025289 -0.058042
746 -0.12149 -0.14152 -0.10249 -0.084356 -0.059237 -0.13215 -0.027594 -0.027991 -0.051438
747 -0.11906 -0.11993 -0.080202 -0.095714 -0.05814 -0.1193 -0.031257 -0.022276 -0.033054
748 -0.10216 -0.13031 -0.092772 -0.055664 -0.051492 -0.12065 -0.027896 -0.019103 -0.024646
749 -0.1121 -0.13458 -0.084683 -0.083679 -0.056237 -0.11318 -0.032923 -0.014796 -0.045867
750 -0.10186 -0.1353 -0.087403 -0.049623 -0.051672 -0.13575 -0.029425 -0.006463 -0.041323
751 -0.10842 -0.14406 -0.10319 -0.098806 -0.061076 -0.12562 -0.040753 -0.017131 -0.050064
752 -0.11499 -0.14497 -0.087381 -0.091414 -0.061934 -0.12661 -0.042415 -0.032446 -0.055249
753 -0.087928 -0.12517 -0.070651 -0.096131 -0.047744 -0.11247 -0.015532 -0.003383 -0.021669
754 -0.093043 -0.138 -0.071772 -0.11061 -0.048873 -0.1285 -0.029451 -0.012938 -0.042452
755 -0.11377 -0.10925 -0.063009 -0.057716 -0.029436 -0.10529 -0.025586 -0.0042147 -0.015817
756 -0.11583 -0.13903 -0.081847 -0.043338 -0.035879 -0.13517 -0.033723 -0.023103 -0.053497
757 -0.1166 -0.1335 -0.086587 -0.095226 -0.046325 -0.13419 -0.036242 -0.025109 -0.053074
758 -0.10303 -0.1293 -0.064299 -0.053522 -0.039843 -0.11704 -0.041261 -0.026416 -0.058208
759 -0.12447 -0.14658 -0.085909 -0.087057 -0.056886 -0.12658 -0.056147 -0.039705 -0.07416
760 -0.11998 -0.15259 -0.058443 -0.096375 -0.067951 -0.11158 -0.038557 -0.025374 -0.045315
761 -0.12373 -0.14657 -0.057724 -0.075287 -0.053741 -0.12165 -0.05201 -0.033189 -0.049245
762 -0.10934 -0.15788 -0.054394 -0.068218 -0.063376 -0.13057 -0.049566 -0.027595 -0.052619
763 -0.12286 -0.14303 -0.066681 -0.081371 -0.059348 -0.14216 -0.042762 -0.038273 -0.045545
764 -0.11785 -0.15407 -0.06479 -0.080526 -0.038604 -0.09829 -0.050298 -0.014664 -0.076664
765 -0.12171 -0.13172 -0.076773 -0.087893 -0.0379 -0.11817 -0.040275 -0.036932 -0.049122
766 -0.11616 -0.15121 -0.083394 -0.066162 -0.058944 -0.15549 -0.035778 -0.025501 -0.055812
767 -0.09463 -0.12647 -0.064484 -0.064018 -0.034765 -0.091771 -0.028479 0.00037262 -0.027195
768 -0.094335 -0.14753 -0.065096 -0.082405 -0.060602 -0.13429 -0.03693 -0.016699 -0.04933
769 -0.1076 -0.13949 -0.080257 -0.044455 -0.052066 -0.11114 -0.035794 -0.017976 -0.043008
770 -0.097435 -0.11354 -0.056213 -0.048408 -0.046097 -0.13251 -0.01996 0.0013404 -0.039677
771 -0.1023 -0.15908 -0.095304 -0.080783 -0.065741 -0.12374 -0.052269 -0.0269 -0.062371
772 -0.11449 -0.13713 -0.090328 -0.076456 -0.043719 -0.12927 -0.038466 -0.022662 -0.048499
773 -0.10792 -0.14324 -0.06957 -0.038021 -0.045545 -0.10714 -0.033149 -0.0046671 -0.039123
774 -0.10722 -0.14239 -0.066146 -0.026543 -0.053657 -0.13207 -0.034846 -0.016418 -0.040957
775 -0.10248 -0.15077 -0.078347 -0.040051 -0.051154 -0.11668 -0.034759 -0.027147 -0.036373
776 -0.11438 -0.13239 -0.023524 -0.035944 -0.043008 -0.1269 -0.048935 -0.0088534 -0.040216
777 -0.080511 -0.12883 0.14739 -0.042043 -0.043733 -0.10779 -0.014603 -0.00476 -0.032445
778 -0.072385 -0.1112 0.16444 -0.013875 -0.046271 -0.11006 -0.017506 -0.0047114 -0.0029988
779 -0.10284 -0.11709 0.178 -0.013735 -0.038169 -0.091024 -0.011193 -0.0012863 -0.019491
780 -0.093994 -0.12623 0.19116 -0.049897 -0.042718 -0.10509 0.00071069 -0.0079875 -0.02812
781 -0.11618 -0.13059 0.1151 -0.040169 -0.048708 -0.11437 -0.0015524 -0.0047463 -0.044136
782 -0.096873 -0.15647 0.022259 -0.061412 -0.044983 -0.1647 -0.0036814 -0.032255 -0.057858
783 -0.093087 -0.1383 0.00021062 -0.055284 -0.045023 -0.10092 -0.0075779 -0.011727 -0.039913
784 -0.10075 -0.13612 -0.0031318 -0.069318 -0.064167 -0.15582 -0.019069 -0.0071688 -0.049976
785 -0.092879 -0.14 -0.018065 -0.045459 -0.061614 -0.12955 -0.021125 -0.021445 -0.040758
786 -0.10785 -0.15498 -0.011071 -0.050611 -0.059762 -0.123 -0.036526 -0.022422 -0.062167
787 -0.090586 -0.13194 0.010856 -0.020183 -0.02307 -0.099551 -0.006564 -0.0072961 -0.038787
788 -0.12591 -0.15907 -0.0098336 -0.073571 -0.060811 -0.13174 -0.031051 -0.014187 -0.052484
789 -0.10368 -0.14731 0.017231 -0.051745 -0.059096 -0.12375 -0.027167 -0.028623 -0.076996
790 -0.096925 -0.15196 0.046351 -0.065896 -0.045303 -0.12241 -0.040125 -0.023626 -0.070502
791 -0.10839 -0.12388 0.15906 -0.074738 -0.050544 -0.11489 -0.020589 -0.011501 -0.022598
792 -0.09522 -0.14116 0.19412 -0.082179 -0.05071 -0.13998 -0.014811 -0.0077204 -0.040405
793 -0.10179 -0.14576 0.18225 -0.092763 -0.037318 -0.12866 -0.033951 -0.030686 -0.062753
794 -0.094987 -0.12921 0.20939 -0.044995 -0.043639 -0.10878 -0.012371 -0.0088137 -0.029898
795 -0.093282 -0.13334 0.13199 -0.04344 -0.027409 -0.1085 -0.018094 -0.034915 -0.033072
796 -0.093736 -0.14857 0.074517 -0.096261 -0.04897 -0.12434 0.0085342 -0.017891 -0.051026
797 -0.07022 -0.12485 0.079602 -0.066 -0.041185 -0.10345 0.03132 -0.019445 -0.035882
798 -0.096468 -0.1401 0.076594 -0.08533 -0.045392 -0.12769 0.022176 -0.013734 -0.021882
799 -0.10384 -0.15147 0.032735 -0.12534 -0.046526 -0.1395 0.0023299 -0.031757 -0.051218
800 -0.095102 -0.13921 0.060018 -0.069706 -0.018196 -0.11967 0.015073 -0.013569 -0.048161
801 -0.11972 -0.13038 0.050604 -0.062838 -0.027057 -0.13129 -0.0098353 -0.023233 -0.065898
802 -0.077423 -0.13135 0.097176 -0.058021 -0.060165 -0.12376 0.0090803 -0.018744 -0.055515
803 -0.1017 -0.13154 0.16418 -0.069327 -0.038124 -0.1187 0.0045753 -0.016626 -0.048459
804 -0.090617 -0.11389 0.27008 -0.075231 -0.044072 -0.12566 0.016317 -0.0051794 -0.038906
805 -0.086421 -0.1225 0.26468 -0.082637 -0.050064 -0.13447 0.00052903 -0.021536 -0.05685
806 -0.085711 -0.12757 0.26141 -0.05349 -0.056006 -0.1046 -0.00097142 -0.011493 -0.041714
807 -0.072707 -0.11635 0.27367 -0.042096 -0.02084 -0.089274 -0.00072431 -0.0031343 -0.043243
808 -0.11182 -0.15683 0.16788 -0.047412 -0.04798 -0.10847 -0.011371 -0.029545 -0.053207
809 -0.083189 -0.11867 0.14954 -0.036659 -0.025286 -0.11444 0.033711 -0.0044754 -0.004609
810 -0.07559 -0.13781 0.12782 -0.022583 -0.023875 -0.10033 0.048465 0.0083413 -0.0047714
811 -0.10354 -0.14835 0.10468 -0.060526 -0.068025 -0.15504 0.028806 -0.057077 -0.022755
812 -0.085256 -0.14191 0.12633 -0.042447 -0.052165 -0.11569 0.053463 -0.024841 -0.017895
813 -0.10522 -0.14836 0.13273 0.0012345 -0.059545 -0.13063 0.036851 -0.029426 -0.033932
814 -0.095503 -0.1365 0.19736 0.0073304 -0.039859 -0.08737 0.035697 -0.013357 -0.0017621
815 -0.093931 -0.16216 0.27496 -0.00119 -0.069448 -0.13096 0.030814 -0.030727 -0.013068
816 -0.080206 -0.14499 0.3195 0.0022004 -0.046662 -0.10425 0.028473 -0.016492 0.0089415
817 -0.063539 -0.13163 0.35664 0.026695 -0.042397 -0.090075 0.034969 -0.018893 0.01742
818 -0.098964 -0.13605 0.28299 -0.011346 -0.059284 -0.13599 0.013506 -0.037133 -0.002417
819 -0.068657 -0.13833 0.27425 0.063465 -0.018777 -0.078445 0.021933 -0.019721 0.013538
820 -0.081583 -0.14513 0.22514 0.023482 -0.048587 -0.10202 0.024631 -0.026706 0.0097498
821 -0.057792 -0.1218 0.23207 0.015017 -0.039885 -0.077657 0.03574 0.0027853 0.017329
822 -0.060235 -0.12954 0.17872 0.0068259 -0.044905 -0.097997 0.028883 -0.012039 -0.032302
823 -0.059492 -0.12986 0.18056 -0.022992 -0.040394 -0.096941 0.036248 0.0024634 -0.010282
824 -0.0754 -0.14105 0.18002 -0.013427 -0.052365 -0.11432 0.030327 -0.0028448 -0.018602
825 -0.081407 -0.15692 0.17856 0.014198 -0.03175 -0.11847 0.020848 -0.021287 -0.037048
826 -0.087075 -0.15147 0.21591 -0.037999 -0.057177 -0.12199 0.044493 -0.025471 -0.053158
827 -0.056679 -0.11305 0.37968 -0.022914 -0.057796 -0.086686 0.081934 -0.014529 -0.02198
828 -0.093243 -0.14342 0.36171 -0.01894 -0.064561 -0.097031 0.048207 -0.040648 -0.052498
829 -0.076867 -0.13304 0.33547 -0.0044177 -0.03431 0.080978 0.064004 -0.028794 -0.049536
830 -0.092994 -0.13041 0.31224 -0.035562 -0.047428 0.13058 0.04552 -0.041368 -0.043937
831 -0.088995 -0.14126 0.23418 -0.029294 -0.062575 0.073575 0.031198 -0.042329 -0.052631
832 -0.06316 -0.13503 0.21559 -0.039115 -0.075732 -0.0074386 0.045221 -0.034196 -0.051151
833 -0.076363 -0.13849 0.21028 0.0091391 -0.060522 -0.0082326 0.041584 -0.0084139 -0.05653
834 -0.086495 -0.15233 0.18417 -0.020731 -0.054109 -0.04666 0.020555 -0.0060582 -0.027915
835 -0.078785 -0.0094399 0.22426 -0.002513 -0.042476 -0.015971 0.043011 0.011045 -0.024971
836 -0.071586 -0.011291 0.22436 0.0043178 -0.031829 0.015699 0.061064 0.01494 -0.033545
837 -0.064957 -0.055385 0.20372 -0.022336 -0.042692 -0.032941 0.039539 -0.00075254 -0.061974
838 -0.069008 -0.046835 0.23108 0.023821 -0.029811 -0.014094 0.065835 0.0069929 -0.026236
839 -0.083109 -0.094874 0.20862 0.020695 -0.042047 -0.052513 0.040146 -0.0017966 -0.052937
840 -0.076986 -0.10033 0.24496 -0.035274 -0.064107 -0.075543 0.055502 -0.022167 -0.046398
841 -0.089373 -0.11533 0.33612 0.00082965 -0.054383 -0.057676 0.07008 -0.010904 -0.068392
842 -0.065331 -0.083126 0.39564 -0.00021696 -0.03507 -0.042865 0.098694 -0.0054106 -0.05344
843 -0.07006 -0.10342 0.35957 -0.002483 -0.05376 -0.065525 0.092686 -0.00033037 -0.04056
844 -0.09338 -0.099253 0.31648 0.022937 -0.065765 -0.048213 0.074949 0.0040142 -0.043485
845 -0.078228 0.021082 0.24295 -0.010775 -0.06939 -0.066921 0.077099 0.013047 -0.048208
846 -0.08814 0.058002 0.22622 -0.018461 -0.052663 -0.049544 0.095288 0.045284 -0.031252
847 -0.07631 0.095566 0.19533 -0.023728 -0.062071 -0.065488 0.072438 0.011847 -0.022151
848 -0.098733 0.046648 0.1809 0.009135 -0.056238 -0.053305 0.054348 -0.0070448 -0.054737
849 -0.10469 0.02663 0.18575 -0.03874 -0.071055 -0.072191 0.054028 0.00078303 -0.07286
850 -0.092971 -0.016804 0.18766 -0.0021202 -0.048003 -0.029284 0.044903 0.0045643 -0.03821
851 -0.051653 -0.015898 0.21105 -0.027539 -0.055697 -0.053426 0.0505 0.003652 -0.052786
852 -0.06642 -0.025924 0.1875 -0.032994 -0.068626 -0.067805 0.04752 -0.0047927 -0.057722
853 -0.073954 -0.037049 0.17752 0.011912 -0.061804 -0.036718 0.058703 -0.0084132 -0.059569
854 -0.055661 0.059928 0.18076 -0.0023663 -0.036775 0.12685 0.057626 0.026055 -0.010357
855 -0.099405 0.091056 0.15738 -0.019853 -0.067748 0.14892 0.033724 -0.015551 -0.086901
856 -0.093906 0.1362 0.16954 -0.03912 -0.042103 0.24575 0.057204 0.0069668 -0.055017
857 -0.08432 0.12991 0.16757 0.00044692 -0.053406 0.1593 0.068563 -0.0078719 -0.041761
858 -0.090162 0.14915 0.15301 -0.029302 -0.080399 0.071646 0.064657 -0.005013 -0.068094
859 -0.089885 0.17804 0.14289 -0.026189 -0.044653 0.062468 0.10243 0.026487 -0.019562
860 -0.096477 0.11471 0.14074 0.0033887 -0.048236 0.046823 0.10719 0.00017334 -0.042062
861 -0.068211 0.19758 0.15876 0.034659 -0.033678 0.047062 0.13931 0.017737 -0.01948
862 -0.099945 0.20653 0.13325 -0.057849 -0.078225 0.0054352 0.10565 0.011147 -0.066108
863 -0.09939 0.19687 0.13977 0.031855 -0.065595 0.025061 0.10657 0.011028 -0.037128
864 -0.10939 0.12921 0.096451 0.089764 -0.072352 0.056178 0.079437 0.026476 -0.068091
865 -0.075147 0.10981 0.16007 0.18937 -0.061332 -0.00906 0.089294 0.044104 -0.056001
866 -0.061853 0.082048 0.13908 0.17719 -0.066283 0.023772 0.063719 0.057181 -0.027193
867 -0.0764 0.076287 0.14125 0.16279 -0.051852 0.032427 0.066261 0.038814 -0.039871
868 -0.071247 0.063557 0.13197 0.13209 -0.053721 0.084828 0.065057 0.014926 -0.072436
869 -0.058202 0.15695 0.10711 0.14924 -0.065361 0.25594 0.051516 0.024531 -0.043635
870 -0.060067 0.27028 0.1237 0.15492 -0.052128 0.27375 0.053032 0.02591 -0.02417
871 -0.059848 0.24236 0.12544 0.20323 -0.048364 0.24806 0.043033 0.016042 -0.042365
872 -0.079736 0.23015 0.10109 0.20565 -0.067732 0.27578 0.03498 0.0047703 -0.074776
873 -0.045298 0.24644 0.12958 0.20405 -0.05451 0.2648 0.054342 0.0049976 -0.042709
874 -0.052004 0.1948 0.1043 0.22188 -0.066258 0.17718 0.053211 0.015051 -0.030514
875 -0.047861 0.15117 0.12172 0.27133 -0.067493 0.14795 0.068266 0.0077392 -0.033052
876 -0.067101 0.10087 0.098595 0.3085 -0.070263 0.066572 0.050446 0.01044 -0.061285
877 -0.063924 0.1079 0.096781 0.33669 -0.050914 0.092515 0.060433 0.020473 -0.052535
878 -0.072404 0.10315 0.078523 0.24288 -0.071148 0.10816 0.058863 0.0099427 -0.038753
879 -0.086354 0.13125 0.09365 0.21858 -0.077759 0.08601 0.057648 0.0056487 -0.054385
880 -0.052688 0.24976 0.09482 0.24174 -0.06472 0.21404 0.067431 0.034788 -0.0034946
881 -0.012891 0.24497 0.1185 0.24391 -0.041092 0.34767 0.10559 0.040645 -0.00053443
882 -0.056467 0.14364 0.066359 0.24621 -0.072578 0.32659 0.097534 0.053201 0.021881
883 -0.039448 0.13346 0.10073 0.33658 -0.044358 0.33019 0.11734 0.098291 0.057193
884 -0.046735 0.11335 0.07276 0.38891 -0.06803 0.27065 0.10912 0.070753 0.045326
885 -0.057511 0.08072 0.070033 0.33232 -0.072049 0.20697 0.082963 0.042354 0.032804
886 -0.049627 0.10002 0.072227 0.3254 -0.054078 0.16887 0.084678 0.041202 0.033812
887 -0.054916 0.075964 0.084002 0.26318 -0.04446 0.18366 0.065671 0.028288 0.01521
888 -0.057023 0.075509 0.078966 0.23976 -0.054564 0.11498 0.062294 0.040622 -0.010768
889 -0.061597 0.057173 0.058298 0.12842 -0.078424 0.10404 0.047629 0.0046412 -0.024615
890 -0.066732 0.038101 0.044012 0.13771 -0.071776 0.15599 0.040313 0.0079009 -0.038468
891 -0.024817 0.065216 0.054063 0.1787 -0.045958 0.36376 0.058849 0.032321 -0.012159
892 -0.029229 0.058431 0.08499 0.18622 -0.052157 0.4047 0.060256 0.034824 -0.018339
893 -0.016007 0.07298 0.043362 0.2146 -0.065193 0.33165 0.0434 0.0082517 -0.03707
894 -0.0023092 0.046321 0.049714 0.28576 -0.059173 0.29832 0.049961 0.022379 -0.035953
895 -0.00025629 0.023576 0.050501 0.37386 -0.058691 0.28811 0.045153 0.012778 -0.040167
896 -0.012017 0.035394 0.016925 0.27306 -0.067666 0.19713 0.029328 0.00092686 -0.043093
897 0.001091 0.028796 0.052948 0.30751 -0.070561 0.18103 0.044647 0.012908 -0.028017
898 -0.018796 0.0016318 0.027214 0.32106 -0.050724 0.18335 0.052359 0.035739 -0.046789
899 -0.030756 0.029306 0.060243 0.3413 -0.054655 0.18539 0.077931 0.064593 -0.01355
900 -0.022069 0.0089612 0.046128 0.29916 -0.068006 0.14455 0.077231 0.091451 -0.036214
901 -0.0046041 0.027503 0.050681 0.24866 -0.069238 0.30397 0.095482 0.087789 -0.013459
902 0.0064991 0.024805 0.056892 0.20533 -0.048129 0.39209 0.092342 0.073383 -0.0067879
903 0.0023885 -0.031979 0.046694 0.18198 -0.070473 0.37245 0.082266 0.041325 -0.064454
904 -0.014108 -0.0081328 0.028358 0.15867 -0.064826 0.34094 0.09007 0.046577 -0.048885
905 0.0050326 0.014506 0.041326 0.20922 -0.062744 0.32092 0.07868 0.054898 -0.032793
906 0.022091 -0.0028375 0.044893 0.15713 -0.046701 0.25988 0.078919 0.041655 -0.019062
907 -0.0019398 -0.012455 0.050382 0.15503 -0.058157 0.21527 0.072954 0.040123 -0.021824
908 -0.010255 -0.022452 0.032043 0.14392 -0.068308 0.16414 0.035677 0.018182 -0.027002
909 0.0017794 -0.0016865 0.04189 0.14875 -0.066969 0.17677 0.051074 0.041735 -0.030603
910 0.031849 -0.0051954 0.048012 0.15894 -0.057521 0.18241 0.071465 0.040083 -0.011078
911 0.0045812 -0.039282 0.032786 0.1157 -0.082878 0.15343 0.037827 0.033245 -0.053366
912 0.034159 -0.021231 0.039087 0.12645 -0.052045 0.21428 0.050995 0.038768 -0.018093
913 0.00094272 -0.051346 0.04026 0.13025 -0.06484 0.19145 0.041362 0.030393 -0.060909
914 -0.039195 -0.04504 0.020889 0.059467 -0.080786 0.14699 0.040566 0.015114 -0.025931
915 -0.012154 -0.045622 0.015963 0.085168 -0.096824 0.14151 0.031317 0.008294 -0.049492
916 -0.032611 -0.059895 0.012226 0.10706 -0.078303 0.1744 0.036913 0.029327 -0.0425
917 -0.010449 -0.047472 0.039941 0.12252 -0.060313 0.17181 0.059405 0.039515 -0.0099571
918 -0.01743 -0.064855 0.0083508 0.077674 -0.06745 0.3696 0.036725 0.070682 -0.038269
919 -0.0051285 -0.038816 0.036854 0.062515 -0.080285 0.3698 0.056181 0.10721 -0.05486
920 -0.0084822 -0.047863 0.015097 0.11763 -0.053829 0.43351 0.049018 0.099752 -0.02423
921 -0.019535 -0.07384 0.019446 0.053287 -0.058138 0.33471 0.031508 0.066198 -0.061379
922 -0.0076176 -0.076706 -0.0014494 0.056997 -0.055671 0.26292 0.042389 0.057708 -0.045682
923 -0.026475 -0.092648 -0.0051542 0.024221 -0.06399 0.20084 0.021777 0.033376 -0.066206
924 -0.057868 -0.070347 0.017949 0.049748 -0.063406 0.19367 0.038699 0.044557 -0.041055
925 -0.030948 -0.065519 0.013668 0.07362 -0.052003 0.15506 0.061572 0.049855 -0.053946
926 -0.030488 -0.06305 0.022456 0.069255 -0.043555 0.17656 0.064927 0.035574 -0.029288
927 -0.011582 -0.070338 0.050953 0.074731 -0.036143 0.17227 0.063426 0.052442 -0.032625
928 -0.066666 -0.098544 -0.0054156 0.058356 -0.046034 0.14305 0.028949 0.038701 -0.057837
929 -0.046591 -0.087351 0.0030343 0.060518 -0.042323 0.14402 0.036278 0.039424 -0.027577
930 -0.017625 -0.091903 0.037203 0.050071 -0.010003 0.16483 0.059203 0.046922 -0.022903
931 -0.0010224 -0.093481 0.023112 0.076249 -0.0016863 0.13488 0.030622 0.056587 -0.036656
932 0.0070205 -0.087501 0.02199 0.075663 0.0063373 0.15639 0.037612 0.05221 -0.022167
933 -0.035539 -0.061788 0.004653 0.044371 -0.022096 0.13503 0.027111 0.029909 -0.038905
934 -0.054288 -0.11568 -0.002585 0.039566 -0.016305 0.12618 0.0071248 0.0087359 -0.063415
935 -0.034688 -0.087284 0.013751 0.033641 -0.044275 0.13833 0.028249 0.026696 -0.050886
936 -0.017939 -0.086111 0.013176 0.047498 -0.025181 0.13232 0.043229 0.054758 -0.026481
937 -0.055147 -0.11985 -0.017636 0.029597 -0.056935 0.24085 0.016253 0.070134 -0.061691
938 -0.03993 -0.1038 0.0052839 0.015297 -0.074497 0.29063 0.023791 0.13316 -0.032361
939 -0.016548 -0.11493 -0.0082018 0.062046 -0.036327 0.34056 0.037559 0.14341 -0.014905
940 -0.044097 -0.096362 0.00066878 0.054634 -0.040423 0.22208 0.027892 0.10037 -0.039478
941 -0.058624 -0.12811 -0.018305 -0.016836 -0.071304 0.13166 0.014977 0.089456 -0.028027
942 -0.052293 -0.11365 -0.015946 0.028936 -0.057789 0.12066 0.0056726 0.043978 -0.036867
943 -0.048469 -0.080453 0.012654 0.061944 -0.036541 0.1512 0.032258 0.059303 -0.021363
944 -0.053923 -0.0016351 -0.016182 0.016068 -0.060284 0.10377 0.0099139 0.043309 -0.06459
945 -0.038696 0.047858 0.012972 0.0066648 -0.050742 0.1174 0.018944 0.048522 -0.02792
946 -0.032736 -0.045668 0.0094597 0.037341 -0.037868 0.10817 0.019197 0.05064 -0.020175
947 -0.051282 -0.074242 -0.040328 -0.014548 -0.040168 0.098292 -0.010656 0.022095 -0.032435
948 -0.024807 -0.076255 -0.011319 0.013191 -0.05414 0.11631 0.027539 0.045574 -0.044924
949 -0.023399 -0.053321 0.0035429 0.062606 0.019641 0.13859 0.032488 0.063411 -0.03342
950 -0.040341 -0.072342 -0.026011 -0.0049524 -0.041506 0.087048 -0.0013336 0.050762 -0.036672
951 -0.061975 -0.077255 -0.018614 0.05075 -0.01929 0.10044 0.015512 0.059499 -0.032139
952 -0.023291 -0.078258 -0.0099238 0.034159 -0.026753 0.07979 0.030965 0.062251 -0.035934
953 -0.052957 -0.094008 -0.013653 0.015199 -0.036935 0.059033 -0.0012554 0.025808 -0.048872
954 -0.027927 0.024411 0.031799 0.022081 -0.033204 0.10756 0.0095905 0.050579 -0.049973
955 -0.029608 0.019379 0.089781 -0.0017558 -0.027375 0.057393 0.010709 0.056202 -0.031924
956 -0.027378 0.091063 0.095409 -0.0027773 -0.0089828 0.051869 0.005841 0.045702 -0.028641
957 -0.027413 0.028338 0.062339 0.018031 -0.023993 0.06988 0.016228 0.02604 -0.043903
958 -0.057638 0.0095416 0.0020033 0.0029589 -0.031718 0.050909 -0.021605 0.023519 -0.052851
959 -0.053672 -0.017297 0.0036524 0.013456 -0.022064 0.059524 -0.0060456 0.049914 -0.035442
960 -0.027968 -0.027425 0.018008 0.011914 -0.034715 0.059321 0.016853 0.082041 -0.020584
961 -0.057186 -0.048014 -0.0074531 -0.0067982 -0.042909 0.012002 -0.0057578 0.085522 -0.046616
962 -0.038253 -0.040594 0.0061394 0.0047167 -0.040617 0.039497 0.015521 0.099022 -0.033269
963 -0.051596 -0.060061 -0.013421 0.040505 -0.020363 0.058938 0.011331 0.10055 -0.018618
964 -0.017663 -0.033378 0.012325 0.04017 0.0032685 0.054326 0.023661 0.10887 -0.032004
965 -0.038474 -0.033033 0.0029651 0.033136 -0.019789 0.041257 0.016033 0.057684 -0.016765
966 -0.041582 0.034281 -0.0049876 0.058664 -0.019567 0.013737 0.0015762 0.053444 -0.01527
967 -0.038125 0.049516 -0.008044 -0.030881 -0.042275 -0.042157 -0.0017752 0.050192 -0.011543
968 -0.013097 0.099423 -0.0035542 0.04659 -0.0055853 0.012094 0.0070755 0.063448 -0.047942
969 -0.044346 0.16989 -0.032208 -0.013617 -0.028496 0.02881 -0.012343 0.040065 -0.042163
970 -0.03956 0.12404 -0.01078 -0.011867 -0.019336 0.021923 -0.020533 0.022053 -0.06254
971 -0.028318 0.04058 -0.019345 -0.031754 0.0010376 -0.012198 -0.0099847 0.044948 -0.028668
972 -0.029253 0.0048964 -0.010726 -0.0016384 0.016683 -0.038771 -0.0043853 0.037897 -0.015424
973 -0.0037001 0.042339 0.010954 0.011796 0.04146 0.023709 0.012958 0.054265 -0.007463
974 -0.039988 -0.010745 -0.033076 -0.042826 0.020058 -0.01554 -0.012372 0.034818 -0.057119
975 -0.051848 -0.015363 -0.030741 -0.0050427 -0.004366 -0.016089 -0.015283 0.019422 -0.04263
976 -0.029996 -0.036426 -0.0089584 -0.0060233 0.016094 -0.0073285 0.00062459 0.046891 -0.029431
977 -0.020525 0.0087757 0.0015579 -0.033179 -0.0054922 -0.019388 0.0028707 0.036292 -0.034562
978 -0.00012101 0.12402 0.0095541 0.0058781 0.029665 0.029692 0.025127 0.070693 -0.010786
979 -0.054184 0.13341 -0.032733 0.022967 0.0095077 -0.038344 -0.011105 0.04105 -0.042029
980 -0.046276 0.093222 -0.033295 -0.058962 -0.010486 -0.023303 -0.0030142 0.04272 0.070879
981 -0.059951 0.17376 -0.028465 -0.014129 -0.013391 -0.016398 -0.0013234 0.057709 0.17382
982 -0.005652 0.055168 -0.0023879 0.0068569 0.0029483 -0.012254 0.0064061 0.050218 0.20211
983 0.086397 0.04751 -0.018721 0.0079168 0.022088 -0.046059 -0.0066991 0.034482 0.1722
984 0.17843 0.042712 -0.014835 -0.0018488 0.0062325 -0.032386 0.0076888 0.051251 0.18706
985 0.064802 0.024314 -0.014045 0.015896 0.040329 -0.0057027 0.0050359 0.058297 0.1381
986 0.014446 0.0052514 -0.047637 -0.029581 -0.0032151 -0.058301 -0.019717 0.021326 0.064953
987 0.0087607 0.0083481 -0.030626 -0.00077001 0.030002 -0.043573 0.0030442 0.042326 0.06593
988 -0.033461 0.01115 -0.060647 -0.021707 0.030203 -0.058076 -0.033108 0.0061554 0.028838
989 -0.00052609 0.14212 -0.03367 0.0012737 0.03099 -0.02078 0.0040311 0.023675 0.038492
990 0.027305 0.18305 -0.0051153 0.0058085 0.03613 -0.053576 0.0037074 0.048515 0.07265
991 0.074413 0.1336 -0.028272 -0.045073 0.043346 -0.015784 -0.0098119 0.023992 0.047293
992 0.15179 0.097645 -0.021571 -0.028065 0.030411 -0.030186 -0.0036508 0.019012 0.042958
993 0.1112 0.078628 -0.011799 -0.0030797 0.086658 -0.020477 0.0067401 0.038798 0.053071
994 0.05544 0.03462 -0.048981 -0.020653 0.12121 -0.029904 -0.015415 0.0092175 0.02637
995 0.04718 0.039095 -0.042057 -0.036524 0.17527 -0.047167 0.0025891 0.030601 0.053337
996 0.058785 0.042524 -0.0082821 -0.0099066 0.1393 -0.020549 0.021335 0.019517 0.055056
997 0.042235 0.048235 -0.019542 0.038674 0.089147 -0.029934 -0.0091141 0.023817 0.042292
998 0.060215 0.02269 -0.017036 0.18968 0.075324 -0.036868 -0.008489 0.027968 0.036001
999 0.10025 0.026775 -0.0073296 0.1844 0.054976 -0.044493 0.00823 0.025604 0.050585
1000 0.16928 0.035275 -0.041495 0.16919 0.045725 -0.044216 -0.0096869 0.0018528 0.012186
1001 0.1777 0.16971 -0.03926 0.22681 0.056859 -0.034795 -0.025854 -0.019377 0.010294
1002 0.12899 0.17917 -0.039459 0.10209 0.028942 -0.075985 -0.0070103 0.0010648 0.011294
1003 0.11241 0.20796 -0.011901 0.094712 0.048085 -0.024434 0.011499 0.027589 0.035609
1004 0.075797 0.087775 -0.033747 0.096349 0.044238 -0.011352 -0.014768 0.012328 0.017231
1005 0.060111 0.029441 -0.046399 0.067527 0.012404 -0.044911 -0.014259 -0.0071021 -0.0084209
1006 0.094982 0.041943 -0.025448 0.080073 0.024425 -0.033676 0.0023895 0.01168 -0.0024672
1007 0.13895 0.030908 -0.046991 0.073264 0.022002 -0.063188 -0.02359 -0.013281 0.021236
1008 0.21701 0.034879 -0.034435 0.041113 0.013397 -0.066834 -0.01161 -0.007255 0.0069838
1009 0.2576 0.025303 -0.01826 0.079223 0.019161 -0.049141 -0.012828 0.0057029 0.025469
1010 0.1701 0.027021 -0.018607 0.067268 0.038173 -0.04647 0.0041228 0.020035 0.018344
1011 0.13441 0.032566 -0.033647 0.052413 0.032876 -0.060977 -0.0069558 0.00047385 -0.013265
1012 0.083943 0.014661 -0.066772 0.042657 -0.0081111 -0.070457 -0.02727 -0.020746 -0.017434
1013 0.095466 0.11632 -0.05162 0.041586 0.0057452 -0.075776 -0.024418 -0.024816 -0.014071
1014 0.061124 0.12729 -0.065447 0.031895 0.0033744 -0.093195 -0.036546 -0.045488 -0.034861
1015 0.069537 0.10374 -0.052924 0.048349 0.020813 -0.066125 -0.03525 -0.015137 -0.011197
1016 0.097598 0.073762 -0.036445 0.026545 0.013447 -0.051662 -0.025864 -0.018675 -0.029802
1017 0.084122 0.019523 -0.044611 0.01956 -0.00027336 -0.072772 -0.018291 -0.03547 -0.030409
1018 0.073612 0.045314 -0.04422 0.047674 0.0074213 -0.064783 -0.024112 -0.0021072 -0.005272
1019 0.05772 0.015048 -0.063815 0.024207 -0.014605 -0.080662 -0.02926 -0.028614 -0.019379
1020 0.076858 -0.0015221 -0.022359 -0.015942 -0.028604 -0.065581 -0.031443 -0.019021 -0.015475
1021 0.070261 -0.014462 -0.0048968 0.018881 0.0023126 -0.068778 -0.018 -0.017992 -0.0083709
1022 0.053579 0.017735 -0.022094 0.027445 0.00054526 -0.068205 -0.021056 0.0048377 -0.01795
1023 0.064789 0.0023398 -0.014557 0.036326 0.0016282 -0.038497 -0.016102 -0.019644 -0.00604
1024 0.067184 0.011129 -0.018779 0.014852 -0.011099 -0.057496 -0.0085024 0.0003649 -0.010363
1025 0.056027 0.011621 -0.0088426 -0.035443 -0.032538 -0.11514 -0.017272 -0.0029755 -0.0075916
1026 0.055418 0.038022 -0.021258 0.031271 -0.0033522 -0.035469 0.0025325 0.015475 0.022519
1027 0.064161 0.18874 -0.040094 0.0027394 0.0089874 -0.065018 -0.0032863 -0.0068706 -0.0027114
1028 0.026985 0.11533 -0.033771 -0.023994 -0.035507 -0.083155 -0.0255 -0.014325 -0.026746
1029 0.063931 0.09755 -0.034748 0.0061302 -0.0024642 -0.059722 -0.0082981 -0.00068439 -0.019941
1030 0.050356 0.04136 -0.033239 -0.024747 -0.035602 -0.047719 -0.010066 -0.013652 0.0012434
1031 0.039367 0.012794 -0.04135 0.012379 -0.024399 -0.0724 -0.01553 -0.020001 -0.0079102
1032 0.040916 0.028991 -0.043826 0.039137 -0.020778 -0.048519 -0.0076875 -0.0036127 0.018991
1033 0.01841 0.00051414 -0.046742 -0.020281 -0.047218 -0.082214 -0.02932 -0.022535 -0.042717
1034 0.027246 0.011048 -0.014325 0.018536 -0.02167 -0.063038 -0.0039876 -0.0088923 -0.014046
1035 0.035057 0.010889 -0.02779 0.034477 -0.0062011 -0.05077 -0.00013057 -0.012485 0.014861
1036 0.030557 -0.0084841 -0.042525 0.014387 -0.01217 -0.041313 -0.017496 -0.012451 -0.009079
1037 0.0069995 -0.037871 -0.046489 -0.026419 -0.018866 -0.071723 -0.028568 -0.019893 -0.018994
1038 0.0052681 -0.016692 -0.026525 -0.032283 -0.027325 -0.076304 -0.008698 -0.02119 -0.02813
1039 -0.0030009 -0.019662 -0.036791 0.0039676 -0.016474 -0.061038 -0.0075091 -0.018368 -0.032203
1040 0.025413 -0.028034 -0.022532 0.033399 -0.010729 -0.081293 -0.01577 -0.0056152 -0.0074617
1041 0.015062 -0.028383 -0.037732 0.020743 -0.0023143 -0.037114 -0.011749 -0.01163 0.0033372
1042 0.013935 -0.05669 -0.038963 -0.027499 -0.018441 -0.059916 -0.01874 -0.044801 -0.032846
1043 0.0072577 -0.026261 -0.035158 0.0031367 0.0019869 -0.051048 -0.010495 -0.016537 -0.024474
1044 0.011709 -0.060831 -0.028246 -0.011426 0.0088025 -0.059872 -0.024065 -0.013717 -0.022255
1045 -0.0013066 -0.032768 -0.0087688 0.0014843 0.026391 -0.054038 0.0018836 -0.015804 -0.0025285
1046 0.0024025 -0.071316 -0.04256 -0.0039356 0.011137 -0.050947 -0.031115 -0.029911 -0.048131
1047 -0.011844 -0.052416 -0.043461 -0.002263 0.038664 -0.048265 -0.0085046 -0.019712 0.013326
1048 0.013282 -0.049212 -0.023026 -0.044295 0.022758 -0.024496 -0.010698 -0.013723 -0.019889
1049 0.013486 -0.057296 -0.027883 -0.038001 0.013643 -0.028103 0.011611 -0.018578 -0.016287
1050 0.0022087 -0.065189 -0.021738 -0.040658 0.032525 -0.044734 0.021647 -0.015416 0.0065455
1051 -0.0080215 -0.09307 -0.04754 -0.041143 0.0015487 -0.046885 0.020981 -0.02692 -0.035012
1052 -0.0073242 -0.084198 -0.0471 -0.016487 0.0043927 -0.077988 0.037374 -0.033693 -0.039033
1053 -0.0033515 -0.083526 -0.027511 -0.070704 0.04475 -0.056196 0.04056 -0.027618 -0.017062
1054 -0.001128 -0.078092 -0.059369 -0.055259 0.031871 -0.063267 0.031559 -0.0015216 -0.013582
1055 0.0019256 -0.083264 -0.010922 -0.059037 0.074661 -0.06306 0.03303 -0.026739 -0.02233
1056 -0.022364 -0.095739 -0.046108 -0.086096 0.097141 -0.090512 1.4159e-05 -0.02962 -0.016187
1057 -0.015454 -0.083212 -0.043846 -0.061744 0.056054 -0.07604 0.0068954 -0.037365 -0.038223
1058 -0.029747 -0.098472 -0.048563 -0.11629 0.0089167 -0.039104 -0.0048884 -0.037872 -0.039397
1059 -0.029754 -0.10889 -0.047699 -0.10351 0.018143 0.017857 -0.0093189 -0.047646 -0.0058354
1060 -0.053937 -0.12256 -0.046129 -0.086071 0.00028173 0.026389 -0.017837 -0.038522 -0.04244
1061 -0.01195 -0.070381 -0.011973 -0.079436 0.021798 0.040392 0.004553 -0.026531 -0.0099037
1062 -0.040061 -0.11207 0.0098629 -0.10639 0.00053161 0.0123 -0.0074955 -0.035159 -0.010489
1063 -0.017682 -0.089798 0.10825 -0.059817 0.0022173 -0.024992 0.013117 -0.036212 -0.0069254
1064 -0.016344 -0.10632 0.12783 -0.059079 0.0036673 -0.028974 0.0094133 -0.013687 0.023425
1065 -0.011882 -0.074615 0.1403 -0.050174 0.018858 -0.022595 0.018206 -0.030176 0.11597
1066 -0.021326 -0.092222 0.077774 -0.077008 0.007305 -0.036858 -0.00026671 -0.031276 0.19579
1067 -0.024169 -0.089314 0.0094557 -0.067768 -0.011727 -0.025497 0.0055536 -0.036506 0.17249
1068 0.00033529 -0.089696 0.042616 -0.066438 0.00075672 -0.016963 0.020834 -0.01804 0.2471
1069 -0.052606 -0.11806 0.00080203 -0.10838 -0.023997 -0.054282 -0.0032195 -0.022128 0.26745
1070 -0.028224 -0.1253 0.012393 -0.074016 0.0073605 -0.015677 0.011341 -0.011741 0.27982
1071 -0.027226 -0.1124 0.0081603 -0.10107 -0.014593 -0.064403 0.0094612 -0.024155 0.24632
1072 -0.037777 -0.11647 0.0019949 -0.0895 -0.018538 -0.045265 0.0074288 -0.029016 0.23747
1073 -0.027846 -0.11416 0.017298 -0.078943 -0.0088164 -0.025559 0.0014488 -0.03607 0.16363
1074 -0.049357 -0.12359 -0.0043153 -0.094883 -0.032289 -0.043467 0.012595 -0.040953 0.14109
1075 -0.038587 -0.13225 0.03313 -0.065397 -0.024371 -0.048149 0.018227 -0.023816 0.15756
1076 -0.041171 -0.13999 -0.0050471 -0.076146 -0.0086732 -0.050234 0.034399 -0.038032 0.14511
1077 -0.0037505 -0.10599 0.0097395 -0.064447 -0.020122 -0.0050563 0.066222 -0.0079873 0.13333
1078 -0.023935 -0.13349 -0.011671 -0.099754 -0.034238 -0.051871 0.062533 -0.033675 0.10032
1079 -0.02195 -0.10235 0.016947 -0.035566 -0.004221 -0.015825 0.084889 -0.018895 0.10482
1080 -0.0071583 -0.09405 0.013147 -0.067085 -0.014015 -0.0047701 0.085859 -0.0016189 0.11745
1081 -0.048707 -0.13904 -0.026317 -0.11261 -0.039809 -0.055227 0.066161 -0.040372 0.066256
1082 -0.051748 -0.10607 -0.019008 -0.084647 -0.041947 -0.047795 0.056061 -0.036001 0.072179
1083 -0.023721 -0.1569 -0.020881 -0.080741 -0.031519 0.076857 0.039641 -0.029275 0.10028
1084 -0.05822 -0.13128 0.017411 -0.073653 -0.0091265 0.14961 0.045666 -0.022281 0.078352
1085 -0.039626 -0.10734 0.061719 -0.085287 -0.014527 0.13917 0.048428 -0.015321 0.075802
1086 -0.034005 -0.11558 0.014951 -0.085371 -0.037274 0.061311 0.028291 -0.032231 0.073608
1087 -0.051098 -0.14395 0.028507 -0.098531 -0.02829 -0.0018223 0.014517 -0.041687 0.042117
1088 -0.028389 -0.13987 0.034432 -0.06665 0.0020605 7.0763e-05 0.037923 -0.029269 0.066777
1089 -0.058149 -0.14084 0.035946 -0.07682 -0.056162 -0.0071079 0.04268 -0.033372 0.053604
1090 -0.033985 -0.14095 0.044642 -0.051442 -0.023899 0.0088108 0.059954 -0.03231 0.034863
1091 -0.02895 -0.15115 0.1227 -0.081645 -0.037085 -0.0017428 0.038537 -0.041155 0.04866
1092 -0.042755 -0.1352 0.12224 -0.087577 -0.027314 0.022032 0.036206 -0.025459 0.051189
1093 -0.044517 -0.1593 0.14275 -0.049181 -0.021198 0.09046 0.060828 -0.021171 0.053794
1094 -0.018677 -0.13637 0.20786 -0.064897 0.0045957 0.115 0.063991 -0.028755 0.054521
1095 -0.051331 -0.16745 0.20202 -0.08723 0.076695 0.08676 0.06848 -0.023468 0.047163
1096 -0.040696 -0.13902 0.25138 -0.089794 0.084176 0.11409 0.087079 -0.033023 0.068949
1097 -0.050655 -0.13459 0.28327 -0.075844 0.069843 0.1086 0.074186 -0.022845 0.026671
1098 -0.043616 -0.14987 0.23918 -0.086387 0.0066301 0.08867 0.065134 -0.045395 0.039948
1099 -0.041653 -0.14371 0.17755 -0.075968 0.0158 0.1083 0.08747 -0.024423 0.039951
1100 -0.033899 -0.1257 0.14374 -0.072095 0.010895 0.13954 0.12141 -0.028101 0.050047
1101 -0.034632 -0.13487 0.10257 -0.08039 -0.0038231 0.14803 0.12557 -0.018447 0.027103
1102 -0.047529 -0.14348 0.12135 -0.077375 -0.014528 0.15069 0.13369 -0.015386 0.070273
1103 -0.051607 -0.1413 0.12591 -0.078653 -0.020887 0.13613 0.11204 -0.028533 0.035415
1104 -0.024142 -0.12935 0.10971 -0.08663 0.013154 0.13611 0.11465 -0.020559 0.045284
1105 -0.039562 -0.14393 0.13215 -0.082017 0.060545 0.18888 0.095933 -0.027401 0.057843
1106 -0.04642 -0.13231 0.11563 -0.086301 0.050412 0.28114 0.088378 -0.032293 0.024896
1107 -0.050765 -0.17131 0.10413 -0.10009 0.018685 0.2459 0.068165 -0.026569 0.035029
1108 -0.035764 -0.14714 0.10881 -0.049079 0.022753 0.20954 0.079013 0.012011 0.072491
1109 -0.031246 -0.16294 0.10205 -0.053279 0.010486 0.12199 0.05337 -0.020776 0.037181
1110 -0.025648 -0.13982 0.12861 -0.10419 0.023736 0.10516 0.079058 -0.0072034 0.053667
1111 -0.045814 -0.13851 0.12025 -0.11045 0.01773 0.11472 0.07464 0.0015563 0.054492
1112 -0.037457 -0.14776 0.12143 -0.11554 0.034725 0.07779 0.079519 -0.016614 0.018228
1113 -0.013487 -0.14032 0.14161 -0.086501 0.040756 0.071581 0.12142 0.0074917 0.045907
1114 -0.054951 -0.15743 0.091969 -0.094737 0.044145 0.072406 0.098256 -0.024435 0.016998
1115 -0.026173 -0.13251 0.11524 -0.058061 0.064525 0.18301 0.14171 -0.0024128 0.03746
1116 -0.0064184 -0.13723 0.13591 -0.088315 0.016101 0.1752 0.1419 -0.0083044 0.039638
1117 -0.029499 -0.15492 0.1015 -0.080372 0.041593 0.21979 0.1266 -0.021865 0.019702
1118 -0.038347 -0.15262 0.12398 -0.085974 0.046555 0.27907 0.13571 -0.0002706 0.052508
1119 -0.047351 -0.13654 0.17822 -0.069832 0.055629 0.29072 0.11122 0.0068044 0.038892
1120 -0.0068806 -0.066483 0.3017 -0.038227 0.061556 0.24123 0.12847 0.027603 0.060609
1121 -0.042145 -0.079405 0.30294 -0.10375 0.05377 0.16366 0.087647 -0.0097585 0.026122
1122 -0.0459 -0.0486 0.33309 -0.081826 0.056666 0.15732 0.075348 -0.019417 0.018885
1123 -0.037141 -0.08272 0.2453 -0.080212 0.041228 0.16719 0.072406 -0.022374 0.0090432
1124 -0.044146 -0.083208 0.22756 -0.056331 0.046472 0.16561 0.080097 -0.0044552 0.033341
1125 -0.057939 -0.12829 0.16537 -0.057495 0.026479 0.20948 0.070157 -0.024248 0.012783
1126 -0.04604 -0.11115 0.13343 -0.090228 0.020092 0.23561 0.087681 -0.0024942 0.0077664
1127 -0.027441 -0.092676 0.18456 -0.072991 0.051981 0.33421 0.10841 0.025645 0.034529
1128 -0.043105 -0.13703 0.13982 -0.10714 0.013247 0.291 0.081825 -0.010816 -0.0039246
1129 -0.028436 -0.10053 0.15346 -0.080075 0.030166 0.33126 0.10181 0.0032928 0.029102
1130 -0.013734 0.041451 0.18836 -0.074611 0.0068875 0.28028 0.1165 0.017309 0.025978
1131 -0.031547 0.082057 0.15644 -0.082975 0.023476 0.19268 0.098569 -0.0059166 0.0060877
1132 -0.028646 -0.0098625 0.17289 -0.079262 -0.008564 0.16179 0.10943 -0.0050587 0.019394
1133 -0.019235 -0.0077944 0.21549 -0.024118 0.032428 0.16912 0.11738 0.014128 0.041852
1134 -0.042719 -0.052905 0.26939 -0.070611 -0.0033543 0.14818 0.10782 -0.00017321 0.020132
1135 -0.010409 -0.023531 0.34739 -0.053923 0.010799 0.14669 0.16399 0.011992 0.048392
1136 -0.01798 -0.056039 0.39742 -0.066794 -0.0038432 0.11935 0.15493 0.0050484 0.037716
1137 -0.015989 -0.065466 0.37576 0.015892 -0.020292 0.11105 0.15339 -0.00084579 0.0077369
1138 -0.027955 -0.066259 0.31248 0.14716 -0.012725 0.11783 0.1359 0.07801 0.020925
1139 -0.023199 0.041568 0.26829 0.139 -0.027205 0.13207 0.13172 0.11998 0.056649
1140 -0.034711 0.10252 0.23964 0.055421 0.019733 0.13429 0.11177 0.13844 0.060058
1141 -0.015777 0.14102 0.21185 0.0069909 0.0037249 0.12582 0.1112 0.10183 0.025228
1142 -0.038132 0.066381 0.18714 0.0062416 0.00036227 0.13628 0.080773 0.052579 0.14488
1143 -0.024332 0.024397 0.16977 0.045379 0.013776 0.14728 0.091813 0.049833 0.25636
1144 -0.052598 -0.029346 0.15572 0.032544 0.10608 0.11059 0.089218 0.0402 0.26033
1145 -0.044651 0.0020412 0.16666 0.02704 0.16268 0.11178 0.091223 0.035448 0.29078
1146 -0.041669 -0.013196 0.15299 0.070349 0.106 0.18545 0.082846 0.016759 0.27028
1147 -0.035638 -0.014393 0.15525 0.013384 0.032791 0.23856 0.084806 0.032427 0.29174
1148 -0.01006 0.13698 0.19022 0.042413 0.039817 0.35161 0.11933 0.057691 0.29077
1149 -0.027083 0.15203 0.15694 -0.0043198 0.010411 0.23873 0.076284 -0.0041178 0.15895
1150 -0.041418 0.1374 0.15656 0.05589 -4.4445e-05 0.17631 0.096824 0.018707 0.17139
1151 -0.025439 0.18394 0.17733 0.029598 0.024286 0.13829 0.11954 0.032189 0.17235
1152 -0.023556 0.13504 0.15382 0.02359 0.013947 0.11606 0.11378 0.018986 0.15735
1153 -0.017345 0.10358 0.15488 0.028621 0.031033 0.13122 0.13953 0.033963 0.15144
1154 -0.0073109 0.10257 0.15503 0.012903 0.033528 0.13438 0.14213 0.034033 0.16502
1155 -0.0047484 0.032078 0.1352 0.012356 -0.01214 0.092104 0.11406 0.018701 0.12075
1156 -0.0021116 0.054497 0.15588 0.0080853 0.028716 0.10057 0.12515 0.027912 0.16523
1157 -0.011718 0.055022 0.14233 0.019695 -0.0013334 0.079128 0.092831 0.026018 0.12961
1158 -0.01002 0.21548 0.12172 -0.017813 -0.0057663 0.072802 0.087685 0.027737 0.11256
1159 -0.0085427 0.25594 0.1515 -0.010227 0.012397 0.10579 0.083483 0.022947 0.13673
1160 -0.0030744 0.35335 0.13873 -0.010562 -0.0010979 0.073162 0.088533 0.028111 0.11074
1161 0.0046856 0.28826 0.11484 -0.022737 -0.0036438 0.077792 0.070999 0.0099378 0.12579
1162 -0.028899 0.31364 0.10767 0.021223 0.0028293 0.086093 0.076059 0.041556 0.20151
1163 -0.028945 0.30329 0.10683 0.02335 0.01455 0.10904 0.072976 0.049519 0.2916
1164 -0.01073 0.19629 0.12779 -0.019971 0.027544 0.11806 0.10645 0.15342 0.31539
1165 -0.022208 0.16602 0.11446 -0.032224 -0.017525 0.082575 0.083737 0.16371 0.30464
1166 -0.027741 0.12829 0.11126 -0.024361 -0.011602 0.052034 0.091792 0.11728 0.29936
1167 -0.017783 0.11036 0.11002 -0.019256 -0.011792 0.034729 0.091408 0.06576 0.26542
1168 -0.0045793 0.10109 0.098795 -0.021114 -0.016557 0.093414 0.10497 0.057843 0.26062
1169 -0.015392 0.25954 0.1069 -0.030922 -0.035442 0.050856 0.10462 0.062642 0.2167
1170 -0.054873 0.33868 0.071907 -0.016864 -0.0307 0.047417 0.078452 0.039793 0.21345
1171 -0.0064035 0.38394 0.11548 -0.0040938 -0.012064 0.045588 0.1063 0.05121 0.21556
1172 -0.016573 0.36833 0.091582 -0.030117 -0.034503 0.049768 0.10131 0.050407 0.21326
1173 -0.014786 0.3576 0.099824 -0.019048 -0.037845 0.028867 0.097129 0.057784 0.20898
1174 -0.045991 0.21344 0.088242 -0.059553 -0.032658 0.020096 0.070072 0.031741 0.2039
1175 -0.012768 0.17615 0.11022 -0.0038235 -0.025136 0.042287 0.07896 0.035361 0.22563
1176 -0.0049794 0.16093 0.086233 -0.03282 -0.036064 0.038143 0.082054 0.042174 0.23143
1177 -0.0094264 0.16358 0.085966 -0.023381 -0.032189 0.044891 0.075438 0.037263 0.22589
1178 -0.013455 0.16865 0.09751 -0.0051268 -0.0016992 0.051086 0.077397 0.056963 0.26161
1179 0.01082 0.16241 0.1005 -0.016295 0.069116 0.039869 0.083324 0.05047 0.25023
1180 -0.0054958 0.21502 0.087821 -0.047093 0.13995 0.06174 0.060929 0.041588 0.24244
1181 0.0008131 0.29079 0.060591 -0.036214 0.174 0.078534 0.054091 0.034977 0.21211
1182 0.007519 0.34523 0.082217 0.00086738 0.11954 0.25269 0.063287 0.050608 0.207
1183 -0.020217 0.29564 0.054904 -0.006353 0.055017 0.30701 0.04446 0.10799 0.2261
1184 -0.014874 0.2269 0.076504 -0.046662 0.044927 0.34199 0.072902 0.15179 0.22665
1185 -0.022963 0.16196 0.061085 -0.029258 0.03638 0.25481 0.045295 0.15625 0.17733
1186 -0.01635 0.19061 0.10034 0.014343 0.060525 0.17113 0.074262 0.14655 0.21707
1187 -0.024959 0.15079 0.057708 -0.021566 0.048577 0.10412 0.059723 0.09547 0.2211
1188 -0.014944 0.12178 0.071065 -0.041606 0.016906 0.080742 0.058803 0.052117 0.20269
1189 -0.032873 0.10615 0.038249 -0.066457 0.04597 0.088455 0.064509 0.036609 0.18133
1190 -0.021972 0.10214 0.063216 -0.065423 0.021389 0.09299 0.072865 0.047365 0.29053
1191 -0.022402 0.10612 0.066782 -0.033061 0.037253 0.091984 0.097625 0.054108 0.4042
1192 -0.013481 0.11015 0.069853 -0.0034168 0.066028 0.12234 0.11401 0.082826 0.39813
1193 -0.027762 0.063122 0.060979 -0.039503 0.038144 0.050792 0.10365 0.054255 0.31844
1194 -0.018103 0.077728 0.067694 -0.062958 0.091943 0.092012 0.084587 0.054977 0.31982
1195 -0.035113 0.089766 0.068564 -0.058197 0.10226 0.041078 0.073531 0.049391 0.28053
1196 -0.024423 0.062649 0.045171 -0.045418 0.06431 0.068053 0.067897 0.076791 0.24214
1197 -0.05972 0.034427 0.039938 -0.044175 0.06835 0.12555 0.044657 0.065449 0.19106
1198 -0.03074 0.059062 0.056146 -0.0042571 0.071708 0.22957 0.077811 0.14139 0.18903
1199 -0.014642 0.040011 0.066319 -0.04117 0.081696 0.28692 0.060843 0.18348 0.227
1200 -0.020622 0.025056 0.043041 -0.023133 0.074151 0.25489 0.070043 0.17453 0.19704
1201 -0.0061869 0.046882 0.057575 -0.01493 0.067635 0.23302 0.07027 0.14262 0.18617
1202 -0.021267 0.027197 0.036635 -0.015932 0.07205 0.10813 0.052762 0.11033 0.17814
1203 -0.048095 0.00083432 0.0076991 -0.062221 0.074136 0.12753 0.043466 0.094271 0.19347
1204 -0.056006 -0.0042588 0.018271 -0.0056507 0.071697 0.092536 0.044004 0.089224 0.16015
1205 -0.035349 -0.014214 0.031723 0.12418 0.056947 0.080353 0.05324 0.11062 0.17727
1206 -0.014069 0.017314 0.052614 0.2662 0.085842 0.084534 0.064549 0.11752 0.18251
1207 -0.050342 -0.0029148 0.037028 0.20396 0.071537 0.093365 0.057164 0.11167 0.16674
1208 -0.021511 -0.010196 0.013344 0.28231 0.086018 0.084048 0.055134 0.12371 0.17291
1209 -0.0036333 -0.032936 0.061815 0.17303 0.083017 0.19166 0.079146 0.14533 0.16842
1210 -0.052271 -0.035669 0.030529 0.0051755 0.052541 0.25484 0.046386 0.13121 0.1534
1211 0.0064122 -0.0060472 0.075308 0.041919 0.096752 0.33728 0.080563 0.14118 0.14762
1212 -0.028851 -0.033073 0.026296 0.043506 0.066648 0.26601 0.076071 0.18107 0.14513
1213 -0.027116 -0.040229 0.0324 0.039149 0.068318 0.21679 0.069852 0.2279 0.16084
1214 -0.037122 -0.072347 -0.0079457 -0.0012721 0.066801 0.1124 0.038984 0.19415 0.11042
1215 -0.013437 -0.038372 0.01977 0.019697 0.096753 0.1099 0.067109 0.17964 0.11069
1216 -0.027806 -0.082837 0.0099098 -0.0075238 0.059831 0.09881 0.03551 0.1065 0.089309
1217 -0.014252 -0.066928 0.032969 -0.0031603 0.081102 0.11274 0.043783 0.12791 0.13244
1218 -0.029194 -0.069817 0.025986 -0.010707 0.080352 0.11013 0.035807 0.1116 0.087999
1219 -0.038184 -0.080552 0.02118 0.0018477 0.098169 0.26103 0.020652 0.097162 0.092925
1220 -0.042868 -0.059592 0.024041 -0.035311 0.16414 0.31906 0.049082 0.1199 0.11907
1221 -0.017313 -0.087118 -0.016601 -0.046425 0.23621 0.36789 0.013941 0.082322 0.069129
1222 -0.011499 -0.071047 0.019906 0.0088781 0.26215 0.36046 0.040687 0.11209 0.10094
1223 0.032537 -0.057518 0.022985 0.002661 0.20197 0.25826 0.032171 0.15276 0.091379
1224 0.029316 -0.085591 0.0018315 -0.026944 0.15271 0.1662 0.019228 0.13578 0.070953
1225 0.061259 -0.052493 0.03328 -0.004208 0.16287 0.16405 0.057069 0.17913 0.090263
1226 0.060099 -0.087654 0.030654 -0.0085352 0.14272 0.15635 0.038212 0.19481 0.07693
1227 0.097402 -0.098273 0.0093101 -0.030237 0.14921 0.17317 0.030018 0.1918 0.055947
1228 0.07972 -0.072889 0.0024373 -0.030659 0.12496 0.14225 0.038243 0.18182 0.0877
1229 0.091113 -0.097537 0.0092016 -0.018047 0.13232 0.16914 0.038894 0.15776 0.060577
1230 0.11159 -0.10678 0.0033624 -0.06432 0.15028 0.27206 0.032258 0.13304 0.084583
1231 0.11487 -0.09105 -0.0016798 -0.060754 0.13633 0.29959 0.03766 0.11899 0.077757
1232 0.11959 -0.1014 0.001495 -0.059586 0.10903 0.35968 0.015824 0.10635 0.048326
1233 0.10984 -0.12261 0.012813 -0.042918 0.10202 0.37001 0.01631 0.10818 0.065067
1234 0.13307 -0.092178 -0.0071723 -0.064518 0.093898 0.24613 0.021319 0.12153 0.051765
1235 0.1842 -0.092716 0.0040319 -0.075276 0.11498 0.16396 0.025632 0.11064 0.069668
1236 0.29449 -0.11181 0.00067647 -0.069958 0.10612 0.1431 0.015605 0.090805 0.057278
1237 0.29633 -0.10401 -0.0054367 -0.041542 0.12192 0.14809 0.023673 0.11153 0.053733
1238 0.26716 -0.085767 0.037551 -0.034125 0.12394 0.18312 0.046296 0.12905 0.078482
1239 0.17921 -0.12431 -0.0083377 -0.057814 0.11401 0.12862 0.014741 0.13812 0.047173
1240 0.20796 -0.1086 0.080417 -0.069494 0.12681 0.16725 0.033029 0.21291 0.077105
1241 0.18106 -0.1143 0.11639 -0.037335 0.14035 0.1778 0.035976 0.20908 0.046127
1242 0.18315 -0.12958 0.12227 -0.098139 0.14048 0.27116 0.0084846 0.18078 0.036197
1243 0.37553 -0.12183 0.16669 -0.076234 0.12239 0.29281 0.031271 0.15208 0.082007
1244 0.41995 -0.13797 0.14734 -0.073623 0.13787 0.3907 0.020396 0.14117 0.062468
1245 0.32696 -0.13167 0.15157 -0.063006 0.10995 0.27576 0.012689 0.11808 0.043576
1246 0.28311 -0.11433 0.099285 -0.058781 0.12467 0.23851 0.016095 0.1086 0.069047
1247 0.23978 -0.12269 0.054992 -0.091618 0.13352 0.17746 0.01768 0.10644 0.061048
1248 0.22806 -0.12701 0.025228 -0.049607 0.16223 0.1386 0.01938 0.11752 0.026734
1249 0.21888 -0.14738 0.01438 -0.087063 0.12195 0.1167 0.006381 0.090046 0.02337
1250 0.22384 -0.13355 0.024634 -0.10373 0.12861 0.10761 0.0081025 0.10312 0.047548
1251 0.238 -0.13472 0.029681 -0.11295 0.13534 0.12607 0.021369 0.11933 0.042628
1252 0.24651 -0.12286 0.060009 -0.090554 0.1042 0.1566 0.038362 0.13449 0.060146
1253 0.42294 -0.14366 0.028685 -0.083758 0.11794 0.15488 0.003841 0.11586 0.060578
1254 0.40929 -0.1211 0.051511 -0.10832 0.13366 0.18232 0.025062 0.12196 0.034495
1255 0.36257 -0.11971 0.053396 -0.054453 0.30367 0.36702 0.033458 0.13376 0.067348
1256 0.25874 -0.16287 0.023631 -0.10834 0.31489 0.37719 0.0018534 0.090298 0.021535
1257 0.2311 -0.13076 0.023074 -0.06598 0.32961 0.34012 0.011206 0.10687 0.0020417
1258 0.23821 -0.16535 0.016263 -0.11246 0.25919 0.25899 0.014355 0.10085 0.02735
1259 0.19314 -0.15552 0.0061643 -0.083552 0.20693 0.19703 -0.0026087 0.092473 0.02386
1260 0.2164 -0.17102 0.01188 -0.063305 0.17407 0.14108 0.012744 0.079659 0.019303
1261 0.24226 -0.14221 0.024684 -0.080817 0.17159 0.14585 0.018277 0.083207 0.037764
1262 0.35846 -0.15072 0.019072 -0.025084 0.16445 0.15715 0.023361 0.088523 0.04252
1263 0.41156 -0.14685 0.041216 0.18706 0.13749 0.15453 0.01356 0.083049 0.050024
1264 0.39112 -0.15265 0.011309 0.25654 0.14961 0.17925 0.024529 0.082979 0.035662
1265 0.31912 -0.12118 0.017051 0.28362 0.15357 0.14196 0.0082883 0.087419 0.022785
1266 0.26364 -0.1402 0.0093817 0.25369 0.11618 0.1199 0.012703 0.065975 0.0089169
1267 0.27835 -0.11958 0.017467 0.36382 0.16524 0.33705 0.036972 0.085725 0.044738
1268 0.24513 -0.13299 0.032529 0.44639 0.16974 0.40006 0.018779 0.081012 0.046614
1269 0.21371 -0.14466 -0.01693 0.41303 0.13133 0.35612 0.0045737 0.059704 0.036959
1270 0.23733 -0.011064 0.037222 0.45619 0.16638 0.32092 0.038291 0.074968 0.071502
1271 0.20643 -0.032899 0.0077903 0.5094 0.13223 0.17696 0.0067466 0.053866 0.006092
1272 0.24772 0.0059939 0.041496 0.49315 0.13604 0.15517 0.028502 0.067245 0.032793
1273 0.36731 -0.063199 -0.0046558 0.62495 0.11879 0.1615 0.01146 0.056844 0.052779
1274 0.37834 -0.096747 -0.012755 0.58601 0.14445 0.16412 -0.0020037 0.052712 0.02481
1275 0.35335 -0.10248 -0.0057016 0.64137 0.14736 0.18397 0.010514 0.041195 0.021839
1276 0.26119 -0.10812 -0.02401 0.60754 0.097671 0.10716 -0.0054822 0.043578 0.024336
1277 0.26642 -0.086024 0.0091029 0.66732 0.15719 0.18608 0.012429 0.057762 0.072517
1278 0.23849 -0.10636 0.025226 0.70145 0.1706 0.14077 0.0024351 0.034491 0.044739
1279 0.22215 -0.12039 0.016539 0.70795 0.13594 0.23607 -0.0012499 0.044791 0.045946
1280 0.18822 -0.10096 -0.028074 0.72922 0.16426 0.33175 -0.00624 0.038198 0.029865
1281 0.21841 -0.054814 -0.00026618 0.73023 0.12125 0.31377 0.0020199 0.046962 0.038138
1282 0.4251 0.041049 0.020452 0.70637 0.13581 0.2499 0.037106 0.083 0.060544
1283 0.39789 0.094785 -0.0068268 0.81846 0.12723 0.1874 0.00049215 0.049061 0.023483
1284 0.36272 0.11262 -0.0092244 0.81303 0.14029 0.19228 0.0062846 0.032671 0.033092
1285 0.30615 0.11728 0.045252 0.83128 0.14357 0.15791 0.018828 0.05252 0.072891
1286 0.24933 0.021496 0.0029364 0.7809 0.12487 0.14261 -0.0064868 0.043836 0.039922
1287 0.21663 -0.022712 0.094192 0.78812 0.13187 0.089937 0.0094335 0.02707 0.018813
1288 0.22649 -0.034855 0.16095 0.83799 0.14915 0.11523 0.020777 0.036533 0.022771
1289 0.23526 -0.03146 0.26226 0.7663 0.14657 0.11935 0.02054 0.051691 0.042429
1290 0.28804 -0.015982 0.2728 0.72598 0.090155 0.10476 0.026385 0.046719 0.042429
1291 0.42402 0.11797 0.28675 0.77193 0.12056 0.13507 0.024156 0.04594 0.06772
1292 0.40452 0.16032 0.23032 0.72192 0.097452 0.18814 0.011697 0.037612 0.023105
1293 0.30541 0.2548 0.15304 0.72935 0.099565 0.29853 0.01597 0.039977 0.054223
1294 0.25507 0.24096 0.11465 0.79886 0.11064 0.32557 0.01362 0.051226 0.046064
1295 0.23801 0.30952 0.088794 0.71253 0.095652 0.23695 0.0019953 0.033443 0.023177
1296 0.24466 0.2652 0.089017 0.79636 0.12043 0.1815 0.026075 0.043855 0.063523
1297 0.22746 0.41588 0.10176 0.7398 0.10986 0.17133 0.030837 0.054847 0.039641
1298 0.23568 0.38249 0.10113 0.7385 0.10594 0.1324 0.02891 0.041519 0.03313
1299 0.22292 0.34155 0.087924 0.63057 0.13771 0.14752 0.028901 0.028998 0.0074939
1300 0.19475 0.43856 0.11295 0.60864 0.19321 0.10389 0.039467 0.02199 0.034768
1301 0.20431 0.44067 0.090225 0.48517 0.25907 0.1074 0.037801 0.032407 0.030339
1302 0.17278 0.4529 0.089142 0.46616 0.23382 0.10146 0.018235 0.01273 0.014393
1303 0.23058 0.47346 0.099347 0.45224 0.24039 0.12633 0.038448 0.028484 0.042169
1304 0.19809 0.49432 0.088944 0.4469 0.173 0.12172 0.060238 0.053317 0.043709
1305 0.1926 0.46506 0.10989 0.44848 0.15088 0.10133 0.065536 0.024919 0.025369
1306 0.19361 0.50339 0.090942 0.4307 0.15578 0.10382 0.070703 0.019976 0.024717
1307 0.17924 0.52357 0.072563 0.34656 0.11632 0.10792 0.049824 0.0053478 0.031817
1308 0.18532 0.50309 0.091492 0.33187 0.13711 0.094888 0.049718 0.0058883 0.088858
1309 0.16388 0.54069 0.11517 0.38262 0.12941 0.071321 0.057181 0.020526 0.074439
1310 0.18076 0.57804 0.24645 0.35772 0.15163 0.096308 0.066115 0.033456 0.2073
1311 0.15908 0.56529 0.27847 0.34111 0.11781 0.071731 0.044758 -0.0037237 0.16876
1312 0.1754 0.58233 0.31466 0.29578 0.10951 0.095605 0.064056 0.036413 0.25171
1313 0.15547 0.62705 0.32623 0.30252 0.12625 0.10733 0.052753 0.025762 0.23367
1314 0.15399 0.54237 0.28205 0.25839 0.069953 0.033367 0.035452 0.0098922 0.2427
1315 0.16523 0.58736 0.29716 0.25998 0.068619 0.061446 0.087387 0.036396 0.26
1316 0.1395 0.62345 0.18112 0.24931 0.072824 0.060714 0.063086 0.027731 0.24189
1317 0.17608 0.59433 0.1641 0.24543 0.067733 0.028726 0.059161 0.0045025 0.1786
1318 0.14728 0.5508 0.16247 0.25826 0.094005 0.065333 0.073513 0.011534 0.1362
1319 0.1498 0.60267 0.15148 0.20572 0.06784 0.062791 0.085678 0.023057 0.1522
1320 0.10648 0.5507 0.14683 0.18497 0.070641 0.0030672 0.087141 0.024794 0.11257
1321 0.14243 0.56297 0.16382 0.23539 0.18959 0.061416 0.090749 0.040583 0.13155
1322 0.14188 0.44663 0.21567 0.19589 0.25376 0.068844 0.11227 0.071226 0.12398
1323 0.14739 0.4248 0.35519 0.18097 0.24745 0.067918 0.13869 0.067637 0.12765
1324 0.11389 0.3734 0.34396 0.20229 0.29073 0.040084 0.13441 0.11378 0.12091
1325 0.14335 0.40277 0.42286 0.18897 0.32453 0.074598 0.18893 0.13797 0.14412
1326 0.133 0.35711 0.38505 0.13639 0.20564 0.0064541 0.1511 0.090938 0.10932
1327 0.085217 0.35007 0.33404 0.17856 0.15805 0.027057 0.12517 0.061414 0.083824
1328 0.092316 0.46522 0.28741 0.18856 0.11699 0.015354 0.093904 0.039617 0.090896
1329 0.06852 0.5051 0.2722 0.15678 0.1158 0.012502 0.091934 0.0453 0.079222
1330 0.09153 0.50928 0.23571 0.12561 0.11687 0.036875 0.076206 0.038689 0.093474
1331 0.096187 0.42704 0.20723 0.13938 0.11612 0.03246 0.076452 0.011729 0.063228
1332 0.087904 0.33508 0.224 0.085154 0.090407 0.022577 0.081215 0.039611 0.071508
1333 0.073685 0.31454 0.23959 0.10466 0.082695 0.011221 0.086582 0.043153 0.077089
1334 0.081713 0.33658 0.2731 0.12441 0.11839 0.037697 0.10175 0.04568 0.098895
1335 0.11312 0.32157 0.39838 0.16446 0.13495 0.063299 0.12026 0.044993 0.10051
1336 0.11648 0.2931 0.41981 0.094434 0.095669 0.01186 0.14378 0.051587 0.083223
1337 0.086648 0.26094 0.42475 0.10046 0.086531 0.01138 0.15067 0.056474 0.080757
1338 0.066875 0.25501 0.38805 0.077751 0.074422 0.0033495 0.16346 0.071932 0.067081
1339 0.033598 0.29443 0.34689 0.057281 0.087459 0.0089838 0.16828 0.017033 0.058429
1340 0.066178 0.35024 0.3003 0.061908 0.15436 -0.030418 0.18798 0.042346 0.059649
1341 0.064851 0.37823 0.27604 0.011566 0.21073 -0.031716 0.17417 0.028755 0.042346
1342 0.09464 0.31743 0.26113 0.043347 0.26226 0.037377 0.16179 0.049686 0.073752
1343 0.058314 0.24422 0.21349 0.044858 0.30162 -0.01529 0.12199 0.041139 0.049512
1344 0.079726 0.23559 0.25022 0.053759 0.31167 0.01739 0.11447 0.031367 0.06365
1345 0.058911 0.24527 0.29423 0.032441 0.27243 0.017465 0.13167 0.049865 0.097229
1346 0.050618 0.24061 0.41316 0.050702 0.17403 0.0097664 0.12123 0.032471 0.087752
1347 0.022415 0.21466 0.4035 0.013408 0.14052 -0.034932 0.10472 0.040366 0.070313
1348 0.07052 0.21157 0.44335 0.02151 0.12626 -0.027986 0.14286 0.031794 0.045313
1349 0.059957 0.18436 0.42122 0.02905 0.12859 -0.020572 0.13442 0.03615 0.061291
1350 0.020833 0.16056 0.405 0.027867 0.14037 0.0040581 0.1236 0.024046 0.047635
1351 0.015892 0.16897 0.37578 0.044406 0.1129 -0.0033848 0.12413 0.02197 0.044194
1352 0.040124 0.18026 0.36727 0.051171 0.12958 0.001982 0.16407 0.061464 0.073824
1353 0.037385 0.13613 0.33389 0.03498 0.11783 0.039138 0.15288 0.04153 0.061041
1354 0.016651 0.14712 0.27999 -0.0010275 0.099913 -0.02141 0.14705 0.026496 0.021511
1355 0.036144 0.13583 0.25738 0.022703 0.091645 -0.023291 0.15916 0.018914 0.030055
1356 0.031798 0.17594 0.26383 -0.0005145 0.10651 -0.016639 0.16533 0.01958 0.031216
1357 0.0085121 0.22464 0.26335 -0.030424 0.20718 -0.03178 0.16577 0.010545 0.02872
1358 0.054544 0.29776 0.33002 -0.014334 0.2695 0.014188 0.1707 0.033464 0.018294
1359 0.069553 0.29699 0.42776 0.0060475 0.26058 -0.0044518 0.16154 0.044286 0.044019
1360 0.012705 0.19251 0.39395 0.016112 0.2529 -0.017554 0.1231 0.050571 0.040503
1361 0.018363 0.13688 0.40602 -0.071442 0.2701 -0.075343 0.10032 0.01815 0.014835
1362 0.039954 0.15852 0.44093 -0.012541 0.27117 0.0011052 0.11381 0.056911 0.063201
1363 0.0252 0.15614 0.4344 0.01381 0.22683 -0.0019311 0.11525 0.081596 0.035013
1364 0.051006 0.14028 0.49096 -0.011048 0.19611 -0.0063339 0.13713 0.13127 0.050089
1365 0.011679 0.13366 0.47151 -0.015016 0.16636 0.0048443 0.1207 0.13099 0.040476
1366 0.051482 0.1743 0.53065 -0.02005 0.16098 -0.0035718 0.16245 0.10237 0.05627
1367 0.018822 0.098669 0.48206 -0.042055 0.12138 -0.021015 0.157 0.04186 0.043943
1368 0.026676 0.12756 0.49796 0.0042823 0.14884 0.0073027 0.16988 0.053435 0.061399
1369 0.03051 0.10947 0.49501 0.0021048 0.12931 -0.0086742 0.20063 0.058922 0.03459
1370 0.03638 0.1135 0.50697 -0.019984 0.15082 -0.013827 0.18428 0.056298 0.055542
1371 0.015343 0.12914 0.5229 -0.02774 0.13877 0.001337 0.21245 0.062231 0.077865
1372 0.017776 0.08282 0.46796 -0.0085635 0.12096 0.12135 0.18333 0.063448 0.072407
1373 0.027144 0.057364 0.45103 -0.021984 0.14952 0.14391 0.17208 0.05097 0.078875
1374 0.030831 0.057543 0.38968 0.017627 0.13626 0.18755 0.15488 0.052856 0.047265
1375 0.026383 0.051323 0.35758 -0.002953 0.095146 0.07896 0.1301 0.038932 0.014249
1376 -0.0020775 0.022344 0.30531 -0.033992 0.10435 0.037273 0.10673 0.024655 0.0096013
1377 0.023362 0.036552 0.36483 -0.02544 0.14506 0.018553 0.11013 0.048138 0.047577
1378 0.038851 0.024083 0.35172 -0.042334 0.23224 0.01767 0.11194 0.024744 0.0042989
1379 0.022253 0.050883 0.34716 -0.078411 0.25538 0.014454 0.11864 0.039841 0.031651
1380 0.003701 0.031401 0.39735 -0.053628 0.23294 -0.0050568 0.12093 0.027382 0.038541
1381 0.041926 0.049282 0.49603 0.0020301 0.27763 0.070205 0.15016 0.04823 0.050949
1382 0.019502 0.022699 0.46266 -0.030018 0.15614 -0.018139 0.12307 0.027702 0.035285
1383 0.013657 0.034048 0.44342 -0.053852 0.11814 0.012439 0.12532 0.024391 0.00023806
1384 0.0061725 0.0011701 0.4044 -0.069857 0.090306 -0.019835 0.14755 0.03417 0.0055701
1385 0.0069863 0.0087464 0.35783 -0.054668 0.11618 -0.012466 0.17245 0.018073 0.015174
1386 0.037499 0.010763 0.3541 -0.056872 0.117 0.0033424 0.19372 0.031406 0.038577
1387 0.018431 -0.0074987 0.3002 -0.050649 0.11129 -0.012467 0.1608 0.032325 0.037943
1388 0.021289 0.019588 0.32347 -0.050401 0.11368 -0.0034356 0.18903 0.027616 0.023099
1389 0.017554 0.0045664 0.32722 -0.042621 0.11508 0.023784 0.18367 0.018613 0.025098
1390 0.0208 -0.014956 0.30545 -0.067861 0.10005 0.00033894 0.13931 0.0061856 0.0039242
1391 0.03183 -0.0057506 0.35894 -0.047697 0.10292 0.022692 0.16946 0.02779 0.065816
1392 0.021935 -0.010924 0.33039 -0.072454 0.084886 0.015876 0.1427 0.036432 0.013468
1393 0.026002 -0.026653 0.28757 -0.078132 0.072996 -0.022962 0.11603 0.016947 0.014664
1394 0.029005 -0.0051064 0.28733 -0.015474 0.082749 0.016471 0.13259 0.020697 0.046431
1395 -0.0048405 -0.029763 0.27491 -0.10883 0.058159 -0.032912 0.12418 0.026928 0.025067
1396 0.011325 -0.028697 0.30299 -0.083974 0.083488 0.085993 0.13357 0.026682 0.02615
1397 0.0083628 -0.022726 0.2781 -0.059123 0.06895 0.19249 0.13018 0.051521 0.040513
1398 0.05592 -0.032258 0.30784 -0.044511 0.062888 0.21937 0.15551 0.060837 0.026329
1399 -0.00051939 -0.050504 0.28727 -0.082762 0.064372 0.22447 0.13047 0.089033 0.016408
1400 0.019141 -0.027832 0.29334 -0.060877 0.070414 0.12307 0.13982 0.10899 -0.0051082
1401 -0.0038956 -0.091145 0.21989 -0.096426 0.029429 0.032173 0.13019 0.11175 0.011751
1402 0.0096344 -0.052717 0.27306 -0.042741 0.062568 0.065446 0.16591 0.11185 -0.0045254
1403 0.031771 -0.052257 0.27867 -0.047718 0.055829 0.047954 0.16536 0.14287 0.022737
1404 0.018646 -0.050485 0.26277 -0.082574 0.055975 0.030732 0.18642 0.11233 0.030394
1405 0.018467 -0.068937 0.24661 -0.049815 0.051229 0.052528 0.17773 0.064862 0.043956
1406 0.032734 -0.010227 0.27442 -0.03355 0.058127 0.038123 0.20108 0.070179 0.041022
1407 0.027409 -0.048772 0.26753 -0.049452 0.054203 0.11075 0.20111 0.082377 0.03631
1408 0.017399 -0.055716 0.26035 -0.057524 0.13934 0.17858 0.17781 0.054077 0.016592
1409 0.012757 -0.063001 0.21785 -0.075411 0.18667 0.26898 0.15168 0.059558 0.018622
1410 0.0040595 -0.052496 0.22882 -0.077364 0.19868 0.27556 0.13544 0.047389 0.0064291
1411 0.018709 -0.076267 0.23236 -0.073843 0.21838 0.24596 0.13774 0.044014 -0.0035824
1412 0.028033 -0.063453 0.23343 -0.089031 0.19854 0.24163 0.12252 0.045802 0.043616
1413 0.01188 -0.059667 0.2309 -0.018885 0.13715 0.2091 0.11767 0.049194 0.011898
1414 0.00023792 -0.092368 0.18929 -0.107 0.063204 0.10327 0.09445 0.037888 0.012604
1415 0.039903 -0.065979 0.22227 -0.073314 0.093163 0.13812 0.11773 0.063919 0.036042
1416 -0.019616 -0.090702 0.21674 -0.084702 0.064207 0.18655 0.099033 0.043095 -0.0080749
1417 0.019114 -0.071418 0.21039 -0.10132 0.0622 0.25534 0.1105 0.036983 0.011065
1418 0.010883 -0.080386 0.21662 -0.082259 0.069923 0.30002 0.1256 0.053945 0.03786
1419 0.0023699 0.0081729 0.2255 -0.036243 0.053525 0.32226 0.11595 0.051506 0.027041
1420 0.011513 0.10857 0.20439 -0.0382 0.069217 0.36495 0.10164 0.031812 0.0078263
1421 0.0047607 0.052339 0.17721 -0.067241 0.051162 0.32793 0.11112 0.026702 -0.002251
1422 0.03452 0.1284 0.2024 -0.10232 0.040777 0.26588 0.13984 0.033109 0.030672
1423 0.0054007 0.034046 0.18245 -0.058553 0.074597 0.21081 0.13625 0.041991 0.031865
1424 0.042686 -0.00044703 0.20744 -0.065248 0.046079 0.19658 0.15608 0.053752 0.035282
1425 0.050349 0.0078539 0.18623 -0.0201 0.049925 0.25821 0.1682 0.085651 -0.001364
1426 0.018023 -0.010742 0.16662 -0.10824 0.0037878 0.27442 0.15852 0.11157 0.039946
1427 0.0050294 -0.035975 0.15378 -0.058657 0.060504 0.42469 0.15775 0.15744 0.0024576
1428 0.053947 -0.039252 0.17112 -0.087944 0.043024 0.40751 0.16009 0.15778 0.011069
1429 0.026899 -0.047166 0.14448 -0.066024 0.042866 0.3866 0.13693 0.12641 0.00076737
1430 0.037863 -0.026089 0.16027 -0.05504 0.049212 0.45692 0.12956 0.081032 0.010273
1431 0.030909 -0.034441 0.15382 0.048499 0.0047682 0.35898 0.10221 0.06979 0.019198
1432 0.068877 -0.013246 0.15069 0.16161 -0.0045903 0.32668 0.084877 0.041217 -0.023645
1433 0.17595 0.041292 0.14398 0.099649 0.0044958 0.26922 0.081171 0.071032 0.0042808
1434 0.14257 0.070454 0.16615 0.031989 0.033045 0.32269 0.10005 0.064961 0.01953
1435 0.11125 0.16845 0.16468 -0.018 0.004485 0.36346 0.11903 0.078108 0.014347
1436 0.074178 0.0029343 0.14399 -0.066729 -0.0024492 0.43765 0.080978 0.04956 0.00087131
1437 0.10805 0.017695 0.13098 0.044953 0.038388 0.5138 0.095799 0.081281 0.019598
1438 0.12291 0.003984 0.1402 -0.01835 0.017536 0.42686 0.10153 0.084813 0.043817
1439 0.11914 -0.0098058 0.13267 -0.019118 0.027333 0.47055 0.086941 0.11096 -0.0038868
1440 0.1929 -0.018751 0.11548 -0.026968 0.0026158 0.40961 0.092258 0.11121 -0.026948
1441 0.31488 -0.0068307 0.16638 -0.0017056 0.0092791 0.48063 0.12601 0.14385 0.028294
1442 0.3871 -0.0026836 0.15662 -0.047759 -0.0014573 0.4806 0.11355 0.17271 -0.0045097
1443 0.27496 0.11937 0.14105 0.044018 0.042527 0.55519 0.12405 0.19032 0.059398
1444 0.22617 0.13745 0.14737 -0.013791 -0.0076847 0.51084 0.13168 0.20137 0.010204
1445 0.21926 0.18507 0.13186 -0.014402 0.0049227 0.52708 0.14728 0.17748 0.022057
1446 0.1672 0.15247 0.1226 0.00024929 -0.0098372 0.43467 0.13173 0.11845 0.0069299
1447 0.19909 0.12532 0.15404 0.015424 0.012452 0.43512 0.15395 0.097671 0.018773
1448 0.17694 0.046566 0.090828 -0.076474 -0.031457 0.32946 0.13211 0.07949 8.6193e-05
1449 0.25188 0.062197 0.11878 -0.02873 0.01766 0.37103 0.14922 0.11053 0.030475
1450 0.44833 0.051881 0.1493 -0.033555 -0.0029147 0.31362 0.13182 0.10589 0.0066193
1451 0.40154 0.03898 0.10599 -0.0075046 -0.0029692 0.33178 0.090688 0.086003 0.011934
1452 0.47388 0.025567 0.091728 -0.053185 -0.0079078 0.30983 0.079414 0.053704 0.071804
1453 0.37307 0.17416 0.12895 -0.061355 -0.0025438 0.35109 0.092092 0.097652 0.15855
1454 0.32161 0.22993 0.12388 -0.10619 -0.044976 0.45383 0.083505 0.10154 0.20612
1455 0.34461 0.28954 0.10685 -0.003646 0.0043201 0.48704 0.090956 0.13138 0.18669
1456 0.34476 0.27855 0.12231 -0.03851 -0.0072701 0.48451 0.098221 0.1814 0.20538
1457 0.38474 0.22758 0.10151 -0.11382 -0.036036 0.37921 0.070607 0.18493 0.18721
1458 0.39492 0.20837 0.11217 -0.03293 0.054229 0.39041 0.094333 0.21604 0.22656
1459 0.41527 0.29888 0.09311 -0.048049 0.12094 0.32185 0.082366 0.1949 0.15442
1460 0.32527 0.36914 0.11161 -0.060429 0.18344 0.34966 0.095314 0.18386 0.18355
1461 0.28624 0.32115 0.10506 -0.020597 0.14603 0.29577 0.088179 0.13865 0.1367
1462 0.27744 0.22043 0.11472 -0.070753 0.17276 0.33121 0.10106 0.13253 0.1521
1463 0.29457 0.1736 0.11644 -0.062799 0.095533 0.29535 0.10194 0.10546 0.1589
1464 0.46524 0.1574 0.07787 -0.0052273 0.080645 0.3635 0.080611 0.12213 0.14289
1465 0.5609 0.1307 0.094006 -0.045739 0.065475 0.40139 0.083738 0.11092 0.14217
1466 0.56472 0.16516 0.10858 -0.081423 0.057033 0.43564 0.095838 0.09078 0.16088
1467 0.49551 0.30047 0.093148 -0.080424 0.044175 0.45717 0.12321 0.10288 0.21728
1468 0.49433 0.30659 0.061006 -0.094805 0.019956 0.36639 0.1083 0.095124 0.20665
1469 0.54693 0.3582 0.067979 -0.093155 0.022023 0.32077 0.12274 0.1 0.26788
1470 0.54613 0.31629 0.091818 -0.054867 0.0030829 0.27212 0.1253 0.11387 0.31034
1471 0.50347 0.25869 0.065332 -0.060527 0.024819 0.24485 0.13601 0.18112 0.32166
1472 0.53162 0.19627 0.070125 -0.066924 0.039977 0.31656 0.12391 0.22725 0.33951
1473 0.51566 0.16088 0.069868 -0.054009 0.042951 0.26902 0.097063 0.22353 0.31034
1474 0.58239 0.15381 0.095849 -0.10303 0.022072 0.25915 0.099339 0.21079 0.35447
1475 0.51304 0.13021 0.086528 -0.04326 0.049171 0.27175 0.08204 0.21112 0.31382
1476 0.49957 0.16494 0.09318 -0.0631 0.067635 0.25287 0.10859 0.16914 0.36367
1477 0.38933 0.12932 0.081486 -0.047358 0.02513 0.26301 0.072624 0.13896 0.34903
1478 0.38348 0.20923 0.064205 -0.052585 0.044684 0.36204 0.083223 0.12228 0.34958
1479 0.35509 0.31728 0.078202 -0.076775 0.02425 0.38501 0.077847 0.1349 0.33516
1480 0.39844 0.31878 0.069644 -0.037305 0.045255 0.38906 0.093192 0.13094 0.37551
1481 0.33823 0.24079 0.058312 -0.069315 0.022975 0.30106 0.073677 0.11376 0.35782
1482 0.50076 0.17265 0.074844 -0.033999 0.025579 0.32217 0.092472 0.13488 0.36855
1483 0.55019 0.15482 0.093018 0.0055074 0.027768 0.2703 0.09564 0.1559 0.36486
1484 0.53378 0.15957 0.070961 -0.025156 0.026662 0.26885 0.086543 0.17567 0.37208
1485 0.53739 0.10213 0.031091 -0.084635 -0.0094684 0.21133 0.055959 0.17482 0.34208
1486 0.56503 0.1344 0.057555 -0.040402 0.0175 0.22787 0.08228 0.23493 0.38979
1487 0.42394 0.12015 0.051545 -0.085818 -0.011698 0.16534 0.083296 0.24623 0.3915
1488 0.39984 0.12501 0.048041 -0.078574 0.0023488 0.21575 0.075749 0.21102 0.34289
1489 0.37109 0.09711 0.02379 -0.084275 -0.004774 0.22841 0.063009 0.18198 0.34248
1490 0.35848 0.092153 0.062781 -0.086906 -0.0052304 0.29225 0.073192 0.17829 0.36644
1491 0.34067 0.071726 0.048345 -0.10941 -0.013621 0.33045 0.074745 0.17132 0.34049
1492 0.30623 0.057846 0.035871 -0.113 -0.030331 0.31122 0.070171 0.14444 0.35244
1493 0.35892 0.091601 0.05053 -0.083639 -0.016548 0.35009 0.079589 0.13889 0.41341
1494 0.31691 0.085274 0.033916 -0.033504 0.11139 0.29091 0.06362 0.1315 0.39391
1495 0.35278 0.055258 0.061169 0.1273 0.15139 0.24826 0.063755 0.12777 0.44927
1496 0.30277 0.061412 0.036745 0.091135 0.15627 0.21772 0.056368 0.13194 0.38537
1497 0.29884 0.057652 0.046778 0.03338 0.19073 0.18641 0.057408 0.13924 0.37367
1498 0.30477 0.039441 0.029354 -0.022286 0.15729 0.19212 0.064643 0.12885 0.36035
1499 0.31828 0.089584 0.063305 -0.085019 0.12217 0.18901 0.092699 0.17863 0.32472
1500 0.29512 0.15937 0.062236 -0.036373 0.066939 0.21041 0.068589 0.18638 0.29106
1501 0.30372 0.21045 0.038292 -0.067014 0.05466 0.24838 0.084051 0.2238 0.28706
1502 0.31494 0.25628 0.066282 -0.050998 0.058894 0.27678 0.077719 0.23821 0.28114
1503 0.25912 0.11191 0.014922 -0.087055 0.031896 0.31454 0.050133 0.2119 0.21836
1504 0.25367 0.083573 0.019644 -0.080212 0.048505 0.32614 0.060714 0.18767 0.24451
1505 0.25167 0.061766 0.021719 -0.087985 0.026703 0.24625 0.052536 0.16495 0.24354
1506 0.26127 0.097019 0.024321 -0.091475 0.036654 0.21535 0.067096 0.15688 0.26198
1507 0.22776 0.055934 0.033508 -0.052888 0.043411 0.19962 0.064061 0.15095 0.21443
1508 0.23965 0.046983 0.024974 -0.068958 0.036797 0.17114 0.057516 0.14417 0.22642
1509 0.25001 0.041412 0.020311 -0.081898 0.057709 0.17235 0.056393 0.13813 0.22801
1510 0.23009 0.048426 0.015503 -0.076024 0.16252 0.20614 0.043251 0.12441 0.21837
1511 0.19871 -0.0097493 0.007472 -0.093308 0.18904 0.17565 0.036631 0.10415 0.18395
1512 0.20556 0.03363 0.010993 -0.082633 0.17498 0.15654 0.053866 0.10514 0.18622
1513 0.22069 0.021971 0.017238 -0.086886 0.11717 0.16719 0.064864 0.13137 0.17492
1514 0.19936 0.0083862 0.01388 -0.12538 0.067293 0.14674 0.046703 0.1277 0.2014
1515 0.18186 0.017471 0.0093637 -0.11898 0.054386 0.11474 0.035995 0.15437 0.16116
1516 0.18253 0.0074799 0.040024 -0.085039 0.091374 0.133 0.059275 0.18676 0.19126
1517 0.20598 0.013174 0.017657 -0.082755 0.066474 0.13953 0.059233 0.20576 0.16883
1518 0.18135 -0.022744 0.0085881 -0.079413 0.045378 0.14839 0.057937 0.20446 0.20184
1519 0.17657 -0.011746 0.019621 -0.075451 0.058613 0.11595 0.047446 0.17421 0.15156
1520 0.14584 -0.037273 0.033497 -0.11068 0.032624 0.11644 0.033891 0.14567 0.13431
1521 0.1722 -0.024335 0.031367 -0.12275 0.044776 0.1184 0.056203 0.13845 0.1533
1522 0.16277 -0.0059978 0.035743 -0.10317 0.04962 0.13093 0.055347 0.15322 0.14307
1523 0.16038 -0.0053448 0.015942 -0.065663 0.058321 0.14066 0.061089 0.1348 0.16658
1524 0.15 -0.013938 0.024256 -0.067396 0.048522 0.096428 0.055715 0.12657 0.15054
1525 0.14773 -0.022715 0.018269 -0.046788 0.075373 0.13108 0.042996 0.1134 0.14519
1526 0.16157 -0.03543 0.012793 -0.11486 0.036953 0.10537 0.04302 0.12119 0.13109
1527 0.15014 -0.046832 0.0050241 -0.091034 0.065305 0.13194 0.035108 0.10731 0.14473
1528 0.15634 -0.01132 0.01202 -0.13405 0.027952 0.064001 0.042478 0.10718 0.17636
1529 0.12544 -0.030133 0.041308 -0.095441 0.065794 0.071405 0.064704 0.11605 0.14466
1530 0.11042 -0.049465 0.0025887 -0.10098 0.045975 0.068939 0.037499 0.097659 0.14181
1531 0.13226 -0.046471 0.03783 -0.13563 0.020445 0.064033 0.052338 0.1023 0.14941
1532 0.13884 0.0097696 0.033212 -0.1138 0.081614 0.11104 0.066647 0.11837 0.12969
1533 0.15443 0.088888 0.030497 -0.09567 0.14757 0.1061 0.056095 0.17878 0.13818
1534 0.11371 0.064387 -0.01246 -0.1084 0.209 0.087941 0.026024 0.1498 0.12606
1535 0.12377 0.14225 0.031723 -0.16388 0.24034 0.099859 0.077307 0.18738 0.15123
1536 0.095611 0.047627 0.0019191 -0.10266 0.27039 0.032256 0.041267 0.16865 0.085386
1537 0.13104 -0.0039701 0.0024142 -0.095357 0.30117 0.051891 0.050235 0.15959 0.1125
1538 0.1115 -0.026184 0.0036132 -0.12486 0.29002 0.058262 0.051569 0.12211 0.10434
1539 0.078465 -0.031235 -0.0013499 -0.051175 0.35793 0.078618 0.061237 0.11732 0.12258
1540 0.12044 -0.024691 0.0012543 -0.074748 0.34926 0.11545 0.06155 0.1073 0.1063
1541 0.081064 -0.01159 -0.0023011 -0.014629 0.31829 0.038754 0.036296 0.11128 0.11248
1542 0.088071 -0.034267 -0.023484 0.18913 0.34357 0.032807 0.054228 0.089781 0.092388
1543 0.071054 -0.027924 -0.0069915 0.12598 0.32848 0.05576 0.046206 0.1064 0.094428
1544 0.1092 -0.034222 0.02612 0.1496 0.32632 0.035127 0.042418 0.10541 0.10374
1545 0.093292 -0.0090923 -0.023479 0.098169 0.37627 0.053305 0.041294 0.084908 0.088143
1546 0.11272 0.14749 0.032842 0.048564 0.35411 0.088045 0.058119 0.12526 0.093712
1547 0.11614 0.16921 0.033736 0.084093 0.38675 0.017938 0.057519 0.096689 0.091837
1548 0.085179 0.18459 0.020769 0.11938 0.37852 0.033892 0.046922 0.097501 0.093106
1549 0.068197 0.07814 -0.012558 0.16997 0.3697 0.0084164 0.028775 0.069924 0.11054
1550 0.067869 -0.0022745 -0.015261 0.28036 0.35651 0.0097879 0.03574 0.068323 0.052414
1551 0.094782 0.019809 0.014729 0.32125 0.37979 0.036053 0.057117 0.07773 0.079945
1552 0.061364 0.029257 0.021157 0.35119 0.37533 0.049334 0.044485 0.086038 0.067099
1553 0.064391 0.023686 -0.0068419 0.40818 0.38852 0.047633 0.050269 0.099586 0.091573
1554 0.059782 0.010782 -0.010556 0.31427 0.40478 0.034169 0.044876 0.087495 0.08354
1555 0.046089 -0.014032 -0.021713 0.15597 0.37217 0.02563 0.024608 0.054288 0.053051
1556 0.086317 0.15853 0.018836 0.1832 0.40586 0.056042 0.049312 0.098007 0.097795
1557 0.08165 0.24863 -0.0062037 0.2829 0.39095 0.014726 0.039506 0.067801 0.032373
1558 0.046559 0.20784 -0.022954 0.3699 0.38307 0.022515 0.026057 0.053094 0.051048
1559 0.050312 0.21185 -0.0035222 0.42416 0.38693 -0.0074099 0.020491 0.059793 0.03658
1560 0.059451 0.23152 -0.016595 0.45281 0.36488 -0.01895 0.028229 0.039776 0.046208
1561 0.075081 0.13205 0.0072896 0.47 0.40014 0.018352 0.043507 0.084633 0.087639
1562 0.07746 0.11223 0.017722 0.41729 0.36653 -0.020645 0.058376 0.099323 0.076623
1563 0.062535 0.065748 0.0022077 0.39503 0.41875 0.021612 0.03383 0.054107 0.061887
1564 0.076201 0.085388 0.018964 0.37402 0.38582 -0.01615 0.044756 0.066636 0.072055
1565 0.058463 0.059717 -0.0064557 0.42224 0.34512 -0.019715 0.049383 0.060503 0.0385
1566 0.064082 0.10031 -0.0048305 0.50469 0.3337 -0.015821 0.024101 0.070249 0.04628
1567 0.06374 0.25626 0.031014 0.56871 0.33373 0.021429 0.048277 0.052607 0.051467
1568 0.059065 0.30181 0.020593 0.54267 0.29092 -0.012945 0.053926 0.058525 0.0723
1569 0.04474 0.25803 -0.018332 0.45411 0.3143 0.010667 0.032649 0.05088 0.050697
1570 0.0521 0.30749 -0.0086723 0.35897 0.28463 0.0040886 0.048865 0.07065 0.071099
1571 0.06089 0.31282 0.02939 0.31878 0.30304 0.012444 0.055759 0.07578 0.080292
1572 0.033088 0.26262 -0.0074027 0.29829 0.26452 -0.0059933 0.031952 0.024335 0.045843
1573 0.051769 0.18768 -0.0079567 0.22314 0.25568 -0.034915 0.037896 0.053225 0.021673
1574 0.03111 0.1692 0.018962 0.26542 0.29373 0.016768 0.042567 0.049849 0.075574
1575 0.033662 0.1324 0.059499 0.19805 0.2643 -0.028241 0.026595 0.055036 0.072941
1576 0.050169 0.12092 0.088778 0.19089 0.26199 -0.033603 0.025954 0.055308 0.072136
1577 0.049519 0.17653 0.095072 0.18812 0.25083 0.019608 0.043339 0.064151 0.075981
1578 0.026498 0.28308 0.089185 0.14222 0.19135 -0.041954 0.022879 0.043849 0.059965
1579 0.056538 0.34459 0.13039 0.19807 0.22142 -0.00029991 0.041115 0.048359 0.068514
1580 0.054264 0.41448 0.13502 0.15923 0.22374 -0.018273 0.049754 0.051328 0.060135
1581 0.030457 0.36091 0.064175 0.13844 0.21688 0.019722 0.021653 0.036594 0.030926
1582 0.018921 0.34144 0.034724 0.089687 0.17138 0.0066116 0.017578 0.019041 0.046095
1583 0.052731 0.22849 0.050041 0.13361 0.18861 -0.011871 0.029207 0.037861 0.049484
1584 0.027663 0.20877 0.046783 0.095771 0.17324 -0.021629 0.023119 0.047408 0.07776
1585 0.023205 0.16212 0.033767 0.090801 0.14338 -0.058736 0.006851 0.013764 0.049895
1586 0.04803 0.19473 0.02319 0.1216 0.15087 -0.0089969 0.03286 0.05504 0.068352
1587 0.060826 0.26852 0.077463 0.13118 0.17055 0.034456 0.060794 0.056309 0.077324
1588 0.039644 0.43021 0.024243 0.073009 0.13505 -0.012416 0.029825 0.02383 0.032559
1589 0.0077721 0.44074 0.042319 0.091063 0.14951 0.010418 0.03212 0.036611 0.091336
1590 0.045425 0.45505 0.042501 0.06592 0.15744 -0.016944 0.047149 0.050865 0.068266
1591 0.060654 0.43124 0.05332 0.052196 0.14471 0.00016674 0.050173 0.047746 0.048198
1592 0.053599 0.48868 0.03488 0.10078 0.14472 -0.029035 0.043199 0.026698 0.06278
1593 0.027868 0.44973 0.035464 0.08018 0.12054 -0.030598 0.032161 0.04004 0.052169
1594 0.045298 0.30297 0.054316 0.058773 0.15929 -0.022366 0.030924 0.046852 0.052365
1595 0.031247 0.25004 0.04097 0.052796 0.14229 -0.057725 0.034756 0.041971 0.051449
1596 0.056979 0.24457 0.059104 0.018612 0.12253 -0.011996 0.037843 0.040354 0.080116
1597 0.02103 0.22779 0.03479 0.026703 0.12245 -0.00066098 0.050133 0.021177 0.051663
1598 0.048065 0.26388 0.054726 0.066182 0.1735 -0.043065 0.0496 0.021856 0.052979
1599 0.029947 0.42721 0.033766 0.073917 0.18835 0.0046077 0.032869 0.018331 0.026527
1600 0.05055 0.44306 0.051758 0.021679 0.1676 -0.04523 0.042223 0.028237 0.082976
1601 0.072834 0.52968 0.056933 0.018703 0.18467 0.005505 0.058551 0.043519 0.03177
1602 0.011267 0.32811 0.023196 0.030877 0.15874 -0.019622 0.0304 0.023032 0.06111
1603 0.031146 0.26463 0.052296 0.035866 0.12014 -0.039102 0.046957 0.030593 0.046462
1604 0.054204 0.27677 0.034577 0.08755 0.17198 0.016089 0.054449 0.041165 0.059324
1605 0.011794 0.21061 0.0025691 0.04066 0.095848 -0.041914 0.012341 -0.0038755 0.027672
1606 0.03634 0.24119 0.010874 0.0081485 0.12724 -0.026808 0.037988 0.029313 0.057855
1607 0.036558 0.20171 0.024469 0.019357 0.084949 -0.0014122 0.034095 0.039429 0.055381
1608 0.029729 0.39699 0.035332 -0.016971 0.088728 -0.0058246 0.036942 0.014842 0.049271
1609 0.043998 0.4142 0.025206 -0.0028497 0.11035 0.044432 0.042833 0.0049899 0.086928
1610 0.022766 0.39652 -0.00016432 0.0064864 0.071695 0.14835 0.021006 0.016168 0.079338
1611 0.0043851 0.36128 0.00090162 -0.010527 0.07077 0.13712 0.029591 0.0067534 0.058405
1612 0.023054 0.34941 0.021183 -0.0040816 0.10027 0.16992 0.0467 0.018041 0.045097
1613 0.022794 0.26231 0.01234 0.047332 0.1016 0.13809 0.062065 0.023619 0.028711
1614 0.016105 0.22914 0.0065259 -0.050647 0.081378 0.076178 0.029525 0.011698 0.056353
1615 0.018898 0.22219 0.019945 -0.013549 0.087027 0.051612 0.036466 0.028287 0.062765
1616 -0.013014 0.15468 0.030484 -0.049992 0.062461 0.066229 0.025772 0.014373 0.023982
1617 0.0064009 0.21624 0.04559 -0.054502 0.057428 0.011133 0.046867 0.037356 0.038945
1618 0.039416 0.19954 0.03599 0.0026992 0.047212 0.024332 0.038627 0.016989 0.042258
1619 -0.0055764 0.18586 0.074354 -0.021638 0.023349 -0.042538 0.025359 0.0060532 0.0080688
1620 0.0091817 0.26443 0.16321 -0.0275 0.059717 -0.016859 0.039966 0.0041636 0.015974
1621 0.02851 0.39605 0.22494 0.025515 0.089954 0.048391 0.063654 0.032541 0.061604
1622 0.02621 0.43735 0.19472 -0.0041337 0.071472 0.050481 0.060621 0.0096061 0.042138
1623 0.029983 0.29365 0.18363 -0.026989 0.060758 0.0057166 0.054437 0.030501 0.081704
1624 0.0099844 0.23476 0.1402 -0.0035459 0.038054 -0.00052324 0.060711 0.0010142 0.037417
1625 -0.0016156 0.20037 0.0797 -0.050549 0.05261 0.0038514 0.053444 0.017399 0.059244
1626 0.03997 0.17713 0.093677 -0.013927 0.055336 0.033915 0.073568 0.037577 0.057959
1627 0.0080263 0.14145 0.055711 0.0025024 0.034371 0.0021383 0.043763 -0.0085941 0.010053
1628 0.022331 0.13257 0.060689 -0.018286 0.050104 0.011214 0.055241 0.0088521 0.012092
1629 -0.007654 0.13237 0.08412 -0.095198 0.0075517 0.081854 0.023236 -0.027938 0.0063131
1630 0.00094348 0.16247 0.090185 -0.029857 0.01493 0.13053 0.0432 0.0041564 0.0013597
1631 -0.0017936 0.173 0.12129 -0.070968 0.034943 0.16749 0.057539 0.025277 0.04073
1632 0.037475 0.14938 0.25907 -0.07177 0.046304 0.16795 0.065932 0.015313 0.039231
1633 -0.025195 0.10973 0.22224 -0.037568 0.026355 0.094272 0.035485 0.0088748 0.033286
1634 0.028275 0.14862 0.29283 -0.0092736 0.024911 0.065831 0.084664 0.021717 0.061233
1635 -0.0070153 0.12936 0.24517 -0.048019 0.047965 0.049058 0.068361 0.0059627 0.028293
1636 0.0062577 0.079793 0.17694 -0.059837 0.053243 0.04843 0.066712 0.0012825 0.043742
1637 0.015969 0.06857 0.13912 -0.031469 0.084771 0.010947 0.092386 -0.0020857 0.0086776
1638 -0.00567 0.058999 0.0844 -0.07413 0.072683 0.042451 0.067519 -0.022701 0.022321
1639 0.0083193 0.028992 0.11755 0.036444 0.076289 0.01864 0.069892 -0.024768 0.0053918
1640 0.0089922 0.087938 0.13471 0.15748 0.050701 0.11478 0.10889 -0.0049603 0.03542
1641 -0.0041536 0.070118 0.14111 0.32173 0.07937 0.17793 0.086028 -0.0075726 0.025658
1642 0.012214 0.096248 0.16972 0.31645 0.081448 0.20215 0.089216 -0.00441 0.022332
1643 0.0053842 0.048826 0.18871 0.22735 0.093562 0.27178 0.085872 -0.007374 0.025657
1644 0.048149 0.094192 0.3146 0.081472 0.113 0.29231 0.10988 0.017802 0.058614
1645 0.044617 0.090374 0.30317 0.02004 0.092705 0.25818 0.091458 -0.0075059 0.043295
1646 0.18795 0.034705 0.26071 0.0049551 0.098371 0.16665 0.058828 -0.014405 -0.014001
1647 0.23976 0.033027 0.28074 0.063671 0.12421 0.15756 0.085144 -0.007464 0.015072
1648 0.18379 0.015185 0.20312 -0.036663 0.089615 0.1322 0.09653 -0.011425 0.04225
1649 0.10807 0.020774 0.19742 0.014604 0.10504 0.16763 0.092146 -0.001813 0.024442
1650 0.096542 0.017506 0.18283 -0.015971 0.084554 0.15779 0.10054 0.0060106 0.028556
1651 0.095857 0.027395 0.22345 -0.010713 0.081703 0.31225 0.12755 0.0078475 0.024407
1652 0.072236 0.027059 0.2289 0.011161 0.11016 0.33638 0.13288 0.0019453 0.041593
1653 0.1006 0.014963 0.31295 0.012302 0.12361 0.40744 0.16725 0.0064493 0.036012
1654 0.12283 -0.0083072 0.31112 -0.021733 0.11636 0.3958 0.13462 -0.0066509 0.0086609
1655 0.21942 -0.019337 0.31393 -0.042536 0.091524 0.38187 0.14213 0.0016842 0.037837
1656 0.32165 -0.010414 0.32076 -0.01188 0.11957 0.43492 0.13729 0.0060995 0.018559
1657 0.3635 -0.033953 0.2692 0.0044977 0.133 0.43164 0.11769 -0.0023479 0.038493
1658 0.34177 -0.014375 0.21311 0.0033967 0.086788 0.41462 0.099783 -0.0052324 0.017951
1659 0.44373 -0.018138 0.21553 0.00051823 0.11436 0.39361 0.10597 0.018615 0.05779
1660 0.45674 0.001802 0.22545 0.012511 0.12927 0.3405 0.10843 0.024997 0.03995
1661 0.2637 -0.031145 0.1662 -0.012582 0.10354 0.32492 0.084223 0.0060597 0.033825
1662 0.25819 -0.017654 0.173 -0.028706 0.11856 0.29177 0.10191 0.0003764 0.047349
1663 0.21117 -0.033334 0.19313 -0.054932 0.12778 0.42738 0.099055 0.01633 0.038915
1664 0.24092 -0.050098 0.22217 -0.066881 0.11302 0.43613 0.099826 0.0031403 0.039865
1665 0.3996 -0.030254 0.21356 -0.010961 0.14315 0.46043 0.10563 0.00511 0.040297
1666 0.48665 -0.020136 0.26494 -0.022443 0.10413 0.4579 0.16173 0.025111 0.045308
1667 0.49734 -0.027763 0.32102 -0.074634 0.094574 0.42106 0.15011 0.0045806 0.032005
1668 0.48693 -0.021955 0.3054 -0.086622 0.12609 0.42988 0.16616 0.017064 0.045788
1669 0.48705 -0.040262 0.25754 -0.059526 0.1271 0.50355 0.15437 0.024278 0.030813
1670 0.52098 -0.058033 0.192 -0.071433 0.12521 0.43146 0.14695 0.00040843 0.017066
1671 0.50578 -0.060109 0.1605 -0.08737 0.16434 0.46444 0.14662 0.041114 0.01618
1672 0.48051 -0.052595 0.17601 -0.071978 0.15597 0.45953 0.14845 0.060444 0.028273
1673 0.54789 -0.060891 0.18329 -0.087 0.14459 0.45741 0.14733 0.062444 0.032167
1674 0.59139 -0.076566 0.23642 -0.07774 0.13353 0.44742 0.16465 0.075393 0.019611
1675 0.62787 -0.048989 0.24398 -0.064379 0.13087 0.49532 0.16706 0.10783 0.033524
1676 0.56107 -0.068053 0.1812 -0.076517 0.09636 0.45243 0.12712 0.060976 0.0081866
1677 0.61717 -0.057893 0.22289 -0.06389 0.10638 0.48558 0.14924 0.063091 0.011013
1678 0.61658 -0.063338 0.25987 -0.097089 0.086832 0.47101 0.12084 0.051715 0.027036
1679 0.59392 -0.086474 0.30108 -0.059195 0.10191 0.46545 0.14067 0.041632 0.020914
1680 0.60389 -0.044268 0.30644 -0.034277 0.11728 0.52534 0.17607 0.045492 0.047373
1681 0.57566 -0.094828 0.26135 -0.093579 0.081133 0.40617 0.15111 0.054627 0.032921
1682 0.64985 -0.078626 0.24219 -0.078729 0.09005 0.32786 0.16571 0.039452 0.030966
1683 0.63625 -0.026793 0.2289 -0.080852 0.094125 0.32747 0.20615 0.085623 0.063283
1684 0.63884 -0.071601 0.18878 -0.060004 0.079781 0.39195 0.16512 0.057152 0.0064321
1685 0.68388 -0.097632 0.16828 -0.080812 0.10599 0.37637 0.17667 0.0873 0.015214
1686 0.68186 -0.049561 0.23089 -0.038703 0.10094 0.47723 0.20655 0.12713 0.056655
1687 0.72646 -0.062153 0.25884 0.2698 0.14666 0.52551 0.20862 0.13099 0.050689
1688 0.71634 -0.087922 0.22944 0.34681 0.10181 0.49648 0.18592 0.13493 0.020521
1689 0.67022 -0.077278 0.24762 0.35606 0.10561 0.47891 0.17559 0.097623 0.042776
1690 0.68555 -0.087324 0.34596 0.4216 0.093347 0.46862 0.18549 0.14511 0.047598
1691 0.64596 -0.10634 0.28129 0.36827 0.085136 0.38703 0.16817 0.13293 0.01409
1692 0.64268 -0.11921 0.28459 0.41078 0.094199 0.37819 0.15195 0.13494 0.010558
1693 0.66743 -0.077914 0.30905 0.48728 0.085947 0.34646 0.19033 0.17234 0.064393
1694 0.67929 -0.095288 0.24575 0.5472 0.10905 0.42456 0.18101 0.14469 0.022921
1695 0.70713 -0.082887 0.2203 0.4782 0.09976 0.41696 0.16258 0.14843 0.040732
1696 0.68244 0.021709 0.23182 0.62318 0.091068 0.45151 0.19279 0.18174 0.044814
1697 0.65988 -0.08581 0.24525 0.62576 0.1121 0.40022 0.1853 0.15072 0.056477
1698 0.64708 -0.0049627 0.18992 0.63925 0.082953 0.34848 0.1697 0.13045 0.011968
1699 0.63565 0.018661 0.21175 0.61682 0.06852 0.33591 0.17703 0.13602 0.049243
1700 0.55233 0.064089 0.31429 0.68768 0.073834 0.35265 0.19554 0.16406 0.08321
1701 0.55126 0.05051 0.33611 0.71505 0.097764 0.27389 0.18566 0.16366 0.045649
1702 0.51301 -0.032909 0.3487 0.75847 0.098442 0.30601 0.1837 0.15799 0.14697
1703 0.50321 -0.068602 0.27432 0.73515 0.065885 0.24832 0.15677 0.13807 0.14397
1704 0.5553 -0.060197 0.3022 0.79191 0.1834 0.35984 0.19295 0.18388 0.21317
1705 0.48613 -0.071723 0.19988 0.78065 0.16531 0.39563 0.18915 0.16784 0.20696
1706 0.48663 -0.066295 0.22508 0.79833 0.24767 0.36305 0.1707 0.19401 0.23791
1707 0.47852 0.039329 0.20731 0.80766 0.23557 0.3978 0.19851 0.21882 0.27605
1708 0.48368 0.10981 0.24849 0.7898 0.19067 0.31738 0.19179 0.25013 0.33477
1709 0.48333 0.14785 0.24971 0.82662 0.17762 0.29643 0.18001 0.22451 0.2968
1710 0.46232 0.14213 0.31044 0.80874 0.12822 0.28422 0.15983 0.20143 0.29839
1711 0.40067 0.040351 0.32817 0.78875 0.063023 0.22007 0.14043 0.14618 0.25294
1712 0.45027 0.013636 0.37183 0.79306 0.082472 0.22725 0.14711 0.15014 0.29376
1713 0.45137 0.039694 0.3962 0.91214 0.13603 0.27957 0.1706 0.16273 0.3839
1714 0.39543 -0.038894 0.35667 0.80314 0.080842 0.25882 0.14219 0.14099 0.37591
1715 0.37637 -0.02845 0.26538 0.84158 0.077306 0.2176 0.1502 0.1047 0.35807
1716 0.37024 0.13798 0.24448 0.84969 0.085131 0.22369 0.15495 0.11534 0.34178
1717 0.38962 0.27023 0.24441 0.83991 0.12502 0.22026 0.21045 0.16492 0.36472
1718 0.3865 0.28173 0.21882 0.93752 0.10831 0.2562 0.18808 0.17905 0.3647
1719 0.39975 0.30836 0.23482 0.84601 0.11069 0.22023 0.21994 0.22523 0.41534
1720 0.32279 0.28679 0.20366 0.88546 0.18002 0.18925 0.17928 0.20945 0.38153
1721 0.34494 0.31025 0.22557 0.96197 0.21936 0.22263 0.20149 0.21087 0.38954
1722 0.36167 0.3725 0.23319 0.84567 0.25622 0.23434 0.17768 0.19736 0.4154
1723 0.32677 0.43766 0.20083 0.86396 0.32544 0.21501 0.17544 0.16579 0.40578
1724 0.34981 0.47642 0.22617 0.91396 0.34103 0.23049 0.16483 0.14086 0.41111
1725 0.28983 0.45488 0.20916 0.81825 0.32815 0.21866 0.13174 0.12513 0.40016
1726 0.34132 0.45232 0.19984 0.9283 0.3054 0.24783 0.14125 0.12409 0.42237
1727 0.28997 0.46727 0.18701 0.85603 0.18352 0.16425 0.13493 0.13943 0.43081
1728 0.29623 0.49699 0.19228 0.83833 0.1484 0.18397 0.13011 0.11693 0.39361
1729 0.29758 0.49709 0.19601 0.82536 0.1687 0.13624 0.13821 0.15596 0.44335
1730 0.3021 0.59741 0.19795 0.86738 0.16119 0.1709 0.15751 0.14989 0.46425
1731 0.2899 0.55275 0.17113 0.82157 0.095667 0.10611 0.11422 0.13253 0.39769
1732 0.26874 0.5604 0.18253 0.79805 0.14321 0.1726 0.15696 0.18475 0.39922
1733 0.25802 0.53336 0.16765 0.827 0.19346 0.20852 0.14364 0.17756 0.41675
1734 0.2803 0.58762 0.19515 0.82284 0.24224 0.16279 0.16373 0.20906 0.43957
1735 0.24783 0.59929 0.17941 0.70474 0.25359 0.15074 0.17951 0.18224 0.44434
1736 0.25965 0.53257 0.1806 0.65644 0.3061 0.14062 0.18528 0.18025 0.43559
1737 0.21145 0.54517 0.13891 0.57281 0.35102 0.14115 0.18034 0.12758 0.38824
1738 0.25814 0.51982 0.17681 0.52407 0.34913 0.16116 0.19217 0.16284 0.46291
1739 0.26536 0.58588 0.18407 0.61027 0.42136 0.19746 0.17551 0.14557 0.45975
1740 0.21399 0.55859 0.17919 0.48556 0.37949 0.12203 0.16095 0.13591 0.46298
1741 0.22503 0.55689 0.15365 0.47554 0.41701 0.15028 0.14654 0.13596 0.44067
1742 0.21251 0.52638 0.1454 0.44526 0.41029 0.12724 0.13859 0.11202 0.41264
1743 0.20319 0.58265 0.1548 0.43332 0.42527 0.11636 0.14035 0.12537 0.44349
1744 0.20882 0.55997 0.17196 0.41002 0.43128 0.12275 0.15995 0.11733 0.40864
1745 0.23992 0.58978 0.19016 0.4286 0.43219 0.10054 0.17648 0.1552 0.42283
1746 0.20151 0.487 0.14879 0.39311 0.40012 0.10476 0.13875 0.18657 0.39277
1747 0.20531 0.5073 0.14682 0.37884 0.3935 0.11685 0.14484 0.18612 0.43837
1748 0.15319 0.42688 0.13044 0.38149 0.409 0.078524 0.13801 0.20615 0.40703
1749 0.16416 0.37285 0.14313 0.42137 0.4114 0.099986 0.12716 0.19075 0.41725
1750 0.18767 0.38874 0.15353 0.32937 0.39966 0.05821 0.15095 0.17774 0.38911
1751 0.14783 0.31862 0.13527 0.35645 0.40637 0.08121 0.11986 0.13194 0.34313
1752 0.18242 0.35206 0.13285 0.38387 0.43322 0.10211 0.1389 0.1402 0.30705
1753 0.17143 0.33431 0.15332 0.36502 0.45469 0.099241 0.1595 0.16729 0.31452
1754 0.1667 0.3106 0.12075 0.30436 0.41374 0.031738 0.14769 0.15605 0.32627
1755 0.14041 0.35277 0.12185 0.3275 0.45054 0.097146 0.16469 0.14956 0.31302
1756 0.14058 0.34783 0.12567 0.29642 0.44717 0.069846 0.18868 0.15798 0.31859
1757 0.16726 0.34281 0.16448 0.23309 0.43201 0.086257 0.20673 0.20444 0.30333
1758 0.16421 0.28682 0.14474 0.28231 0.42573 0.092433 0.18248 0.18873 0.27176
1759 0.10534 0.26777 0.12593 0.29169 0.40747 0.057741 0.16258 0.22056 0.23778
1760 0.1599 0.24887 0.12781 0.25453 0.45587 0.10267 0.17115 0.22146 0.26456
1761 0.12971 0.20636 0.12535 0.26808 0.43055 0.074188 0.15286 0.22212 0.26306
1762 0.12898 0.22586 0.10508 0.25126 0.43059 0.031507 0.14847 0.22156 0.21907
1763 0.10581 0.2117 0.092587 0.23772 0.45049 0.066788 0.13278 0.18865 0.24089
1764 0.14034 0.22252 0.1106 0.25989 0.43641 0.069735 0.14868 0.18506 0.24057
1765 0.13641 0.24918 0.1098 0.18986 0.41926 0.03501 0.13125 0.17297 0.22586
1766 0.10754 0.18862 0.10171 0.22218 0.40492 0.084446 0.13825 0.15585 0.2056
1767 0.13389 0.2186 0.10238 0.21184 0.4268 0.049223 0.12464 0.15635 0.22154
1768 0.12055 0.19814 0.11136 0.19765 0.37292 0.080568 0.13239 0.17481 0.22907
1769 0.12344 0.18377 0.11152 0.14993 0.38619 0.067023 0.13101 0.19408 0.24489
1770 0.11234 0.19925 0.11969 0.2246 0.34464 0.040202 0.14179 0.18888 0.20487
1771 0.12005 0.1794 0.12556 0.16176 0.36117 0.058092 0.1437 0.23293 0.21983
1772 0.061787 0.13455 0.088938 0.14493 0.27867 0.030115 0.11118 0.20203 0.18673
1773 0.10474 0.1462 0.10741 0.13759 0.2986 0.021301 0.12973 0.24267 0.21912
1774 0.033182 0.10073 0.059239 0.15613 0.32801 0.020412 0.11144 0.20028 0.15594
1775 0.07825 0.12323 0.082694 0.093384 0.28543 0.035685 0.12707 0.20761 0.18537
1776 0.12649 0.14437 0.10389 0.16812 0.28936 0.042348 0.15492 0.21063 0.20485
1777 0.078333 0.13125 0.070263 0.081807 0.28468 -0.027941 0.14775 0.17155 0.1609
1778 0.083482 0.10485 0.085764 0.10534 0.27112 -0.01248 0.16204 0.18806 0.16931
1779 0.060305 0.11925 0.060192 0.089034 0.26633 0.0036531 0.15582 0.18985 0.20399
1780 0.095397 0.13788 0.12216 0.14309 0.2887 0.0064191 0.20237 0.2428 0.17813
1781 0.077772 0.10676 0.1044 0.10428 0.25514 0.031616 0.17526 0.22542 0.16619
1782 0.067133 0.085658 0.083325 0.091482 0.19923 -0.0054269 0.13936 0.19586 0.1385
1783 0.038401 0.081981 0.057722 0.12215 0.23803 0.037603 0.13501 0.21657 0.17048
1784 0.056187 0.071944 0.089917 0.07926 0.20933 -0.00085554 0.12335 0.22628 0.17206
1785 0.062648 0.076046 0.082971 0.0975 0.22792 0.0030474 0.1326 0.21685 0.17095
1786 0.042817 0.050732 0.1006 0.12984 0.21354 0.034774 0.10917 0.17618 0.13094
1787 0.076178 0.065 0.076566 0.2496 0.17889 -0.014501 0.11565 0.17314 0.15308
1788 0.059271 0.06451 0.060569 0.33419 0.1978 0.0036688 0.11174 0.15777 0.14981
1789 0.069625 0.045784 0.06823 0.19237 0.18554 -0.003345 0.10813 0.1406 0.15379
1790 0.059147 0.071136 0.071513 0.11918 0.15395 -0.0045691 0.10769 0.13646 0.14611
1791 0.051821 0.025128 0.071544 0.12099 0.1945 0.0028638 0.10091 0.14569 0.10701
1792 0.038615 0.021842 0.059435 0.063513 0.17102 0.0088408 0.08988 0.13153 0.1406
1793 0.089193 0.025194 0.064426 0.097078 0.15683 -0.01144 0.109 0.17917 0.1376
1794 0.065038 0.0083101 0.05803 0.0082386 0.10632 -0.047293 0.10088 0.16823 0.11923
1795 0.053449 0.044919 0.07726 0.078955 0.14829 0.0076342 0.10661 0.20405 0.14309
1796 0.05038 -0.0073256 0.047473 0.043197 0.13786 -0.03035 0.086319 0.16754 0.093473
1797 0.043067 0.022289 0.055005 0.056674 0.12357 -0.0065907 0.094626 0.14672 0.11836
1798 0.043052 0.025725 0.068512 0.015051 0.12742 -0.0529 0.10352 0.15363 0.11545
1799 0.034564 0.0055309 0.02375 0.0076722 0.10099 -0.05377 0.086355 0.11313 0.10719
1800 0.069341 0.0017699 0.043045 0.076749 0.12781 0.025729 0.093802 0.1381 0.13284
1801 0.024222 -0.035883 0.027225 0.021006 0.11158 -0.034435 0.077199 0.12874 0.12338
1802 9.2745e-06 -0.0046534 0.05433 -0.0025014 0.13027 -0.012629 0.099862 0.1237 0.10331
1803 -0.0010316 -0.031009 0.039366 0.040151 0.10151 -0.049137 0.0696 0.11269 0.082724
1804 0.068139 -0.0068058 0.063933 0.047314 0.11356 0.0081556 0.084572 0.13423 0.13392
1805 -0.0034322 -0.026646 0.043049 0.010322 0.081658 -0.022078 0.060285 0.14084 0.12704
1806 0.010985 -0.019377 0.045915 0.013016 0.059098 -0.062956 0.067419 0.12646 0.11747
1807 0.037126 -0.043851 0.069399 -0.008745 0.080287 -0.030932 0.085004 0.11627 0.12212
1808 0.055377 0.00027437 0.045471 0.046421 0.076146 -0.013188 0.064592 0.11831 0.11014
1809 0.00046617 -0.031217 0.023863 0.0063431 0.072324 -0.026892 0.053774 0.11678 0.089441
1810 0.0084661 -0.023504 0.029453 -0.0097829 0.07613 -0.0054923 0.060934 0.10399 0.09602
1811 0.038618 -0.010548 0.06355 0.030892 0.09154 -0.0042496 0.077315 0.12418 0.12407
1812 0.053298 -0.032211 0.04804 0.021445 0.083286 -0.033043 0.076502 0.11938 0.11768
1813 0.0093616 -0.012994 0.008502 0.023096 0.083172 -0.017835 0.062467 0.12337 0.1009
1814 0.012461 -0.066612 0.036457 -0.024557 0.039577 -0.047197 0.062507 0.10825 0.07485
1815 0.014122 -0.016409 0.035473 -0.021376 0.042354 -0.029552 0.06055 0.085096 0.072795
1816 0.047717 -0.016195 0.074495 -0.050491 0.054577 -0.0090159 0.081225 0.13131 0.13409
1817 0.019754 -0.068711 0.0070703 -0.068049 0.035031 -0.050251 0.043182 0.082577 0.082388
1818 0.023871 -0.03205 0.057503 0.048747 0.057363 -0.020685 0.073212 0.119 0.13335
1819 -0.0010214 -0.065297 0.038488 -0.051666 0.018549 -0.015501 0.062797 0.08373 0.10528
1820 0.0078948 -0.047827 0.022894 -0.021038 0.028192 -0.046264 0.043866 0.090963 0.091869
1821 0.0095054 -0.074582 0.020669 -0.033973 0.061647 -0.060853 0.056863 0.094906 0.08399
1822 -0.0025732 -0.078698 0.026356 -0.083899 0.015355 -0.028326 0.036766 0.063149 0.087826
1823 -0.01389 -0.08628 0.0064191 -0.038503 -0.0001118 -0.065673 0.035432 0.064536 0.065736
1824 -0.019374 -0.079037 0.015771 -0.074288 0.020118 -0.056566 0.029829 0.076628 0.056705
1825 -0.0031491 -0.072598 0.010121 -0.051479 0.015507 -0.044884 0.0455 0.077546 0.070359
1826 0.020807 -0.038742 0.039607 -0.022072 0.05647 -0.053778 0.064982 0.077599 0.10859
1827 0.0063161 -0.10409 0.0045665 -0.067641 0.0099623 -0.046681 0.023327 0.070177 0.066915
1828 0.019631 -0.095794 0.014982 -0.057584 -0.0054045 -0.052646 0.026523 0.085671 0.069139
1829 0.01611 -0.086169 0.029509 -0.066503 0.017233 -0.060754 0.041322 0.090137 0.076617
1830 -0.0046068 -0.028622 0.016139 -0.08464 -0.0044978 -0.074343 0.026611 0.062713 0.094981
1831 0.0043156 0.063222 0.03064 -0.047661 0.026221 -0.039947 0.054553 0.07396 0.078037
1832 -0.00084195 0.037249 -0.0075996 -0.042551 -0.010811 -0.017085 0.032353 0.069032 0.06353
1833 0.026832 0.1346 0.047693 -0.078353 0.023741 0.053946 0.046356 0.097415 0.09271
1834 0.022942 0.061536 0.010896 -0.042497 0.0025173 0.051679 0.031069 0.083571 0.086054
1835 -0.0012862 -0.034668 0.0089044 -0.077034 0.00089017 0.047467 0.019793 0.061109 0.078762
1836 -0.00065038 -0.02749 0.017395 -0.089448 -0.0054674 0.07971 0.036659 0.069172 0.093321
1837 0.011351 -0.023569 0.013881 -0.056028 -0.029277 -0.010178 0.013171 0.055468 0.068487
1838 -0.01096 -0.061622 -0.018664 -0.09264 -0.0046942 4.6807e-06 0.017131 0.072912 0.078919
1839 -0.027425 -0.047999 0.037722 -0.13094 -0.050502 -0.046674 0.019524 0.055142 0.063546
1840 0.038687 -0.035836 0.12499 -0.060481 -0.012154 0.0043447 0.053038 0.088661 0.09799
1841 -0.014747 -0.052821 0.12729 -0.041893 0.007155 -0.003604 0.017909 0.050561 0.044204
1842 0.029411 -0.0044639 0.14251 -0.050038 0.00033244 0.0020559 0.04392 0.080821 0.10235
1843 0.0023922 -0.04176 0.12826 -0.052199 -0.02211 0.026928 0.03168 0.063602 0.10357
1844 -0.0064046 -0.085285 0.067404 -0.06505 -0.0054191 5.5021e-05 0.0075179 0.053408 0.069176
1845 0.01718 -0.070711 0.027718 -0.0841 -0.011505 0.10571 0.023526 0.052381 0.092478
1846 0.015663 -0.08413 0.024235 -0.076148 -0.01776 0.13011 0.011293 0.020936 0.052668
1847 0.052416 -0.048094 0.043543 -0.072924 -0.011177 0.13671 0.038633 0.06675 0.11037
1848 -0.013408 -0.090455 0.022934 -0.086749 -0.039687 0.058426 -0.0021927 0.029393 0.036768
1849 0.019626 -0.064514 0.055956 -0.1155 -0.044844 0.035777 0.034266 0.059841 0.087554
1850 0.01023 -0.086458 0.016501 -0.12209 -0.036311 -0.0054524 0.011553 0.033607 0.051953
1851 0.0013405 -0.09213 0.031599 -0.081488 -0.030907 0.051186 0.016786 0.0092387 0.045043
1852 0.015755 -0.02883 0.044247 -0.071357 -0.036365 0.054624 0.034726 0.061303 0.10116
1853 -0.0085261 -0.10811 0.022472 -0.13925 -0.020381 0.073293 -0.00090972 0.035395 0.039723
1854 0.028986 -0.10176 0.027497 -0.10747 -0.040914 0.14525 0.02026 0.037826 0.10966
1855 0.0081618 -0.092935 0.051904 -0.12996 -0.045174 0.20013 0.0093987 0.048492 0.064281
1856 0.059311 -0.060399 0.071183 -0.07301 -0.014289 0.2019 0.033943 0.037151 0.075495
1857 0.045542 -0.067835 0.076728 -0.077929 -0.023724 0.13717 0.033292 0.045315 0.092857
1858 -0.012995 -0.11361 0.011298 -0.13073 -0.06091 0.053447 -0.0046857 0.013601 0.028406
1859 -0.0064019 -0.097287 0.0077634 -0.14541 -0.058039 0.0049432 0.0015619 0.013169 0.044936
1860 -0.025445 -0.094623 0.0045452 -0.086749 -0.057325 0.018625 0.012136 0.0030555 0.059737
1861 0.013647 -0.10844 0.011772 -0.098705 -0.039017 0.054182 -0.0019393 0.022724 0.053685
1862 -0.0084965 -0.13322 0.017373 -0.15336 -0.070954 0.035781 -0.015833 0.015909 0.021061
1863 0.0032367 -0.11014 0.023948 -0.12865 -0.029728 0.17894 0.025143 0.03845 0.063221
1864 0.019745 -0.10419 0.019027 -0.13085 -0.05442 0.1716 0.012346 0.020008 0.057769
1865 0.0034017 -0.10106 0.045763 -0.14207 -0.066666 0.16527 0.0091805 0.0042727 0.054127
1866 0.031422 -0.086909 0.042793 -0.13441 -0.067661 0.10648 0.026917 0.052298 0.080679
1867 0.034284 -0.012656 0.023398 -0.14117 -0.039096 0.095237 0.014098 0.0048758 0.047385
1868 0.028243 0.018685 0.032537 -0.10132 -0.058446 0.090762 0.016787 0.013322 0.034935
1869 -0.024268 0.017183 0.024158 -0.15421 -0.051738 0.036927 -0.008546 0.0074453 0.051154
1870 -0.012053 0.034485 0.0044869 -0.13895 -0.047343 0.091004 -0.013066 0.0038261 0.037205
1871 0.0067341 -0.0073305 0.036817 -0.12165 -0.046692 0.14191 0.011817 0.028495 0.081079
1872 0.031776 -0.049254 0.029743 -0.10564 -0.054714 0.22588 0.0018665 0.0075862 0.053005
1873 -0.018677 -0.067578 0.0079855 -0.12007 -0.087342 0.17856 -0.015094 0.01348 0.044101
1874 0.0045932 -0.083448 0.018135 -0.11598 -0.045287 0.24146 -0.003251 0.0049977 0.049589
1875 0.063825 -0.028378 0.045383 -0.091775 -0.031378 0.20214 0.015265 0.045574 0.073624
1876 -0.0054597 -0.092608 -0.006086 -0.14873 -0.072957 0.11708 -0.0096834 -0.0019482 0.051166
1877 -0.020094 -0.032558 -0.015294 -0.14412 -0.068345 0.076626 -0.013455 -0.00096175 0.050963
1878 -0.034169 0.054485 -0.011728 -0.19328 -0.09568 0.030356 -0.017485 -0.011914 0.025862
1879 -0.007409 0.12218 0.019392 -0.091248 -0.053137 0.068617 0.016916 -0.00092963 0.06546
1880 0.028674 0.18067 0.047786 -0.15139 -0.073815 0.07858 0.023244 0.028771 0.089999
1881 -9.098e-05 0.18874 0.011689 -0.15324 -0.07911 0.16447 0.00080729 0.003557 0.0781
1882 -0.02621 0.14896 -0.0028319 -0.13086 -0.070471 0.21414 -0.00037584 -0.00065285 0.029432
1883 -0.006593 0.11736 -0.022766 -0.12506 -0.063434 0.23557 -0.014868 0.0033731 0.062192
1884 0.052848 0.22937 0.022017 -0.10235 -0.064285 0.21495 0.00073577 0.018386 0.04447
1885 0.017975 0.24597 0.025428 -0.14048 -0.078212 0.16542 -0.0041458 0.009866 0.083529
1886 0.011356 0.22013 0.016204 -0.10105 -0.072551 0.13543 0.0091416 0.011001 0.07303
1887 -0.020307 0.25609 0.0021932 -0.10996 -0.078323 0.1177 -0.016664 -0.00023322 0.082842
1888 -0.0048569 0.21261 -0.00013369 -0.12264 -0.044059 0.1287 -0.021409 -0.01163 0.029572
1889 -0.0098094 0.28679 0.00069607 -0.16481 -0.07076 0.07888 -0.013802 0.01215 0.012357
1890 0.0028985 0.32373 0.046916 -0.13935 -0.033904 0.11961 0.015219 0.020908 0.046634
1891 0.0050808 0.32059 0.006382 -0.17581 -0.081749 0.11685 -0.0075927 0.0029054 0.036248
1892 0.016311 0.25367 0.0052696 -0.11906 -0.061329 0.29175 -0.011599 0.014521 0.070755
1893 0.042396 0.31675 0.048358 -0.11109 -0.071649 0.2913 0.00041042 0.0060934 0.02534
1894 -0.00082712 0.37732 0.0045892 -0.14468 -0.050292 0.26489 -0.00076051 0.010983 0.046831
1895 0.0001258 0.35477 0.008641 -0.14591 -0.046433 0.22282 0.0091116 0.026183 0.085946
1896 0.014877 0.32986 -0.0098781 -0.12758 -0.058977 0.15335 -0.0066356 -0.0064363 0.061522
1897 -0.012527 0.29708 0.014781 -0.18097 -0.09281 0.089733 -0.009293 -0.018128 0.035569
1898 0.015125 0.35199 0.0053941 -0.14619 -0.076749 0.1079 -0.0014911 -0.01623 0.059511
1899 -0.033454 0.30944 -0.0080136 -0.1531 -0.05924 0.15053 -0.016918 0.0037325 0.064141
1900 0.0081845 0.35743 0.00083699 -0.16052 -0.080906 0.083826 -0.023719 -0.0093428 0.0093231
1901 -0.011344 0.38245 0.0019898 -0.092104 -0.039572 0.13564 0.0015618 0.013377 0.050431
1902 0.011557 0.37102 0.016127 -0.14669 -0.10083 0.15532 -0.0042035 -0.0039528 0.063684
1903 0.005818 0.40104 0.011807 -0.11775 -0.058247 0.27728 0.0001499 0.0057823 0.029909
1904 -0.021095 0.34783 -0.0027818 -0.14527 -0.098259 0.25599 -0.0075508 -0.019858 0.015704
1905 0.019049 0.35683 0.015252 -0.10799 -0.05292 0.26316 0.0041031 0.02835 0.079954
1906 0.023769 0.32782 0.0029639 -0.14378 -0.068251 0.21281 -0.011786 0.00019658 0.035294
1907 0.0061959 0.36182 0.019994 -0.14162 -0.07581 0.13502 -0.012637 -0.0058032 0.052487
1908 -0.0045861 0.35699 -0.001952 -0.15551 -0.076675 0.097678 -0.019188 -0.0071714 0.025412
1909 -0.018668 0.35896 -0.013918 -0.145 -0.078546 0.072363 -0.010179 -0.017038 0.015664
1910 0.030241 0.29043 0.007246 -0.10961 -0.086712 0.067401 -0.011243 -0.0028499 0.050033
1911 0.0033613 0.23274 -0.016775 -0.13512 -0.085101 0.082562 -0.0090108 0.0059744 0.030826
1912 0.0055606 0.21457 -0.014089 -0.12515 -0.082847 0.073197 -0.019458 -0.0025774 0.034037
1913 0.036657 0.22717 0.00056423 -0.17246 -0.080198 0.12285 0.0043389 0.015186 0.060499
1914 -0.021346 0.18385 -0.027377 -0.13033 -0.094731 0.11125 -0.023746 -0.011168 0.020064
1915 -0.020767 0.31517 -0.018418 -0.044621 -0.10211 0.1856 -0.013833 -0.034364 0.030871
1916 0.0023215 0.35586 0.038818 -0.016359 -0.077265 0.25832 0.0011553 -0.00067811 0.060239
1917 -0.0097617 0.30129 -0.0041133 -0.074303 -0.10432 0.2371 -0.011953 -0.017595 0.010649
1918 -0.024376 0.31314 -0.015733 -0.031842 -0.079393 0.17835 -0.012103 -0.00091412 0.03992
1919 -0.0086491 0.23183 0.000993 -0.080534 -0.061056 0.15382 -0.0067446 0.0040326 0.055468
1920 -0.018819 0.20093 -0.022274 -0.13305 -0.086759 0.1112 -0.017295 -0.0068552 0.054993
1921 -0.01047 0.16747 -0.0052633 -0.12966 -0.093237 0.074892 0.0057156 -0.023195 0.020584
1922 0.0024389 0.18275 -0.020541 -0.12488 -0.078327 0.12417 0.0084707 -0.0090935 0.02473
1923 -0.0069663 0.16607 -0.013269 -0.11344 -0.076422 0.11998 -0.0026205 -0.01562 0.03635
1924 -0.031909 0.21233 -0.026705 -0.15458 -0.10363 0.1396 -0.018845 -0.016688 0.011533
1925 -0.01565 0.29017 -0.024183 -0.12957 -0.062077 0.12102 -0.010092 -0.0074943 0.023478
1926 -0.0021812 0.2446 0.00060188 -0.12844 -0.096605 0.038292 -0.015958 -0.0096711 0.030739
1927 0.014814 0.22277 -0.029855 -0.11242 -0.087738 0.12089 -0.0088759 -0.01586 0.016237
1928 0.0081933 0.18979 0.0094612 -0.16196 -0.10371 0.066166 0.015321 -0.01306 0.044687
1929 -0.029683 0.16657 -0.0015503 -0.1567 -0.11382 0.054334 -0.0060599 -0.017101 0.024453
1930 0.00085041 0.13885 -0.019311 -0.12287 -0.092887 0.087883 -0.0015022 0.011184 0.02628
1931 0.0050327 0.13148 -0.031664 -0.16711 -0.099989 0.05298 -0.012459 -0.021829 0.030448
1932 -0.0074976 0.13755 -0.0072734 -0.10558 -0.054091 0.11616 0.0063191 0.0018956 0.03055
1933 -0.038587 0.078038 -0.042724 -0.17745 -0.13076 0.024374 -0.038189 -0.03684 -0.02239
1934 -0.040078 0.096532 -0.021311 -0.12418 -0.091138 0.044654 -0.01044 -0.028585 -0.0083638
1935 -0.0076858 0.21386 -0.026091 -0.13005 -0.095487 0.088544 0.021454 -0.012744 0.040253
1936 0.032066 0.23804 0.0060537 -0.17183 -0.083375 0.088035 0.011052 0.0038844 0.032611
1937 0.036309 0.30022 0.033573 -0.13272 -0.051976 0.078234 0.040067 0.018153 0.072355
1938 0.0047047 0.22133 -0.019597 -0.11039 -0.064657 0.069773 0.020409 0.0019618 0.041773
1939 -0.011549 0.14145 -0.037311 -0.19189 -0.097388 0.027317 0.00017923 -0.023661 0.0076024
1940 0.016952 0.13277 -0.017591 -0.15203 -0.053592 0.074381 0.010646 -0.011381 0.018995
1941 -0.020423 0.090273 -0.031967 -0.15248 -0.085447 0.060268 -0.0053068 -0.0078082 0.041282
1942 -0.021997 0.1127 -0.036413 -0.11209 -0.079263 0.077361 -0.0059059 -0.004345 0.054569
1943 -0.0016398 0.13963 0.0043642 -0.15065 -0.06804 0.040427 0.012876 0.014172 0.058564
1944 -0.014026 0.12252 -0.011901 -0.12536 -0.053217 0.081904 0.00115 -0.026303 0.053164
1945 0.0037619 0.11323 -0.0089151 -0.13202 -0.066726 0.059381 0.030417 0.0057033 0.058601
1946 -0.026169 0.075964 -0.020626 -0.14363 -0.083919 0.037841 0.0044492 -0.016117 0.028165
1947 0.0086169 0.078552 -0.013107 -0.15899 -0.062697 0.070111 0.0093737 -0.013136 0.03322
1948 0.02844 0.086368 0.0036404 -0.17514 -0.065047 0.056065 0.013268 -0.0056096 0.030596
1949 -0.006305 0.1171 -0.03543 -0.19315 -0.088361 0.012644 0.0069596 -0.017764 -0.01011
1950 0.0062762 0.18273 -0.001646 -0.16146 -0.06806 0.069161 0.021615 -0.0070756 0.044077
1951 0.013358 0.24252 -0.029557 -0.14848 -0.082597 0.01243 0.019004 -0.013356 0.041477
1952 -0.00090009 0.23523 -0.006286 -0.12302 -0.080198 0.055677 0.011053 -0.020463 0.0036408
1953 0.028614 0.2744 -0.015384 -0.1428 -0.066008 0.06674 0.021021 -0.006372 0.029059
1954 0.0074675 0.14119 -0.01024 -0.12783 -0.072257 0.035903 0.017073 -0.018586 0.043242
1955 -0.008334 0.11224 -0.0091754 -0.15905 -0.10256 -0.023146 0.016463 0.011915 0.038241
1956 -0.0022994 0.086429 -0.015238 -0.15982 -0.1047 0.016605 0.00891 -0.025937 0.03168
1957 -0.021374 0.11222 -0.015278 -0.13116 -0.051709 0.004492 0.014857 -0.015044 0.039018
1958 -0.0033767 0.042859 -0.030757 -0.15963 -0.071075 -0.0043588 -0.011572 -0.032674 0.017931
1959 0.0076121 0.098168 0.014387 -0.15086 -0.058681 -0.003349 0.017978 -0.032042 0.025734
1960 -0.022165 0.050858 0.018259 -0.16797 -0.050297 -0.019261 0.013057 -0.029162 -0.00085489
1961 -0.012831 0.087633 0.0048525 -0.14192 -0.0639 -0.038195 0.0057055 -0.013385 0.034198
1962 0.0078215 0.071487 0.034921 -0.14585 -0.01169 0.026593 0.032904 -0.0050776 0.030886
1963 -0.022714 0.02929 0.055424 -0.19863 -0.077606 0.033603 0.021205 -0.027134 0.012163
1964 -0.0082553 0.023877 0.066188 -0.11946 -0.078162 0.024135 0.016024 -0.02463 0.0094535
1965 0.0088983 0.02315 0.068639 -0.14727 -0.05806 0.0069122 0.015855 -0.01041 -0.011959
1966 0.07367 0.026121 0.072567 -0.12775 -0.052976 0.027814 0.042958 -0.014274 0.02126
1967 0.10451 0.059995 0.043432 -0.13168 -0.061297 0.013865 0.045823 -0.011927 0.049531
1968 0.12988 0.059937 0.027372 -0.15155 -0.063361 0.0086799 0.040017 0.021984 0.059634
1969 0.082812 0.02182 0.030923 -0.13043 -0.048896 0.0098977 0.038836 -0.0071156 0.023837
1970 0.035288 0.030953 0.03685 -0.17108 -0.060466 0.0063649 0.04165 -0.018939 0.036326
1971 0.08386 -0.018592 0.012946 -0.15136 -0.077573 -0.029225 0.0033984 -0.014503 0.0056686
1972 0.089386 0.010062 0.039157 -0.15779 -0.089583 -0.039088 0.011997 -0.033554 -0.014262
1973 0.1295 -0.004219 0.05121 -0.17193 -0.081196 -0.035292 0.039436 0.013624 0.051741
1974 0.1084 0.017526 0.13568 -0.1138 -0.023504 0.0098982 0.034021 0.0087719 0.036807
1975 0.10775 -0.00011681 0.11663 -0.14944 -0.067054 0.0063232 0.04518 -0.0022131 0.023668
1976 0.16004 0.010364 0.15793 -0.10535 -0.055809 -0.0037799 0.093218 0.0081896 0.063469
1977 0.15748 -0.0057528 0.16304 -0.12497 -0.070079 0.035664 0.068333 -0.001884 0.034642
1978 0.1134 -0.0074194 0.11646 -0.15169 -0.048775 0.09113 0.066906 -4.0669e-06 0.034083
1979 0.14532 -0.023856 0.10188 -0.16274 -0.050976 0.18968 0.072349 -0.0021707 0.0071568
1980 0.16013 -0.029628 0.07887 -0.11216 -0.072534 0.13691 0.05741 -0.012335 0.016675
1981 0.17261 -0.0059034 0.077924 -0.13342 -0.03497 0.14198 0.061099 -0.0072186 0.017486
1982 0.192 -0.02627 0.078179 -0.14393 -0.064521 0.033669 0.047199 -0.0098279 0.046598
1983 0.1831 -0.047772 0.070712 -0.17702 -0.083005 -0.018586 0.026857 -0.016815 0.0098881
1984 0.18913 -0.030335 0.20294 -0.10729 -0.033652 0.070885 0.067431 0.022259 -0.0010819
1985 0.13045 -0.029862 0.20082 -0.11247 -0.034487 0.0087569 0.051228 -0.0094002 0.018704
1986 0.14576 -0.03614 0.19611 -0.11985 -0.015895 0.027601 0.047647 0.016087 0.035186
1987 0.13716 -0.053691 0.23559 -0.12221 -0.0088052 0.0086159 0.068596 0.026735 0.045076
1988 0.17599 -0.047034 0.22402 -0.18742 -0.035967 -0.0057553 0.077138 0.049802 0.045177
1989 0.13737 -0.041514 0.15367 -0.15871 -0.028081 0.030807 0.084136 0.051275 0.021047
1990 0.18067 -0.060733 0.10293 -0.11464 -0.011437 0.054937 0.07606 0.044835 0.031505
1991 0.24235 -0.070381 0.088996 -0.15568 -0.038565 0.086771 0.081323 0.040828 0.0038739
1992 0.25286 -0.060769 0.085847 -0.10145 0.0033779 0.19426 0.095561 0.024144 -0.0084215
1993 0.18748 -0.041122 0.10422 -0.14889 0.005392 0.2007 0.11222 0.040283 0.043534
1994 0.16911 -0.03881 0.10823 -0.099226 0.0048744 0.18866 0.075562 0.020699 -0.0011358
1995 0.14776 -0.072463 0.15961 -0.1043 0.0017404 0.15529 0.084948 0.037766 0.033218
1996 0.15206 -0.071606 0.20706 -0.14986 -0.028031 0.09046 0.070145 0.0098911 -0.020876
1997 0.14127 -0.049365 0.23182 -0.17207 -0.020036 0.096724 0.079726 0.019438 0.0071321
1998 0.17165 -0.095726 0.22087 -0.17107 -0.027761 0.027425 0.050711 0.022491 -0.00113
1999 0.32598 -0.045966 0.25689 -0.073332 0.10726 0.078936 0.1052 0.089391 0.057681
2000 0.27188 -0.055654 0.21444 -0.13091 0.12135 0.034298 0.091603 0.078287 0.0055072
2001 0.23861 -0.092143 0.16882 -0.16302 0.0066259 0.012533 0.077221 0.060743 -0.017522
2002 0.28618 -0.064847 0.14604 -0.14903 -0.029635 0.10502 0.1048 0.055 0.004319
2003 0.35409 -0.094148 0.13686 -0.1223 -0.003983 0.22644 0.090371 0.088517 0.015449
2004 0.27135 -0.087917 0.16646 -0.11402 -0.0015091 0.25494 0.115 0.09679 0.021418
2005 0.23459 -0.094096 0.19516 -0.14034 -0.032573 0.22485 0.11428 0.11255 0.037785
2006 0.22201 -0.079791 0.24421 -0.11347 -0.004687 0.24527 0.12312 0.10891 0.010664
2007 0.14131 -0.081559 0.26561 -0.17524 -0.036171 0.14465 0.088098 0.063905 -0.02874
2008 0.19066 -0.084949 0.30098 -0.12561 -0.0053174 0.13112 0.14105 0.09033 0.032147
2009 0.16188 -0.11717 0.25256 -0.1216 -0.031687 0.092993 0.11284 0.056158 0.011726
2010 0.13705 -0.10338 0.22412 -0.17208 -0.035804 0.061783 0.10729 0.072954 -0.037959
2011 0.16913 -0.082963 0.23982 -0.10848 -0.017618 0.055013 0.13683 0.099513 0.028306
2012 0.16264 -0.11002 0.17565 -0.15857 -0.024889 0.1092 0.12409 0.11289 0.013321
2013 0.17778 -0.071914 0.15726 -0.14103 -0.0014194 0.27399 0.12688 0.13657 0.027007
2014 0.14793 -0.083737 0.17802 -0.16877 -0.044808 0.22382 0.1257 0.12654 0.025947
2015 0.13772 -0.1024 0.16961 -0.17354 -0.040832 0.23563 0.10733 0.085958 -0.026965
2016 0.11388 -0.095609 0.23474 -0.083548 0.012347 0.28018 0.1014 0.10242 0.014678
2017 0.15976 -0.080751 0.29095 -0.11302 -0.014332 0.20758 0.11265 0.12259 -0.033944
2018 0.12161 -0.10902 0.29745 -0.085515 -0.017206 0.16606 0.14052 0.14665 0.027806
2019 0.15163 -0.10825 0.26618 -0.11741 -0.044482 0.15225 0.10619 0.12937 -0.0044732
2020 0.16158 -0.091877 0.27004 -0.11411 -0.015115 0.16259 0.12783 0.14684 0.0015885
2021 0.14978 -0.10304 0.22695 -0.092007 -0.013098 0.17071 0.1341 0.11043 -0.013972
2022 0.11594 -0.10499 0.20631 -0.075295 0.013134 0.26163 0.14951 0.1387 0.0090989
2023 0.1275 -0.10366 0.15601 -0.099204 -0.0087906 0.31376 0.15093 0.10699 -0.017349
2024 0.11449 -0.11625 0.18587 -0.062981 0.00075953 0.22714 0.13579 0.14553 0.0015854
2025 0.11169 -0.12797 0.18393 -0.095603 0.00096651 0.24749 0.12748 0.1141 -0.032419
2026 0.15823 -0.098668 0.27612 -0.079646 0.026486 0.28702 0.15081 0.14113 0.0027102
2027 0.085349 -0.15482 0.26159 -0.086433 0.019378 0.22466 0.12274 0.11207 -0.011157
2028 0.10133 -0.099983 0.31044 -0.073568 0.0057288 0.1535 0.14175 0.15449 0.024145
2029 0.091549 -0.11403 0.32489 -0.038912 0.0087284 0.15595 0.1503 0.16673 0.0092983
2030 0.14352 -0.083733 0.26972 -0.11104 0.012927 0.10455 0.15428 0.16051 0.01201
2031 0.093664 -0.081074 0.23004 -0.05608 0.018642 0.12216 0.16068 0.16149 0.028436
2032 0.099525 -0.1337 0.20919 -0.13587 0.0030908 0.11236 0.14082 0.14506 -0.013273
2033 0.10207 -0.10523 0.20255 -0.11156 0.020686 0.1951 0.13533 0.13637 0.011412
2034 0.051989 -0.10139 0.19638 -0.15994 0.055867 0.21254 0.11033 0.098712 -0.013408
2035 0.093533 0.0029359 0.20821 -0.075742 0.093948 0.28899 0.1088 0.10684 -0.0079047
2036 0.073363 -0.02337 0.22171 -0.099789 0.00299 0.23378 0.11198 0.096685 -0.019403
2037 0.094209 0.081913 0.30511 -0.088654 0.03541 0.27582 0.13554 0.13643 0.028228
2038 0.065888 0.0866 0.29401 -0.029404 0.017286 0.21746 0.14531 0.09485 -0.018149
2039 0.081871 0.099068 0.31487 -0.079607 0.0016398 0.17752 0.14772 0.1223 0.015104
2040 0.074051 -0.015614 0.28139 -0.071149 0.0093387 0.11945 0.13528 0.11996 -0.011934
2041 0.058002 -0.062493 0.21937 -0.11048 -0.028456 0.11388 0.14889 0.14364 -0.039183
2042 0.036905 -0.051459 0.1829 -0.091701 -0.0019025 0.17006 0.13682 0.15218 -0.0020861
2043 0.081 -0.044036 0.18788 -0.14459 0.0051118 0.14675 0.16159 0.14173 -0.0052694
2044 0.041841 -0.067243 0.19544 -0.11275 -0.031572 0.15932 0.13617 0.11591 0.011937
2045 0.039497 -0.060768 0.17715 -0.090602 -0.030884 0.22522 0.13059 0.095131 -0.013164
2046 0.020069 -0.088571 0.1785 -0.11989 -0.039983 0.16617 0.098834 0.080151 -0.033893
2047 0.05009 -0.013004 0.18547 -0.13886 -0.030301 0.24564 0.11855 0.09464 -0.005085
2048 0.072305 0.080927 0.25929 -0.14792 -0.013158 0.22285 0.11351 0.089624 0.0082638
2049 0.087941 0.14629 0.32787 -0.13466 0.012887 0.19192 0.1312 0.11045 0.051215
2050 0.047704 0.13983 0.28057 -0.08399 0.012654 0.15394 0.096972 0.093773 0.0018799
2051 0.064833 0.16034 0.23835 -0.13792 0.016157 0.1489 0.10634 0.11332 0.019981
2052 0.0060233 0.024162 0.18144 -0.1042 0.0091203 0.13291 0.099118 0.086071 -0.022816
2053 0.068232 0.025052 0.18547 -0.094496 0.011579 0.17086 0.11193 0.11219 0.037116
2054 0.056654 0.0018934 0.19785 -0.1122 -0.033628 0.11407 0.11182 0.089926 0.0080628
2055 0.056171 -0.021271 0.18625 -0.12641 -0.026084 0.28572 0.10463 0.099993 -0.007653
2056 0.04801 -0.0055688 0.16553 -0.099308 -0.013041 0.23684 0.13802 0.12854 -0.0033267
2057 0.051414 -0.030254 0.13818 -0.10673 -0.019597 0.21653 0.12741 0.1162 -0.0064819
2058 0.021068 0.068355 0.15599 -0.17335 -0.023303 0.21311 0.14495 0.12422 -0.032662
2059 0.07445 0.12971 0.19925 -0.083086 -0.014848 0.19069 0.16208 0.11143 0.025667
2060 0.053616 0.1638 0.22403 -0.14019 -0.015523 0.11412 0.1601 0.10011 0.033823
2061 0.02194 0.10597 0.15543 -0.16807 -0.049241 0.13584 0.12546 0.075508 -0.010936
2062 0.039225 0.22194 0.18161 -0.1612 -0.056277 0.1242 0.13878 0.086941 0.0011002
2063 0.044501 0.30135 0.18128 -0.1437 -0.02353 0.13351 0.12009 0.087625 0.0084518
2064 0.018923 0.16413 0.13855 -0.11818 -0.041537 0.10607 0.090333 0.054585 -0.037043
2065 0.023902 0.23105 0.16893 -0.12441 -0.045347 0.21469 0.11272 0.067463 9.9786e-05
2066 0.047988 0.30064 0.16443 -0.12377 -0.054235 0.22118 0.097577 0.091583 -0.020197
2067 0.06392 0.31952 0.17524 -0.088731 0.0054337 0.30482 0.11539 0.094837 0.020268
2068 0.0090425 0.2576 0.14276 -0.13161 -0.058498 0.21272 0.079889 0.060845 -0.016326
2069 0.043045 0.32739 0.13163 -0.15209 -0.054653 0.18687 0.099223 0.079379 -0.0050628
2070 0.019544 0.29999 0.098498 -0.20355 -0.060966 0.10906 0.065592 0.058326 -0.024713
2071 0.041517 0.40384 0.15164 -0.10872 -0.017669 0.21437 0.10463 0.10368 0.007296
2072 0.0076078 0.3755 0.15905 -0.14364 -0.026421 0.1223 0.087146 0.10125 -0.0071203
2073 0.0553 0.37897 0.14918 -0.15777 -0.021398 0.13522 0.10745 0.10903 -0.002727
2074 0.012836 0.36316 0.13237 -0.15202 -0.059849 0.1112 0.091661 0.10668 0.0091336
2075 0.014989 0.40272 0.12418 -0.088599 -0.042037 0.21671 0.094183 0.085205 -0.044762
2076 0.016562 0.4213 0.14869 -0.12016 -0.03942 0.19891 0.11581 0.073839 -0.016468
2077 0.033562 0.46448 0.15172 -0.14289 -0.03661 0.23559 0.1333 0.066946 0.010002
2078 0.030558 0.44321 0.12726 -0.13646 -0.028423 0.241 0.12226 0.071184 0.0032001
2079 0.017412 0.40776 0.096413 -0.14937 -0.063645 0.18261 0.099027 0.054362 -0.040341
2080 0.049209 0.43913 0.13947 -0.11853 -0.043448 0.13558 0.12099 0.080795 0.024311
2081 0.037564 0.47773 0.11979 -0.15099 -0.040695 0.14352 0.11383 0.046634 -0.014917
2082 0.019022 0.45529 0.13729 -0.12938 -0.054724 0.097718 0.11031 0.056243 0.005852
2083 -0.013408 0.41966 0.10865 -0.16426 -0.059999 0.11631 0.079859 0.056936 0.0047575
2084 -0.0036707 0.44957 0.092407 -0.14879 -0.048299 0.10916 0.073528 0.078578 0.013697
2085 0.019033 0.4163 0.13467 -0.14577 -0.028127 0.16454 0.083832 0.072934 -0.0073591
2086 0.0023448 0.44955 0.12038 -0.16039 -0.059452 0.1185 0.067591 0.081982 0.01432
2087 0.031522 0.42599 0.1386 -0.11471 -0.026742 0.17688 0.0942 0.1076 0.0108
2088 -0.0044392 0.44244 0.097478 -0.16304 -0.083103 0.20092 0.073127 0.080669 -0.012222
2089 0.0088719 0.45264 0.11226 -0.10725 -0.02431 0.24149 0.090338 0.12165 -0.0055564
2090 -0.017427 0.41184 0.093997 -0.15505 -0.063132 0.11709 0.080418 0.065149 -0.036883
2091 -0.0048944 0.36249 0.064361 -0.18356 -0.047911 0.10049 0.050859 0.080325 -0.023071
2092 -0.0068478 0.34307 0.10594 -0.18798 -0.060106 0.084486 0.051656 0.041947 -0.035787
2093 0.021607 0.33358 0.064031 -0.15111 -0.077039 0.11928 0.066056 0.057526 -0.023636
2094 -0.012175 0.31937 0.10726 -0.14481 -0.053012 0.10416 0.096272 0.063034 -0.0091854
2095 -0.0064905 0.28267 0.086892 -0.15576 -0.045893 0.10417 0.093569 0.060771 -0.0038
2096 -0.0045472 0.27122 0.087876 -0.088354 -0.018231 0.15082 0.087618 0.056449 -0.0021734
2097 0.019137 0.26178 0.083901 -0.14006 -0.030193 0.096886 0.075873 0.048911 0.011253
2098 0.033521 0.36817 0.093484 -0.082391 -0.016291 0.15302 0.09062 0.069682 -0.027566
2099 0.0018011 0.35544 0.077746 -0.12312 -0.02885 0.10846 0.074642 0.076456 0.0077592
2100 0.016714 0.29414 0.086698 -0.12221 -0.031275 0.087558 0.084764 0.10973 -0.010432
2101 -0.010743 0.24367 0.072437 -0.13944 -0.059226 0.077584 0.096259 0.089151 -0.0013143
2102 -0.009396 0.20136 0.058989 -0.16681 -0.069787 0.10558 0.062386 0.072535 -0.043685
2103 -0.0016215 0.20573 0.066582 -0.18377 -0.056437 0.060161 0.07426 0.044819 -0.0021544
2104 0.028886 0.23877 0.13017 -0.090996 -0.034243 0.057903 0.10591 0.08532 0.018315
2105 0.027534 0.2189 0.095875 -0.10075 -0.026376 0.067024 0.073072 0.054083 0.012038
2106 -0.014499 0.18682 0.06176 -0.15326 -0.032417 0.078958 0.053491 0.053175 -0.0013777
2107 0.00056778 0.18671 0.069948 -0.19478 -0.077795 0.028999 0.039326 0.016401 -0.029045
2108 0.030011 0.19804 0.070747 -0.093224 -0.040729 0.033744 0.059917 0.055656 0.016688
2109 -0.012986 0.17123 0.062984 -0.15357 -0.065026 0.042673 0.042742 0.01257 -0.024208
2110 0.0094024 0.16563 0.088842 -0.13078 -0.054478 0.07219 0.060142 0.042748 -0.012326
2111 4.2691e-05 0.17931 0.083096 -0.15412 -0.059424 0.056445 0.050341 0.063055 0.018781
2112 0.0045933 0.16323 0.069698 -0.14438 -0.054365 0.056241 0.065831 0.064473 0.0019525
2113 -0.025622 0.11886 0.055649 -0.13886 -0.049974 0.024348 0.045198 0.07386 -0.021174
2114 -0.012699 0.11886 0.05612 -0.13455 -0.0422 0.074327 0.052375 0.055459 -0.010691
2115 -0.036369 0.11815 0.057533 -0.14276 -0.065666 0.062477 0.032558 0.051301 -0.019505
2116 -0.028939 0.15351 0.05219 -0.16636 -0.070141 0.025413 0.045987 0.06903 -0.015743
2117 -0.012525 0.12471 0.067905 -0.091521 -0.057277 0.058308 0.060239 0.04958 -0.031334
2118 -0.011864 0.10518 0.041393 -0.15749 -0.064182 0.04758 0.049597 0.039138 -0.00059403
2119 0.0088029 0.13114 0.051729 -0.15075 -0.041613 0.075996 0.058165 0.038602 -0.013749
2120 -0.0058602 0.10009 0.031473 -0.20255 -0.067595 -0.021005 0.055645 0.043005 -0.00065588
2121 -0.012499 0.044194 0.012667 -0.10971 -0.048401 0.028601 0.02816 0.022949 -0.02579
2122 0.024331 0.091906 0.071961 -0.12154 -0.039581 0.015183 0.075173 0.064322 0.016026
2123 -0.007026 0.056849 0.013633 -0.16337 -0.08591 -0.0035246 0.026803 0.014105 -0.049307
2124 -0.011128 0.069112 0.064977 -0.1765 -0.055292 0.027494 0.047258 0.041779 -0.025808
2125 -0.0071152 0.036744 0.029523 -0.10584 -0.037242 0.0061665 0.035041 0.023795 -0.033271
2126 -0.0049998 0.055769 0.022383 -0.14183 -0.068859 0.028119 0.033255 0.038152 0.0055847
2127 -0.010714 0.023763 0.0090713 -0.18026 -0.088366 -0.029375 0.021494 0.0012606 -0.044651
2128 -0.012937 0.040034 0.040545 -0.12497 -0.028603 -0.0056626 0.037276 0.020822 -0.022698
2129 -0.033499 0.030089 0.0088967 -0.13472 0.040161 -0.036142 0.0046088 0.015923 -0.027218
2130 -0.026624 0.056672 0.031196 -0.15591 -0.012037 0.012494 0.047343 0.027432 -0.033053
2131 -0.033573 0.039287 0.034741 -0.13831 -0.020156 0.038891 0.019944 0.02362 -0.030429
2132 -0.022675 0.045729 0.036285 -0.14708 -0.026217 0.013101 0.032199 0.02357 0.0074948
2133 -0.023196 0.012063 0.024899 -0.14543 -0.043545 -0.0025442 0.024715 0.024107 -0.01654
2134 -0.014316 0.043052 0.029108 -0.10302 -0.058461 0.008298 0.026735 0.020195 -0.017693
2135 -0.026219 0.025559 -0.0041562 -0.13148 -0.054752 -0.043232 0.015581 0.020196 -0.032935
2136 -0.0063177 0.063163 0.025939 -0.087546 -0.033711 0.017063 0.037841 0.023498 0.021192
2137 -0.013422 0.023852 0.037731 -0.11348 -0.045127 0.012485 0.027836 0.033023 0.012423
2138 -0.013029 0.031062 0.016535 -0.08716 -0.025891 0.056662 0.037307 0.0341 -0.0065549
2139 0.0014692 0.025867 0.039073 -0.073066 -0.046959 0.012809 0.030417 0.013846 0.0074669
2140 -0.022233 0.017426 0.014603 -0.11983 -0.065847 -0.0027794 0.026402 0.017626 -0.0055721
2141 -0.017746 0.00054779 0.030437 -0.10971 -0.033787 -0.0060922 0.035846 0.033584 -0.010533
2142 -0.0038861 0.039653 0.034258 -0.12266 -0.061568 -0.024053 0.014664 0.03167 -0.029638
2143 -0.014015 -0.040586 0.029424 -0.13518 -0.045795 -0.014721 0.0054632 0.016262 -0.012264
2144 -0.029181 -0.019629 0.0067837 -0.14732 -0.036436 -0.0082586 0.0074295 0.022469 -0.030079
2145 -0.025209 0.00052639 -0.00012037 -0.1186 -0.046326 -0.0015341 0.0058225 0.0025566 -0.0071501
2146 -0.0045381 -0.019613 0.017748 -0.090029 -0.052252 0.024313 0.021567 0.022729 -0.013211
2147 -0.011279 -0.026138 0.0055213 -0.10872 -0.066669 -0.030176 0.012584 -0.0018449 -0.041555
2148 0.021657 -0.0046882 0.024767 -0.15545 -0.052252 -0.015697 0.025726 0.0096446 -0.017261
2149 -0.028776 -0.039055 0.0091969 -0.13153 -0.054262 -0.011401 0.0041332 0.00053304 -0.017588
2150 -0.018166 -0.048685 -0.019671 -0.051238 -0.040561 0.0050129 0.0035649 -0.0015129 -0.02179
2151 -0.010813 -0.075001 0.00054045 -0.14801 -0.073041 -0.036181 -0.0019759 0.008935 -0.039129
2152 -0.017049 -0.03504 -0.0078753 -0.11903 -0.063379 0.010117 0.0092631 -0.015111 -0.041546
2153 -0.0038724 -0.0080848 0.021106 -0.10524 -0.031639 -0.0025925 0.014033 0.010748 -0.00020467
2154 -0.013289 -0.028976 0.016236 -0.099501 -0.022318 -0.024866 0.014177 0.027685 -0.024108
2155 0.03683 -0.033638 0.028924 -0.065161 -0.025779 0.089684 0.018474 0.016702 -0.020228
2156 0.011385 -0.016282 0.012735 -0.14246 -0.058213 0.01184 0.013136 0.013012 -0.005519
2157 0.0055038 -0.036316 0.0019187 -0.10595 -0.044684 -0.024729 0.0090317 0.005029 -0.011386
2158 -0.034103 -0.046535 -0.027103 -0.11716 -0.040055 0.027138 -0.0097414 -0.011883 -0.050619
2159 -0.030166 -0.029472 0.018172 -0.15787 -0.069719 -0.054598 0.00067392 0.00068452 -0.019582
2160 -0.027474 -0.09359 -0.019666 -0.14043 -0.07061 -0.014738 -0.00038662 -0.016969 -0.033578
2161 -0.010559 -0.063968 -0.0079386 -0.10516 -0.050132 -0.019047 -0.0065688 -0.0020718 -0.022646
2162 -0.01414 -0.06608 -0.0074424 -0.12777 -0.095044 -0.033085 -0.0060027 -0.027113 -0.062163
2163 -0.032955 -0.05227 -0.0057978 -0.12088 -0.062709 -0.026557 -0.013361 -0.018027 -0.018422
2164 -0.019142 -0.068508 -0.0088877 -0.13637 -0.057172 -0.053694 -0.0031906 0.0047705 -0.0032214
2165 -0.028583 -0.058086 0.00042409 -0.097267 -0.033658 -0.038222 -0.0094754 -0.023954 -0.031338
2166 -0.00020286 -0.078474 0.0027346 -0.13737 -0.055778 -0.040439 0.0060292 -0.015779 -0.021902
2167 0.0044336 -0.12144 -0.027297 -0.041589 -0.066598 -0.022997 -0.015352 -0.023002 -0.015886
2168 -0.0072601 -0.083244 -0.005192 -0.057121 -0.073254 -0.030158 0.012113 -0.02902 -0.029371
2169 -0.017843 -0.08454 -0.01817 -0.044454 -0.059675 -0.042041 0.0024075 -0.023885 -0.018879
2170 -0.025519 -0.060395 -0.030839 -0.11703 -0.060875 -0.039477 -0.0096161 -0.019343 -0.025049
2171 0.015365 -0.027475 0.019169 -0.10779 -0.054816 -0.041488 0.014684 0.0091981 -0.0286
2172 0.0037075 -0.05202 -0.012744 -0.13653 -0.035753 -0.020514 -7.9531e-05 0.0094596 -0.0071626
2173 -0.018464 -0.076646 -0.031327 -0.12469 -0.048371 -0.033525 -0.0097925 -0.020389 0.010497
2174 0.0066009 -0.090407 0.010051 -0.081297 -0.053565 -0.001366 -0.0025964 -0.01217 -0.027761
2175 0.042771 -0.087017 0.0010225 -0.12894 -0.065761 -0.0002283 -0.0023326 -0.011145 0.0094395
2176 0.0032162 -0.09382 -0.0043414 -0.1432 -0.074945 -0.070265 0.0088157 -0.01592 0.0018554
2177 -0.012387 -0.096521 -0.0059013 -0.11296 -0.060502 -0.047716 -0.0069473 -0.0062545 -0.0098672
2178 -0.025314 -0.11418 -0.043763 -0.096865 -0.071479 -0.080096 -0.035076 -0.030098 -0.058644
2179 0.027998 -0.10698 -0.045616 -0.12703 -0.069951 -0.038839 -0.014145 -0.031245 -0.020933
2180 0.060508 -0.059531 -0.00531 -0.12429 -0.070582 -0.041138 0.0077675 -0.014982 -0.032255
2181 0.0041204 -0.10267 0.010987 -0.092439 -0.050763 -0.031728 -0.0065974 0.0013216 -0.026669
2182 0.052698 -0.090531 -0.027065 -0.07607 -0.050002 -0.075461 -0.012676 -0.025719 -0.033877
2183 0.046425 -0.060822 -0.0046892 -0.090936 -0.030568 -0.017802 0.0058732 0.0012039 -0.0067502
2184 0.045144 -0.12539 -0.037398 -0.13157 -0.049131 -0.047719 0.00088604 0.0043702 0.0068523
2185 0.032591 -0.093572 -0.0019912 -0.080243 -0.016213 -0.035416 -0.0041145 0.011624 0.030061
2186 0.046649 -0.095651 -6.6675e-05 -0.14828 -0.027592 -0.061461 -0.018494 -0.015994 -0.014024
2187 0.0038245 -0.10899 -0.038875 -0.095774 0.063498 -0.049735 -0.020821 -0.0041882 0.001436
2188 0.043276 -0.09558 -0.01596 -0.094377 0.068099 -0.025671 -0.01276 0.0035482 0.01278
2189 0.018744 -0.075543 -0.010643 -0.14597 0.071911 -0.010307 -0.0024407 -0.018185 -0.025951
2190 0.012286 -0.1376 -0.050076 -0.1514 0.026697 -0.072033 -0.010069 -0.026253 -0.03279
2191 0.025012 -0.1378 -0.001746 -0.12154 -0.00030624 -0.055319 -0.0065207 -0.019835 -0.023895
2192 0.046414 -0.080436 0.0082509 -0.16679 -0.014427 -0.013716 -0.0011943 0.0050764 -0.021383
2193 0.053584 -0.0184 -0.014907 -0.09825 -0.033529 -0.024027 0.016302 -0.015015 -0.04928
2194 0.016998 -0.041868 -0.042416 -0.106 -0.040264 -0.08965 -0.030333 -0.046112 -0.012495
2195 0.045455 0.022982 -0.013658 -0.12046 -0.041481 -0.017338 -0.0014875 -0.026929 -0.017767
2196 0.054736 0.026827 -0.018916 -0.10508 -0.041744 -0.073395 -0.0084453 -0.030829 -0.035936
2197 0.046259 -0.066915 -0.031495 -0.089328 -0.017106 -0.018732 -0.010889 -0.03701 -0.022859
2198 0.028887 -0.094566 -0.047705 -0.13559 -0.020826 -0.076492 -0.023536 -0.026087 -0.053324
2199 0.022898 -0.074597 -0.032576 -0.10119 -0.035502 -0.075133 -0.012591 -0.011666 -0.011439
2200 0.068826 -0.099468 -0.021696 -0.1435 -0.045151 -0.080513 -0.012167 -0.023889 -0.034953
2201 0.065684 -0.081263 -0.015926 -0.087418 -0.049927 -0.06794 -0.031364 -0.01951 -0.018929
2202 0.11188 -0.084992 -0.01922 -0.087763 -0.010384 -0.018135 -0.0070084 -0.0089065 -0.015328
2203 0.21294 -0.069967 -0.0054306 -0.10373 0.017943 -0.014341 -0.0027436 -0.035087 -0.020979
2204 0.16153 -0.083947 -0.034361 -0.13603 -0.017451 -0.069995 -0.011918 -0.032413 -0.02622
2205 0.15995 -0.037252 -0.0088774 -0.10636 0.036529 -0.0029407 0.012225 -0.029779 0.0064764
2206 0.12794 0.011188 -0.0081604 -0.094534 -0.0025663 -0.0096844 -0.00774 -0.011859 0.021983
2207 0.11216 0.035924 -0.033692 -0.10736 -0.027936 -0.028382 0.0058093 -0.0068349 -0.011553
2208 0.16717 0.056598 -0.012674 -0.11278 -0.019032 -0.029872 -0.015298 -0.039339 -0.0044282
2209 0.2155 0.047418 -0.032918 -0.10584 -0.015413 -0.02013 -0.0052078 -0.016479 0.0064438
2210 0.23669 -0.0034914 -0.031496 -0.11727 -0.004581 -0.0096941 0.0061471 -0.012477 -0.027139
2211 0.15435 -0.053896 -0.026356 -0.11587 -0.036885 -0.0031172 -0.017698 -0.02195 -0.017124
2212 0.12281 -0.081768 -0.035472 -0.16077 -0.032107 -0.0193 -0.012175 -0.023342 -0.01635
2213 0.17093 -0.012059 -0.025656 -0.09341 0.124 -0.0061188 -0.00050563 -0.0041472 -0.030409
2214 0.18625 -0.047769 -0.065909 -0.16505 0.06979 -0.024607 -0.015618 -0.034941 -0.0099568
2215 0.31471 0.081085 -0.0062526 -0.074289 0.19542 0.040795 0.022572 -0.0038936 -0.021096
2216 0.2787 0.11386 -0.040721 -0.14199 0.13545 0.0040152 0.0052858 -0.035128 -0.045336
2217 0.17244 0.11395 -0.037293 -0.11823 0.059316 -0.035282 -0.0044299 -0.030997 -0.045587
2218 0.17549 0.13962 -0.015295 -0.1421 0.018957 -0.01955 -0.0094017 -0.024844 -0.023045
2219 0.16456 0.11439 -0.016594 -0.1106 0.0074621 -0.012371 -0.0058684 -0.012813 0.031839
2220 0.16627 0.15314 -0.021535 -0.10582 -0.00077036 -0.022 -0.013271 -0.029448 -0.015991
2221 0.32036 0.12739 -0.023676 -0.10116 -0.013191 0.025438 -0.012302 -0.034459 -0.038232
2222 0.3402 0.13674 -0.0051701 -0.087354 0.027998 0.015966 0.0062213 -0.028519 -0.028647
2223 0.32801 0.17365 -0.037901 -0.1546 -0.0057301 -0.065565 -0.014614 -0.038865 -0.016815
2224 0.3545 0.26861 -0.010272 -0.090691 0.016005 -0.031237 -0.0085563 -0.010674 0.0023522
2225 0.34938 0.26752 -0.0071738 -0.093746 0.036884 0.013165 -2.0227e-05 -0.037889 -0.0079281
2226 0.3479 0.24445 0.010539 -0.091713 0.10572 0.030145 0.0075853 -0.010806 -0.0074
2227 0.34649 0.27811 -0.0022318 -0.09331 0.111 0.0032821 0.0066685 0.0014934 0.02229
2228 0.34604 0.28188 -0.024764 -0.11055 0.11426 0.010382 0.0024372 -0.016276 -0.022617
2229 0.36802 0.24684 -0.014512 -0.15922 0.05407 -0.0061379 -0.0048764 -0.025248 0.010075
2230 0.44868 0.2444 0.026658 -0.15973 0.036623 0.018041 0.023159 -0.016249 -0.029619
2231 0.39056 0.21452 0.052643 -0.12309 0.014525 -0.01061 0.0037076 -0.015867 -0.021273
2232 0.35067 0.19159 0.017768 -0.14912 0.007538 0.090259 -0.018431 -0.045756 -0.046333
2233 0.42968 0.3392 0.058469 -0.093733 0.013879 0.14947 0.0063577 -0.025174 -0.00085411
2234 0.39372 0.32133 0.08635 -0.10013 0.063517 0.12899 0.0057902 -0.016365 -0.006175
2235 0.29528 0.29725 0.026545 -0.13206 0.17776 0.067247 -0.015287 -0.043037 -0.054309
2236 0.32536 0.28267 -0.00058255 -0.16546 0.14344 0.019213 0.00031793 -0.028544 -0.019047
2237 0.3584 0.30315 0.011756 -0.13972 0.21945 0.029338 0.0056163 -0.022116 0.0072231
2238 0.38055 0.30948 -0.022483 -0.10929 0.14809 0.023872 0.0025175 -0.025243 -0.038327
2239 0.45899 0.34386 0.018564 -0.10538 0.13992 0.0031947 0.027403 -0.01238 0.022597
2240 0.39978 0.21515 -0.01726 -0.092802 0.087639 0.041995 0.013877 -0.011501 -0.030086
2241 0.39419 0.18479 -0.014927 -0.13086 0.066325 0.12969 0.0036997 -0.043411 -0.034409
2242 0.35189 0.21568 0.0012557 -0.1398 0.07229 0.085755 0.039671 -0.0084493 0.0016831
2243 0.31055 0.1657 -0.013468 -0.12439 0.11006 0.1341 0.01867 -0.027416 -0.0073449
2244 0.29439 0.2007 -0.0076714 -0.063104 0.12823 0.16902 0.0095916 -0.03408 -0.01121
2245 0.30203 0.30261 0.033144 -0.11414 0.21068 0.18652 0.030542 -0.030015 0.018653
2246 0.22163 0.30144 -0.023449 -0.11925 0.22602 0.12346 0.0029031 -0.029343 -0.03077
2247 0.25641 0.28166 -0.00077677 -0.064461 0.21852 0.10502 0.031123 -0.013233 -0.018678
2248 0.26345 0.30767 0.030015 -0.11797 0.24554 0.11086 0.027038 -0.010708 -0.014218
2249 0.29917 0.30926 0.0069566 -0.1289 0.16135 0.087417 0.020135 -0.045198 -0.037187
2250 0.4077 0.31462 -0.030969 -0.097604 0.11326 0.020382 0.0061374 -0.052923 -0.029676
2251 0.42553 0.31272 -0.010644 -0.13852 0.089215 0.12549 0.018351 -0.026983 -0.028338
2252 0.30522 0.2109 -0.035449 -0.10953 0.077022 0.16106 0.013316 -0.041541 -0.021652
2253 0.30438 0.22589 -0.018748 -0.026277 0.079156 0.2208 0.026435 -0.027017 0.014269
2254 0.29479 0.21346 0.024911 0.079126 0.16274 0.2526 0.057621 -0.013216 -0.01152
2255 0.25463 0.17375 -0.015185 0.086626 0.16236 0.21788 0.026077 -0.024662 -0.0073889
2256 0.27569 0.14317 -0.0039761 0.11782 0.23038 0.24937 0.029551 -0.036961 -0.049138
2257 0.24079 0.21151 -0.038934 0.080225 0.25923 0.27957 0.0037093 -0.038747 -0.03451
2258 0.2751 0.2825 0.0041854 0.045894 0.25944 0.26968 0.03608 -0.048355 0.003296
2259 0.23804 0.28935 0.023066 -0.0098546 0.24569 0.2625 0.038177 -0.016467 -0.0070631
2260 0.23492 0.26166 -0.03376 -0.075982 0.19075 0.28295 0.016301 -0.021909 -0.044055
2261 0.26991 0.32553 0.029087 -0.038479 0.1613 0.34644 0.050831 0.0061925 0.013087
2262 0.28429 0.28766 0.019004 0.049521 0.17523 0.31818 0.048826 0.00073114 -0.016481
2263 0.20874 0.20395 -0.024242 -0.053851 0.14779 0.29969 0.019634 -0.02867 0.0020621
2264 0.19626 0.12315 -0.0224 -0.042837 0.14726 0.33048 0.030198 -0.019727 0.0013813
2265 0.2426 0.17038 0.042025 -0.024104 0.18286 0.31198 0.037244 -0.014564 0.046296
2266 0.35715 0.1595 0.13367 -0.019661 0.25201 0.31657 0.051357 0.019552 0.047025
2267 0.35123 0.17132 0.18961 -0.017845 0.29785 0.33538 0.064232 0.00086821 0.044823
2268 0.26433 0.20763 0.15885 -0.0045071 0.32289 0.33671 0.047093 -0.01556 0.021256
2269 0.22214 0.20477 0.13381 -0.074352 0.25926 0.32831 0.026524 -0.018327 -0.010072
2270 0.24576 0.30137 0.16985 -0.05895 0.20913 0.28806 0.039139 -0.024721 -0.025163
2271 0.21656 0.28211 0.098358 -0.055921 0.1672 0.32418 0.028844 -0.007331 0.011323
2272 0.23108 0.24535 0.05076 -0.066122 0.15089 0.34403 0.03655 -0.032707 -0.010769
2273 0.30252 0.13148 0.036669 -0.096912 0.1393 0.29633 0.027949 -0.026074 0.011422
2274 0.32752 0.13127 0.056537 0.0094976 0.15239 0.33415 0.037846 0.0038101 -0.00081763
2275 0.35123 0.11867 0.059945 -0.13107 0.12399 0.33964 0.045892 -0.020541 -0.019524
2276 0.29598 0.13444 0.068364 -0.037873 0.17631 0.2869 0.059177 0.025321 0.046649
2277 0.28266 0.16005 0.10229 -0.083873 0.1578 0.28777 0.086069 0.055876 0.029349
2278 0.268 0.13435 0.11118 -0.013148 0.1466 0.35213 0.087728 0.059232 0.075277
2279 0.2726 0.19333 0.20738 -0.016544 0.17817 0.33972 0.11074 0.094588 0.087006
2280 0.22291 0.19024 0.17563 -0.047702 0.13759 0.33417 0.079353 0.063425 0.070008
2281 0.21571 0.24342 0.22534 0.051948 0.15765 0.31958 0.078316 0.060739 0.084395
2282 0.30444 0.20026 0.19495 0.06255 0.14194 0.29813 0.051092 0.015097 0.024939
2283 0.33786 0.18944 0.18061 0.15001 0.15573 0.29637 0.054872 -0.00062266 0.03827
2284 0.36982 0.14494 0.173 0.15345 0.16287 0.27804 0.059401 0.01178 0.077738
2285 0.30885 0.10692 0.094619 0.10057 0.14106 0.31373 0.047735 0.010281 0.042564
2286 0.24951 0.1289 0.09517 0.15727 0.10536 0.20953 0.045001 0.017372 0.031593
2287 0.21419 0.090052 0.063768 0.17409 0.098471 0.30598 0.050039 -0.0071318 0.063109
2288 0.23341 0.11661 0.089986 0.17033 0.10502 0.34157 0.052681 0.029837 0.071793
2289 0.25044 0.12564 0.16739 0.26207 0.14777 0.30768 0.050035 0.059568 0.056539
2290 0.19029 0.10791 0.20556 0.1729 0.057405 0.27787 0.075285 0.066164 0.062791
2291 0.32843 0.1105 0.23822 0.23933 0.12081 0.35245 0.10842 0.095121 0.1027
2292 0.35863 0.11745 0.24859 0.16661 0.054639 0.23941 0.088079 0.057671 0.029422
2293 0.32684 0.16602 0.2128 0.22697 0.097631 0.34072 0.084887 0.076102 0.029303
2294 0.27119 0.18181 0.20804 0.28085 0.097757 0.23628 0.060871 0.059568 0.053703
2295 0.37811 0.22337 0.21346 0.28123 0.11976 0.2949 0.076374 0.066983 0.066408
2296 0.25465 0.12867 0.15909 0.25421 0.053617 0.25408 0.082859 0.052278 0.050104
2297 0.25481 0.11705 0.22367 0.33206 0.096662 0.2611 0.099119 0.087838 0.079435
2298 0.23417 0.095328 0.23104 0.31996 0.099041 0.26688 0.09431 0.074636 0.095184
2299 0.23526 0.10734 0.28295 0.39995 0.14249 0.29886 0.10414 0.10939 0.085237
2300 0.23904 0.12511 0.32811 0.19684 0.06315 0.2406 0.11431 0.10713 0.091819
2301 0.27765 0.052587 0.26082 0.31104 0.068149 0.26232 0.087956 0.095719 0.048039
2302 0.28573 0.053633 0.27339 0.31755 0.065501 0.25561 0.080051 0.091236 0.088219
2303 0.33282 0.039697 0.25623 0.32704 0.058603 0.24164 0.07195 0.11287 0.049572
2304 0.33508 0.10023 0.2589 0.35368 0.094259 0.26134 0.12969 0.12308 0.066918
2305 0.29428 0.0379 0.26012 0.33373 0.066791 0.23799 0.10651 0.11465 0.083292
2306 0.23403 0.07332 0.26507 0.25495 0.055273 0.24581 0.11965 0.14841 0.099449
2307 0.22655 0.034233 0.2259 0.26683 0.041244 0.1576 0.10158 0.1325 0.015103
2308 0.22476 0.038233 0.24933 0.2635 0.055302 0.21456 0.10745 0.13107 0.067856
2309 0.23956 0.080644 0.30213 0.27348 0.050754 0.26082 0.12657 0.12171 0.045481
2310 0.23571 0.031023 0.30189 0.25139 0.037178 0.20196 0.12205 0.11128 0.031469
2311 0.18328 0.029513 0.2696 0.29029 0.030685 0.15491 0.11435 0.10269 0.054105
2312 0.19412 0.065556 0.29405 0.35249 0.034488 0.22485 0.12708 0.13266 0.067465
2313 0.19719 0.049642 0.30139 0.30196 0.045916 0.14927 0.11336 0.12817 0.051342
2314 0.17885 -0.0044099 0.24231 0.3438 0.028472 0.14154 0.10177 0.12399 0.023695
2315 0.20612 0.054071 0.22736 0.31446 0.057106 0.19527 0.094724 0.15994 0.055671
2316 0.19156 0.040102 0.19537 0.38558 0.044822 0.22308 0.11055 0.14417 0.031349
2317 0.17058 0.016974 0.18936 0.30527 0.0056575 0.14352 0.083655 0.15676 0.053278
2318 0.18187 0.0046001 0.22957 0.27819 0.015724 0.15918 0.091252 0.15052 0.034729
2319 0.19694 0.016448 0.26109 0.30863 0.048796 0.14513 0.12263 0.16482 0.047533
2320 0.16725 -0.01152 0.27069 0.23353 0.0021907 0.12921 0.087222 0.13586 0.024403
2321 0.17905 0.0076476 0.29699 0.1542 0.014258 0.11552 0.10883 0.14532 0.032545
2322 0.16237 0.0056552 0.30647 0.21243 0.0038545 0.13132 0.11152 0.11076 0.027514
2323 0.13788 -0.015887 0.23216 0.18285 0.0088686 0.14037 0.086438 0.073714 -0.0074756
2324 0.10604 -0.036153 0.19603 0.13614 0.01413 0.12992 0.10139 0.096863 0.012762
2325 0.12734 -0.035442 0.19473 0.11394 -0.024705 0.1341 0.090509 0.11541 0.028608
2326 0.14177 0.0039119 0.19847 0.18115 0.0099765 0.14397 0.096329 0.11096 0.033998
2327 0.14778 0.0056429 0.21183 0.18611 -0.023895 0.11029 0.11231 0.1192 0.014357
2328 0.12459 -0.017386 0.17973 0.098805 -0.024258 0.12548 0.084001 0.15491 0.015441
2329 0.1474 -0.027995 0.20047 0.11464 0.0072259 0.10809 0.08999 0.14556 0.01608
2330 0.11721 -0.066467 0.21649 0.18008 -0.014082 0.11361 0.091357 0.13723 -0.0083213
2331 0.12506 -0.034306 0.25236 0.17894 -0.00045709 0.1073 0.095034 0.13852 0.01456
2332 0.12452 -0.05704 0.23614 0.11607 -0.018521 0.048035 0.088804 0.12665 -0.0023192
2333 0.13658 -0.014781 0.24677 0.13499 0.00019702 0.12271 0.099783 0.11329 0.028126
2334 0.1306 -0.0037056 0.21409 0.10471 -0.044057 0.050973 0.08895 0.097794 -0.0093462
2335 0.10397 -0.059095 0.17819 0.1413 -0.016628 0.089023 0.072479 0.078127 -0.019309
2336 0.084943 -0.020552 0.19711 0.14332 -0.0017165 0.085527 0.081228 0.081154 -0.024475
2337 0.1312 -0.032873 0.18872 0.13404 -0.017225 0.11231 0.070045 0.099082 0.0045015
2338 0.11405 -0.035653 0.18125 0.17029 -0.018238 0.097303 0.099616 0.080806 0.031201
2339 0.084884 -0.071393 0.14943 0.09184 -0.0087644 0.086634 0.077727 0.094657 -0.036265
2340 0.099852 -0.087342 0.19196 0.092057 -0.0099094 0.074587 0.10131 0.073105 0.01677
2341 0.078719 -0.048028 0.19047 0.16334 -0.0022814 0.057646 0.088369 0.10778 0.020346
2342 0.097001 -0.066845 0.18265 0.13289 -0.0080677 0.082561 0.08594 0.086623 -0.029843
2343 0.079593 -0.084795 0.16085 0.1002 0.016708 0.092601 0.073879 0.13539 -0.015786
2344 0.10431 -0.052488 0.20356 0.076444 -9.9675e-05 0.086597 0.087119 0.1131 0.034592
2345 0.059288 -0.080261 0.21854 0.073293 0.00026758 0.086482 0.077311 0.116 0.013822
2346 0.097743 -0.072179 0.21606 0.13266 0.010932 0.086033 0.099947 0.10448 0.011105
2347 0.054298 -0.052706 0.15059 0.11575 -0.016358 0.039271 0.069765 0.095852 0.010943
2348 0.066118 -0.085021 0.16326 0.084565 -0.022411 0.066682 0.080616 0.078874 0.0022296
2349 0.09799 -0.074201 0.20432 0.069822 -0.01063 0.024788 0.07072 0.063908 0.0080376
2350 0.080959 -0.086095 0.17233 0.077019 0.0066499 0.076167 0.078685 0.083811 0.025345
2351 0.08865 -0.10425 0.18237 0.08386 -0.024372 0.06615 0.069731 0.080804 -0.00031846
2352 0.10313 -0.07107 0.17034 0.07512 0.0097731 0.09315 0.087817 0.094602 0.0097542
2353 0.066069 -0.083127 0.13912 -0.0017349 -0.035085 0.038895 0.056946 0.085629 0.015691
2354 0.057269 -0.090216 0.16533 0.057176 -0.015362 0.039947 0.073423 0.078493 -0.00086204
2355 0.03411 -0.091708 0.12113 0.050183 -0.017466 0.056734 0.058031 0.058118 -0.037031
2356 0.084191 -0.078885 0.15514 0.059123 -0.0048985 0.032197 0.083174 0.086325 0.013427
2357 0.061364 -0.10138 0.14172 0.021244 -0.028307 0.014385 0.06993 0.089405 -0.030709
2358 0.03893 -0.089397 0.1301 0.061185 -0.029725 0.015847 0.076936 0.10741 0.0080867
2359 0.033059 -0.13678 0.11993 0.013782 -0.039392 0.0099116 0.078392 0.091687 -0.032156
2360 0.057443 -0.08044 0.12998 -0.026004 -0.042565 0.043924 0.072302 0.094202 0.0094489
2361 0.093482 -0.053444 0.14779 0.030386 -0.036375 0.01013 0.090805 0.093552 -0.0019125
2362 0.061922 -0.098024 0.14767 0.0085921 -0.01438 0.0085732 0.052571 0.064258 -0.024056
2363 0.018146 -0.092867 0.12136 0.012361 -0.04939 0.059796 0.042555 0.043503 -0.041124
2364 0.052445 -0.10954 0.14031 0.041786 0.0067714 0.033203 0.051948 0.053906 -0.017634
2365 0.031718 -0.1385 0.12598 -0.048359 -0.061618 -0.0065849 0.042093 0.070482 0.011498
2366 -0.0068286 -0.11998 0.048533 -0.027123 -0.063825 -0.0052429 0.014386 0.027417 -0.059965
2367 0.057189 -0.10397 0.10847 0.044083 -0.027793 0.022201 0.02552 0.057815 0.0084437
2368 0.040424 -0.10948 0.12891 0.084429 -0.015699 0.020281 0.044998 0.052544 -0.011524
2369 0.025451 -0.077084 0.14398 -0.010276 -0.016779 0.036754 0.057345 0.073812 0.040338
2370 0.025319 -0.070864 0.13593 0.017225 -0.046718 0.043272 0.043009 0.062648 -0.023378
2371 0.025958 -0.10719 0.11227 0.023677 -0.064357 -0.013582 0.048911 0.051787 -0.018811
2372 0.048372 -0.12151 0.12692 -0.02048 -0.051718 -0.017764 0.05741 0.058008 0.012774
2373 0.047225 -0.091199 0.090963 -0.034067 -0.038641 0.028934 0.04643 0.053897 0.021858
2374 0.031613 -0.051419 0.087632 -0.014373 -0.061471 -0.014332 0.056674 0.063887 0.011227
2375 0.027915 -0.14389 0.087904 0.0036631 -0.016624 0.034238 0.032357 0.093541 0.010709
2376 0.010371 -0.11715 0.076538 -0.040073 -0.022766 0.001465 0.041507 0.10503 0.015285
2377 -0.010345 -0.13652 0.086391 -0.024938 -0.033209 -0.038447 0.031561 0.086432 0.0094628
2378 -0.017623 -0.12361 0.087962 -0.042347 -0.065093 -0.0048612 0.034044 0.073635 0.012438
2379 -0.015915 -0.1359 0.079297 -0.031734 -0.049876 -0.01384 0.030799 0.068223 -0.01937
2380 0.018391 -0.092706 0.12874 -0.025577 -0.039276 2.2698e-05 0.06871 0.063412 0.038143
2381 0.022525 -0.12876 0.079058 -0.053978 -0.053605 -0.0032526 0.042117 0.030416 -0.040112
2382 -0.030237 -0.11705 0.064067 -0.064404 -0.053043 -0.030386 0.038618 0.05503 -0.0088505
2383 -0.028531 -0.098597 0.085367 -0.016033 -0.033912 -0.0045474 0.035585 0.037272 0.0036764
2384 0.028698 -0.083014 0.11421 0.038185 -0.041812 -0.037781 0.03464 0.032071 0.028638
2385 0.017287 -0.10867 0.077008 -0.048243 -0.042744 0.0019075 0.026256 0.05787 -0.0066229
2386 -0.025662 -0.11707 0.090203 -0.024131 -0.033426 -0.04608 0.028879 0.046068 -0.021699
2387 -0.0076321 -0.10243 0.031901 -0.076872 -0.064357 -0.031275 -0.01156 0.0086791 -0.077567
2388 -0.010651 -0.10533 0.059319 -0.049867 -0.063895 -0.084946 0.01602 0.03886 0.018955
2389 -0.026836 -0.10981 0.085085 -0.042621 -0.036638 -0.033443 0.018824 0.027179 -0.00031209
2390 0.004182 -0.14001 0.06581 -0.1065 -0.058187 -0.055903 0.016316 0.01956 -0.03146
2391 0.0063395 -0.092266 0.06616 -0.10153 -0.032862 -0.041934 0.027776 0.023028 -2.472e-05
2392 0.0075363 -0.12388 0.078088 -0.057502 -0.067239 -0.010999 0.0056301 0.025294 -0.015132
2393 -0.0077621 -0.13112 0.052693 -0.090507 -0.015166 -0.014031 0.012979 0.022227 -0.0057553
2394 0.0072686 -0.12868 0.049106 -0.12191 -0.067008 -0.023185 0.014005 0.010855 -0.035065
2395 -0.017604 -0.13024 0.059292 -0.06741 -0.040003 -0.051095 0.014743 0.030112 0.0027053
2396 -0.028164 -0.13589 0.0484 -0.12369 -0.073009 -0.074213 0.0022015 0.011532 -0.020046
2397 0.012241 -0.1064 0.084796 -0.023987 -0.024373 -0.0050936 0.028206 0.042286 0.011821
2398 -0.027482 -0.13562 0.052054 -0.11483 -0.060445 -0.088166 0.0098598 0.027083 -0.0028717
2399 -0.0053411 -0.11946 0.040873 -0.061308 -0.053995 -0.049573 0.010643 0.019937 -0.037873
2400 -0.029319 -0.09592 0.045881 -0.12141 -0.045055 -0.036615 0.01307 0.017363 0.01621
2401 0.036367 -0.088653 0.062217 -0.069826 -0.0048463 -0.0094487 0.029668 0.043055 0.043035
2402 -0.0075683 -0.072929 0.086417 -0.055823 -0.031171 -0.025244 0.021519 0.029142 -0.0041306
2403 -0.057852 -0.098107 0.041517 -0.073236 -0.024141 -0.030079 0.014572 0.032115 0.0089808
2404 -0.068834 -0.15223 -0.0022036 -0.089244 -0.081232 -0.13138 -0.026117 8.067e-05 -0.019785
2405 -0.046871 -0.12661 0.016997 -0.13921 -0.061044 -0.044104 0.0089159 0.012802 -0.021817
2406 -0.012899 -0.096516 0.031819 -0.078645 -0.024618 -0.053717 0.017889 0.0026576 -0.037731
2407 -0.059628 -0.11079 6.4691e-05 -0.13151 -0.079767 -0.076557 -0.0037028 -0.0055115 -0.052278
2408 -0.050254 -0.092406 0.015115 -0.14238 -0.071185 -0.10847 -0.0069188 -0.011738 -0.049569
2409 -0.0078916 -0.055103 0.051502 -0.11349 -0.05523 -0.04377 0.0060033 0.007702 -0.047103
2410 -0.023059 -0.028276 0.060701 -0.12716 -0.011183 0.03642 0.016344 0.029786 -0.011766
2411 -0.061955 -0.064598 0.020069 -0.10641 -0.060013 -0.077784 -0.003237 0.018535 0.0041073
2412 -0.056855 -0.09758 0.023377 -0.076611 -0.058363 -0.059777 -0.0064879 0.011294 0.0083169
2413 0.0008975 -0.099256 0.066845 -0.098293 -0.054778 -0.058119 0.011718 0.012621 -0.021706
2414 -0.0099906 -0.080764 0.044918 -0.10822 -0.062646 -0.026939 -0.0022386 0.015215 -0.027556
2415 -0.022985 -0.082915 0.028061 -0.099405 -0.05712 -0.066394 -0.0093773 0.012489 -0.026637
2416 -0.076426 -0.15316 0.014697 -0.10189 -0.054528 -0.077971 -0.017959 -0.001419 -0.029215
2417 -0.042134 -0.1128 -0.021489 -0.075611 -0.058425 -0.043303 -0.023137 -0.014946 -0.037086
2418 -0.067466 -0.05912 -0.015241 -0.10944 -0.077962 -0.054064 -0.019826 -0.010944 -0.048549
2419 -0.016579 0.02801 0.050861 -0.038111 -0.040479 -0.077997 0.011249 0.047439 -0.0054765
2420 0.0045023 -0.012828 0.041269 -0.061274 -0.016164 -0.044426 0.0016698 0.0081107 0.012095
2421 0.020619 0.028917 0.030805 -0.10845 -0.037887 -0.061748 0.010674 -0.00041668 0.0094764
2422 -0.069501 -0.023059 -0.024722 -0.11911 -0.059029 -0.074876 -0.026141 -0.015069 -0.05737
2423 -0.06017 -0.019201 0.02998 -0.091103 -0.072101 -0.087213 -0.0034117 0.016562 0.020083
2424 -0.028328 -0.04756 0.012318 -0.10382 0.022211 -0.040809 -0.013834 0.0099905 -0.014223
2425 -0.082515 -0.080447 0.016831 -0.15325 0.01883 -0.1064 -0.019336 0.00083771 -0.039989
2426 -0.0040022 -0.069149 0.029121 -0.023411 0.11036 -0.050455 0.013861 0.027389 0.020553
2427 -0.013787 -0.080704 0.0095594 -0.13462 0.051564 -0.072514 -0.001953 -0.025904 -0.036596
2428 0.010947 0.046438 0.031914 -0.084124 0.031188 -0.057519 -0.0046133 0.0091957 -0.059146
2429 -0.013424 0.06946 0.016779 -0.097729 -0.028205 -0.086627 -0.010335 -0.0056345 -0.010744
2430 -0.028682 0.12608 0.052434 -0.062162 -0.012791 -0.05891 -0.010097 0.011249 -0.017395
2431 -0.013226 0.081912 0.011194 -0.094706 -0.031685 -0.087762 -0.0088377 -0.0090538 -0.026341
2432 -0.072139 0.079826 -0.016566 -0.1138 -0.035294 -0.095114 -0.036729 -0.0054283 -0.012799
2433 -0.0040884 0.14227 0.0589 -0.099521 -0.030074 -0.12547 0.0098868 -0.0035832 0.01541
2434 -0.020793 0.17394 0.042427 -0.14145 -0.048814 -0.041338 0.0054892 0.0012263 -0.027962
2435 -0.021388 0.12896 0.028128 -0.10105 0.0036581 -0.030016 -0.020172 -0.0090094 -0.037434
2436 -0.0079263 0.22216 0.0325 -0.066934 0.0053287 -0.04954 0.023922 -0.013281 -0.017469
2437 -0.037997 0.18165 -0.0029849 -0.070168 -0.024309 -0.049278 -0.012266 -0.0051299 -0.01379
2438 -0.044485 0.20049 -0.0025483 -0.12752 -0.046441 -0.097124 -0.031463 -0.029996 -0.057552
2439 -0.015876 0.18635 0.00063275 -0.13928 -0.070659 -0.092246 -0.02823 -0.037486 -0.029741
2440 -0.026152 0.19644 0.024617 -0.083469 -0.017861 -0.015997 -0.01002 -0.0098422 -0.015729
2441 -0.066275 0.24797 0.00028198 -0.13198 -0.066201 -0.1128 -0.023956 -0.025774 -0.016455
2442 0.015644 0.27238 0.036532 -0.067391 -0.00095406 -0.071407 0.014232 0.011088 -0.019524
2443 -0.053114 0.23866 -0.0090606 -0.079617 -0.018425 -0.074988 -0.021797 -0.016995 -0.036367
2444 -0.0021626 0.31771 0.049931 -0.11353 -0.0098395 -0.044608 -0.0019937 -0.0016378 0.00033518
2445 0.0079529 0.31916 0.055929 -0.1094 -0.012994 -0.026169 -0.0069514 -0.010147 0.032343
2446 -0.035326 0.30266 0.0056641 -0.1196 -0.01225 -0.062644 -0.015012 -0.0093141 -0.0016264
2447 -0.025762 0.29153 -0.018055 -0.11301 -0.011759 -0.077533 -0.026901 -0.040467 -0.027835
2448 -0.034275 0.37289 0.0025364 -0.12574 0.062163 -0.016574 -0.0095481 -0.01086 -0.0025082
2449 -0.043575 0.31832 -0.026213 -0.1288 0.077294 -0.023832 -0.024275 -0.01948 -0.0082338
2450 -0.029525 0.30182 -0.014192 -0.13635 0.12605 -0.060526 -0.026551 -0.011288 -0.0062486
2451 -0.012172 0.3267 -0.0020845 -0.10151 0.073837 -0.057588 -0.0060863 -0.015771 -0.0047922
2452 -0.024941 0.30912 -0.019794 -0.12708 0.068156 0.02371 -0.013453 -0.02755 -0.046173
2453 -0.022403 0.33658 -0.011779 -0.069518 0.017398 0.056195 -0.014058 -0.012332 -0.0095828
2454 -0.044365 0.31703 -0.022339 -0.11687 -0.025256 0.00029265 -0.01846 -0.039636 -0.057657
2455 -0.0077591 0.36136 0.021475 -0.11839 0.020053 0.027008 -0.0022537 -0.0061556 0.025546
2456 -0.050199 0.34051 0.0060461 -0.10958 0.0021697 -0.0099547 -0.0084984 -0.018691 -0.045324
2457 -0.041142 0.36477 -0.0079101 -0.085935 -0.018446 0.0086158 -0.027145 -0.0035316 -0.025821
2458 -0.0090009 0.35109 0.0023142 -0.10603 -0.011163 -0.053319 -0.022463 -0.0058403 -0.0028829
2459 0.00089929 0.38747 0.023876 -0.13639 0.037539 0.024474 0.013545 -0.0083144 0.020032
2460 0.028241 0.4092 0.026541 -0.10946 0.03718 0.062472 0.0066924 -0.0086325 -0.0024848
2461 0.017168 0.36676 0.012375 -0.1181 0.10227 0.073446 0.017635 -0.016425 -0.01816
2462 0.019484 0.35652 -0.0064385 -0.14327 0.10896 0.072884 0.0021366 -0.0041354 -0.011279
2463 0.046233 0.38436 -0.0017635 -0.13897 0.13295 0.083726 -0.0089925 -0.020952 0.017252
2464 0.058938 0.36804 0.031097 -0.10092 0.12804 0.13824 0.015255 0.008714 -0.0012727
2465 0.036913 0.36709 0.0076528 -0.1284 0.13785 0.064213 -0.019177 -0.024263 0.0067864
2466 0.026404 0.37451 -0.00077175 -0.081484 0.065961 0.019636 -0.0064626 -0.03304 -0.014234
2467 0.049732 0.33116 -0.0097994 -0.083106 0.029149 0.014157 0.0019276 -0.00037161 -0.0020574
2468 0.016656 0.26871 -0.02198 -0.13077 0.00062521 -0.0083217 -0.014793 -0.028806 -0.017761
2469 0.018452 0.22229 -0.017194 -0.16092 0.029435 0.029447 -0.032542 -0.020867 -0.056021
2470 0.049083 0.25419 0.0089538 -0.14616 0.024715 0.074176 -0.0054437 -0.013386 -0.02589
2471 0.040946 0.1699 -0.035397 -0.12301 0.0042807 0.071109 -0.016488 -0.027876 -0.012294
2472 0.040907 0.29073 -0.025925 -0.065895 0.139 0.22501 -0.0057192 -0.015287 0.0069307
2473 0.057117 0.32518 -0.015769 -0.073056 0.14913 0.12702 -0.007417 -0.0037457 -0.015258
2474 0.088533 0.31492 0.024663 -0.023054 0.16142 0.12384 -0.0099578 -0.019401 -0.051338
2475 0.06701 0.32548 -0.0032644 -0.011706 0.12023 0.1152 -0.005336 -0.023198 -0.019093
2476 0.07242 0.31376 -0.018592 -0.085101 0.11526 0.1653 -0.013581 -0.036015 -0.022918
2477 0.066523 0.21776 -0.024146 -0.091456 0.14231 0.1612 -0.013973 -0.027419 -0.034915
2478 0.066317 0.21171 -0.022013 -0.09636 0.16571 0.17484 -0.015575 -0.032213 -0.046629
2479 0.077631 0.17508 -0.053203 -0.15074 0.16073 0.13288 -0.015821 -0.020635 -0.012881
2480 0.19809 0.19651 -0.018988 -0.13403 0.18959 0.16842 -0.010669 -0.020961 -0.013485
2481 0.20134 0.17517 -0.038949 -0.12685 0.17966 0.19977 -0.012052 -0.042705 -0.051899
2482 0.1197 0.15021 -0.030224 -0.109 0.16807 0.19234 -0.0092524 -0.035394 0.010503
2483 0.070862 0.21107 -0.043876 -0.11517 0.11163 0.12054 -0.030858 -0.049222 -0.041209
2484 0.10034 0.24944 -0.019757 -0.1032 0.13891 0.16741 -0.0050036 -0.038845 -0.0092769
2485 0.16633 0.33807 0.01963 -0.018975 0.26796 0.2459 0.018284 -0.0029015 -0.00024685
2486 0.22798 0.26945 -0.047052 -0.10644 0.19932 0.18346 -0.015926 -0.031813 -0.044773
2487 0.23661 0.2411 -0.013121 -0.062935 0.25081 0.25539 0.0054299 -0.017243 0.0052061
2488 0.30992 0.17201 -0.012669 -0.12388 0.1962 0.23422 -0.0086467 -0.023971 -0.022861
2489 0.28489 0.16301 -0.02007 -0.1072 0.1845 0.28558 -0.0024553 -0.034469 -0.022274
2490 0.321 0.20042 -0.0028192 -0.081633 0.15469 0.27969 -0.0076856 -0.031301 -0.016028
2491 0.30082 0.1534 -0.040756 -0.095696 0.19181 0.25177 -0.026331 -0.0059775 -0.034447
2492 0.32169 0.19894 -0.007773 -0.11589 0.17425 0.24702 -0.0049167 -0.02391 -0.0031562
2493 0.30122 0.15351 -0.027192 -0.13429 0.13132 0.18925 -0.020591 -0.027271 -0.012575
2494 0.31344 0.10074 -0.042214 -0.083498 0.15807 0.2214 -0.0109 -0.028286 -0.019929
2495 0.32263 0.14274 -0.0060605 -0.15272 0.11419 0.22706 0.0070798 -0.034064 -0.003303
2496 0.33687 0.18824 -0.0046257 -0.16085 0.093986 0.24497 -0.022784 -0.013048 -0.0012865
2497 0.31583 0.12705 -0.042159 -0.14786 0.12315 0.24573 -0.025905 -0.025823 -0.063625
2498 0.36419 0.094841 -0.063525 -0.14613 0.15162 0.21889 -0.041883 -0.046701 -0.037166
2499 0.366 0.16204 -0.033687 -0.11022 0.2003 0.22529 -0.0094622 -0.027279 -0.02158
2500 0.37731 0.12382 -0.018956 -0.093172 0.19419 0.21485 0.0013242 -0.02165 -0.017596
2501 0.42738 0.14357 -0.012386 -0.077212 0.20707 0.25695 0.0056471 -0.031052 0.015764
2502 0.38051 0.094993 -0.048114 -0.071446 0.19112 0.23177 -0.015487 -0.014223 -0.014992
2503 0.36224 0.1139 -0.055211 -0.12712 0.14028 0.24016 -0.016201 -0.032071 -0.049573
2504 0.36151 0.13422 -0.046968 -0.13999 0.14448 0.28069 -0.016089 -0.029732 -0.019805
2505 0.43145 0.093619 -0.029362 -0.12178 0.10804 0.20629 -0.0091508 -0.018055 -0.018432
2506 0.43907 0.15056 0.0084445 -0.013859 0.14568 0.24423 -0.0056889 -0.0066584 0.027862
2507 0.39337 0.070623 -0.032156 -0.045037 0.12479 0.24333 -0.014703 -0.028843 0.049445
2508 0.42753 0.098819 -0.000229 0.05446 0.20168 0.26383 0.015661 -0.017827 0.09813
2509 0.40908 0.083334 -0.042091 0.083018 0.23103 0.22363 -0.0052484 -0.039784 0.06199
2510 0.39968 0.059718 -0.052762 -0.046678 0.15043 0.26404 -0.0016108 -0.042764 0.074238
2511 0.45343 0.10234 0.013127 0.063303 0.19261 0.28779 0.036152 0.0053066 0.11406
2512 0.36769 0.026351 -0.055752 -0.053135 0.15488 0.18811 -0.0044698 -0.037316 0.035808
2513 0.39006 0.064257 -0.049798 0.0048071 0.15685 0.19512 0.0094422 -0.025925 0.0061352
2514 0.36734 0.028558 -0.067754 -0.030714 0.13638 0.1457 -0.0030446 -0.052309 -0.0056562
2515 0.412 0.079407 -0.014036 -0.030694 0.15742 0.19272 0.015321 -0.042423 0.023714
2516 0.41897 0.067965 -0.04321 0.0022698 0.1395 0.20668 0.026202 -0.015208 0.040781
2517 0.40316 0.086777 -0.022379 -0.031982 0.14256 0.20112 0.034025 -0.019731 0.027136
2518 0.42867 0.085313 -0.053069 0.088598 0.15483 0.21297 0.037063 -0.023714 0.013517
2519 0.35069 0.050153 -0.041033 0.076568 0.13755 0.20417 0.008259 -0.035485 0.046152
2520 0.39716 0.06211 -0.043592 0.11322 0.11718 0.18734 0.002054 -0.027203 0.037349
2521 0.3786 0.041732 -0.050045 0.077135 0.14044 0.1878 0.0086337 -0.030633 -0.0062914
2522 0.35524 0.098431 -0.0072185 0.036009 0.1418 0.2033 0.029385 -0.01568 0.070628
2523 0.23381 0.01997 -0.070452 -0.046305 0.092753 0.16275 0.0050768 -0.042486 0.016559
2524 0.28377 0.031255 -0.059507 -0.055717 0.12373 0.13652 0.032346 -0.039581 0.081116
2525 0.31326 0.019318 -0.029005 0.015808 0.15944 0.18925 0.052074 -0.017316 0.096087
2526 0.29723 0.033137 -0.029298 -0.061463 0.11976 0.1612 0.055901 -0.01816 0.1283
2527 0.28544 0.010936 -0.048442 -0.10718 0.096204 0.13757 0.025967 -0.034837 0.058548
2528 0.32142 0.0083878 -0.028193 -0.02208 0.098332 0.15181 0.052035 -0.012654 0.070113
2529 0.23133 0.033046 -0.036056 -0.028334 0.103 0.14344 0.033404 -0.026165 0.034445
2530 0.22365 -0.031295 -0.06132 -0.064051 0.098237 0.1654 0.031243 -0.02329 0.061624
2531 0.23005 -0.065357 -0.085824 -0.094315 0.086967 0.12797 0.017081 -0.037577 0.029151
2532 0.25038 -0.0011163 -0.051684 -0.10882 0.085509 0.052636 0.020929 -0.020623 0.12125
2533 0.21111 0.02377 -0.025704 -0.053796 0.094673 0.12508 0.026411 -0.031514 0.14729
2534 0.25799 -0.0024583 -0.046539 -0.11548 0.061271 0.037289 0.030173 -0.028559 0.11889
2535 0.25274 0.00043666 -0.0091966 -0.066018 0.12968 0.15567 0.044314 -0.0089902 0.18385
2536 0.2163 0.0061937 -0.044884 -0.093052 0.084699 0.052286 0.034978 -0.025341 0.13581
2537 0.20239 -0.025987 -0.051177 -0.1059 0.097246 0.085312 0.039676 -0.039581 0.11006
2538 0.2181 -0.011491 -0.037484 -0.051644 0.10854 0.10626 0.056393 -0.010624 0.15077
2539 0.19755 -0.050346 -0.054081 -0.056545 0.11362 0.087625 0.043109 -0.054556 0.13165
2540 0.18643 -0.034504 -0.034368 -0.096835 0.12512 0.11536 0.052883 -0.019695 0.155
2541 0.16655 -0.053949 -0.059832 -0.10995 0.073627 0.043247 0.030044 -0.050959 0.12317
2542 0.18239 -0.041251 0.0062945 -0.066805 0.11703 0.060879 0.046124 -0.041715 0.14056
2543 0.16584 -0.098484 0.046367 -0.10965 0.064511 0.022884 0.031735 -0.052638 0.14042
2544 0.18164 -0.043778 0.080018 -0.078435 0.10967 0.091625 0.023758 -0.020092 0.18914
2545 0.15274 -0.03768 0.060187 -0.087418 0.1151 0.065182 0.024586 -0.033097 0.13699
2546 0.21956 -0.049723 0.091686 -0.025934 0.15356 0.041955 0.044462 -0.034219 0.10666
2547 0.14096 -0.06119 0.03283 -0.089808 0.098321 0.0023674 0.024149 -0.05191 0.11968
2548 0.15243 -0.067958 0.0074103 -0.05337 0.098199 0.10797 0.037328 -0.048842 0.15424
2549 0.13849 -0.081576 -0.00038512 -0.1275 0.077714 0.025763 0.03152 -0.042109 0.1507
2550 0.16516 -0.046098 0.025307 -0.098899 0.12504 0.069976 0.062001 -0.007041 0.23229
2551 0.14245 -0.063754 -0.0012123 -0.057029 0.10656 0.092941 0.054097 -0.007181 0.21013
2552 0.12227 -0.057056 0.0018971 -0.081986 0.11823 0.048532 0.060662 -0.021503 0.16757
2553 0.14014 -0.081606 0.0058161 -0.04086 0.094039 0.093459 0.050495 -0.027017 0.20372
2554 0.15817 -0.10176 0.04925 -0.098806 0.085716 0.0042984 0.081959 -0.0087303 0.21865
2555 0.10096 -0.039446 0.054713 -0.072441 0.10788 0.051475 0.050787 -0.0030826 0.18286
2556 0.12276 -0.10625 0.088648 -0.11298 0.10046 0.064024 0.041759 0.0058138 0.13104
2557 0.12745 -0.069276 0.11951 -0.09084 0.088627 0.062214 0.045602 0.0051452 0.10453
2558 0.13823 -0.072254 0.10182 -0.11945 0.095449 0.071581 0.059649 -0.012109 0.12439
2559 0.1393 -0.062185 0.1029 -0.055495 0.10101 0.04515 0.048089 -0.009795 0.15679
2560 0.11227 -0.081474 0.077408 -0.018458 0.077517 0.018526 0.028431 -0.0047023 0.16664
2561 0.13021 -0.056678 0.035834 -0.06965 0.064432 0.012587 0.038891 -0.0079719 0.17112
2562 0.10924 -0.093253 0.0068382 -0.13709 0.06623 0.0031598 0.012525 -0.0075989 0.19407
2563 0.076856 -0.07593 0.028061 -0.10484 0.044423 0.019777 0.019373 -0.038835 0.17099
2564 0.10408 -0.079718 0.06166 -0.07286 0.10104 0.039079 0.029245 -0.0029889 0.1525
2565 0.050787 -0.082775 0.0096619 -0.11149 0.035199 -0.00043174 0.0034897 -0.032935 0.10905
2566 0.085639 -0.098849 0.056682 -0.049563 0.076272 0.015655 0.021146 -0.0093205 0.16894
2567 0.070625 -0.090424 0.10457 -0.076389 0.051736 0.034434 0.050097 -0.01409 0.10544
2568 0.081639 -0.082316 0.13132 -0.12122 0.034732 -0.039574 0.049619 0.0044009 0.10284
2569 0.071545 -0.074491 0.12419 -0.10219 0.060635 -0.018541 0.066482 0.018456 0.12901
2570 0.066577 -0.091554 0.10944 -0.14382 0.056516 -0.034254 0.049763 0.0086231 0.12347
2571 0.088008 -0.087905 0.15888 -0.10986 0.040107 -0.02125 0.052297 0.015996 0.090058
2572 0.070696 -0.12622 0.066553 -0.14961 0.030685 -0.027903 0.028579 0.032157 0.12097
2573 0.095081 -0.080813 0.091789 -0.067021 0.078487 0.033864 0.070543 0.03322 0.1199
2574 0.10518 -0.10002 0.07249 -0.066641 0.037555 0.023083 0.062951 0.053435 0.16073
2575 0.058359 -0.11043 0.05945 -0.066808 0.042011 0.016866 0.033424 0.037286 0.12154
2576 0.06115 -0.11055 0.058739 -0.074673 0.053632 -0.030077 0.028015 0.043021 0.077087
2577 0.025904 -0.13151 0.051369 -0.12547 0.044947 0.031871 0.019027 0.044025 0.067798
2578 0.07062 -0.11411 0.10623 -0.0060754 0.076629 0.067791 0.041797 0.041484 0.10861
2579 0.084074 -0.098032 0.12025 -0.089256 0.0058337 -0.040745 0.019197 0.034173 0.081143
2580 0.052098 -0.10099 0.12799 -0.08024 0.037023 0.0043048 0.047449 0.027967 0.058481
2581 0.019916 -0.099896 0.10866 -0.035662 0.014191 -0.0075759 0.02814 0.030701 0.090965
2582 0.044181 -0.082227 0.12922 -0.09807 0.021206 0.016503 0.05152 0.023313 0.13623
2583 0.050208 -0.17075 0.044572 -0.10317 -0.0019081 -0.033764 0.0082731 -0.0090297 0.026559
2584 0.024004 -0.073074 0.089265 -0.059537 0.036813 0.042238 0.071257 0.047024 0.10368
2585 0.023282 -0.069822 0.06725 -0.11414 0.037354 -0.016343 0.045219 0.059112 0.094481
2586 0.056093 -0.097852 0.067344 -0.10259 -0.0015929 0.0048605 0.050267 0.077412 0.086321
2587 -0.019716 -0.1155 0.083406 -0.15546 0.00043083 -0.044206 0.036267 0.060249 0.07307
2588 0.030456 -0.071491 0.11528 -0.12771 0.012298 -0.026 0.057419 0.077936 0.074201
2589 0.004808 -0.11961 0.061272 -0.13552 -0.0025693 -0.053666 0.018009 0.062005 0.056023
2590 0.021328 -0.10015 0.12693 -0.064034 0.013214 0.005331 0.048662 0.073475 0.091342
2591 -0.024984 -0.13375 0.10099 -0.11197 -0.0034352 -0.068714 0.028637 0.083361 0.097489
2592 0.0030713 -0.084897 0.11842 -0.13095 -0.034124 -0.0016169 0.030959 0.061306 0.031789
2593 0.026954 -0.094914 0.12073 -0.055364 0.0029567 0.00084024 0.037205 0.094051 0.13973
2594 0.016212 -0.097193 0.11609 -0.067681 0.0087008 -0.021335 0.034061 0.077312 0.071103
2595 -0.027619 -0.11764 0.074416 -0.013933 -0.019521 -0.068665 0.024121 0.073615 0.068763
2596 0.020263 -0.10744 0.12094 0.059834 -0.034304 -0.071604 0.04345 0.072652 0.059465
2597 0.0046259 -0.14308 0.050139 -0.012071 -0.008531 -0.037686 0.023077 0.051423 0.057416
2598 -0.022147 -0.11552 0.061103 -0.0060118 -0.04597 -0.10305 0.030465 0.034296 0.045395
2599 -0.0065178 -0.11872 0.077529 0.042819 -0.039809 -0.056933 0.034607 0.023437 0.076753
2600 0.034252 -0.10764 0.10862 0.057291 -0.010451 -0.031699 0.049059 0.051894 0.048857
2601 -0.011191 -0.096537 0.10936 0.055067 -0.0074583 -0.031064 0.051975 0.084801 0.10493
2602 0.020724 -0.10988 0.12242 -0.030307 -0.011041 -0.036719 0.038205 0.063476 0.07191
2603 0.0046578 -0.11469 0.10482 -0.050238 -0.032881 -0.049503 0.029399 0.087077 0.071564
2604 -0.048541 -0.082386 0.077675 -0.032754 -0.029756 -0.065193 0.040545 0.077482 0.020971
2605 -0.042843 -0.1744 0.066514 -0.074957 -0.03965 -0.097056 0.0051437 0.067946 0.062476
2606 -0.01338 -0.15401 0.062283 -0.089267 -0.053021 -0.11252 0.012687 0.037231 0.01098
2607 -0.01641 -0.11736 0.060897 -0.085433 -0.037707 -0.066152 0.040059 0.065617 0.032001
2608 -0.041127 -0.13687 0.046841 -0.092093 -0.054436 -0.065638 0.015317 0.049461 0.004822
2609 -0.025776 -0.12239 0.072363 -0.07124 -0.009543 0.0091374 0.023124 0.066714 0.063429
2610 -0.033632 -0.15448 0.077799 -0.037296 -0.022472 -0.037857 0.03772 0.053291 0.020106
2611 -0.050499 -0.12442 0.096514 -0.062007 -0.042091 -0.09916 0.048172 0.069076 0.065941
2612 -0.004751 -0.12046 0.094011 -0.061698 -0.01912 -0.041785 0.030116 0.06079 0.067147
2613 -0.017772 -0.018131 0.1289 -0.049651 -0.038074 -0.054618 0.03965 0.037144 0.025796
2614 -0.043948 -0.066135 0.070655 -0.14269 -0.091043 -0.093084 0.020475 0.028026 -0.0084268
2615 -0.0095633 -0.080582 0.11239 -0.0080772 -0.033372 -0.017726 0.034801 0.049175 0.016614
2616 0.0052789 -0.13583 0.082985 -0.12093 -0.027134 -0.033183 0.040322 0.052659 0.052399
2617 -0.010399 -0.12004 0.067169 -0.078168 -0.036202 -0.032558 0.017183 0.078751 0.057406
2618 -0.018851 -0.092477 0.074803 -0.1072 -0.062883 -0.07269 0.017551 0.07187 0.053497
2619 -0.048068 -0.11495 0.052329 -0.13601 -0.050811 -0.099387 0.016565 0.060791 0.0056847
2620 -0.012398 -0.10273 0.066526 -0.10315 -0.0093968 -0.030308 0.023442 0.06184 0.028452
2621 -0.056887 -0.13854 0.053613 -0.084567 -0.029528 -0.099267 -0.010797 0.024435 -0.0017141
2622 0.024903 -0.084233 0.11853 -0.040944 -0.041587 -0.07805 0.050144 0.049922 0.012325
2623 -0.031336 -0.10628 0.054425 0.01563 -0.0075808 -0.051971 0.016927 0.037684 0.040584
2624 -0.02865 -0.13255 0.05998 -0.11923 -0.056678 -0.078745 -0.00057837 0.035946 0.037337
2625 -0.012581 -0.093784 0.096489 -0.087719 -0.064585 -0.070508 0.018753 0.042429 -0.0035663
2626 -0.017372 -0.099401 0.056213 -0.09856 -0.060638 -0.047185 0.014091 0.043301 0.037673
2627 -0.074462 -0.11644 0.055899 -0.13447 -0.045338 -0.044115 0.023674 0.041351 0.022351
2628 -0.026132 -0.097955 0.057886 -0.099539 -0.056649 -0.058775 0.019722 0.044339 0.058282
2629 -0.066045 -0.07162 0.049229 -0.092169 -0.053056 -0.10059 0.025712 0.056604 0.01632
2630 -0.018515 -0.0062363 0.074881 -0.10927 -0.059192 -0.052261 0.021122 0.026596 0.02678
2631 -0.045287 -0.011508 0.060388 -0.087362 -0.049909 -0.050025 0.011475 0.0146 -0.0087952
2632 -0.081681 -0.023201 0.046349 -0.13428 -0.084099 -0.071656 0.0074297 0.029063 0.03272
2633 -0.092173 -0.093346 0.028775 -0.12884 -0.06124 -0.079695 -0.0077912 0.050294 -0.036966
2634 -0.055611 -0.10684 0.043278 -0.11131 -0.034877 -0.092125 0.0098505 0.045162 0.0064608
2635 -0.077741 -0.10765 0.020371 -0.14151 -0.061847 -0.063604 -0.0037991 0.0333 -0.020868
2636 -0.062935 -0.11382 0.071648 -0.12662 -0.060288 -0.078408 0.0051135 0.036738 0.02004
2637 -0.00075751 -0.079755 0.058031 -0.088873 -0.053826 -0.063661 0.0022254 0.040943 0.0034308
2638 -0.055305 -0.11538 0.0073203 -0.12789 -0.080865 -0.11282 -0.0022134 0.018985 -0.011356
2639 -0.052939 -0.059052 0.029966 -0.059896 -0.012837 -0.068406 0.0038679 0.024332 -0.002227
2640 -0.066993 0.036154 0.022023 -0.085616 -0.061888 -0.091586 -0.0010048 0.023822 -0.0024484
2641 -0.018084 0.064688 0.029172 -0.071616 -0.020662 -0.066864 0.015188 0.015967 0.01733
2642 -0.049797 0.046446 0.028144 -0.090233 -0.026625 -0.086302 -0.00011443 0.023538 0.0049202
2643 -0.067689 0.080718 0.0069536 -0.1513 -0.10374 -0.10614 -0.0076369 0.0033367 0.0079514
2644 -0.054167 0.0014367 0.017968 -0.12284 -0.04892 -0.11124 -0.012527 0.016639 0.0096575
2645 -0.091087 -0.028718 0.01424 -0.18642 -0.080711 -0.11587 -0.026728 0.025269 -0.03716
2646 -0.069781 0.041512 -0.0087322 -0.12255 -0.094261 -0.085546 -0.014072 -0.00019998 -0.014344
2647 -0.048008 0.16314 -0.0051379 -0.067295 -0.068042 -0.13709 -0.038342 0.012103 -0.024253
2648 -0.038904 0.13851 0.066222 -0.096547 -0.072345 -0.070794 0.0090795 0.066009 0.027442
2649 -0.038139 0.072968 0.062383 -0.090864 -0.055049 -0.081268 0.002651 0.04493 0.019663
2650 -0.061874 0.13792 0.022485 -0.12088 -0.043689 -0.075719 -0.0073682 0.033168 -0.010783
2651 -0.062041 0.13995 0.032712 -0.14141 -0.049002 -0.070832 -0.0028249 0.041337 0.04222
2652 -0.099893 0.10363 -0.027791 -0.063068 -0.045676 -0.094728 -0.023585 0.03957 -0.0088249
2653 -0.057612 0.13251 0.013517 -0.11284 -0.046113 -0.036349 0.0049946 0.026434 0.048195
2654 -0.061748 0.13311 0.0043311 -0.092247 -0.06066 -0.11644 -0.023497 0.0055924 -0.012469
2655 -0.034966 0.21812 0.025811 -0.11876 -0.03657 -0.081318 0.006047 0.056016 0.037343
2656 -0.066479 0.16554 0.019416 -0.14651 -0.073819 -0.11714 -0.020669 0.0014942 -0.0219
2657 -0.070464 0.11939 0.015953 -0.12014 -0.085657 -0.11134 -0.008956 0.031906 -0.010854
2658 -0.045097 0.21863 -0.00095837 -0.16038 -0.096029 -0.12118 -0.0048435 0.039053 0.02777
2659 -0.043476 0.21394 0.010468 -0.17779 -0.050313 -0.06488 -0.017893 0.028258 -0.019429
2660 -0.050596 0.24712 0.049864 -0.083014 -0.053662 -0.065548 -0.018602 0.031152 0.012873
2661 -0.047883 0.20714 0.018863 -0.1157 -0.061908 -0.11118 -0.014059 0.041302 -0.0074152
2662 -0.10087 0.1946 -0.0045113 -0.14592 -0.080413 -0.057419 -0.017856 0.034172 -0.017637
2663 -0.062818 0.1928 0.00099712 -0.097759 -0.082729 -0.073368 -0.036452 0.051418 -0.010487
2664 -0.078885 0.19082 0.036464 -0.085443 -0.06762 -0.084036 -0.019849 0.043722 -0.012868
2665 -0.074068 0.18094 -0.0041907 -0.085257 -0.056126 -0.11219 -0.011795 0.020093 -0.020073
2666 -0.0613 0.27729 0.0099555 -0.10587 -0.06682 -0.059708 -0.022372 0.032019 0.03002
2667 -0.03299 0.2162 0.0079783 -0.12324 -0.049287 -0.076467 -0.011865 0.03539 -0.026023
2668 -0.046962 0.23869 -0.0073493 -0.078782 -0.066172 -0.054809 -0.0051519 0.017784 -0.045702
2669 -0.05479 0.23995 0.0091626 -0.050788 -0.080303 -0.07411 -0.019983 0.0029131 -0.0097855
2670 -0.08756 0.25553 0.0053936 -0.10371 -0.08815 -0.098062 -0.022269 0.020183 0.014852
2671 -0.059302 0.23643 -0.02345 -0.056891 -0.072254 -0.077934 -0.036922 -0.01052 -0.028037
2672 -0.04363 0.21127 -0.0027431 -0.16049 -0.072728 -0.042029 -0.0068235 0.035315 -0.002058
2673 -0.04554 0.26912 -0.014977 -0.084371 -0.044823 -0.029494 -0.014704 0.02818 0.014281
2674 -0.058403 0.30908 -0.018414 -0.069498 -0.072095 -0.069811 -0.022123 0.03634 -0.014012
2675 -0.018142 0.249 -0.013394 -0.13154 -0.083909 -0.095955 -0.021492 0.0082083 -0.025196
2676 -0.049199 0.27334 0.0032647 -0.1297 -0.054274 -0.026623 -0.01724 0.020298 -0.019238
2677 -0.039201 0.23564 -0.024105 -0.15972 -0.086811 -0.098726 -0.042973 0.051784 -0.016074
2678 -0.067458 0.30975 -0.028379 -0.13816 -0.073214 -0.028407 -0.021203 0.045976 -0.031777
2679 -0.0044902 0.31159 0.0077387 -0.050845 -0.061752 -0.081394 -0.011638 0.055671 0.023629
2680 -0.046279 0.25777 -0.051957 -0.16301 -0.1013 -0.1124 -0.035647 0.030422 -0.046948
2681 -0.053993 0.31138 -0.014033 -0.093821 -0.041756 -0.07299 -0.008212 0.039814 -0.0050171
2682 -0.068328 0.24615 -0.029598 -0.15546 -0.088446 -0.085046 -0.027831 -0.0077052 -0.018877
2683 -0.068998 0.23111 -0.029775 -0.095125 -0.083571 -0.058955 -0.043929 -0.0114 -0.047518
2684 -0.06032 0.26523 -0.032203 -0.109 -0.068246 -0.070142 -0.01313 0.02972 -0.021042
2685 -0.081039 0.21852 -0.048752 -0.17157 -0.088096 -0.084952 -0.048342 0.0012099 -0.0057108
2686 -0.063162 0.30431 0.009966 -0.11103 0.033466 0.034191 -0.0044131 0.018763 0.0067127
2687 -0.089682 0.16889 -0.045436 -0.13264 0.028508 0.0026531 -0.041644 0.014325 -0.040815
2688 -0.05551 0.16812 -0.00015974 -0.16915 0.011616 -0.01934 -0.023731 0.046779 0.0054936
2689 -0.060503 0.17453 -0.0097197 -0.052654 0.056895 -0.03873 -0.0308 3.5803e-05 -0.0097443
2690 -0.089905 0.13163 -0.038387 -0.1249 -0.027775 -0.026309 -0.047246 0.011852 -0.0046793
2691 -0.066667 0.12603 -0.036796 -0.069888 -0.033289 -0.027011 -0.028373 0.011875 -0.022735
2692 -0.071293 0.20628 0.0040974 -0.070573 -0.039955 -0.069791 -0.037907 0.029679 -0.026214
2693 -0.072957 0.22045 -0.046787 -0.18326 -0.059043 -0.096712 -0.033198 0.046636 -0.011193
2694 -0.10585 0.2245 -0.062476 -0.060658 -0.038801 -0.058278 -0.068937 0.030006 -0.046595
2695 -0.10355 0.20616 -0.034938 -0.15561 -0.073629 -0.0603 -0.024687 0.047598 -0.049167
2696 -0.028401 0.1699 -0.0080299 -0.1495 -0.053046 -0.066092 -0.014185 0.021514 -0.046084
2697 -0.064467 0.16033 -0.045997 -0.12005 -0.061809 -0.039324 -0.023947 0.017441 0.0090284
2698 -0.067398 0.16868 -0.028961 -0.16909 -0.050166 0.032787 -0.022745 -0.0047194 -0.029714
2699 -0.11255 0.11628 -0.06244 -0.16564 -0.054262 0.011099 -0.023269 -0.019855 -0.026121
2700 -0.065944 0.098709 -0.059101 -0.13848 -0.034221 0.034924 -0.02338 0.024768 -0.021195
2701 -0.074593 0.10189 -0.019687 -0.10823 -0.0074928 0.079022 -0.01369 0.012508 -0.031495
2702 -0.085713 0.099726 -0.025423 -0.12138 0.031871 -0.010149 -0.020275 0.0077505 -0.002718
2703 -0.077695 0.16205 -0.027232 -0.20893 0.072908 -0.024312 0.0029178 0.021758 0.0059152
2704 -0.073004 0.13189 -0.029357 -0.15781 0.051994 -0.074138 -0.013243 0.013079 -0.025308
2705 -0.12032 0.14907 -0.08752 -0.17116 0.021832 -0.035676 -0.055591 -0.018683 -0.053028
2706 -0.081801 0.16827 -0.032378 -0.12817 0.083122 -0.020007 -0.0096425 0.017824 -0.017089
2707 -0.085701 0.1155 -0.049572 -0.09172 0.085812 -0.054603 -0.010292 0.018622 -0.017741
2708 -0.051796 0.10414 -0.012132 -0.12013 0.034184 0.089077 -0.0055201 0.018774 0.0086842
2709 -0.054562 0.080726 -0.069559 -0.1297 -0.021927 0.085938 -0.028503 -0.0037769 -0.027014
2710 -0.038589 0.034824 -0.070932 -0.12946 -0.010586 0.033055 -0.039881 -0.030962 -0.035615
2711 -0.077869 0.10372 -0.02689 -0.14557 -0.050172 0.020953 -0.014338 -0.020017 -0.031686
2712 -0.042947 0.07602 -0.058238 -0.073753 0.016228 0.072592 -0.017118 0.0036566 -0.051138
2713 -0.078406 0.10792 -0.043458 -0.1152 0.012544 0.062529 -0.0030118 0.0015665 -0.013247
2714 -0.081802 0.086243 -0.01616 -0.12867 0.080805 0.12452 -0.011076 0.027162 -0.011978
2715 -0.020116 0.069702 -0.011837 -0.023878 0.15556 0.13984 -0.0041328 0.032021 0.040174
2716 -0.060378 0.069096 -0.035689 -0.15441 0.13798 0.10095 -0.015593 0.013124 0.0023309
2717 -0.048062 0.054154 -0.018528 -0.13999 0.12251 0.17393 -0.010855 0.029884 -0.015326
2718 -0.058241 0.036155 -0.041338 -0.1672 0.1018 0.13501 -0.035969 0.0036169 -0.027919
2719 -0.035066 0.059903 -0.026236 -0.082253 0.064145 0.1658 -0.010764 0.0043538 -0.01013
2720 -0.042706 0.019364 -0.064957 -0.17192 0.034064 0.19065 -0.028599 -0.0087532 -0.04214
2721 -0.037308 0.047261 -0.051207 -0.15899 0.036348 0.15262 -0.00019195 0.024009 0.011214
2722 -0.098701 0.03947 -0.058588 -0.1308 -0.0069866 0.15961 -0.035928 -0.029151 -0.075746
2723 -0.033061 0.064361 -0.010636 -0.08869 0.042354 0.2538 0.017256 0.02489 -0.0004887
2724 -0.037702 0.045298 -0.026757 -0.13502 0.090319 0.12717 -0.016342 -0.0051911 -0.029438
2725 -0.051159 0.012641 -0.048348 -0.13524 0.1318 0.17211 -0.033634 -0.0039879 -0.034368
2726 -0.048611 0.0072373 -0.046259 -0.12201 0.12481 0.143 -0.020948 -0.0057716 -0.07181
2727 -0.068771 0.018429 -0.032467 -0.13038 0.11511 0.12465 -0.025541 0.0083507 -0.016755
2728 -0.064493 0.0095326 -0.073881 -0.13697 0.095929 0.13102 -0.03161 -0.002567 -0.058575
2729 -0.036756 0.025565 -0.050401 -0.077988 0.1378 0.17283 -0.017166 -0.01907 -0.0035644
2730 -0.075453 0.033007 -0.047085 -0.028939 0.14287 0.20857 -0.0027633 0.0024387 0.0016174
2731 -0.076483 -0.041733 -0.067063 -0.082588 0.13364 0.20963 -0.040833 -0.012943 -0.016693
2732 -0.061406 -0.035647 -0.028503 0.019375 0.15301 0.20141 -0.030724 -0.01076 -0.061139
2733 -0.032957 0.025835 -0.046349 0.093371 0.12566 0.1865 -0.0083124 0.0044873 -0.035468
2734 -0.074906 -0.002274 -0.072717 0.047744 0.14867 0.21319 -0.016265 -0.016467 -0.029973
2735 -0.074978 -0.0081279 -0.048834 0.050977 0.13515 0.18896 -0.023113 -0.023204 -0.031746
2736 -0.10479 0.028399 -0.07009 0.21902 0.16351 0.1584 -0.014991 -0.0074905 -0.023188
2737 -0.054328 0.010134 -0.0547 0.047015 0.14456 0.13775 -0.01146 -0.015122 0.0052046
2738 -0.079494 -0.022659 -0.037779 0.056108 0.1605 0.18065 -0.014725 -0.029119 -0.066326
2739 0.023439 -0.019574 -0.055549 -0.028033 0.14526 0.19382 -0.016147 -0.032549 -0.041122
2740 0.051063 -0.029625 -0.05181 -0.12122 0.10094 0.14469 -0.022951 -0.035211 -0.054819
2741 0.0541 -0.0069878 -0.033902 -0.067548 0.11773 0.17118 -0.014009 0.0029955 0.012581
2742 0.066253 -0.053452 -0.065991 0.14406 0.13442 0.1848 -0.013977 -0.016981 -0.01697
2743 0.16253 -0.0029257 -0.04735 0.17165 0.16483 0.19638 -0.012684 -0.017855 -0.03711
2744 0.016851 -0.067034 -0.077461 0.087619 0.11487 0.047384 -0.034991 -0.033882 -0.070071
2745 0.046039 -0.029316 -0.043436 0.21424 0.14563 0.12983 -0.0032388 0.0067136 -0.041389
2746 0.04997 -0.03713 -0.052754 0.19045 0.18048 0.1834 -0.0045359 -0.0016474 -0.040735
2747 0.00082772 -0.072259 -0.059436 0.23119 0.14515 0.15871 -0.023375 -0.017819 -0.06818
2748 0.12792 -0.038127 -0.045638 0.20583 0.15519 0.1367 -0.021493 -0.020081 -0.043736
2749 0.16892 -0.045172 -0.046327 0.22686 0.12206 0.17835 -0.026086 -0.030828 -0.037119
2750 0.17988 -0.03923 -0.030563 0.29349 0.14821 0.17642 -0.011668 -0.017191 -0.047071
2751 0.22221 -0.067024 -0.063864 0.24813 0.15953 0.15733 -0.025955 -0.0096217 -0.054721
2752 0.20783 -0.052004 -0.05711 0.29398 0.1447 0.17947 -0.019847 -0.018524 -0.021013
2753 0.19298 -0.055713 -0.066559 0.29881 0.12977 0.11393 -0.028243 -0.027389 -0.034597
2754 0.23458 -0.073668 -0.047539 0.27226 0.11358 0.12468 -0.010525 -0.0090537 -0.046691
2755 0.29732 -0.035727 -0.037758 0.31656 0.12373 0.12596 0.030263 -0.019428 -0.03277
2756 0.23787 -0.11401 -0.044658 0.25958 0.041335 0.1078 -0.019805 -0.051695 -0.044463
2757 0.28306 -0.051138 0.026114 0.36218 0.063067 0.14759 -0.0028594 -0.021852 -0.050315
2758 0.31234 -0.065225 0.065858 0.39015 0.096579 0.19159 0.02067 -0.013364 -0.0081021
2759 0.29647 -0.081245 0.042994 0.28597 0.1105 0.18671 0.0097829 -0.024425 -0.036989
2760 0.25117 -0.09403 0.044512 0.28519 0.083679 0.12735 0.0019031 -0.037945 -0.025485
2761 0.2309 -0.07345 -0.0069089 0.29881 0.092457 0.12471 0.005878 -0.02435 -0.040535
2762 0.30604 -0.039445 0.031493 0.34502 0.10904 0.1568 0.0083998 -0.019651 -0.00437
2763 0.25319 -0.043639 -0.047073 0.31527 0.075831 0.10568 -0.0047548 -0.04621 -0.033471
2764 0.33968 -0.044188 -0.010725 0.34536 0.070077 0.1445 0.010896 -0.001511 -0.014419
2765 0.26381 -0.078675 -0.023931 0.34879 0.068804 0.1554 0.004697 -0.013947 -0.042667
2766 0.32138 -0.070586 -0.02619 0.33263 0.056847 0.13677 0.026435 -0.02465 0.028174
2767 0.25194 -0.068509 -0.082569 0.35059 0.062955 0.053512 0.0053052 -0.04817 -0.025785
2768 0.32928 -0.065037 -0.014123 0.34646 0.044914 0.13001 0.0012586 -0.022718 -0.037098
2769 0.29046 -0.078689 -0.013504 0.35873 0.043272 0.060638 -0.0061391 -0.054249 -0.03818
2770 0.31604 -0.074353 -0.03538 0.37591 0.0586 0.13712 -0.0029553 -0.0083878 0.0058969
2771 0.37808 -0.086348 -0.0097285 0.37557 0.075643 0.12928 0.018666 -0.028883 -0.030088
2772 0.3338 -0.08936 0.025973 0.41274 0.052715 0.17647 0.0037404 -0.01224 -0.0034405
2773 0.26296 -0.11598 -0.007526 0.2704 0.01028 0.067141 -0.030846 -0.059151 -0.027971
2774 0.3161 -0.12332 0.047006 0.38452 0.040877 0.067899 -0.00061627 -0.039424 -0.019961
2775 0.27924 -0.13163 0.049175 0.33496 0.031533 0.044424 -0.01486 -0.030833 -0.0087994
2776 0.34771 -0.13132 0.081189 0.33221 0.028686 0.086449 0.014325 -0.016281 -0.0165
2777 0.35312 -0.075745 0.034237 0.37943 0.035905 0.083211 0.014932 -0.029943 -0.019306
2778 0.32022 -0.13401 -0.042413 0.3068 0.00029762 0.050636 0.0065331 -0.033562 -0.028856
2779 0.3506 -0.12282 -0.032026 0.33792 0.0032985 0.028061 -0.0023934 -0.057325 -0.02913
2780 0.35322 -0.12017 -0.046648 0.30597 0.034388 0.066289 0.015005 -0.026413 -0.023497
2781 0.33658 -0.11803 -0.032894 0.29058 0.049433 0.012815 0.021941 -0.047398 -0.030064
2782 0.32011 -0.093233 -0.002156 0.26016 0.04174 0.065062 0.029718 -0.01145 -0.012101
2783 0.34983 -0.096186 -0.00050499 0.25632 0.022571 0.02969 0.032916 -0.030586 -0.051527
2784 0.33448 -0.10153 0.0056562 0.23057 0.035583 0.068766 0.035459 -0.030501 -0.016247
2785 0.3563 -0.090019 0.039388 0.20839 0.013419 0.025292 0.022226 -0.033953 -0.052732
2786 0.24402 -0.095414 0.041405 0.20118 0.023061 0.013789 0.017774 -0.032463 -0.023267
2787 0.26805 -0.1301 0.097092 0.24547 0.014879 0.029826 0.026001 -0.033839 0.001706
2788 0.2566 -0.091554 0.10233 0.2218 0.023034 0.024905 0.020943 -0.025439 -0.041871
2789 0.27193 -0.088704 0.14204 0.19513 0.0031614 0.0326 0.028946 -0.016517 0.013114
2790 0.23561 -0.10741 0.065722 0.14455 -0.023976 0.016986 -0.0097622 -0.038637 -0.043537
2791 0.19706 -0.11139 0.052232 0.22499 -0.032024 0.010408 0.0013599 -0.041612 -0.037548
2792 0.21807 -0.14099 0.0061605 0.14909 -0.018866 0.0043796 -0.010577 -0.034751 -0.01886
2793 0.20069 -0.12766 0.033219 0.20191 0.0054873 0.038987 0.0058328 -0.032258 -0.015162
2794 0.16735 -0.18305 -0.034102 0.12755 -0.0085847 -0.030021 -0.022264 -0.058465 -0.049969
2795 0.2223 -0.11242 -0.0074212 0.11359 -0.036804 -0.02949 0.01038 -0.05731 -0.024255
2796 0.19419 -0.10782 0.024402 0.13958 -0.013829 -0.029025 0.021191 -0.042613 0.0034643
2797 0.20286 -0.15726 0.0054343 0.23585 0.00092871 0.047672 0.018402 -0.041123 0.033121
2798 0.19342 -0.11984 0.0096629 0.19461 -0.013723 0.050914 0.042452 -0.042234 -0.026316
2799 0.17089 -0.12711 0.016268 0.12767 -0.017157 0.0032099 0.034506 -0.02653 -0.012035
2800 0.16457 -0.1214 0.067249 0.2216 -0.022439 -0.024264 0.037938 -0.019501 -0.025534
2801 0.15692 -0.1288 0.080458 0.0721 -0.031594 -0.02729 0.0084036 -0.050805 -0.064413
2802 0.15732 -0.12836 0.094739 0.11127 -0.019833 0.039256 0.027039 -0.044755 -0.0076583
2803 0.20131 -0.093299 0.13155 0.079739 -0.036045 -0.06909 0.055332 -0.016296 0.010275
2804 0.17074 -0.12716 0.10888 0.10814 -0.016476 -0.015312 0.0085617 -0.028411 -0.0098403
2805 0.14211 -0.12042 0.088133 0.109 -0.033182 -0.012798 0.0064307 -0.045753 -0.02501
2806 0.18297 -0.13355 0.072212 0.021354 -0.060994 -0.0045607 0.015882 -0.035452 -0.053121
2807 0.10423 -0.16904 -0.014263 0.057726 -0.046195 0.020037 0.00054184 -0.05861 -0.079923
2808 0.12605 -0.13366 0.0041955 0.11283 -0.0096473 -0.049321 -0.0010912 -0.035219 -0.041259
2809 0.10171 -0.16636 -0.02496 0.069096 -0.04143 -0.047488 -0.0076112 -0.065192 -0.046372
2810 0.1753 -0.13183 0.034603 0.052334 -0.023463 -0.057206 0.010743 -0.025196 -0.0192
2811 0.13174 -0.1561 0.031321 0.087446 -0.0091814 -0.0038715 0.010869 -0.034568 0.0036224
2812 0.14979 -0.10591 0.028499 0.066549 -0.043056 -0.01001 0.019828 -0.00053401 0.0039975
2813 0.10254 -0.19768 0.0061782 -0.005981 -0.043913 -0.040565 0.00010566 -0.048431 -0.065794
2814 0.16645 -0.11374 0.064187 0.067367 -0.022127 -0.0041801 0.041243 -0.015685 0.0029646
2815 0.13979 -0.12871 0.12085 0.034353 -0.011938 0.0021543 0.038857 -0.034568 -0.046169
2816 0.11234 -0.11215 0.13504 0.071692 -0.037091 -0.038721 0.062298 -0.016004 0.029965
2817 0.080938 -0.14164 0.11308 0.067152 -0.034684 -0.0044314 0.023004 -0.040441 -0.050106
2818 0.14838 -0.095139 0.14243 0.12275 -0.020841 0.012469 0.050968 -0.014326 0.010001
2819 0.14508 -0.14589 0.11771 0.079168 -0.034491 -0.011521 0.040085 -0.038085 -0.017256
2820 0.059059 -0.1062 0.070295 0.030928 -0.021874 -0.026979 0.045819 -0.030271 -0.027577
2821 0.083874 -0.13018 0.040706 0.047722 -0.061792 -0.021503 0.0056323 -0.036601 -0.014996
2822 0.12214 -0.12554 0.05723 0.075768 -0.05495 -0.046233 0.0492 -0.022847 -0.0028062
2823 0.054296 -0.15374 0.0076823 -0.021222 -0.10312 -0.062362 0.0082549 -0.047753 -0.072246
2824 0.094851 -0.11089 0.085424 0.031404 0.00072431 0.020539 0.018927 -0.029603 -0.015671
2825 0.10997 -0.10335 0.062428 0.082263 -0.018961 -0.028418 0.033571 -0.043663 -0.025691
2826 0.065538 -0.12295 0.061881 0.025395 -0.040498 -0.061207 0.013054 -0.052857 -0.0078565
2827 0.032906 -0.10158 0.072177 0.046986 -0.043525 0.0042165 0.018852 -0.060716 -0.07647
2828 0.11126 -0.1075 0.10862 0.034423 -0.063748 -0.03544 0.014768 -0.034155 -0.013713
2829 0.067248 -0.10615 0.12425 0.024251 -0.035828 -0.011974 0.022181 -0.045086 -0.024168
2830 0.058789 -0.11384 0.12303 0.016502 -0.029592 -0.039529 0.011201 -0.035058 -0.025682
2831 0.08408 -0.13395 0.093052 -0.0086097 -0.055216 -0.052931 0.0094461 -0.05658 -0.040074
2832 0.074692 -0.16425 0.054561 -0.030531 -0.045352 -0.050831 0.025115 -0.032369 -0.05468
2833 0.02685 -0.15077 0.033665 0.010549 -0.062678 -0.061788 0.0066188 -0.054485 -0.044856
2834 0.079931 -0.12795 0.086218 0.014554 -0.023994 -0.054111 0.038132 -0.059465 -0.032218
2835 0.057811 -0.12698 0.01881 -0.037931 -0.050254 -0.048512 0.027742 -0.049304 -0.0098395
2836 0.069356 -0.14743 0.047348 0.026626 -0.048622 -0.074016 0.024867 -0.038961 -0.0086327
2837 0.071084 -0.047779 0.076658 -0.0038081 -0.04833 -0.043189 0.032642 -0.046158 -0.0067786
2838 0.029615 -0.067741 0.070026 0.010143 -0.04187 -0.041523 0.025928 -0.04388 -0.025059
2839 0.056931 -0.090078 0.11751 -0.018837 -0.067258 -0.098388 0.041857 -0.053424 0.019814
2840 0.048326 -0.11253 0.12666 0.0057187 -0.055083 -0.065544 0.019789 -0.039676 -0.042872
2841 0.0057153 -0.13435 0.10326 -0.012099 -0.091302 -0.11771 -0.012988 -0.068638 -0.060373
2842 0.021092 -0.099042 0.12174 -0.02636 -0.043306 -0.020942 0.01584 -0.04379 -0.0093156
2843 0.00172 -0.11875 0.036399 0.00085652 -0.069713 -0.11852 -0.0082085 -0.070033 -0.039107
2844 0.0017884 -0.14536 0.031424 -0.046657 -0.056833 -0.065001 -0.012531 -0.061121 -0.047734
2845 0.063345 -0.083985 0.098718 0.00065183 -0.020404 -0.048179 0.035623 -0.028216 0.023284
2846 0.014405 -0.057173 0.086583 0.018783 -0.042365 -0.048463 0.013042 -0.050168 -0.028716
2847 -0.021528 -0.0097948 0.047514 -0.044356 -0.067821 -0.054754 -0.0017748 -0.052283 -0.051131
2848 -0.015276 0.032869 0.078768 -0.050488 -0.083609 -0.087717 0.01563 -0.042655 -0.038696
2849 -0.026123 -0.07948 0.070325 -0.094761 -0.073446 -0.08641 0.018929 -0.071356 -0.045248
2850 0.014124 -0.039456 0.093767 -0.01234 -0.031328 -0.050872 0.031101 -0.030294 -0.018986
2851 -0.013805 -0.078127 0.058875 -0.0751 -0.059553 -0.053718 0.011715 -0.055409 -0.040462
2852 0.022853 -0.050055 0.092389 0.0072958 -0.037931 -0.058303 0.024381 -0.055717 -0.007748
2853 -0.036156 -0.12559 0.030548 -0.067898 -0.083743 -0.12579 -0.0091428 -0.054776 -0.047686
2854 -0.0079276 -0.031258 0.042458 -0.069822 -0.097868 -0.16034 -0.0035518 -0.07614 -0.060851
2855 -0.037733 0.043651 0.057536 -0.060059 -0.065006 -0.084366 -0.0082931 -0.04567 -0.038017
2856 -0.0018678 0.070589 0.052278 -0.049381 -0.053164 -0.070621 -0.014347 -0.052139 -0.029769
2857 0.00095451 0.11511 0.12836 -0.016771 -0.036635 -0.070296 0.0041255 -0.0055384 0.015095
2858 -0.048581 0.1007 0.042445 -0.04727 -0.075137 -0.081133 -0.0013957 -0.055423 -0.072096
2859 -0.0013831 0.086878 0.094666 -0.013748 -0.05684 -0.09942 0.01015 -0.034738 0.015344
2860 -0.01945 0.097277 0.056637 0.021766 -0.031862 -0.090907 -0.023723 -0.053121 -0.030046
2861 0.00617 0.18304 0.091266 -0.056044 -0.048099 -0.036909 0.011826 -0.053626 -0.038529
2862 -0.036484 0.13088 0.063976 -0.074594 -0.058595 -0.092071 0.0076887 -0.04842 -0.044573
2863 0.016133 0.13402 0.098816 -0.060151 -0.060945 -0.10101 0.0092254 -0.028178 -0.037657
2864 -0.023566 0.11572 0.024612 -0.09746 -0.066615 -0.087159 -0.012519 -0.049983 -0.041262
2865 -0.029537 0.21652 0.057736 -0.077585 -0.097608 -0.13224 0.0067743 -0.041402 -0.029296
2866 -0.013398 0.253 0.0823 -0.098729 -0.080327 -0.098001 0.033526 -0.035122 -0.018203
2867 -0.098585 0.16293 0.028445 -0.11604 -0.091527 -0.082706 -0.017652 -0.058802 -0.049473
2868 -0.019786 0.227 0.062211 -0.09198 -0.088618 -0.11671 0.013075 -0.045063 -0.0031339
2869 -0.01525 0.16626 0.039907 -0.060912 -0.084134 -0.099448 -0.015346 -0.072739 -0.036102
2870 -0.023223 0.22187 0.064459 -0.10991 -0.075488 -0.06873 -0.014985 -0.057791 -0.013047
2871 -0.065205 0.23762 0.056188 -0.068903 -0.056409 -0.10182 -0.012384 -0.048308 -0.0086391
2872 -0.0292 0.22679 0.057818 -0.016761 -0.064821 -0.075327 -0.021868 -0.045574 -0.0086146
2873 -0.045221 0.25338 0.01157 -0.046258 -0.063382 -0.10964 -0.011403 -0.037005 -0.069027
2874 -0.039641 0.23396 0.0035744 -0.098026 -0.079735 -0.1045 -0.0128 -0.031299 0.017305
2875 -0.074959 0.26119 -0.0023709 -0.063464 -0.06996 -0.081065 -0.017989 -0.050787 -0.067091
2876 -0.025197 0.25773 0.036073 -0.15013 -0.11667 -0.095031 -0.012298 -0.023064 -0.05075
2877 -0.039878 0.31404 0.070028 -0.054835 -0.081789 -0.074601 -0.0017608 -0.014035 0.016021
2878 0.013516 0.23326 0.02107 -0.10824 -0.11428 -0.11755 -0.0037908 -0.038171 -0.034704
2879 -0.042137 0.22479 0.039711 -0.096492 -0.055717 -0.13836 -0.021816 -0.052381 -0.036615
2880 -0.076863 0.22613 -0.00173 -0.11396 -0.11942 -0.12358 -0.029702 -0.044449 -0.080971
2881 -0.039206 0.25321 0.038975 -0.11177 -0.055885 -0.10323 -0.0097262 -0.034269 -0.071651
2882 -0.027569 0.24756 0.045094 -0.10272 -0.083196 -0.13526 -0.012506 -0.040892 -0.054345
2883 -0.059151 0.26993 0.013037 -0.1365 -0.083529 -0.1568 -0.023849 -0.037022 -0.01543
2884 -0.039265 0.26507 0.03401 -0.10807 -0.040196 -0.088262 -0.0078974 -0.01771 -0.021156
2885 -0.062986 0.22202 -0.0056074 -0.074669 -0.096666 -0.18229 -0.04324 -0.047849 -0.036168
2886 -0.071811 0.2379 0.0072853 -0.097308 -0.07238 -0.11509 -0.029211 -0.028575 -0.025617
2887 -0.031734 0.22431 0.00025418 -0.15999 -0.085674 -0.10821 -0.034187 -0.025132 -0.033901
2888 -0.093025 0.2486 -0.0016999 -0.07822 -0.085813 -0.10221 -0.042892 -0.023 -0.023104
2889 -0.048568 0.28805 0.011866 -0.11484 -0.069453 -0.064091 -0.015287 0.0118 0.00085817
2890 -0.037885 0.25475 0.048482 -0.043637 -0.053127 -0.059158 -0.0042484 -0.0023692 -0.018302
2891 -0.084581 0.222 -0.0089434 -0.068282 -0.087665 -0.09537 -0.033504 0.00016309 -0.040637
2892 -0.090552 0.24242 -0.02286 -0.053298 -0.098618 -0.095673 -0.03173 -0.027614 -0.048457
2893 -0.071026 0.15941 -0.0098643 -0.13161 -0.080024 -0.093183 -0.028284 -0.020287 0.00064251
2894 -0.065679 0.15336 0.00695 -0.09657 -0.1003 -0.13876 -0.01457 -0.012652 -0.026584
2895 -0.034724 0.20994 0.016021 -0.11634 -0.068396 -0.12638 0.0018702 0.014764 0.016451
2896 -0.064664 0.15325 -0.018049 -0.15896 -0.10375 -0.12376 -0.010711 -0.0097839 -0.053638
2897 -0.050785 0.12334 -0.013965 -0.15319 -0.067479 -0.12792 -0.024067 -0.00057346 -0.012532
2898 -0.059409 0.18028 -0.0090267 -0.10244 -0.10817 -0.11495 -0.025287 0.030118 -0.035229
2899 -0.073243 0.17238 -0.021584 -0.096921 -0.094884 -0.11871 -0.031738 0.018649 -0.030409
2900 -0.051205 0.14155 -0.007708 -0.11825 -0.089578 -0.11158 -0.032556 -0.017151 -0.043585
2901 -0.060865 0.16779 -0.01142 -0.04685 -0.036851 -0.08618 -0.031724 -0.0049775 -0.066613
2902 -0.10925 0.078645 -0.04329 -0.027052 -0.15489 -0.15875 -0.063256 -0.037834 -0.072177
2903 -0.084589 0.13877 -0.02316 0.023737 -0.085702 -0.095088 -0.043379 -0.022147 -0.029838
2904 -0.1061 0.078014 -0.064027 -0.0062597 -0.10108 -0.081312 -0.052299 -0.049067 -0.089147
2905 -0.1225 0.088428 -0.029108 -0.033559 -0.074238 -0.13149 -0.046863 -0.018305 -0.057269
2906 -0.099211 0.12341 -0.017596 -0.027675 -0.091485 -0.091589 -0.023423 0.011233 -0.042863
2907 -0.1143 0.10138 -0.051473 -0.07163 -0.11163 -0.15076 -0.055158 -0.016048 -0.061491
2908 -0.089874 0.069982 -0.05376 -0.062228 -0.096587 -0.10415 -0.065613 -0.0049413 -0.032321
2909 -0.12661 0.07303 -0.059231 -0.079196 -0.095953 -0.063194 -0.043895 0.022731 -0.047299
2910 -0.077361 0.080364 -0.049823 -0.07 -0.076548 -0.11763 -0.054898 0.023111 -0.059759
2911 -0.054652 0.10801 -0.026992 -0.045178 -0.088493 -0.11451 -0.03522 0.016621 -0.016671
2912 -0.10546 0.064309 -0.029427 -0.09258 -0.070349 -0.0497 -0.030026 0.0075365 -0.029335
2913 -0.054352 0.12231 0.0035707 -0.045604 -0.045038 -0.058871 -0.027423 0.031387 -0.036601
2914 -0.098417 0.076886 -0.055777 -0.10388 -0.058843 -0.11347 -0.029447 0.0013943 -0.068283
2915 -0.098696 0.12694 -0.029131 -0.12339 -0.078736 -0.076278 -0.031366 0.013495 -0.030923
2916 -0.059733 0.032691 -0.012408 -0.10088 -0.071333 -0.078642 -0.026077 0.04722 -0.057477
2917 -0.091534 0.084173 0.003942 -0.10771 -0.099232 -0.10298 -0.016573 0.03759 -0.028297
2918 -0.073973 0.092064 -0.029743 -0.10613 -0.095906 -0.13096 -0.025376 0.045831 -0.046558
2919 -0.12759 0.062881 -0.010656 -0.053252 -0.11728 -0.089215 -0.037808 0.033738 -0.042495
2920 -0.10935 0.052522 -0.053276 -0.10389 -0.08878 -0.074235 -0.052762 0.039472 -0.0085367
2921 -0.090613 0.047051 -0.026802 -0.15866 -0.093062 -0.1227 -0.044795 -0.0019515 -0.023054
2922 -0.072298 0.05026 -0.036619 -0.055015 -0.098759 -0.092159 -0.035334 0.0078903 -0.025779
2923 -0.1093 -0.00064787 -0.014462 -0.10189 -0.085248 -0.084793 -0.051542 0.010617 -0.038521
2924 -0.11867 0.035353 -0.037839 -0.1175 -0.087779 -0.093635 -0.060373 0.035415 -0.0037974
2925 -0.11102 0.049928 -0.04987 -0.083036 -0.098139 -0.081753 -0.044142 0.017507 -0.056506
2926 -0.086987 0.026444 -0.0069245 -0.072606 -0.095105 -0.098214 -0.035555 0.044558 0.017358
2927 -0.0784 0.0053893 -0.016446 -0.087716 -0.085388 -0.096305 -0.027073 0.038423 -0.039025
2928 -0.10307 0.033794 -0.043561 -0.079021 -0.11093 -0.11566 -0.041769 0.014151 -0.073099
2929 -0.12379 0.047294 -0.048858 -0.12572 -0.1175 -0.13601 -0.060762 0.024701 -0.034026
2930 -0.14074 0.0066567 -0.051268 -0.068103 -0.080334 -0.11307 -0.048825 0.018771 -0.042996
2931 -0.10115 0.010643 -0.065407 -0.087373 -0.10651 -0.086623 -0.043016 0.012649 -0.044906
2932 -0.090609 0.0077261 -0.058626 -0.098682 -0.091302 -0.098163 -0.039042 0.018037 -0.065142
2933 -0.097582 -0.017162 -0.060281 -0.046411 -0.0907 -0.089385 -0.050079 0.028433 0.013743
2934 -0.12655 -0.012645 -0.045774 -0.12345 -0.11157 -0.069032 -0.044381 0.00052214 -0.032061
2935 -0.095177 0.02191 -0.064224 -0.15738 -0.12381 -0.11885 -0.054748 0.010969 -0.062948
2936 -0.09297 -0.0053252 -0.066499 -0.1276 -0.11697 -0.050539 -0.041374 0.026881 -0.055784
2937 -0.10779 -0.034856 -0.059373 -0.10166 -0.11257 -0.045074 -0.053424 0.012143 -0.074074
2938 -0.10366 0.011531 -0.024784 0.034772 -0.10373 -0.040792 -0.039852 0.023548 -0.010326
2939 -0.10923 -0.038655 -0.057118 0.085426 -0.11053 -0.044292 -0.055787 0.0013484 0.019328
2940 -0.12947 -0.00064712 -0.039161 0.10942 -0.095005 -0.058733 -0.051287 0.0004313 -0.0035711
2941 -0.16472 -0.01696 -0.081893 0.03953 -0.1326 -0.1062 -0.052119 0.013449 -0.00044846
2942 -0.12676 0.01741 -0.052683 0.087497 -0.091596 -0.06921 -0.048682 0.00082399 -0.012454
2943 -0.098369 0.039199 -0.054139 0.049569 -0.079336 -0.055657 -0.046277 0.017985 0.030682
2944 -0.13105 -0.026605 -0.066487 0.17665 -0.10999 -0.0046252 -0.05438 0.0056054 -0.0026254
2945 -0.12411 -0.02613 -0.078326 0.13133 -0.12964 -0.026714 -0.043014 0.015786 -0.012237
2946 -0.073933 -0.021049 -0.081753 0.0963 -0.1384 -0.013594 -0.076715 0.018024 -0.018228
2947 -0.11374 -0.015798 -0.04223 0.11617 -0.096038 -0.0019533 -0.051704 0.044417 -0.013262
2948 -0.12883 -0.054548 -0.067912 0.057567 -0.12615 -0.078256 -0.059801 0.04882 -0.022012
2949 -0.096001 -0.01089 -0.052505 0.050197 -0.10795 -0.033994 -0.05545 0.035269 -0.031931
2950 -0.11949 -0.024986 -0.090863 0.13 -0.087973 -0.085568 -0.063892 0.034636 -0.011705
2951 -0.12302 -0.030092 -0.081099 0.15126 -0.089391 -0.084287 -0.049865 0.0083842 -0.0022415
2952 -0.1305 -0.061319 -0.071006 0.24019 -0.10788 -0.054826 -0.061605 0.0092607 0.0033349
2953 -0.085507 -0.031001 -0.049926 0.30396 -0.056015 0.026703 -0.03412 0.019134 0.016766
2954 -0.085995 -0.039699 -0.066 0.13595 -0.088755 -0.017569 -0.047863 0.0080562 -0.00036327
2955 -0.12958 -0.05066 -0.092501 0.20605 -0.12143 0.039978 -0.063948 -0.011069 0.0078095
2956 -0.12766 -0.049993 -0.068215 0.27505 -0.086832 -0.0083688 -0.07518 -0.01539 0.00054192
2957 -0.12103 -0.043373 -0.067006 0.25652 -0.099199 -0.046748 -0.063586 0.0039887 0.0087107
2958 -0.12357 -0.072121 -0.10119 0.27488 -0.14063 -0.072416 -0.067681 -0.015773 -0.011909
2959 -0.061947 -0.061139 -0.067579 0.22188 -0.089926 -0.051134 -0.060122 -0.034615 -0.034439
2960 -0.099758 -0.038458 -0.096862 0.21974 -0.076364 -0.051787 -0.058263 -0.00083832 0.015494
2961 -0.11229 -0.081725 -0.083816 0.22148 -0.0065905 0.050029 -0.05499 -0.0058324 0.023947
2962 -0.1091 -0.071669 -0.060535 0.26241 0.022159 0.025233 -0.06357 0.01189 0.033518
2963 -0.12023 -0.099002 -0.072362 0.25939 -0.0097832 0.053083 -0.070324 0.0039747 0.021873
2964 -0.15855 -0.06612 -0.10431 0.18416 -0.073589 0.0078583 -0.077991 0.0075848 -0.031257
2965 -0.1039 -0.029588 -0.067654 0.39843 -0.019523 0.077842 -0.045719 0.043694 0.031551
2966 -0.14379 -0.11318 -0.10775 0.27825 -0.085827 -0.036981 -0.080796 0.00075249 0.0066974
2967 -0.13684 -0.10886 -0.088226 0.30092 -0.077394 0.036824 -0.056489 0.014253 0.088322
2968 -0.12577 -0.077292 -0.07591 0.31622 -0.064096 -0.0024335 -0.049982 0.016424 0.047169
2969 -0.10403 -0.1143 -0.10565 0.20917 -0.093197 -0.0093145 -0.065807 -0.0055363 0.039632
2970 -0.11651 -0.044647 -0.088405 0.27114 -0.061227 0.027111 -0.047106 0.03499 0.096229
2971 -0.099904 -0.094432 -0.043611 0.19878 -0.0972 0.041887 -0.050074 -0.0015659 0.057639
2972 -0.082156 -0.084084 -0.055543 0.31993 -0.071253 0.082439 -0.044328 -0.00073125 0.077157
2973 -0.085229 -0.045666 -0.059875 0.32753 -0.049235 0.081653 -0.040396 -0.015978 -0.009658
2974 -0.082298 -0.10605 -0.097206 0.26455 -0.071495 0.0087569 -0.062472 -0.0092178 0.014038
2975 -0.067352 -0.11523 -0.089902 0.28537 -0.05222 0.031557 -0.070101 -0.011767 -0.012898
2976 0.055815 -0.093889 -0.060106 0.31159 -0.047446 0.013172 -0.043293 -0.013236 -0.005995
2977 -0.0016463 -0.10454 -0.065988 0.26282 -0.053031 -0.017982 -0.052325 0.028803 0.018681
2978 -0.048948 -0.10891 -0.070358 0.24853 -0.070202 0.053726 -0.056246 0.025288 0.00018095
2979 -0.069813 -0.045167 -0.070179 0.31126 -0.010018 0.047165 -0.049722 0.024433 0.014327
2980 -0.092479 -0.088768 -0.066632 0.17633 -0.033069 0.05505 -0.043469 0.040939 0.0088239
2981 -0.057506 -0.079985 -0.048347 0.13782 -0.0092328 0.092547 -0.051872 0.015656 0.0070649
2982 -0.030395 -0.050053 -0.034197 0.2296 0.031117 0.099436 -0.02025 0.059614 0.080781
2983 -0.014517 -0.099751 -0.090896 0.14067 -0.033547 0.077863 -0.044005 0.046236 0.049013
2984 0.051519 -0.073488 -0.080245 0.11084 -0.045076 0.077953 -0.038068 0.024833 0.065822
2985 0.035674 -0.12869 -0.12587 0.11532 -0.048821 0.082411 -0.050892 0.008231 0.041573
2986 0.057058 -0.12125 -0.098502 0.16273 -0.005227 0.09693 -0.041199 0.026289 0.058485
2987 0.019832 -0.11622 -0.1145 0.10408 -0.051772 0.078237 -0.062889 0.015211 0.079064
2988 -0.033056 -0.15196 -0.08871 0.05046 -0.034848 0.036187 -0.067125 0.02717 0.04043
2989 -0.017102 -0.11637 -0.062889 0.18112 -0.057561 0.02388 -0.055847 0.040214 0.078877
2990 0.063481 -0.079063 -0.056685 0.32357 -0.0051395 0.063385 -0.045875 0.040644 0.040067
2991 0.094939 -0.11026 -0.08924 0.23458 0.019767 -0.01288 -0.045333 0.045521 0.035958
2992 0.14498 -0.11736 -0.077445 0.24837 0.0575 -0.0014205 -0.0396 0.046655 0.066124
2993 0.13162 -0.12599 -0.063435 0.27504 0.10248 0.096487 -0.036243 0.047677 0.019794
2994 0.1315 -0.11378 -0.074706 0.23787 0.012446 0.056001 -0.060555 0.019075 0.040184
2995 0.10632 -0.086635 -0.10171 0.24209 0.084961 0.068413 -0.0564 0.031411 0.014562
2996 0.13003 -0.11766 -0.057273 0.34105 0.058267 0.11029 -0.033477 0.041986 0.036984
2997 0.13405 -0.13254 -0.098731 0.21899 0.035372 0.011211 -0.053602 0.016296 0.012906
2998 0.12828 -0.11973 -0.095191 0.15217 -0.00069899 0.042611 -0.042048 0.033355 -0.010682
2999 0.18197 -0.088054 -0.085653 0.20742 -0.014297 0.038761 -0.045765 0.020937 0.0039757
3000 0.17261 -0.11248 -0.066951 0.21249 0.011085 0.10081 -0.050954 0.018304 0.00094084
3001 0.16932 -0.129 -0.072105 0.24165 0.040473 0.13504 -0.02283 0.044777 0.038449
3002 0.20774 -0.12714 -0.071047 0.296 0.034175 0.14244 -0.047998 0.058897 0.0043451
3003 0.15883 -0.11783 -0.090461 0.28498 0.070404 0.11716 -0.026553 0.044287 -0.00048241
3004 0.17128 -0.11807 -0.088232 0.29974 0.082506 0.083114 -0.04853 0.025202 -0.011616
3005 0.1782 -0.13749 -0.087691 0.21765 0.10092 0.052676 -0.047244 0.021183 0.018332
3006 0.19844 -0.065223 -0.041609 0.40004 0.16583 0.16268 -0.017916 0.0307 0.025368
3007 0.17701 -0.095684 -0.10046 0.24435 0.076021 0.054572 -0.03737 0.005402 -0.019183
3008 0.20422 -0.080884 -0.10245 0.17037 0.066753 0.062358 -0.042269 0.024346 0.045976
3009 0.22566 -0.022733 -0.071333 0.18368 0.095509 0.13214 -0.02241 0.035469 0.04548
3010 0.1616 -0.022147 -0.097456 0.16908 0.035667 0.096441 -0.050046 0.011511 0.018419
3011 0.24314 -0.011024 -0.03966 0.093279 0.034077 0.093346 -0.011864 0.03305 -0.0088716
3012 0.22054 -0.044824 -0.061054 0.071826 0.0034097 0.052299 -0.042721 0.018929 -0.027251
3013 0.17209 -0.05537 -0.073288 0.069598 0.016175 0.057959 -0.025761 0.036159 4.9006e-05
3014 0.20413 -0.076465 -0.090417 0.13308 0.036194 0.018952 -0.059439 0.011451 -0.023137
3015 0.20394 -0.083812 -0.11422 0.11207 0.10593 0.11415 -0.040692 0.021786 0.011093
3016 0.23841 -0.11699 -0.099765 0.10757 0.095773 0.047274 -0.074223 0.0026518 -0.032411
3017 0.21489 -0.083793 -0.10632 0.066532 0.11284 0.037574 -0.059458 -0.033083 -0.06715
3018 0.24911 0.050621 -0.063526 0.15868 0.11895 0.10116 -0.03167 0.0081763 0.02907
3019 0.20685 0.017666 -0.093203 0.067207 0.12378 0.042844 -0.05408 -0.014356 -0.034802
3020 0.16068 0.014296 -0.10133 0.06426 0.12504 0.074252 -0.072054 -0.034754 -0.038132
3021 0.13015 0.065542 -0.12336 0.014617 0.077451 0.034169 -0.065205 -0.021705 -0.029148
3022 0.21408 0.079533 -0.072088 0.10813 0.15321 0.051014 -0.045157 0.00029791 -0.035817
3023 0.11567 0.10744 -0.085291 0.10248 0.13625 0.0095715 -0.045074 0.0043804 -0.013841
3024 0.18039 0.022659 -0.10222 0.10912 0.12309 0.074735 -0.040276 0.0033449 -0.041117
3025 0.17242 -0.00017532 -0.10025 0.13021 0.11904 0.067919 -0.037496 0.00099288 -0.0054884
3026 0.21774 -0.013098 -0.10125 0.070715 0.14719 0.03188 -0.058934 0.0028575 -0.012188
3027 0.16501 -0.048235 -0.098208 0.035467 0.13565 0.016672 -0.062802 -0.0012375 -0.037365
3028 0.12002 0.028247 -0.11873 0.0086897 0.090762 0.0052123 -0.06777 -0.0075417 -0.028829
3029 0.13973 0.082599 -0.09536 0.081172 0.14066 0.052123 -0.057427 -0.018274 -0.0098148
3030 0.12703 0.11893 -0.10194 0.052834 0.11451 0.024235 -0.065378 0.001561 -0.05392
3031 0.11715 0.068787 -0.11113 0.0071351 0.12877 -0.030286 -0.051933 -0.025297 -0.072103
3032 0.11846 0.1118 -0.064141 0.02522 0.14726 0.028036 -0.051348 -0.016463 -0.032893
3033 0.062768 0.078815 -0.10841 -0.015782 0.049161 -0.016164 -0.063859 -0.01883 -0.025299
3034 0.053657 0.088723 -0.11267 -0.035505 0.024194 0.004185 -0.071124 -0.017693 -0.056345
3035 0.070061 0.11577 -0.11582 -0.03449 0.049009 -0.036777 -0.050756 -0.022372 -0.0367
3036 0.060286 0.065114 -0.096164 0.036053 0.11337 0.0293 -0.066933 -0.015732 -0.021372
3037 0.067703 0.098156 -0.092498 0.017235 0.14403 0.024362 -0.042487 0.0010287 -0.012281
3038 0.040536 0.04877 -0.10818 -0.027649 0.074051 -0.074998 -0.063984 -0.052706 -0.054376
3039 0.013042 0.13783 -0.14104 -0.034065 0.12826 -0.034826 -0.056048 -0.024628 -0.039253
3040 0.075144 0.15494 -0.099858 0.035537 0.12724 0.024155 -0.028519 -0.0015231 -0.02125
3041 0.046703 0.13605 -0.077536 -0.0026493 0.090402 -0.046219 -0.044556 -0.018659 -0.029945
3042 0.02103 0.17527 -0.081652 -0.016027 0.083445 -0.0013938 -0.041633 -0.0091913 -0.026985
3043 0.031112 0.13046 -0.068911 0.0068032 0.042903 -0.042343 -0.054398 -0.034529 -0.049336
3044 0.0015801 0.146 -0.038188 -0.042975 0.031528 0.016145 -0.042932 -0.023554 -0.023704
3045 -0.0023007 0.14447 -0.051157 0.017088 0.050861 -0.071636 -0.066988 -0.061721 -0.048002
3046 -0.0073889 0.1655 -0.029269 -0.0078648 0.019285 -0.020938 -0.052121 -0.046888 -0.057505
3047 0.019321 0.1737 -0.026093 0.0021023 0.055958 -0.039295 -0.042445 -0.049061 -0.040776
3048 0.0048813 0.15032 -0.082336 -0.036219 0.023439 -0.092344 -0.059918 -0.047781 -0.06014
3049 0.019036 0.23736 -0.0047082 0.048081 0.12473 0.01544 -0.0099856 -0.016996 -0.0071914
3050 -0.03532 0.1367 -0.064069 -0.086938 0.066622 -0.047691 -0.035138 -0.046068 -0.069165
3051 -0.0039391 0.13623 -0.061999 -0.025712 0.095077 -0.027256 -0.022256 -0.044434 -0.027888
3052 -0.021914 0.17141 -0.055843 -0.057957 0.025482 -0.041724 -0.013311 -0.023496 -0.011946
3053 -0.0091407 0.20758 -0.071728 -0.060437 0.034412 0.0037834 -0.036014 -0.034226 -0.031446
3054 -0.046948 0.19101 -0.073377 -0.062727 0.014188 -0.083177 -0.040007 -0.068664 -0.036642
3055 -0.016332 0.18106 -0.041204 -0.043889 0.0093342 -0.084977 -0.016801 -0.030113 -0.030406
3056 -0.12854 0.096735 -0.12493 -0.054677 -0.014394 -0.041593 -0.078321 -0.063467 -0.078669
3057 -0.087151 0.16049 -0.06471 -0.10446 0.019374 -0.052915 -0.050573 -0.030281 -0.041441
3058 -0.066585 0.16429 -0.097697 0.047153 0.028348 -0.058897 -0.029402 -0.04929 -0.066218
3059 -0.080469 0.17504 -0.084718 -0.04617 -0.023522 -0.033976 -0.028725 -0.032793 -0.035994
3060 -0.053131 0.18454 -0.019574 -0.061302 0.019284 -0.06756 -0.0098595 -0.0228 -0.019099
3061 -0.10884 0.049869 -0.075824 -0.072106 -0.0045152 -0.050867 -0.059978 -0.07542 -0.10301
3062 -0.099971 0.079627 -0.052192 -0.10501 -0.039812 -0.11361 -0.046766 -0.042095 -0.061591
3063 -0.11891 0.060731 -0.021358 -0.086622 -0.0029778 -0.092154 -0.041735 -0.062842 -0.042561
3064 -0.12225 0.06577 -0.023889 -0.0855 -0.009476 -0.086362 -0.041994 -0.057957 -0.10233
3065 -0.099738 0.096894 -0.0072302 -0.15373 -0.04655 -0.11155 -0.040374 -0.053854 -0.047176
3066 -0.12113 0.17085 -0.039443 -0.045466 0.0076862 -0.026896 -0.028107 -0.01987 -0.053675
3067 -0.1245 0.15329 -0.062247 -0.080906 -0.020455 -0.072671 -0.036623 -0.047556 -0.045784
3068 -0.17912 0.057946 -0.10104 -0.093836 -0.037504 -0.074863 -0.062855 -0.041242 -0.08531
3069 -0.14877 0.055412 -0.065963 -0.077308 -0.01511 -0.069681 -0.034882 -0.043303 -0.059637
3070 -0.15803 0.024682 -0.083894 -0.11216 -0.047956 -0.12324 -0.050065 -0.050498 -0.077525
3071 -0.14431 0.068211 -0.073774 -0.069775 -0.015626 -0.081399 -0.041804 -0.057299 -0.055417
3072 -0.18947 -0.01943 -0.046942 -0.084399 -0.042353 -0.087594 -0.0706 -0.058632 -0.065623
3073 -0.12877 0.071824 -0.049215 -0.041479 -0.0046637 -0.10068 -0.032699 -0.045794 -0.055189
3074 -0.15387 0.017064 -0.04389 -0.17635 -0.030398 -0.1178 -0.04877 -0.067416 -0.068788
3075 -0.14973 0.037733 -0.060158 -0.12877 -0.063169 -0.095759 -0.027806 -0.046055 -0.022319
3076 -0.16732 -0.0079673 -0.061589 -0.088593 -0.036987 -0.13538 -0.051087 -0.080079 -0.094404
3077 -0.2099 -0.0075858 -0.053896 -0.087733 -0.059366 -0.0667 -0.045426 -0.05431 -0.10054
3078 -0.15772 0.011738 -0.01693 -0.067697 -0.016096 -0.054475 -0.014932 -0.035425 -0.054065
3079 -0.1898 0.010112 -0.06123 -0.15663 -0.047735 -0.057362 -0.053796 -0.058482 -0.069992
3080 -0.14656 0.034048 -0.035752 -0.093235 0.016999 -0.051046 -0.039007 -0.031777 -0.027921
3081 -0.15977 0.024872 -0.02103 -0.086317 0.0016811 -0.074682 -0.026399 -0.047337 -0.077572
3082 -0.14105 0.031413 -0.0058606 -0.040292 0.024302 -0.016158 -0.015918 -0.025681 -0.037915
3083 -0.16802 0.031952 -0.090579 -0.052091 -0.036775 -0.066757 -0.03411 -0.034368 -0.012062
3084 -0.19095 0.026561 -0.036423 -0.081402 -0.03258 -0.094975 -0.01942 -0.051856 -0.060433
3085 -0.18496 -0.027137 -0.06547 -0.065271 -0.025943 -0.10571 -0.034262 -0.048821 -0.058728
3086 -0.16124 -0.035571 -0.043076 -0.10253 0.0079197 -0.058893 -0.020439 -0.036346 -0.050729
3087 -0.13419 -0.039756 -0.038988 -0.07202 -0.035268 -0.10386 -0.038865 -0.041021 -0.07674
3088 -0.15991 0.018172 -0.040924 -0.090482 -0.026449 -0.10913 0.0056816 -0.044212 -0.010366
3089 -0.1931 -0.0097246 -0.051596 -0.11334 -0.046187 -0.06442 -0.012886 -0.042665 -0.077864
3090 -0.15861 -0.035626 -0.03309 -0.11094 -0.057492 -0.12217 -0.0010812 -0.042349 -0.045367
3091 -0.19992 -0.024896 -0.026292 -0.032019 -0.016349 -0.078498 -0.0072461 -0.053301 -0.083564
3092 -0.21494 -0.10561 -0.078979 -0.12732 -0.067368 -0.11375 -0.029823 -0.06872 -0.089099
3093 -0.15689 -0.023424 -0.016851 -0.01058 -0.013134 -0.070698 0.0017804 -0.047472 -0.055991
3094 -0.18438 -0.041168 -0.068763 -0.13831 -0.030956 -0.057866 -0.013198 -0.046181 -0.043681
3095 -0.1799 -0.016576 -0.05222 -0.13331 -0.068259 -0.089339 -0.034441 -0.036513 -0.048917
3096 -0.18837 -0.038108 -0.073924 -0.15864 -0.10181 -0.12556 -0.047453 -0.050704 -0.062432
3097 -0.18054 -0.088731 -0.060474 -0.13966 -0.020541 -0.087753 -0.027295 -0.052871 -0.075119
3098 -0.1976 -0.073222 -0.087262 -0.099065 -0.049272 -0.13625 -0.044201 -0.071559 -0.078025
3099 -0.25145 -0.072688 -0.084764 -0.15278 -0.082665 -0.14261 -0.058475 -0.062316 -0.075117
3100 -0.23567 -0.076205 -0.084072 -0.15965 -0.12932 -0.17964 -0.031649 -0.078945 -0.090094
3101 -0.2578 -0.0895 -0.085202 -0.18848 -0.12257 -0.16735 -0.06189 -0.073432 -0.054704
3102 -0.17945 -0.045561 -0.06208 -0.11241 -0.044728 -0.12446 -0.011031 -0.041516 -0.053209
3103 -0.24816 -0.10207 -0.0994 -0.19812 -0.098195 -0.15045 -0.071418 -0.088531 -0.087098
3104 -0.20662 -0.072653 -0.053629 -0.097676 -0.057488 -0.11614 -0.0062491 -0.063651 -0.039197
3105 -0.22313 -0.078348 -0.091847 -0.11116 -0.059676 -0.091892 -0.028513 -0.064958 -0.06414
3106 -0.2265 -0.10367 -0.069292 -0.19214 -0.12035 -0.15524 -0.03107 -0.068835 -0.061402
3107 -0.23928 -0.10538 -0.10349 -0.14315 -0.089355 -0.12829 -0.058323 -0.083842 -0.080411
3108 -0.19311 -0.078781 -0.044889 -0.038283 -0.033052 -0.067276 -0.00052135 -0.039149 -0.037536
3109 -0.26978 -0.098928 -0.090397 -0.047692 -0.085104 -0.11705 -0.035877 -0.065777 -0.070598
3110 -0.25008 -0.084565 -0.060674 -0.14341 -0.064383 -0.061346 -0.033183 -0.053093 -0.051653
3111 -0.25619 -0.1412 -0.11133 -0.17207 -0.097244 -0.14041 -0.038296 -0.047946 -0.068741
3112 -0.23411 -0.068398 -0.083899 -0.062879 -0.085633 -0.082762 -0.036463 -0.060148 -0.062271
3113 -0.19198 -0.099126 -0.084877 -0.14164 -0.059464 -0.11031 -0.023799 -0.063959 -0.046438
3114 -0.25217 -0.124 -0.066826 -0.13787 -0.1246 -0.11703 -0.03609 -0.078389 -0.048407
3115 -0.21438 -0.087966 -0.093565 -0.086434 -0.058551 -0.059122 -0.025617 -0.049016 -0.036637
3116 -0.26565 -0.090638 -0.067383 -0.054551 -0.076335 -0.095947 -0.027693 -0.064965 -0.028071
3117 -0.27369 -0.12662 -0.093314 -0.068916 -0.073502 -0.078727 -0.061068 -0.066908 -0.086341
3118 -0.2303 -0.11754 -0.12053 -0.20517 -0.13599 -0.16917 -0.052417 -0.078214 -0.067514
3119 -0.24141 -0.15554 -0.1173 -0.13131 -0.072974 -0.12921 -0.051417 -0.066464 -0.044709
3120 -0.26797 -0.12625 -0.10571 -0.16722 -0.09003 -0.13995 -0.075591 -0.085146 -0.079962
3121 -0.29337 -0.17343 -0.14056 -0.12356 -0.1192 -0.11575 -0.059102 -0.068801 -0.088275
3122 -0.26223 -0.15867 -0.09748 -0.1319 -0.093544 -0.11587 -0.066684 -0.080125 -0.069747
3123 -0.2434 -0.13482 -0.085196 -0.12875 -0.12261 -0.11421 -0.066425 -0.05971 -0.054946
3124 -0.249 -0.10282 -0.06705 -0.1613 -0.1199 -0.1325 -0.041322 -0.079893 -0.061925
3125 -0.23315 -0.15256 -0.10156 -0.20377 -0.098347 -0.18067 -0.061682 -0.067975 -0.063589
3126 -0.22467 -0.10132 -0.062114 -0.13004 -0.089944 -0.081121 -0.043148 -0.053652 -0.067005
3127 -0.27377 -0.12394 -0.098179 -0.12046 -0.099115 -0.099255 -0.045971 -0.081489 -0.056913
3128 -0.25465 -0.13879 -0.052794 -0.1585 -0.13341 -0.14981 -0.036321 -0.067291 -0.085989
3129 -0.24477 -0.11492 -0.087209 -0.13944 -0.082995 -0.083664 -0.038381 -0.064358 -0.032472
3130 -0.27265 -0.1851 -0.10893 -0.084158 -0.12438 -0.13294 -0.058447 -0.085375 -0.11227
3131 -0.22201 -0.083535 -0.035333 -0.10508 -0.10119 -0.092998 -0.027258 -0.063026 -0.068425
3132 -0.25271 -0.13247 -0.092722 -0.12303 -0.091621 -0.093739 -0.037898 -0.07616 -0.040145
3133 -0.26095 -0.17402 -0.0984 -0.18909 -0.12941 -0.1578 -0.055577 -0.10375 -0.11883
3134 -0.27012 -0.11497 -0.07698 -0.16451 -0.10496 -0.11319 -0.044456 -0.068209 -0.083453
3135 -0.24196 -0.13844 -0.096058 -0.2022 -0.10437 -0.11317 -0.043499 -0.082647 -0.096415
3136 -0.22858 -0.13911 -0.058638 -0.066025 -0.080659 -0.10157 -0.043625 -0.060005 -0.018569
3137 -0.28652 -0.16129 -0.083151 -0.15762 -0.13195 -0.1789 -0.059234 -0.069657 -0.051561
3138 -0.25643 -0.15549 -0.065002 -0.1296 -0.11066 -0.090822 -0.046669 -0.068281 -0.10724
3139 -0.23906 -0.12866 -0.08052 -0.097522 -0.099281 -0.19202 -0.043951 -0.070316 -0.041779
3140 -0.25461 -0.1551 -0.08434 -0.12802 -0.096845 -0.15617 -0.065309 -0.074468 -0.025625
3141 -0.27398 -0.14817 -0.047074 -0.24426 -0.12188 -0.14097 -0.067485 -0.080422 -0.10899
3142 -0.25879 -0.15626 -0.066005 -0.16662 -0.094819 -0.15638 -0.04775 -0.087551 -0.075928
3143 -0.28286 -0.16459 -0.049479 -0.16776 -0.10899 -0.18315 -0.068227 -0.093862 -0.10843
3144 -0.27903 -0.13985 -0.087398 -0.10219 -0.096806 -0.16657 -0.080954 -0.064319 -0.050373
3145 -0.24222 -0.15471 -0.089756 -0.14499 -0.11925 -0.16379 -0.058955 -0.070789 -0.053159
3146 -0.31422 -0.17527 -0.093425 -0.19493 -0.11412 -0.19569 -0.067618 -0.082942 -0.086813
3147 -0.27308 -0.16637 -0.083662 -0.11295 -0.1297 -0.17515 -0.053518 -0.063926 -0.064506
3148 -0.23937 -0.12315 -0.036054 -0.14239 -0.10737 -0.13763 -0.030517 -0.059428 -0.03375
3149 -0.23003 -0.1204 -0.02583 -0.13154 -0.071604 -0.12501 -0.039474 -0.051679 -0.051136
3150 -0.28513 -0.19382 -0.092299 -0.11065 -0.096073 -0.13194 -0.069752 -0.066166 -0.069372
3151 -0.26614 -0.11111 -0.048287 -0.076115 -0.1299 -0.11444 -0.038133 -0.064605 -0.038595
3152 -0.28862 -0.15754 -0.066182 -0.094022 -0.10002 -0.10152 -0.040474 -0.070201 -0.092931
3153 -0.30022 -0.14023 -0.0789 -0.076129 -0.12553 -0.17622 -0.073818 -0.094549 -0.10367
3154 -0.25016 -0.12678 -0.052545 -0.097353 -0.12298 -0.11594 -0.038841 -0.039311 -0.038443
3155 -0.28216 -0.16728 -0.082166 0.025801 -0.10377 -0.10208 -0.033034 -0.07151 -0.0545
3156 -0.27604 -0.14574 -0.072639 0.00072758 -0.088682 -0.091134 -0.027677 -0.080801 -0.077975
3157 -0.26617 -0.15341 -0.079717 -0.063236 -0.11846 -0.12238 -0.021133 -0.058588 -0.081143
3158 -0.26026 -0.14508 -0.070577 -0.075061 -0.14395 -0.14362 -0.053046 -0.086787 -0.071143
3159 -0.28878 -0.19012 -0.082652 0.0010036 -0.121 -0.13011 -0.058728 -0.090126 -0.10872
3160 -0.2754 -0.21143 -0.088214 0.0032223 -0.12662 -0.15903 -0.046206 -0.089629 -0.093025
3161 -0.2775 -0.14557 -0.063558 -0.074828 -0.14808 -0.11509 -0.050868 -0.091701 -0.073315
3162 -0.28696 -0.1648 -0.055777 0.01543 -0.13953 -0.1331 -0.063003 -0.068834 -0.081026
3163 -0.28974 -0.18494 -0.080705 -0.12959 -0.14726 -0.15176 -0.062744 -0.086174 -0.042246
3164 -0.29843 -0.17872 -0.091497 -0.06002 -0.1549 -0.16846 -0.069227 -0.097389 -0.095329
3165 -0.31776 -0.19987 -0.10855 -0.020453 -0.10163 -0.13666 -0.072324 -0.079144 -0.097771
3166 -0.29239 -0.17271 -0.0649 -0.020396 -0.087133 -0.11321 -0.052291 -0.079104 -0.072123
3167 -0.28395 -0.15802 -0.067736 0.029402 -0.09449 -0.13773 -0.051266 -0.05442 -0.060556
3168 -0.29244 -0.1874 -0.06615 -0.037502 -0.11951 -0.14235 -0.043758 -0.070259 -0.092817
3169 -0.26329 -0.16473 -0.061397 -0.10974 -0.10716 -0.11782 -0.051723 -0.065042 -0.085541
3170 -0.28082 -0.13864 -0.085926 0.037599 -0.12786 -0.096525 -0.049834 -0.063356 -0.05473
3171 -0.2372 -0.17398 -0.059567 -0.10831 -0.16116 -0.14385 -0.068067 -0.08589 -0.069318
3172 -0.28742 -0.20948 -0.074789 -0.069454 -0.14168 -0.13505 -0.065055 -0.066113 -0.087428
3173 -0.29574 -0.19565 -0.018428 -0.067761 -0.13562 -0.10666 -0.061382 -0.084836 -0.073768
3174 -0.30097 -0.20334 -0.052013 -0.11952 -0.15342 -0.15619 -0.067488 -0.089128 -0.090158
3175 -0.3046 -0.12932 -0.047376 -0.12385 -0.14447 -0.16355 -0.062696 -0.067264 -0.057312
3176 -0.25999 -0.16502 -0.029708 -0.022861 -0.11528 -0.13722 -0.052409 -0.092509 -0.077652
3177 -0.23998 -0.16781 -0.01501 -0.086856 -0.11721 -0.10583 -0.034034 -0.073842 -0.076457
3178 -0.27116 -0.16006 -0.045964 -0.0054566 -0.11085 -0.090267 -0.044421 -0.073952 -0.0591
3179 -0.28011 -0.19634 -0.060693 -0.018061 -0.12046 -0.071228 -0.034342 -0.063459 -0.011391
3180 -0.26967 -0.17352 -0.065643 -0.039083 -0.13552 -0.11272 -0.029458 -0.080797 -0.050872
3181 -0.2912 -0.1687 -0.036909 -0.082895 -0.11791 -0.10939 -0.03723 -0.086624 -0.093596
3182 -0.28475 -0.1409 -0.053732 -0.026526 -0.12079 -0.13717 -0.026863 -0.067568 -0.066298
3183 -0.27597 -0.14235 0.039753 0.012251 -0.071144 -0.075858 -0.027958 -0.086131 -0.08875
3184 -0.31574 -0.19755 0.0078085 0.0030204 -0.10396 -0.094309 -0.055427 -0.10143 -0.10559
3185 -0.315 -0.24155 -0.0051828 -0.078842 -0.1407 -0.13809 -0.076137 -0.088518 -0.10691
3186 -0.28091 -0.16229 0.0147 -0.069751 -0.11292 -0.080511 -0.052874 -0.074323 -0.067595
3187 -0.28199 -0.20249 -0.0077142 -0.10569 -0.11053 -0.12624 -0.053082 -0.083891 -0.048668
3188 -0.27962 -0.19346 -0.015309 -0.17242 -0.15629 -0.10614 -0.052207 -0.069179 -0.074532
3189 -0.31788 -0.18657 -0.067389 -0.18243 -0.15441 -0.14687 -0.06498 -0.068786 -0.090292
3190 -0.308 -0.18863 -0.042941 -0.16974 -0.17789 -0.15107 -0.073395 -0.090918 -0.062371
3191 -0.30842 -0.16429 -0.024131 -0.13254 -0.1249 -0.10946 -0.063947 -0.085474 -0.10366
3192 -0.2738 -0.16939 -0.032844 -0.11543 -0.13009 -0.16711 -0.027391 -0.071985 -0.062157
3193 -0.27698 -0.18933 -0.02288 -0.087381 -0.10585 -0.094233 -0.053912 -0.070625 -0.085199
3194 -0.2868 -0.21024 -0.0035237 -0.18277 -0.14537 -0.14662 -0.055881 -0.088153 -0.083374
3195 -0.27549 -0.21525 0.037139 -0.12813 -0.14108 -0.14692 -0.048612 -0.09523 -0.10047
3196 -0.312 -0.2058 0.041039 -0.12024 -0.15462 -0.080616 -0.070968 -0.070752 -0.048631
3197 -0.28433 -0.19416 0.06274 -0.099267 -0.1676 -0.031242 -0.05016 -0.061841 -0.065954
3198 -0.29146 -0.21821 0.031935 -0.095634 -0.13243 -0.067653 -0.032879 -0.048344 -0.08726
3199 -0.29961 -0.19837 0.0040291 -0.084121 -0.12368 -0.054551 -0.051724 -0.074243 -0.090972
3200 -0.30696 -0.22296 -0.030162 -0.12288 -0.14659 -0.11877 -0.065621 -0.075723 -0.062837
3201 -0.29861 -0.19568 0.024607 -0.00075408 -0.098298 -0.075172 -0.040388 -0.060468 -0.057076
3202 -0.2731 -0.18203 0.0057605 0.019226 -0.11714 -0.12664 -0.042514 -0.032039 -0.078214
3203 -0.29168 -0.19648 0.00397 0.028156 -0.1104 -0.15657 -0.037522 -0.082206 -0.11432
3204 -0.27241 -0.16427 -0.0041561 -0.029329 -0.12465 -0.13241 -0.020752 -0.061513 -0.080583
3205 -0.28016 -0.20483 0.020805 0.0071417 -0.16578 -0.16116 -0.046822 -0.067846 -0.058877
3206 -0.26432 -0.18024 0.05544 -0.01624 -0.16051 -0.12308 -0.016145 -0.056145 -0.07769
3207 -0.30508 -0.23054 -0.0022224 -0.028529 -0.16941 -0.1407 -0.080617 -0.10101 -0.14364
3208 -0.26782 -0.069248 0.094022 0.020519 -0.10689 0.00091731 -0.028075 -0.048593 -0.010963
3209 -0.22914 -0.15083 0.12395 0.024418 -0.12433 -0.069652 -0.029098 -0.037688 -0.002845
3210 -0.26877 -0.19475 0.084207 0.021423 -0.14793 -0.0018694 -0.052245 -0.05987 -0.11991
3211 -0.27376 -0.1504 0.062124 0.052446 -0.12228 -0.051511 -0.04865 -0.071048 -0.11213
3212 -0.26394 -0.17103 0.026677 0.015679 -0.16168 -0.1405 -0.055704 -0.067185 -0.087563
3213 -0.22577 -0.094782 0.069998 0.21786 -0.083093 -0.062395 -0.055412 -0.052881 -0.039716
3214 -0.25448 -0.11252 0.011321 0.0685 -0.16116 -0.14011 -0.061049 -0.047203 -0.049612
3215 -0.29047 -0.06641 0.043165 -0.038677 -0.16477 -0.11349 -0.074324 -0.077735 -0.1235
3216 -0.24496 -0.10435 0.057839 -0.01777 -0.12185 -0.13704 -0.049692 -0.036565 -0.048705
3217 -0.29562 -0.073233 0.037646 -0.043636 -0.098408 -0.13021 -0.062378 -0.046572 -0.082856
3218 -0.28546 -0.050993 0.09279 0.11135 -0.17113 -0.052526 -0.040507 -0.068694 -0.086343
3219 -0.23171 -0.043527 0.081922 0.067702 -0.15225 -0.06772 -0.067516 -0.076203 -0.08823
3220 -0.24747 0.0028247 0.03916 -0.0070478 -0.1538 -0.028843 -0.07359 -0.064489 -0.078165
3221 -0.254 -0.027721 0.084931 -0.010717 -0.17465 -0.033596 -0.063623 -0.053745 -0.10335
3222 -0.25173 -0.019139 0.034859 -0.041025 -0.15415 -0.046521 -0.054441 -0.026136 -0.063948
3223 -0.21493 0.017095 0.037873 -0.027322 -0.12627 -0.063374 -0.035496 0.0047502 -0.047927
3224 -0.21618 -0.010565 0.044246 0.054659 -0.077766 -0.0095133 -0.052603 -0.031793 -0.065818
3225 -0.19023 0.085501 0.047189 0.033873 -0.095162 0.027694 -0.042226 0.0044192 -0.045086
3226 -0.21442 0.041234 0.02621 -0.0072878 -0.12999 0.014038 -0.061194 -0.021221 -0.078945
3227 -0.23 0.044521 0.014978 0.12331 -0.12464 -0.0024888 -0.070704 -0.044711 -0.040836
3228 -0.23354 0.070501 -0.0072656 0.068774 -0.15569 -0.014477 -0.065241 -0.047714 -0.051709
3229 -0.15844 0.077906 0.070721 0.047132 -0.18942 -0.03231 -0.057367 -0.033209 -0.018495
3230 -0.18528 0.14729 0.11428 0.064608 -0.15707 0.0043166 -0.040547 -0.012584 0.036219
3231 -0.19729 0.043512 0.089575 0.14996 -0.13114 -0.03513 -0.065178 -0.037728 0.003099
3232 -0.17859 0.1555 0.11863 0.15512 -0.11837 0.0087449 -0.04193 -0.016689 -0.0053567
3233 -0.17814 0.12727 0.13083 0.26096 -0.10334 0.0051985 -0.039757 0.003639 0.046788
3234 -0.20162 0.069658 0.088515 0.15388 -0.13566 0.040729 -0.073277 -0.017354 0.016515
3235 -0.17194 0.11806 0.072525 0.13961 -0.13033 0.044944 -0.053104 0.01701 0.059269
3236 -0.22036 0.091154 0.028765 0.073953 -0.13403 0.0076572 -0.069727 -0.039393 -0.035052
3237 -0.2534 0.11509 0.012762 0.15233 -0.15156 -0.00088398 -0.074949 -0.029919 -0.059146
3238 -0.1852 0.1608 0.014278 0.25768 -0.12027 0.037285 -0.043221 -0.0014524 0.0073973
3239 -0.1817 0.17118 0.072856 0.23516 -0.11231 0.055195 -0.04385 -0.0066745 0.049134
3240 -0.15294 0.15382 0.065223 0.30646 -0.10723 0.1146 -0.029484 -0.0054786 -0.016692
3241 -0.20476 0.10072 -0.028201 0.15874 -0.12893 0.065607 -0.076268 -0.015377 -0.02604
3242 -0.20114 0.10953 0.016261 0.14116 -0.13776 0.013768 -0.057775 -0.019704 -0.014559
3243 -0.11626 0.13239 0.016247 0.20591 -0.14115 0.032592 -0.057945 -0.0056129 -0.0040366
3244 -0.062025 0.12298 -0.0054319 0.097649 -0.14586 0.046826 -0.064022 -0.00059466 0.013899
3245 -0.098645 0.16859 0.050201 0.21185 -0.13269 0.015603 -0.042524 0.01943 0.063968
3246 -0.14092 0.12482 0.0099804 0.20758 -0.14736 0.016423 -0.056458 -0.0081959 0.0069289
3247 -0.12412 0.14323 0.033103 0.21321 -0.12384 -0.027563 -0.047733 0.011796 0.078264
3248 -0.17102 0.18609 0.057898 0.18404 -0.1147 0.031464 -0.034251 0.023621 0.04894
3249 -0.076161 0.15647 0.025119 0.20364 -0.14631 0.047726 -0.046265 0.029339 0.043154
3250 -0.058652 0.11525 0.0036833 0.24055 -0.13327 0.0057626 -0.063208 -0.0066564 0.049957
3251 -0.043954 0.13489 0.044804 0.21306 -0.13681 0.0012536 -0.042608 -0.018824 0.059525
3252 -0.07533 0.10002 -0.0014293 0.24877 -0.096411 0.040426 -0.056581 -0.03898 0.060201
3253 -0.091754 0.13109 -0.01878 0.25923 -0.13871 -0.0075004 -0.055285 0.0012893 0.0924
3254 -0.06688 0.14627 0.00123 0.29532 -0.14688 -0.046009 -0.046784 -0.015435 0.048223
3255 -0.12193 0.11617 -0.0065719 0.26845 -0.13514 0.018908 -0.06395 -0.016147 0.057162
3256 -0.14665 0.042142 -0.019833 0.12315 -0.18094 -0.096483 -0.071107 -0.010432 0.00026296
3257 -0.18798 0.024517 0.0036747 0.11527 -0.16562 -0.02648 -0.083843 -0.04078 0.019446
3258 -0.14482 0.093243 -0.020434 0.017266 -0.17478 0.016461 -0.066906 -0.007681 0.066499
3259 -0.12458 0.080965 -0.0053756 0.10491 -0.11139 0.081956 -0.047864 0.0039484 0.080925
3260 -0.0005376 0.088739 -0.00018751 0.11054 -0.11794 0.051393 -0.039913 0.014427 0.061058
3261 0.013494 0.038153 0.0030952 0.15665 -0.14228 0.037686 -0.041507 -0.015877 0.098309
3262 -0.019401 0.1214 -0.011269 0.13034 -0.12092 -0.0068648 -0.052331 -0.0045978 0.093169
3263 -0.026992 0.14278 0.0017772 0.051751 -0.11411 -0.050362 -0.034474 0.0069913 0.10024
3264 0.0060074 0.086152 -0.011644 0.1572 -0.09168 -0.013252 -0.051184 -0.033522 -0.014127
3265 -0.086394 0.038259 -0.062915 0.23045 -0.029 -0.043832 -0.065718 -0.028499 0.059438
3266 -0.045775 0.05466 -0.026018 0.26506 0.0045612 0.023288 -0.022057 -0.016675 0.057302
3267 -0.038493 0.032127 -0.06225 0.18077 -0.071449 -0.021735 -0.05802 -0.030204 0.074025
3268 -0.038967 0.030523 -0.019746 0.21258 -0.086448 0.012851 -0.051391 0.003349 0.037725
3269 -0.032626 0.042667 -0.02602 0.15889 -0.11201 0.0012569 -0.054679 -0.022009 0.083214
3270 -0.026616 0.0081352 -0.029742 0.052066 -0.13389 -0.067525 -0.06941 -0.046188 0.045527
3271 -0.006061 0.026821 -0.027402 0.051425 -0.13714 -0.040593 -0.049592 -0.022209 0.0013566
3272 -0.051755 -0.028945 -0.022693 0.11344 -0.13294 -0.062025 -0.07517 -0.026971 0.0005077
3273 -0.041185 0.024558 -0.029532 0.066997 -0.12965 -0.011305 -0.06704 -0.036748 0.026355
3274 0.0031352 0.0031065 -0.011823 0.07346 -0.15724 -0.07471 -0.068516 -0.039636 0.056771
3275 -0.064453 -0.010109 -0.053708 0.089079 -0.11772 -0.058369 -0.06807 -0.018085 0.078027
3276 -0.047046 -0.026204 -0.047562 0.062855 -0.13711 -0.056669 -0.071774 -0.029225 0.0053135
3277 -0.059543 0.013583 -0.052242 0.062877 -0.11689 -0.06254 -0.057092 -0.041333 0.016908
3278 -0.058638 -0.017678 -0.063734 0.032507 -0.095108 -0.013181 -0.070236 -0.027342 0.01138
3279 -0.047297 -0.0057677 -0.034849 -0.0091032 -0.06351 -0.069972 -0.058761 -0.013303 0.019559
3280 -0.090514 -0.007489 -0.027014 0.0016634 -0.046795 -0.033731 -0.075611 0.0095307 0.052479
3281 -0.11311 -0.068969 -0.061393 0.036928 -0.057394 -0.044786 -0.087231 -0.025221 0.004961
3282 -0.057149 -0.021292 -0.061987 0.10751 -0.016237 -0.044848 -0.063883 -0.013531 0.025075
3283 -0.067426 -0.039227 -0.050796 0.027101 -0.025112 -0.064466 -0.071423 -0.033481 0.006553
3284 -0.1069 -0.065344 -0.037306 -0.017663 -0.090403 -0.10489 -0.072868 -0.02405 0.032547
3285 -0.14691 -0.114 -0.057199 0.082868 -0.084419 -0.073894 -0.073185 -0.026046 -0.0011846
3286 -0.1486 -0.010892 -0.082453 -0.013628 -0.12173 -0.11033 -0.089463 -0.031715 0.011874
3287 -0.066332 -0.007484 0.0062239 0.053504 -0.07309 -0.04948 -0.050189 -0.016821 0.032448
3288 -0.12431 -0.064553 -0.06211 -0.0095487 -0.12217 -0.12608 -0.074593 -0.0047259 0.020219
3289 -0.041872 -0.058144 -0.05836 -0.041705 -0.12841 -0.10689 -0.060576 -0.040661 -0.002943
3290 -0.10819 -0.090164 -0.081544 0.03801 -0.097578 -0.059667 -0.081688 -0.042522 -0.0069039
3291 -0.12725 -0.082262 -0.061402 -0.030203 -0.13628 -0.11417 -0.084339 -0.0725 -0.043435
3292 -0.12289 -0.097295 -0.054341 -0.025435 -0.028677 -0.092354 -0.067656 -0.039059 -0.024419
3293 -0.15421 -0.093 -0.10261 -0.016859 -0.039293 -0.10457 -0.086347 -0.039254 -0.0057824
3294 -0.1211 -0.030751 -0.027487 -0.063075 0.040485 -0.02243 -0.059033 -0.032658 -0.017666
3295 -0.1067 -0.10441 -0.069707 -0.026928 -0.044948 -0.10339 -0.079816 -0.043881 -0.0038259
3296 -0.12255 -0.097509 -0.096477 0.021744 -0.045719 -0.044138 -0.064976 -0.022449 0.027533
3297 -0.16792 -0.11001 -0.085111 0.019642 -0.063779 -0.080232 -0.078759 -0.040738 -0.0066672
3298 -0.12072 -0.12164 -0.072672 0.011269 -0.067258 -0.10546 -0.064114 -0.024019 0.042617
3299 -0.1685 -0.15751 -0.075218 -0.046999 -0.10353 -0.11955 -0.091635 -0.068339 -0.019121
3300 -0.16469 -0.14105 -0.089576 -0.051028 -0.096233 -0.10079 -0.10142 -0.050789 -0.016153
3301 -0.14286 -0.069399 -0.057771 -0.030039 -0.10708 -0.10043 -0.073412 -0.059852 -0.035134
3302 -0.15777 -0.07 -0.078915 0.00033552 -0.053453 -0.12061 -0.062735 -0.0195 0.0082227
3303 -0.14442 -0.10481 -0.094515 0.020108 -0.053132 -0.071315 -0.071487 -0.038828 -0.044256
3304 -0.13406 -0.059951 -0.071929 -0.070843 -0.083403 -0.11198 -0.058151 -0.031519 -0.026567
3305 -0.14447 -0.11325 -0.067651 -0.0056441 -0.040807 -0.059752 -0.075261 -0.020272 -0.014278
3306 -0.13289 -0.086908 -0.1014 -0.077913 -0.052737 -0.093818 -0.068319 -0.03419 -0.00739
3307 -0.14724 -0.16571 -0.12114 -0.01783 -0.038161 -0.123 -0.10107 -0.070495 -0.037695
3308 -0.1834 -0.14922 -0.089499 -0.034678 -0.018062 -0.1092 -0.093076 -0.02874 -0.084878
3309 -0.20944 -0.10035 -0.11619 -0.058896 -0.01016 -0.15002 -0.088793 -0.046007 -0.015672
3310 -0.19103 -0.10735 -0.1125 -0.086854 -0.043829 -0.10864 -0.082139 -0.071035 -0.048653
3311 -0.15846 -0.088736 -0.082569 -0.096704 -0.062921 -0.053181 -0.090594 -0.08662 -0.021303
3312 -0.20298 -0.12004 -0.091186 -0.13289 -0.062667 -0.12296 -0.075042 -0.050881 -0.013395
3313 -0.22176 -0.17177 -0.10819 -0.11956 -0.084287 -0.17473 -0.093162 -0.067095 -0.050855
3314 -0.21765 -0.13528 -0.097909 -0.10653 -0.073035 -0.13658 -0.087048 -0.078318 -0.046581
3315 -0.18876 -0.18403 -0.11836 -0.18578 -0.098613 -0.13632 -0.11192 -0.06832 -0.051693
3316 -0.1804 -0.15512 -0.10533 -0.051071 -0.066112 -0.12293 -0.084094 -0.061887 -0.075926
3317 -0.2165 -0.18841 -0.10186 -0.17238 -0.095753 -0.13146 -0.086887 -0.054612 -0.060223
3318 -0.24863 -0.157 -0.12325 -0.085518 -0.11107 -0.13501 -0.089676 -0.053541 -0.053299
3319 -0.21842 -0.16973 -0.1108 -0.11215 -0.054536 -0.11002 -0.077503 -0.049156 -0.083242
3320 -0.226 -0.16864 -0.082192 -0.053872 -0.038841 -0.06014 -0.082873 -0.062442 -0.059844
3321 -0.25462 -0.12781 -0.099614 -0.10954 -0.094986 -0.14591 -0.087173 -0.069398 -0.037876
3322 -0.22777 -0.17045 -0.098194 -0.11621 -0.10318 -0.16602 -0.090984 -0.062869 -0.094799
3323 -0.22967 -0.17899 -0.11869 -0.12357 -0.12738 -0.166 -0.078023 -0.063431 -0.044651
3324 -0.21569 -0.14606 -0.083648 -0.036237 -0.075881 -0.13357 -0.060217 -0.053355 -0.030561
3325 -0.24041 -0.17554 -0.11696 -0.18142 -0.10979 -0.13264 -0.10089 -0.052714 -0.059741
3326 -0.25771 -0.19773 -0.11683 -0.08478 -0.088563 -0.13544 -0.10053 -0.061325 -0.051037
3327 -0.26186 -0.14988 -0.10602 -0.11469 -0.097899 -0.1618 -0.091153 -0.07198 -0.073519
3328 -0.22841 -0.18788 -0.10829 -0.18235 -0.12982 -0.17411 -0.088337 -0.068747 -0.083537
3329 -0.22159 -0.17748 -0.12029 -0.14733 -0.12293 -0.1846 -0.0849 -0.064808 -0.073405
3330 -0.22383 -0.16886 -0.13424 -0.088452 -0.084603 -0.14828 -0.093099 -0.077589 -0.08871
3331 -0.23649 -0.2353 -0.15013 -0.16591 -0.10183 -0.1604 -0.1121 -0.097117 -0.12499
3332 -0.20951 -0.1403 -0.11927 -0.057222 -0.092512 -0.10792 -0.087322 -0.09012 -0.084121
3333 -0.26283 -0.14411 -0.14006 -0.094677 -0.12358 -0.15077 -0.097647 -0.062786 -0.049781
3334 -0.24086 -0.18047 -0.10445 -0.052201 -0.079857 -0.11734 -0.077954 -0.054127 -0.078284
3335 -0.23394 -0.15521 -0.10782 -0.16628 -0.10589 -0.14067 -0.081362 -0.053202 -0.048677
3336 -0.2642 -0.21246 -0.13433 -0.15566 -0.12161 -0.1927 -0.11584 -0.092988 -0.10371
3337 -0.19989 -0.16786 -0.10197 -0.063253 -0.087636 -0.12684 -0.081704 -0.066267 -0.048916
3338 -0.24179 -0.13539 -0.089066 -0.15531 -0.13203 -0.16518 -0.07395 -0.08854 -0.076217
3339 -0.24957 -0.1822 -0.15255 -0.13416 -0.11252 -0.1521 -0.11116 -0.085452 -0.11314
3340 -0.23877 -0.15982 -0.14124 -0.12232 -0.083391 -0.16953 -0.10277 -0.084169 -0.09091
3341 -0.25241 -0.18648 -0.11662 -0.14853 -0.15403 -0.14522 -0.073036 -0.069987 -0.069852
3342 -0.26553 -0.17998 -0.13225 -0.16154 -0.12981 -0.18284 -0.076343 -0.069335 -0.089976
3343 -0.21926 -0.17753 -0.084437 -0.13093 -0.13037 -0.20235 -0.071136 -0.053731 -0.045218
3344 -0.23342 -0.15143 -0.10554 0.0024241 -0.068964 -0.14515 -0.067401 -0.075546 -0.046403
3345 -0.23706 -0.14341 -0.12327 -0.16988 -0.11599 -0.16665 -0.10607 -0.07743 -0.059869
3346 -0.24689 -0.16255 -0.10048 -0.17408 -0.099913 -0.12742 -0.069779 -0.06322 -0.048072
3347 -0.2747 -0.18379 -0.13637 -0.19265 -0.12259 -0.15417 -0.097765 -0.063241 -0.083948
3348 -0.24834 -0.1388 -0.1137 -0.095089 -0.13697 -0.16225 -0.077016 -0.054915 -0.020019
3349 -0.23765 -0.19996 -0.14889 -0.26927 -0.14531 -0.21152 -0.1094 -0.098537 -0.12941
3350 -0.26968 -0.18655 -0.1347 -0.19549 -0.1585 -0.13171 -0.098775 -0.065106 -0.073533
3351 -0.26677 -0.21703 -0.14544 -0.13395 -0.10731 -0.13207 -0.10252 -0.094583 -0.10117
3352 -0.25113 -0.19925 -0.10276 -0.17519 -0.14471 -0.15939 -0.10319 -0.092036 -0.10567
3353 -0.27175 -0.14805 -0.1095 -0.14841 -0.13207 -0.18935 -0.07891 -0.063686 -0.069466
3354 -0.32828 -0.23023 -0.13031 -0.16455 -0.15134 -0.18007 -0.12621 -0.1324 -0.11136
3355 -0.27191 -0.19502 -0.11468 -0.11327 -0.11439 -0.16783 -0.10216 -0.090113 -0.080714
3356 -0.27995 -0.20456 -0.14967 -0.14616 -0.15021 -0.18159 -0.1151 -0.10553 -0.11275
3357 -0.24867 -0.20881 -0.10222 -0.19053 -0.14091 -0.21729 -0.10213 -0.080677 -0.11775
3358 -0.28123 -0.18128 -0.074207 -0.14838 -0.097857 -0.13202 -0.075867 -0.064329 -0.045797
3359 -0.2591 -0.19967 -0.11481 -0.1359 -0.094973 -0.14577 -0.072752 -0.052351 -0.068402
3360 -0.23776 -0.18678 -0.09668 -0.20017 -0.1348 -0.16926 -0.084434 -0.053906 -0.067953
3361 -0.25979 -0.17034 -0.11236 -0.078446 -0.071326 -0.14794 -0.063388 -0.091376 -0.057352
3362 -0.27143 -0.20223 -0.097196 -0.15923 -0.12969 -0.12797 -0.094519 -0.086742 -0.05981
3363 -0.28401 -0.1994 -0.11879 -0.1686 -0.14596 -0.19306 -0.089175 -0.068573 -0.058695
3364 -0.26147 -0.20284 -0.087832 -0.11304 -0.07931 -0.14712 -0.090577 -0.067957 -0.066446
3365 -0.28818 -0.20244 -0.092063 -0.067059 -0.070394 -0.1508 -0.080524 -0.074671 -0.088055
3366 -0.30447 -0.16408 -0.093941 -0.080005 -0.10716 -0.14467 -0.070834 -0.057028 -0.02258
3367 -0.30486 -0.22443 -0.14201 -0.18719 -0.11855 -0.18926 -0.090838 -0.077035 -0.061628
3368 -0.25735 -0.16294 -0.078254 -0.2071 -0.11398 -0.11684 -0.070365 -0.069792 -0.092776
3369 -0.27513 -0.21427 -0.13026 -0.15946 -0.12684 -0.19558 -0.10132 -0.09955 -0.10476
3370 -0.29605 -0.17966 -0.11938 -0.13653 -0.12718 -0.13886 -0.092454 -0.087476 -0.093541
3371 -0.27638 -0.17115 -0.11207 -0.14032 -0.1044 -0.18459 -0.089356 -0.083452 -0.077045
3372 -0.29644 -0.19402 -0.099767 -0.092399 -0.072405 -0.15739 -0.084125 -0.061952 -0.061255
3373 -0.3233 -0.19834 -0.12549 -0.22321 -0.11206 -0.20822 -0.09394 -0.083128 -0.085345
3374 -0.29444 -0.20421 -0.096045 -0.13234 -0.10676 -0.16164 -0.090111 -0.1041 -0.093637
3375 -0.27707 -0.21883 -0.093175 -0.16546 -0.11671 -0.19911 -0.083949 -0.072475 -0.071928
3376 -0.33422 -0.205 -0.16951 -0.20486 -0.17374 -0.22305 -0.10183 -0.074345 -0.11745
3377 -0.30155 -0.22337 -0.12809 -0.16744 -0.14175 -0.17026 -0.095081 -0.085554 -0.097309
3378 -0.31183 -0.23322 -0.1882 -0.16958 -0.15685 -0.20077 -0.1035 -0.09144 -0.11475
3379 -0.29431 -0.20948 -0.12255 -0.16715 -0.13113 -0.16087 -0.095373 -0.068434 -0.046344
3380 -0.25542 -0.2256 -0.12589 -0.18142 -0.093598 -0.16111 -0.090997 -0.083093 -0.061862
3381 -0.26801 -0.24104 -0.13935 -0.104 -0.13822 -0.16547 -0.089839 -0.097138 -0.10127
3382 -0.28297 -0.20934 -0.11336 -0.15576 -0.11265 -0.16245 -0.073646 -0.098219 -0.1477
3383 -0.30949 -0.19619 -0.13976 -0.077993 -0.09089 -0.15876 -0.083347 -0.08077 -0.063329
3384 -0.31292 -0.1991 -0.13023 -0.17594 -0.11959 -0.19876 -0.078536 -0.086111 -0.065975
3385 -0.25581 -0.1732 -0.1085 -0.12814 -0.12224 -0.1947 -0.07492 -0.057957 -0.087016
3386 -0.32355 -0.21743 -0.13883 -0.18873 -0.10998 -0.16992 -0.079691 -0.074773 -0.059473
3387 -0.31469 -0.19619 -0.15646 -0.21337 -0.12513 -0.2014 -0.11125 -0.10064 -0.1407
3388 -0.28558 -0.17885 -0.12708 -0.15916 -0.13847 -0.18017 -0.065455 -0.079391 -0.071511
3389 -0.2539 -0.2242 -0.13173 -0.22728 -0.15949 -0.22075 -0.076828 -0.096052 -0.10926
3390 -0.27438 -0.20164 -0.09257 -0.10182 -0.092601 -0.19122 -0.084524 -0.072515 -0.11124
3391 -0.29365 -0.17959 -0.10902 -0.11478 -0.084868 -0.15226 -0.079144 -0.09305 -0.09897
3392 -0.31075 -0.2125 -0.14498 -0.1777 -0.13342 -0.16642 -0.07654 -0.081658 -0.071639
3393 -0.32917 -0.23744 -0.16367 -0.26739 -0.14207 -0.24804 -0.10005 -0.10473 -0.092535
3394 -0.31402 -0.23091 -0.12529 -0.15071 -0.095796 -0.16129 -0.081234 -0.086693 -0.085114
3395 -0.31458 -0.25123 -0.1183 -0.16028 -0.10585 -0.10566 -0.094843 -0.097343 -0.091989
3396 -0.32329 -0.26218 -0.1535 -0.15027 -0.13645 -0.20018 -0.095197 -0.094901 -0.0667
3397 -0.31697 -0.21149 -0.12093 -0.22884 -0.13587 -0.22854 -0.084756 -0.092158 -0.081919
3398 -0.3183 -0.22135 -0.13871 -0.14091 -0.13323 -0.15036 -0.093725 -0.085276 -0.076838
3399 -0.26642 -0.23042 -0.1175 -0.14241 -0.081796 -0.082142 -0.070536 -0.083745 -0.074186
3400 -0.30746 -0.2558 -0.17485 -0.26334 -0.15416 -0.2275 -0.09876 -0.10494 -0.12356
3401 -0.31051 -0.24173 -0.13359 -0.20001 -0.13369 -0.17036 -0.083354 -0.094163 -0.10262
3402 -0.3123 -0.22608 -0.13526 -0.25241 -0.17153 -0.17601 -0.084495 -0.10079 -0.10892
3403 -0.29485 -0.21464 -0.10552 -0.16105 -0.12609 -0.1595 -0.068416 -0.080526 -0.09515
3404 -0.33235 -0.24084 -0.13461 -0.11721 -0.12844 -0.13814 -0.094906 -0.08239 -0.09573
3405 -0.31654 -0.20776 -0.11713 -0.17845 -0.12835 -0.15812 -0.065531 -0.062108 -0.046478
3406 -0.30108 -0.22026 -0.11721 -0.154 -0.11408 -0.16528 -0.07172 -0.094931 -0.091852
3407 -0.29992 -0.2177 -0.15482 -0.1327 -0.11764 -0.12505 -0.065324 -0.081368 -0.031949
3408 -0.26511 -0.20808 -0.089348 -0.17143 -0.11154 -0.11521 -0.064352 -0.078342 -0.10251
3409 -0.3018 -0.25946 -0.12828 -0.19252 -0.15108 -0.1606 -0.073743 -0.087417 -0.11078
3410 -0.33049 -0.2692 -0.14534 -0.24534 -0.15543 -0.16336 -0.098527 -0.11377 -0.11484
3411 -0.28275 -0.24487 -0.13795 -0.21968 -0.14538 -0.17829 -0.082977 -0.088065 -0.078961
3412 -0.31431 -0.23183 -0.15605 -0.21856 -0.1044 -0.15957 -0.080769 -0.096925 -0.084022
3413 -0.34762 -0.2248 -0.14477 -0.20816 -0.14049 -0.15573 -0.082437 -0.080311 -0.085748
3414 -0.34205 -0.21355 -0.12473 -0.19429 -0.15396 -0.17024 -0.065526 -0.085013 -0.064149
3415 -0.31776 -0.19282 -0.12697 -0.15551 -0.14958 -0.16676 -0.075356 -0.096439 -0.091776
3416 -0.31151 -0.20447 -0.14805 -0.24988 -0.14574 -0.20631 -0.069707 -0.097974 -0.089169
3417 -0.34483 -0.14133 -0.16773 -0.24093 -0.17007 -0.17697 -0.077427 -0.10227 -0.10702
3418 -0.31235 -0.20556 -0.1369 -0.17278 -0.15475 -0.18058 -0.069639 -0.11613 -0.089707
3419 -0.31601 -0.17282 -0.13951 -0.33649 -0.17612 -0.22808 -0.083533 -0.11375 -0.061527
3420 -0.34737 -0.1642 -0.12073 -0.2273 -0.15066 -0.18852 -0.080182 -0.092674 -0.051028
3421 -0.33172 -0.21889 -0.14295 -0.2053 -0.11874 -0.10512 -0.084214 -0.093955 -0.097108
3422 -0.36022 -0.201 -0.14745 -0.2038 -0.14512 -0.15737 -0.074114 -0.0944 -0.10076
3423 -0.33741 -0.19933 -0.13892 -0.2317 -0.14516 -0.1997 -0.086236 -0.10493 -0.087954
3424 -0.33634 -0.17697 -0.12408 -0.1816 -0.12395 -0.15169 -0.076747 -0.12244 -0.10414
3425 -0.3428 -0.16045 -0.1736 -0.23509 -0.1434 -0.19431 -0.084137 -0.095167 -0.076585
3426 -0.31048 -0.11776 -0.11449 -0.21063 -0.11652 -0.1549 -0.045617 -0.084668 -0.048678
3427 -0.31919 -0.10873 -0.12905 -0.090833 -0.083388 -0.084554 -0.075681 -0.10107 -0.06205
3428 -0.32245 -0.10213 -0.12842 -0.17128 -0.11657 -0.14935 -0.076805 -0.099472 -0.11362
3429 -0.31759 -0.13944 -0.1408 -0.23184 -0.17902 -0.20072 -0.068551 -0.085867 -0.099733
3430 -0.32897 -0.19812 -0.1138 -0.11611 -0.13604 -0.19442 -0.085145 -0.096617 -0.087341
3431 -0.32791 -0.16036 -0.154 -0.1284 -0.12769 -0.14863 -0.073077 -0.078425 -0.045104
3432 -0.31826 -0.17577 -0.13943 -0.087177 -0.10729 -0.1449 -0.032729 -0.078898 -0.095323
3433 -0.28802 -0.0866 -0.12103 -0.13852 -0.080847 -0.13514 -0.058951 -0.072869 -0.06036
3434 -0.36414 -0.075895 -0.15384 -0.07458 -0.13191 -0.17704 -0.078471 -0.08854 -0.078422
3435 -0.36285 -0.076916 -0.15602 -0.16347 -0.11858 -0.17182 -0.06983 -0.10519 -0.10326
3436 -0.3333 -0.068977 -0.15001 -0.12616 -0.13616 -0.17113 -0.076054 -0.12477 -0.12666
3437 -0.35382 -0.060559 -0.14847 -0.15531 -0.16453 -0.14662 -0.060052 -0.10732 -0.11308
3438 -0.31075 -0.048462 -0.093664 -0.034583 -0.11321 -0.11424 -0.036904 -0.080548 -0.10772
3439 -0.33233 -0.044607 -0.11067 -0.12144 -0.11703 -0.12491 -0.048851 -0.07038 -0.071599
3440 -0.36557 -0.098457 -0.1523 -0.055251 -0.067949 -0.099103 -0.07215 -0.1121 -0.072397
3441 -0.32375 -0.0033771 -0.14363 -0.14323 -0.12051 -0.20017 -0.061742 -0.1087 -0.093037
3442 -0.32076 0.046456 -0.11407 -0.088804 -0.099733 -0.16489 -0.059079 -0.073969 -0.098525
3443 -0.33661 -0.045183 -0.10965 -0.15731 -0.11184 -0.18083 -0.061245 -0.098611 -0.11809
3444 -0.34649 -0.026567 -0.16474 -0.13139 -0.14525 -0.17956 -0.077285 -0.12742 -0.10449
3445 -0.33761 -0.011336 -0.15026 -0.05507 -0.10899 -0.15459 -0.060165 -0.081503 -0.065824
3446 -0.29133 0.01831 -0.11575 -0.065168 -0.10298 -0.17072 -0.039571 -0.092477 -0.08212
3447 -0.32594 0.041429 -0.15047 -0.030595 -0.12602 -0.14135 -0.063121 -0.11795 -0.082172
3448 -0.3192 0.058054 -0.14504 -0.14545 -0.13222 -0.10754 -0.056448 -0.10112 -0.10568
3449 -0.36127 -0.0021735 -0.1556 -0.074248 -0.13028 -0.125 -0.082713 -0.10824 -0.1016
3450 -0.32822 0.015721 -0.13205 -0.16323 -0.08066 -0.11247 -0.051713 -0.10766 -0.083963
3451 -0.33766 0.043385 -0.12014 -0.088402 -0.057255 -0.094085 -0.036217 -0.087247 -0.1123
3452 -0.36278 0.064693 -0.13585 -0.1124 -0.032463 -0.13077 -0.056533 -0.080237 -0.073794
3453 -0.34323 0.016245 -0.15912 -0.15906 -0.026732 -0.12008 -0.079137 -0.090655 -0.13891
3454 -0.2944 0.021831 -0.12158 -0.17967 -0.097656 -0.1358 -0.050465 -0.12714 -0.11515
3455 -0.28467 0.069366 -0.10419 -0.11522 -0.060645 -0.083914 -0.029037 -0.069064 -0.078365
3456 -0.29884 0.057088 -0.15215 -0.13616 -0.10647 -0.18699 -0.066994 -0.093574 -0.11007
3457 -0.3358 0.071788 -0.16389 -0.15637 -0.1159 -0.16244 -0.072738 -0.10466 -0.11215
3458 -0.26388 0.098012 -0.096536 -0.094431 -0.07716 -0.064617 -0.058248 -0.084149 -0.076813
3459 -0.27796 0.074836 -0.051679 -0.10367 -0.085489 -0.024 -0.060848 -0.085321 -0.065862
3460 -0.27809 0.043664 -0.047005 -0.19639 -0.10777 -0.029759 -0.047481 -0.089999 -0.074483
3461 -0.24258 0.02846 -0.031662 -0.15362 -0.14771 -0.1292 -0.031017 -0.10603 -0.1079
3462 -0.28199 0.10436 -0.070686 -0.10816 -0.099653 -0.10275 -0.037549 -0.10074 -0.095037
3463 -0.24048 0.1011 0.020761 -0.14053 -0.045151 -0.0329 0.0059621 -0.081197 -0.052889
3464 -0.27541 0.040496 -0.037866 -0.11765 -0.025057 -0.072791 -0.048487 -0.10579 -0.08885
3465 -0.26182 0.062119 -0.063447 -0.13804 -0.026922 -0.15665 -0.059446 -0.089557 -0.089603
3466 -0.27837 0.069999 -0.10406 -0.034738 0.0037992 -0.084304 -0.048573 -0.09604 -0.11322
3467 -0.23689 0.057891 -0.088868 -0.021648 -0.065795 -0.078551 -0.038093 -0.085494 -0.10106
3468 -0.22005 0.081025 -0.090023 -0.031593 -0.049463 -0.020338 -0.053926 -0.08796 -0.094919
3469 -0.24475 0.039815 -0.073931 -0.045843 -0.082978 -0.018966 -0.056887 -0.10044 -0.087124
3470 -0.21429 0.052309 -0.10953 -0.12053 -0.11332 -0.13065 -0.063405 -0.096942 -0.11862
3471 -0.14969 0.045205 -0.054457 0.025645 -0.09563 -0.064256 -0.047019 -0.10211 -0.068564
3472 -0.17805 0.040005 -0.015481 0.029126 -0.057299 -0.058255 -0.04795 -0.096936 -0.10837
3473 -0.26217 -0.012698 -0.0069849 0.0074827 -0.084898 -0.069013 -0.064485 -0.089977 -0.11107
3474 -0.24477 -0.061632 -0.014487 -0.09875 -0.083144 -0.064282 -0.0694 -0.13454 -0.11141
3475 -0.22335 -0.049304 -0.032618 -0.093559 -0.034376 -0.10615 -0.058327 -0.096702 -0.11488
3476 -0.22657 0.014835 -0.030732 -0.049463 0.040042 -0.044464 -0.070218 -0.072776 -0.13224
3477 -0.2137 0.051705 -0.028381 -0.090611 -0.013183 -0.10071 -0.056483 -0.12193 -0.14723
3478 -0.14622 0.029646 -0.017917 -0.059566 -0.0038743 -0.051213 -0.049006 -0.094672 -0.10696
3479 -0.13772 0.0098945 -0.032907 -0.10453 -0.051545 -0.11834 -0.057928 -0.10461 -0.13338
3480 -0.098397 -0.0061757 -0.046855 -0.094048 -0.050963 -0.044849 -0.022661 -0.091355 -0.12777
3481 -0.18661 -0.094191 -0.080832 -0.064903 -0.065826 -0.070949 -0.063245 -0.088121 -0.099581
3482 -0.19811 -0.054445 -0.072272 -0.026901 -0.069918 -0.0063351 -0.059108 -0.084334 -0.097449
3483 -0.17797 -0.059558 0.012882 -0.029796 -0.075085 -0.0144 -0.046316 -0.077953 -0.078277
3484 -0.165 0.056109 0.064542 0.082993 -0.078394 -0.041497 -0.036242 -0.081644 -0.11987
3485 -0.19601 -0.061101 -0.014904 0.021538 -0.044716 -0.072824 -0.067972 -0.0975 -0.10532
3486 -0.064073 -0.01871 0.059345 -0.048744 -0.029904 0.0014891 -0.058155 -0.096764 -0.10214
3487 -0.10154 -0.027444 0.019758 -0.046071 -0.02904 -0.083895 -0.057559 -0.084977 -0.087136
3488 -0.070659 -0.043036 0.032522 0.081378 0.021018 -0.00043202 -0.040024 -0.094159 -0.109
3489 -0.060854 -0.032533 0.053189 0.080421 0.022672 -0.030625 -0.035684 -0.10138 -0.10604
3490 -0.034737 -0.015045 0.094499 0.0097769 -0.017339 -0.066181 -0.045024 -0.084188 -0.07908
3491 -0.12653 -0.05926 0.043055 0.075412 -0.021886 -0.0059542 -0.059885 -0.10377 -0.052654
3492 -0.096319 -0.073887 0.033481 0.085889 -0.0025675 -0.040696 -0.04494 -0.10263 -0.12884
3493 -0.096229 -0.099116 0.024578 -0.015079 -0.063735 -0.043652 -0.066024 -0.1122 -0.12251
3494 -0.058734 -0.073863 0.0017429 0.002693 -0.049077 -0.051346 -0.054483 -0.10015 -0.087463
3495 -0.0047801 -0.01964 0.071415 0.13693 -0.054233 -0.025555 -0.023055 -0.08606 -0.084389
3496 -0.053283 -0.098455 0.050783 0.1426 -0.080109 -0.059727 -0.028624 -0.10799 -0.12957
3497 -0.055467 -0.044621 0.060696 0.081093 -0.0025327 -0.031552 -0.010064 -0.067103 -0.066407
3498 -0.10422 -0.033069 0.062001 0.073336 0.016436 -0.087651 -0.014165 -0.096375 -0.10437
3499 -0.10476 -0.078598 0.040509 0.098936 0.010496 -0.0555 -0.041389 -0.097256 -0.1332
3500 -0.062817 -0.089414 -0.0062198 0.156 0.0096038 -0.05859 -0.036088 -0.083708 -0.083495
3501 -0.069577 -0.11129 0.030104 0.079491 -0.012518 -0.053962 -0.035894 -0.10304 -0.10161
3502 -0.060365 -0.04372 0.045611 0.10356 -0.04381 -0.075554 -0.028848 -0.075322 -0.098588
3503 -0.068352 -0.090338 0.054365 -0.044 -0.031388 -0.075474 -0.028972 -0.088144 -0.13032
3504 -0.069197 -0.16852 0.024419 0.032693 -0.052442 -0.09496 -0.052072 -0.099953 -0.096064
3505 -0.030635 -0.032289 0.12063 -0.029502 -0.055634 -0.090587 -0.0057078 -0.054744 -0.050514
3506 -0.069821 -0.11791 0.052965 -0.022877 -0.043585 -0.083457 -0.047976 -0.082181 -0.091893
3507 -0.072104 -0.045053 0.08122 -0.023789 -0.029312 -0.061179 -0.045958 -0.07551 -0.060538
3508 -0.071492 -0.15749 0.041391 -0.075119 -0.0055442 -0.11575 -0.066099 -0.11281 -0.13481
3509 -0.093569 -0.13934 0.064074 0.041676 -0.019482 -0.080754 -0.071476 -0.10827 -0.1272
3510 -0.030314 -0.12766 0.053785 0.10882 0.032566 -0.10427 -0.057306 -0.105 -0.099063
3511 -0.074801 -0.058696 0.055519 0.020652 -0.049935 -0.09997 -0.035112 -0.087045 -0.10275
3512 -0.051077 -0.072631 0.03903 0.18758 0.053526 -0.071027 -0.032019 -0.077762 -0.084065
3513 -0.11027 -0.18245 -0.018549 0.056195 -0.046506 -0.092388 -0.081089 -0.12655 -0.13663
3514 -0.089229 -0.12672 0.03118 0.021338 -0.053463 -0.098145 -0.051114 -0.11157 -0.10651
3515 -0.099715 -0.10981 0.052583 0.036021 -0.069276 -0.078485 -0.035905 -0.10094 -0.099986
3516 -0.14756 -0.075434 0.06545 0.17402 -0.071022 -0.088131 -0.0316 -0.098425 -0.10067
3517 -0.14584 -0.1514 0.061487 0.059884 -0.068246 -0.088012 -0.027963 -0.077638 -0.096331
3518 -0.12805 -0.12709 0.034045 0.11451 -0.049581 -0.11202 -0.028641 -0.097214 -0.13018
3519 -0.13223 -0.13577 0.040931 0.12706 -0.037591 -0.11235 -0.026025 -0.11377 -0.12305
3520 -0.13421 -0.109 -0.0053578 0.085232 -0.028538 -0.089367 -0.04143 -0.13215 -0.15802
3521 -0.12261 -0.18075 0.003219 0.12639 -0.066858 -0.10777 -0.03557 -0.105 -0.10508
3522 -0.12916 -0.18217 0.03998 0.17156 -0.032625 -0.057486 -0.028724 -0.080151 -0.10447
3523 -0.15645 -0.18998 0.040428 0.14145 -0.037704 -0.10009 -0.043376 -0.10703 -0.086938
3524 -0.12136 -0.17753 -0.0055294 0.050456 -0.076165 -0.072646 -0.051679 -0.11779 -0.10944
3525 -0.14997 -0.14021 -0.010092 0.011882 -0.050311 -0.10635 -0.06569 -0.099971 -0.11862
3526 -0.21525 -0.22049 -0.06386 -0.052523 -0.084701 -0.16633 -0.091922 -0.11619 -0.12056
3527 -0.18486 -0.16997 -0.02322 0.076208 -0.039267 -0.087576 -0.082233 -0.10294 -0.099966
3528 -0.15418 -0.14474 0.0063944 -0.020738 -0.048081 -0.13502 -0.058785 -0.087952 -0.093891
3529 -0.16343 -0.14861 -0.0075122 0.026021 -0.070838 -0.13745 -0.057249 -0.097128 -0.09312
3530 -0.12401 -0.14007 0.01351 -0.012513 -0.046212 -0.098299 -0.03942 -0.069528 -0.10953
3531 -0.18868 -0.19531 -0.053619 -0.026417 -0.090137 -0.16574 -0.062112 -0.04685 -0.064107
3532 -0.18637 -0.17177 -0.018239 -0.014016 -0.099069 -0.10965 -0.083693 -0.071603 -0.13859
3533 -0.19318 -0.19672 -0.011539 -0.056621 -0.091111 -0.17007 -0.066372 -0.072389 -0.10578
3534 -0.19854 -0.18458 -0.038651 -0.13587 -0.12537 -0.15678 -0.080027 -0.10332 -0.13615
3535 -0.19004 -0.23103 -0.072864 -0.073279 -0.13679 -0.15695 -0.084757 -0.10098 -0.11349
3536 -0.16098 -0.21052 0.0050524 -0.016642 -0.085871 -0.17586 -0.055729 -0.071584 -0.092313
3537 -0.2451 -0.21686 -0.022087 0.024652 -0.10576 -0.12074 -0.080482 -0.073408 -0.086637
3538 -0.14938 -0.14968 0.013953 -0.033132 -0.066376 -0.1193 -0.039095 -0.046157 -0.094512
3539 -0.1328 -0.14685 0.013937 -0.080879 -0.066533 -0.12576 -0.032746 -0.038465 -0.090695
3540 -0.23634 -0.17471 -0.067964 -0.053584 -0.074682 -0.13974 -0.053636 -0.06296 -0.10875
3541 -0.18184 -0.15372 -0.038083 -0.0059367 -0.050905 -0.078939 -0.044405 -0.058217 -0.078307
3542 -0.20646 -0.19817 -0.013707 -0.062652 -0.1017 -0.13827 -0.06969 -0.046635 -0.11246
3543 -0.21829 -0.15162 -0.023368 0.0073529 -0.068183 -0.14697 -0.048893 -0.045777 -0.11684
3544 -0.18408 -0.18787 -0.027907 0.044493 -0.077081 -0.13767 -0.043259 -0.042535 -0.080426
3545 -0.2551 -0.20807 -0.048976 -0.057301 -0.11281 -0.1757 -0.061595 -0.048093 -0.1374
3546 -0.23302 -0.21793 -0.038122 -0.050023 -0.084775 -0.1497 -0.066813 -0.053975 -0.10705
3547 -0.18458 -0.19896 -0.046455 -0.14624 -0.15154 -0.17431 -0.058108 -0.051149 -0.11287
3548 -0.2153 -0.20723 -0.012756 -0.085517 -0.16114 -0.15723 -0.068029 -0.063799 -0.1095
3549 -0.21186 -0.20703 -0.015338 -0.0707 -0.10312 -0.17022 -0.06124 -0.068639 -0.14596
3550 -0.20248 -0.22465 -0.038722 -0.088919 -0.092913 -0.14085 -0.071142 -0.065801 -0.15564
3551 -0.26587 -0.23149 -0.080808 -0.11242 -0.11508 -0.1921 -0.092208 -0.075921 -0.15923
3552 -0.23964 -0.20578 -0.069935 -0.12078 -0.15707 -0.22598 -0.086656 -0.066869 -0.13238
3553 -0.19859 -0.17337 -0.027125 -0.076838 -0.11488 -0.15248 -0.06201 -0.04086 -0.13901
3554 -0.2096 -0.21294 -0.045087 0.0022486 -0.065603 -0.097045 -0.043548 -0.046821 -0.11479
3555 -0.24718 -0.23134 -0.074371 -0.059443 -0.12121 -0.15382 -0.073876 -0.061938 -0.12585
3556 -0.24813 -0.22578 -0.051699 -0.11419 -0.13956 -0.21347 -0.07802 -0.052434 -0.15737
3557 -0.2752 -0.16446 -0.044126 -0.13591 -0.077534 -0.12613 -0.078738 -0.051286 -0.10131
3558 -0.23327 -0.21249 -0.054155 -0.16777 -0.13309 -0.19838 -0.063087 -0.057088 -0.13649
3559 -0.26894 -0.22877 -0.039141 -0.071601 -0.10675 -0.17991 -0.083272 -0.059768 -0.13723
3560 -0.26297 -0.19085 -0.021499 -0.12745 -0.12799 -0.18707 -0.066522 -0.038854 -0.093871
3561 -0.23398 -0.21663 -0.091373 -0.15908 -0.17126 -0.19559 -0.086017 -0.066362 -0.1757
3562 -0.26444 -0.15113 -0.033009 -0.088025 -0.12214 -0.16485 -0.04979 -0.012324 -0.089737
3563 -0.27132 -0.24335 -0.067703 -0.15912 -0.13251 -0.19391 -0.080858 -0.032683 -0.093393
3564 -0.22005 -0.18606 -0.040601 -0.050266 -0.11205 -0.17891 -0.055018 -0.060696 -0.049196
3565 -0.23403 -0.21369 -0.081731 -0.14911 -0.14734 -0.18062 -0.080205 -0.048612 -0.13271
3566 -0.26413 -0.24141 -0.082887 -0.14879 -0.10786 -0.17563 -0.072778 -0.041482 -0.10907
3567 -0.26109 -0.17811 -0.069032 -0.16632 -0.14772 -0.24728 -0.059008 -0.029228 -0.089838
3568 -0.25972 -0.23323 -0.080486 -0.16434 -0.12515 -0.18025 -0.081369 -0.035122 -0.075944
3569 -0.23001 -0.20513 -0.058737 -0.16247 -0.15744 -0.18444 -0.062469 -0.039834 -0.10694
3570 -0.30504 -0.2749 -0.11287 -0.11491 -0.13205 -0.15564 -0.091178 -0.055923 -0.12692
3571 -0.26868 -0.21884 -0.072774 -0.056073 -0.10546 -0.1704 -0.078344 -0.017104 -0.15082
3572 -0.24774 -0.21609 -0.093995 -0.097729 -0.15833 -0.19577 -0.076031 -0.024177 -0.12855
3573 -0.25227 -0.24676 -0.096542 -0.1347 -0.10566 -0.21614 -0.071906 -0.022828 -0.12446
3574 -0.29523 -0.25099 -0.076762 -0.17103 -0.12549 -0.19953 -0.092157 -0.028691 -0.11003
3575 -0.26148 -0.21572 -0.084961 -0.095564 -0.1005 -0.19067 -0.067131 -0.045796 -0.077838
3576 -0.29401 -0.24269 -0.13953 -0.17454 -0.13936 -0.14368 -0.098647 -0.082064 -0.14574
3577 -0.23689 -0.23078 -0.066575 -0.12431 -0.13719 -0.16224 -0.066624 -0.051739 -0.13167
3578 -0.30014 -0.25165 -0.15352 -0.15702 -0.14266 -0.23496 -0.085273 -0.071549 -0.15852
3579 -0.31228 -0.27031 -0.14848 -0.1611 -0.18974 -0.18666 -0.1105 -0.063683 -0.14902
3580 -0.27059 -0.20316 -0.070481 -0.10458 -0.1023 -0.18627 -0.070955 -0.040691 -0.086968
3581 -0.30771 -0.23543 -0.1314 -0.14997 -0.1343 -0.16579 -0.096563 -0.067907 -0.12394
3582 -0.25192 -0.20636 -0.10596 -0.1145 -0.11084 -0.20676 -0.068979 -0.028271 -0.10399
3583 -0.26483 -0.2026 -0.11079 -0.16709 -0.15434 -0.20648 -0.075615 -0.053365 -0.096297
3584 -0.25486 -0.22601 -0.084959 -0.11881 -0.098597 -0.11808 -0.078009 -0.021085 -0.10699
3585 -0.27456 -0.26355 -0.1327 -0.17625 -0.13476 -0.17373 -0.087644 -0.051055 -0.15418
3586 -0.27135 -0.22378 -0.13105 -0.10637 -0.15528 -0.21889 -0.067217 -0.024895 -0.075336
3587 -0.27617 -0.22474 -0.11734 -0.17598 -0.12082 -0.15259 -0.066625 -0.056044 -0.10654
3588 -0.28695 -0.23997 -0.14427 -0.21725 -0.15069 -0.15165 -0.081774 -0.075826 -0.12182
3589 -0.29549 -0.25384 -0.14191 -0.1832 -0.15994 -0.20812 -0.092384 -0.070078 -0.11653
3590 -0.29574 -0.22945 -0.15176 -0.19563 -0.13297 -0.21769 -0.085194 -0.049534 -0.090348
3591 -0.28889 -0.23374 -0.17068 -0.17029 -0.17844 -0.22994 -0.10971 -0.078875 -0.13684
3592 -0.31869 -0.24626 -0.12385 -0.14612 -0.12414 -0.17664 -0.078023 -0.043847 -0.080592
3593 -0.29769 -0.24974 -0.17352 -0.16404 -0.17244 -0.20027 -0.088754 -0.065904 -0.11355
3594 -0.3175 -0.25093 -0.17098 -0.1612 -0.16965 -0.20057 -0.098198 -0.080015 -0.126
3595 -0.31191 -0.28139 -0.17771 -0.20485 -0.14144 -0.22503 -0.096429 -0.091918 -0.15489
3596 -0.31886 -0.28774 -0.15114 -0.15674 -0.16908 -0.22302 -0.10628 -0.08526 -0.13345
3597 -0.35211 -0.27205 -0.19334 -0.16781 -0.16776 -0.19415 -0.10348 -0.086768 -0.12118
3598 -0.25763 -0.23456 -0.12653 -0.17613 -0.17889 -0.20203 -0.080923 -0.033433 -0.11624
3599 -0.29261 -0.22853 -0.16428 -0.18809 -0.12793 -0.25532 -0.091013 -0.038901 -0.087936
3600 -0.3189 -0.24191 -0.20845 -0.18439 -0.19075 -0.21934 -0.098124 -0.066943 -0.10554
3601 -0.29701 -0.29761 -0.18078 -0.20171 -0.19337 -0.19053 -0.11191 -0.074569 -0.15705
3602 -0.31198 -0.23478 -0.17338 -0.19525 -0.15381 -0.23881 -0.10687 -0.071089 -0.097027
3603 -0.33516 -0.29883 -0.19109 -0.080122 -0.13921 -0.19416 -0.10978 -0.075115 -0.17611
3604 -0.28739 -0.23692 -0.17663 -0.18574 -0.16715 -0.23792 -0.10426 -0.078947 -0.13757
3605 -0.32077 -0.23127 -0.19696 -0.25116 -0.20231 -0.23716 -0.11844 -0.088218 -0.13704
3606 -0.27888 -0.23865 -0.18864 -0.13665 -0.15381 -0.20579 -0.09378 -0.076065 -0.11188
3607 -0.30889 -0.26971 -0.20473 -0.083235 -0.11946 -0.16986 -0.10071 -0.077808 -0.11613
3608 -0.30237 -0.24826 -0.17348 -0.23791 -0.18515 -0.20908 -0.088716 -0.070221 -0.11203
3609 -0.32159 -0.25888 -0.18644 -0.19602 -0.18787 -0.22519 -0.096686 -0.067941 -0.08293
3610 -0.26526 -0.24966 -0.17154 -0.20501 -0.19179 -0.26226 -0.09097 -0.071814 -0.12086
3611 -0.33749 -0.26013 -0.17017 -0.10455 -0.13211 -0.16438 -0.1146 -0.085278 -0.13283
3612 -0.31408 -0.25011 -0.17705 -0.15023 -0.17893 -0.21195 -0.11163 -0.072866 -0.11493
3613 -0.27837 -0.22592 -0.18087 -0.21304 -0.14108 -0.20578 -0.082102 -0.067017 -0.081039
3614 -0.26903 -0.26157 -0.16837 -0.18793 -0.17859 -0.2262 -0.078673 -0.068047 -0.13469
3615 -0.37377 -0.28168 -0.21617 -0.29947 -0.19389 -0.24553 -0.11156 -0.11269 -0.15598
3616 -0.37723 -0.27707 -0.2618 -0.22455 -0.19847 -0.25244 -0.12511 -0.096682 -0.16701
3617 -0.34868 -0.27951 -0.20384 -0.1603 -0.20244 -0.20913 -0.11609 -0.10869 -0.14826
3618 -0.2719 -0.27474 -0.17973 -0.22619 -0.16521 -0.19397 -0.081359 -0.078154 -0.079081
3619 -0.30579 -0.24887 -0.1933 -0.19996 -0.13786 -0.24478 -0.10685 -0.066208 -0.079724
3620 -0.3687 -0.31182 -0.26459 -0.22994 -0.18524 -0.23384 -0.1325 -0.091932 -0.13519
3621 -0.31027 -0.27078 -0.23434 -0.20988 -0.17787 -0.20795 -0.11462 -0.068925 -0.11207
3622 -0.30859 -0.25824 -0.22851 -0.22662 -0.15535 -0.22142 -0.099994 -0.08479 -0.16365
3623 -0.31083 -0.28377 -0.25146 -0.17398 -0.14215 -0.22234 -0.10392 -0.059964 -0.11601
3624 -0.38278 -0.26544 -0.2639 -0.30961 -0.19882 -0.24861 -0.12166 -0.11012 -0.167
3625 -0.29279 -0.273 -0.20094 -0.14567 -0.13299 -0.22318 -0.101 -0.091648 -0.12096
3626 -0.38351 -0.30398 -0.26248 -0.31202 -0.23314 -0.27358 -0.1329 -0.13065 -0.1575
3627 -0.29263 -0.27694 -0.22803 -0.19748 -0.16069 -0.25653 -0.10238 -0.094995 -0.15928
3628 -0.37111 -0.24541 -0.22603 -0.13693 -0.19718 -0.24035 -0.11982 -0.087746 -0.10638
3629 -0.29218 -0.22489 -0.21047 -0.23029 -0.19037 -0.19213 -0.090465 -0.054207 -0.11286
3630 -0.32848 -0.24945 -0.20983 -0.2214 -0.18052 -0.1928 -0.10172 -0.070749 -0.1127
3631 -0.30107 -0.23839 -0.20214 -0.21193 -0.18992 -0.2593 -0.099093 -0.067872 -0.1088
3632 -0.30231 -0.22633 -0.26037 -0.19144 -0.13962 -0.17327 -0.09501 -0.070715 -0.15735
3633 -0.32917 -0.1811 -0.22663 -0.104 -0.12982 -0.16279 -0.095298 -0.059736 -0.12709
3634 -0.28976 -0.19929 -0.24783 -0.095787 -0.14641 -0.23016 -0.10371 -0.060484 -0.14851
3635 -0.22212 -0.19816 -0.21918 -0.091023 -0.104 -0.19609 -0.1005 -0.044608 -0.075401
3636 -0.20017 -0.076919 -0.16859 -0.036266 -0.045793 -0.13439 -0.07728 -0.0079508 -0.052319
3637 -0.13591 -0.088421 -0.19051 -0.060253 -0.02756 -0.17096 -0.08436 -0.032172 -0.087169
3638 -0.12958 -0.077339 -0.18023 0.037465 0.0035594 -0.06536 -0.073686 -0.01364 -0.052887
3639 -0.087368 -0.011654 -0.16406 -0.012525 0.046769 -0.061033 -0.038786 -0.013387 -0.059503
3640 -0.028641 -0.013854 -0.15444 0.080882 0.068401 -0.066924 -0.027109 0.002019 -0.014467
3641 0.011614 0.019986 -0.10759 0.12792 0.09149 -0.060087 -0.020788 0.036678 0.014243
3642 0.012531 0.054562 -0.11232 0.14216 0.12629 -0.045862 -0.0047637 0.030276 0.0043108
3643 0.038994 0.075252 -0.085284 0.14299 0.13163 -0.054456 0.0021738 0.027847 0.032656
3644 0.086732 0.087327 -0.03335 0.15114 0.14796 -0.021044 0.027397 0.045782 0.10405
3645 0.084528 0.14973 -0.051951 0.21849 0.19768 0.03562 0.040346 0.060662 0.067961
3646 0.13835 0.11051 -0.090706 0.28706 0.18316 0.054557 0.036131 0.05216 0.071023
3647 0.15833 0.17779 -0.048064 0.29611 0.16416 0.094162 0.055514 0.047551 0.049803
3648 0.13551 0.07126 -0.044468 0.31346 0.20073 0.052762 0.023545 0.051197 0.025539
3649 0.15718 0.070607 -0.068649 0.29022 0.19574 0.020103 0.027673 0.055198 0.09336
3650 0.20674 0.12702 -0.013883 0.31352 0.245 0.070341 0.064399 0.067515 0.080815
3651 0.17908 0.14048 -0.037108 0.31866 0.22839 0.054242 0.050617 0.093271 0.10506
3652 0.24513 0.15335 0.015257 0.25191 0.26413 0.028062 0.062747 0.078789 0.11978
3653 0.18597 0.10734 -0.049967 0.3586 0.23311 0.01528 0.037028 0.055577 0.069339
3654 0.28878 0.17387 0.046553 0.32806 0.28844 0.11812 0.064601 0.093991 0.13951
3655 0.28688 0.14302 0.0078329 0.36203 0.28724 0.07636 0.053645 0.087778 0.10812
3656 0.32032 0.17587 0.0082883 0.37926 0.25913 0.072164 0.080031 0.088092 0.11087
3657 0.36936 0.2156 0.028935 0.39892 0.31134 0.14378 0.067748 0.11294 0.11438
3658 0.37531 0.15249 0.061137 0.45238 0.28732 0.10804 0.089107 0.11082 0.14056
3659 0.3283 0.19577 0.0050314 0.39015 0.2905 0.066513 0.063035 0.087635 0.1307
3660 0.42851 0.15692 0.0024587 0.39637 0.27764 0.10468 0.077995 0.12026 0.13333
3661 0.39788 0.20176 0.035826 0.36755 0.29135 0.091281 0.088562 0.10115 0.14766
3662 0.45789 0.17191 0.057915 0.36099 0.3223 0.093633 0.082968 0.11178 0.16577
3663 0.46355 0.17099 0.045414 0.43816 0.32338 0.1578 0.076232 0.12048 0.15478
3664 0.47786 0.19763 0.064962 0.4681 0.35332 0.12293 0.1162 0.13821 0.14517
3665 0.4249 0.17892 -0.0032414 0.40387 0.29806 0.12429 0.085428 0.08879 0.11108
3666 0.46192 0.17271 0.0025423 0.353 0.31759 0.12782 0.087558 0.10004 0.13934
3667 0.42258 0.21286 0.032684 0.43293 0.30819 0.11601 0.081588 0.096587 0.1173
3668 0.46511 0.23914 0.038562 0.38626 0.33734 0.1003 0.097094 0.11286 0.17927
3669 0.47651 0.27675 0.054331 0.48678 0.34387 0.12077 0.097884 0.10476 0.18667
3670 0.48655 0.15042 0.039659 0.42079 0.31985 0.15214 0.093384 0.10608 0.11614
3671 0.47874 0.22581 0.065522 0.46033 0.35285 0.10726 0.10099 0.13369 0.13964
3672 0.453 0.17917 0.055652 0.40816 0.33293 0.13857 0.10037 0.11357 0.16466
3673 0.51277 0.2274 0.055477 0.52301 0.36934 0.15651 0.10024 0.10043 0.1993
3674 0.53791 0.21402 0.062149 0.37346 0.30598 0.15505 0.09536 0.099833 0.12007
3675 0.46757 0.24509 0.029779 0.41144 0.31817 0.10562 0.082848 0.097859 0.14161
3676 0.51748 0.24947 0.067895 0.44621 0.34042 0.19652 0.11212 0.1089 0.13812
3677 0.49594 0.14351 0.0015341 0.40383 0.29191 0.1119 0.073822 0.06374 0.11025
3678 0.50874 0.15513 0.034477 0.41236 0.32986 0.15392 0.088359 0.095295 0.12951
3679 0.53788 0.21885 0.046246 0.43629 0.34672 0.12002 0.10151 0.11244 0.12103
3680 0.53693 0.19562 0.029665 0.44084 0.34816 0.090844 0.10448 0.10954 0.13178
3681 0.46356 0.1303 8.9286e-05 0.29708 0.27914 0.041646 0.066648 0.069404 0.087573
3682 0.51786 0.16937 -0.015197 0.42467 0.32757 0.10843 0.069875 0.1 0.13221
3683 0.48808 0.17003 -0.0048945 0.37876 0.31083 0.11521 0.073258 0.1005 0.14509
3684 0.47735 0.12427 0.016515 0.36202 0.3279 0.075868 0.057425 0.087382 0.10414
3685 0.51132 0.15268 0.019226 0.45905 0.32013 0.081591 0.084472 0.10343 0.16188
3686 0.44088 0.14397 -0.039364 0.32421 0.2739 0.076245 0.049611 0.055094 0.10589
3687 0.52601 0.15528 0.039048 0.40329 0.3343 0.1471 0.082671 0.098395 0.085231
3688 0.51567 0.20396 0.037676 0.41237 0.31514 0.11248 0.094895 0.10043 0.13708
3689 0.43696 0.13251 -0.04112 0.23659 0.26512 0.061004 0.045248 0.070746 0.087609
3690 0.48297 0.17124 0.029914 0.38698 0.32481 0.042461 0.095396 0.10695 0.14265
3691 0.48211 0.13765 -0.011362 0.36496 0.27524 0.045893 0.071493 0.090099 0.095646
3692 0.50429 0.17446 -0.045102 0.38756 0.28218 0.12744 0.077858 0.09457 0.10493
3693 0.51106 0.22544 -0.014238 0.32446 0.22232 0.032346 0.082972 0.076797 0.11848
3694 0.46198 0.13416 -0.01339 0.34489 0.26398 0.061583 0.062544 0.086236 0.12177
3695 0.48929 0.13399 -0.035777 0.32316 0.2714 0.021003 0.046443 0.071458 0.095648
3696 0.49588 0.18095 -0.023283 0.29676 0.27788 0.063896 0.058575 0.063313 0.077853
3697 0.40556 0.15123 -0.044332 0.33919 0.28513 0.03545 0.064486 0.074786 0.093305
3698 0.46304 0.13878 -0.020023 0.36229 0.21708 0.029112 0.068059 0.082543 0.052642
3699 0.43626 0.055692 -0.050401 0.34891 0.22274 0.060553 0.025087 0.016556 0.067537
3700 0.40936 0.068383 -0.064349 0.36085 0.2502 0.064942 0.033918 0.078863 0.0399
3701 0.43912 0.17185 -0.040692 0.39049 0.25632 0.032831 0.066249 0.056845 0.12274
3702 0.51225 0.11589 -0.026263 0.33524 0.257 0.030774 0.053015 0.050897 0.06852
3703 0.40511 0.134 -0.062281 0.32852 0.24947 0.045686 0.056775 0.058659 0.072741
3704 0.4693 0.12421 -0.010304 0.3004 0.21542 0.034529 0.062968 0.08981 0.13574
3705 0.46485 0.08596 -0.024283 0.31764 0.29712 0.089524 0.062423 0.081792 0.11266
3706 0.51147 0.042901 -0.04033 0.30841 0.25085 0.032586 0.052803 0.073264 0.11751
3707 0.49335 0.10192 -0.020368 0.35842 0.23172 0.08097 0.056785 0.072502 0.089424
3708 0.30207 0.044421 -0.082439 0.26449 0.25592 0.058557 0.032152 0.069907 0.067254
3709 0.40864 0.099763 -0.03797 0.23018 0.23617 0.020704 0.037154 0.065506 0.10372
3710 0.35312 0.088509 -0.094642 0.2536 0.27139 0.025007 0.028551 0.023118 0.065353
3711 0.37693 0.087899 -0.076085 0.2832 0.21442 0.052555 0.047528 0.043737 0.066637
3712 0.37891 0.054701 -0.059427 0.40458 0.20692 0.01677 0.023514 0.016747 0.075973
3713 0.32207 0.081414 -0.090481 0.22709 0.19124 0.0098817 0.03032 0.036626 0.021857
3714 0.42891 0.13071 -0.050598 0.20016 0.16088 0.021036 0.041145 0.042168 0.092587
3715 0.35584 0.037763 -0.099341 0.30487 0.20169 0.039735 0.02959 0.019889 0.054692
3716 0.35834 0.075252 -0.082968 0.21075 0.17601 0.036023 0.011538 0.025826 0.037368
3717 0.2676 0.022013 -0.1188 0.20365 0.16204 -0.020278 0.023707 0.046147 0.055322
3718 0.35808 0.053619 -0.082402 0.28618 0.20554 0.0268 0.01884 0.0086957 0.023438
3719 0.32869 0.033649 -0.1163 0.19879 0.16319 -0.050151 0.023823 0.035872 0.01065
3720 0.4334 0.06489 -0.065814 0.25847 0.15917 0.012669 0.029688 0.0066503 0.056857
3721 0.35321 0.088513 -0.11193 0.19027 0.18094 -0.0030324 0.036226 0.025628 0.11153
3722 0.31631 0.073967 -0.069473 0.19041 0.19265 -0.036341 0.020011 0.029735 0.086656
3723 0.29627 0.088483 -0.10989 0.24372 0.22329 0.011355 0.012969 0.028249 0.084885
3724 0.27225 0.041725 -0.17699 0.25127 0.19914 0.027012 0.0064152 -0.00096127 0.028398
3725 0.29012 -0.0018904 -0.12936 0.18535 0.1804 -0.0064252 0.0021453 0.0075898 0.020214
3726 0.29202 0.0074812 -0.10591 0.18864 0.12455 -0.028821 0.021647 0.0037642 0.034828
3727 0.30556 0.011515 -0.16414 0.2034 0.13091 -0.0029472 -0.0034788 2.698e-05 0.057697
3728 0.27648 0.017887 -0.13305 0.12146 0.13427 -0.062275 -0.0049773 0.0089303 0.037373
3729 0.2319 0.015215 -0.15224 0.12928 0.12668 -0.060588 0.010253 -0.020673 0.017064
3730 0.25766 -0.077688 -0.16283 0.14717 0.11706 -0.064669 -0.034246 -0.0063133 0.043942
3731 0.20632 -0.035869 -0.16046 0.15137 0.14124 -0.053188 -0.01541 -0.014004 0.016128
3732 0.18008 -0.0084475 -0.16407 0.079582 0.12188 -0.095587 -0.024517 -0.038919 -0.022564
3733 0.25356 0.017341 -0.13664 0.11072 0.13604 -0.07107 0.01441 -0.0013167 0.011847
3734 0.25483 -0.025228 -0.099018 0.14025 0.084583 -0.011098 -0.0086392 -0.006917 0.020453
3735 0.23362 0.0065159 -0.13926 0.073811 0.089195 -0.1092 -0.011515 -0.0042614 0.020982
3736 0.17249 -0.051173 -0.18223 0.19416 0.10742 -0.044201 -0.019606 -0.024382 0.0055993
3737 0.17332 -0.011888 -0.15061 0.075881 0.062059 -0.069721 -0.0094605 0.0043882 0.026822
3738 0.13516 -0.069618 -0.18657 0.077692 0.077909 -0.11573 -0.047897 -0.024465 -0.007784
3739 0.17834 -0.055817 -0.17443 -0.0075129 0.055023 -0.13658 -0.041558 -0.052247 -0.0073158
3740 0.16954 -0.060628 -0.20015 0.066046 0.0082834 -0.15804 -0.042438 -0.049154 -0.030776
3741 0.11347 -0.045136 -0.16455 0.081873 0.010913 -0.052664 -0.017045 -0.028307 0.013007
3742 0.10348 -0.045015 -0.20928 0.039326 0.052827 -0.087193 -0.047819 -0.046469 -0.0072585
3743 0.09205 -0.053476 -0.19993 0.088173 0.060486 -0.079026 -0.053168 -0.057222 -0.00085193
3744 0.12672 -0.054525 -0.18029 0.064173 0.045744 -0.12404 -0.045843 -0.027863 -0.022743
3745 0.10473 -0.093806 -0.16587 -0.017807 0.072454 -0.098062 -0.045535 -0.033087 -0.057543
3746 0.069069 -0.075726 -0.17992 -0.020317 0.020282 -0.17681 -0.045676 -0.023246 -0.035837
3747 0.12273 -0.092819 -0.21852 -0.014583 0.0011296 -0.13074 -0.050322 -0.055419 -0.062915
3748 0.059879 -0.13773 -0.23541 -0.058566 -0.018235 -0.16197 -0.053803 -0.053652 -0.080322
3749 0.089176 -0.036844 -0.16322 0.068291 0.029381 -0.099384 -0.035992 -0.011817 -0.012972
3750 0.039727 -0.10258 -0.2295 0.070604 -0.006354 -0.14015 -0.059679 -0.051229 -0.046667
3751 0.054267 -0.14187 -0.2408 -0.025387 -0.012865 -0.11796 -0.080764 -0.082019 -0.088952
3752 0.033032 -0.16531 -0.23497 -0.01541 -0.024391 -0.15825 -0.054121 -0.066272 -0.067834
3753 0.035978 -0.17684 -0.25634 -0.029158 -0.015341 -0.18051 -0.084401 -0.083597 -0.059407
3754 0.0096066 -0.10028 -0.26324 0.010197 0.067446 -0.085121 -0.074774 -0.044465 -0.033486
3755 0.056527 -0.13397 -0.2254 -0.07845 -0.067862 -0.21903 -0.062894 -0.052356 -0.068235
3756 0.011968 -0.11421 -0.2288 -0.0054031 -0.0036444 -0.12343 -0.065856 -0.038955 -0.017612
3757 0.0011654 -0.15321 -0.23425 -0.079206 -0.047283 -0.18155 -0.075193 -0.068202 -0.05818
3758 0.019535 -0.13291 -0.25115 -0.015955 -0.044926 -0.11339 -0.082131 -0.076124 -0.08125
3759 -0.027176 -0.21761 -0.28461 -0.049309 -0.047901 -0.14338 -0.10718 -0.092287 -0.097902
3760 -0.027041 -0.18103 -0.25171 -0.04361 -0.045753 -0.17257 -0.076848 -0.069112 -0.091032
3761 -0.011094 -0.13213 -0.25213 -0.019585 -0.083999 -0.13703 -0.08072 -0.084093 -0.10278
3762 -0.065961 -0.13678 -0.26371 -0.071229 -0.071486 -0.2178 -0.070925 -0.070191 -0.081792
3763 -0.0042383 -0.17669 -0.24056 0.040171 -0.021585 -0.14455 -0.074581 -0.06828 -0.054907
3764 -0.021417 -0.13967 -0.24402 -0.055232 -0.076763 -0.19224 -0.074939 -0.050221 -0.011419
3765 -0.13795 -0.21124 -0.32908 -0.15555 -0.11013 -0.19382 -0.10368 -0.11873 -0.091932
3766 -0.092085 -0.20503 -0.28382 -0.098988 -0.079027 -0.19722 -0.10965 -0.074325 -0.096265
3767 -0.077949 -0.20826 -0.26891 -0.018697 -0.089958 -0.14362 -0.087993 -0.11117 -0.13998
3768 -0.10123 -0.19246 -0.3231 -0.12618 -0.12352 -0.16942 -0.12315 -0.10169 -0.13281
3769 -0.068164 -0.19795 -0.27078 -0.12113 -0.084527 -0.20386 -0.085232 -0.071801 -0.068677
3770 -0.11713 -0.1594 -0.28577 -0.15294 -0.12203 -0.18282 -0.093967 -0.091835 -0.090086
3771 -0.095726 -0.23997 -0.2643 -0.0043495 -0.08818 -0.1399 -0.091838 -0.093165 -0.086385
3772 -0.037008 -0.17708 -0.26543 -0.15629 -0.1125 -0.21652 -0.087399 -0.10153 -0.089205
3773 -0.067586 -0.24824 -0.27939 -0.11832 -0.13896 -0.22418 -0.10606 -0.11212 -0.11869
3774 -0.09145 -0.1922 -0.27544 -0.15058 -0.094674 -0.1903 -0.091431 -0.10783 -0.1282
3775 -0.12222 -0.17589 -0.30372 -0.1557 -0.11412 -0.19107 -0.11317 -0.098892 -0.11889
3776 -0.15296 -0.2219 -0.32996 -0.19029 -0.15656 -0.20917 -0.11666 -0.11755 -0.1027
3777 -0.050559 -0.176 -0.25739 -0.0063103 -0.055897 -0.13277 -0.070329 -0.049524 -0.054878
3778 -0.077982 -0.25314 -0.2977 -0.1309 -0.10925 -0.21402 -0.10008 -0.11509 -0.12978
3779 -0.14113 -0.19168 -0.27396 -0.1132 -0.10701 -0.17881 -0.10146 -0.10662 -0.10853
3780 -0.10405 -0.22754 -0.3044 -0.16108 -0.14739 -0.20789 -0.11415 -0.094274 -0.04605
3781 -0.15341 -0.28988 -0.33198 -0.19506 -0.13177 -0.27789 -0.13538 -0.14508 -0.17554
3782 -0.12364 -0.23928 -0.31331 -0.12898 -0.18028 -0.25304 -0.11542 -0.095866 -0.12525
3783 -0.16613 -0.26785 -0.31985 -0.11685 -0.13967 -0.2043 -0.11178 -0.10875 -0.15616
3784 -0.16373 -0.20621 -0.27714 -0.20071 -0.17498 -0.23016 -0.111 -0.1046 -0.13559
3785 -0.12925 -0.23977 -0.28383 -0.17538 -0.17375 -0.2274 -0.096584 -0.11777 -0.11526
3786 -0.14308 -0.23252 -0.284 -0.14777 -0.14082 -0.19996 -0.10429 -0.091271 -0.14299
3787 -0.14765 -0.21932 -0.26803 -0.16052 -0.14807 -0.18806 -0.10087 -0.098677 -0.12307
3788 -0.16915 -0.2301 -0.31455 -0.13795 -0.12766 -0.20432 -0.1193 -0.12232 -0.121
3789 -0.19856 -0.24925 -0.34511 -0.22578 -0.14384 -0.22885 -0.12796 -0.11839 -0.14938
3790 -0.20472 -0.20093 -0.33806 -0.19838 -0.15156 -0.25151 -0.1133 -0.12664 -0.14554
3791 -0.18363 -0.27549 -0.34105 -0.21031 -0.17374 -0.27386 -0.13789 -0.12503 -0.13594
3792 -0.19688 -0.23069 -0.32893 -0.13591 -0.13951 -0.2249 -0.10151 -0.12287 -0.14648
3793 -0.14564 -0.23919 -0.31251 -0.2317 -0.15391 -0.2346 -0.12681 -0.10589 -0.13127
3794 -0.20906 -0.22944 -0.33427 -0.16114 -0.20903 -0.25203 -0.14603 -0.14054 -0.16736
3795 -0.19927 -0.23281 -0.33577 -0.17137 -0.16815 -0.2336 -0.12822 -0.13309 -0.14965
3796 -0.18126 -0.19585 -0.33297 -0.1625 -0.15531 -0.20229 -0.12585 -0.13481 -0.14781
3797 -0.18195 -0.23966 -0.30301 -0.16429 -0.13755 -0.21023 -0.12257 -0.11105 -0.12772
3798 -0.20041 -0.23819 -0.33082 -0.24536 -0.19653 -0.26335 -0.1325 -0.12112 -0.13972
3799 -0.1951 -0.25797 -0.32213 -0.18713 -0.15591 -0.1826 -0.12827 -0.13182 -0.15303
3800 -0.17606 -0.1877 -0.29196 -0.13698 -0.15245 -0.17608 -0.10622 -0.11745 -0.13122
3801 -0.18204 -0.23751 -0.30768 -0.18184 -0.14262 -0.24402 -0.12734 -0.13682 -0.11939
3802 -0.2106 -0.27554 -0.34503 -0.14155 -0.17421 -0.20123 -0.15076 -0.12339 -0.14033
3803 -0.21727 -0.22822 -0.32349 -0.17529 -0.14431 -0.24366 -0.1083 -0.10994 -0.10806
3804 -0.21309 -0.21048 -0.35298 -0.19414 -0.22383 -0.32153 -0.15299 -0.12051 -0.12607
3805 -0.2382 -0.31254 -0.37814 -0.24683 -0.20346 -0.29 -0.16156 -0.16646 -0.20921
3806 -0.19532 -0.25062 -0.30587 -0.23241 -0.18649 -0.27438 -0.13231 -0.11873 -0.13848
3807 -0.23947 -0.30303 -0.33884 -0.23857 -0.21322 -0.27744 -0.14842 -0.1401 -0.15313
3808 -0.2601 -0.25668 -0.35971 -0.26596 -0.15964 -0.26178 -0.15162 -0.1314 -0.13111
