# Supplementary material for: Insulin modulates the frequency of Ca2+ oscillations in mouse pancreatic islets
Source: PLoS One. 2017 Aug 28;12(8):e0183569. doi: 10.1371/journal.pone.0183569 (PMC5573301; doi:10.1371/journal.pone.0183569)
Supplement: S1 File — All the time traces of detrended Ca2+ oscillations for constant insulin infusion (0, 100, or 1000 nM) and alternating insulin infusion (100, 500, or 1000 nM with 4 or 5 min periods) were compressed as a single file, S1_File.zip, in which each imaging experiment was recorded as a text file where the first column represents time (sec) and the following columns represent detrended Ca2+ traces from multiple islets. (ZIP) [file pone.0183569.s001.zip › protocol.txt]

Lee et al's calcium data (August 4, 2017)

Basic protocols
---------------
In every data file, the first column represents time (sec), and the following columns represent [Ca2+] levels detrended by Matlab.
Basically, glucose concentration changes from 3 mM to 8.3 mM at 160 sec, and then exogeneous insulin starts to be infused at 1600 sec (except for data_350I_1.txt).
In some protocols, the insulin infusion was alternated between a specfied concentration and 0 nM for a certain period.
For the last 240 sec, islets were stimulated by 25 mM KCl to check their vitality. 


Specific protocols
------------------
data_0I_#.txt: no insulin infusion
data_100I_#.txt: constant infusion of 100 nM insulin
data_1000I_#.txt: constant infusion of 1000 nM insulin
data_100I_120s_#.txt: alternate infusion of 100 nM and 0 nM insulin for 120 sec and 120 sec
data_100I_150s_#.txt: alternate infusion of 100 nM and 0 nM insulin for 150 sec and 150 sec
data_500I_120s_#.txt: alternate infusion of 500 nM and 0 nM insulin for 120 sec and 120 sec
data_500I_150s_#.txt: alternate infusion of 500 nM and 0 nM insulin for 150 sec and 150 sec
data_1000I_120s_#.txt: alternate infusion of 1000 nM and 0 nM insulin for 120 sec and 120 sec

Here '#' represents ensemble number.
