# Supplementary material for: Insulin modulates the frequency of Ca2+ oscillations in mouse pancreatic islets
Source: PLoS One. 2017 Aug 28;12(8):e0183569. doi: 10.1371/journal.pone.0183569 (PMC5573301; doi:10.1371/journal.pone.0183569)
Supplement: S1 File — All the time traces of detrended Ca2+ oscillations for constant insulin infusion (0, 100, or 1000 nM) and alternating insulin infusion (100, 500, or 1000 nM with 4 or 5 min periods) were compressed as a single file, S1_File.zip, in which each imaging experiment was recorded as a text file where the first column represents time (sec) and the following columns represent detrended Ca2+ traces from multiple islets. (ZIP) [file pone.0183569.s001.zip › data_0I_1.txt]

1 -0.27489 -0.17097 -0.18281 -0.21082 -0.15031 -0.11126 -0.20945 -0.1876 -0.17104
2 -0.24974 -0.17304 -0.17763 -0.20394 -0.1314 -0.099459 -0.18508 -0.16174 -0.14777
3 -0.27086 -0.1754 -0.17375 -0.20471 -0.14287 -0.1046 -0.19685 -0.17487 -0.15581
4 -0.26992 -0.18157 -0.18101 -0.21138 -0.14071 -0.096486 -0.19667 -0.17123 -0.15977
5 -0.24306 -0.15444 -0.16287 -0.19183 -0.13504 -0.1012 -0.20079 -0.1528 -0.15419
6 -0.26693 -0.18124 -0.17863 -0.22418 -0.14254 -0.11253 -0.19796 -0.17636 -0.16401
7 -0.26634 -0.17334 -0.1732 -0.20537 -0.14254 -0.10856 -0.19343 -0.1666 -0.15042
8 -0.27332 -0.1836 -0.18703 -0.21835 -0.15444 -0.11089 -0.19783 -0.17028 -0.1549
9 -0.27137 -0.17997 -0.18185 -0.22192 -0.13891 -0.10936 -0.20285 -0.17084 -0.156
10 -0.26014 -0.16098 -0.18344 -0.20949 -0.13889 -0.11431 -0.19613 -0.17005 -0.15299
11 -0.25791 -0.16845 -0.18029 -0.20621 -0.13711 -0.11245 -0.20758 -0.17326 -0.14627
12 -0.25728 -0.17653 -0.18278 -0.21874 -0.14443 -0.10944 -0.20061 -0.16799 -0.15028
13 -0.25907 -0.16436 -0.1819 -0.21231 -0.14141 -0.1123 -0.1927 -0.16044 -0.14086
14 -0.27115 -0.1778 -0.1889 -0.21569 -0.13553 -0.11476 -0.19819 -0.17586 -0.16213
15 -0.24416 -0.1626 -0.15149 -0.20054 -0.12573 -0.1029 -0.18671 -0.15896 -0.13967
16 -0.25209 -0.15882 -0.16795 -0.20394 -0.12714 -0.10558 -0.18916 -0.15364 -0.14993
17 -0.24282 -0.1505 -0.1705 -0.21141 -0.12764 -0.11735 -0.20143 -0.14594 -0.15578
18 -0.24938 -0.16735 -0.18613 -0.20119 -0.13345 -0.10955 -0.19397 -0.15894 -0.14725
19 -0.2572 -0.16316 -0.17844 -0.19588 -0.13533 -0.11293 -0.19691 -0.16544 -0.14924
20 -0.239 -0.16075 -0.16426 -0.19775 -0.12369 -0.10584 -0.18806 -0.15567 -0.14177
21 -0.25605 -0.16443 -0.18612 -0.21291 -0.13426 -0.10941 -0.19245 -0.1596 -0.1455
22 -0.24606 -0.16619 -0.17708 -0.20939 -0.13378 -0.12231 -0.20725 -0.16605 -0.15373
23 -0.26884 -0.1693 -0.19619 -0.21096 -0.13285 -0.11856 -0.19723 -0.18022 -0.16179
24 -0.24143 -0.15825 -0.17878 -0.18052 -0.12325 -0.11313 -0.18378 -0.15365 -0.13892
25 -0.23625 -0.15368 -0.16656 -0.19315 -0.11455 -0.10245 -0.18768 -0.15355 -0.14095
26 -0.2525 -0.16277 -0.17271 -0.20039 -0.12972 -0.11439 -0.20337 -0.17384 -0.1502
27 -0.24664 -0.15123 -0.17413 -0.20235 -0.13306 -0.11379 -0.20092 -0.1601 -0.14993
28 -0.25538 -0.15675 -0.16979 -0.1984 -0.13227 -0.098742 -0.19168 -0.15304 -0.14598
29 -0.25814 -0.16366 -0.17134 -0.20205 -0.12605 -0.10719 -0.1885 -0.14415 -0.14439
30 -0.23705 -0.15683 -0.1605 -0.18837 -0.1177 -0.10586 -0.19094 -0.14202 -0.1423
31 -0.24259 -0.15874 -0.17352 -0.19563 -0.11816 -0.10523 -0.18762 -0.14035 -0.1428
32 -0.2496 -0.15279 -0.16693 -0.20307 -0.11071 -0.11896 -0.19071 -0.15542 -0.14841
33 -0.25585 -0.15207 -0.16654 -0.20288 -0.11977 -0.116 -0.19236 -0.14605 -0.14953
34 -0.23985 -0.14534 -0.16213 -0.19342 -0.12253 -0.10878 -0.19189 -0.14429 -0.13736
35 -0.24574 -0.16355 -0.18188 -0.20638 -0.12889 -0.11959 -0.19117 -0.15626 -0.1437
36 -0.25357 -0.15757 -0.17145 -0.19727 -0.11991 -0.11181 -0.19822 -0.15316 -0.15205
37 -0.24372 -0.16364 -0.17191 -0.20473 -0.1267 -0.10752 -0.19389 -0.15464 -0.15494
38 -0.25755 -0.1584 -0.1753 -0.1968 -0.1237 -0.11185 -0.19916 -0.15122 -0.14378
39 -0.25738 -0.15555 -0.18084 -0.20638 -0.12507 -0.11057 -0.19106 -0.15792 -0.14431
40 -0.23348 -0.1411 -0.17229 -0.18725 -0.12304 -0.10802 -0.18586 -0.14928 -0.14316
41 -0.23079 -0.13364 -0.16079 -0.18233 -0.116 -0.10179 -0.18137 -0.14197 -0.12685
42 -0.23752 -0.15331 -0.17422 -0.19258 -0.12121 -0.11138 -0.18844 -0.14611 -0.14111
43 -0.26359 -0.16407 -0.18334 -0.20475 -0.13618 -0.11735 -0.20505 -0.16512 -0.16677
44 -0.25313 -0.15874 -0.1857 -0.20899 -0.12148 -0.12006 -0.19279 -0.15287 -0.15085
45 -0.25601 -0.15529 -0.19154 -0.2104 -0.1257 -0.12326 -0.19333 -0.16147 -0.14233
46 -0.24682 -0.13594 -0.17148 -0.20097 -0.12082 -0.10591 -0.1754 -0.14924 -0.14819
47 -0.2198 -0.12307 -0.14719 -0.17776 -0.076544 -0.09562 -0.17068 -0.12609 -0.12014
48 -0.25627 -0.14149 -0.17581 -0.21083 -0.13132 -0.11686 -0.20397 -0.15981 -0.15309
49 -0.24373 -0.13618 -0.18812 -0.19477 -0.1162 -0.11478 -0.19221 -0.14171 -0.15229
50 -0.2428 -0.1279 -0.15843 -0.18829 -0.11374 -0.1035 -0.18633 -0.14343 -0.13762
51 -0.24318 -0.13328 -0.16586 -0.19545 -0.10855 -0.10879 -0.17545 -0.14768 -0.13883
52 -0.23778 -0.1475 -0.17178 -0.19484 -0.11359 -0.11926 -0.19688 -0.14858 -0.14721
53 -0.23161 -0.13179 -0.17663 -0.19976 -0.1213 -0.10816 -0.19148 -0.14078 -0.14963
54 -0.23401 -0.12088 -0.16612 -0.1821 -0.10785 -0.11314 -0.1874 -0.14841 -0.1401
55 -0.22087 -0.11847 -0.16062 -0.18727 -0.10008 -0.10434 -0.18752 -0.13009 -0.13537
56 -0.2185 -0.12384 -0.15336 -0.17807 -0.10347 -0.10499 -0.1708 -0.12957 -0.11958
57 -0.2394 -0.1378 -0.15729 -0.17927 -0.1151 -0.11282 -0.18528 -0.14798 -0.13958
58 -0.24454 -0.13678 -0.16312 -0.1946 -0.11818 -0.11661 -0.19952 -0.14821 -0.13439
59 -0.24595 -0.14148 -0.17162 -0.19942 -0.12608 -0.11761 -0.1924 -0.1394 -0.14494
60 -0.23621 -0.13054 -0.16631 -0.18261 -0.10975 -0.10664 -0.18553 -0.14246 -0.1513
61 -0.24054 -0.13351 -0.17463 -0.20458 -0.11753 -0.11347 -0.19761 -0.14208 -0.14972
62 -0.22335 -0.12249 -0.15026 -0.17466 -0.097975 -0.09754 -0.18207 -0.13212 -0.13298
63 -0.24763 -0.14109 -0.16128 -0.19661 -0.10943 -0.12091 -0.19524 -0.14502 -0.16087
64 -0.24282 -0.13418 -0.17638 -0.19615 -0.1157 -0.12062 -0.18954 -0.14273 -0.14402
65 -0.24594 -0.14509 -0.16915 -0.19577 -0.11271 -0.11402 -0.18184 -0.13504 -0.14555
66 -0.25359 -0.1561 -0.17289 -0.20655 -0.1333 -0.1236 -0.20903 -0.16177 -0.15148
67 -0.2221 -0.12704 -0.15135 -0.18226 -0.10066 -0.10407 -0.1722 -0.13461 -0.12905
68 -0.23932 -0.13326 -0.1485 -0.18308 -0.10417 -0.11091 -0.19499 -0.12906 -0.12362
69 -0.23629 -0.14923 -0.16379 -0.18748 -0.11382 -0.10603 -0.19642 -0.13321 -0.13083
70 -0.23463 -0.13937 -0.16212 -0.18525 -0.11923 -0.11412 -0.18804 -0.14594 -0.13346
71 -0.22862 -0.12401 -0.15665 -0.17016 -0.097604 -0.099679 -0.17715 -0.14559 -0.12934
72 -0.22688 -0.12497 -0.14452 -0.1736 -0.093308 -0.10219 -0.17819 -0.12519 -0.13208
73 -0.23268 -0.14631 -0.16118 -0.19479 -0.10839 -0.11298 -0.18249 -0.14291 -0.14952
74 -0.23463 -0.1389 -0.16156 -0.17957 -0.10838 -0.10575 -0.17976 -0.14321 -0.13624
75 -0.22164 -0.13755 -0.14963 -0.1835 -0.09955 -0.10104 -0.18156 -0.13502 -0.13672
76 -0.23631 -0.14281 -0.14746 -0.16707 -0.10499 -0.10214 -0.18185 -0.13759 -0.13897
77 -0.23929 -0.14109 -0.15284 -0.19192 -0.11227 -0.10623 -0.19419 -0.13706 -0.13814
78 -0.22162 -0.14565 -0.14354 -0.184 -0.10312 -0.10642 -0.18376 -0.14159 -0.13553
79 -0.22136 -0.13666 -0.14435 -0.17269 -0.10682 -0.095665 -0.18189 -0.12856 -0.13161
80 -0.23345 -0.14803 -0.16218 -0.18858 -0.11766 -0.11565 -0.19579 -0.14968 -0.15663
81 -0.22002 -0.141 -0.15608 -0.18516 -0.11191 -0.10783 -0.18495 -0.13157 -0.13607
82 -0.23393 -0.13366 -0.15831 -0.17269 -0.10598 -0.10136 -0.1837 -0.14184 -0.14499
83 -0.2264 -0.12655 -0.14472 -0.1619 -0.10631 -0.093153 -0.17333 -0.12991 -0.13673
84 -0.23182 -0.14047 -0.16538 -0.18619 -0.10392 -0.097905 -0.19641 -0.13685 -0.15034
85 -0.22492 -0.14582 -0.15839 -0.17693 -0.103 -0.10331 -0.18629 -0.12194 -0.14565
86 -0.23138 -0.13165 -0.16444 -0.18014 -0.12164 -0.10256 -0.18927 -0.13804 -0.14312
87 -0.20436 -0.11893 -0.13514 -0.16395 -0.099521 -0.085221 -0.18229 -0.11784 -0.11479
88 -0.23841 -0.14461 -0.16643 -0.18305 -0.11478 -0.094179 -0.18384 -0.13553 -0.13915
89 -0.24226 -0.14046 -0.17534 -0.18693 -0.10629 -0.097715 -0.19439 -0.14044 -0.15288
90 -0.22027 -0.13404 -0.15672 -0.17569 -0.10832 -0.092988 -0.18413 -0.12203 -0.13575
91 -0.22052 -0.12527 -0.15156 -0.16868 -0.10601 -0.10507 -0.1859 -0.12301 -0.12733
92 -0.23983 -0.14051 -0.16165 -0.18537 -0.10636 -0.10331 -0.18754 -0.13348 -0.14687
93 -0.219 -0.13049 -0.144 -0.1543 -0.093281 -0.091836 -0.18035 -0.11509 -0.12615
94 -0.23145 -0.14823 -0.15499 -0.18831 -0.10984 -0.11142 -0.19768 -0.13588 -0.14285
95 -0.23968 -0.14315 -0.16245 -0.18064 -0.12612 -0.10978 -0.19284 -0.1396 -0.13653
96 -0.22159 -0.11943 -0.13784 -0.17282 -0.094349 -0.094901 -0.18021 -0.11747 -0.1255
97 -0.22309 -0.13624 -0.15695 -0.17987 -0.093237 -0.10413 -0.18383 -0.13123 -0.12696
98 -0.22447 -0.12805 -0.16173 -0.17899 -0.10933 -0.093715 -0.17954 -0.12655 -0.13091
99 -0.23283 -0.1331 -0.17026 -0.18344 -0.11303 -0.1121 -0.19331 -0.13859 -0.14306
100 -0.23079 -0.13467 -0.15956 -0.17921 -0.10667 -0.10931 -0.19004 -0.14011 -0.15083
101 -0.2434 -0.1434 -0.16047 -0.17622 -0.10792 -0.10851 -0.18651 -0.1376 -0.14538
102 -0.22103 -0.13807 -0.16252 -0.17452 -0.094764 -0.10254 -0.18587 -0.12866 -0.13522
103 -0.20746 -0.12654 -0.14331 -0.17056 -0.10365 -0.097988 -0.17767 -0.12899 -0.13688
104 -0.23998 -0.14758 -0.16965 -0.19011 -0.10918 -0.11169 -0.19731 -0.14885 -0.14831
105 -0.24266 -0.14167 -0.17364 -0.19085 -0.10298 -0.12028 -0.19214 -0.13715 -0.14348
106 -0.23388 -0.13851 -0.17889 -0.19752 -0.10821 -0.11697 -0.19721 -0.14825 -0.14339
107 -0.24141 -0.13704 -0.15747 -0.18455 -0.11753 -0.12078 -0.20266 -0.14737 -0.14479
108 -0.23386 -0.14587 -0.17081 -0.18786 -0.11334 -0.11339 -0.18193 -0.1429 -0.14196
109 -0.22158 -0.12278 -0.15264 -0.17416 -0.10551 -0.10503 -0.18431 -0.13095 -0.1391
110 -0.21111 -0.11965 -0.1461 -0.15766 -0.079118 -0.10651 -0.17343 -0.10872 -0.11817
111 -0.21301 -0.12414 -0.14864 -0.16323 -0.091309 -0.10284 -0.16943 -0.10857 -0.13006
112 -0.24857 -0.13553 -0.15846 -0.16664 -0.10904 -0.10772 -0.18439 -0.12798 -0.13951
113 -0.22884 -0.13118 -0.16621 -0.18693 -0.11254 -0.11227 -0.19438 -0.1353 -0.14849
114 -0.21679 -0.12357 -0.15026 -0.17224 -0.11071 -0.10529 -0.18209 -0.13366 -0.13325
115 -0.23481 -0.13786 -0.15892 -0.18048 -0.11828 -0.11321 -0.18582 -0.14032 -0.13417
116 -0.21486 -0.12625 -0.15499 -0.16472 -0.10182 -0.1026 -0.18065 -0.12505 -0.12801
117 -0.22372 -0.11642 -0.15755 -0.1551 -0.11155 -0.10964 -0.17611 -0.1238 -0.13457
118 -0.22837 -0.12703 -0.15645 -0.17089 -0.10525 -0.10664 -0.18117 -0.14241 -0.14596
119 -0.21667 -0.11422 -0.15743 -0.17317 -0.10949 -0.10956 -0.18426 -0.13002 -0.13875
120 -0.21715 -0.13233 -0.14381 -0.16015 -0.10915 -0.12005 -0.18802 -0.13177 -0.14145
121 -0.23588 -0.14213 -0.16954 -0.17413 -0.11978 -0.12726 -0.19133 -0.15507 -0.14937
122 -0.24151 -0.1437 -0.16388 -0.1901 -0.1207 -0.11994 -0.1885 -0.14864 -0.14914
123 -0.21878 -0.12371 -0.15 -0.16194 -0.097631 -0.11057 -0.18319 -0.12192 -0.13683
124 -0.22243 -0.12739 -0.14537 -0.16461 -0.088756 -0.11054 -0.16906 -0.12848 -0.13279
125 -0.23685 -0.1351 -0.15917 -0.18063 -0.11265 -0.12491 -0.18646 -0.14177 -0.15186
126 -0.23369 -0.13595 -0.17328 -0.17692 -0.11741 -0.12629 -0.18509 -0.14828 -0.14987
127 -0.22596 -0.12079 -0.14723 -0.17353 -0.11091 -0.12039 -0.17952 -0.13019 -0.13214
128 -0.22396 -0.13078 -0.16228 -0.18158 -0.11523 -0.12174 -0.18623 -0.14119 -0.14958
129 -0.23639 -0.13744 -0.16119 -0.17708 -0.10945 -0.12555 -0.19826 -0.1388 -0.15638
130 -0.20558 -0.1026 -0.14108 -0.17071 -0.099233 -0.11121 -0.17217 -0.11629 -0.11376
131 -0.22632 -0.12351 -0.1563 -0.17074 -0.10029 -0.11839 -0.17326 -0.13389 -0.13669
132 -0.21141 -0.11605 -0.13751 -0.16308 -0.099314 -0.11603 -0.18238 -0.11307 -0.13365
133 -0.23494 -0.14056 -0.15885 -0.18321 -0.10894 -0.12074 -0.18687 -0.13846 -0.13592
134 -0.22091 -0.12323 -0.14051 -0.15528 -0.10924 -0.11815 -0.17996 -0.12857 -0.12939
135 -0.2283 -0.12933 -0.13792 -0.17102 -0.10967 -0.12263 -0.17421 -0.14356 -0.13301
136 -0.21401 -0.12843 -0.13856 -0.16759 -0.1069 -0.11383 -0.1777 -0.12178 -0.13404
137 -0.2515 -0.13601 -0.15117 -0.17052 -0.10969 -0.11685 -0.17669 -0.15374 -0.15208
138 -0.22937 -0.1392 -0.14623 -0.18642 -0.11094 -0.12683 -0.19471 -0.14178 -0.14796
139 -0.2359 -0.13326 -0.15281 -0.18762 -0.11128 -0.12268 -0.1773 -0.14389 -0.1466
140 -0.23122 -0.14099 -0.14807 -0.17836 -0.11501 -0.12293 -0.18338 -0.13182 -0.13925
141 -0.22838 -0.13182 -0.14366 -0.1719 -0.10767 -0.1122 -0.18273 -0.12399 -0.13581
142 -0.23694 -0.13899 -0.14866 -0.19477 -0.1153 -0.12341 -0.19105 -0.13659 -0.15511
143 -0.22762 -0.13031 -0.13097 -0.17439 -0.098558 -0.11848 -0.1829 -0.13067 -0.14852
144 -0.2233 -0.12657 -0.13105 -0.18703 -0.10121 -0.11711 -0.18077 -0.13592 -0.15409
145 -0.22415 -0.12162 -0.12849 -0.15801 -0.094362 -0.10848 -0.16689 -0.11167 -0.14041
146 -0.21853 -0.13533 -0.12251 -0.16563 -0.10624 -0.11564 -0.17992 -0.12388 -0.14921
147 -0.23409 -0.12687 -0.1411 -0.19412 -0.1112 -0.11547 -0.18864 -0.13719 -0.16288
148 -0.22346 -0.10918 -0.11892 -0.17495 -0.090973 -0.11288 -0.16303 -0.12171 -0.14376
149 -0.22389 -0.131 -0.13124 -0.17873 -0.1113 -0.11891 -0.18018 -0.13615 -0.14752
150 -0.24173 -0.14093 -0.14614 -0.19339 -0.11776 -0.12042 -0.18694 -0.14054 -0.15293
151 -0.25116 -0.13678 -0.14969 -0.20289 -0.1294 -0.13378 -0.19491 -0.13354 -0.16973
152 -0.22648 -0.12587 -0.13567 -0.1814 -0.10619 -0.11395 -0.1701 -0.12647 -0.14575
153 -0.22853 -0.12227 -0.14061 -0.18433 -0.11397 -0.11604 -0.17095 -0.13024 -0.15762
154 -0.2341 -0.14113 -0.146 -0.18466 -0.11639 -0.12947 -0.18218 -0.14051 -0.15482
155 -0.23197 -0.13297 -0.14109 -0.18535 -0.13002 -0.12815 -0.18844 -0.13151 -0.15207
156 -0.23427 -0.13421 -0.1516 -0.19052 -0.11547 -0.13289 -0.1882 -0.14332 -0.17007
157 -0.23084 -0.13145 -0.14465 -0.18487 -0.11213 -0.12277 -0.18213 -0.13316 -0.15928
158 -0.24896 -0.14334 -0.15904 -0.19511 -0.13577 -0.13492 -0.19394 -0.14129 -0.16602
159 -0.25003 -0.158 -0.16483 -0.20878 -0.13383 -0.13975 -0.20031 -0.15352 -0.18328
160 -0.25149 -0.15192 -0.1603 -0.21446 -0.15219 -0.1383 -0.19812 -0.14918 -0.19797
161 -0.25735 -0.14906 -0.16692 -0.21471 -0.14606 -0.14085 -0.19999 -0.14571 -0.1843
162 -0.25887 -0.14437 -0.16834 -0.21056 -0.14727 -0.13689 -0.1921 -0.14731 -0.19692
163 -0.25983 -0.14334 -0.17423 -0.19019 -0.15246 -0.14088 -0.19764 -0.14894 -0.18215
164 -0.25168 -0.14089 -0.16557 -0.2042 -0.15716 -0.14741 -0.20915 -0.14891 -0.18558
165 -0.28086 -0.16402 -0.18913 -0.22862 -0.16451 -0.14688 -0.21868 -0.17887 -0.20523
166 -0.2422 -0.13389 -0.13822 -0.17584 -0.13534 -0.13484 -0.17644 -0.13471 -0.17142
167 -0.22746 -0.12009 -0.15018 -0.18197 -0.14029 -0.14212 -0.17434 -0.13019 -0.1836
168 -0.23954 -0.1437 -0.1473 -0.19089 -0.15932 -0.14151 -0.18898 -0.13589 -0.17646
169 -0.24833 -0.12998 -0.14815 -0.18721 -0.14828 -0.13836 -0.18828 -0.13102 -0.1821
170 -0.25059 -0.15018 -0.16836 -0.1923 -0.15766 -0.14595 -0.18413 -0.14553 -0.19157
171 -0.25739 -0.13983 -0.15274 -0.19581 -0.16579 -0.14238 -0.18813 -0.1457 -0.19003
172 -0.24922 -0.1456 -0.15121 -0.19357 -0.1535 -0.14212 -0.19147 -0.14674 -0.18748
173 -0.26473 -0.1497 -0.16564 -0.215 -0.17892 -0.15617 -0.20592 -0.15975 -0.19725
174 -0.25289 -0.15393 -0.16675 -0.19982 -0.17751 -0.15031 -0.19622 -0.14056 -0.19746
175 -0.25288 -0.14766 -0.16895 -0.20473 -0.17429 -0.14678 -0.1972 -0.14215 -0.19938
176 -0.26929 -0.16385 -0.18957 -0.23197 -0.18671 -0.16272 -0.20553 -0.15607 -0.2085
177 -0.25562 -0.14448 -0.15924 -0.21223 -0.1843 -0.16081 -0.19728 -0.16158 -0.21603
178 -0.2621 -0.15586 -0.16801 -0.21493 -0.18262 -0.1662 -0.19757 -0.16649 -0.20864
179 -0.25805 -0.16075 -0.17652 -0.20297 -0.17948 -0.16056 -0.19637 -0.14639 -0.19861
180 -0.26634 -0.15529 -0.17801 -0.21151 -0.19266 -0.17139 -0.20209 -0.16298 -0.21032
181 -0.27291 -0.16735 -0.17096 -0.21602 -0.1784 -0.16325 -0.19291 -0.15957 -0.21047
182 -0.26155 -0.15842 -0.16414 -0.215 -0.18175 -0.17145 -0.20715 -0.16358 -0.21678
183 -0.27884 -0.16593 -0.17599 -0.2169 -0.17539 -0.16605 -0.20292 -0.17433 -0.21283
184 -0.2564 -0.16496 -0.16932 -0.22444 -0.18956 -0.15498 -0.19978 -0.16829 -0.21933
185 -0.26625 -0.15956 -0.1716 -0.20854 -0.17612 -0.16378 -0.19699 -0.16733 -0.20334
186 -0.27657 -0.17015 -0.16531 -0.22194 -0.19222 -0.17124 -0.22373 -0.15589 -0.2108
187 -0.26814 -0.15317 -0.16035 -0.217 -0.17467 -0.16252 -0.19959 -0.15347 -0.22107
188 -0.26473 -0.14717 -0.15864 -0.20996 -0.17923 -0.15598 -0.19843 -0.16029 -0.20407
189 -0.26628 -0.1693 -0.17076 -0.20991 -0.17357 -0.1665 -0.20336 -0.16192 -0.22334
190 -0.28405 -0.16985 -0.17629 -0.23459 -0.18751 -0.16999 -0.21325 -0.17434 -0.22111
191 -0.30111 -0.19646 -0.19991 -0.24062 -0.19862 -0.19173 -0.23284 -0.1964 -0.23511
192 -0.27798 -0.17644 -0.18571 -0.21485 -0.19567 -0.18335 -0.23176 -0.18034 -0.22381
193 -0.2903 -0.18404 -0.18256 -0.22124 -0.18123 -0.17356 -0.21835 -0.17753 -0.21799
194 -0.27881 -0.1831 -0.19385 -0.23198 -0.19233 -0.17847 -0.21662 -0.18519 -0.22455
195 -0.2882 -0.19695 -0.1999 -0.23681 -0.20239 -0.18939 -0.21727 -0.18696 -0.22943
196 -0.29722 -0.18817 -0.19755 -0.23654 -0.20637 -0.19108 -0.22323 -0.18899 -0.23787
197 -0.27343 -0.17025 -0.16199 -0.22415 -0.17232 -0.17687 -0.19449 -0.17444 -0.21168
198 -0.28677 -0.19084 -0.2009 -0.23337 -0.19257 -0.19135 -0.21648 -0.18504 -0.22522
199 -0.28989 -0.18733 -0.19876 -0.24253 -0.19837 -0.18456 -0.22269 -0.19159 -0.23552
200 -0.28326 -0.1746 -0.17033 -0.22369 -0.18206 -0.18167 -0.21452 -0.18719 -0.22158
201 -0.30832 -0.19439 -0.20027 -0.24264 -0.19965 -0.19313 -0.23161 -0.18236 -0.22694
202 -0.27669 -0.17965 -0.1955 -0.23359 -0.18774 -0.17962 -0.2104 -0.18391 -0.23052
203 -0.289 -0.20799 -0.20313 -0.24193 -0.20991 -0.19592 -0.23545 -0.20212 -0.23503
204 -0.28336 -0.20066 -0.19404 -0.23923 -0.19757 -0.18871 -0.21517 -0.18808 -0.22517
205 -0.28091 -0.195 -0.1843 -0.23381 -0.18677 -0.1867 -0.21712 -0.18308 -0.22288
206 -0.28661 -0.19519 -0.19345 -0.23033 -0.19991 -0.18619 -0.20859 -0.17458 -0.21821
207 -0.28587 -0.20125 -0.19995 -0.24097 -0.19444 -0.19146 -0.22256 -0.18687 -0.22964
208 -0.27707 -0.17977 -0.18834 -0.2331 -0.2004 -0.18438 -0.20753 -0.18089 -0.21969
209 -0.28872 -0.19543 -0.18831 -0.23568 -0.19249 -0.18851 -0.22696 -0.19614 -0.23294
210 -0.28383 -0.19537 -0.20449 -0.24203 -0.19503 -0.18594 -0.22269 -0.19615 -0.23946
211 -0.28121 -0.20683 -0.20595 -0.24119 -0.2069 -0.19292 -0.22846 -0.19118 -0.23926
212 -0.29482 -0.19983 -0.18854 -0.23852 -0.19342 -0.18665 -0.21469 -0.18952 -0.22716
213 -0.29124 -0.20881 -0.20503 -0.24874 -0.20323 -0.20491 -0.22674 -0.1951 -0.24127
214 -0.29117 -0.19828 -0.21051 -0.24323 -0.1906 -0.18564 -0.20875 -0.1937 -0.22443
215 -0.29688 -0.20538 -0.20193 -0.23647 -0.1997 -0.19094 -0.22618 -0.20242 -0.2279
216 -0.28288 -0.19425 -0.18846 -0.2361 -0.20195 -0.18148 -0.21934 -0.18196 -0.24377
217 -0.2794 -0.18956 -0.19434 -0.2293 -0.18078 -0.18219 -0.21282 -0.18807 -0.23203
218 -0.27718 -0.19849 -0.19409 -0.24091 -0.1963 -0.18336 -0.21355 -0.18459 -0.22846
219 -0.28512 -0.19807 -0.19704 -0.23882 -0.19691 -0.18776 -0.21293 -0.19106 -0.24069
220 -0.27968 -0.18134 -0.18669 -0.22311 -0.17111 -0.18001 -0.21066 -0.17789 -0.2212
221 -0.31358 -0.20655 -0.20779 -0.25086 -0.20222 -0.19843 -0.231 -0.19897 -0.24265
222 -0.29491 -0.19813 -0.21106 -0.23528 -0.19781 -0.19252 -0.22332 -0.20425 -0.23318
223 -0.2857 -0.18887 -0.18862 -0.22381 -0.18447 -0.17854 -0.2047 -0.17921 -0.21812
224 -0.29585 -0.20214 -0.18708 -0.23842 -0.19742 -0.18674 -0.20187 -0.19215 -0.24065
225 -0.29764 -0.20541 -0.20214 -0.24904 -0.19907 -0.18828 -0.22757 -0.20191 -0.24224
226 -0.3065 -0.20876 -0.20606 -0.25307 -0.20181 -0.1838 -0.2211 -0.20279 -0.24021
227 -0.28372 -0.18842 -0.19399 -0.23758 -0.19718 -0.17995 -0.21205 -0.18711 -0.22466
228 -0.28909 -0.19949 -0.19928 -0.24484 -0.20095 -0.18449 -0.22362 -0.18565 -0.23163
229 -0.29427 -0.18679 -0.18836 -0.2231 -0.20186 -0.1755 -0.21198 -0.1808 -0.2273
230 -0.28621 -0.19269 -0.18659 -0.22382 -0.19897 -0.1784 -0.21091 -0.19033 -0.23029
231 -0.28547 -0.18581 -0.189 -0.23525 -0.19448 -0.17092 -0.21524 -0.18242 -0.22666
232 -0.28997 -0.19847 -0.19906 -0.24215 -0.20013 -0.17967 -0.21171 -0.1937 -0.21866
233 -0.27865 -0.19288 -0.18813 -0.23509 -0.18796 -0.1775 -0.20725 -0.18358 -0.21704
234 -0.29726 -0.2019 -0.20113 -0.24094 -0.19747 -0.18044 -0.22334 -0.18855 -0.23064
235 -0.26404 -0.16627 -0.17599 -0.21771 -0.17884 -0.17162 -0.19681 -0.17395 -0.21396
236 -0.28778 -0.19125 -0.19531 -0.23949 -0.18453 -0.17852 -0.22359 -0.19058 -0.21017
237 -0.29288 -0.19759 -0.19468 -0.23546 -0.19095 -0.17973 -0.21378 -0.18803 -0.22202
238 -0.29362 -0.19602 -0.19523 -0.23954 -0.20169 -0.17922 -0.21777 -0.19217 -0.23723
239 -0.29948 -0.19438 -0.19763 -0.2469 -0.2005 -0.18433 -0.21737 -0.19617 -0.22614
240 -0.30177 -0.20626 -0.20562 -0.25195 -0.20214 -0.19163 -0.22934 -0.20637 -0.23736
241 -0.27972 -0.19628 -0.19196 -0.22466 -0.16959 -0.1802 -0.21553 -0.1786 -0.21899
242 -0.29959 -0.19548 -0.19644 -0.25572 -0.18556 -0.17959 -0.22815 -0.20278 -0.22407
243 -0.31127 -0.22133 -0.2081 -0.26222 -0.21026 -0.20067 -0.24536 -0.20114 -0.24112
244 -0.28399 -0.18382 -0.18826 -0.23419 -0.18275 -0.17536 -0.22047 -0.18777 -0.21632
245 -0.30203 -0.19907 -0.20295 -0.23948 -0.20072 -0.17793 -0.22903 -0.1976 -0.23132
246 -0.28259 -0.20376 -0.18731 -0.24228 -0.18539 -0.18131 -0.2221 -0.19456 -0.22328
247 -0.29348 -0.20899 -0.20069 -0.25171 -0.19224 -0.18712 -0.22888 -0.20252 -0.23293
248 -0.28112 -0.19168 -0.19377 -0.23447 -0.17978 -0.17498 -0.21326 -0.18995 -0.2187
249 -0.29842 -0.21671 -0.2128 -0.24866 -0.18873 -0.18078 -0.21618 -0.19403 -0.23975
250 -0.28375 -0.19676 -0.19364 -0.24108 -0.18643 -0.18485 -0.21428 -0.18527 -0.21811
251 -0.26321 -0.17496 -0.19065 -0.21349 -0.16935 -0.167 -0.19998 -0.17627 -0.20881
252 -0.28623 -0.2072 -0.19284 -0.25586 -0.20523 -0.18867 -0.22798 -0.19328 -0.23123
253 -0.28156 -0.19514 -0.1913 -0.2377 -0.18877 -0.19049 -0.22608 -0.18279 -0.22567
254 -0.28622 -0.19518 -0.1941 -0.22695 -0.20095 -0.18095 -0.21724 -0.19543 -0.21595
255 -0.29254 -0.20559 -0.20879 -0.25097 -0.18625 -0.17864 -0.22196 -0.19151 -0.22764
256 -0.29328 -0.19916 -0.20978 -0.2311 -0.20116 -0.18635 -0.2208 -0.19569 -0.23445
257 -0.27361 -0.19743 -0.19461 -0.22631 -0.19439 -0.18438 -0.21327 -0.17875 -0.21531
258 -0.28083 -0.20876 -0.19506 -0.23064 -0.19163 -0.18268 -0.22655 -0.18284 -0.22298
259 -0.27513 -0.19926 -0.1913 -0.23102 -0.18064 -0.17915 -0.2123 -0.18077 -0.22084
260 -0.28595 -0.20199 -0.20153 -0.24632 -0.19548 -0.19417 -0.23214 -0.19403 -0.22941
261 -0.27771 -0.19486 -0.18391 -0.2282 -0.1903 -0.17367 -0.21579 -0.19286 -0.22293
262 -0.28127 -0.20253 -0.18945 -0.22823 -0.19101 -0.18743 -0.21522 -0.19154 -0.22668
263 -0.28554 -0.19737 -0.19007 -0.24106 -0.19072 -0.19553 -0.22663 -0.18731 -0.21717
264 -0.29494 -0.20416 -0.20302 -0.23981 -0.19754 -0.18676 -0.2266 -0.19316 -0.23131
265 -0.27002 -0.18466 -0.18186 -0.22904 -0.17895 -0.17295 -0.21364 -0.17441 -0.21383
266 -0.28618 -0.21161 -0.20646 -0.24351 -0.19348 -0.18877 -0.22683 -0.1827 -0.22908
267 -0.27538 -0.19055 -0.18005 -0.21841 -0.10832 -0.17657 -0.20894 -0.18381 -0.20582
268 -0.27047 -0.18597 -0.19302 -0.22531 -0.046374 -0.18465 -0.21109 -0.17253 -0.2164
269 -0.29503 -0.20861 -0.19869 -0.23878 -0.0024501 -0.19035 -0.21114 -0.19198 -0.21638
270 -0.2824 -0.19829 -0.2127 -0.23437 0.0043101 -0.18915 -0.22683 -0.19506 -0.21715
271 -0.26993 -0.1914 -0.194 -0.22827 0.042428 -0.17935 -0.20866 -0.17419 -0.20865
272 -0.25774 -0.192 -0.18495 -0.21688 0.044999 -0.1614 -0.20396 -0.16687 -0.20586
273 -0.272 -0.19825 -0.19835 -0.23012 0.038436 -0.15797 -0.20816 -0.18486 -0.20948
274 -0.27572 -0.19663 -0.19945 -0.23585 0.043323 -0.15191 -0.21108 -0.19144 -0.20687
275 -0.27622 -0.20313 -0.20934 -0.23638 0.05443 -0.13828 -0.21213 -0.18754 -0.21712
276 -0.29065 -0.21095 -0.21657 -0.25897 0.054082 -0.12023 -0.22295 -0.21126 -0.22631
277 -0.2582 -0.18872 -0.18987 -0.22691 0.10169 -0.072016 -0.20527 -0.18017 -0.21223
278 -0.26879 -0.18532 -0.19796 -0.22781 0.11292 0.037459 -0.2 -0.18133 -0.19624
279 -0.28033 -0.20861 -0.20207 -0.24564 0.11434 0.15043 -0.22258 -0.18102 -0.21756
280 -0.27761 -0.20755 -0.20933 -0.24147 0.14403 0.2247 -0.21393 -0.18671 -0.2207
281 -0.27564 -0.2113 -0.21647 -0.2454 0.15635 0.27198 -0.21239 -0.1918 -0.23713
282 -0.20461 -0.18517 -0.18094 -0.22377 0.171 0.36725 -0.19759 -0.17377 -0.20855
283 -0.063062 -0.20502 -0.18326 -0.2428 0.15883 0.3541 -0.20915 -0.18645 -0.21229
284 0.040614 -0.20074 -0.18084 -0.23528 0.20372 0.45785 -0.20626 -0.17621 -0.22072
285 0.10709 -0.19639 -0.19102 -0.24021 0.23222 0.45627 -0.20639 -0.16988 -0.2176
286 0.1704 -0.19034 -0.1864 -0.22719 0.24208 0.51052 -0.21197 -0.1384 -0.21162
287 0.22899 -0.18909 -0.16871 -0.2227 0.30183 0.55734 -0.20061 -0.042613 -0.20401
288 0.2718 -0.20397 -0.19037 -0.23985 0.31902 0.53263 -0.21322 -0.003437 -0.22692
289 0.34349 -0.17319 -0.18002 -0.21317 0.44022 0.57077 -0.1826 0.088738 -0.20611
290 0.38813 -0.19434 -0.16808 -0.22255 0.46983 0.58664 -0.20107 0.11541 -0.20275
291 0.42702 -0.17937 -0.16289 -0.2087 0.47962 0.63616 -0.18955 0.1753 -0.18435
292 0.40374 -0.19627 -0.18251 -0.22764 0.48099 0.61543 -0.19811 0.19497 -0.20014
293 0.39836 -0.21242 -0.19482 -0.23443 0.53375 0.65912 -0.20954 0.20478 -0.21997
294 0.46069 -0.18484 -0.17581 -0.21901 0.54848 0.67731 -0.1912 0.23536 -0.21346
295 0.47344 -0.1941 -0.17196 -0.22444 0.54857 0.67943 -0.19949 0.28043 -0.21494
296 0.49568 -0.19517 -0.17183 -0.21589 0.6033 0.7038 -0.20005 0.29981 -0.19324
297 0.55023 -0.19106 -0.17094 -0.22352 0.6031 0.74402 -0.19915 0.34391 -0.20642
298 0.58041 -0.18492 -0.16724 -0.21705 0.61082 0.74381 -0.19473 0.338 -0.20093
299 0.62327 -0.19369 -0.1545 -0.21533 0.62708 0.7458 -0.18459 0.35981 -0.20461
300 0.56926 -0.20801 -0.18612 -0.22067 0.63452 0.77012 -0.19983 0.39778 -0.19936
301 0.59235 -0.19355 -0.16847 -0.2154 0.673 0.80227 -0.19128 0.41742 -0.20314
302 0.54659 -0.19802 -0.1768 -0.21377 0.66068 0.78472 -0.19474 0.44028 -0.17461
303 0.47016 -0.21869 -0.19492 -0.23636 0.66899 0.76516 -0.20671 0.41172 -0.13758
304 0.49143 -0.19521 -0.16865 -0.23356 0.69317 0.79369 -0.19173 0.46711 -0.072352
305 0.4749 -0.20445 -0.18567 -0.22186 0.69483 0.83283 -0.1935 0.46404 -0.0015395
306 0.52772 -0.16614 -0.15944 -0.19831 0.6843 0.84381 -0.19151 0.50535 0.059555
307 0.53839 -0.1679 -0.1726 -0.21378 0.56565 0.82313 -0.19429 0.51812 0.097968
308 0.59465 -0.15457 -0.1539 -0.19863 0.50543 0.84687 -0.17432 0.5596 0.17498
309 0.71528 -0.1565 -0.16004 -0.20666 0.47964 0.85138 -0.17965 0.56351 0.21896
310 0.72416 -0.14928 -0.16028 -0.19861 0.45463 0.84654 -0.18588 0.55304 0.29143
311 0.77595 -0.15225 -0.14472 -0.10698 0.47249 0.86301 -0.18152 0.57012 0.31906
312 0.7384 -0.1565 -0.16029 0.099321 0.47824 0.858 -0.18143 0.58858 0.35278
313 0.74848 -0.15673 -0.14305 0.20895 0.60693 0.90029 -0.18205 0.60461 0.42151
314 0.7727 -0.17458 -0.1199 0.30016 0.69604 0.84572 -0.19112 0.59 0.4127
315 0.78381 -0.16548 -0.13095 0.36077 0.72392 0.86174 -0.18191 0.61959 0.46165
316 0.80695 -0.16219 -0.11278 0.42227 0.75223 0.88054 -0.18037 0.62488 0.44617
317 0.81185 -0.1739 -0.12055 0.47404 0.73391 0.83433 -0.18044 0.62474 0.48062
318 0.79554 -0.17498 -0.13919 0.49575 0.61514 0.77187 -0.19027 0.61287 0.53138
319 0.76054 -0.16304 -0.1546 0.4971 0.54821 0.68176 -0.20245 0.63297 0.51507
320 0.75433 -0.14084 -0.11902 0.5815 0.54023 0.64438 -0.16086 0.63991 0.61902
321 0.73068 -0.12476 -0.11575 0.59187 0.53693 0.61944 -0.11309 0.67333 0.62723
322 0.69543 -0.139 -0.12141 0.63754 0.50616 0.58209 -0.1014 0.64683 0.58137
323 0.69692 -0.10208 -0.11748 0.6755 0.49502 0.60126 -0.031703 0.66172 0.54522
324 0.64081 -0.13336 -0.12832 0.65477 0.46133 0.57423 -0.0071561 0.65682 0.48477
325 0.68714 -0.10568 -0.10953 0.71861 0.47528 0.58753 0.080034 0.67083 0.49296
326 0.68479 -0.10551 -0.12166 0.68417 0.46346 0.58428 0.15686 0.63809 0.49327
327 0.67927 -0.11215 -0.12886 0.6919 0.43381 0.56703 0.19286 0.61439 0.49546
328 0.71875 -0.097611 -0.13468 0.77237 0.4382 0.57025 0.2453 0.61437 0.49297
329 0.70998 -0.078779 -0.12984 0.75175 0.44847 0.55652 0.29192 0.61559 0.54716
330 0.74533 -0.012157 -0.10117 0.8087 0.4696 0.56806 0.37094 0.65643 0.61821
331 0.67474 0.026607 -0.10425 0.83064 0.43407 0.52835 0.35946 0.5896 0.69207
332 0.65155 0.16189 -0.12701 0.82218 0.42852 0.52252 0.36241 0.56493 0.72728
333 0.62109 0.25269 -0.12097 0.85108 0.42644 0.49961 0.4304 0.54342 0.75133
334 0.61358 0.3149 -0.10085 0.90161 0.4453 0.51154 0.44569 0.5243 0.79888
335 0.56897 0.3412 -0.11639 0.86506 0.4347 0.47525 0.44288 0.48893 0.76937
336 0.57012 0.37015 -0.11056 0.91801 0.41255 0.45616 0.44853 0.48346 0.77271
337 0.53317 0.39639 -0.11543 0.9212 0.42637 0.45734 0.47011 0.4707 0.75746
338 0.5231 0.40379 -0.1204 0.92061 0.38412 0.44673 0.47365 0.45673 0.76902
339 0.56126 0.47327 -0.099466 0.96241 0.41261 0.43968 0.47975 0.46776 0.8355
340 0.57342 0.49051 -0.11157 0.95648 0.39901 0.43624 0.50439 0.46568 0.81175
341 0.58758 0.51511 -0.10981 0.9589 0.39046 0.42332 0.54652 0.46156 0.81508
342 0.5352 0.51274 -0.12335 0.93602 0.35067 0.404 0.533 0.42761 0.81013
343 0.53287 0.56371 -0.11836 0.96449 0.36411 0.38843 0.51928 0.4293 0.79232
344 0.52693 0.58016 -0.0957 0.99337 0.36252 0.39838 0.54393 0.43461 0.79813
345 0.52453 0.57669 -0.10106 1.0066 0.36903 0.39685 0.4807 0.42283 0.78697
346 0.47661 0.59623 -0.12052 0.97808 0.35547 0.37026 0.44347 0.41937 0.8009
347 0.48773 0.64243 -0.089401 1.0228 0.37065 0.37657 0.43495 0.39578 0.79923
348 0.45845 0.63201 -0.10104 0.96832 0.33726 0.35533 0.43013 0.38843 0.78761
349 0.47269 0.66411 -0.073926 1.0321 0.36615 0.35875 0.49067 0.40791 0.81343
350 0.45493 0.683 -0.071648 1.0596 0.35341 0.35717 0.58718 0.39504 0.83883
351 0.40398 0.67983 -0.11437 0.95502 0.33008 0.33383 0.62591 0.36688 0.80272
352 0.42968 0.7214 -0.080092 1.0241 0.34108 0.35191 0.65384 0.35094 0.81568
353 0.4079 0.74316 -0.107 0.96592 0.31906 0.31723 0.66687 0.35397 0.75761
354 0.41374 0.75228 -0.093107 0.96293 0.33882 0.33546 0.68151 0.35252 0.74162
355 0.42869 0.76292 -0.075043 0.97638 0.33374 0.33299 0.70576 0.34575 0.72072
356 0.40777 0.76079 -0.089265 0.9382 0.3077 0.31092 0.69866 0.34131 0.67797
357 0.32812 0.73409 -0.11228 0.8794 0.28953 0.29746 0.62735 0.29541 0.60799
358 0.33859 0.74003 -0.1157 0.85623 0.28043 0.29814 0.59507 0.30235 0.60524
359 0.3265 0.78737 -0.11248 0.82386 0.28375 0.28381 0.53294 0.29038 0.59218
360 0.33232 0.78753 -0.088152 0.79725 0.28644 0.28679 0.49166 0.28885 0.5884
361 0.33893 0.82379 0.050316 0.81136 0.29468 0.27793 0.50008 0.30674 0.57743
362 0.34468 0.82881 0.15868 0.79752 0.30148 0.29015 0.50587 0.29494 0.5907
363 0.33246 0.79158 0.21492 0.79992 0.2914 0.27377 0.53285 0.29689 0.62631
364 0.34148 0.75926 0.21055 0.7841 0.27037 0.26445 0.56249 0.27981 0.64486
365 0.31886 0.7656 0.25705 0.79148 0.27181 0.26296 0.59626 0.27399 0.70496
366 0.30321 0.74384 0.25956 0.7223 0.25513 0.2426 0.63347 0.25047 0.70608
367 0.32378 0.80689 0.32411 0.75793 0.27476 0.25758 0.70195 0.27692 0.73278
368 0.30095 0.81935 0.31159 0.74351 0.25017 0.2373 0.73489 0.25516 0.64994
369 0.29961 0.8322 0.33432 0.72215 0.24776 0.24625 0.74038 0.24264 0.59724
370 0.30254 0.84869 0.35819 0.70203 0.25716 0.24097 0.73487 0.24654 0.54996
371 0.29525 0.83804 0.36064 0.69734 0.24412 0.24727 0.69016 0.25525 0.5181
372 0.32972 0.81466 0.40444 0.68535 0.26635 0.23897 0.64527 0.26662 0.53096
373 0.315 0.76439 0.38064 0.63898 0.22627 0.22745 0.56774 0.23035 0.49263
374 0.34263 0.73241 0.41119 0.63007 0.24829 0.23443 0.54748 0.24551 0.51427
375 0.34673 0.70127 0.41769 0.60367 0.23066 0.21341 0.51632 0.22217 0.47798
376 0.34493 0.64262 0.41921 0.56368 0.22944 0.20417 0.48668 0.21083 0.45723
377 0.32787 0.62694 0.4188 0.5673 0.2179 0.20468 0.48133 0.2215 0.46961
378 0.34191 0.60914 0.43632 0.5661 0.22868 0.20763 0.48417 0.22605 0.45227
379 0.31115 0.56656 0.42918 0.55599 0.21725 0.20896 0.48575 0.20385 0.43703
380 0.30331 0.54867 0.4512 0.53709 0.2106 0.1835 0.49082 0.20072 0.41046
381 0.30746 0.5305 0.45986 0.53956 0.21011 0.19814 0.52692 0.2283 0.42374
382 0.3151 0.52818 0.52418 0.53371 0.22049 0.20089 0.53171 0.20904 0.41118
383 0.24709 0.49277 0.37033 0.47589 0.19195 0.16671 0.4772 0.17517 0.36237
384 0.24879 0.47438 0.26524 0.48889 0.19392 0.17009 0.48657 0.18814 0.37243
385 0.25798 0.48676 0.22025 0.49205 0.19721 0.1876 0.48382 0.20316 0.3771
386 0.2596 0.48367 0.21784 0.49684 0.19148 0.16891 0.46085 0.19302 0.39083
387 0.23094 0.45805 0.21113 0.46552 0.18206 0.16695 0.4721 0.17868 0.35987
388 0.21376 0.44468 0.20076 0.44912 0.18154 0.14876 0.43413 0.16439 0.3526
389 0.21969 0.42464 0.20196 0.44893 0.17083 0.15259 0.44741 0.18059 0.34984
390 0.1871 0.41376 0.19059 0.4287 0.17106 0.14685 0.44184 0.16069 0.3308
391 0.20326 0.40617 0.18222 0.40955 0.14924 0.12898 0.41575 0.15069 0.33649
392 0.18533 0.40727 0.19243 0.40696 0.15818 0.14148 0.42498 0.15631 0.32316
393 0.19662 0.40191 0.2247 0.43007 0.19251 0.13129 0.44995 0.15908 0.33841
394 0.17644 0.37785 0.19557 0.39617 0.16103 0.12532 0.40227 0.1439 0.30536
395 0.17012 0.378 0.2061 0.39727 0.16126 0.12485 0.4221 0.15951 0.30749
396 0.16747 0.36415 0.18928 0.37442 0.1652 0.12297 0.3996 0.14356 0.29071
397 0.13584 0.33863 0.16612 0.34593 0.13563 0.10258 0.36001 0.12712 0.26681
398 0.14969 0.34208 0.17137 0.34279 0.15071 0.10326 0.36687 0.13608 0.27949
399 0.15864 0.35176 0.15712 0.3517 0.14185 0.096237 0.34252 0.14654 0.27525
400 0.1547 0.33707 0.17556 0.34248 0.14981 0.1082 0.3442 0.14446 0.27791
401 0.1461 0.3402 0.16197 0.35325 0.14082 0.10801 0.34182 0.13247 0.27218
402 0.15912 0.32735 0.15953 0.34809 0.12399 0.096924 0.32178 0.14332 0.25526
403 0.12474 0.30176 0.13679 0.3201 0.12256 0.077203 0.30253 0.10827 0.24772
404 0.12471 0.31456 0.14956 0.31609 0.12618 0.086496 0.30215 0.11483 0.24864
405 0.14331 0.30538 0.14136 0.30666 0.1372 0.083627 0.30795 0.1061 0.24733
406 0.11543 0.29022 0.13738 0.31434 0.12201 0.076617 0.30131 0.11202 0.23254
407 0.12726 0.30547 0.16442 0.33529 0.13587 0.093202 0.3043 0.097213 0.22956
408 0.10381 0.27763 0.12324 0.32942 0.11384 0.066259 0.26925 0.10458 0.22966
409 0.10753 0.27906 0.13966 0.3231 0.11304 0.069116 0.27115 0.10053 0.22579
410 0.091742 0.26347 0.11821 0.33495 0.1112 0.069894 0.25185 0.091986 0.20064
411 0.10469 0.28316 0.13518 0.37235 0.10979 0.065586 0.26554 0.10147 0.21633
412 0.087452 0.26637 0.12093 0.34621 0.088988 0.062409 0.24705 0.090504 0.19783
413 0.070764 0.23856 0.095086 0.30353 0.087568 0.057149 0.22807 0.072959 0.19035
414 0.086479 0.25053 0.10939 0.28845 0.096868 0.059116 0.22172 0.085996 0.18299
415 0.086901 0.25016 0.10391 0.30315 0.10869 0.063494 0.25129 0.097501 0.20428
416 0.066272 0.23647 0.10687 0.279 0.094659 0.066507 0.22015 0.081471 0.18215
417 0.089461 0.23236 0.11144 0.26267 0.10589 0.062922 0.22417 0.094569 0.18374
418 0.086606 0.25113 0.10391 0.28119 0.10137 0.065031 0.23661 0.092074 0.1862
419 0.09093 0.22787 0.10144 0.27008 0.098376 0.06742 0.21464 0.11063 0.18015
420 0.06758 0.22123 0.089619 0.23907 0.067872 0.044769 0.18856 0.10048 0.17136
421 0.070943 0.23707 0.10282 0.25403 0.10108 0.069825 0.21737 0.12197 0.17521
422 0.06033 0.21811 0.098765 0.23797 0.076774 0.046596 0.17824 0.11651 0.1471
423 0.048844 0.22035 0.059047 0.22187 0.093872 0.040988 0.19712 0.11766 0.14985
424 0.04587 0.22653 0.07405 0.21574 0.078587 0.051002 0.18767 0.11576 0.15006
425 0.051578 0.22328 0.084396 0.2146 0.084124 0.037502 0.1751 0.12199 0.1677
426 0.057583 0.25161 0.079892 0.22166 0.081799 0.056122 0.18638 0.12696 0.15186
427 0.053924 0.2453 0.086945 0.23205 0.091206 0.040566 0.17247 0.11219 0.15387
428 0.032001 0.2048 0.052669 0.19313 0.063427 0.026213 0.16291 0.09485 0.13766
429 0.054286 0.21273 0.086893 0.20355 0.068674 0.043168 0.16603 0.11732 0.15962
430 0.069502 0.24633 0.088256 0.22144 0.078374 0.041433 0.17006 0.11097 0.15391
431 0.054565 0.20673 0.079448 0.20384 0.07456 0.03573 0.15687 0.10169 0.13795
432 0.045753 0.18587 0.056841 0.18249 0.073916 0.029 0.15474 0.09546 0.15376
433 0.035528 0.1884 0.085977 0.20673 0.085456 0.026214 0.1467 0.10165 0.14301
434 0.046247 0.18444 0.068364 0.17954 0.068649 0.021999 0.13837 0.097701 0.12588
435 0.028885 0.17763 0.057021 0.17978 0.053227 0.020671 0.14117 0.090217 0.1139
436 0.010986 0.15367 0.045642 0.13362 0.044099 0.0017926 0.11374 0.052781 0.10013
437 0.022462 0.17214 0.050991 0.16331 0.055781 0.011931 0.12124 0.070399 0.11814
438 0.027759 0.17271 0.061162 0.15636 0.091363 0.020145 0.14256 0.073199 0.12443
439 0.026406 0.15511 0.045396 0.15414 0.053406 0.010683 0.11909 0.056635 0.12421
440 0.0086432 0.16348 0.049231 0.14221 0.049283 0.0058402 0.10874 0.048608 0.10807
441 0.028755 0.15919 0.053013 0.16187 0.075541 0.010681 0.11823 0.063525 0.12134
442 0.035134 0.16289 0.060001 0.17008 0.089812 0.015846 0.10526 0.075148 0.13988
443 0.0077589 0.14329 0.037872 0.14436 0.075568 0.0015 0.10897 0.055975 0.10702
444 0.010933 0.1457 0.051355 0.15272 0.072088 0.0051785 0.10192 0.047658 0.10753
445 -0.00032295 0.12164 0.028261 0.1182 0.069081 -0.0022046 0.097637 0.045824 0.1099
446 0.024589 0.14219 0.041175 0.1269 0.061758 -0.00066275 0.090564 0.052881 0.095748
447 0.0020117 0.12603 0.03108 0.10907 0.046037 -0.0053868 0.084016 0.024649 0.08949
448 0.018998 0.13829 0.042771 0.13013 0.065072 -0.0012055 0.093243 0.050267 0.097672
449 0.010215 0.14289 0.039735 0.13009 0.06342 -0.0026588 0.090647 0.044844 0.10001
450 0.013527 0.14774 0.047758 0.13759 0.063098 0.0097849 0.10621 0.050613 0.093418
451 0.0044348 0.13338 0.03896 0.12261 0.061101 -0.0071957 0.088684 0.036008 0.09986
452 -0.0065692 0.13254 0.032885 0.12474 0.047093 -0.0084944 0.065884 0.039102 0.075962
453 -0.0023757 0.12885 0.013219 0.11289 0.036985 -0.013061 0.069208 0.035392 0.079214
454 -0.012917 0.11415 0.031986 0.10276 0.043107 -0.021486 0.058828 0.014308 0.070841
455 -0.026648 0.11082 0.0136 0.091023 0.046973 -0.023261 0.054451 0.022506 0.074662
456 -0.036346 0.086954 -0.0076209 0.080507 0.0244 -0.030884 0.048709 0.016339 0.059557
457 0.0013052 0.12345 0.045151 0.11527 0.049251 -0.0031274 0.075395 0.042921 0.079375
458 -0.016608 0.10426 0.012471 0.092027 0.024482 -0.025219 0.046314 0.025784 0.069774
459 -0.027072 0.096154 0.0060671 0.077874 0.017466 -0.026929 0.045846 0.01773 0.061975
460 0.0097973 0.12559 0.029422 0.11447 0.044877 -0.0114 0.060837 0.053024 0.088871
461 -0.013906 0.095605 0.015247 0.084792 0.021244 -0.019302 0.049664 0.024586 0.066162
462 -0.018451 0.081378 0.007614 0.093006 0.029929 -0.023133 0.035482 0.012595 0.051392
463 -0.014533 0.084955 0.0071348 0.10034 0.021112 -0.02431 0.040216 0.027388 0.044002
464 -0.028006 0.10115 0.015279 0.078525 0.024742 -0.023778 0.04907 0.028737 0.064379
465 -0.023569 0.086538 -0.0063837 0.075902 0.026015 -0.018292 0.043367 0.016594 0.052711
466 -0.035236 0.093409 0.0038658 0.079266 0.032086 -0.028055 0.041424 0.023574 0.05659
467 -0.0094709 0.094212 0.016432 0.076827 0.035733 -0.020888 0.044989 0.0040465 0.067126
468 -0.023745 0.096758 0.012002 0.081487 0.045308 -0.020549 0.037812 0.025623 0.070468
469 -0.058335 0.050742 -0.02172 0.019754 -0.0089462 -0.039388 -0.001972 -0.0020158 0.021456
470 -0.023614 0.079018 -0.012849 0.061482 0.0083982 -0.023354 0.020189 0.0040332 0.035511
471 -0.03348 0.076417 0.00034343 0.062541 0.016503 -0.012139 0.024159 0.013246 0.042759
472 -0.035956 0.07285 -0.00091751 0.067173 0.015508 -0.026797 0.02501 0.0095068 0.047214
473 -0.030551 0.078722 0.0056903 0.072846 0.027131 -0.016676 0.025056 0.022961 0.059008
474 -0.026475 0.071265 0.00081067 0.060268 0.010177 -0.02856 0.025095 0.0067431 0.040162
475 -0.057666 0.065558 -0.0061601 0.046278 -0.0051744 -0.039017 0.0029153 -0.015384 0.026104
476 -0.037664 0.055954 0.0049258 0.059616 0.006216 -0.034941 0.016057 0.014092 0.043264
477 -0.048614 0.061389 -0.018248 0.036704 0.015896 -0.044753 0.0081852 -0.0082136 0.021405
478 -0.044892 0.053936 0.0026768 0.057305 0.015348 -0.036457 0.0042201 0.018691 0.033053
479 -0.026177 0.06528 0.0014102 0.059484 0.028211 -0.029503 0.022501 0.022319 0.050772
480 -0.05023 0.055245 -0.008392 0.046157 -0.0017237 -0.044938 0.0048954 -0.010181 0.021776
481 -0.070039 0.034552 -0.042462 0.003141 -0.012139 -0.061679 -0.017916 -0.021212 0.0066599
482 -0.039952 0.049264 -0.0023634 0.051642 0.0090989 -0.044487 0.0034182 0.0107 0.034868
483 -0.073224 0.039788 -0.028239 0.02051 -0.027126 -0.052751 -0.018818 -0.020668 0.0091605
484 -0.043104 0.065348 -0.016948 0.039136 0.017261 -0.03242 0.010049 0.0015196 0.032185
485 -0.089986 0.029605 -0.046084 0.014689 -0.018619 -0.060097 -0.026443 -0.019759 -0.0015717
486 -0.060802 0.04891 -0.028729 0.032084 -0.026373 -0.037773 -0.0094131 -0.0099081 0.0096105
487 -0.051737 0.056916 -0.036805 0.032268 0.0014987 -0.040544 -0.020629 -0.0053325 0.029125
488 -0.071119 0.048062 -0.038795 0.027955 -0.010919 -0.054737 -0.033445 -0.01539 0.0087969
489 -0.07263 0.054161 -0.017589 0.035093 0.00047513 -0.04719 -0.0027896 -0.00065997 0.0081546
490 -0.066592 0.028279 -0.039106 0.027304 0.016561 -0.043085 -0.012946 -0.005965 -0.0062171
491 -0.044585 0.045207 -0.02354 0.035384 -0.0066377 -0.04195 -0.022144 -0.00036874 0.016538
492 -0.058272 0.034211 -0.023999 0.009152 -0.0054203 -0.051452 -0.028316 -0.02152 0.01404
493 -0.059353 0.033944 -0.028783 0.014819 0.00023749 -0.037788 -0.013872 0.0023672 -0.0019773
494 -0.061198 0.044539 -0.024329 0.013575 -0.0050593 -0.031943 -0.03469 -0.014004 -0.0054073
495 -0.083569 0.031446 -0.060286 -0.00049765 -0.0082811 -0.05325 -0.04054 -0.020115 -0.001191
496 -0.037443 0.050359 -0.030601 0.01971 -0.0083212 -0.037825 -0.018279 0.0088937 0.023599
497 -0.048969 0.049486 -0.025249 0.021812 -0.011285 -0.039451 -0.033076 0.00073149 0.019663
498 -0.058178 0.040651 -0.035735 0.026427 -0.013548 -0.039021 -0.023373 -0.011245 0.002561
499 -0.056133 0.039756 -0.030441 0.033691 0.0058997 -0.042822 -0.019275 -0.0060991 0.015182
500 -0.07932 0.035196 -0.049572 -0.004885 -0.020575 -0.058517 -0.037793 -0.028275 -0.00036445
501 -0.077345 0.028738 -0.044937 -0.0066925 -0.02231 -0.050462 -0.044502 -0.0044638 -0.002118
502 -0.086052 0.033086 -0.032786 -0.015005 -0.017832 -0.056168 -0.051903 -0.028933 -0.013535
503 -0.065053 0.028547 -0.028833 -0.0092056 -0.028794 -0.050498 -0.045414 -0.0089462 -0.0064158
504 -0.076826 0.021046 -0.046614 -0.013388 -0.025159 -0.049421 -0.044124 -0.024277 -0.02008
505 -0.072143 0.028452 -0.051034 -0.000453 -0.017907 -0.054553 -0.044871 -0.024235 -0.019606
506 -0.074615 0.020404 -0.048891 -0.019612 -0.038395 -0.06232 -0.05631 -0.02884 -0.01499
507 -0.050053 0.038569 -0.03226 0.0039731 0.0061014 -0.048316 -0.03971 -0.010803 0.0069462
508 -0.06287 0.033268 -0.033338 -0.0017923 -0.017816 -0.051822 -0.028532 -0.021519 0.0061358
509 -0.077573 0.012829 -0.024513 -0.0055189 -0.0061623 -0.06522 -0.05177 -0.015785 -0.0070934
510 -0.069804 0.018572 -0.041267 -0.012072 -0.02173 -0.055701 -0.038737 -0.017333 -0.004165
511 -0.084044 0.014125 -0.046877 -0.013894 -0.030791 -0.06236 -0.052775 -0.028627 -0.01359
512 -0.087845 0.0056315 -0.032107 -0.019019 -0.030046 -0.073093 -0.055593 -0.037908 -0.029869
513 -0.08785 0.019582 -0.026146 -0.028895 -0.037421 -0.076958 -0.067798 -0.040957 -0.027444
514 -0.071255 0.012057 -0.01236 -0.011967 -0.0023059 -0.054373 -0.032494 -0.02896 -0.0083879
515 -0.082666 0.020118 -0.023662 -0.00093727 -0.031242 -0.059561 -0.051059 -0.017164 -0.012978
516 -0.08487 0.0012463 -0.027165 -0.023191 -0.029063 -0.07 -0.060786 -0.031908 -0.010507
517 -0.073279 0.025345 -0.0076882 -0.0079979 0.0018986 -0.04787 -0.055706 -0.041906 -0.007544
518 -0.080992 0.020116 -0.001691 -0.00021123 -0.0025911 -0.058441 -0.04064 -0.013802 0.0027545
519 -0.077543 0.025887 -0.00052102 -0.0074894 0.0050058 -0.059077 -0.038831 -0.02624 -0.017471
520 -0.1018 0.0038454 -0.023749 -0.034216 -0.021189 -0.071457 -0.050226 -0.04809 -0.027057
521 -0.1038 0.0084327 -0.011923 -0.028693 -0.020365 -0.071056 -0.061091 -0.04226 -0.019752
522 -0.095463 0.0031592 -0.032088 -0.02911 -0.029797 -0.065544 -0.045244 -0.046318 -0.027965
523 -0.069471 0.033809 0.0036057 -0.0067454 -0.0044854 -0.050522 -0.038854 -0.02336 -0.0051216
524 -0.090279 0.010603 -0.023568 -0.029788 -0.025875 -0.062219 -0.047064 -0.035669 -0.028096
525 -0.11462 -0.02294 -0.03243 -0.051634 -0.050601 -0.084242 -0.081513 -0.064878 -0.050044
526 -0.097499 -0.01435 -0.029114 -0.033245 -0.049767 -0.069285 -0.079846 -0.06226 -0.034668
527 -0.086354 0.013336 -0.014987 -0.044061 -0.03489 -0.073035 -0.067949 -0.042127 -0.013982
528 -0.081494 0.013743 0.0013527 -0.004048 -0.013494 -0.05279 -0.051557 -0.025794 -0.0040921
529 -0.10272 -0.0036619 -0.037758 -0.045246 -0.029281 -0.071645 -0.067001 -0.051033 -0.031254
530 -0.061532 0.024811 -0.011442 -0.016972 -0.016901 -0.052776 -0.053275 -0.031283 -0.015257
531 -0.10317 -0.019186 -0.019159 -0.061597 -0.058559 -0.069951 -0.076363 -0.053851 -0.054206
532 -0.084383 0.0010589 -0.031107 -0.031028 -0.028317 -0.059983 -0.061764 -0.040269 -0.019315
533 -0.098859 -0.014577 -0.027865 -0.037476 -0.028749 -0.064906 -0.07573 -0.052549 -0.038792
534 -0.093549 -0.024271 -0.043933 -0.048955 -0.047947 -0.066542 -0.061542 -0.047153 -0.030086
535 -0.095393 -0.014822 -0.033742 -0.039829 -0.029011 -0.062867 -0.069319 -0.040728 -0.021473
536 -0.096684 -0.013844 -0.038912 -0.04826 -0.035916 -0.068418 -0.075149 -0.047646 -0.035462
537 -0.092991 -0.011899 -0.044332 -0.05103 -0.035251 -0.075554 -0.065662 -0.044048 -0.031326
538 -0.084228 -0.016826 -0.039908 -0.038097 -0.033173 -0.072095 -0.071954 -0.062834 -0.036589
539 -0.089438 -0.0063772 -0.019484 -0.015837 -0.035226 -0.075803 -0.064224 -0.048837 -0.037795
540 -0.079033 0.0023108 -0.039311 -0.042775 -0.03644 -0.071272 -0.060883 -0.041872 -0.036659
541 -0.10459 -0.018792 -0.052425 -0.058442 -0.035769 -0.0811 -0.076589 -0.047861 -0.050554
542 -0.075936 -0.019897 -0.041255 -0.034825 -0.03793 -0.071096 -0.076893 -0.044152 -0.015129
543 -0.11507 -0.04154 -0.055322 -0.06399 -0.042625 -0.072922 -0.08742 -0.062876 -0.053675
544 -0.10671 -0.023635 -0.032666 -0.036307 -0.051269 -0.079162 -0.10019 -0.054828 -0.043864
545 -0.10588 -0.012103 -0.039575 -0.047714 -0.032665 -0.068352 -0.063447 -0.051385 -0.05633
546 -0.092512 -0.029913 -0.039366 -0.057922 -0.033988 -0.080724 -0.085189 -0.041774 -0.042707
547 -0.10427 -0.014769 -0.055336 -0.065063 -0.046443 -0.069621 -0.068403 -0.06112 -0.048923
548 -0.11216 -0.023464 -0.05154 -0.057423 -0.04149 -0.081004 -0.079491 -0.063443 -0.038983
549 -0.10867 -0.043402 -0.062372 -0.049037 -0.048109 -0.081587 -0.080871 -0.058225 -0.054338
550 -0.1021 -0.037453 -0.038411 -0.048677 -0.041253 -0.071341 -0.081526 -0.057516 -0.034924
551 -0.11715 -0.042153 -0.052639 -0.060804 -0.050799 -0.074057 -0.092254 -0.056878 -0.055342
552 -0.10212 -0.021858 -0.047495 -0.043324 -0.030791 -0.075056 -0.070735 -0.045738 -0.042332
553 -0.13608 -0.042046 -0.065179 -0.064075 -0.063119 -0.080113 -0.10089 -0.072815 -0.06827
554 -0.10579 -0.027728 -0.041538 -0.05284 -0.044754 -0.077641 -0.08001 -0.048027 -0.052422
555 -0.12474 -0.07008 -0.08296 -0.097273 -0.058988 -0.08847 -0.10229 -0.074527 -0.074321
556 -0.11165 -0.049259 -0.075974 -0.073671 -0.05014 -0.088054 -0.091011 -0.070463 -0.049855
557 -0.10775 -0.050952 -0.057889 -0.060455 -0.048138 -0.083912 -0.089707 -0.065711 -0.049351
558 -0.12192 -0.067516 -0.07247 -0.073225 -0.059201 -0.090489 -0.10408 -0.077851 -0.07788
559 -0.095242 -0.021978 -0.038268 -0.056609 -0.044659 -0.074279 -0.085329 -0.063123 -0.049572
560 -0.080282 -0.02825 -0.050375 -0.049555 -0.028104 -0.071405 -0.07459 -0.06344 -0.04478
561 -0.11322 -0.04561 -0.070964 -0.059347 -0.051187 -0.076665 -0.077996 -0.072775 -0.059095
562 -0.11265 -0.04549 -0.061932 -0.071979 -0.062878 -0.086447 -0.095009 -0.075798 -0.060205
563 -0.097783 -0.057473 -0.052454 -0.065807 -0.062409 -0.072017 -0.080385 -0.070469 -0.061297
564 -0.097527 -0.039289 -0.048601 -0.058813 -0.062903 -0.073136 -0.07448 -0.054342 -0.071139
565 -0.079657 -0.028691 -0.039245 -0.053663 -0.050989 -0.054531 -0.059466 -0.062417 -0.046087
566 -0.11241 -0.046793 -0.058624 -0.082209 -0.050206 -0.051057 -0.068973 -0.057795 -0.061416
567 -0.077366 -0.025426 -0.017077 -0.04533 -0.034199 -0.018808 -0.061651 -0.057297 -0.047619
568 -0.10937 -0.050276 -0.051933 -0.075578 -0.056265 -0.033899 -0.079048 -0.070023 -0.051833
569 -0.10224 -0.050728 -0.053403 -0.067807 -0.079657 -0.022841 -0.047611 -0.062561 -0.057216
570 -0.085583 -0.039962 -0.045732 -0.048132 -0.040143 0.012571 0.016353 -0.045276 -0.03678
571 -0.1054 -0.041646 -0.06513 -0.075654 -0.035739 0.0066934 0.025623 -0.058431 -0.040285
572 -0.097298 -0.060469 -0.061326 -0.071208 -0.059638 -0.0015608 0.024761 -0.076986 -0.055534
573 -0.092076 -0.042098 -0.0408 -0.057097 -0.041915 0.011563 0.060087 -0.041878 -0.03988
574 -0.11149 -0.048783 -0.064268 -0.091697 -0.068146 -0.0067431 0.036966 -0.070567 -0.075728
575 -0.096712 -0.045536 -0.058167 -0.065817 -0.056637 0.001728 -0.0043466 -0.058458 -0.064224
576 -0.10271 -0.054712 -0.069657 -0.080326 -0.06359 -0.0038581 -0.025562 -0.0649 -0.074088
577 -0.107 -0.06563 -0.060153 -0.074633 -0.070454 -0.0019829 -0.037453 -0.07026 -0.054711
578 -0.11225 -0.051708 -0.057083 -0.07076 -0.062162 -0.0094854 -0.043683 -0.068874 -0.049629
579 -0.1107 -0.041013 -0.055406 -0.07329 -0.051512 -0.015108 -0.039115 -0.073453 -0.054303
580 -0.12656 -0.041634 -0.051541 -0.080544 -0.05176 -0.022002 -0.040472 -0.070933 -0.06746
581 -0.11186 -0.035471 -0.061566 -0.086077 -0.060534 -0.021006 -0.037145 -0.069844 -0.065261
582 -0.10697 -0.053594 -0.067571 -0.075266 -0.06792 -0.036763 -0.047247 -0.080532 -0.073405
583 -0.1056 -0.022496 -0.067871 -0.086648 -0.067907 -0.024405 -0.029202 -0.076895 -0.062114
584 -0.10067 -0.022847 -0.056022 -0.063181 -0.062797 -0.020541 -0.0229 -0.057589 -0.057073
585 -0.12141 -0.055152 -0.078607 -0.10053 -0.072702 -0.044613 -0.053303 -0.077208 -0.079464
586 -0.12658 -0.06668 -0.077628 -0.084805 -0.061133 -0.035214 -0.041716 -0.081486 -0.049185
587 -0.11314 -0.069548 -0.064699 -0.080061 -0.050084 -0.03536 -0.034814 -0.079451 -0.066924
588 -0.10476 -0.057192 -0.069525 -0.081249 -0.04055 -0.041898 -0.033395 -0.068409 -0.059486
589 -0.10869 -0.04327 -0.064217 -0.075131 -0.044309 -0.037663 -0.021388 -0.06157 -0.069821
590 -0.11213 -0.051814 -0.068675 -0.083348 -0.042286 -0.04506 -0.028481 -0.059919 -0.071606
591 -0.1165 -0.063649 -0.072772 -0.090257 -0.047167 -0.054054 -0.024691 -0.076498 -0.070943
592 -0.14095 -0.066709 -0.075524 -0.09905 -0.06781 -0.060665 -0.040909 -0.091776 -0.091689
593 -0.089382 -0.042111 -0.038554 -0.060856 -0.022485 -0.03928 -0.01283 -0.053142 -0.049228
594 -0.12833 -0.053023 -0.075097 -0.081028 -0.046165 -0.056489 -0.013382 -0.08925 -0.06944
595 -0.11921 -0.045369 -0.073575 -0.080155 -0.048731 -0.062182 -0.026527 -0.07285 -0.075857
596 -0.11301 -0.05536 -0.063686 -0.092155 -0.052944 -0.054374 -0.02672 -0.072195 -0.07468
597 -0.12789 -0.050668 -0.081804 -0.081788 -0.073829 -0.068377 -0.046408 -0.074915 -0.081584
598 -0.11819 -0.066705 -0.083889 -0.099603 -0.073336 -0.065864 -0.04963 -0.075815 -0.073593
599 -0.12709 -0.066886 -0.065535 -0.086231 -0.072752 -0.066362 -0.0285 -0.075661 -0.082129
600 -0.11376 -0.056693 -0.060369 -0.080306 -0.061948 -0.072935 -0.023655 -0.064432 -0.062204
601 -0.12723 -0.061478 -0.06803 -0.093037 -0.073081 -0.08477 -0.027876 -0.088639 -0.089776
602 -0.11635 -0.06451 -0.060991 -0.10119 -0.074542 -0.080501 -0.019435 -0.076659 -0.066686
603 -0.11511 -0.063902 -0.067441 -0.10772 -0.088266 -0.08495 -0.030153 -0.083557 -0.086853
604 -0.12622 -0.053484 -0.039003 -0.080329 -0.081391 -0.081728 -0.014077 -0.079162 -0.074556
605 -0.1296 -0.066727 0.10629 -0.10185 -0.087261 -0.089912 -0.035354 -0.079149 -0.086246
606 -0.11479 -0.054273 0.19129 -0.0902 -0.077056 -0.077328 -0.033073 -0.075972 -0.076705
607 -0.1324 -0.056437 0.19815 -0.094285 -0.070787 -0.090446 -0.026437 -0.090833 -0.070794
608 -0.10322 -0.037556 0.21587 -0.088084 -0.085731 -0.083456 -0.039005 -0.08016 -0.090987
609 -0.10754 -0.039245 0.22615 -0.08127 -0.081762 -0.073918 -0.036476 -0.073857 -0.073838
610 -0.10559 -0.035348 0.12895 -0.081183 -0.067616 -0.075966 -0.029794 -0.062111 -0.061512
611 -0.12924 -0.056744 0.050598 -0.10392 -0.097173 -0.086905 -0.041586 -0.076697 -0.072131
612 -0.13039 -0.057359 0.032321 -0.10592 -0.092043 -0.087137 -0.048529 -0.090142 -0.080345
613 -0.13086 -0.080585 0.009577 -0.11517 -0.10471 -0.093542 -0.057115 -0.082515 -0.082858
614 -0.12986 -0.06425 0.015543 -0.11558 -0.079886 -0.091065 -0.052047 -0.088951 -0.086846
615 -0.12218 -0.058531 0.035972 -0.08966 -0.066432 -0.072182 -0.042094 -0.065943 -0.066815
616 -0.14162 -0.07992 -0.012817 -0.10768 -0.09738 -0.099105 -0.068322 -0.090002 -0.089729
617 -0.11739 -0.059498 0.024417 -0.092549 -0.080311 -0.082007 -0.033481 -0.074639 -0.074901
618 -0.13881 -0.055952 0.0098185 -0.097468 -0.07401 -0.085356 -0.04501 -0.083993 -0.078271
619 -0.13265 -0.06946 0.0044209 -0.099836 -0.08904 -0.092733 -0.054859 -0.07554 -0.077027
620 -0.12893 -0.057677 0.0054402 -0.10897 -0.088043 -0.076255 -0.036209 -0.07525 -0.082615
621 -0.12741 -0.062444 0.01242 -0.092319 -0.086494 -0.083916 -0.041438 -0.076173 -0.077269
622 -0.14726 -0.096561 -0.015566 -0.12165 -0.10068 -0.093531 -0.059927 -0.10513 -0.088552
623 -0.12126 -0.070852 -0.0051371 -0.10734 -0.083873 -0.08234 -0.049264 -0.089922 -0.081474
624 -0.11453 -0.071285 -0.0074096 -0.11502 -0.075749 -0.083073 -0.055064 -0.081349 -0.076872
625 -0.11216 -0.07584 -0.017663 -0.12389 -0.078696 -0.080554 -0.063608 -0.092039 -0.078016
626 -0.095042 -0.078367 -0.019013 -0.10383 -0.085733 -0.083864 -0.044726 -0.083675 -0.085437
627 -0.064813 -0.055132 -0.0080272 -0.090499 -0.087854 -0.094169 -0.044955 -0.073578 -0.080807
628 -0.04985 -0.083825 -0.016529 -0.10368 -0.080932 -0.092597 -0.057145 -0.080848 -0.074681
629 -0.039302 -0.071375 0.00019901 -0.099125 -0.076423 -0.086547 -0.039678 -0.092675 -0.078552
630 -0.052974 -0.078934 -0.025958 -0.1079 -0.098807 -0.10117 -0.075617 -0.089211 -0.079923
631 -0.07075 -0.0839 -0.021762 -0.10148 -0.07765 -0.088431 -0.047041 -0.093001 -0.074685
632 -0.089457 -0.083056 -0.016444 -0.1219 -0.085512 -0.092801 -0.055553 -0.088121 -0.083324
633 -0.072813 -0.078539 -0.011091 -0.088056 -0.072703 -0.097495 -0.066633 -0.081507 -0.078487
634 -0.063251 -0.055694 -0.0030005 -0.096467 -0.07556 -0.082641 -0.059848 -0.07448 -0.067438
635 -0.090317 -0.084914 -0.028602 -0.1092 -0.1042 -0.10676 -0.085799 -0.093304 -0.10171
636 -0.083625 -0.082916 -0.013425 -0.094841 -0.089796 -0.10323 -0.0719 -0.081476 -0.080366
637 -0.094795 -0.091797 -0.02636 -0.10648 -0.10223 -0.11146 -0.068947 -0.077589 -0.09462
638 -0.08234 -0.067217 -0.033574 -0.097983 -0.07913 -0.096188 -0.0639 -0.063298 -0.071475
639 -0.094672 -0.083839 -0.035561 -0.099566 -0.079817 -0.098483 -0.062979 -0.076234 -0.076602
640 -0.095682 -0.089354 -0.040556 -0.11103 -0.081465 -0.10181 -0.066319 -0.086507 -0.074788
641 -0.079984 -0.080785 -0.034764 -0.1109 -0.074265 -0.10053 -0.080793 -0.084109 -0.07483
642 -0.094509 -0.085305 -0.029421 -0.1071 -0.08518 -0.10438 -0.081651 -0.085407 -0.088341
643 -0.0934 -0.083695 -0.041298 -0.11777 -0.098265 -0.10054 -0.089557 -0.087041 -0.085828
644 -0.094539 -0.094481 -0.036771 -0.11907 -0.081547 -0.10038 -0.094634 -0.088103 -0.088511
645 -0.074192 -0.084797 -0.046037 -0.11254 -0.075448 -0.087336 -0.077803 -0.07879 -0.078317
646 -0.061439 -0.083416 -0.038419 -0.099982 -0.081432 -0.094719 -0.094086 -0.088333 -0.084888
647 -0.052211 -0.078103 -0.015551 -0.094725 -0.058461 -0.092963 -0.081562 -0.069606 -0.060691
648 -0.084446 -0.092147 -0.03928 -0.11961 -0.086635 -0.10682 -0.095219 -0.084722 -0.077843
649 -0.090812 -0.098829 -0.034604 -0.10405 -0.085675 -0.09542 -0.089844 -0.089667 -0.069898
650 -0.088771 -0.10041 -0.054728 -0.12488 -0.096401 -0.10071 -0.096973 -0.09437 -0.094013
651 -0.068419 -0.072875 -0.017962 -0.073689 -0.076206 -0.088809 -0.064006 -0.066326 -0.05883
652 -0.10482 -0.1034 -0.073911 -0.12698 -0.118 -0.10969 -0.10585 -0.10864 -0.10358
653 -0.080755 -0.082866 -0.042432 -0.094958 -0.078237 -0.093552 -0.082846 -0.06978 -0.078205
654 -0.096082 -0.09662 -0.043031 -0.11458 -0.072546 -0.096538 -0.094965 -0.095725 -0.080425
655 -0.053756 -0.073247 -0.026714 -0.088487 -0.078769 -0.10042 -0.089704 -0.077575 -0.077375
656 -0.08483 -0.082501 -0.045583 -0.10693 -0.098339 -0.10228 -0.093125 -0.086541 -0.091463
657 -0.069557 -0.07904 -0.033606 -0.090833 -0.081696 -0.09897 -0.087892 -0.079433 -0.071093
658 -0.0812 -0.08372 -0.034368 -0.096097 -0.087388 -0.10349 -0.089009 -0.078339 -0.076298
659 -0.078364 -0.097943 -0.047185 -0.11121 -0.10374 -0.10302 -0.11501 -0.090324 -0.09331
660 -0.048439 -0.085874 -0.041096 -0.10599 -0.082657 -0.10351 -0.087863 -0.067498 -0.066807
661 -0.032903 -0.10016 -0.04402 -0.11033 -0.085996 -0.11291 -0.10657 -0.092244 -0.083373
662 -0.012007 -0.10005 -0.032008 -0.096675 -0.090817 -0.10702 -0.098867 -0.081356 -0.072432
663 -0.064743 -0.10828 -0.052811 -0.11945 -0.0899 -0.10108 -0.10353 -0.092662 -0.089815
664 -0.046661 -0.0716 -0.031059 -0.081359 -0.063907 -0.091232 -0.073144 -0.066491 -0.05348
665 -0.085714 -0.10294 -0.0581 -0.11485 -0.099804 -0.10755 -0.11169 -0.096136 -0.092918
666 -0.088012 -0.10923 -0.062458 -0.12885 -0.092645 -0.10852 -0.093028 -0.087095 -0.10735
667 -0.075746 -0.094773 -0.05312 -0.11513 -0.083847 -0.11093 -0.096386 -0.099392 -0.070444
668 -0.096161 -0.098294 -0.060866 -0.1251 -0.072896 -0.096807 -0.092799 -0.096243 -0.089822
669 -0.09767 -0.095329 -0.047666 -0.11466 -0.079727 -0.11456 -0.1035 -0.098296 -0.078505
670 -0.072559 -0.089963 -0.048557 -0.094084 -0.06047 -0.10222 -0.081786 -0.077471 -0.068525
671 -0.087773 -0.10528 -0.059665 -0.10292 -0.078237 -0.11383 -0.10538 -0.09874 -0.073399
672 -0.088838 -0.10736 -0.058388 -0.11428 -0.085257 -0.12353 -0.10741 -0.10072 -0.084136
673 -0.12213 -0.092231 -0.06382 -0.11103 -0.082346 -0.1154 -0.11015 -0.11425 -0.10016
674 -0.095389 -0.091184 -0.04753 -0.10449 -0.083331 -0.10592 -0.1002 -0.090073 -0.079074
675 -0.094324 -0.097519 0.040722 -0.10581 -0.08259 -0.12443 -0.11393 -0.085276 -0.085145
676 -0.10103 -0.085789 0.19856 -0.10075 -0.078828 -0.11178 -0.093128 -0.089382 -0.075935
677 -0.114 -0.097558 0.23627 -0.10572 -0.09736 -0.11472 -0.10745 -0.10526 -0.098633
678 -0.10269 -0.10997 0.23866 -0.11151 -0.092689 -0.11264 -0.10202 -0.093492 -0.090835
679 -0.092932 -0.066778 0.23329 -0.086187 -0.090099 -0.11035 -0.10202 -0.088481 -0.075492
680 -0.098164 -0.083174 0.15706 -0.11111 -0.087118 -0.10545 -0.077942 -0.092708 -0.072927
681 -0.10637 -0.098467 0.078837 -0.11977 -0.091773 -0.10434 -0.091549 -0.085909 -0.074726
682 -0.1015 -0.088275 0.065958 -0.11034 -0.082175 -0.10517 -0.083054 -0.091902 -0.076338
683 -0.10543 -0.10353 0.061624 -0.11763 -0.097533 -0.12068 -0.093114 -0.091533 -0.093815
684 -0.094741 -0.08051 0.074068 -0.10855 -0.069971 -0.09804 -0.073998 -0.073047 -0.082698
685 -0.10539 -0.10103 0.046073 -0.12203 -0.07856 -0.10688 -0.095486 -0.095746 -0.10183
686 -0.11994 -0.087182 0.03927 -0.1244 -0.096176 -0.1178 -0.098064 -0.094003 -0.10134
687 -0.12425 -0.10476 0.020325 -0.13152 -0.096638 -0.1243 -0.092284 -0.094259 -0.11275
688 -0.10815 -0.099308 0.020422 -0.11479 -0.10599 -0.11661 -0.094974 -0.10147 -0.095718
689 -0.12354 -0.09428 0.029553 -0.13019 -0.10588 -0.10976 -0.092272 -0.098973 -0.087588
690 -0.096801 -0.093974 0.049702 -0.10416 -0.078159 -0.092113 -0.061248 -0.070399 -0.07373
691 -0.10218 -0.096401 0.04783 -0.11363 -0.088738 -0.10462 -0.085582 -0.088544 -0.084947
692 -0.11972 -0.10511 0.02156 -0.11611 -0.09684 -0.10736 -0.057544 -0.093124 -0.080432
693 -0.12101 -0.10551 0.036104 -0.12577 -0.088352 -0.11003 -0.063247 -0.093237 -0.079857
694 -0.11735 -0.10785 0.019614 -0.1054 -0.098427 -0.11068 -0.065227 -0.089746 -0.092726
695 -0.13547 -0.11112 0.017601 -0.12478 -0.10016 -0.11171 -0.061381 -0.099998 -0.087277
696 -0.12511 -0.093811 0.028038 -0.10093 -0.088307 -0.11455 -0.069776 -0.098004 -0.084354
697 -0.13589 -0.1016 0.018441 -0.12329 -0.10474 -0.12688 -0.090375 -0.097338 -0.10563
698 -0.11671 -0.10424 0.00044655 -0.08898 -0.07958 -0.11155 -0.085561 -0.080729 -0.076525
699 -0.14375 -0.10844 -0.002481 -0.13988 -0.11839 -0.12643 -0.11282 -0.10376 -0.12669
700 -0.1099 -0.1112 0.014698 -0.10771 -0.087626 -0.097893 -0.095381 -0.094982 -0.08008
701 -0.12556 -0.114 -0.00065407 -0.10687 -0.098006 -0.11644 -0.095806 -0.095433 -0.095857
702 -0.096838 -0.093665 0.015409 -0.10924 -0.071987 -0.10064 -0.073559 -0.066475 -0.082723
703 -0.12273 -0.10255 0.0055221 -0.1219 -0.080711 -0.09377 -0.086147 -0.097633 -0.088529
704 -0.095228 -0.092083 0.030402 -0.1062 -0.079341 -0.10208 -0.086713 -0.077432 -0.079678
705 -0.095905 -0.10796 0.0068753 -0.11121 -0.086276 -0.10165 -0.090464 -0.084755 -0.076557
706 -0.081263 -0.10737 -0.0083909 -0.12143 -0.10756 -0.1071 -0.08855 -0.091819 -0.10354
707 0.015675 -0.10277 -0.0053341 -0.11478 -0.097363 -0.11797 -0.10112 -0.099998 -0.077685
708 0.013486 -0.10889 -0.019196 -0.13204 -0.10411 -0.11567 -0.10126 -0.10856 -0.098049
709 0.027405 -0.082783 -0.0074164 -0.10599 -0.074189 -0.10314 -0.086811 -0.07975 -0.082213
710 -0.034696 -0.11179 -0.01775 -0.11285 -0.095802 -0.11448 -0.088176 -0.094472 -0.089752
711 -0.067239 -0.096099 0.006343 -0.10177 -0.081165 -0.11846 -0.092955 -0.084174 -0.080213
712 -0.0624 -0.10734 -0.033758 -0.12407 -0.088606 -0.1196 -0.10204 -0.087758 -0.090563
713 -0.046102 -0.093062 -0.0077803 -0.10916 -0.073014 -0.10365 -0.073108 -0.087199 -0.074662
714 -0.095399 -0.12454 -0.030943 -0.13826 -0.099783 -0.12364 -0.09742 -0.10439 -0.099641
715 -0.08453 -0.13255 -0.049253 -0.12106 -0.10411 -0.12505 -0.10137 -0.099749 -0.10837
716 -0.054819 -0.095637 -0.0073273 -0.095809 -0.083443 -0.11182 -0.086468 -0.063535 -0.071964
717 -0.089963 -0.11472 -0.037509 -0.1203 -0.077717 -0.11837 -0.10254 -0.087492 -0.069968
718 -0.081938 -0.11386 -0.037069 -0.064067 -0.085355 -0.12026 -0.10245 -0.096951 -0.076924
719 -0.086993 -0.10458 -0.040622 -0.037418 -0.08178 -0.113 -0.099467 -0.089953 -0.078492
720 -0.078151 -0.1006 -0.016045 -0.0071758 -0.071105 -0.10967 -0.083819 -0.084068 -0.07174
721 -0.081107 -0.10434 0.17525 0.0036301 -0.075663 -0.1091 -0.092689 -0.094261 -0.071403
722 -0.090196 -0.099014 0.24977 -0.035392 -0.093649 -0.1093 -0.09653 -0.092068 -0.084807
723 -0.10224 -0.11768 0.25577 -0.072755 -0.1 -0.1257 -0.11025 -0.09948 -0.090239
724 -0.089329 -0.11815 0.28004 -0.074345 -0.10172 -0.11925 -0.094956 -0.09004 -0.07434
725 -0.093883 -0.10957 0.25763 -0.080214 -0.087858 -0.1174 -0.10036 -0.098468 -0.09081
726 -0.11159 -0.11278 0.19021 -0.093995 -0.089709 -0.12121 -0.10484 -0.10208 -0.090284
727 -0.098758 -0.11345 0.11767 -0.093846 -0.062925 -0.1092 -0.091309 -0.096151 -0.089382
728 -0.088784 -0.091741 0.086103 -0.071971 -0.052963 -0.084629 -0.092013 -0.078642 -0.071817
729 -0.11402 -0.10732 0.067849 -0.1006 -0.068307 -0.10565 -0.084586 -0.080316 -0.077331
730 -0.095308 -0.09191 0.07223 -0.084718 -0.067101 -0.10499 -0.079833 -0.073087 -0.076592
731 -0.12254 -0.1014 0.037866 -0.098432 -0.088404 -0.10908 -0.10534 -0.089227 -0.084219
732 -0.1118 -0.12505 0.03993 -0.12532 -0.09097 -0.1045 -0.087268 -0.094355 -0.095286
733 -0.11887 -0.089209 0.055031 -0.094412 -0.087651 -0.099445 -0.095279 -0.088408 -0.10045
734 -0.13523 -0.11378 0.012343 -0.10847 -0.10173 -0.10212 -0.076832 -0.10389 -0.1057
735 -0.10962 -0.10815 0.023548 -0.078573 -0.088242 -0.096122 0.05077 -0.087676 -0.082141
736 -0.1181 -0.10427 0.030215 -0.044143 -0.10775 -0.099599 0.12331 -0.099036 -0.09713
737 -0.11063 -0.096488 0.039883 0.01776 -0.093123 -0.095732 0.16826 -0.082932 -0.073718
738 -0.12518 -0.09737 0.032533 0.021059 -0.096418 -0.086273 0.20355 -0.097296 -0.090552
739 -0.10965 -0.087866 0.033403 0.034831 -0.095405 -0.085964 0.23285 -0.085701 -0.07918
740 -0.12673 -0.10389 0.015151 -0.023742 -0.10325 -0.10199 0.21192 -0.085367 -0.088832
741 -0.11999 -0.092508 0.02877 -0.058641 -0.088085 -0.098934 0.1555 -0.084979 -0.091708
742 -0.12805 -0.11093 0.019561 -0.053825 -0.11186 -0.10699 0.099717 -0.097882 -0.089988
743 -0.13453 -0.11467 0.0017639 -0.091299 -0.1132 -0.10305 0.043359 -0.11312 -0.096912
744 -0.12459 -0.10884 0.0056701 -0.080933 -0.092748 -0.090212 0.030712 -0.098469 -0.083815
745 -0.1172 -0.10673 0.017534 -0.070078 -0.10765 -0.079499 0.02056 -0.087526 -0.074169
746 -0.11387 -0.10285 0.013817 -0.058703 -0.09076 -0.068267 0.019839 -0.081232 -0.038315
747 -0.1186 -0.10841 0.02254 -0.066042 -0.099725 -0.067339 0.0080027 -0.069816 -0.005269
748 -0.12094 -0.10614 0.0078891 -0.058842 -0.088367 -0.078415 0.0047969 -0.075592 0.09015
749 -0.12114 -0.11002 -0.00014194 -0.063041 -0.108 -0.097174 -0.0040239 -0.05333 0.11289
750 -0.11121 -0.093116 0.010806 -0.053113 -0.096532 -0.080649 0.0016939 -0.062941 0.099259
751 -0.13604 -0.12921 -0.0073998 -0.024668 -0.10131 -0.082445 0.0054356 -0.047536 0.028564
752 -0.1151 -0.090704 0.017188 0.041682 -0.097502 0.086921 0.047134 -0.017805 -0.0042866
753 -0.14562 -0.11843 -0.019332 0.035603 -0.11669 0.16662 0.09144 -0.0477 -0.048419
754 -0.12914 -0.11844 0.0035233 0.043764 -0.10119 0.20618 0.16879 -0.031295 -0.026465
755 -0.12979 -0.11687 -0.0085458 0.023521 -0.10985 0.21533 0.2209 -0.039844 -0.034591
756 -0.097134 -0.091087 0.030888 0.011837 -0.077744 0.19975 0.29807 -0.017618 -0.014595
757 -0.12761 -0.10844 -0.019535 -0.029984 -0.10702 0.10904 0.28363 -0.041222 -0.038927
758 -0.13806 -0.10601 -0.0014433 -0.052872 -0.10947 0.042036 0.19526 -0.043107 -0.044912
759 -0.11634 -0.085656 0.0084787 -0.038173 -0.083581 0.02744 0.14358 -0.0065664 -0.0013174
760 -0.12317 -0.075304 0.014288 -0.035117 -0.087214 0.0121 0.077907 -0.024952 -0.0058628
761 -0.13079 -0.062195 -0.012142 -0.040007 -0.094585 -0.002863 0.062912 -0.038362 0.055656
762 -0.10987 0.0014724 0.012065 -0.039799 -0.082899 0.0044962 0.05326 -0.01647 0.10995
763 -0.12179 0.060091 0.017663 -0.054627 -0.10279 -0.0060617 0.038615 -0.039303 0.16589
764 -0.12741 0.092698 0.032803 -0.045801 -0.10397 -0.01182 0.050453 -0.048582 0.15249
765 -0.12554 0.03142 0.21977 -0.049661 -0.098381 -0.01904 0.029774 -0.033295 0.13664
766 -0.14173 -0.036198 0.26394 -0.058288 -0.104 -0.020529 0.023033 -0.055838 0.079361
767 -0.14182 -0.053699 0.26942 -0.051872 -0.097959 -0.022395 0.025117 -0.035148 0.049404
768 -0.12005 -0.042554 0.28872 -0.044494 -0.092969 -0.021796 0.035287 -0.040713 0.041444
769 -0.12109 -0.064813 0.25735 -0.05165 -0.092347 -0.020344 0.025143 -0.033817 0.026767
770 -0.1181 -0.067139 0.16895 -0.067152 -0.10677 -0.032992 0.024733 -0.02818 0.03261
771 -0.11809 -0.056267 0.11897 -0.059777 -0.090084 -0.041266 0.00013913 -0.027966 0.026872
772 -0.12228 -0.053011 0.11653 -0.055002 -0.083173 -0.030362 0.023792 -0.011377 0.019956
773 -0.12052 -0.061066 0.10775 -0.0601 -0.090479 -0.040621 0.0057742 -0.031371 0.014076
774 -0.11839 -0.051081 0.13616 -0.050127 -0.07254 -0.027755 0.0093682 -0.016193 0.021033
775 -0.12885 -0.05953 0.12046 -0.068779 -0.099467 -0.036027 0.0038393 -0.039399 0.0025141
776 -0.13655 -0.092394 0.10624 -0.087142 -0.091602 -0.057655 -0.010446 -0.049797 -0.012629
777 -0.11545 -0.083474 0.14096 -0.044396 -0.050914 -0.045825 0.0026339 -0.034718 0.0087343
778 -0.12113 -0.074541 0.12318 -0.055166 0.12853 -0.041107 -0.00033929 -0.031351 0.0060785
779 -0.14465 -0.091798 0.10371 -0.067109 0.18123 -0.046695 -0.01732 -0.028138 -0.002636
780 -0.13079 -0.084576 0.083955 -0.077509 0.1357 -0.057843 -0.025618 -0.037248 -0.01699
781 -0.12951 -0.085874 0.086009 -0.06051 0.038598 -0.063328 -0.01323 -0.036559 -0.010519
782 -0.11292 -0.083022 0.075536 -0.067423 0.00089818 -0.056716 -0.022424 -0.02786 -0.0050075
783 -0.14275 -0.08907 0.045276 -0.086072 -0.04359 -0.069416 -0.036244 -0.037927 -0.02458
784 -0.12235 -0.065092 0.044668 -0.072637 -0.039457 -0.056608 -0.038687 -0.036952 -0.015684
785 -0.13909 -0.072817 0.046783 -0.071154 -0.041722 -0.049726 -0.041609 -0.038615 -0.017093
786 -0.13194 -0.069018 0.061672 -0.056944 -0.041598 -0.058788 -0.020476 -0.019503 -0.0047664
787 -0.12749 -0.087494 0.037957 -0.078827 -0.050899 -0.065973 -0.027456 -0.037994 -0.021469
788 -0.1317 -0.084689 0.039926 -0.082873 -0.049018 -0.072224 -0.042887 -0.046618 -0.029176
789 -0.12187 -0.07564 0.034866 -0.076744 -0.049348 -0.068519 -0.039522 -0.037134 -0.022298
790 -0.12141 -0.067533 0.034795 -0.083748 -0.051757 -0.064923 -0.025798 -0.04529 -0.024402
791 -0.13709 -0.071924 0.024474 -0.087727 -0.058175 -0.077936 -0.046971 -0.062718 -0.04196
792 -0.14543 -0.10781 0.016874 -0.10198 -0.052944 -0.087441 -0.060415 -0.064018 -0.039518
793 -0.12798 -0.088891 0.013996 -0.07534 -0.059188 -0.075089 -0.044495 -0.056301 -0.037874
794 -0.1362 -0.083884 -0.00029736 -0.10469 -0.069696 -0.072475 -0.056459 -0.061805 -0.044402
795 -0.12596 -0.069772 0.028347 -0.075857 -0.05262 -0.07012 -0.040842 -0.060491 -0.033945
796 -0.14187 -0.078518 0.0036536 -0.085139 -0.05991 -0.080945 -0.052366 -0.059784 -0.040122
797 -0.13673 -0.086116 0.0097969 -0.082612 -0.071661 -0.08363 -0.051421 -0.07402 -0.027316
798 -0.1575 -0.095188 -0.019435 -0.11848 -0.072332 -0.091012 -0.06789 -0.10843 -0.062273
799 -0.1506 -0.077113 0.018169 -0.094276 -0.072035 -0.080062 -0.060123 -0.081321 -0.041324
800 -0.12993 -0.077702 0.0074019 -0.094019 -0.059689 -0.079195 -0.042131 -0.06136 -0.03124
801 -0.097327 -0.085311 0.012279 -0.082669 -0.041909 -0.073502 -0.046974 -0.05431 -0.039681
802 -0.1406 -0.079897 0.0095883 -0.1108 -0.09281 -0.083208 -0.077749 -0.07547 -0.065435
803 -0.11533 -0.076266 -0.0031566 -0.090823 -0.065784 -0.088437 -0.065403 -0.0854 -0.042693
804 -0.099513 -0.083563 0.00070968 -0.099945 -0.06759 -0.093873 -0.075132 -0.083761 -0.053634
805 -0.032298 -0.086837 -0.0054827 -0.10523 -0.067332 -0.0862 -0.073987 -0.078393 -0.043692
806 0.024163 -0.096802 -0.023744 -0.12834 -0.080318 -0.097504 -0.08289 -0.089627 -0.075715
807 0.075662 -0.079266 -0.00093958 -0.086046 -0.056804 -0.081973 -0.073653 -0.070877 -0.045748
808 0.042887 -0.0894 -0.0058942 -0.090463 -0.067408 -0.082306 -0.069372 -0.074427 -0.061866
809 0.0076116 -0.070748 0.01108 -0.082486 -0.044688 -0.078513 -0.064406 -0.070396 -0.035187
810 -0.063505 -0.10993 -0.024191 -0.10914 -0.06799 -0.10136 -0.09646 -0.069827 -0.064893
811 -0.087776 -0.086873 -0.012206 -0.1145 -0.060408 -0.088622 -0.07792 -0.0804 -0.066155
812 -0.059473 -0.10102 -0.024614 -0.11183 -0.06301 -0.091171 -0.086034 -0.077913 -0.070716
813 -0.057676 -0.088892 -0.00017481 -0.10395 -0.06446 -0.078578 -0.07782 -0.086893 -0.051372
814 -0.053849 -0.091202 0.021786 -0.095797 -0.055692 -0.087923 -0.079214 -0.060892 -0.0419
815 -0.059387 -0.077103 -0.0082676 -0.095236 -0.061399 -0.072865 -0.065036 -0.069371 -0.050705
816 -0.065961 -0.068436 -0.0013701 -0.10872 -0.061637 -0.070236 -0.078642 -0.069877 -0.05227
817 -0.063021 -0.063831 -0.00034494 -0.11014 -0.06808 -0.088198 -0.077631 -0.080856 -0.062915
818 -0.055978 -0.059435 0.0046197 -0.089724 -0.06328 -0.084755 -0.072085 -0.075304 -0.046379
819 -0.092821 -0.071442 0.006704 -0.12557 -0.070511 -0.091975 -0.089474 -0.089206 -0.075915
820 -0.068777 -0.073746 0.16521 -0.096987 -0.078724 -0.086058 -0.074582 -0.073691 -0.048972
821 -0.098214 -0.10492 0.19894 -0.11483 -0.082811 -0.093333 -0.102 -0.091523 -0.083379
822 -0.088914 -0.084619 0.26192 -0.10377 -0.076897 -0.087174 -0.067831 -0.092649 -0.068242
823 -0.062239 -0.093113 0.27207 -0.098625 -0.058499 -0.086273 -0.064549 -0.072807 -0.06602
824 -0.069192 -0.088512 0.25471 -0.093941 -0.046991 -0.081495 -0.049151 -0.069624 -0.059975
825 -0.06502 -0.088208 0.19107 -0.099632 -0.046985 -0.082803 -0.050554 -0.062387 -0.050454
826 -0.095804 -0.10007 0.10823 -0.11195 -0.088384 -0.10991 -0.066 -0.080308 -0.069341
827 -0.087334 -0.092909 0.10191 -0.12305 -0.070036 -0.093699 -0.044028 -0.082361 -0.074993
828 -0.10289 -0.091737 0.097485 -0.10432 -0.05441 -0.086405 0.0048654 -0.07753 -0.061531
829 -0.081355 -0.094806 0.13095 -0.10915 -0.067893 -0.076041 0.034716 -0.079875 -0.065969
830 -0.097925 -0.10102 0.11489 -0.12608 -0.082271 -0.093422 0.040397 -0.076036 -0.079574
831 -0.086779 -0.093795 0.1198 -0.1182 -0.058068 0.083101 0.040351 -0.083906 -0.065732
832 -0.090734 -0.098724 0.1278 -0.11103 -0.079872 0.17496 0.037271 -0.094973 -0.083177
833 -0.076538 -0.084829 0.15652 -0.10775 -0.066187 0.24692 0.063267 -0.062315 -0.05628
834 -0.081405 -0.104 0.22065 -0.10644 -0.074433 0.27174 0.066301 -0.072435 -0.07347
835 -0.03343 -0.10909 0.28607 -0.12688 -0.082836 0.24592 0.035682 -0.094149 -0.089264
836 0.047432 -0.10984 0.28573 -0.11719 -0.07971 0.20314 0.037909 -0.09476 -0.076472
837 0.074847 -0.090049 0.2583 -0.12373 -0.065554 0.11252 0.047788 -0.084616 -0.074674
838 0.062529 -0.081105 0.18754 -0.10396 -0.074099 0.050971 0.032071 -0.066852 -0.062708
839 0.030509 -0.081084 0.13284 -0.091362 -0.070268 0.033447 0.017433 -0.081966 -0.066044
840 -0.050168 -0.10961 0.095415 -0.12568 -0.081268 0.022452 -0.0097253 -0.077409 -0.081873
841 -0.031377 -0.1093 0.09024 -0.12796 -0.077122 0.013351 -0.024396 -0.080605 -0.073628
842 -0.052822 -0.095627 0.083001 -0.12828 -0.075121 0.013368 -0.042773 -0.088634 -0.068884
843 -0.075629 -0.12798 0.061498 -0.13444 -0.075324 -0.0094524 -0.04684 -0.09194 -0.087679
844 -0.054966 -0.10096 0.079835 -0.1091 -0.060987 -0.0049428 -0.039046 -0.067971 -0.07829
845 -0.089351 -0.12117 0.036556 -0.14183 -0.097325 -0.01723 -0.067042 -0.10141 -0.089988
846 -0.04492 -0.098417 0.071204 -0.12669 -0.081258 0.00087877 -0.049759 -0.067025 -0.085072
847 -0.065717 -0.10533 0.059904 -0.12651 -0.10017 -0.018574 -0.054541 -0.08657 -0.096122
848 -0.064154 -0.10908 0.060801 -0.13294 -0.098188 -0.013426 -0.064935 -0.075654 -0.083112
849 -0.081948 -0.10773 0.049598 -0.13032 -0.097876 -0.020227 -0.06509 -0.087017 -0.087887
850 -0.051609 -0.11096 0.058359 -0.12713 -0.081561 -0.013873 -0.062411 -0.072849 -0.075945
851 -0.082027 -0.12305 0.039394 -0.14636 -0.091026 -0.013083 -0.063044 -0.088162 -0.088508
852 -0.068318 -0.11492 0.042487 -0.14345 -0.089362 -0.013303 -0.066412 -0.090195 -0.080651
853 -0.060759 -0.095406 0.04138 -0.11948 -0.080584 -0.014504 -0.064415 -0.081027 -0.078415
854 -0.06619 -0.081686 0.055856 -0.11887 -0.073876 0.014583 -0.048305 -0.086227 -0.063358
855 -0.064563 -0.092916 0.047609 -0.12775 -0.089472 0.19784 -0.067026 -0.07199 -0.079849
856 -0.074827 -0.094503 0.016761 -0.13792 -0.089669 0.21866 -0.06492 -0.075753 -0.089231
857 0.024308 -0.084429 0.03853 -0.12847 -0.086969 0.24003 -0.069006 -0.074827 -0.082759
858 0.082189 -0.1095 0.020621 -0.13764 -0.092775 0.23615 -0.075552 -0.098562 -0.10465
859 0.10659 -0.11117 0.030221 -0.13898 -0.098285 0.18192 -0.067265 -0.078116 -0.087927
860 0.076707 -0.098077 0.027512 -0.12625 -0.083797 0.10802 -0.065368 -0.081194 -0.084368
861 0.041137 -0.088877 0.026716 -0.11089 -0.074029 0.072278 -0.072439 -0.077731 -0.082503
862 0.007378 -0.10151 0.00524 -0.13239 -0.058602 0.042462 -0.067242 -0.084243 -0.074195
863 -0.0093928 -0.082493 0.012965 -0.14038 0.017636 0.023594 -0.068986 -0.062585 -0.08602
864 -0.027585 -0.10221 -0.0041468 -0.1613 0.16482 0.019517 -0.081702 -0.086543 -0.097659
865 -0.021962 -0.095579 0.010309 -0.13917 0.19052 0.015176 -0.080075 -0.090339 -0.091417
866 -0.022778 -0.090526 0.035417 -0.13257 0.2081 0.027094 -0.066771 -0.091729 -0.071677
867 -0.069023 -0.1105 -0.025094 -0.15223 0.039238 0.0069038 -0.089559 -0.11494 -0.10124
868 -0.049009 -0.10316 -0.004462 -0.12683 0.0161 0.0038224 -0.097573 -0.09324 -0.084904
869 -0.057508 -0.090989 0.0081433 -0.13757 0.0037783 0.0094487 -0.072948 -0.082663 -0.084738
870 -0.03604 -0.082916 0.027952 -0.11849 0.017238 0.012119 -0.055758 -0.072637 -0.0764
871 -0.049213 -0.10573 0.00018894 -0.11574 -0.0099804 0.01025 -0.069053 -0.086473 -0.079657
872 -0.055573 -0.098359 -0.010939 -0.12706 -0.026069 -0.012754 -0.081356 -0.085883 -0.09406
873 -0.065445 -0.096384 -0.014899 -0.14171 -0.035332 -0.014614 -0.078743 -0.086213 -0.09626
874 -0.029387 -0.072971 0.012792 -0.1117 -0.010441 -0.00074542 -0.04806 -0.061745 -0.055267
875 -0.070007 -0.11043 -0.019533 -0.13347 -0.035157 -0.018016 -0.072314 -0.089805 -0.090972
876 -0.068893 -0.1163 -0.024967 -0.14275 -0.024866 -0.021867 -0.066924 -0.092274 -0.0562
877 -0.024718 -0.067224 0.011985 -0.10053 -0.0079542 -0.007053 -0.031666 -0.055286 0.028152
878 -0.068363 -0.11369 -0.0070268 -0.1312 -0.030833 -0.027756 -0.036814 -0.075861 -0.040008
879 -0.047839 -0.092978 0.0061626 -0.1019 -0.023475 -0.024594 -0.055044 -0.078942 -0.04085
880 -0.066732 -0.10746 -0.014386 -0.13362 -0.03915 -0.027339 -0.05416 -0.093181 -0.05817
881 -0.0579 -0.10445 -0.0098508 -0.13429 -0.031175 -0.038501 -0.048292 -0.092549 -0.0585
882 -0.073222 -0.10399 -0.027366 -0.13494 -0.059929 -0.041161 -0.05806 -0.099987 -0.083953
883 0.0081429 -0.091326 -0.037717 -0.15078 -0.071984 -0.043248 -0.057341 -0.094449 -0.067932
884 0.10532 0.036343 -0.040978 -0.15493 -0.05669 -0.042196 -0.035937 -0.095213 -0.07571
885 0.15818 0.14035 -0.026851 -0.13159 -0.05436 0.047216 0.019735 -0.096638 -0.06283
886 0.16439 0.16966 0.0039194 -0.10813 -0.042594 0.25259 0.073395 -0.066308 -0.055561
887 0.15729 0.097409 -0.02385 -0.12284 -0.029201 0.31554 0.14289 -0.07547 -0.069208
888 0.070393 -0.023961 -0.034942 -0.13146 -0.054068 0.33122 0.14814 -0.09222 -0.069975
889 0.055708 -0.018075 -0.020258 -0.10585 -0.047574 0.34364 0.15458 -0.080716 -0.052774
890 0.015546 -0.04601 -0.028735 -0.13024 -0.047741 0.33232 0.13323 -0.083193 -0.078429
891 -0.020447 -0.050053 -0.036033 -0.14308 -0.062866 0.27003 0.031303 -0.086745 -0.093232
892 0.025526 -0.022784 -0.023479 -0.12542 -0.046932 0.19436 0.01708 -0.078353 -0.076707
893 -0.0071868 -0.027265 -0.033709 -0.12094 -0.057516 0.11648 -0.006226 -0.076791 -0.077268
894 -0.014756 -0.041283 -0.025923 -0.1199 -0.065671 0.11754 -0.010105 -0.085113 -0.069983
895 -0.022693 -0.045694 -0.039769 -0.13777 -0.066285 0.087966 -0.02846 -0.088675 -0.077739
896 -0.0049121 -0.03485 -0.024773 -0.11563 -0.056576 0.091734 -0.021528 -0.072762 -0.07226
897 -0.018048 -0.045244 -0.042162 -0.12238 -0.069133 0.08121 -0.028497 -0.084941 -0.082088
898 -0.037731 -0.05507 -0.056813 -0.15095 -0.082664 0.05687 -0.046253 -0.096856 -0.0874
899 -0.0018247 -0.041619 -0.037365 -0.1161 -0.052141 0.076366 -0.028644 -0.015455 -0.071016
900 0.020302 -0.057103 -0.049022 -0.12697 -0.056033 0.077271 -0.024837 0.011621 -0.072611
901 0.032527 -0.067363 -0.041082 -0.13074 -0.075463 0.05888 -0.05577 -0.025596 -0.096573
902 0.12456 -0.070984 -0.0454 -0.14272 -0.070576 0.060533 -0.043107 -0.043656 -0.086931
903 0.16238 -0.062698 -0.051004 -0.14181 -0.074606 0.061311 -0.047546 -0.058656 -0.094242
904 0.22092 -0.040401 -0.013991 -0.11312 -0.070726 0.065251 -0.035002 -0.057716 -0.071265
905 0.15309 -0.040934 -0.044735 -0.13956 -0.076085 0.045006 -0.04607 -0.067018 -0.098283
906 0.10944 -0.061947 -0.033175 -0.13069 -0.060819 0.028769 -0.047811 -0.05607 -0.062717
907 0.056449 -0.044938 -0.026373 -0.12041 -0.063522 0.040421 -0.041393 -0.06858 -0.086361
908 0.051065 -0.04354 -0.015705 -0.11909 -0.042766 0.037813 -0.03769 -0.066654 -0.070692
909 0.014548 -0.073589 -0.047766 -0.15001 -0.063721 0.018595 -0.064768 -0.058159 -0.087697
910 0.0092309 -0.067461 -0.041382 -0.15428 -0.063588 0.0090178 -0.070205 -0.076835 -0.08999
911 0.010903 -0.063321 -0.037455 -0.119 -0.041236 0.014822 -0.035139 -0.063693 -0.077972
912 0.034845 -0.053369 -0.022953 -0.13421 -0.043105 0.0096008 -0.062435 -0.061694 -0.067518
913 0.0053189 -0.062584 -0.043022 -0.12923 -0.059107 -0.0084674 -0.079315 -0.08207 -0.086008
914 0.017135 -0.063038 -0.03599 -0.12448 -0.046217 0.012385 -0.047421 -0.058439 -0.073991
915 0.024395 -0.070141 -0.047573 -0.12659 -0.071433 -0.019244 -0.074458 -0.0787 -0.075066
916 0.02009 -0.069016 -0.052623 -0.13059 -0.058734 -0.0094819 -0.072492 -0.071027 -0.087618
917 0.054723 -0.075694 -0.039637 -0.12141 -0.056662 -0.0069901 -0.056122 -0.061124 -0.078163
918 0.099486 -0.075096 -0.045809 -0.12528 -0.068662 -0.03272 -0.078902 -0.045771 -0.086607
919 0.15059 -0.072885 -0.039744 -0.12374 -0.076841 -0.030673 -0.074675 -0.04906 -0.081815
920 0.21786 -0.073501 -0.029281 -0.12249 -0.065601 -0.019178 -0.067296 -0.009997 -0.082514
921 0.16267 -0.085295 -0.053516 -0.14852 -0.076612 -0.030444 -0.074988 -0.031403 -0.099066
922 0.13803 -0.091452 -0.045523 -0.15323 -0.076763 -0.032516 -0.10023 -0.043935 -0.091475
923 0.087735 -0.072474 -0.032145 -0.1231 -0.078687 -0.03218 -0.086106 -0.030257 -0.083725
924 0.082751 -0.058934 -0.030723 -0.12453 -0.060192 -0.017823 -0.056777 -0.010184 -0.083938
925 0.053554 -0.081229 -0.048025 -0.13594 -0.069377 -0.027721 -0.071533 -0.036644 -0.082887
926 0.039128 -0.094572 -0.045751 -0.13659 -0.081025 -0.043492 -0.088423 -0.037477 -0.091547
927 0.038555 -0.076381 -0.02717 -0.11772 -0.061643 -0.032291 -0.065501 -0.019484 -0.070865
928 0.016604 -0.10527 -0.052985 -0.15517 -0.10454 -0.055603 -0.096609 -0.045582 -0.091605
929 0.036934 -0.087923 -0.05843 -0.14064 -0.077765 -0.053585 -0.089204 -0.035208 -0.087012
930 0.062406 -0.078456 -0.04644 -0.12206 -0.078111 -0.041259 -0.07384 -0.016091 -0.072786
931 0.069649 -0.067776 -0.021607 -0.12313 -0.053143 -0.043758 -0.06717 -0.0021082 -0.066587
932 0.06294 -0.082047 -0.038236 -0.12476 -0.078158 -0.047231 -0.095364 -0.033133 -0.08671
933 0.067658 -0.075227 -0.013591 -0.11442 0.17277 -0.035643 -0.066939 -0.018041 -0.069965
934 0.037548 -0.091171 -0.042353 -0.12315 0.23803 -0.050146 -0.089595 -0.031961 -0.079738
935 0.020234 -0.10605 -0.050629 -0.14085 0.28024 -0.055554 -0.096499 -0.038358 -0.087339
936 0.042582 -0.06738 -0.027271 -0.13099 0.22657 -0.032624 -0.087751 -0.012369 -0.078748
937 0.023792 -0.070893 -0.030266 -0.11758 0.10409 0.1633 -0.080326 0.022093 -0.069426
938 0.02097 -0.085073 -0.037093 -0.12628 0.040713 0.25813 -0.079513 0.097546 -0.080008
939 0.018064 -0.10146 -0.062664 -0.14339 0.0032016 0.29058 -0.098741 0.089646 -0.0868
940 -0.0029063 -0.094518 -0.059589 -0.14021 -0.005197 0.34667 -0.092531 0.091375 -0.076088
941 0.0093066 0.0044914 -0.044898 -0.12419 0.0055695 0.37694 -0.076966 0.069273 -0.065676
942 0.018586 0.15574 -0.034799 -0.12923 0.0030461 0.31491 -0.066277 0.030752 -0.070075
943 -0.0084757 0.12858 -0.073812 -0.14545 -0.041384 0.17873 -0.10934 0.027317 -0.10861
944 0.0093415 0.14254 -0.059425 -0.1325 -0.011567 0.12985 -0.073116 0.032855 -0.096456
945 -0.018215 0.032933 -0.037284 -0.14034 -0.0068342 0.099696 -0.079515 0.022191 -0.077102
946 -0.0085109 -0.015034 -0.060739 -0.12459 -0.026428 0.073148 -0.0847 0.01067 -0.059841
947 -0.011999 -0.01462 -0.031079 -0.11499 -0.0042324 0.066337 -0.088536 0.033298 0.025715
948 -0.020278 -0.023799 -0.067842 -0.13677 -0.021864 0.061466 -0.099658 0.0046378 0.092628
949 -0.038759 -0.065881 -0.076793 -0.14607 -0.025684 0.044405 -0.096293 -0.0059199 0.082566
950 -0.0039072 -0.033089 -0.037449 -0.11916 -0.012291 0.060717 -0.082523 0.033432 0.083569
951 -0.043205 -0.050271 -0.065349 -0.14477 -0.030989 0.03744 -0.092387 0.020975 -0.0079034
952 -0.025159 -0.031729 -0.05431 -0.11941 -0.013139 0.037576 -0.08455 0.027785 -0.025271
953 -0.027294 -0.038093 -0.050533 -0.14065 -0.030275 0.029938 -0.074471 0.0068049 -0.038525
954 -0.035124 -0.058064 -0.052849 -0.12341 -0.029774 0.031977 -0.097516 0.0090863 -0.044553
955 -0.04194 -0.038928 -0.054735 -0.11863 -0.017701 0.02911 -0.091839 0.0055658 -0.047316
956 -0.0095526 -0.03969 -0.053076 -0.12425 -0.032486 0.032858 -0.081803 0.0073648 -0.029901
957 -0.055729 -0.05358 -0.062129 -0.13462 -0.045386 0.020289 -0.090914 -0.014751 -0.041449
958 -0.024494 -0.043497 -0.056513 -0.11413 -0.039456 0.014729 -0.089262 0.0088915 -0.041519
959 -0.045741 -0.057283 -0.042295 -0.12044 -0.030651 0.020686 -0.083622 -0.007568 -0.045068
960 -0.046669 -0.067349 -0.057305 -0.14095 -0.042294 0.002572 -0.098419 -0.026363 -0.062254
961 -0.04291 -0.04714 -0.043698 -0.12217 -0.027365 -0.0066083 -0.081913 -0.014509 -0.028907
962 -0.079102 -0.082749 -0.089101 -0.16823 -0.066704 -0.020978 -0.10788 -0.017997 -0.065358
963 -0.074129 -0.072323 -0.060247 -0.13957 -0.056734 -0.025373 -0.10326 0.018386 -0.053253
964 -0.060229 -0.059164 -0.071705 -0.12797 -0.045367 -0.012255 -0.093529 0.075978 -0.056513
965 -0.046388 -0.064184 -0.074068 -0.15287 -0.054044 -0.018473 -0.099447 0.051244 -0.058889
966 -0.066867 -0.061969 -0.067961 -0.1323 -0.05671 -0.026424 -0.090906 0.013872 -0.05291
967 -0.073303 -0.078777 -0.071705 -0.13893 -0.045397 -0.027436 -0.098203 0.0147 -0.052447
968 -0.086181 -0.068357 -0.093845 -0.13136 -0.060942 -0.036631 -0.11249 -0.022193 -0.074081
969 -0.075638 -0.073233 -0.076005 -0.13015 -0.068368 -0.040432 -0.098887 -0.01205 -0.060954
970 -0.065037 -0.079332 -0.084319 -0.13395 -0.05906 -0.042599 -0.098814 -0.0024537 -0.065792
971 -0.052212 -0.071249 -0.050287 -0.12944 -0.042204 -0.036825 -0.08349 -0.012437 -0.052656
972 -0.07074 -0.065766 -0.058418 -0.13056 -0.070538 -0.047346 -0.095228 -0.0050488 -0.042548
973 -0.051643 -0.081491 -0.072555 -0.13608 -0.047921 -0.046875 -0.094844 -0.011152 -0.043468
974 -0.079152 -0.083009 -0.072185 -0.15352 -0.064726 -0.068009 -0.094723 -0.026948 -0.07081
975 -0.029575 -0.1004 -0.083386 -0.14871 -0.077868 -0.064818 -0.10065 -0.049504 -0.092486
976 0.16535 -0.069277 -0.055358 -0.14936 -0.053926 -0.058955 -0.06685 -0.021205 -0.05479
977 0.17215 -0.076179 -0.048006 -0.14107 -0.057148 -0.063097 -0.043572 -0.009723 -0.067563
978 0.19558 -0.068018 -0.047948 -0.15304 -0.07523 -0.062701 -0.0074763 -0.035326 -0.065884
979 0.21224 -0.070338 0.048641 -0.12753 -0.048194 -0.060248 0.1626 -0.018642 -0.070929
980 0.13246 -0.064289 0.16554 -0.13162 -0.060115 -0.066922 0.22149 -0.022029 -0.056781
981 0.035394 -0.083381 0.19868 -0.13961 -0.070142 -0.078169 0.18769 -0.046366 -0.079033
982 -0.0024461 -0.089448 0.18909 -0.16769 -0.078679 -0.078651 0.20687 -0.054793 -0.098397
983 0.038242 -0.068365 0.13939 -0.12833 -0.067048 -0.071233 0.18569 -0.028749 -0.078628
984 0.029217 -0.062361 0.049578 -0.1227 -0.058821 -0.068383 0.091371 -0.027984 -0.055029
985 0.022611 -0.066916 0.014298 -0.12871 -0.062599 -0.086494 0.032105 -0.032186 -0.082188
986 0.00018249 -0.059826 0.028338 -0.13203 -0.062277 -0.091397 0.0064975 -0.034908 -0.058532
987 0.00040625 -0.061912 -0.0082795 -0.14102 -0.064216 -0.088507 -0.026181 -0.037056 -0.065722
988 -0.007581 -0.089754 -0.014736 -0.1458 -0.064243 -0.090625 -0.024555 -0.037187 -0.084889
989 0.013835 -0.055872 -0.0013501 -0.11921 -0.061946 -0.083456 -0.011669 -0.027807 -0.058253
990 0.0017233 -0.074442 -0.0099592 -0.13493 -0.059987 -0.074647 -0.016189 -0.02105 -0.073351
991 0.0028033 -0.062285 0.0037027 -0.12099 -0.051087 -0.072277 -0.016974 -0.017286 -0.060006
992 -0.039075 -0.072337 -0.021636 -0.16152 -0.056646 -0.090829 -0.024111 -0.053052 -0.065297
993 -0.052319 -0.095627 -0.037183 -0.1464 -0.087439 -0.096302 -0.04389 -0.04993 -0.096075
994 -0.01355 -0.063748 -0.029701 -0.15153 -0.060053 -0.090254 -0.025686 -0.059657 -0.083676
995 -0.040195 -0.076696 -0.026636 -0.14016 -0.059306 -0.09126 -0.035054 -0.040621 -0.074469
996 -0.048828 -0.089152 -0.026424 -0.16389 -0.074918 -0.096055 -0.047068 -0.058452 -0.081279
997 -0.039088 -0.088344 0.00046017 -0.14327 -0.067514 -0.091544 -0.058858 -0.040886 -0.075836
998 -0.035916 -0.068586 0.022749 -0.14972 -0.075271 -0.083119 -0.04853 -0.04164 -0.068543
999 -0.029065 -0.061198 0.0091539 -0.11355 -0.050874 -0.082303 -0.035484 -0.02619 -0.065831
1000 -0.031545 -0.076438 -0.016981 -0.13222 -0.047467 -0.072973 -0.041245 -0.032079 -0.0037587
1001 -0.01882 -0.072008 -0.011913 -0.098816 -0.047642 -0.071831 -0.023302 -0.020843 0.086159
1002 -0.066182 -0.099951 -0.029691 0.020353 -0.071007 -0.10176 -0.078754 -0.06709 0.057823
1003 -0.062333 -0.034608 -0.011554 0.081863 0.032071 -0.095582 -0.060846 -0.055628 0.12013
1004 -0.03287 0.16852 0.0045293 0.15396 0.28326 -0.085154 -0.057863 -0.029339 0.18084
1005 -0.037741 0.20989 0.021899 0.16487 0.32704 -0.083804 -0.048773 -0.040754 0.19517
1006 -0.033713 0.22736 0.010482 0.092164 0.28858 -0.08651 -0.042074 -0.030848 0.14559
1007 -0.061245 0.090756 -0.02218 -0.013642 0.12632 -0.097245 -0.059922 -0.054876 0.051711
1008 -0.056532 0.013223 -0.024178 -0.041109 0.055465 -0.087594 -0.052044 -0.061694 0.01248
1009 -0.045989 0.027293 -0.027016 -0.015518 0.042872 -0.078411 -0.049733 -0.041688 0.020429
1010 -0.047451 0.016329 -0.0056871 -0.031753 0.042737 0.1904 -0.045386 -0.0433 0.017265
1011 -0.08962 -0.022839 -0.066829 -0.076282 0.0040784 0.24213 -0.081459 -0.070845 -0.02749
1012 -0.068542 -0.017176 -0.045742 -0.06138 0.028959 0.31284 -0.052612 -0.058293 -0.018836
1013 -0.059377 0.0014835 -0.021246 -0.040594 0.013392 0.35341 -0.050438 -0.052085 -0.0093293
1014 -0.067388 -0.0017325 -0.046866 -0.063916 0.005826 0.35353 -0.065734 -0.067422 -0.025563
1015 -0.069813 -0.015716 -0.061834 -0.047668 -0.0026749 0.37977 -0.073006 -0.068824 -0.023395
1016 -0.088516 -0.031405 -0.041978 -0.019524 -0.01677 0.31053 -0.085594 -0.080854 -0.033741
1017 -0.079871 -0.021818 -0.052739 0.046634 -0.017884 0.19769 -0.085117 -0.062461 -0.040785
1018 -0.090192 -0.022644 -0.045751 0.073382 0.0029013 0.13369 -0.065971 -0.054619 -0.029521
1019 -0.05385 -0.017192 -0.014228 0.14613 -0.012086 0.099716 -0.078289 -0.037862 -0.027525
1020 -0.058579 -0.023738 -0.039038 0.092579 0.0060676 0.10408 -0.071929 -0.021414 -0.024166
1021 -0.079387 -0.037848 -0.052457 0.015011 -0.0030937 0.08605 -0.083985 -0.025971 -0.025847
1022 -0.095176 -0.039506 -0.0604 -0.026484 -0.0075582 0.098927 -0.082444 -0.022135 -0.043394
1023 -0.082948 -0.032747 -0.046757 -0.020149 -0.017984 0.10952 -0.074774 -0.022186 -0.039012
1024 -0.097953 -0.045125 -0.056823 -0.02835 -0.025203 0.1189 -0.077005 -0.025387 -0.038315
1025 -0.075523 -0.035999 -0.033988 -0.036214 -0.025928 0.10263 -0.074074 -0.013244 -0.042953
1026 -0.070384 -0.026102 -0.038853 -0.012073 -0.012473 0.10899 -0.078075 -0.0030932 -0.03248
1027 -0.096048 -0.04516 -0.041874 -0.019762 -0.030873 0.077135 -0.091294 -0.021554 -0.056211
1028 -0.10711 -0.054192 -0.05954 0.028372 -0.039928 0.061699 -0.083295 -0.03746 -0.065046
1029 -0.089475 -0.032833 -0.039702 0.089253 -0.012455 0.078281 -0.070169 -5.061e-05 -0.028299
1030 -0.085762 -0.058889 -0.028378 0.13407 -0.040447 0.049309 -0.072915 -0.011501 -0.040379
1031 -0.074934 -0.037915 -0.034764 0.18712 -0.02008 0.059051 -0.077261 -0.0037773 -0.04391
1032 -0.084386 -0.039981 -0.034491 0.17072 -0.020591 0.056546 -0.081777 -0.019166 -0.048697
1033 -0.087026 -0.036431 -0.039705 0.1059 -0.021998 0.052785 -0.053207 -0.0063132 -0.046103
1034 -0.079277 -0.053432 -0.049999 0.045218 -0.035705 0.025929 -0.086281 -0.018686 -0.065136
1035 -0.088664 -0.031138 -0.041401 0.031019 -0.02446 0.027898 -0.087788 -0.030834 -0.040869
1036 -0.089138 -0.054697 -0.057189 0.0078262 -0.041636 0.003978 -0.093923 -0.033898 -0.043948
1037 -0.10126 -0.064878 -0.056124 -0.0086361 -0.053291 0.0031126 -0.092898 -0.05789 -0.050447
1038 -0.087881 -0.042672 -0.031863 0.015411 -0.023447 0.021354 -0.067068 -0.04539 -0.037631
1039 -0.08184 -0.04364 -0.051309 0.017593 -0.031247 0.011487 -0.074775 -0.052099 -0.043602
1040 -0.10593 -0.047313 -0.052327 0.053594 -0.046116 -0.00090784 -0.09115 -0.07812 -0.057972
1041 -0.093814 -0.066108 -0.043612 0.06914 -0.052308 -0.012619 -0.086413 -0.062927 -0.056411
1042 -0.088717 -0.042708 -0.041626 0.12372 -0.045978 -0.005952 -0.07225 -0.055825 -0.033746
1043 -0.10618 -0.056098 -0.052716 0.10652 -0.057339 -0.025693 -0.083939 -0.068065 -0.068639
1044 -0.089269 -0.04591 -0.039926 0.073737 -0.041979 -0.027152 -0.076698 -0.057018 -0.05077
1045 -0.094131 -0.057872 -0.036772 0.04747 -0.061512 -0.025847 -0.083432 -0.074876 -0.053553
1046 -0.11079 -0.045414 -0.060377 0.016256 -0.071868 -0.052191 -0.1293 -0.07955 -0.061354
1047 -0.11792 -0.05581 -0.044126 0.031039 -0.067849 -0.049378 -0.09587 -0.066756 -0.065289
1048 -0.11138 -0.081161 -0.049916 0.0094419 -0.061613 -0.049257 -0.094185 -0.070243 -0.061692
1049 -0.11863 -0.060444 -0.051742 0.0040909 -0.058557 -0.047422 -0.087865 -0.064198 -0.07316
1050 -0.11261 -0.071527 -0.037688 0.009029 -0.041134 -0.05025 -0.10106 -0.068945 -0.062924
1051 -0.10143 -0.061615 -0.041721 0.013086 -0.052035 -0.044064 -0.085658 -0.057431 -0.058875
1052 -0.11618 -0.073137 -0.065906 -0.012514 -0.05715 -0.061768 -0.10937 -0.077146 -0.0853
1053 -0.10235 -0.070095 -0.053006 0.046804 -0.052009 -0.050272 -0.10004 -0.067818 -0.06465
1054 -0.10779 -0.049806 -0.055685 0.10491 -0.046785 -0.045079 -0.088019 -0.072642 -0.057422
1055 0.078309 -0.065474 -0.020068 0.19563 -0.030895 -0.037731 -0.074843 -0.063398 -0.062136
1056 0.14179 -0.069026 -0.025875 0.20221 -0.040772 -0.054925 -0.097983 -0.064551 -0.062879
1057 0.18352 -0.070948 -0.02755 0.21345 -0.054029 -0.056052 -0.099362 -0.065081 -0.0645
1058 0.17612 -0.083278 -0.05238 0.18113 -0.062931 -0.071597 -0.10059 -0.086765 -0.081764
1059 0.15049 -0.060726 -0.029528 0.14741 -0.047013 -0.057303 -0.091909 -0.056691 -0.05287
1060 0.072493 -0.068275 -0.049253 0.086981 -0.059864 -0.06575 -0.098318 -0.066703 -0.064477
1061 0.0091765 -0.089238 -0.067155 0.03901 -0.060061 -0.070719 -0.10252 -0.091817 -0.069764
1062 -0.0040912 -0.064991 -0.048567 0.060635 -0.054275 -0.062775 -0.091445 -0.089205 -0.074415
1063 -0.034937 -0.087454 -0.063112 0.040705 -0.049863 -0.076945 -0.10603 -0.10068 -0.085049
1064 -0.022213 -0.067785 -0.028624 0.055462 -0.057273 -0.073272 -0.093335 -0.085071 -0.073943
1065 -0.02283 -0.075388 -0.068636 0.038671 -0.063469 -0.08264 -0.10177 -0.076507 -0.084459
1066 -0.013094 -0.06415 -0.041974 0.043176 -0.054518 -0.080902 -0.1022 -0.074563 -0.086288
1067 -0.015472 -0.054887 -0.042424 0.044207 -0.04089 -0.090767 -0.089844 -0.085151 -0.058997
1068 -0.04207 -0.062473 -0.053742 0.038082 -0.044335 -0.099805 -0.11467 -0.084518 -0.084536
1069 -0.021564 -0.066474 -0.0534 0.032955 0.24239 -0.092185 -0.11075 -0.08285 -0.082115
1070 -0.049279 -0.091134 -0.069789 0.019024 0.28294 -0.091767 -0.11928 -0.087999 -0.081528
1071 -0.0044182 -0.076489 -0.051001 0.041213 0.34552 -0.089278 -0.096381 -0.070464 -0.067666
1072 0.1128 -0.063801 -0.052521 0.019733 0.17093 -0.082705 -0.079719 -0.069559 -0.068227
1073 0.2061 -0.036764 -0.011719 0.087706 0.088242 -0.074215 -0.089162 -0.055243 -0.051774
1074 0.22883 -0.049219 0.0034276 0.19832 0.047887 -0.069836 -0.075112 -0.058021 -0.052857
1075 0.21005 -0.068616 0.0033596 0.27339 0.013788 -0.095665 -0.10598 -0.07768 -0.069294
1076 0.1801 -0.049912 0.1235 0.29781 0.017873 -0.094934 -0.09864 -0.061899 -0.063822
1077 0.055656 -0.079132 0.20965 0.24547 -0.0093966 -0.10744 -0.13116 -0.094539 -0.086938
1078 0.068278 0.18985 0.28353 0.20693 0.027256 -0.081008 -0.06796 -0.051117 -0.03209
1079 0.033836 0.22571 0.23441 0.13465 0.0024205 -0.091242 -0.10345 -0.064172 -0.024456
1080 -0.002419 0.21259 0.10871 0.07233 -0.002645 -0.11058 -0.12133 -0.088082 -0.011867
1081 0.039357 0.20482 0.093884 0.10225 0.016992 -0.085668 -0.074549 -0.051321 0.13459
1082 0.015049 0.056334 0.031284 0.052548 -0.010957 -0.093449 -0.089987 -0.073729 0.076736
1083 0.013658 0.029443 0.033713 0.064171 -0.0043994 -0.099188 -0.10273 -0.081351 0.022864
1084 0.012756 0.0036625 0.02185 0.072717 -0.0029882 -0.11097 -0.10586 -0.068023 -0.016943
1085 -0.0077171 0.0047014 0.0010873 0.051373 -0.020007 -0.1128 -0.10686 -0.0967 -0.038382
1086 0.011691 0.0026235 0.020453 0.061048 -0.010549 -0.10962 -0.098577 -0.058466 -0.02146
1087 0.017107 0.021621 0.028352 0.050196 -0.0036164 -0.10313 -0.096678 -0.038848 -0.040457
1088 0.00084542 -0.020366 -0.016824 0.025642 -0.029901 -0.10769 -0.1196 -0.09047 -0.069946
1089 0.15859 -0.0091518 -0.0077925 0.023436 -0.029982 -0.11243 -0.1296 -0.090458 -0.05631
1090 0.20404 -0.017571 -0.0064631 0.025689 -0.024814 -0.11125 -0.1232 -0.089151 -0.062039
1091 0.24797 0.012626 0.02474 0.030741 -0.018075 -0.090049 -0.084749 -0.062875 -0.047766
1092 0.22654 -0.0089599 -0.0022389 0.020732 -0.029127 -0.10813 -0.10945 -0.074617 -0.062175
1093 0.14167 -0.016744 -0.021676 0.029999 -0.032956 -0.08834 -0.1017 -0.069475 -0.061938
1094 0.098052 -0.0052033 0.0087341 0.016984 -0.021803 0.11948 -0.098036 -0.059382 -0.049535
1095 0.074598 -0.018095 0.01922 0.024113 -0.036083 0.21248 -0.096098 -0.074923 -0.050974
1096 0.023433 -0.042517 -0.024634 -0.0025746 -0.050636 0.27049 -0.11531 -0.097481 -0.067421
1097 0.043701 -0.018663 -0.02374 0.0044729 -0.045106 0.31664 -0.092384 -0.081889 -0.052957
1098 0.041719 -0.034952 -0.015393 -0.0057203 -0.038231 0.33597 -0.091641 -0.075403 -0.064868
1099 0.03114 -0.0080896 -0.027914 0.0017326 -0.034341 0.22519 -0.093413 -0.070309 -0.047842
1100 0.023421 -0.034058 -0.022055 -0.013002 -0.043314 0.09718 -0.10631 -0.090851 -0.070283
1101 0.039582 -0.008245 0.013511 0.027871 -0.018779 0.064776 -0.083943 -0.0523 -0.04107
1102 0.043253 -0.02997 -0.015754 -0.010069 -0.029892 0.041269 -0.085161 -0.066132 -0.064928
1103 0.026477 -0.028535 -0.025933 -0.0082558 -0.046556 0.03327 -0.094254 -0.069949 -0.074612
1104 0.033128 -0.035492 -0.011026 0.0092688 -0.039852 0.026676 -0.092097 -0.069388 -0.074585
1105 0.013978 -0.047913 -0.019841 -0.012048 -0.047922 0.0094312 -0.10236 -0.059745 -0.066746
1106 0.024223 -0.033672 -0.023744 -0.0028541 -0.028772 0.022952 -0.083811 -0.068516 -0.065529
1107 0.0035192 -0.018088 -0.0031638 -0.01073 -0.043369 0.0093601 -0.098349 -0.086632 -0.069056
1108 0.0070409 -0.064502 -0.049468 -0.032584 -0.047695 0.00026404 -0.086365 -0.069706 -0.076955
1109 -0.019531 -0.064256 -0.028419 -0.037179 -0.065722 -0.011732 -0.097632 -0.092615 -0.085267
1110 -0.0069368 -0.038726 -0.048637 -0.034684 -0.065987 -0.023955 -0.089681 -0.091037 -0.08241
1111 -0.0099831 -0.046391 -0.047788 -0.032575 -0.069205 -0.02513 -0.094037 -0.090514 -0.090728
1112 -0.0034608 -0.031494 -0.028355 -0.022776 -0.038652 -0.0075647 -0.072465 -0.059744 -0.058236
1113 0.0023129 -0.043225 -0.040173 -0.027116 -0.03767 -0.02055 -0.089356 -0.081686 -0.078563
1114 -0.034006 -0.069062 -0.054945 -0.057114 -0.068733 -0.033453 -0.0982 -0.10735 -0.08692
1115 -0.0086475 -0.047548 -0.033636 -0.030809 -0.046627 -0.038912 -0.080476 -0.062311 -0.071113
1116 -0.030729 -0.055581 -0.045586 -0.052437 -0.068343 -0.039812 -0.092723 -0.080756 -0.078364
1117 -0.018179 -0.03569 -0.02713 -0.047282 -0.043209 -0.048035 -0.086781 -0.059128 -0.076134
1118 -0.016312 -0.046727 -0.023607 -0.035099 -0.042258 -0.036053 -0.090999 -0.023919 -0.073781
1119 -0.020627 -0.054712 -0.033913 -0.048365 -0.053935 -0.046568 -0.088187 -0.020201 -0.083927
1120 -0.0028987 -0.035232 -0.026205 -0.033685 -0.030791 -0.042431 -0.065951 -0.0039542 -0.064188
1121 -0.02688 -0.053186 -0.0311 -0.041119 -0.051271 -0.05452 -0.046824 -0.023262 -0.078257
1122 -0.022662 -0.069829 -0.025053 -0.037765 -0.054966 -0.055633 0.030339 -0.022057 -0.088242
1123 -0.018464 -0.042603 0.00068672 -0.00010388 -0.047825 -0.059043 0.18598 0.0044331 -0.068968
1124 -0.022905 -0.048236 -0.027478 0.0020939 -0.065424 -0.052783 0.22519 -0.017188 -0.073541
1125 -0.05095 -0.062653 -0.046617 0.029063 -0.070474 -0.077319 0.22974 -0.024178 -0.084464
1126 -0.025879 -0.053415 -0.029392 0.054914 -0.060962 -0.059059 0.22239 -0.03197 -0.083265
1127 -0.047459 -0.061112 -0.025735 0.036477 -0.04776 -0.063268 0.18781 -0.044953 -0.079026
1128 -0.059586 -0.07694 -0.05294 0.001085 -0.078094 -0.079844 0.074389 -0.064443 -0.096318
1129 -0.042971 -0.058996 -0.031943 0.0053328 -0.070134 -0.074098 0.031982 -0.04522 -0.084683
1130 -0.027877 -0.060794 -0.021536 -0.011411 -0.051432 -0.078165 0.040935 -0.059201 -0.083193
1131 -0.043052 -0.053391 -0.04398 -0.036094 -0.056179 -0.062749 0.038273 -0.053796 -0.095914
1132 -0.038326 -0.07069 -0.046243 -0.042722 -0.063066 -0.077747 0.045892 -0.055814 -0.093753
1133 -0.04861 -0.048499 -0.045717 -0.030194 -0.060399 -0.070841 0.073601 -0.056806 -0.076373
1134 -0.051968 -0.056119 -0.048073 -0.039673 -0.053448 -0.083276 0.071289 -0.061217 -0.075865
1135 -0.040326 -0.063087 -0.034811 -0.030222 -0.06718 -0.081836 0.092479 -0.056332 -0.079657
1136 -0.040582 -0.057067 -0.042527 -0.054184 -0.051831 -0.081822 0.11068 -0.070224 -0.076666
1137 -0.073341 -0.064745 -0.040392 -0.059089 -0.069092 -0.075596 0.09263 -0.072557 -0.08502
1138 -0.064665 -0.057841 -0.04873 -0.050182 -0.070551 -0.09521 0.059494 -0.053716 -0.078107
1139 -0.033184 -0.053618 -0.034677 -0.044896 -0.073342 -0.089421 0.032267 -0.055088 -0.076321
1140 -0.05987 -0.068782 -0.051043 -0.070715 -0.070231 -0.0773 -0.0026457 -0.070528 -0.084079
1141 -0.049229 -0.061793 -0.039197 -0.042795 -0.05643 -0.083642 0.0063374 -0.059396 -0.043773
1142 -0.054958 -0.058434 -0.043963 -0.059562 -0.052421 -0.079664 0.0019162 -0.059631 -0.026154
1143 -0.070986 -0.077317 -0.044845 -0.065869 -0.081058 -0.090056 -0.01112 -0.076357 -0.054991
1144 -0.057573 -0.070132 -0.034724 -0.050474 -0.066066 -0.1045 -0.013433 -0.051521 -0.03515
1145 -0.060763 -0.080023 -0.061517 -0.039746 -0.07588 -0.098057 -0.017152 -0.06446 -0.065221
1146 0.15137 -0.033922 -0.0095835 -0.025229 -0.064954 -0.088512 -0.0073728 -0.040059 -0.048919
1147 0.188 -0.090378 -0.065909 -0.092892 -0.10706 -0.10687 -0.042204 -0.079315 -0.084833
1148 0.2117 -0.064919 -0.048328 -0.075103 -0.081556 -0.11483 -0.046048 -0.063489 -0.089801
1149 0.21518 -0.06044 -0.053856 -0.075422 -0.083646 -0.10909 -0.043682 -0.064605 -0.069609
1150 0.14551 -0.068418 -0.032162 -0.071948 -0.062201 -0.091092 -0.023022 -0.032026 -0.065078
1151 0.054895 -0.068193 -0.037703 -0.060965 -0.087928 -0.10776 -0.043233 -0.029289 -0.082677
1152 0.035415 -0.066433 -0.046991 -0.060549 -0.086284 -0.10948 -0.045548 -0.0011612 -0.079901
1153 0.053573 -0.043036 -0.034576 -0.048589 -0.055388 -0.090375 -0.015927 0.082874 -0.061452
1154 0.0015782 -0.087113 -0.067173 -0.08778 -0.082179 -0.10148 -0.046135 0.043751 -0.077149
1155 6.0088e-05 -0.069099 -0.051814 -0.075523 -0.088798 -0.10101 -0.05136 -0.027833 -0.077449
1156 -0.0077755 -0.077522 -0.050994 -0.06376 -0.085209 -0.096225 -0.058418 -0.040516 -0.082892
1157 0.023195 -0.057001 -0.04773 -0.067292 -0.073826 -0.10623 -0.038499 -0.034908 -0.053634
1158 -0.017279 -0.091941 -0.066979 -0.095885 -0.09735 -0.10768 -0.074519 -0.047406 -0.085099
1159 -0.031181 -0.089226 -0.069708 -0.087702 -0.082277 -0.10615 -0.066669 -0.049665 -0.088923
1160 -0.017461 -0.067152 -0.063038 -0.087561 -0.090843 -0.098353 -0.050069 -0.048627 -0.081757
1161 0.0050253 -0.056586 -0.041903 -0.072987 -0.054104 -0.077384 -0.036759 -0.041517 -0.068878
1162 -0.026529 -0.061802 -0.075906 -0.097066 -0.064792 -0.10126 -0.070667 -0.046836 -0.068836
1163 -0.017986 -0.055192 -0.046426 -0.084628 -0.062982 -0.089541 -0.050547 -0.043192 -0.067331
1164 -0.039961 -0.083187 -0.07113 -0.10295 -0.091095 -0.11089 -0.072151 -0.060175 -0.09293
1165 -0.017359 -0.049583 -0.051952 -0.093508 -0.0013606 -0.096204 -0.060498 -0.042694 -0.048205
1166 -0.022579 -0.06317 -0.053106 -0.079205 0.17439 -0.098455 -0.06033 -0.046604 -0.028295
1167 -0.035155 -0.071491 -0.049705 -0.08602 0.27431 -0.10342 -0.067533 -0.047767 -0.024722
1168 -0.011504 -0.070939 -0.068367 -0.082957 0.14969 -0.099744 -0.060778 -0.057806 -0.030916
1169 0.025298 -0.059396 -0.052826 -0.087848 0.057303 -0.082834 -0.047838 -0.044962 -0.011422
1170 0.018986 -0.080553 -0.070014 -0.11105 -0.0261 -0.11937 -0.084666 -0.06685 -0.018704
1171 0.13039 -0.07877 -0.070546 -0.1091 -0.03669 -0.11211 -0.083626 -0.066944 -0.00075457
1172 0.1918 -0.021973 -0.064823 -0.10754 -0.046053 -0.10701 -0.079225 -0.062634 -0.0087105
1173 0.18974 0.24498 -0.055091 -0.091987 -0.032135 -0.10177 -0.061057 -0.04646 -0.032018
1174 0.12503 0.27083 -0.076607 -0.099678 -0.055583 -0.1162 -0.080866 -0.048489 -0.060938
1175 0.0749 0.27466 -0.057794 -0.086651 -0.039025 -0.10425 -0.055086 -0.041658 -0.049301
1176 0.021735 0.16709 -0.074714 -0.12377 -0.051961 -0.10814 -0.070493 -0.072342 -0.065364
1177 0.022703 0.056097 -0.052453 -0.10285 -0.058887 -0.11008 -0.092123 -0.056643 -0.064756
1178 0.03571 0.05662 -0.057696 -0.089813 -0.017006 -0.053974 -0.047265 -0.045401 -0.05521
1179 0.0051076 0.0017955 -0.060182 -0.12244 -0.042788 0.18385 -0.058638 -0.063605 -0.065798
1180 0.0073926 0.015546 -0.054644 -0.096964 -0.042429 0.25545 -0.047776 -0.05307 -0.056318
1181 -0.021619 -0.02444 -0.081655 -0.13133 -0.070133 0.31592 -0.073441 -0.087547 -0.092048
1182 0.0057562 0.0030738 -0.074833 -0.099913 -0.060417 0.35753 -0.062357 -0.036746 -0.066708
1183 -0.002729 0.0012298 -0.0626 -0.098862 -0.045794 0.38333 -0.061816 -0.064999 -0.074441
1184 -0.01359 0.015014 -0.063248 -0.067407 -0.050941 0.3123 -0.077418 -0.065717 -0.070006
1185 -0.020464 -0.026234 -0.074467 -0.092324 -0.074127 0.2118 -0.086475 -0.070696 -0.081817
1186 -0.029758 -0.015863 -0.062899 -0.062409 -0.074526 0.13886 -0.071871 -0.074657 -0.085843
1187 -0.033981 -0.0091426 -0.064181 -0.0078344 -0.072068 0.078603 -0.079526 -0.070176 -0.064044
1188 -0.016843 -0.0056088 -0.046819 0.07016 -0.073347 0.088878 -0.056887 -0.061574 -0.006881
1189 -0.042069 -0.031301 -0.048126 0.13043 -0.081619 0.12637 0.10199 -0.071509 -0.027227
1190 -0.030815 -0.036429 -0.03499 0.14694 -0.078596 0.22466 0.22 -0.065356 -0.01731
1191 -0.0242 -0.018839 -0.056519 0.099459 -0.073669 0.38709 0.27934 -0.060739 -0.027836
1192 -0.032136 -0.010372 -0.043325 0.014394 -0.063101 0.46009 0.29955 -0.046516 -0.030276
1193 -0.034816 -0.024677 -0.033279 -0.02291 -0.066024 0.48492 0.26432 -0.056052 -0.031329
1194 -0.0095175 -0.02123 -0.051543 -0.030418 -0.0565 0.4588 0.23465 -0.049864 -0.031104
1195 -0.058082 -0.050375 -0.057742 -0.052674 -0.076808 0.39366 0.15739 -0.070225 -0.067753
1196 -0.047655 -0.031286 -0.05098 -0.045623 -0.054452 0.30155 0.1324 -0.057556 -0.039649
1197 -0.051501 -0.016845 -0.071403 -0.051396 -0.074163 0.21872 0.083548 -0.067405 -0.059897
1198 -0.062192 -0.029069 -0.062377 -0.057856 -0.088924 0.16857 0.080425 -0.062991 -0.07841
1199 -0.037714 0.055986 -0.054132 -0.053371 -0.068012 0.18658 0.10801 -0.04852 -0.060943
1200 -0.051837 0.2324 -0.077589 -0.085021 -0.073233 0.16936 0.095958 -0.055341 -0.067927
1201 -0.034252 0.24345 -0.077394 -0.074569 -0.083829 0.19325 0.086625 -0.077482 -0.065466
1202 0.045324 0.2594 -0.050714 -0.047913 -0.071565 0.36181 0.10814 -0.067528 -0.062983
1203 0.19971 0.18488 -0.041907 -0.043558 -0.066158 0.4693 0.099469 -0.046727 -0.048221
1204 0.217 0.084104 -0.063253 -0.063703 -0.067078 0.47039 0.06242 -0.073317 -0.072669
1205 0.18789 0.029772 -0.084874 -0.081957 -0.085686 0.50273 0.043784 -0.086447 -0.075193
1206 0.15064 0.05815 -0.045732 -0.054189 -0.065104 0.48207 0.077891 -0.054801 -0.065447
1207 0.082173 0.052095 -0.046579 -0.062656 -0.058812 0.44499 0.086891 -0.051718 -0.055351
1208 0.022558 0.032432 -0.071726 -0.068654 -0.086732 0.34386 0.1122 -0.053451 -0.075464
1209 -0.0054042 0.025184 -0.066167 -0.078363 -0.099378 0.24861 0.26476 -0.082678 -0.079622
1210 0.025685 0.069783 -0.039306 -0.042571 -0.059071 0.23644 0.36921 -0.048742 -0.052193
1211 0.0015672 0.1138 -0.063321 -0.054721 -0.071413 0.20643 0.37777 -0.060809 -0.059252
1212 0.0029337 0.27139 -0.062524 -0.087422 -0.084214 0.17756 0.35169 -0.066897 -0.069352
1213 0.012848 0.33186 -0.042818 -0.069486 -0.060977 0.18759 0.30819 -0.055245 -0.053829
1214 -0.0087261 0.30867 -0.051901 -0.080408 -0.077121 0.19813 0.18836 -0.059593 -0.060162
1215 -0.010473 0.28308 -0.06059 -0.065128 -0.066437 0.16233 0.11826 -0.067292 -0.065824
1216 -0.014097 0.17041 0.093188 -0.069113 -0.059565 0.16345 0.10682 -0.071916 -0.060851
1217 0.0087682 0.12977 0.27676 -0.058995 -0.056579 0.15167 0.09401 -0.046175 -0.062093
1218 0.01466 0.11508 0.33723 -0.069454 -0.063795 0.16146 0.10578 -0.057014 -0.060177
1219 0.015546 0.11348 0.36937 -0.043243 -0.070728 0.14539 0.087992 -0.063079 -0.068102
1220 0.020616 0.12641 0.32722 -0.078438 0.24638 0.13766 0.090969 -0.074806 -0.067
1221 0.013601 0.1584 0.26523 -0.094768 0.28103 0.12513 0.072041 -0.073753 -0.070319
1222 -0.0019602 0.23424 0.24103 -0.078358 0.35278 0.11994 0.063899 -0.075055 -0.062361
1223 0.015717 0.37871 0.17245 -0.076964 0.24966 0.12622 0.084535 -0.054788 -0.050131
1224 0.0042108 0.42082 0.1305 -0.084701 0.12056 0.33349 0.079649 -0.063462 -0.057085
1225 -0.039523 0.36796 0.10064 -0.10184 0.031821 0.41651 0.057664 -0.08039 -0.057152
1226 0.012081 0.38429 0.12243 -0.07493 0.036046 0.4627 0.069733 -0.074479 0.034051
1227 0.072542 0.31347 0.083885 -0.067829 0.034331 0.504 0.066624 -0.07563 0.17047
1228 0.23608 0.27058 0.12728 -0.061127 0.10601 0.54134 0.085175 -0.055251 0.19947
1229 0.2593 0.23826 0.092342 -0.067987 0.16606 0.53926 0.077208 -0.061974 0.19446
1230 0.27688 0.25156 0.070532 -0.074459 0.23015 0.56823 0.054451 -0.083299 0.12215
1231 0.30339 0.32778 0.084243 -0.063885 0.26649 0.60106 0.074786 -0.061056 0.053877
1232 0.27551 0.48993 0.072887 -0.073997 0.29226 0.63092 0.079124 -0.056035 0.017728
1233 0.23232 0.53666 0.072251 -0.060196 0.40718 0.59975 0.076298 -0.045295 0.0098936
1234 0.12372 0.48437 0.037002 -0.097195 0.29237 0.51304 0.048702 -0.075321 -0.0044742
1235 0.095787 0.46302 0.064432 -0.087544 0.16267 0.52631 0.054689 -0.060994 -0.009427
1236 0.071631 0.42947 0.057556 -0.074055 0.12196 0.57002 0.036645 -0.072251 -0.011339
1237 0.082117 0.38111 0.06271 -0.093221 0.1331 0.65178 0.052168 -0.066948 -0.016248
1238 0.078163 0.38362 0.072455 -0.098618 0.16488 0.65196 0.056997 -0.060196 0.0044777
1239 0.084126 0.36296 0.030542 -0.088479 0.22278 0.6012 0.034031 -0.052362 0.027356
1240 0.22291 0.37994 0.028716 -0.089634 0.29969 0.59055 0.025936 -0.06878 0.054035
1241 0.3054 0.44787 0.042867 -0.090068 0.33254 0.56034 0.035876 -0.072856 0.067557
1242 0.34622 0.55043 0.032675 -0.099903 0.28765 0.5494 0.036716 -0.044157 0.064852
1243 0.3723 0.57326 0.052112 -0.096508 0.23387 0.55317 0.017489 -0.042776 0.071902
1244 0.36078 0.57014 0.040309 -0.1002 0.21607 0.71901 0.020562 0.010245 0.074658
1245 0.34632 0.54402 0.034111 -0.082238 0.24911 0.70693 0.020808 0.063878 0.063094
1246 0.34505 0.50953 0.039734 -0.076349 0.30997 0.70542 0.032118 0.0095152 0.070347
1247 0.2809 0.42114 0.014526 -0.10999 0.35933 0.64928 -0.0044547 -0.044268 0.069134
1248 0.25516 0.4296 0.047605 -0.0806 0.47797 0.58806 0.0024302 -0.041776 0.099041
1249 0.19609 0.40459 0.025619 -0.094829 0.52573 0.51748 0.011889 -0.049895 0.079163
1250 0.1578 0.39501 0.037144 -0.088707 0.4876 0.46089 0.028263 -0.067222 0.097979
1251 0.1551 0.40536 0.020213 -0.097696 0.4806 0.40198 0.037904 -0.042354 0.078663
1252 0.14117 0.42654 0.0095406 -0.09254 0.33711 0.36627 0.01941 -0.056484 0.073091
1253 0.15335 0.55674 0.030135 -0.098168 0.29471 0.37926 0.02559 -0.065061 0.06778
1254 0.21502 0.63135 0.039369 -0.082286 0.26627 0.37392 0.01983 -0.054349 0.085721
1255 0.38865 0.61516 0.029574 -0.1138 0.23353 0.35388 -9.6e-05 -0.058168 0.09574
1256 0.43727 0.60172 0.042172 -0.10766 0.2895 0.35692 0.0012063 -0.046872 0.11567
1257 0.46479 0.50978 0.058169 -0.098811 0.32493 0.35096 0.0080015 -0.047485 0.11833
1258 0.46422 0.44426 0.047584 -0.10691 0.39583 0.35075 0.019757 -0.046927 0.13978
1259 0.45408 0.3573 0.049711 -0.095826 0.39432 0.3257 0.10454 -0.041832 0.11857
1260 0.40484 0.35076 0.061541 -0.10534 0.44462 0.31995 0.26485 -0.062655 0.12934
1261 0.37711 0.32642 0.058773 -0.10206 0.45673 0.29513 0.31553 -0.044786 0.12711
1262 0.34679 0.33909 0.073629 -0.10346 0.46002 0.30735 0.35282 -0.0030364 0.12655
1263 0.28961 0.29728 0.060378 -0.10479 0.30227 0.29504 0.33466 0.0031982 0.11442
1264 0.25207 0.3038 0.044103 -0.1049 0.23887 0.28734 0.3569 0.065777 0.1239
1265 0.22093 0.30009 0.050382 -0.088197 0.25778 0.27075 0.37026 0.095114 0.13406
1266 0.20746 0.27827 0.052584 -0.099414 0.21935 0.24486 0.35035 0.028189 0.12209
1267 0.20435 0.27203 0.050465 -0.095159 0.22312 0.22963 0.363 0.0073987 0.12826
1268 0.21875 0.27601 0.041831 -0.096899 0.24003 0.22856 0.43564 0.0077941 0.12872
1269 0.20134 0.25078 0.054258 -0.076795 0.23188 0.20675 0.53264 0.010656 0.13837
1270 0.41382 0.25034 0.06431 -0.11099 0.23099 0.18297 0.52432 0.0061311 0.13027
1271 0.45811 0.24139 0.046167 -0.10057 0.22348 0.17255 0.49274 -0.0094885 0.12227
1272 0.50522 0.21751 0.059048 -0.096761 0.19928 0.16746 0.49146 0.00048302 0.14295
1273 0.52463 0.23776 0.051878 -0.092602 0.21382 0.1732 0.42122 0.01311 0.18703
1274 0.49645 0.20382 0.095351 -0.050677 0.21695 0.15645 0.42546 -0.010579 0.31406
1275 0.47473 0.22604 0.29013 0.14757 0.19523 0.15317 0.57383 -0.0097975 0.32454
1276 0.41381 0.18908 0.35705 0.19849 0.18762 0.13803 0.58341 -0.024255 0.2929
1277 0.3436 0.17342 0.29583 0.18169 0.18903 0.13664 0.61811 -0.031744 0.23821
1278 0.3004 0.19011 0.20078 0.16277 0.19469 0.13053 0.51637 -0.003583 0.16797
1279 0.28855 0.1889 0.11883 0.094252 0.18517 0.1324 0.49719 0.01006 0.14049
1280 0.25107 0.15864 0.090774 0.011227 0.16705 0.11418 0.49911 0.0057058 0.10611
1281 0.22459 0.16851 0.060773 -0.0082887 0.14295 0.10481 0.61108 0.022978 0.097334
1282 0.24496 0.15626 0.056046 -0.03696 0.15434 0.1083 0.69605 0.016194 0.1086
1283 0.20996 0.14639 0.060157 -0.057662 0.14675 0.095603 0.63577 -0.0095266 0.079849
1284 0.2323 0.16439 0.066633 -0.0091445 0.16321 0.09715 0.6348 -0.0043984 0.10946
1285 0.19738 0.12654 0.031539 -0.046144 0.12293 0.077544 0.63891 -0.041419 0.076075
1286 0.19173 0.13614 0.051533 -0.046694 0.14124 0.095796 0.72089 -0.030517 0.091309
1287 0.19487 0.13122 0.049249 -0.037956 0.13935 0.065787 0.72316 -0.026739 0.082006
1288 0.19855 0.12915 0.038217 -0.046632 0.12523 0.072184 0.7068 -0.020337 0.088634
1289 0.18822 0.11146 0.068825 -0.04029 0.1229 0.074994 0.74164 -0.012178 0.089146
1290 0.21478 0.12931 0.041569 -0.035822 0.12108 0.063648 0.72736 -0.017398 0.073167
1291 0.18214 0.1413 0.04387 -0.033934 0.1271 0.07247 0.75924 -0.013578 0.079882
1292 0.15074 0.1064 0.031484 -0.044907 0.11549 0.05956 0.77464 -0.027346 0.064636
1293 0.18445 0.10132 0.062215 -0.025256 0.13305 0.059023 0.75552 -0.0061904 0.065846
1294 0.16605 0.10473 0.039737 -0.042842 0.10835 0.0436 0.7469 -0.013074 0.066599
1295 0.13789 0.092169 0.018663 -0.065277 0.082198 0.031577 0.74878 -0.048404 0.03817
1296 0.14562 0.084425 0.023335 -0.070774 0.094903 0.040721 0.76529 -0.042228 0.047767
1297 0.32402 0.1091 0.049706 -0.044765 0.093324 0.047348 0.76524 -0.024642 0.057124
1298 0.44935 0.11091 0.09361 -0.039457 0.087718 0.054759 0.77868 -0.005706 0.064076
1299 0.45499 0.095551 0.21936 -0.047909 0.099147 0.033133 0.78492 -0.021672 0.042813
1300 0.42979 0.071023 0.30633 -0.065066 0.060007 0.016637 0.77642 -0.03079 0.034974
1301 0.44744 0.084119 0.35412 -0.052743 0.075523 0.01637 0.83217 -0.017385 0.047741
1302 0.36967 0.092181 0.30769 -0.027828 0.10599 0.045664 0.82273 -0.0035662 0.13967
1303 0.22112 0.046938 0.16325 -0.077526 0.064479 -0.010599 0.72912 -0.034324 0.20113
1304 0.22492 0.060872 0.11799 -0.062021 0.061427 0.014975 0.72679 -0.031031 0.29206
1305 0.18256 0.054235 0.071742 -0.079711 0.067342 0.0017244 0.72797 -0.046218 0.2466
1306 0.18217 0.044943 0.068475 -0.085566 0.072374 0.00011675 0.75234 -0.042282 0.24354
1307 0.15355 0.042859 0.054958 -0.080256 0.062912 -0.0063849 0.75482 -0.047527 0.14637
1308 0.17606 0.050848 0.066918 -0.077537 0.050442 -0.017347 0.75323 0.031272 0.094809
1309 0.16189 0.043731 0.061032 -0.078822 0.06963 -0.0077865 0.72848 0.11764 0.064052
1310 0.17876 0.060043 0.065161 -0.078172 0.063557 -0.01975 0.71783 0.16227 0.077917
1311 0.14728 0.053369 0.05911 -0.09525 0.048275 -0.022474 0.67709 0.15111 0.057757
1312 0.16477 0.051901 0.056813 -0.09267 0.063631 -0.023203 0.61507 0.11305 0.088839
1313 0.15131 0.030049 0.053682 -0.078598 0.047613 -0.048761 0.56726 0.070512 0.068526
1314 0.15438 0.030275 0.052212 -0.059048 0.05014 -0.022615 0.51266 0.027311 0.062459
1315 0.14219 0.026371 0.05278 -0.087923 0.057377 -0.023764 0.51732 0.021921 0.069997
1316 0.10008 0.011547 0.03562 -0.096594 0.043765 -0.045272 0.47302 0.0077451 0.10401
1317 0.13674 0.046019 0.061312 -0.055251 0.046877 -0.038605 0.501 0.0092093 0.18923
1318 0.11387 0.032025 0.035121 -0.081593 0.033967 -0.04597 0.45124 -0.0093277 0.27034
1319 0.12619 0.0246 0.062515 -0.062142 0.055128 -0.044224 0.47204 -0.011886 0.30202
1320 0.10358 0.015634 0.21891 -0.07358 0.028559 -0.057696 0.44525 -0.014559 0.23759
1321 0.1071 0.0022073 0.29606 -0.081685 0.03499 -0.060895 0.45169 -0.028503 0.16461
1322 0.10611 0.017683 0.34769 -0.080087 0.030375 -0.047539 0.4186 -0.018583 0.1102
1323 0.15746 0.006695 0.30845 -0.073588 0.026019 -0.052309 0.43269 -0.022479 0.097049
1324 0.31513 0.036133 0.27295 -0.056599 0.029529 -0.050476 0.4194 -0.012806 0.083381
1325 0.32872 0.01185 0.14408 -0.096244 0.010629 -0.05209 0.38943 -0.037546 0.077926
1326 0.33686 0.0020382 0.093192 -0.096876 0.0027537 -0.071136 0.36289 -0.032419 0.084631
1327 0.34971 0.016453 0.12916 -0.059813 0.030137 -0.05771 0.39835 -0.014189 0.16758
1328 0.24574 0.014493 0.10947 -0.076092 0.024738 -0.059842 0.3865 -0.027681 0.21388
1329 0.19108 0.035449 0.10904 -0.047688 0.026892 -0.03383 0.39312 -0.0033288 0.22565
1330 0.13127 -0.0064286 0.074615 -0.099014 -0.0074209 -0.069156 0.3385 -0.02456 0.23794
1331 0.16752 0.0081935 0.11586 -0.064165 0.018958 -0.038642 0.38062 -0.0067834 0.22571
1332 0.14413 -0.015912 0.051486 -0.07927 -0.01271 -0.052764 0.32593 -0.033091 0.15479
1333 0.098643 -0.024212 0.046561 -0.11077 -0.024481 -0.066384 0.31951 -0.040332 0.11125
1334 0.11407 0.00012721 0.070441 -0.073016 -0.0080817 0.04936 0.31966 -0.024297 0.10852
1335 0.10651 -0.022566 0.051582 -0.099177 -0.018123 0.13501 0.33078 -0.038801 0.10527
1336 0.10282 -0.021358 0.062131 -0.089401 -0.0193 0.13977 0.31842 0.037491 0.12411
1337 0.12645 -0.00069731 0.08909 -0.074394 0.0025553 0.084594 0.30245 0.16718 0.1954
1338 0.084762 -0.0071895 0.074782 -0.094399 -0.015855 -0.0073051 0.28264 0.16741 0.24686
1339 0.099289 -0.0085979 0.065936 -0.085465 0.0016465 -0.020926 0.30301 0.13263 0.3123
1340 0.076548 -0.037535 0.037158 -0.095607 -0.029515 -0.040932 0.26196 0.069858 0.3595
1341 0.069086 -0.031336 0.034339 -0.10099 -0.016647 -0.053682 0.25652 0.041479 0.30688
1342 0.07831 -0.034146 0.048787 -0.10158 -0.015905 -0.038704 0.2743 0.057628 0.26487
1343 0.098136 -0.029509 0.056204 -0.10208 -0.029168 -0.066652 0.23771 0.054351 0.19803
1344 0.056201 -0.056607 0.035173 -0.11855 -0.016318 -0.071296 0.25165 0.044602 0.14283
1345 0.067471 -0.033359 0.050791 -0.093598 -0.022712 -0.058746 0.2314 0.045526 0.13776
1346 0.051299 -0.044637 0.035752 -0.093399 -0.020229 -0.073461 0.2154 0.047221 0.12827
1347 0.041871 -0.053104 0.018668 -0.10944 -0.030384 -0.07024 0.21066 0.047227 0.095359
1348 0.050845 -0.037356 0.036287 -0.11116 -0.026569 -0.06948 0.22033 0.052518 0.1229
1349 0.070927 -0.036087 0.04443 -0.074768 -0.023461 -0.06548 0.21666 0.065935 0.13354
1350 0.053235 -0.034019 0.022704 -0.091899 -0.026606 -0.074777 0.21382 0.10255 0.12068
1351 0.035421 -0.047194 0.024937 -0.11515 -0.02572 -0.071996 0.19905 0.15654 0.10817
1352 0.045607 -0.060137 0.019031 -0.10488 -0.042393 -0.093995 0.19064 0.23821 0.10778
1353 0.013321 -0.049568 0.015007 -0.12249 -0.034193 -0.094225 0.16764 0.18209 0.10229
1354 0.043999 -0.027412 0.034356 -0.09977 -0.030389 -0.087511 0.17983 0.15054 0.10435
1355 0.032669 -0.027947 0.019173 -0.1087 -0.060173 -0.09548 0.17651 0.072986 0.099581
1356 0.023727 -0.026748 0.023548 -0.099276 -0.026207 -0.080944 0.1806 0.063769 0.09737
1357 0.020825 -0.045298 0.017686 -0.10264 -0.048409 -0.10415 0.15796 0.024207 0.097158
1358 0.015857 -0.029124 0.028465 -0.10107 -0.041126 -0.091312 0.16375 0.042012 0.082232
1359 0.0055905 -0.061034 1.362e-06 -0.099231 -0.062932 -0.10687 0.15214 0.028686 0.069452
1360 -0.0051362 -0.064937 -0.0023132 -0.10972 -0.062448 -0.10975 0.13286 0.020581 0.068893
1361 0.015908 -0.03545 0.020814 -0.10787 -0.037946 -0.093088 0.15088 0.04841 0.081011
1362 -0.023428 -0.053277 0.0027831 -0.10512 -0.071366 -0.10946 0.12787 0.007734 0.055993
1363 0.0052124 -0.046328 0.010001 -0.12015 -0.028752 -0.10633 0.14181 0.0094164 0.067519
1364 -0.023094 -0.062318 0.0040579 -0.11265 -0.06993 -0.12844 0.11047 0.0094093 0.039349
1365 -0.011985 -0.044151 0.0094813 -0.11133 -0.051776 -0.10902 0.12351 0.0085341 0.052052
1366 -0.026899 -0.064679 -0.024836 -0.14131 -0.077632 -0.13966 0.094689 0.0031032 0.009978
1367 -0.01601 -0.047543 -0.0026025 -0.11556 -0.056165 -0.11704 0.10821 0.019012 0.042231
1368 -0.01105 -0.054509 0.01054 -0.10224 -0.056578 -0.11046 0.12105 0.026306 0.040002
1369 -0.027471 -0.04693 0.0006533 -0.11335 -0.058871 -0.12583 0.10202 0.010421 0.034948
1370 -0.016234 -0.050224 -0.002691 -0.118 -0.058479 -0.12104 0.094557 0.019628 0.015611
1371 -0.038084 -0.07256 -0.02087 -0.13501 -0.069716 -0.12864 0.073631 0.0038513 0.0077387
1372 -0.012189 -0.050375 -0.0097438 -0.12359 -0.046669 -0.12769 0.089683 -0.0038805 0.020088
1373 -0.019682 -0.048815 -0.01233 -0.10776 -0.067886 -0.12767 0.097768 0.00074713 0.019291
1374 -0.069501 -0.064204 -0.032294 -0.13398 -0.070504 -0.12689 0.054558 -0.024826 0.0079687
1375 -0.013608 -0.03319 -0.01126 -0.10663 -0.053404 -0.12633 0.089349 0.015779 0.018031
1376 -0.048227 -0.065185 -0.018934 -0.12456 -0.063886 -0.13031 0.060979 -0.0031332 0.011444
1377 -0.021354 -0.050488 0.0049627 -0.091664 -0.048501 -0.12144 0.080871 0.024556 0.017807
1378 -0.052007 -0.073965 -0.011332 -0.11951 -0.06338 -0.1361 0.06216 -0.01148 -0.00081578
1379 -0.045714 -0.068043 -0.0045516 -0.12125 -0.064512 -0.12634 0.069505 0.012869 0.010027
1380 -0.052598 -0.059383 -0.014615 -0.12576 -0.062011 -0.13734 0.056067 -0.013196 -0.013377
1381 -0.036092 -0.054927 -0.0091728 -0.1154 -0.06643 -0.1391 0.047267 0.0071849 0.0073615
1382 -0.081793 -0.078067 -0.019531 -0.13354 -0.079879 -0.1559 0.019655 -0.014279 -0.027182
1383 -0.054416 -0.065849 -0.029388 -0.12873 -0.083282 -0.14729 0.030719 -0.022368 -0.012049
1384 -0.048384 -0.067765 -0.044805 -0.10366 -0.064043 -0.13826 0.048735 -0.014158 -0.0057886
1385 -0.034504 -0.05937 0.0075854 0.048623 -0.051931 -0.13265 0.049997 -0.0041186 0.0013513
1386 -0.01685 -0.056402 0.026369 0.20602 -0.042782 -0.12056 0.062886 0.028865 0.0099905
1387 -0.07177 -0.071346 -0.022303 0.21983 -0.086997 -0.15788 0.022652 0.02022 -0.024216
1388 -0.039508 -0.068279 -0.019599 0.20251 -0.076026 -0.14978 0.04223 0.13012 -0.018421
1389 -0.035674 -0.071249 0.003917 0.21233 -0.060354 -0.13139 0.037585 0.20647 -0.0080447
1390 -0.06234 -0.075357 -0.0028198 0.11969 -0.064215 -0.13252 0.031124 0.20421 -0.013917
1391 -0.044246 -0.040792 0.0087115 0.069192 -0.032868 -0.12445 0.05244 0.14756 -0.0056283
1392 -0.041113 -0.038701 0.0032865 0.022236 -0.055997 -0.1253 0.021117 0.11258 -0.0057768
1393 -0.072384 -0.074321 -0.026353 -0.015299 -0.072096 -0.14349 0.010044 0.07699 -0.022117
1394 -0.030819 -0.045777 0.00064819 0.014874 -0.070387 -0.11896 0.042261 0.085561 0.0018482
1395 -0.054311 -0.074294 -0.036443 -0.028751 -0.063152 -0.13659 0.0030852 0.047823 -0.020856
1396 -0.056774 -0.0587 -0.0029636 -0.00032452 -0.039374 -0.13744 0.011668 0.055232 -0.022351
1397 -0.067323 -0.073866 -0.0313 -0.021624 -0.059463 -0.14066 0.011503 0.021602 -0.035009
1398 -0.048425 -0.052458 -0.014143 0.019064 -0.057376 -0.12744 0.025436 0.030624 -0.014659
1399 -0.073991 -0.087121 -0.030453 0.005655 -0.057314 -0.14406 -0.0095958 0.073448 -0.045301
1400 -0.059819 -0.065127 -0.012667 0.13738 -0.04378 -0.13548 0.0017123 0.15746 -0.029194
1401 -0.072653 -0.08459 -0.024134 0.26188 0.19487 -0.15876 -0.030595 0.15049 -0.053928
1402 -0.049985 -0.043796 0.011349 0.30346 0.27732 -0.14684 -0.0032276 0.19409 -0.014264
1403 -0.075817 -0.060042 -0.010641 0.27892 0.29154 -0.15822 -0.017984 0.14044 -0.0386
1404 0.061294 0.085322 0.02776 0.2922 0.40114 -0.12335 0.017048 0.15207 -0.011251
1405 0.18811 0.21173 -0.0014471 0.14573 0.16461 -0.12234 -0.00072571 0.14897 -0.013891
1406 0.21271 0.18294 -0.025822 0.052933 0.044171 -0.14752 -0.014215 0.12256 -0.062081
1407 0.17181 0.23849 -0.016848 0.053726 0.030755 -0.14704 -0.025236 0.22628 -0.038767
1408 0.10073 0.11185 -0.028968 0.021976 0.0085618 -0.15064 -0.026486 0.25454 -0.051168
1409 0.044787 0.045017 -0.026901 0.0513 0.013404 -0.13884 -0.022682 0.32715 -0.040358
1410 0.0034519 0.014801 -0.039838 0.034941 -0.0050017 -0.15465 -0.034776 0.27352 -0.038973
1411 -0.001337 0.028138 -0.032681 0.03821 -0.00031919 -0.14651 -0.013099 0.22536 -0.031956
1412 -0.011367 -9.1975e-05 -0.037186 0.012729 -0.024858 -0.15473 -0.032902 0.20027 -0.056011
1413 -0.022932 0.0010425 -0.024074 0.038813 -0.019525 -0.15769 -0.030115 0.2304 -0.060145
1414 -0.021304 -0.015857 -0.041264 0.06695 -0.0095855 -0.14739 -0.016279 0.30484 -0.06671
1415 -0.014054 0.0028032 -0.029233 0.17377 -0.015564 -0.15037 -0.026026 0.33991 -0.047923
1416 0.0010252 0.00061289 -0.00090844 0.28174 -0.00092586 -0.14133 0.0057036 0.34856 -0.047696
1417 -0.0099255 -0.012759 -0.01018 0.31462 -0.035513 -0.15796 0.0028784 0.27335 -0.073288
1418 -0.0034364 -0.0016113 -0.0018932 0.29905 -0.0091044 -0.13414 0.023004 0.27313 -0.037527
1419 -0.021859 -0.042358 -0.042999 0.25871 -0.035744 -0.15489 -0.015322 0.19906 -0.062949
1420 -0.036234 -0.014541 -0.031013 0.16815 -0.034066 -0.15009 -0.032234 0.20367 -0.043302
1421 -0.010035 -0.006375 -0.016059 0.14494 -0.017879 -0.14646 -0.004995 0.25498 -0.036835
1422 -0.021271 -0.01039 -0.021751 0.10742 -0.0254 -0.13487 -0.020116 0.24346 -0.036242
1423 -0.036084 -0.019748 -0.020526 0.10682 -0.030405 -0.1477 -0.023033 0.28821 -0.045341
1424 -0.044605 -0.0049597 -0.040736 0.086352 -0.03075 -0.14496 -0.034075 0.32561 -0.060935
1425 -0.01814 -0.024473 -0.031876 0.094041 -0.038142 -0.14258 -0.039462 0.33368 -0.06058
1426 -0.052752 -0.028709 -0.033331 0.080809 -0.038555 -0.15137 -0.036594 0.29598 -0.070358
1427 -0.0629 -0.029879 -0.054659 0.10834 -0.050921 -0.15282 -0.06416 0.2939 -0.063589
1428 -0.071626 -0.03634 -0.042022 0.097016 -0.061007 -0.16877 -0.062813 0.28664 -0.068058
1429 -0.057877 -0.031093 -0.035664 0.16317 -0.06562 -0.15923 -0.07984 0.33024 -0.066626
1430 -0.031196 -0.017166 -0.004568 0.349 -0.046545 -0.16097 -0.059654 0.41842 -0.058939
1431 -0.038258 -0.032911 -0.02569 0.35212 -0.052288 -0.15072 -0.049826 0.4242 -0.05274
1432 -0.053834 -0.039191 -0.028174 0.37783 -0.049742 -0.14358 -0.074693 0.37806 -0.064618
1433 -0.05828 -0.029026 -0.030058 0.29359 -0.051896 -0.14252 -0.046615 0.36677 -0.052855
1434 -0.066059 -0.047049 -0.039144 0.21729 -0.061913 -0.16526 -0.077738 0.32518 -0.074393
1435 -0.064176 -0.031933 -0.023198 0.14949 -0.054029 -0.14706 -0.063303 0.33343 -0.063934
1436 -0.064283 -0.026441 -0.029335 0.13737 -0.04599 -0.12933 -0.051731 0.3457 -0.056137
1437 -0.068185 -0.043645 -0.03348 0.1081 -0.05354 -0.1287 -0.065627 0.33338 -0.068876
1438 -0.047052 -0.024227 -0.018553 0.133 -0.04905 -0.11146 -0.066385 0.38424 -0.056746
1439 -0.082641 -0.045965 0.12517 0.10046 -0.066727 -0.1138 -0.082974 0.41924 -0.080354
1440 -0.066338 -0.053627 0.24197 0.10039 -0.060674 0.071475 -0.078132 0.43876 -0.060426
1441 -0.0566 -0.04661 0.27048 0.10234 -0.077932 0.1852 -0.078017 0.42742 -0.091565
1442 -0.071752 -0.041786 0.28055 0.10847 -0.069551 0.27014 -0.080132 0.32931 -0.088646
1443 -0.061678 -0.030105 0.33667 0.1015 -0.063291 0.31553 -0.059416 0.3253 -0.074673
1444 -0.05958 -0.043516 0.25035 0.11062 -0.047614 0.33518 -0.090082 0.28989 -0.050545
1445 -0.06014 -0.036164 0.12958 0.084477 -0.050055 0.26182 -0.08716 0.25914 -0.061563
1446 -0.069117 -0.04802 0.086964 0.085003 -0.045012 0.086299 -0.072823 0.26136 -0.071699
1447 -0.059233 -0.039423 0.059896 0.078294 -0.050646 0.04261 -0.089253 0.23771 -0.07751
1448 -0.080349 -0.057959 0.065228 0.079442 -0.051652 0.00090138 -0.092954 0.22287 -0.07492
1449 -0.059064 -0.044248 0.048313 0.081603 -0.022762 0.0098834 -0.091 0.23654 -0.06815
1450 -0.086767 -0.048913 0.03674 0.04807 0.17643 0.0011288 -0.099891 0.21195 -0.06964
1451 -0.082026 -0.05783 0.059742 0.070001 0.29214 -0.0025148 -0.077101 0.23179 -0.068363
1452 -0.063526 -0.050834 0.044595 0.080623 0.24726 0.016061 -0.079281 0.22938 -0.071431
1453 -0.11793 -0.074802 0.028445 0.031751 0.22854 -0.001741 -0.10599 0.19829 -0.085407
1454 -0.06981 -0.044975 0.061045 0.058549 0.34047 0.012752 -0.069749 0.21644 -0.045903
1455 -0.096279 -0.051619 0.040442 0.041412 0.16492 0.01842 -0.088291 0.19307 -0.071878
1456 -0.061186 -0.046236 0.034043 0.052186 0.085646 0.023837 -0.095559 0.19307 -0.087228
1457 -0.084759 0.0048349 0.026507 0.031863 0.036919 0.034713 -0.09318 0.17378 -0.094875
1458 -0.074191 0.18366 0.013177 0.025475 0.019598 0.046268 -0.081246 0.19494 -0.059731
1459 -0.10475 0.18116 0.031301 0.031725 0.014342 0.01009 -0.11696 0.1741 -0.093992
1460 -0.079024 0.24052 0.015311 0.024884 0.0028362 0.012371 -0.095728 0.19061 -0.074739
1461 -0.074432 0.22544 0.011381 0.033071 -0.01452 0.01729 -0.092692 0.16531 -0.081861
1462 -0.080074 0.23669 -0.0028686 0.0039157 0.0067223 0.034127 -0.10297 0.15988 -0.082892
1463 -0.064947 0.122 0.0051833 0.015513 0.0075458 0.0089831 -0.089152 0.17776 -0.084637
1464 -0.074249 0.060755 0.0050728 0.019644 -0.0047141 -0.0031181 -0.088448 0.15241 -0.073916
1465 -0.095894 0.033045 -0.0015407 0.0027508 -0.022855 -0.030512 -0.04137 0.14541 -0.088533
1466 -0.06672 0.06124 0.016415 0.0025429 -0.0043171 -0.017252 0.070758 0.16001 -0.072347
1467 -0.065233 0.03069 0.014923 0.0074123 -0.0063039 -0.025633 0.083095 0.16674 -0.075918
1468 -0.1048 0.0059679 -0.017033 0.0015824 -0.017222 -0.059257 0.12432 0.13337 -0.080835
1469 -0.068573 0.037978 0.019551 -0.0017588 -9.6032e-05 -0.044062 0.15045 0.13913 -0.038905
1470 -0.070378 0.038073 0.011509 -0.0022941 -0.0068442 -0.045663 0.098457 0.13993 -0.017848
1471 -0.093671 0.011104 -0.023508 -0.0050011 -0.029836 -0.071842 0.029465 0.12112 -0.030501
1472 -0.12485 0.00020018 -0.033077 -0.041233 -0.036753 -0.073873 -0.037263 0.092854 -0.02251
1473 -0.094503 -0.0054941 -0.023631 -0.024755 -0.022695 -0.077545 -0.052657 0.11928 -0.036081
1474 -0.095359 0.011426 -0.0070887 -0.018376 -0.012869 -0.056792 -0.030594 0.11945 -0.056056
1475 -0.10787 0.002961 -0.026879 -0.024723 -0.04746 -0.085248 -0.051884 0.1137 -0.074394
1476 -0.092202 -0.0062377 -0.016348 -0.023541 -0.015611 -0.069349 -0.052858 0.11009 -0.058793
1477 -0.11101 -0.0089489 -0.034959 -0.040554 -0.049311 -0.084233 -0.062508 0.10476 -0.0749
1478 -0.10225 -0.010662 -0.02977 -0.029347 -0.04914 -0.085136 -0.077799 0.090899 -0.076911
1479 -0.096119 -0.016332 -0.015918 -0.027437 -0.031653 -0.070796 -0.06308 0.099272 -0.054726
1480 -0.10444 -0.029392 -0.034346 -0.044943 -0.045235 -0.088778 -0.069642 0.071576 -0.086287
1481 -0.093239 -0.0044737 -0.020397 -0.014077 -0.035157 -0.073378 -0.057468 0.080782 -0.077733
1482 -0.099126 -0.008522 -0.0035235 -0.021941 -0.038033 -0.091931 -0.041405 0.091521 -0.071034
1483 -0.10892 -0.0032397 -0.023286 -0.045468 -0.05547 -0.10741 -0.081749 0.083524 -0.07969
1484 -0.14059 -0.038411 -0.03109 -0.062538 -0.075003 -0.11359 -0.074839 0.073811 -0.087813
1485 -0.094191 -0.023993 -0.033577 -0.03207 -0.054959 -0.0954 -0.088738 0.089486 -0.072437
1486 -0.11225 -0.045153 -0.040753 -0.062388 -0.06642 -0.10997 -0.089613 0.071081 -0.081637
1487 -0.11158 -0.05375 -0.043678 -0.053547 -0.082579 -0.1039 -0.078358 0.066797 -0.095889
1488 -0.12216 -0.038584 -0.036991 -0.064242 -0.05582 -0.09247 -0.074268 0.065845 -0.092584
1489 -0.090245 -0.025809 -0.032295 -0.039526 -0.056769 -0.10521 -0.070249 0.063045 -0.077415
1490 -0.087423 -0.016282 -0.002686 -0.033563 -0.053649 -0.084271 -0.082314 0.075719 -0.07021
1491 -0.1155 -0.045675 -0.039443 -0.070672 -0.067453 -0.11547 -0.084625 0.056707 -0.1019
1492 -0.11957 -0.051574 -0.053523 -0.071278 -0.066101 -0.1118 -0.088823 0.033279 -0.088782
1493 -0.10318 -0.053687 -0.034812 -0.056338 -0.061451 -0.10381 -0.096445 0.0543 -0.075608
1494 0.035913 -0.052171 -0.047687 -0.08454 -0.091475 -0.11822 -0.10582 0.042568 -0.062743
1495 0.19724 -0.024731 -0.017006 -0.037792 -0.052972 -0.10951 -0.079334 0.056965 -0.0069477
1496 0.21393 -0.021906 -0.016768 -0.033943 -0.055833 -0.099183 -0.064827 0.076079 0.0048231
1497 0.26544 -0.017112 -0.019185 -0.048968 -0.055475 -0.11117 -0.067906 0.059333 0.014117
1498 0.27493 -0.026129 -0.016747 -0.05483 -0.059631 -0.11733 -0.098289 0.056108 0.021896
1499 0.20414 -0.02855 -0.028283 -0.073071 -0.092848 -0.12212 -0.10455 0.038302 -0.025936
1500 0.12473 -0.047819 -0.015933 -0.064471 -0.10046 -0.12784 -0.093747 0.04465 -0.058763
1501 0.054427 -0.031189 -0.022948 -0.055529 -0.073888 -0.1088 -0.083941 0.071064 -0.042309
1502 0.028459 -0.058441 0.15131 -0.053467 -0.071945 -0.1191 -0.1027 0.051929 -0.044812
1503 0.042696 -0.040728 0.2776 -0.059896 -0.058804 -0.11117 -0.080706 0.052503 -0.062704
1504 0.02313 -0.042465 0.30331 -0.052708 -0.078944 -0.10946 -0.083791 0.036655 -0.069124
1505 0.025971 -0.033242 0.33634 -0.037378 -0.067271 -0.11747 -0.079204 0.060448 -0.048742
1506 -0.0024906 -0.070597 0.29672 -0.066669 -0.065797 -0.12411 -0.099355 0.033641 -0.029871
1507 0.028382 -0.053695 0.20494 -0.055989 -0.080039 -0.12526 -0.11116 0.040269 -0.00085842
1508 -0.00056045 -0.053082 0.09329 -0.065669 -0.077009 -0.11532 -0.1185 0.013088 0.043565
1509 0.0029747 -0.067426 0.063988 -0.067262 -0.063979 -0.11272 -0.10442 0.038162 0.051391
1510 0.034024 -0.050825 0.067146 -0.036258 -0.074532 -0.10843 -0.10108 0.042885 0.049294
1511 0.042839 -0.06356 0.049994 -0.021066 -0.07305 -0.12462 -0.12662 0.017738 0.014199
1512 0.24236 -0.042526 0.076772 0.17772 -0.069989 -0.12657 -0.10399 0.046723 -0.0092085
1513 0.24891 0.051836 0.047781 0.24071 -0.076451 -0.12238 -0.10786 0.044934 -0.024999
1514 0.29151 0.19943 0.059171 0.23653 -0.059252 -0.11112 -0.091306 0.029927 -0.0099542
1515 0.25135 0.2593 0.048297 0.23539 -0.093325 -0.12177 -0.11423 0.030214 -0.034933
1516 0.18611 0.21995 0.037712 0.15652 -0.084175 -0.12653 -0.12078 0.033442 -0.039644
1517 0.096071 0.1374 0.04862 0.051453 -0.088758 -0.12629 -0.13018 0.0213 0.00071535
1518 0.049534 0.041496 0.041835 0.021737 -0.079117 -0.1224 -0.12331 0.011698 0.029599
1519 0.050943 0.019447 0.039792 0.021429 -0.098183 -0.11893 -0.12343 0.032232 0.061863
1520 0.042138 0.0041756 0.026331 0.0076629 -0.07793 -0.13347 -0.11939 0.032568 0.086367
1521 0.039268 -0.011329 0.041522 -0.0035673 -0.077352 -0.12139 -0.11638 0.0090573 0.19897
1522 0.027039 -0.0066524 0.015995 -0.013508 -0.086736 -0.14543 -0.14056 0.012749 0.29749
1523 0.020061 -0.0041973 0.0015825 0.02917 -0.0819 -0.12116 -0.13117 0.023422 0.29366
1524 0.046742 0.0047122 0.025528 0.053709 -0.083006 -0.12611 -0.11887 0.0059526 0.22128
1525 0.050709 0.0030577 0.079265 0.25496 -0.078672 -0.12437 -0.11897 0.017979 0.10811
1526 0.04081 -0.014033 0.025009 0.27999 -0.112 -0.14415 -0.14154 -0.00075644 0.039872
1527 0.074781 -0.0071995 0.035463 0.31067 -0.07419 -0.11541 -0.12746 0.0012467 0.043597
1528 0.26778 0.011736 0.079262 0.3822 -0.060871 -0.11431 -0.1023 0.025281 0.059767
1529 0.30777 0.014837 0.11418 0.34278 -0.087014 -0.13885 -0.1366 0.019576 0.034834
1530 0.32667 -0.010192 0.29943 0.32194 -0.087112 -0.14025 -0.1302 -0.0060907 0.092153
1531 0.33695 -0.006953 0.37103 0.31425 -0.097261 -0.13309 -0.14584 -0.012184 0.090722
1532 0.29017 0.0064652 0.39901 0.4075 -0.091657 -0.13142 -0.15046 0.0024519 0.11725
1533 0.17184 -0.006293 0.38747 0.501 -0.090744 0.0018305 -0.13271 -0.026307 0.1129
1534 0.13998 0.013006 0.33285 0.51749 -0.088075 0.20734 -0.13075 0.001266 0.12982
1535 0.10797 0.1809 0.22024 0.45117 -0.076144 0.29702 -0.1153 0.012436 0.12441
1536 0.10404 0.25682 0.16958 0.43485 -0.097092 0.34241 -0.12474 0.015819 0.12582
1537 0.12113 0.30732 0.18116 0.45225 -0.076523 0.38122 -0.11325 0.023954 0.16034
1538 0.11435 0.31157 0.15746 0.49665 -0.093744 0.37374 -0.13323 0.010618 0.12734
1539 0.11323 0.18882 0.16147 0.57207 -0.098786 0.43452 -0.12551 0.00020526 0.14127
1540 0.12635 0.095414 0.14024 0.63102 -0.096655 0.37583 -0.12702 0.00044223 0.13665
1541 0.15372 0.057072 0.1523 0.56547 -0.097829 0.21639 -0.13401 -0.0029713 0.14196
1542 0.30295 0.058841 0.1323 0.52294 -0.096843 0.12434 -0.14051 -0.0027972 0.14313
1543 0.34999 0.035789 0.10966 0.41333 -0.10605 0.076549 -0.14997 -0.012228 0.13501
1544 0.40449 0.037797 0.12083 0.38121 -0.10383 0.076908 -0.14265 -0.02049 0.1415
1545 0.36689 0.044514 0.13901 0.42417 -0.085622 0.068554 -0.14039 0.0036197 0.13097
1546 0.34225 0.036461 0.10738 0.42766 -0.093671 0.081889 -0.13116 -0.013126 0.14161
1547 0.25955 0.047147 0.12328 0.62421 -0.099917 0.14211 -0.15066 -0.022691 0.14716
1548 0.16337 0.0092037 0.11908 0.6341 -0.088405 0.29854 -0.1507 -0.034816 0.11889
1549 0.13137 0.018999 0.12112 0.62759 -0.1177 0.39254 -0.14035 -0.042647 0.11232
1550 0.14176 0.021759 0.1486 0.63398 -0.10133 0.42854 -0.1416 -0.0061435 0.13493
1551 0.14949 0.016885 0.22045 0.60889 -0.07463 0.46742 -0.13191 -0.020577 0.13988
1552 0.16723 0.036935 0.4013 0.55256 -0.077214 0.44694 -0.12936 0.011436 0.16417
1553 0.12776 0.0063242 0.38732 0.45991 -0.091201 0.25648 -0.13823 -0.030308 0.1399
1554 0.1517 -0.0021265 0.38188 0.42083 -0.10672 0.15522 -0.14989 -0.015645 0.12912
1555 0.17618 0.01143 0.37433 0.41846 -0.093054 0.12298 -0.14685 -0.017657 0.1263
1556 0.20953 0.0035897 0.23826 0.48813 -0.10438 0.10958 -0.14718 -0.021564 0.1214
1557 0.34211 0.0011125 0.16896 0.65555 -0.11049 0.11763 -0.156 -0.045267 0.092681
1558 0.40433 1.4144e-05 0.17725 0.69134 -0.10702 0.10517 -0.15227 -0.021777 0.11309
1559 0.40894 -0.00067152 0.16097 0.68434 -0.094192 0.11625 -0.13437 -0.043236 0.12145
1560 0.37777 -0.00073033 0.14056 0.62044 -0.09555 0.11176 -0.13699 -0.034509 0.10099
1561 0.35445 -0.0077315 0.15737 0.63024 -0.092931 0.16029 -0.13135 -0.007786 0.093372
1562 0.2567 0.016341 0.13932 0.57317 -0.079019 0.35057 -0.13135 -0.024566 0.09505
1563 0.18358 0.21295 0.10751 0.49304 -0.092884 0.43834 -0.13914 -0.026713 0.083045
1564 0.18433 0.26492 0.10302 0.44306 0.11576 0.45755 -0.14326 -0.014728 0.074738
1565 0.16049 0.3423 0.097134 0.39228 0.28068 0.49427 -0.13599 -0.01448 0.05553
1566 0.16077 0.28823 0.11135 0.36237 0.29917 0.50445 -0.13837 0.001438 0.062975
1567 0.14307 0.23427 0.091647 0.38356 0.19447 0.5282 -0.14702 0.014516 0.03475
1568 0.14496 0.12424 0.099471 0.3719 0.11167 0.52352 -0.13839 0.019676 0.04814
1569 0.13309 0.098952 0.080574 0.36125 0.027853 0.63939 -0.12296 0.015959 0.048943
1570 0.14832 0.084213 0.093199 0.57377 0.00097662 0.5843 -0.138 0.05404 0.039061
1571 0.16412 0.068012 0.10126 0.64239 -0.007118 0.64041 -0.13741 0.04708 0.039068
1572 0.12046 0.051342 0.083854 0.58454 -0.041486 0.68321 -0.15139 -0.0055059 0.014832
1573 0.1263 0.053125 0.088349 0.59116 -0.050693 0.55842 -0.16415 0.023332 0.0081615
1574 0.16592 0.12707 0.097123 0.57006 -0.022685 0.51954 -0.12594 0.036291 0.043428
1575 0.18649 0.25461 0.092772 0.51239 -0.027622 0.39668 -0.13447 0.034688 0.044051
1576 0.30091 0.35266 0.079914 0.4034 -0.023073 0.31461 -0.14638 -0.0050921 0.012083
1577 0.36736 0.39039 0.063887 0.37478 -0.038215 0.2856 -0.14891 0.023573 0.010088
1578 0.35763 0.26912 0.061492 0.32736 -0.052714 0.24546 -0.168 -0.0078086 -0.0075925
1579 0.4371 0.24777 0.12369 0.3872 0.005205 0.29988 -0.11967 0.03492 0.050956
1580 0.29868 0.11649 0.069268 0.35353 -0.049723 0.25501 -0.1482 0.0062208 0.0083767
1581 0.2244 0.11411 0.07659 0.33953 -0.032358 0.26023 -0.14371 0.0022787 0.014985
1582 0.1486 0.096809 0.037849 0.31042 -0.061013 0.25628 -0.15146 -0.0026836 -0.002706
1583 0.16336 0.10533 0.057241 0.32606 -0.063904 0.49745 -0.15528 -0.010949 -0.0028563
1584 0.13699 0.084619 0.049136 0.28755 -0.053534 0.58299 -0.14776 -0.016343 -0.023381
1585 0.14007 0.094036 0.057485 0.31197 -0.053941 0.59612 -0.13003 0.0089459 0.0045178
1586 0.15518 0.11064 0.061523 0.31508 -0.056803 0.59135 -0.13193 -0.00076387 0.0034078
1587 0.11852 0.13497 0.039842 0.28175 -0.069245 0.55675 -0.15615 0.0021039 0.0059721
1588 0.13739 0.34847 0.037035 0.29255 -0.050424 0.45492 -0.13586 0.008064 0.073408
1589 0.11562 0.35834 0.055022 0.27655 -0.071095 0.31821 -0.14699 0.0046673 0.11808
1590 0.11991 0.38025 0.050679 0.29099 -0.049376 0.29247 -0.12724 0.013385 0.20968
1591 0.095177 0.35051 0.046495 0.24421 0.0058712 0.2415 -0.15005 0.012719 0.24381
1592 0.10973 0.28268 0.022363 0.25168 0.22518 0.22286 -0.1525 0.0087713 0.1665
1593 0.11133 0.19013 0.055573 0.27909 0.30968 0.24372 -0.11288 0.020131 0.083921
1594 0.072491 0.15201 0.00021931 0.23562 0.28095 0.19547 -0.16476 -0.0012934 0.0097978
1595 0.10651 0.15064 0.039053 0.2459 0.27127 0.21501 -0.13984 0.014791 0.038034
1596 0.073896 0.13287 0.037793 0.24743 0.37402 0.21013 -0.14089 0.0017699 0.02636
1597 0.057175 0.097945 -0.017896 0.18756 0.2203 0.16803 -0.18402 -0.03016 -0.0041003
1598 0.073709 0.1109 0.0048143 0.2046 0.10144 0.18716 -0.15736 0.0028484 0.015749
1599 0.0499 0.1501 0.00069993 0.19627 0.043339 0.16135 -0.14801 -0.020427 -0.0094372
1600 0.031184 0.32927 -0.005336 0.18138 0.021148 0.14469 -0.15382 -0.043186 0.0033147
1601 0.072214 0.41501 0.026204 0.18226 0.02813 0.16396 -0.14376 -0.029404 0.010698
1602 0.032523 0.39887 -0.014143 0.16088 0.014347 0.15119 -0.1609 -0.063864 -0.0065656
1603 0.050627 0.42628 -0.0060382 0.16028 0.0059026 0.14624 -0.13979 -0.034704 0.0020365
1604 0.05529 0.37722 0.0027006 0.17113 0.013862 0.14231 -0.15792 -0.037218 0.010268
1605 0.031676 0.25351 -0.0051725 0.15796 0.0062234 0.12187 -0.15453 -0.038779 -0.011335
1606 0.060241 0.21764 0.011363 0.16252 0.022334 0.12009 -0.13669 -0.016755 0.0063514
1607 0.04046 0.18295 0.018962 0.16159 0.031081 0.12294 -0.13882 -0.030295 -0.0055152
1608 0.034822 0.16256 0.00083238 0.1413 -0.0026583 0.08446 -0.14862 -0.010105 -0.0036772
1609 0.01121 0.14418 -0.00052008 0.13835 0.0020802 0.096689 -0.14382 0.10655 -0.017171
1610 0.0094065 0.14214 -0.018402 0.12375 -0.014811 0.074715 -0.14458 0.12267 -0.031121
1611 0.031178 0.2625 0.027713 0.1404 0.0022098 0.070026 -0.15096 0.19745 -0.0065903
1612 0.0091994 0.40177 -0.0138 0.10261 -0.0087566 0.053763 -0.16226 0.16877 -0.032722
1613 0.013237 0.45569 0.0069366 0.11955 0.002101 0.054363 -0.14536 0.12066 -0.011483
1614 0.0032545 0.46693 -0.0084069 0.13443 -0.01251 0.064827 -0.15211 0.067337 -0.023725
1615 -0.0031052 0.40776 -0.025521 0.11721 -0.013778 0.051383 -0.15114 0.037892 -0.032056
1616 -0.02138 0.31513 -0.016889 0.1181 -0.024636 0.038521 -0.14897 0.019827 -0.035476
1617 -0.025346 0.21662 -0.023927 0.079717 -0.040253 0.022738 -0.16899 0.014296 -0.03962
1618 -0.018495 0.19034 -0.024023 0.10032 -0.040479 0.020825 -0.15439 0.036008 -0.035327
1619 0.0092246 0.18305 0.012563 0.10229 -0.036764 0.025961 -0.14227 0.041377 -0.012837
1620 -0.035915 0.13203 -0.02389 0.058968 -0.049649 0.0066534 -0.16074 0.0014813 0.00588
1621 -0.035399 0.14949 -0.010341 0.078419 -0.02381 0.013247 -0.12743 0.031259 0.080998
1622 -0.019565 0.16171 0.028047 0.080763 -0.030331 0.0086351 -0.13836 0.040912 0.096209
1623 -0.020618 0.16201 0.19436 0.10032 -0.036758 0.0097347 -0.14028 0.044025 0.1113
1624 -0.028104 0.16951 0.30898 0.083039 -0.029356 0.005274 -0.14117 0.1327 0.076586
1625 -0.0065088 0.34288 0.35833 0.094739 0.24326 0.0077429 -0.12628 0.20264 0.066152
1626 -0.00055456 0.44916 0.35963 0.11928 0.31325 0.012782 -0.1106 0.21794 0.026436
1627 -0.011218 0.44873 0.28567 0.079251 0.36283 -0.010909 -0.13144 0.22247 0.00020154
1628 -0.023024 0.43872 0.18397 0.048988 0.33739 -0.0059017 -0.12265 0.13172 0.018912
1629 -0.027788 0.44177 0.12534 0.064252 0.29601 -0.016549 -0.10906 0.12795 0.041637
1630 -0.023647 0.3628 0.080706 0.078968 0.18085 -0.012 -0.053774 0.081412 0.04321
1631 -0.036655 0.24402 0.067287 0.041253 0.071481 -0.051776 -0.036752 0.054906 0.052614
1632 -0.0079079 0.22594 0.08884 0.089003 0.086294 0.0011967 -0.0089752 0.11703 0.13825
1633 -0.032059 0.20417 0.06748 0.05888 0.066474 -0.026936 0.0041723 0.065479 0.15942
1634 -0.046861 0.17013 0.052347 0.064166 0.054181 -0.030361 0.095728 0.069754 0.18636
1635 -0.047279 0.18233 0.02754 0.051847 0.038382 -0.028449 0.14534 0.081683 0.17568
1636 -0.026307 0.17197 0.065955 0.049885 0.057512 -0.042107 0.20132 0.083659 0.12349
1637 -0.044357 0.15617 0.009961 0.02667 0.074953 -0.0438 0.15909 0.095108 0.06995
1638 -0.056535 0.1566 0.062423 0.033558 0.24857 -0.04251 0.16577 0.22336 0.052979
1639 -0.06389 0.15205 0.025627 0.010174 0.37748 -0.050375 0.092479 0.21981 0.054992
1640 -0.062992 0.1365 0.032235 0.028828 0.41466 -0.046959 0.035895 0.23559 0.053892
1641 -0.059239 0.15031 0.033403 0.022819 0.36296 -0.053253 0.0093992 0.2053 0.075549
1642 -0.054777 0.14086 0.029323 0.0074708 0.21332 -0.057575 -0.014594 0.13882 0.092117
1643 -0.073121 0.12394 0.011678 -0.012594 0.12001 -0.059024 -0.02717 0.098186 0.1164
1644 -0.063089 0.15607 0.068195 0.051825 0.10936 -0.051797 -0.0040516 0.11528 0.17476
1645 -0.060902 0.14314 0.17491 0.022077 0.090443 -0.054162 0.043387 0.12179 0.16233
1646 -0.054642 0.13208 0.33991 0.051728 0.09728 -0.067473 0.078269 0.11275 0.20273
1647 -0.058894 0.13813 0.34227 0.041206 0.070002 -0.061275 0.11077 0.10032 0.16849
1648 -0.057213 0.11582 0.37043 0.025779 0.065427 -0.076605 0.1202 0.088211 0.096089
1649 -0.02277 0.13679 0.32831 0.02979 0.09768 -0.062954 0.16207 0.10327 0.08579
1650 -0.051151 0.1142 0.19739 -0.0034551 0.07483 -0.07225 0.12718 0.16713 0.052261
1651 -0.05857 0.10625 0.14477 -0.010143 0.061446 -0.077253 0.097273 0.25983 0.038712
1652 -0.082915 0.076943 0.086083 -0.017176 0.05349 -0.094151 0.031281 0.26021 0.044257
1653 -0.060452 0.071279 0.075579 -0.038591 0.033342 -0.098256 -0.032985 0.2537 0.063714
1654 0.17409 0.096636 0.11001 -0.0095756 0.061853 -0.083067 -0.010487 0.26192 0.11805
1655 0.27775 0.096941 0.093946 0.014043 0.073994 -0.097902 0.0019908 0.22489 0.24064
1656 0.28115 0.0909 0.091899 -0.011691 0.061343 -0.086934 -0.016751 0.16072 0.2728
1657 0.27383 0.077651 0.13049 -0.029294 0.055597 -0.092633 -0.010245 0.14719 0.26276
1658 0.23492 0.066749 0.12778 -0.037867 0.043211 -0.10719 0.0067294 0.13717 0.26579
1659 0.12554 0.078599 0.15068 -0.03406 0.034162 -0.10302 0.068889 0.14121 0.19769
1660 0.062085 0.086723 0.34238 -0.02984 0.031278 -0.1167 0.1822 0.20975 0.14499
1661 0.048048 0.091936 0.42183 -0.02029 0.051906 -0.096604 0.26792 0.29137 0.11485
1662 0.019705 0.069264 0.44329 -0.035772 0.02498 -0.11387 0.31226 0.28773 0.080336
1663 0.026457 0.043528 0.4413 -0.040322 0.044159 -0.10389 0.28606 0.30148 0.077556
1664 0.0098302 0.063246 0.42585 -0.026325 0.013275 0.1672 0.26141 0.3032 0.071021
1665 0.010815 0.069545 0.37557 -0.051191 0.015013 0.19799 0.20456 0.25855 0.078832
1666 -0.023589 0.017051 0.29142 -0.049438 -0.0147 0.045562 0.1146 0.1847 0.1015
1667 -0.0086871 0.048126 0.26667 -0.035416 0.017139 0.0070712 0.099184 0.16482 0.20837
1668 0.018067 0.059856 0.19328 -0.024633 0.037684 -0.027601 0.096538 0.15432 0.25654
1669 -0.0033128 0.039362 0.16103 -0.046263 0.0074465 -0.063243 0.077903 0.1471 0.26897
1670 0.0013204 0.049289 0.15272 -0.047165 -0.024273 -0.077125 0.1684 0.1199 0.24177
1671 0.0007311 0.027037 0.1688 -0.034846 0.0090614 -0.092029 0.3181 0.1339 0.18041
1672 -0.012226 0.033476 0.13085 -0.05701 0.0048038 -0.11293 0.39758 0.18601 0.1384
1673 0.00080093 0.064409 0.15029 -0.037167 0.003861 -0.11575 0.42733 0.27342 0.10942
1674 0.014902 0.060853 0.13448 -0.01663 0.0085072 -0.11429 0.42696 0.32933 0.11629
1675 -0.014322 0.04331 0.11324 -0.058257 -0.012489 -0.13944 0.40492 0.3022 0.097358
1676 -0.015129 0.063621 0.11634 -0.045685 -0.013761 -0.14666 0.30212 0.32555 0.076945
1677 -0.0020488 0.053465 0.13522 -0.028363 0.0090595 -0.16394 0.22292 0.32013 0.093612
1678 -0.023214 0.02666 0.089325 -0.068888 -0.016427 -0.16998 0.15346 0.21742 0.079843
1679 -0.001647 0.051721 0.096798 -0.029668 -0.020196 -0.16551 0.1311 0.20598 0.11264
1680 -0.057423 0.00064444 0.068727 -0.094013 -0.038523 -0.18781 0.08712 0.15065 0.066031
1681 -0.040126 0.020776 0.10055 -0.067257 -0.016126 -0.17789 0.10964 0.14663 0.071578
1682 -0.026171 0.022025 0.093043 -0.055991 -0.01337 -0.17452 0.11192 0.13551 0.082869
1683 -0.03136 0.023571 0.088321 -0.064199 -0.021872 -0.16897 0.12917 0.1377 0.074402
1684 -0.032141 0.016392 0.076281 -0.077442 -0.037838 -0.16548 0.23717 0.14321 0.068399
1685 -0.029694 0.012905 0.10001 -0.068014 -0.010088 -0.16673 0.37076 0.17213 0.077753
1686 0.15154 0.036954 0.0899 -0.052104 -0.017139 -0.16234 0.42609 0.2221 0.089531
1687 0.26066 -0.0022537 0.090157 -0.074784 -0.034766 -0.16681 0.41738 0.29303 0.072982
1688 0.27126 0.012482 0.073195 -0.070969 -0.055146 -0.17625 0.41034 0.32398 0.047924
1689 0.26575 -0.010052 0.064108 -0.079604 -0.050777 -0.17068 0.35104 0.27636 0.040772
1690 0.22471 -0.00273 0.052496 -0.04387 -0.053433 -0.16779 0.25585 0.33178 0.059266
1691 0.15862 0.02554 0.098029 -0.019302 -0.025194 -0.16609 0.19516 0.33202 0.078358
1692 0.060883 -0.013833 0.072812 -0.042094 -0.0382 -0.16851 0.13909 0.23633 0.043751
1693 0.054468 0.00089871 0.061592 -0.026585 -0.050277 -0.16543 0.13729 0.20986 0.040245
1694 0.046631 0.0032645 0.054604 -0.064508 -0.036518 -0.15007 0.13924 0.1909 0.051284
1695 0.023765 -0.018165 0.042949 -0.082809 -0.036215 -0.16558 0.1225 0.15975 0.042233
1696 0.027996 -0.00060666 0.041957 -0.086827 -0.050863 -0.1634 0.12952 0.13868 0.047306
1697 0.0055869 -0.0051471 0.027011 -0.09765 -0.037538 -0.17609 0.17048 0.13326 0.021534
1698 0.02828 0.0080727 0.053109 -0.059343 -0.033587 -0.16344 0.31685 0.15063 0.030091
1699 0.016982 -0.00024375 0.055409 -0.088408 -0.055399 -0.15939 0.3909 0.1305 0.032052
1700 0.025048 0.0010612 0.039801 -0.083576 -0.040756 -0.16349 0.41236 0.15545 0.03754
1701 -0.0044319 -0.018026 0.046099 -0.094903 -0.046905 -0.16567 0.41621 0.13448 0.025107
1702 0.011021 -0.0079362 0.03598 -0.087474 -0.051283 -0.17067 0.38392 0.14874 0.0090206
1703 -0.0019855 -0.001129 0.046834 -0.080745 -0.026348 -0.15981 0.324 0.15741 0.015766
1704 0.0046621 -0.020185 0.025636 -0.11084 -0.057823 -0.17831 0.19032 0.12786 0.015083
1705 -0.00090665 -0.018665 0.016872 -0.092689 -0.053493 -0.17732 0.16775 0.11235 0.013451
1706 -0.0051745 -0.00099586 0.043959 -0.089697 -0.046701 -0.16235 0.153 0.10483 0.014339
1707 -0.014926 -0.031588 0.036113 -0.098348 -0.059431 -0.16967 0.15502 0.10471 0.00061105
1708 -0.022385 -0.046132 -0.001811 -0.11624 -0.08191 -0.18144 0.13168 0.095589 -0.0061024
1709 -0.0076149 -0.018947 0.022055 -0.12128 -0.048108 -0.17211 0.13514 0.10323 0.0060456
1710 -0.04192 -0.024954 0.01527 -0.10482 -0.064 -0.18084 0.17301 0.092119 -0.0032248
1711 -0.023586 -0.013201 0.025798 -0.091433 -0.05406 -0.16604 0.28001 0.078457 0.0031691
1712 -0.039003 -0.049124 0.013891 -0.11028 -0.072673 -0.1729 0.37997 0.082225 -0.019325
1713 -0.014991 -0.016958 0.023367 -0.10483 -0.058533 -0.14785 0.48557 0.099875 -0.0025047
1714 0.15059 -0.022065 0.021766 -0.098989 -0.064364 -0.16585 0.43519 0.089576 -0.018958
1715 0.24191 -0.029402 0.015807 -0.11596 -0.064634 -0.14703 0.43746 0.076637 -0.011477
1716 0.2592 -0.051985 0.0074144 -0.12692 -0.094197 0.0098017 0.32106 0.061578 -0.03791
1717 0.28861 -0.04835 0.0048378 -0.13097 -0.078697 0.12768 0.24519 0.070721 -0.018239
1718 0.28539 -0.035978 -0.0078094 -0.11702 -0.077921 0.19817 0.17633 0.070194 -0.021684
1719 0.21259 -0.036624 0.0026134 -0.12092 -0.088444 0.18603 0.1481 0.047687 -0.045974
1720 0.11099 -0.05527 -0.01477 -0.12238 -0.10859 0.14087 0.15819 0.038821 -0.057149
1721 0.08639 -0.033673 0.015692 -0.10995 -0.082375 0.065993 0.13622 0.059217 -0.032085
1722 0.061993 -0.063868 0.0013305 -0.11768 -0.060409 -0.026751 0.15813 0.060762 -0.017549
1723 0.038893 -0.057801 0.0038822 -0.13493 -0.070639 -0.064022 0.14698 0.058812 -0.042071
1724 0.039981 -0.071196 -0.040726 -0.12435 -0.09114 -0.075574 0.12746 0.03894 -0.037926
1725 0.022596 -0.059737 -0.025419 -0.12848 -0.085438 -0.098717 0.13433 0.042742 -0.049196
1726 0.052088 -0.048783 -0.01058 -0.10791 -0.064041 -0.078315 0.14326 0.059085 -0.033302
1727 0.027083 -0.049479 -0.015718 -0.12622 -0.07941 -0.097778 0.13617 0.034142 -0.056799
1728 0.055296 -0.064009 0.0036581 -0.11561 -0.080659 -0.092888 0.1234 0.0080418 -0.043958
1729 0.057704 -0.044844 -0.029404 -0.13135 -0.085245 -0.10195 0.1058 0.033008 -0.045615
1730 0.27819 -0.032555 0.022073 -0.094172 -0.072989 -0.077916 0.12574 0.0458 7.3217e-05
1731 0.31993 -0.060536 -0.023503 -0.13026 -0.095764 -0.11165 0.08998 0.015056 -0.057032
1732 0.30063 -0.04863 -0.0099502 -0.11863 -0.080684 -0.11418 0.094254 0.042485 -0.037807
1733 0.29112 -0.059999 -0.020146 -0.12912 -0.072399 -0.096317 0.092404 0.036358 -0.056259
1734 0.32186 -0.031057 0.019315 -0.10855 -0.042691 -0.081136 0.11269 0.052403 -0.022636
1735 0.20258 -0.053635 -0.02603 -0.15266 -0.069647 -0.10637 0.071556 0.010046 -0.053842
1736 0.15129 -0.050419 -0.010319 -0.098409 -0.045864 -0.10056 0.070845 0.033185 -0.043439
1737 0.1127 -0.049092 -0.00057017 -0.11217 0.0033182 -0.11207 0.072672 0.023135 -0.060522
1738 0.1073 -0.059935 -0.010215 -0.12867 0.16632 -0.11832 0.058115 0.016748 -0.051599
1739 0.1089 -0.058542 -0.017112 -0.12381 0.18633 -0.11695 0.051906 0.031445 -0.036898
1740 0.061706 -0.047989 -0.044381 -0.15504 0.14171 -0.1267 0.047696 -0.0065915 -0.059541
1741 0.074869 -0.056822 -0.010253 -0.11084 0.045986 -0.12548 0.034021 0.0009678 -0.052039
1742 0.064862 -0.066007 -0.013096 -0.11804 -0.022577 -0.12782 0.041485 0.0057015 -0.064236
1743 0.085548 -0.059996 -0.011743 -0.11402 -0.04474 -0.12038 0.03516 0.017983 -0.046316
1744 0.060132 -0.024282 0.0037241 -0.1232 -0.028165 -0.12405 0.053609 0.012885 -0.054933
1745 0.05089 -0.043839 0.0023679 -0.11752 -0.050329 -0.12346 0.040964 0.017633 -0.067276
1746 0.048423 -0.05569 -0.038966 -0.13831 -0.058039 -0.13736 0.031062 0.023879 -0.05309
1747 0.045778 -0.069743 -0.040211 -0.12163 -0.06544 -0.15171 0.025198 0.0003915 -0.073056
1748 0.065429 -0.059318 0.011332 -0.1109 -0.04316 -0.13501 0.031479 -0.00043585 -0.056566
1749 0.052187 -0.060058 -0.013817 -0.11533 -0.067732 -0.13954 0.020592 0.00069191 -0.071456
1750 0.0097837 -0.083894 -0.044996 -0.13995 -0.090314 -0.1584 -0.0064512 -0.024575 -0.10856
1751 0.032537 -0.072488 -0.023736 -0.13057 -0.080572 -0.16712 0.0047124 -0.020132 -0.079385
1752 0.017401 -0.056198 -0.022808 -0.10907 -0.06425 -0.15094 0.024827 -0.0056694 -0.067388
1753 0.0068881 -0.10076 -0.033012 -0.12866 -0.070709 -0.15316 0.0070479 -0.018375 -0.081263
1754 -0.0013968 -0.086432 -0.023578 -0.10548 -0.081112 -0.16761 -0.015558 -0.036834 -0.084694
1755 0.010209 -0.076727 -0.021498 -0.074895 -0.092074 -0.16471 -0.029174 -0.02519 -0.099095
1756 0.0062115 -0.086835 -0.035035 -0.024046 -0.079086 -0.15159 -0.020963 -0.033398 -0.093425
1757 0.023958 -0.054544 -0.0073032 0.13697 -0.047734 -0.14832 0.013103 0.0027742 -0.051859
1758 -0.0066748 -0.071794 -0.011326 0.12932 -0.067958 -0.15765 -0.015355 -0.023373 -0.096267
1759 0.022306 -0.057659 0.0064323 0.16362 -0.079926 -0.15754 -0.016608 -0.020275 -0.084043
1760 -0.002449 -0.066609 -0.015015 0.10904 -0.076985 -0.15886 -0.013201 -0.0059123 -0.087394
1761 0.0047726 -0.068015 -0.01948 -0.017675 -0.083301 -0.15824 -0.029072 -0.0074664 -0.080042
1762 0.0099459 -0.07077 -0.012167 -0.038353 -0.080694 -0.15958 -0.014903 -0.0087796 -0.070413
1763 -0.0042386 -0.052688 -0.022745 -0.062238 -0.07996 -0.14169 -0.0050452 -0.018488 -0.077813
1764 -0.041815 -0.074605 -0.039771 -0.095251 -0.083853 -0.16415 -0.02492 -0.035396 -0.097864
1765 -0.0059072 -0.066002 -0.028576 -0.051488 -0.081682 -0.15419 -0.031036 -0.011638 -0.080923
1766 -0.048566 -0.091494 -0.056319 -0.10585 -0.11736 -0.18182 -0.068302 -0.044909 -0.11468
1767 -0.002802 -0.058518 -0.026335 -0.053308 -0.079327 -0.16482 -0.034141 -0.014826 -0.081954
1768 -0.019478 -0.064557 -0.041723 -0.076596 -0.11045 -0.16746 -0.04718 -0.02573 -0.087939
1769 -0.040507 -0.094117 -0.024167 -0.078863 -0.096209 -0.17684 -0.047355 -0.046527 -0.090147
1770 -0.01455 -0.068136 -0.02242 -0.063909 -0.076957 -0.15096 -0.030188 -0.025524 -0.086225
1771 -0.035277 -0.073379 -0.034267 -0.083914 -0.084771 -0.16188 -0.049115 -0.027276 -0.086917
1772 -0.030923 -0.050605 -0.033309 -0.059213 -0.067634 -0.16622 -0.015154 0.0017262 -0.064201
1773 -0.046058 -0.070956 -0.0328 -0.081542 -0.079002 -0.15546 -0.032677 -0.042093 -0.090897
1774 -0.016751 -0.07485 -0.0041642 -0.054784 -0.080573 -0.16299 -0.029587 -0.026932 -0.063931
1775 -0.045732 -0.088714 -0.02504 -0.083249 -0.10184 -0.16831 -0.043668 -0.049201 -0.10579
1776 0.0056641 -0.054964 -0.0053291 -0.043105 -0.077066 -0.15962 -0.046952 -0.0051961 -0.077487
1777 0.17563 -0.067872 -0.029752 -0.09281 -0.091944 -0.1687 -0.04737 -0.044285 -0.090888
1778 0.27318 -0.066567 -0.038844 -0.078066 -0.089441 -0.16859 -0.056088 -0.036139 -0.083029
1779 0.29024 -0.08007 -0.015803 -0.086365 -0.095122 -0.17137 -0.049858 -0.032776 -0.094113
1780 0.27727 -0.10298 -0.05183 -0.11682 -0.10196 -0.17458 -0.077208 -0.05364 -0.12005
1781 0.27974 -0.08537 -0.025854 -0.093403 -0.087631 -0.17734 -0.064995 -0.033017 -0.09113
1782 0.19861 -0.075115 -0.051015 -0.086971 -0.092978 -0.16308 -0.061078 -0.040686 -0.092793
1783 0.10711 -0.05925 -0.013187 -0.077467 -0.088284 -0.14653 -0.046936 -0.016925 -0.095936
1784 0.071334 -0.075759 -0.020212 -0.088189 -0.08395 -0.15184 -0.063339 -0.019637 -0.078431
1785 0.047971 -0.093289 -0.05415 -0.097021 -0.10787 -0.1654 -0.072412 -0.053239 -0.097698
1786 0.073057 -0.065128 -0.021425 -0.087586 -0.081631 -0.16039 -0.053484 -0.030541 -0.091413
1787 0.018023 -0.098021 -0.071769 -0.10801 -0.11908 -0.17676 -0.08233 -0.039729 -0.10575
1788 0.050476 -0.050992 -0.028649 -0.091431 -0.078898 -0.062839 -0.050564 -0.027952 -0.081565
1789 0.036739 -0.093947 -0.053661 -0.10039 -0.12234 0.13659 -0.076469 -0.036754 -0.10454
1790 0.03862 -0.085595 -0.040636 -0.094905 -0.070861 0.23762 -0.038965 -0.023221 -0.044511
1791 0.029207 -0.08207 -0.040491 -0.11502 -0.096621 0.31143 -0.024803 -0.039991 -0.010609
1792 0.025899 -0.088524 -0.045419 -0.11261 -0.10531 0.25308 -0.040024 -0.035816 0.030744
1793 0.0040053 -0.095419 -0.044857 -0.10917 -0.090089 0.1888 -0.024302 -0.044392 0.028994
1794 0.012663 -0.065822 -0.014366 -0.092463 -0.082051 0.040774 -0.018748 -0.028883 0.020533
1795 0.0030445 -0.095245 -0.047248 -0.11327 -0.10924 -0.015003 -0.019007 -0.036574 -0.055062
1796 0.015117 -0.078186 -0.030608 -0.097042 -0.10301 -0.04302 -0.020028 -0.037543 -0.055319
1797 0.15035 -0.10329 -0.055085 -0.1273 -0.10596 -0.064969 -0.017104 -0.06049 -0.068241
1798 0.24811 -0.096354 -0.066228 -0.12172 -0.11829 -0.067695 -0.026911 -0.058406 -0.081998
1799 0.29628 -0.10803 -0.0628 -0.10083 -0.098139 -0.058183 -0.015566 -0.056539 -0.074101
1800 0.29346 -0.082124 -0.044911 -0.10886 -0.078353 -0.050518 -0.017455 -0.039394 -0.069545
1801 0.31337 -0.073326 -0.031936 -0.086483 0.18143 -0.027727 -0.049012 -0.025862 -0.059402
1802 0.21 -0.092143 -0.036758 -0.11027 0.28163 0.12044 -0.059797 -0.054234 -0.075011
1803 0.10389 -0.10502 -0.056776 -0.12276 0.30388 0.26848 -0.07212 -0.052371 -0.06519
1804 0.067643 -0.097357 -0.063136 -0.12776 0.31425 0.31349 -0.069356 -0.056246 -0.078447
1805 0.056002 -0.11091 -0.044557 -0.080432 0.33726 0.38486 -0.070153 -0.044087 -0.05928
1806 0.073437 -0.1012 -0.033267 -0.031777 0.27452 0.39513 -0.043698 -0.058854 -0.053448
1807 0.06948 -0.084756 -0.021829 0.14089 0.20081 0.33237 -0.06114 -0.047959 -0.062158
1808 0.065495 -0.10804 -0.022875 0.15962 0.10272 0.20957 -0.043531 -0.040947 -0.064694
1809 0.025278 -0.11714 -0.049881 0.12804 0.044075 0.11183 -0.034437 -0.07013 -0.096934
1810 0.058743 -0.086701 -0.010452 0.16223 0.061069 0.074498 -0.029215 -0.031203 -0.046936
1811 0.068942 -0.11996 -0.047167 0.064215 0.016855 0.043997 -0.04909 -0.051867 -0.057676
1812 0.24204 -0.091531 -0.035064 -0.0057733 0.017943 0.052891 -0.037297 -0.038376 -0.057761
1813 0.30432 -0.11263 -0.032437 -0.050091 0.013386 0.039122 -0.057469 -0.050323 -0.07344
1814 0.34548 -0.10073 -0.02123 -0.054423 0.0094153 0.023414 -0.088669 -0.063436 -0.088998
1815 0.38569 -0.11295 0.084123 -0.047442 0.062116 0.14141 -0.068335 -0.049668 -0.07648
1816 0.31182 -0.088996 0.2188 -0.035192 0.35977 0.36954 -0.047535 -0.053828 -0.078011
1817 0.2028 -0.090876 0.27531 -0.039715 0.41236 0.43368 -0.049175 -0.050116 -0.068812
1818 0.1219 -0.088333 0.26314 -0.053469 0.40737 0.47325 -0.052077 -0.044841 -0.083798
1819 0.12131 -0.086857 0.28816 -0.026661 0.46569 0.4504 -0.004238 -0.050438 -0.071909
1820 0.11835 -0.098658 0.15005 0.011977 0.40984 0.41606 -0.0065657 -0.0465 0.0016405
1821 0.07485 -0.093812 0.061614 0.017171 0.48563 0.36719 0.0012115 -0.059136 0.054242
1822 0.10443 -0.085042 0.055493 0.075774 0.48163 0.2254 0.024623 -0.034932 0.20381
1823 0.07956 -0.10563 0.051533 0.17416 0.48872 0.14184 -0.022208 -0.057165 0.23117
1824 0.070916 -0.11056 0.048495 0.239 0.52886 0.10105 -0.038222 -0.055457 0.24679
1825 0.077968 -0.092914 0.059351 0.26092 0.57449 0.10291 -0.03124 -0.046065 0.19257
1826 0.092086 -0.089241 0.053519 0.28079 0.50032 0.083556 -0.048078 -0.049808 0.092161
1827 0.08226 -0.070227 0.071561 0.29986 0.57685 0.085811 -0.019078 -0.030096 0.042556
1828 0.067722 -0.085174 0.06063 0.18981 0.55828 0.098342 -0.033032 -0.034273 0.015598
1829 0.06029 -0.078442 0.062635 0.11138 0.5354 0.075922 -0.028474 -0.029714 0.010616
1830 0.04412 -0.098189 0.031125 0.056547 0.57457 0.079157 -0.0049705 -0.055759 -0.0017077
1831 0.077765 -0.1064 0.028902 0.038956 0.56928 0.28288 -0.0025461 -0.059718 -0.016506
1832 0.2405 -0.087922 0.047346 0.055238 0.60468 0.44151 0.079466 -0.037713 -0.0038003
1833 0.32982 -0.076236 0.016108 0.016503 0.55454 0.44008 0.11138 -0.054364 -0.018348
1834 0.338 -0.082426 0.050644 0.039975 0.60964 0.49156 0.17068 -0.054872 -0.0049558
1835 0.30293 -0.11168 0.028505 0.034215 0.60957 0.44099 0.15103 -0.06561 -0.021828
1836 0.27566 -0.093041 0.029295 0.084845 0.61818 0.40661 0.1109 -0.059366 0.038075
1837 0.17154 -0.036954 0.022536 0.11263 0.66068 0.2907 0.046058 -0.050843 0.092214
1838 0.11885 0.18644 0.042385 0.25854 0.65044 0.20009 0.046254 -0.055941 0.12101
1839 0.1077 0.22526 0.042562 0.31444 0.64574 0.15522 0.030828 -0.058185 0.12296
1840 0.10746 0.22346 0.028622 0.34404 0.62931 0.13346 0.0035241 -0.057897 0.10896
1841 0.083496 0.17652 0.040332 0.34577 0.66106 0.1 -0.0041396 -0.04965 0.07046
1842 0.081691 0.038521 0.019863 0.29927 0.71889 0.11332 0.013889 -0.062359 0.013344
1843 0.073155 -0.016745 0.0047277 0.22461 0.65654 0.10706 0.01371 -0.064329 0.011592
1844 0.09301 0.0079067 0.014425 0.17054 0.65764 0.11393 0.083121 -0.03643 0.016671
1845 0.047517 -0.010961 0.0010927 0.10937 0.63121 0.07325 0.072461 -0.058975 -0.015187
1846 0.051721 -0.020441 -0.020995 0.089975 0.66008 0.064428 0.053197 -0.081805 -0.017838
1847 0.034595 -0.031749 0.00076581 0.066715 0.65352 0.068973 0.056752 -0.062469 0.0013587
1848 0.029704 -0.034752 -0.0092387 0.078124 0.65909 0.069109 0.046274 -0.056256 -0.0058476
1849 0.032514 -0.040189 -0.0092742 0.065464 0.6766 0.039455 0.015787 -0.068538 -0.019784
1850 0.041809 -0.015035 -0.00027159 0.09473 0.67619 0.063139 -0.0027443 -0.066441 0.032927
1851 0.066322 -0.026505 -0.01059 0.11555 0.66959 0.056351 -0.01946 -0.067696 0.10536
1852 0.029302 -0.021914 -3.1782e-05 0.18996 0.65236 0.047172 -0.035865 -0.079817 0.11589
1853 0.050645 -0.0086785 0.030394 0.37526 0.64025 0.050889 -0.029577 -0.037191 0.17319
1854 0.034952 -0.025237 0.025589 0.39219 0.64809 0.03564 -0.02275 -0.057353 0.23986
1855 0.0086195 -0.030312 0.0010218 0.40402 0.6407 0.012107 -0.026507 -0.062106 0.23564
1856 0.024613 -0.027527 0.021166 0.4285 0.70202 0.010738 -0.020848 -0.055664 0.22848
1857 0.0088285 -0.042834 0.017256 0.35441 0.68955 0.009432 -0.043817 -0.062209 0.13802
1858 -0.0060089 -0.047481 0.0044064 0.30358 0.63349 -0.0080396 -0.056109 -0.072458 0.069999
1859 -0.012323 -0.05446 0.014728 0.20126 0.64303 -0.0058417 -0.041402 -0.060037 0.047698
1860 -0.00092411 -0.043811 0.10588 0.17587 0.60229 -0.0039867 -0.046034 -0.052786 0.052282
1861 -0.0049024 -0.067393 0.13288 0.16157 0.62004 -0.021667 -0.051356 -0.076397 0.018906
1862 -0.00017759 -0.070584 0.1961 0.14755 0.69269 -0.040154 -0.059817 -0.068941 0.026512
1863 -0.014658 -0.033213 0.3218 0.15601 0.69083 -0.0071603 -0.038571 -0.046611 0.049089
1864 0.0037224 -0.049224 0.28303 0.14234 0.61656 -0.034505 -0.046218 -0.058117 0.051283
1865 -0.010861 -0.047667 0.24248 0.14464 0.56035 -0.028238 -0.048632 -0.053024 0.092018
1866 0.011962 -0.035723 0.16908 0.15204 0.54409 -0.037986 -0.055801 -0.042143 0.14979
1867 -0.015716 -0.055687 0.082862 0.12733 0.56331 -0.031637 -0.062015 -0.057198 0.16023
1868 -0.011706 -0.051809 0.079227 0.13007 0.51522 -0.045061 -0.056927 -0.048241 0.20639
1869 -0.033308 -0.074411 0.037603 0.097491 0.52729 -0.071752 -0.07968 -0.091718 0.25354
1870 -0.033421 -0.060257 0.04314 0.11405 0.52146 -0.053599 -0.060135 -0.062278 0.25102
1871 -0.018205 -0.056243 0.029912 0.097443 0.52554 -0.069526 -0.072579 -0.053832 0.26069
1872 -0.024724 -0.034318 0.067523 0.11506 0.59541 -0.059395 -0.08551 -0.043636 0.22989
1873 -0.02856 -0.066181 0.051389 0.090033 0.59113 -0.071389 -0.070744 -0.078021 0.13297
1874 -0.016246 -0.048047 0.052762 0.10545 0.53812 -0.050961 -0.073691 -0.036721 0.11719
1875 -0.0073715 -0.042506 0.047692 0.093173 0.50177 -0.065726 -0.083947 -0.054953 0.074129
1876 -0.031319 -0.066888 0.030942 0.085807 0.44857 -0.081367 -0.094142 -0.078422 0.063363
1877 -0.050699 -0.03764 0.040085 0.10394 0.48065 -0.058896 -0.078274 -0.05147 0.085077
1878 -0.047062 -0.074899 0.040941 0.073502 0.4317 -0.080345 -0.097864 -0.07762 0.055715
1879 -0.053241 -0.075534 0.027359 0.078892 0.42925 -0.09455 -0.10025 -0.068742 0.089419
1880 -0.05784 -0.076301 0.034661 0.066447 0.4041 -0.09052 -0.09562 -0.073298 0.14738
1881 -0.049766 -0.067037 0.0042345 0.072424 0.38407 -0.099814 -0.097063 -0.065485 0.15901
1882 -0.077157 -0.085738 0.0052084 0.026623 0.39302 -0.1291 -0.11148 -0.095395 0.16563
1883 -0.052228 -0.063161 0.049807 0.051546 0.39146 -0.10173 -0.10168 -0.00010783 0.255
1884 -0.058833 -0.067325 0.010654 0.04325 0.39807 -0.10262 -0.097284 0.12278 0.31935
1885 -0.061307 -0.07132 0.039261 0.048216 0.39415 -0.10175 -0.10491 0.15417 0.31512
1886 -0.063638 -0.060819 0.032274 0.035618 0.36934 -0.12367 -0.10488 0.18471 0.30624
1887 -0.05346 -0.055389 0.075704 0.068056 0.39006 -0.098593 -0.090144 0.20749 0.24434
1888 -0.060079 -0.079146 0.074752 0.040334 0.34245 -0.12216 -0.10295 0.17343 0.16828
1889 -0.10011 -0.077492 0.10029 0.040557 0.3283 -0.12041 -0.11979 0.12391 0.097895
1890 -0.070438 -0.071595 0.15269 0.04144 0.33933 -0.13449 -0.13568 0.082673 0.1072
1891 -0.072721 -0.062917 0.193 0.095432 0.30098 -0.14859 -0.11786 0.053053 0.11147
1892 -0.081492 -0.091697 0.1738 0.13668 0.31398 -0.14686 -0.13555 0.014989 0.070306
1893 -0.079643 -0.074854 0.1416 0.19658 0.32035 -0.13872 -0.13399 0.022646 0.091965
1894 -0.076299 -0.066783 0.068582 0.24195 0.31219 -0.13952 -0.11357 -0.0056887 0.095334
1895 -0.085205 -0.091815 0.068608 0.29391 0.29338 -0.14966 -0.113 -0.0077708 0.14311
1896 -0.056076 -0.067734 0.057719 0.34278 0.31236 -0.14714 -0.099453 -0.015683 0.17263
1897 -0.081227 -0.061171 0.072229 0.33312 0.31128 -0.14678 -0.12167 0.0062404 0.21157
1898 -0.061618 -0.076462 0.058085 0.27495 0.29655 -0.13997 -0.10987 -1.7171e-05 0.25359
1899 -0.10256 -0.088001 0.025575 0.14071 0.27367 -0.15005 -0.1271 -0.049238 0.30203
1900 -0.092335 -0.086597 0.039426 0.11003 0.25798 -0.15694 -0.11847 -0.0204 0.31608
1901 -0.075713 -0.053768 0.068852 0.11013 0.28535 -0.14417 -0.10341 0.0039471 0.27223
1902 -0.090876 -0.072849 0.030525 0.079826 0.23134 -0.15478 -0.12697 0.00078868 0.16409
1903 -0.091832 -0.085836 0.053067 0.074186 0.2574 -0.14195 -0.13578 -0.010378 0.12537
1904 -0.10983 -0.087613 0.018383 0.066072 0.21493 -0.15931 -0.13202 -0.046446 0.081236
1905 -0.10364 -0.090878 0.0259 0.12349 0.22578 -0.15858 -0.1516 -0.028647 0.086008
1906 -0.11419 -0.084009 0.010188 0.13796 0.21442 -0.16115 -0.1494 -0.039802 0.059878
1907 -0.080375 -0.063181 0.057664 0.21696 0.22324 -0.14213 -0.12715 -0.0071325 0.10849
1908 -0.084393 -0.063025 0.065466 0.2529 0.22122 -0.15244 -0.1447 -0.0072836 0.092717
1909 -0.06072 0.05857 0.079823 0.29788 0.21592 -0.13603 -0.097639 0.0029009 0.099422
1910 -0.094727 0.18823 0.034967 0.29527 0.19861 -0.1725 -0.1458 -0.0023598 0.10985
1911 -0.059121 0.2767 0.068451 0.27805 0.22353 -0.14213 -0.11139 -0.014343 0.15054
1912 -0.08024 0.26013 0.050145 0.24084 0.19848 -0.1388 -0.13185 0.0075551 0.17244
1913 -0.088927 0.16181 0.025105 0.15142 0.18736 -0.14689 -0.1312 -0.022704 0.25475
1914 -0.099701 0.038033 0.019048 0.13917 0.18711 -0.16589 -0.13567 -0.039889 0.31184
1915 -0.098861 0.0006472 0.01098 0.12255 0.16302 -0.17179 -0.1396 -0.0285 0.31492
1916 -0.097813 -0.01705 0.013512 0.14785 0.18019 -0.16926 -0.13777 -0.033321 0.2322
1917 -0.10737 -0.019563 0.01162 0.19557 0.14905 -0.15048 -0.15605 -0.059677 0.13686
1918 -0.1044 -0.02052 0.023232 0.23695 0.16902 -0.1494 -0.13839 -0.02752 0.11735
1919 -0.093116 -0.024792 0.015255 0.26928 0.15038 -0.16894 -0.14993 -0.039604 0.084232
1920 -0.093335 -0.0487 0.01053 0.24642 0.14274 -0.16978 -0.14452 -0.048287 0.085695
1921 0.13594 -0.033372 0.032414 0.31134 0.15006 -0.1503 -0.14417 -0.042581 0.081477
1922 0.20121 -0.03336 0.039016 0.29514 0.12497 -0.17519 -0.13341 -0.046916 0.071782
1923 0.24603 -0.053895 0.026968 0.2679 0.1323 -0.15987 -0.14125 -0.042951 0.053183
1924 0.28636 -0.041645 0.0048329 0.23857 0.088088 -0.18345 -0.15569 0.035985 0.061251
1925 0.24165 -0.025748 0.0094049 0.19756 0.12173 -0.17314 -0.14834 0.13506 0.07329
1926 0.1909 -0.021983 0.010966 0.19874 0.13738 -0.14885 -0.12762 0.14519 0.066634
1927 0.081373 -0.013373 0.0043079 0.14687 0.14157 -0.16951 -0.13923 0.126 0.056545
1928 0.048 -0.054467 -0.015729 0.10912 0.10081 -0.1846 -0.15774 0.07669 0.047033
1929 0.012174 -0.049483 -0.011094 0.10222 0.098496 -0.15911 -0.12203 0.033193 0.048951
1930 0.047501 -0.039499 -0.00018626 0.13901 0.11288 -0.14125 -0.10555 0.042558 0.050922
1931 0.021617 -0.04937 -0.010072 0.098188 0.11239 -0.16382 -0.082844 0.017322 0.057023
1932 0.031472 -0.04268 0.0091783 0.11801 0.11144 -0.1677 0.014255 0.01655 0.050585
1933 0.13157 -0.043162 0.015517 0.10318 0.10506 -0.16945 0.11323 0.018945 0.058793
1934 0.25886 -0.04532 0.0089084 0.086535 0.087437 -0.16554 0.12799 0.041026 0.044294
1935 0.2958 -0.060844 -0.0082051 0.066565 0.069403 -0.17927 0.15786 0.03078 0.042059
1936 0.29082 -0.04191 0.0069205 0.092824 0.087102 -0.17146 0.13874 0.045287 0.040635
1937 0.27461 -0.061087 -0.017441 0.067044 0.071382 -0.16582 0.078816 0.092354 0.029511
1938 0.21297 -0.067048 -0.018655 0.068206 0.059848 -0.18752 -0.023308 0.19093 0.01832
1939 0.15994 -0.043465 0.0088711 0.089618 0.091326 -0.15228 -0.051407 0.2308 0.040565
1940 0.096511 -0.049481 -0.011568 0.073656 0.071398 -0.16025 -0.070731 0.22942 0.027034
1941 0.057408 -0.087596 -0.035853 0.032065 0.07577 -0.16531 -0.10462 0.17367 0.0037393
1942 0.05908 -0.075522 -0.050308 0.043125 0.047103 -0.18885 -0.10377 0.13398 0.015715
1943 0.044507 -0.065144 -0.0096124 0.055125 0.054272 -0.15627 -0.090483 0.085817 0.011524
1944 0.068454 -0.045094 -0.0039216 0.059552 0.060288 -0.16233 -0.068464 0.088885 0.023672
1945 0.025481 -0.079463 -0.037317 0.0091775 0.030958 -0.16157 -0.10076 0.036913 -0.011377
1946 0.070209 -0.074928 -0.019752 0.017269 0.057735 0.025277 -0.079009 0.050919 0.0070472
1947 0.22105 -0.071871 -0.032973 0.035191 0.047554 0.11977 -0.070182 0.055019 0.006849
1948 0.32088 -0.071009 -0.041603 0.026985 0.047503 0.22054 -0.060861 0.046873 0.045597
1949 0.32963 -0.060308 -0.019006 0.04045 0.054633 0.27479 -0.032899 0.056762 0.12322
1950 0.38672 -0.050322 0.01239 0.044561 0.057378 0.24476 0.052473 0.074471 0.19031
1951 0.28727 -0.082804 -0.024834 0.01732 0.038006 0.15254 0.15488 0.058363 0.27169
1952 0.17711 -0.079697 -0.03456 -0.00019857 0.022494 0.014732 0.23017 0.038816 0.26967
1953 0.11886 -0.069171 -0.016503 0.010045 0.045358 -0.023135 0.2181 0.049137 0.27128
1954 0.11229 -0.069099 -0.008248 0.027784 0.045677 -0.042694 0.22029 0.066374 0.20131
1955 0.10719 -0.051264 -0.019479 0.0028813 0.036496 -0.073353 0.19321 0.066418 0.10099
1956 0.096972 0.079926 -0.020529 0.019296 0.061763 -0.056718 0.18378 0.083181 0.069293
1957 0.069049 0.18789 -0.023515 -0.0032996 0.037815 -0.069962 0.1138 0.06057 0.046471
1958 0.099951 0.25582 -0.014931 -0.005148 0.047082 -0.06231 0.091457 0.07187 0.037293
1959 0.11771 0.26665 -0.037012 -0.021986 0.022437 -0.072151 0.062994 0.058353 0.040972
1960 0.29434 0.21773 -0.037304 -0.019324 0.023808 0.0066481 0.052528 0.064293 0.027249
1961 0.3504 0.07377 -0.020692 -0.013993 0.05064 0.1846 0.072359 0.060406 0.012629
1962 0.3596 0.0063605 -0.036383 -0.036295 0.02204 0.26984 0.11126 0.064431 0.014954
1963 0.34997 -0.0050058 -0.042192 -0.031307 0.030372 0.33016 0.1442 0.042519 0.0053562
1964 0.3452 -0.024155 -0.049762 -0.033321 0.019077 0.3277 0.21313 0.055969 0.028599
1965 0.26835 -0.0049999 -0.010356 -0.0069044 0.015358 0.25111 0.34267 0.041135 0.073561
1966 0.19093 -0.011803 -0.027851 -0.025067 0.013285 0.0816 0.37339 0.057757 0.13763
1967 0.14571 -0.011853 -0.016168 -0.011587 0.030396 0.026786 0.39514 0.028083 0.18437
1968 0.14424 -0.0030603 -0.028937 -0.012408 0.002641 0.016133 0.38706 0.022188 0.21671
1969 0.10358 -0.025453 -0.045808 -0.045958 -0.017809 -0.028865 0.29533 -0.0050636 0.16363
1970 0.11993 -0.019692 -0.0085419 -0.013249 -0.0081756 0.0038492 0.20744 0.013433 0.17238
1971 0.093925 -0.015975 -0.042854 -0.058344 -0.030773 -0.025096 0.09683 0.0033639 0.086586
1972 0.10789 -0.012971 -0.015207 -0.0094039 -0.00063709 -0.0039633 0.076957 -0.009251 0.069628
1973 0.13026 -0.001358 -0.0026683 -0.021478 -0.008475 0.0042156 0.083439 0.015184 0.056218
1974 0.23227 -0.025543 -0.027313 -0.052874 -0.035867 -0.0011599 0.056507 -0.010386 0.040623
1975 0.37431 -0.016354 -0.017302 -0.034801 -0.005859 0.087423 0.056421 0.00098289 0.058066
1976 0.3995 -0.036709 -0.012987 -0.03349 -0.026114 0.29226 0.041822 -0.0073001 0.064597
1977 0.44174 -0.001529 -0.014031 -0.047305 -0.017448 0.34907 0.055379 -0.00076744 0.11378
1978 0.37962 -0.017334 -0.035695 -0.066135 -0.038207 0.35868 0.050047 -0.018831 0.15304
1979 0.3671 -0.029378 -0.016125 -0.037334 -0.035709 0.37591 0.049125 -0.0019361 0.27822
1980 0.22402 -0.034334 -0.033732 -0.06772 -0.017517 0.41583 0.046915 -0.018014 0.29153
1981 0.1803 -0.025537 -0.011025 -0.047126 -0.031081 0.44713 0.047486 -0.020184 0.30522
1982 0.14456 -0.05658 -0.042828 -0.054394 -0.036937 0.42584 0.020095 -0.022175 0.25079
1983 0.16288 -0.029216 -0.022805 -0.072761 -0.04125 0.32482 0.16475 -0.024671 0.18397
1984 0.13976 -0.019843 -0.00036746 -0.054276 -0.020959 0.18476 0.26064 -0.015971 0.13451
1985 0.12583 -0.034737 -0.050604 -0.069837 -0.052858 0.10989 0.32875 -0.017951 0.10822
1986 0.15206 -0.039594 -0.033452 -0.059283 -0.066334 0.084537 0.3205 -0.009552 0.080073
1987 0.1356 -0.0079126 -0.0021399 -0.030448 -0.034839 0.075819 0.35328 0.0085935 0.10594
1988 0.10334 -0.047926 -0.047741 -0.0917 -0.06105 0.042416 0.25177 -0.027563 0.062146
1989 0.099386 -0.031433 -0.012592 -0.061967 -0.018268 0.083294 0.2153 -0.029634 0.14358
1990 0.084921 -0.04785 -0.044682 -0.084714 -0.032209 0.052386 0.10081 -0.029461 0.22033
1991 0.10862 -0.02983 -0.0093234 -0.045637 -0.024046 0.071365 0.1051 -0.017092 0.31428
1992 0.085629 -0.0305 0.15174 -0.03945 -0.037423 0.073236 0.066323 -0.033452 0.35244
1993 0.086091 -0.052765 0.28181 -0.067057 -0.063805 0.09716 0.03917 -0.040454 0.34585
1994 0.073452 -0.07052 0.3163 -0.072808 -0.063739 0.35401 0.060342 -0.039004 0.28122
1995 0.068543 -0.047654 0.33806 -0.064585 -0.065404 0.45748 0.065986 0.0096342 0.21598
1996 0.076631 -0.046377 0.34361 -0.048032 -0.061322 0.46855 0.061032 0.13661 0.17646
1997 0.097833 -0.027624 0.3402 -0.036105 -0.061257 0.47081 0.056176 0.18265 0.17361
1998 0.075863 -0.029005 0.23048 -0.057981 -0.04348 0.4542 0.057177 0.2146 0.16259
1999 0.041657 -0.059289 0.13913 -0.075519 -0.082728 0.49949 0.051197 0.16492 0.13091
2000 0.066624 -0.031964 0.1162 -0.058121 -0.080603 0.55117 0.04575 0.22555 0.20107
2001 0.023199 -0.06348 0.083244 -0.10276 -0.10049 0.52403 0.045231 0.14293 0.25753
2002 0.025228 -0.061076 0.083446 -0.10844 -0.08082 0.45969 0.035234 0.083453 0.30331
2003 0.05614 -0.026192 0.10834 -0.072637 -0.065831 0.33588 0.040741 0.10013 0.37793
2004 0.020666 -0.053858 0.10888 -0.059233 -0.079842 0.22225 0.023623 0.05119 0.3562
2005 0.021409 -0.038267 0.14836 -0.061128 -0.074812 0.1718 0.028172 0.060284 0.35572
2006 -0.010874 -0.079234 0.070147 -0.11302 -0.11649 0.11689 -0.018221 0.028886 0.26224
2007 0.017263 -0.054164 0.12998 -0.080183 -0.10387 0.1498 0.016471 0.044402 0.21099
2008 0.046598 -0.024748 0.18088 -0.059859 -0.065563 0.1681 0.019658 0.059351 0.1981
2009 0.012973 0.17617 0.15891 -0.083414 -0.086901 0.1347 0.021419 0.035849 0.13556
2010 0.023755 0.27188 0.32351 -0.078132 -0.1116 0.13626 0.012646 0.03976 0.12823
2011 0.039172 0.32182 0.44007 -0.058675 -0.086696 0.1475 -0.0023222 0.19046 0.14946
2012 0.030822 0.31467 0.4277 -0.058703 -0.11359 0.21826 0.0075475 0.25651 0.15402
2013 0.011618 0.3431 0.39833 -0.078431 -0.099076 0.42003 -0.004081 0.21813 0.11465
2014 -0.0068 0.15522 0.35313 -0.074227 0.024455 0.46537 -0.014515 0.25228 0.11875
2015 0.022638 0.06588 0.26384 -0.024719 0.16431 0.46969 -0.0031316 0.22961 0.16428
2016 0.018867 0.049126 0.21803 0.12701 0.19039 0.45958 -0.024479 0.17276 0.27609
2017 0.013904 0.030099 0.16838 0.17308 0.22829 0.43252 -0.037947 0.11027 0.33351
2018 0.009489 0.047154 0.19168 0.22534 0.21057 0.34128 0.00026373 0.11705 0.36685
2019 -0.02562 0.026272 0.13249 0.19244 0.16778 0.20416 -0.037304 0.069362 0.28051
2020 0.0073844 0.021169 0.17186 0.1947 0.071689 0.16187 -0.027967 0.062334 0.19867
2021 -0.001011 0.028021 0.14691 0.15119 0.013012 0.15802 -0.012952 0.084481 0.15838
2022 -0.0025869 0.054389 0.13712 0.057113 -0.0044437 0.14253 -0.02308 0.075294 0.141
2023 -0.033991 -0.026737 0.094665 -0.0068465 -0.032753 0.113 -0.05343 0.07542 0.11121
2024 -0.038621 -0.0082275 0.082986 -0.014838 -0.050516 0.10677 -0.059994 0.20217 0.09244
2025 -0.023007 0.04047 0.10673 -0.03103 -0.047565 0.11278 -0.032715 0.25892 0.11517
2026 -0.060548 0.15095 0.090236 -0.016056 -0.061709 0.096263 -0.0461 0.26812 0.10914
2027 -0.033834 0.28139 0.087758 -0.032609 -0.058467 0.085876 -0.059072 0.26825 0.089713
2028 -0.019144 0.32882 0.10625 -0.010414 -0.053861 0.10775 -0.055241 0.27621 0.11063
2029 0.0031874 0.37319 0.10423 0.0034059 -0.0527 0.09011 -0.041062 0.25514 0.1129
2030 0.12574 0.31854 0.11389 0.0040397 -0.030474 0.10048 -0.056921 0.26641 0.124
2031 0.16677 0.16198 0.082481 -0.034126 -0.054358 0.077336 -0.056469 0.19785 0.09759
2032 0.2143 0.10989 0.084541 -0.019824 -0.045998 0.079504 -0.078115 0.18599 0.22149
2033 0.25757 0.097974 0.080216 -0.034377 -0.045487 0.082136 -0.039152 0.20169 0.27926
2034 0.20424 0.072494 0.076243 -0.043872 -0.068252 0.0515 -0.053554 0.23255 0.36725
2035 0.13064 0.074726 0.095364 -0.029647 -0.065439 0.05303 -0.058746 0.37046 0.32727
2036 0.083038 0.08677 0.085601 -0.023372 -0.073285 0.048422 -0.08126 0.42879 0.20219
2037 0.058589 0.074855 0.083098 0.0045023 -0.040958 0.049432 -0.044978 0.39732 0.12962
2038 0.049428 0.08775 0.10006 0.17438 -0.068547 0.030745 -0.068475 0.41615 0.11943
2039 0.020404 0.059815 0.071363 0.22656 -0.070287 0.00046958 -0.08285 0.37641 0.087776
2040 0.012266 0.13831 0.070932 0.315 -0.081393 0.020556 -0.065891 0.33196 0.10829
2041 0.035063 0.33201 0.094785 0.32836 -0.068621 0.0080067 -0.061589 0.37825 0.10661
2042 0.042361 0.42435 0.096585 0.37188 -0.068281 0.013195 -0.067891 0.38733 0.098248
2043 0.02345 0.43055 0.091515 0.33204 -0.07543 0.010888 -0.081382 0.41326 0.097332
2044 0.017933 0.39739 0.093107 0.26782 -0.081468 -0.0055625 -0.063591 0.41082 0.095808
2045 0.049962 0.33839 0.092362 0.12101 -0.071284 -0.01509 -0.057611 0.37573 0.084599
2046 0.090224 0.20571 0.033867 0.059114 -0.10156 -0.02814 -0.082023 0.31749 0.082358
2047 0.15526 0.12414 0.039082 0.038965 -0.080587 -0.033902 -0.093213 0.26351 0.065889
2048 0.24032 0.12107 0.034541 0.053821 -0.095769 -0.028246 -0.095302 0.21155 0.088954
2049 0.27394 0.12336 0.055902 0.069536 -0.073835 -0.037077 -0.077034 0.22241 0.092942
2050 0.30291 0.1037 0.070111 0.063025 -0.069412 -0.051403 -0.085979 0.16884 0.14034
2051 0.24292 0.091689 0.050207 0.033358 -0.089243 -0.057066 -0.08282 0.18036 0.16859
2052 0.11621 0.11008 0.069836 0.032551 -0.098113 -0.080746 -0.094805 0.17726 0.21775
2053 0.10426 0.24914 0.28542 0.06331 -0.069101 -0.067963 -0.097851 0.17353 0.31551
2054 0.071218 0.40546 0.39547 0.14123 -0.077144 -0.062838 -0.06135 0.18138 0.35154
2055 0.093254 0.44844 0.45096 0.37381 -0.08628 -0.065059 -0.087651 0.18331 0.32066
2056 0.062001 0.44259 0.4003 0.39202 -0.096824 -0.064983 -0.094826 0.14976 0.20129
2057 0.044036 0.43299 0.41524 0.43529 -0.12051 -0.11297 -0.12123 0.14071 0.11683
2058 0.070428 0.41445 0.39813 0.47237 -0.083448 -0.075689 -0.083076 0.17467 0.12635
2059 0.045191 0.3666 0.29489 0.43803 -0.091912 -0.088434 -0.099193 0.15553 0.10138
2060 0.032933 0.2615 0.21689 0.4243 -0.11565 -0.094896 -0.10374 0.14463 0.088355
2061 0.046666 0.24287 0.18155 0.38929 -0.098575 -0.10618 -0.12053 0.14142 0.092135
2062 0.10742 0.20538 0.13026 0.3003 -0.10883 -0.095696 -0.097355 0.10179 0.070024
2063 0.27569 0.23916 0.14243 0.21831 -0.099187 -0.095774 -0.11873 0.11973 0.086405
2064 0.30691 0.2741 0.13274 0.16222 -0.10754 -0.098512 -0.10276 0.10853 0.088056
2065 0.29268 0.51033 0.1115 0.135 -0.1349 -0.1328 -0.10905 0.098171 0.052083
2066 0.31735 0.56095 0.14034 0.14343 -0.11534 -0.11716 -0.10775 0.12531 0.058524
2067 0.26109 0.53006 0.13195 0.12912 -0.12437 -0.11403 -0.11634 0.10485 0.072279
2068 0.17233 0.52698 0.12535 0.11591 -0.1045 -0.12874 -0.11952 0.11152 0.066875
2069 0.1459 0.60515 0.14479 0.16402 -0.097492 -0.10158 -0.11309 0.13058 0.083419
2070 0.1011 0.53778 0.13833 0.2371 -0.10901 -0.12285 -0.10661 0.098471 0.042055
2071 0.082181 0.57924 0.13153 0.39222 -0.12179 -0.14338 -0.118 0.088577 0.04017
2072 0.086825 0.62973 0.18948 0.46944 -0.10334 -0.1273 0.023873 0.10019 0.052156
2073 0.11763 0.60462 0.37468 0.48471 -0.085464 -0.13668 0.18576 0.092732 0.044539
2074 0.18521 0.64222 0.46083 0.53864 -0.078169 -0.12756 0.24238 0.10377 0.04914
2075 0.3266 0.66018 0.49274 0.46051 -0.10012 -0.12595 0.27957 0.10216 0.045525
2076 0.3815 0.56786 0.46828 0.34922 -0.1113 -0.13697 0.26693 0.094947 0.028109
2077 0.38093 0.49539 0.41546 0.24171 -0.14669 -0.15009 0.33914 0.062601 0.0043677
2078 0.40832 0.4375 0.33573 0.20885 -0.12966 -0.15038 0.28896 0.061309 0.0070636
2079 0.37275 0.46913 0.25109 0.19683 -0.10143 -0.15213 0.24407 0.073396 0.032718
2080 0.31947 0.55357 0.20108 0.17188 -0.12466 -0.15792 0.16374 0.068599 0.019041
2081 0.18689 0.64682 0.17746 0.18307 -0.1322 -0.14688 0.13155 0.076346 -0.0051565
2082 0.1705 0.66956 0.16293 0.18043 -0.1208 -0.13908 0.14604 0.050795 0.013089
2083 0.13478 0.62988 0.13912 0.16805 -0.12204 -0.15552 0.12079 0.040659 -0.0049653
2084 0.13377 0.62015 0.16405 0.32343 -0.11806 -0.14955 0.18315 0.062366 -0.014099
2085 0.13071 0.61199 0.15143 0.43412 -0.10816 -0.14241 0.2731 0.041142 0.0057373
2086 0.13631 0.61112 0.16795 0.47887 -0.10341 -0.13957 0.38004 0.070999 0.023374
2087 0.1254 0.66206 0.15446 0.48418 -0.13154 -0.17081 0.41429 0.03299 -0.013033
2088 0.15969 0.58976 0.153 0.40425 -0.13574 -0.15577 0.40482 0.026388 -0.014845
2089 0.34784 0.53417 0.14077 0.31818 -0.13001 -0.15845 0.42667 0.07162 -0.0084787
2090 0.36452 0.42573 0.078522 0.15507 -0.14423 -0.15309 0.3621 0.021187 -0.048965
2091 0.38317 0.42435 0.11144 0.17653 -0.13216 -0.16163 0.28391 0.04365 -0.028437
2092 0.40613 0.39285 0.14006 0.19033 -0.12351 -0.16963 0.19054 0.02807 -0.026498
2093 0.34874 0.43447 0.10123 0.16489 -0.14206 -0.18568 0.12937 0.027419 -0.030587
2094 0.26383 0.57493 0.14448 0.17148 -0.12008 -0.15215 0.13079 0.03453 -0.026848
2095 0.16562 0.62977 0.11303 0.15664 -0.15119 -0.15955 0.096709 0.024475 -0.036979
2096 0.16549 0.62644 0.12021 0.17111 -0.13531 -0.16028 0.10408 0.055198 -0.028085
2097 0.1419 0.56168 0.10748 0.13038 -0.14965 -0.16944 0.10638 0.016032 -0.051022
2098 0.13658 0.52535 0.10412 0.13835 -0.16016 -0.17668 0.16741 0.013349 -0.060495
2099 0.14121 0.5027 0.11478 0.13049 -0.1394 -0.17029 0.37483 0.028578 -0.04372
2100 0.12273 0.47923 0.11834 0.15801 -0.16879 -0.16341 0.45852 0.041446 -0.019141
2101 0.12732 0.41753 0.25472 0.15139 -0.15496 -0.17259 0.46489 0.032054 -0.039332
2102 0.16557 0.44007 0.39904 0.16703 -0.13324 -0.16536 0.5082 0.046318 -0.043998
2103 0.23273 0.39766 0.45389 0.14423 -0.13692 -0.17425 0.52988 0.018785 -0.044031
2104 0.38477 0.37266 0.43174 0.11735 -0.13516 -0.16622 0.5191 0.031251 -0.064324
2105 0.38321 0.37137 0.44352 0.094525 -0.15524 -0.17899 0.46616 0.010045 -0.057301
2106 0.41483 0.49255 0.41536 0.12033 -0.17758 -0.20764 0.4412 0.0042879 -0.069568
2107 0.41071 0.56917 0.39173 0.10513 -0.13866 -0.18573 0.38219 -0.0096391 -0.064106
2108 0.30974 0.5876 0.34757 0.10508 0.072904 -0.17839 0.35884 0.017352 -0.056666
2109 0.21754 0.53674 0.24855 0.086551 0.15732 -0.19071 0.33211 0.0031915 -0.052007
2110 0.15897 0.46039 0.19815 0.091584 0.17039 -0.1766 0.33031 0.0025841 -0.0586
2111 0.15182 0.44777 0.22091 0.096404 0.15019 -0.17353 0.47445 0.0064839 -0.062469
2112 0.17596 0.38911 0.22485 0.098314 0.10399 -0.18387 0.62287 0.019648 -0.06309
2113 0.14926 0.35448 0.20625 0.063947 -0.0069901 -0.18828 0.62626 0.013432 -0.062512
2114 0.15966 0.34022 0.243 0.080805 -0.056069 -0.17318 0.62255 -0.0068295 -0.076075
2115 0.14321 0.33894 0.41361 0.080328 -0.066221 -0.17487 0.63089 0.011295 -0.071688
2116 0.092181 0.30716 0.46079 0.06309 -0.090526 -0.17345 0.57898 -0.018483 -0.071326
2117 0.14184 0.33143 0.50187 0.068894 -0.09423 -0.17592 0.65384 0.012137 -0.063275
2118 0.1117 0.32262 0.49574 0.067231 -0.11574 -0.18076 0.6569 -0.00038565 -0.088043
2119 0.1007 0.30684 0.47765 0.04642 -0.10633 -0.18879 0.64206 -0.027018 -0.075888
2120 0.14935 0.29527 0.42674 0.024772 -0.097926 -0.19322 0.62806 -0.006664 -0.06459
2121 0.33696 0.31028 0.37302 0.044734 -0.12421 -0.20142 0.59389 -0.0028688 -0.084892
2122 0.39513 0.298 0.30982 0.063593 -0.097172 -0.19158 0.59704 0.00010314 -0.068583
2123 0.35882 0.25687 0.23393 0.029749 -0.11389 -0.19215 0.54025 -0.024218 -0.086177
2124 0.41093 0.25281 0.21782 0.040985 -0.10117 -0.19793 0.50092 -0.0099904 -0.073522
2125 0.35156 0.23934 0.21529 0.008787 -0.017541 -0.20351 0.44984 -0.018071 -0.08524
2126 0.24231 0.25046 0.1874 0.012122 0.085194 -0.20555 0.3789 -0.030931 -0.096964
2127 0.14111 0.21423 0.19448 0.009707 0.077538 -0.2135 0.30578 -0.052594 -0.099123
2128 0.14896 0.22399 0.15867 0.011722 0.088518 -0.22024 0.29805 -0.035976 -0.092216
2129 0.13457 0.21677 0.16764 0.019377 0.0013921 -0.20086 0.29557 -0.035355 -0.069475
2130 0.12716 0.20567 0.17475 0.017693 -0.06012 -0.20045 0.27532 -0.037622 -0.097992
2131 0.11995 0.21411 0.14793 -0.0036578 -0.080121 -0.20491 0.27849 -0.022085 -0.084953
2132 0.11307 0.20176 0.16525 -0.0067039 -0.092459 -0.20327 0.25621 -0.040033 -0.11735
2133 0.12526 0.19861 0.16018 0.0030786 -0.084016 -0.20247 0.27782 -0.027389 -0.089334
2134 0.099859 0.17678 0.16887 -0.010796 -0.0883 -0.2022 0.43746 -0.028996 -0.10401
2135 0.10129 0.14413 0.1464 -0.048331 -0.086556 -0.19818 0.53073 -0.042161 -0.10673
2136 0.1269 0.17271 0.14698 -0.031883 -0.08778 -0.19672 0.56062 -0.044664 -0.090275
2137 0.18343 0.17829 0.1479 -0.017179 -0.080702 -0.19304 0.60142 -0.026695 -0.092448
2138 0.3484 0.20544 0.18668 0.018881 -0.046766 -0.187 0.5469 -0.0042535 -0.070733
2139 0.40629 0.19266 0.17106 0.011573 -0.082204 -0.19067 0.50738 -0.013661 -0.060237
2140 0.33377 0.17717 0.16416 -0.00083872 -0.053171 -0.19476 0.45463 -0.041203 -0.071191
2141 0.32334 0.12622 0.11676 -0.048716 -0.08433 -0.20553 0.35062 -0.025118 -0.092038
2142 0.22177 0.17145 0.14747 -0.0068214 -0.07543 -0.18766 0.29387 -0.024147 -0.09879
2143 0.14115 0.14744 0.11762 -0.020696 -0.090639 -0.20743 0.24351 -0.03459 -0.090055
2144 0.13586 0.13785 0.13353 -0.032154 -0.095901 -0.21173 0.22785 -0.051712 -0.08964
2145 0.13663 0.13581 0.12412 -0.026011 -0.086642 -0.18461 0.27384 -0.033816 -0.087919
2146 0.1305 0.14543 0.13363 -0.016557 -0.096682 -0.19781 0.26319 -0.038471 -0.086589
2147 0.12917 0.131 0.10698 -0.039564 -0.10289 -0.20318 0.24434 -0.051449 -0.084757
2148 0.11089 0.13204 0.12266 -0.008694 -0.094413 -0.21047 0.22051 -0.054143 -0.083518
2149 0.1008 0.10228 0.11028 -0.019914 -0.10713 -0.20847 0.22797 -0.057502 -0.10351
2150 0.075279 0.096182 0.078908 -0.066354 -0.13147 -0.22951 0.18347 -0.06933 -0.12086
2151 0.079954 0.098727 0.10168 -0.069291 -0.10806 -0.20196 0.21475 -0.059238 -0.11549
2152 0.10781 0.12005 0.097159 -0.043247 -0.11761 -0.20106 0.18838 -0.043794 -0.10168
2153 0.073123 0.10061 0.095233 -0.040736 -0.10904 -0.2024 0.20195 -0.03036 -0.083447
2154 0.05269 0.095677 0.082897 -0.050447 -0.10993 -0.21971 0.16284 -0.058248 -0.11964
2155 0.093325 0.067832 0.10585 -0.053609 -0.099373 -0.1986 0.20047 -0.0258 -0.082653
2156 0.066384 0.074744 0.065877 -0.068343 -0.12308 -0.19386 0.16197 -0.053915 -0.0928
2157 0.065156 0.1142 0.10935 -0.051732 -0.09528 -0.19351 0.16259 -0.038136 -0.10095
2158 0.068908 0.092728 0.094718 -0.052253 -0.10461 -0.19703 0.15794 -0.054896 -0.080182
2159 0.063511 0.078205 0.084126 -0.054279 -0.11456 -0.20761 0.1433 -0.047409 -0.10926
2160 0.063478 0.067098 0.061103 -0.051692 -0.093373 -0.20669 0.15006 -0.050866 -0.079931
2161 0.024618 0.079456 0.061736 -0.082701 -0.11529 -0.21974 0.13311 -0.060386 -0.11506
2162 0.039108 0.069588 0.078773 -0.073051 -0.10874 0.035465 0.13982 -0.048016 -0.086497
2163 0.04974 0.071447 0.076645 -0.058922 -0.10506 0.12608 0.13148 -0.051561 -0.081627
2164 0.046012 0.072923 0.065081 -0.07935 -0.10168 0.21467 0.12203 -0.053372 -0.10895
2165 0.047331 0.078349 0.076541 -0.061395 -0.1197 0.25243 0.12271 -0.022496 -0.097864
2166 0.036268 0.053189 0.051504 -0.066408 -0.10732 0.3112 0.10314 0.071367 -0.10723
2167 0.037788 0.061228 0.060059 -0.035715 -0.12203 0.36132 0.096002 0.12506 -0.10185
2168 0.037899 0.073152 0.075468 -0.048644 -0.093974 0.34398 0.13174 0.16408 -0.072954
2169 0.047758 0.070764 0.093561 -0.079997 -0.089647 0.17443 0.11752 0.18778 -0.098111
2170 -0.0020129 0.0254 0.035642 -0.093553 -0.10369 0.01813 0.085606 0.10932 -0.1122
2171 0.0249 0.055124 0.053903 -0.069559 -0.12424 -0.031022 0.077517 0.044058 -0.080511
2172 0.028074 0.045099 0.06866 -0.054789 -0.099986 -0.050774 0.10525 0.032607 -0.053202
2173 0.0018788 0.067359 0.063076 -0.075171 -0.096299 -0.045522 0.087009 -0.0080855 -0.031224
2174 -0.0081061 0.045754 0.027977 -0.093901 -0.11726 -0.077484 0.062455 -0.00069301 -0.0039243
2175 -0.009426 0.045872 0.041796 -0.094237 -0.099229 -0.068151 0.063834 -0.035698 0.0016633
2176 -0.0077625 0.035267 0.035162 -0.10197 -0.1111 -0.076374 0.060767 -0.025331 0.09053
2177 0.022433 0.029599 0.037728 -0.087073 -0.094181 -0.074687 0.052586 -0.011714 0.1092
2178 -0.0090878 0.010379 0.035122 -0.099939 -0.11434 -0.080692 0.033604 -0.034997 0.054613
2179 -0.0030871 0.042447 0.058058 -0.07834 -0.093337 -0.064644 0.041091 -0.010184 -0.015285
2180 -0.026103 0.01453 0.016027 -0.10117 -0.11036 0.10401 0.034618 -0.034505 -0.077545
2181 -0.0040287 0.019909 0.0060336 -0.08725 -0.10943 0.245 0.030723 -0.0074828 -0.073775
2182 0.018635 0.048413 0.040304 -0.08412 -0.10653 0.34156 0.051953 -0.0021285 -0.029481
2183 0.003956 0.025813 0.04583 -0.07656 -0.084914 0.37645 0.051925 -0.003065 -0.068238
2184 -0.029359 0.0011717 0.027183 -0.097987 -0.11189 0.39681 0.046566 -0.034161 -0.05776
2185 -0.03612 -0.0096569 0.020319 -0.09919 -0.10832 0.42808 0.031403 -0.033871 -0.078029
2186 -0.03036 -0.0018679 0.013713 -0.10798 -0.12287 0.37109 0.024999 -0.032086 -0.046806
2187 -0.028498 0.015637 0.0044386 -0.10593 -0.1083 0.23786 0.014689 -0.041375 -0.083228
2188 -0.029992 -0.009285 0.021278 -0.12382 -0.11028 0.12701 0.0037342 -0.033346 -0.064802
2189 -0.051611 0.0037936 0.0076501 -0.10598 -0.10383 0.054044 -0.0053894 -0.038655 -0.072522
2190 -0.056069 -0.023501 0.0012085 -0.09889 -0.10621 0.051703 -0.013829 -0.045188 -0.082986
2191 -0.014533 -0.0090467 0.027961 -0.08216 -0.07517 0.073265 0.015489 -0.031367 -0.075369
2192 -0.049793 -0.033505 -0.0035096 -0.12165 -0.084956 0.067139 0.011961 -0.051358 -0.08037
2193 -0.034626 -0.032205 0.013827 -0.13249 -0.038845 0.3427 -0.0022492 -0.025986 -0.082798
2194 -0.04374 -0.005895 0.032025 -0.10356 0.22244 0.44873 -0.0038545 -0.038133 -0.080074
2195 -0.048226 -0.015582 0.0025316 -0.11444 0.22735 0.53092 0.021265 -0.041972 -0.067205
2196 -0.043752 -0.0035436 0.01297 -0.11971 0.26206 0.51857 -0.013571 -0.045383 -0.036748
2197 -0.028864 -0.02431 0.02014 -0.1056 0.32843 0.53888 -0.012997 -0.025137 0.0095237
2198 -0.084362 -0.025898 0.0055512 -0.13792 0.34245 0.55688 -0.023435 -0.05992 0.028508
2199 -0.067491 -0.031099 0.027314 -0.12577 0.20801 0.56899 -0.015262 -0.058368 0.084252
2200 -0.069184 -0.026656 -0.00027184 -0.13862 0.078852 0.59514 -0.0045459 -0.056884 0.11076
2201 -0.084621 -0.043719 0.0051269 -0.11524 -0.013328 0.65238 -0.024601 -0.06971 0.13974
2202 -0.07286 -0.028792 0.012709 -0.090984 -0.010545 0.62196 -0.027974 -0.041348 0.14808
2203 -0.06381 -0.041576 0.011066 -0.12167 -0.042076 0.58904 -0.033692 -0.060305 0.054733
2204 -0.060051 -0.04814 0.0072601 -0.11195 -0.041297 0.49534 -0.045422 -0.079376 -0.012103
2205 -0.081327 -0.057937 -0.0041637 -0.13699 -0.059818 0.3688 -0.048066 -0.078399 -0.045636
2206 -0.067164 -0.048269 -0.0030516 -0.13424 -0.063585 0.28924 -0.034071 -0.051084 -0.032132
2207 -0.058494 -0.016051 0.0095541 -0.086436 -0.019919 0.25084 -0.024828 -0.06548 -0.019214
2208 -0.077315 -0.046134 -0.01172 -0.14451 -0.057859 0.20709 -0.056245 -0.054609 -0.046903
2209 -0.072223 -0.026021 -0.00044938 -0.12923 -0.060479 0.2388 -0.047485 -0.051904 -0.031364
2210 -0.075284 -0.044262 0.0026716 -0.11707 -0.046978 0.51997 -0.046429 -0.054603 0.0070443
2211 -0.079508 -0.046179 0.00029254 -0.11046 -0.037882 0.6114 -0.039245 -0.050953 0.077493
2212 -0.083065 -0.06325 -0.0048022 -0.12486 -0.064505 0.62851 -0.059756 0.010555 0.080335
2213 -0.090343 -0.064717 -0.017321 -0.14289 -0.070156 0.62441 -0.038505 0.094112 0.16281
2214 -0.094223 -0.055348 -0.014019 -0.12579 -0.06959 0.59312 -0.063859 0.12868 0.24929
2215 -0.054818 -0.032273 0.013098 -0.10324 -0.052184 0.55378 -0.040622 0.17413 0.22367
2216 -0.091651 -0.060087 -0.01589 -0.14077 -0.07142 0.44261 -0.053565 0.16269 0.16283
2217 -0.11493 -0.070984 -0.036317 -0.15002 -0.075039 0.4034 -0.044698 0.13879 0.072062
2218 -0.053484 -0.017726 0.028341 -0.1006 -0.052316 0.32924 -0.015758 0.10547 0.050274
2219 -0.067223 -0.033022 0.017772 -0.085209 -0.058657 0.28921 0.0004045 0.06985 0.036358
2220 0.10753 -0.028886 0.012019 -0.072022 -0.062821 0.26556 -0.010285 0.051141 0.026321
2221 0.15248 -0.049495 0.0059629 0.085839 -0.079634 0.22732 -0.033492 0.028311 0.013557
2222 0.20737 -0.035242 0.017376 0.14291 0.21284 0.23349 -0.034741 0.029877 0.0076254
2223 0.19978 -0.042856 0.015649 0.17633 0.24195 0.25929 -0.025245 0.017717 0.025776
2224 0.21435 -0.029295 0.030462 0.26098 0.30334 0.50499 -0.028209 0.030876 0.086744
2225 0.12969 -0.03378 0.021845 0.24077 0.30798 0.5635 -0.034482 0.057162 0.1181
2226 0.023814 -0.0551 -0.0044381 0.26104 0.18822 0.57589 -0.065992 0.037666 0.17339
2227 0.0058378 -0.055178 -0.0068986 0.13224 0.10688 0.56055 -0.081341 0.0039694 0.19616
2228 0.062416 -0.044426 -0.0063647 0.026629 0.04199 0.52677 -0.06705 0.049301 0.288
2229 0.10208 -0.049552 -0.0091064 0.0064753 0.0011488 0.42914 -0.1075 0.025383 0.27254
2230 0.082859 -0.072781 -0.039713 -0.041686 -0.044219 0.29703 -0.10906 0.13434 0.23277
2231 0.15552 -0.057263 -0.0073187 -0.024869 -0.037253 0.24908 -0.11113 0.17149 0.1967
2232 0.22058 -0.049354 0.015718 -0.022347 -0.0083289 0.22267 -0.082647 0.2517 0.14536
2233 0.13967 -0.072967 -0.047288 -0.050171 -0.030231 0.19802 -0.095281 0.24238 0.075955
2234 0.080097 -0.073557 -0.012169 -0.023537 -0.0071869 0.20471 -0.078776 0.19465 0.063075
2235 0.0053668 -0.075659 -0.019748 -0.056268 -0.04918 0.18807 -0.11849 0.18229 0.038625
2236 0.041065 -0.043473 0.021618 0.046514 -0.023857 0.21286 -0.084209 0.20945 0.076111
2237 0.01438 -0.079351 0.022358 0.19304 -0.036487 0.17959 -0.11863 0.15009 0.067376
2238 -0.021742 -0.059436 0.22226 0.28927 -0.026045 0.18731 -0.10969 0.097662 0.099883
2239 0.0085855 -0.053866 0.32042 0.32416 -0.032919 0.22249 -0.10023 0.085901 0.18116
2240 0.015505 -0.069802 0.31658 0.34953 -0.042776 0.416 -0.10059 0.077105 0.22636
2241 0.003756 -0.059193 0.36491 0.37899 -0.027389 0.45627 -0.10697 0.07776 0.28065
2242 -0.031475 -0.091143 0.36616 0.36316 -0.039659 0.444 -0.11827 0.053072 0.30164
2243 0.014413 -0.046505 0.38971 0.38939 -0.019944 0.43692 -0.10088 0.095366 0.36328
2244 0.025593 -0.070679 0.27091 0.37594 -0.049746 0.3087 -0.11002 0.10312 0.25631
2245 0.021037 -0.077136 0.1516 0.41904 -0.043673 0.22083 -0.11302 0.071047 0.17146
2246 0.21267 -0.039058 0.16484 0.52338 -0.0015285 0.19061 -0.095632 0.097371 0.13328
2247 0.29819 -0.046312 0.14196 0.54126 -0.039392 0.17267 -0.092419 0.22225 0.10849
2248 0.26625 -0.094298 0.093129 0.48869 -0.086502 0.14855 -0.1287 0.2491 0.078951
2249 0.30018 -0.063631 0.11124 0.53008 -0.040007 0.14071 -0.12815 0.27342 0.072206
2250 0.25552 -0.048955 0.10678 0.5553 -0.059306 0.13857 -0.10696 0.29412 0.1047
2251 0.11493 -0.08506 0.10918 0.51802 -0.040177 0.13102 -0.10576 0.27932 0.085634
2252 0.092542 -0.084916 0.088625 0.50308 -0.060516 0.14595 -0.10791 0.30347 0.10821
2253 0.066758 -0.064241 0.1136 0.57534 -0.064694 0.10618 -0.12618 0.31162 0.1889
2254 0.10465 -0.049183 0.1229 0.64556 -0.045719 0.15053 -0.10342 0.34649 0.31207
2255 0.047079 -0.088524 0.08566 0.57863 -0.045684 0.11989 -0.12772 0.35257 0.32455
2256 0.030282 -0.072871 0.084464 0.60119 -0.053573 0.10092 -0.11085 0.28871 0.33494
2257 0.051865 -0.058875 0.095312 0.59495 -0.061241 0.08399 -0.12949 0.27243 0.39718
2258 0.036029 -0.064015 0.07867 0.55951 -0.033117 0.088082 -0.12448 0.21923 0.28014
2259 0.032185 -0.11729 0.0479 0.50273 -0.073314 0.079004 -0.15881 0.12983 0.14702
2260 0.17764 -0.08787 0.095126 0.59512 0.16564 0.067248 -0.13926 0.17134 0.11837
2261 0.29781 -0.087435 0.072824 0.63573 0.27909 0.078599 -0.12647 0.1252 0.093177
2262 0.28944 -0.11825 0.037333 0.58657 0.25684 0.025563 -0.16045 0.072309 0.064913
2263 0.35452 -0.068702 0.11722 0.62127 0.34958 0.062117 -0.11778 0.10595 0.091344
2264 0.32151 -0.081417 0.069613 0.56313 0.21033 0.066754 -0.1244 0.10314 0.08092
2265 0.23321 -0.1122 0.052934 0.54981 0.057517 0.010172 -0.15414 0.095173 0.075941
2266 0.1515 -0.087162 0.068897 0.67231 -0.012349 0.024664 -0.16495 0.11116 0.08196
2267 0.15147 -0.088686 0.087386 0.69528 0.0023014 0.015487 -0.13894 0.12363 0.088013
2268 0.10294 -0.09662 0.053204 0.63769 -0.03977 -0.0093577 -0.14966 0.24193 0.066617
2269 0.086616 -0.10385 0.063245 0.64086 -0.022734 -0.0028324 -0.14493 0.28536 0.068765
2270 0.053312 -0.092842 0.052231 0.60212 -0.030523 -0.020618 -0.14274 0.29761 0.065224
2271 0.15022 -0.099245 0.075096 0.59562 -0.034057 -0.013032 -0.13739 0.30683 0.10346
2272 0.15244 -0.11536 0.05723 0.56267 -0.024284 -0.026508 -0.15912 0.30205 0.19745
2273 0.29326 -0.087724 0.057801 0.59135 -0.0017956 -0.034013 -0.15998 0.36634 0.30837
2274 0.33158 -0.086663 0.064517 0.65588 0.0015029 -0.03252 -0.13079 0.3397 0.35892
2275 0.34005 -0.10048 0.057676 0.64879 -0.016631 -0.041442 -0.15631 0.30052 0.30591
2276 0.33028 -0.086092 0.095752 0.71022 0.0062865 -0.033276 -0.12098 0.42476 0.25131
2277 0.19838 -0.083789 0.063139 0.62328 -0.012568 -0.041347 -0.14684 0.37691 0.14863
2278 0.12263 -0.11129 0.046267 0.57644 -0.046403 -0.064277 -0.14551 0.37098 0.088157
2279 0.10173 -0.083132 0.049768 0.50792 -0.035094 -0.052248 -0.15366 0.36694 0.10455
2280 0.11815 -0.075218 0.069647 0.52825 -0.025909 -0.050444 -0.13597 0.41596 0.11158
2281 0.08332 -0.10012 0.039041 0.47821 -0.054119 -0.05865 -0.14546 0.40429 0.083552
2282 0.0733 -0.10004 0.032587 0.41074 -0.043925 -0.072095 -0.15781 0.42024 0.066214
2283 0.088661 -0.076541 0.042373 0.43851 -0.041104 -0.063439 -0.13637 0.47299 0.10022
2284 0.05383 -0.1138 0.026016 0.37529 -0.061168 -0.087578 -0.15754 0.42908 0.074723
2285 0.077822 -0.087694 0.079944 0.4381 -0.05832 -0.080473 -0.14796 0.44575 0.085541
2286 0.064845 -0.11582 0.021421 0.43126 -0.072206 -0.088593 -0.15257 0.39843 0.089417
2287 0.09065 -0.065081 0.064285 0.59221 -0.02804 -0.074932 -0.13562 0.46446 0.23111
2288 0.042608 -0.096576 0.25298 0.6082 -0.080698 -0.090156 -0.1544 0.41731 0.28334
2289 0.084533 -0.0795 0.36443 0.69029 -0.065548 -0.079995 -0.14837 0.42778 0.30202
2290 0.065228 -0.088736 0.3854 0.63749 -0.08148 -0.085208 -0.13553 0.44875 0.27581
2291 0.042384 -0.10144 0.40844 0.51595 -0.099503 -0.11173 -0.1618 0.38542 0.15544
2292 0.0092964 -0.10532 0.40297 0.43403 -0.078726 -0.11915 -0.16768 0.40726 0.086002
2293 0.035641 -0.088475 0.43663 0.42915 -0.07523 -0.10622 -0.14381 0.4706 0.095152
2294 0.019758 -0.10858 0.35628 0.37762 -0.095143 -0.12122 -0.1704 0.43976 0.072057
2295 0.040167 -0.087843 0.26978 0.40284 -0.089076 -0.11032 -0.14251 0.42559 0.078237
2296 0.02614 -0.080022 0.16867 0.38922 -0.087457 -0.11081 -0.13951 0.3897 0.069223
2297 -0.0025212 -0.092762 0.12112 0.32588 -0.10319 -0.10795 -0.16152 0.33619 0.051135
2298 0.033818 -0.071538 0.16106 0.37415 -0.070353 -0.10439 -0.14603 0.33952 0.069163
2299 -0.013061 -0.08567 0.12631 0.32573 -0.09443 -0.13632 -0.14961 0.27685 0.070681
2300 0.020239 -0.070753 0.13039 0.33289 -0.092172 -0.11852 -0.029322 0.27323 0.079849
2301 -0.0045723 -0.09017 0.10976 0.29502 -0.086344 -0.11136 0.074797 0.26644 0.13383
2302 0.024367 -0.076836 0.14144 0.34555 -0.068734 -0.11785 0.15918 0.25229 0.27056
2303 -0.015337 -0.094527 0.10363 0.29127 -0.092677 -0.13271 0.15952 0.221 0.30557
2304 0.0046517 -0.076523 0.13524 0.34225 -0.075599 -0.11321 0.19465 0.25771 0.32821
2305 -0.00087078 -0.099257 0.12426 0.31206 -0.087152 -0.11106 0.16853 0.23842 0.30208
2306 -0.014668 -0.10245 0.10597 0.28262 -0.11236 -0.12854 0.059985 0.21182 0.19177
2307 0.0013228 -0.078745 0.10173 0.29056 -0.097314 -0.11915 -0.029644 0.23859 0.13336
2308 -0.031345 -0.081208 0.10431 0.26845 -0.11109 -0.13768 -0.058827 0.20397 0.099127
2309 -0.01635 -0.090925 0.11846 0.27257 -0.099033 -0.13478 -0.051587 0.23273 0.065977
2310 -0.023868 -0.080312 0.10026 0.25813 -0.11783 -0.13751 -0.074353 0.21137 0.067251
2311 -0.035675 -0.098032 0.076432 0.23298 -0.10781 -0.14255 -0.073758 0.2074 0.069171
2312 -0.03764 -0.11148 0.089103 0.2396 -0.12604 -0.16113 -0.09686 0.18384 0.051213
2313 -0.046783 -0.10912 0.06466 0.21024 -0.10682 -0.15196 -0.07188 0.18212 0.083549
2314 -0.04181 -0.073598 0.086116 0.23306 -0.09743 -0.16354 -0.066231 0.21123 0.18442
2315 0.0076839 0.087942 0.097218 0.25329 -0.10697 -0.1429 -0.057949 0.19837 0.27178
2316 0.14529 0.14733 0.064637 0.20588 -0.094919 -0.15401 -0.063027 0.16392 0.33715
2317 0.22585 0.1824 0.065362 0.20758 -0.092537 -0.16391 -0.054375 0.17529 0.33908
2318 0.22019 0.10018 0.054986 0.18768 -0.12186 -0.16699 -0.06212 0.17278 0.30306
2319 0.23276 -0.0077442 0.067377 0.19262 -0.090877 -0.1405 0.012099 0.18792 0.22221
2320 0.16158 -0.058772 0.052525 0.17505 -0.1065 -0.17228 0.031598 0.17443 0.13623
2321 0.061087 -0.03576 0.056454 0.1834 -0.11609 -0.15251 0.17114 0.20066 0.11634
2322 0.045901 -0.04234 0.083631 0.18523 -0.088131 -0.15851 0.23144 0.22958 0.11172
2323 0.011759 -0.064471 0.045294 0.14494 -0.11082 -0.14166 0.25471 0.24614 0.069854
2324 0.030557 -0.047277 0.10418 0.19839 -0.088351 -0.1467 0.31189 0.28963 0.11017
2325 -0.00061307 -0.056184 0.024538 0.12275 -0.14246 -0.17243 0.26175 0.26619 0.05106
2326 0.053941 -0.034023 0.073643 0.1754 -0.086589 -0.1462 0.26592 0.25635 0.1269
2327 -0.0090556 -0.052444 0.039665 0.12712 -0.11614 -0.1599 0.18446 0.19942 0.16401
2328 -0.017602 -0.060662 0.022076 0.13624 -0.12322 -0.17295 0.094806 0.16207 0.26739
2329 -0.015725 -0.066871 0.034737 0.13594 -0.1192 -0.17127 0.075813 0.15604 0.31614
2330 -0.040493 -0.073506 0.02398 0.10215 -0.13111 -0.16975 0.080842 0.16212 0.3711
2331 -0.039238 -0.071828 0.016232 0.089107 -0.14402 -0.18338 0.061114 0.13255 0.29956
2332 -0.04619 -0.08232 -0.019842 0.098837 -0.14521 -0.18535 0.069897 0.12746 0.23777
2333 -0.0055027 -0.067608 0.067603 0.11125 -0.12639 -0.1622 0.12646 0.20409 0.18259
2334 -0.036826 -0.063145 0.25017 0.116 -0.11576 -0.16185 0.15095 0.2124 0.10536
2335 -0.045352 -0.074772 0.29676 0.078348 -0.14737 -0.18408 0.14885 0.26601 0.097374
2336 0.0025126 -0.049175 0.36452 0.11111 -0.1228 -0.16093 0.32291 0.32874 0.11381
2337 -0.025388 -0.068993 0.39291 0.097402 -0.13089 -0.1673 0.34606 0.26926 0.080956
2338 -0.02955 -0.071752 0.41641 0.10787 -0.13279 -0.17305 0.42562 0.23538 0.091896
2339 -0.0073721 -0.045516 0.43562 0.10872 -0.11368 -0.15855 0.40118 0.21033 0.10801
2340 -0.045305 -0.096212 0.34234 0.07972 -0.14125 -0.19178 0.31644 0.14916 0.072847
2341 -0.017578 -0.051564 0.29772 0.10569 -0.11463 -0.17167 0.30278 0.17452 0.099737
2342 -0.032482 -0.049208 0.20089 0.09054 -0.11653 -0.1622 0.18783 0.15172 0.081592
2343 -0.062449 -0.063775 0.14158 0.024403 -0.13109 -0.17723 0.08649 0.11209 0.052739
2344 -0.040404 -0.067406 0.15285 0.071299 -0.10645 -0.1599 0.087317 0.13666 0.072848
2345 -0.051379 -0.052474 0.1404 0.086382 -0.12857 -0.18006 0.073404 0.1431 0.08882
2346 -0.055771 -0.078993 0.1086 0.05166 -0.14817 -0.1755 0.037804 0.12278 0.068797
2347 -0.080781 -0.08729 0.11106 0.032426 -0.13115 -0.16633 0.04546 0.09213 0.04132
2348 -0.059746 -0.072241 0.11177 0.056307 -0.11285 -0.15837 0.049729 0.11656 0.058269
2349 -0.072651 -0.097422 0.10443 0.013999 -0.13002 -0.1735 0.040587 0.10427 0.044728
2350 -0.078527 -0.08972 0.10259 0.040056 -0.14039 -0.18624 0.040603 0.096797 0.040356
2351 -0.045151 -0.092552 0.092834 0.037867 -0.12354 -0.17876 0.035513 0.099595 0.039651
2352 -0.069114 -0.069825 0.10088 0.037568 -0.12344 -0.18779 0.024335 0.10192 0.060228
2353 -0.079829 -0.10028 0.07874 0.00026661 -0.13449 -0.17933 0.017448 0.083377 0.022722
2354 -0.071527 -0.086765 0.1059 0.030969 -0.12009 -0.19328 0.030531 0.094539 0.12734
2355 -0.06281 -0.091619 0.088996 0.031116 -0.15176 -0.19939 0.066014 0.076767 0.18192
2356 -0.061831 -0.081774 0.0839 0.026836 -0.12994 -0.18605 0.21738 0.10352 0.26683
2357 -0.10253 -0.078251 0.088981 0.01858 -0.13896 -0.19634 0.37374 0.096499 0.25133
2358 -0.065524 -0.085666 0.06105 0.010691 -0.12877 -0.18255 0.36085 0.15149 0.19243
2359 0.091753 -0.099957 0.037497 -0.030931 -0.13096 0.023397 0.38732 0.18795 0.087583
2360 0.17054 -0.10476 0.059801 -0.0044244 0.082384 0.12438 0.3451 0.23287 0.071508
2361 0.20762 -0.091 0.066313 0.0085129 0.20671 0.18042 0.38758 0.2389 0.047717
2362 0.22643 -0.097918 0.051279 -0.019419 0.23346 0.22997 0.27559 0.16498 0.039578
2363 0.2283 -0.1002 0.037737 -0.0082165 0.23064 0.26127 0.15311 0.11329 0.035778
2364 0.20452 -0.0022806 0.042143 -0.020357 0.20332 0.13789 0.11082 0.12916 0.053823
2365 0.093952 0.15401 0.048133 -0.031948 0.056664 -0.021102 0.088081 0.085548 0.043452
2366 0.055683 0.15982 0.04797 -0.0054591 -0.015908 -0.066003 0.099368 0.10437 0.10869
2367 0.01367 0.15008 0.044958 -0.02055 -0.041639 -0.1102 0.082054 0.090429 0.14558
2368 0.0039224 0.14016 0.043936 -0.02431 -0.076344 -0.10456 0.042117 0.080491 0.16213
2369 -0.0026285 0.033583 0.041703 -0.021057 -0.077262 -0.12342 0.043124 0.065967 0.18639
2370 0.014963 -0.0036362 0.034318 -0.01763 -0.052267 -0.10821 0.0629 0.074488 0.19315
2371 -0.0090284 -0.059033 0.032756 -0.05301 -0.050249 -0.12036 0.035384 0.069017 0.16203
2372 0.0033873 -0.014881 0.056434 -0.0035812 0.18319 -0.094985 0.042628 0.080108 0.14683
2373 -0.0075552 -0.06178 0.028742 -0.042919 0.22546 -0.13537 0.018417 0.051017 0.063905
2374 -0.012993 -0.062008 0.010393 -0.053433 0.24332 -0.13038 0.11818 0.058991 0.059319
2375 0.20437 -0.049639 0.03827 -0.041937 0.26091 -0.11468 0.3093 0.045715 0.074658
2376 0.28151 -0.041883 0.016847 -0.030523 0.27181 -0.12498 0.35956 0.078553 0.058244
2377 0.34082 -0.047733 0.0487 -0.024435 0.12155 -0.11877 0.41974 0.059433 0.067871
2378 0.32179 -0.032445 0.038751 -0.031241 0.054983 -0.12152 0.43076 0.068467 0.1058
2379 0.28151 -0.086275 -0.0045053 -0.068352 -0.025246 -0.13269 0.37991 0.023267 0.13903
2380 0.23955 -0.094938 -0.012797 -0.051327 -0.048285 -0.14519 0.29853 0.014378 0.15803
2381 0.18271 -0.054383 0.020186 -0.045302 -0.016893 -0.12658 0.22685 0.06614 0.18407
2382 0.056551 -0.071823 0.0010846 -0.052737 -0.048275 0.078677 0.11102 0.025323 0.13906
2383 0.035606 -0.092305 0.0067507 -0.073288 -0.036908 0.22048 0.071322 0.031219 0.078802
2384 0.045259 -0.071672 -0.00064581 -0.049363 -0.023567 0.2923 0.092731 0.056669 0.061977
2385 0.068699 -0.056073 0.030266 -0.046514 -0.031888 0.35452 0.10805 0.073342 0.070548
2386 0.038398 -0.088769 -0.0052853 -0.052822 -0.045856 0.38385 0.076569 0.062956 0.039239
2387 0.037935 -0.073494 -0.022683 -0.070476 -0.053394 0.36094 0.044396 0.051286 0.035873
2388 0.041678 -0.086819 -0.0083736 -0.090624 0.1417 0.2424 0.074639 0.011567 0.016452
2389 0.20527 -0.075899 0.0079667 -0.091582 0.20641 0.074416 0.17112 0.039037 0.045018
2390 0.28289 -0.11371 -0.0077661 -0.077913 0.23645 0.0035962 0.25841 -0.0041235 0.014281
2391 0.34781 -0.085083 0.012919 -0.067401 0.24097 -0.0093693 0.36479 0.040499 0.042802
2392 0.32215 -0.10351 -0.015746 -0.091179 0.22353 -0.023698 0.39883 0.0053373 0.01594
2393 0.3666 -0.077763 0.01727 -0.06979 0.22721 -0.019776 0.41259 0.017884 0.034348
2394 0.25887 -0.095028 -0.022524 -0.087477 0.12759 -0.040579 0.40133 0.016276 0.01072
2395 0.16538 -0.10397 -0.0075669 -0.098006 0.088595 -0.041826 0.37256 -0.011541 0.026349
2396 0.11822 -0.093917 -0.019968 -0.088196 0.028778 -0.034258 0.32855 0.010536 0.0029687
2397 0.098321 -0.090963 0.015082 -0.069174 0.020014 -0.064353 0.24666 0.0079203 0.031257
2398 0.052961 -0.096972 -0.022615 -0.12097 -0.012604 -0.061394 0.15266 -0.0080507 -0.018739
2399 0.11169 -0.047635 0.040514 -0.055135 0.027002 -0.046477 0.15785 0.034987 0.02495
2400 0.056564 -0.059059 -0.008235 -0.11728 -0.014701 -0.072078 0.089923 -0.016695 -0.016938
2401 0.085792 0.075706 -0.00159 -0.09411 0.22984 -0.073803 0.11496 -0.0069676 7.073e-05
2402 0.18037 0.15188 -0.0053353 -0.1099 0.29762 -0.097398 0.11297 -0.015421 -0.013188
2403 0.26662 0.17221 -0.0051417 -0.10212 0.30437 -0.088526 0.22031 -0.012288 0.0050095
2404 0.35343 0.16515 0.00021268 -0.11348 0.34044 -0.096323 0.32372 0.00014174 -0.017636
2405 0.3887 0.028725 0.0010517 -0.097752 0.29124 -0.088273 0.45737 0.0067293 -0.016026
2406 0.37723 -0.018945 0.0157 -0.10359 0.28327 -0.098042 0.48319 0.034776 -0.0039717
2407 0.29771 -0.043557 -0.02848 -0.11632 0.2522 -0.12475 0.43776 -0.026052 -0.044654
2408 0.23637 -0.043153 -0.0047904 -0.10311 0.32927 -0.10981 0.46134 0.0076449 -0.022243
2409 0.12252 -0.048999 -0.023023 -0.12933 0.37317 -0.12774 0.4223 -0.040248 -0.053466
2410 0.12756 -0.0311 -0.021552 -0.11676 0.37595 -0.12718 0.39164 -0.013133 -0.010071
2411 0.12866 -0.030674 0.0034146 -0.094209 0.36881 -0.11615 0.31565 0.0031729 -0.016885
2412 0.1065 -0.060399 -0.0070658 -0.12062 0.43006 -0.12647 0.24706 -0.010743 -0.035402
2413 0.10035 -0.057084 -0.018117 -0.12141 0.36854 -0.12516 0.17214 -0.012025 -0.040346
2414 0.088083 -0.054209 -0.0030921 -0.10585 0.37395 -0.1325 0.14587 -0.020499 -0.034829
2415 0.079721 -0.069816 -0.024942 -0.1421 0.35795 -0.13372 0.15054 -0.030813 -0.055106
2416 0.19359 -0.027252 0.011584 -0.093975 0.40591 -0.14197 0.154 0.00338 -0.046357
2417 0.25201 -0.052448 -0.033783 -0.13506 0.43769 -0.14618 0.14211 -0.03629 -0.044488
2418 0.319 -0.059547 -0.025565 -0.13929 0.42686 -0.15633 0.24929 -0.034576 -0.058439
2419 0.34967 -0.047571 -0.027269 -0.13128 0.41318 -0.14533 0.40247 -0.023141 -0.055035
2420 0.3704 0.022155 -0.025511 -0.1127 0.40529 -0.1434 0.48051 -0.0087887 -0.050347
2421 0.34505 0.14073 -0.02953 -0.11095 0.44435 -0.14665 0.45759 -0.026108 -0.057442
2422 0.25545 0.20064 -0.0049877 -0.12267 0.44172 -0.13214 0.48516 -0.04015 -0.056947
2423 0.14459 0.19299 -0.029425 -0.14593 0.45697 -0.16665 0.44876 -0.053275 -0.08363
2424 0.14602 0.16113 -0.03055 -0.14235 0.47944 -0.12825 0.37839 -0.035601 -0.055968
2425 0.1176 0.029955 -0.028863 -0.14349 0.43123 -0.17346 0.23791 -0.046067 -0.068427
2426 0.11661 0.0088005 -0.019789 -0.13546 0.41954 -0.14887 0.20805 -0.0423 -0.057035
2427 0.094641 -0.013296 0.1905 -0.12515 0.42788 -0.17561 0.16321 -0.040139 -0.07429
2428 0.10504 0.0088748 0.29949 -0.10878 0.40313 -0.16132 0.1551 -0.068318 -0.085486
2429 0.094299 -0.0032132 0.31128 -0.12226 0.40533 -0.16698 0.1582 -0.069552 -0.060581
2430 0.067023 -0.03649 0.3101 -0.1328 0.32838 -0.20133 0.1157 -0.08036 -0.091723
2431 0.097596 -0.0039984 0.35518 -0.12175 0.32517 -0.18678 0.14344 -0.039074 -0.067569
2432 0.077578 -0.0090755 0.33247 -0.13839 0.28185 -0.19091 0.12684 -0.039041 -0.080388
2433 0.054808 -0.029246 0.28327 -0.14688 0.26835 -0.18459 0.12342 -0.064308 -0.096783
2434 0.045716 -0.050154 0.20106 -0.15579 0.2549 -0.19365 0.11085 -0.064328 -0.084732
2435 0.063395 -0.030201 0.14103 -0.1303 0.29872 -0.17824 0.11548 -0.053338 -0.073347
2436 0.085556 -0.017 0.1028 -0.121 0.29552 -0.16592 0.13222 -0.030704 -0.067209
2437 0.039217 -0.039075 0.052119 -0.14327 0.28336 -0.18542 0.091973 -0.063517 -0.099246
2438 0.048058 -0.039783 0.067727 -0.13286 0.33672 -0.17045 0.10113 -0.067345 -0.08411
2439 0.043088 -0.038131 0.065174 -0.14188 0.29235 -0.16433 0.097655 -0.070994 -0.095966
2440 0.046219 -0.033625 0.081276 -0.14296 0.31764 0.09027 0.10641 -0.070354 -0.070152
2441 0.02976 -0.026891 0.061203 -0.13099 0.27633 0.18401 0.097175 -0.052859 -0.096597
2442 0.030393 -0.052689 0.097195 -0.12817 0.27801 0.2656 0.089329 -0.059074 -0.095029
2443 0.017829 -0.052833 0.061418 -0.1405 0.26452 0.24673 0.094691 -0.07126 -0.09852
2444 0.039182 -0.048446 0.065621 -0.14028 0.23858 0.35004 0.10118 -0.051657 -0.10024
2445 0.036228 -0.038359 0.074907 -0.1302 0.27432 0.33474 0.19096 -0.054875 -0.090559
2446 0.018682 -0.03272 0.063323 -0.10992 0.25209 0.1454 0.30302 -0.056554 -0.094565
2447 0.00962 -0.044815 0.05231 -0.11996 0.22799 0.014918 0.38689 -0.071266 -0.062307
2448 -0.013648 -0.057882 0.042014 -0.1449 0.22539 -0.022863 0.42187 -0.063731 -0.089168
2449 0.010785 -0.058786 0.079898 -0.14028 0.21839 -0.045832 0.41298 -0.035732 -0.085873
2450 -0.024714 -0.057161 0.031714 -0.15094 0.19339 -0.063456 0.37935 -0.067112 -0.10237
2451 -0.0065561 -0.086979 0.027418 -0.14194 0.19079 -0.06424 0.31775 -0.086006 -0.11548
2452 -0.020429 -0.07369 0.052293 -0.16339 0.1605 -0.071568 0.19221 -0.077764 -0.083888
2453 -0.0026539 -0.06053 0.30779 -0.14605 0.18147 -0.054977 0.16345 -0.051524 -0.08654
2454 -0.0038238 -0.091583 0.35644 -0.14136 0.15773 -0.061768 0.098298 -0.088224 -0.10864
2455 0.010631 -0.095594 0.3646 -0.14658 0.16482 -0.069036 0.1061 -0.085996 -0.1027
2456 0.049742 -0.080808 0.42317 -0.12162 0.15369 -0.084983 0.10251 -0.046516 -0.10342
2457 0.11422 -0.080494 0.41016 -0.14312 0.15593 -0.072644 0.16251 -0.049191 -0.095012
2458 0.186 -0.093236 0.38242 -0.15585 0.1223 -0.057244 0.18914 -0.020364 -0.10832
2459 0.23822 -0.080248 0.40465 -0.13166 0.16405 0.1542 0.26871 0.031018 -0.088187
2460 0.26845 -0.066261 0.36552 -0.11409 0.16894 0.30904 0.36523 0.059257 -0.071299
2461 0.15126 -0.087234 0.18897 -0.15771 0.12284 0.3045 0.37081 -0.021095 -0.10185
2462 0.086226 -0.056279 0.17228 -0.13459 0.147 0.42945 0.45645 -0.014893 -0.092142
2463 0.011569 -0.08561 0.11595 -0.15638 0.12509 0.36769 0.4384 -0.050884 -0.10438
2464 0.031706 -0.068141 0.11607 -0.15181 0.11656 0.41519 0.43788 -0.03665 -0.091354
2465 0.0115 -0.09493 0.11397 -0.13137 0.13706 0.22539 0.35828 -0.069579 -0.096686
2466 -0.0028683 -0.096784 0.082826 -0.11891 0.088625 0.070301 0.24851 -0.084642 -0.10054
2467 -0.019901 -0.074251 0.13616 0.030171 0.10486 0.019719 0.21803 -0.051793 -0.091249
2468 1.1169e-05 -0.092074 0.10667 0.059297 0.11601 0.0078194 0.20271 -0.065559 -0.11455
2469 0.0057557 -0.086712 0.1495 0.11781 0.10431 0.012475 0.22088 -0.054682 -0.095241
2470 -0.018116 0.015012 0.10408 0.11221 0.070915 -0.011826 0.23505 -0.070223 -0.12349
2471 0.031651 0.1709 0.12402 0.20144 0.087937 -0.016489 0.25056 -0.054109 -0.10679
2472 0.031669 0.19633 0.10071 0.10513 0.11824 0.011227 0.33334 -0.049099 -0.091024
2473 0.034911 0.20071 0.1176 0.041399 0.088115 -0.036309 0.35586 -0.06201 -0.097623
2474 0.068388 0.21904 0.11698 -0.026956 0.082835 -0.0079423 0.43258 -0.052789 -0.10112
2475 0.10016 0.069723 0.09595 -0.050282 0.096126 -0.027634 0.46509 -0.055895 -0.091604
2476 0.089758 -0.0065441 0.085446 -0.042049 0.068888 -0.031349 0.45744 -0.074147 -0.11651
2477 0.11212 -0.0014738 0.11596 -0.029433 0.076842 -0.024695 0.45496 -0.043407 -0.083578
2478 0.035535 -0.036949 0.073758 -0.057795 0.047091 -0.060875 0.31719 -0.05808 -0.11127
2479 -0.016011 -0.060772 0.034761 -0.10703 0.02802 -0.067345 0.246 -0.10466 -0.13203
2480 -0.003765 -0.012879 0.078177 -0.049942 0.057169 -0.059794 0.21511 -0.065052 -0.11729
2481 -0.039029 -0.047155 0.04379 -0.088267 0.037862 -0.079605 0.17025 -0.089337 -0.1416
2482 -0.0029395 -0.0077152 0.087036 -0.055164 0.053785 -0.0773 0.18245 -0.078065 -0.097789
2483 -0.037303 -0.043987 0.059935 -0.034809 0.048058 -0.092241 0.21187 -0.063929 -0.10191
2484 -0.021494 -0.016342 0.081297 0.1286 0.043424 -0.090986 0.28181 -0.078443 -0.11047
2485 -0.031414 -0.049233 0.07398 0.17254 0.032308 -0.10399 0.31202 -0.079021 -0.14233
2486 -0.059987 -0.060328 0.037681 0.18918 -0.0013255 -0.12655 0.3217 -0.10034 -0.14861
2487 -0.016478 -0.038054 0.060686 0.20102 0.02472 -0.10457 0.3721 -0.070866 -0.11786
2488 -0.016106 -0.022936 0.079926 0.25133 0.0587 -0.093745 0.44417 -0.071538 -0.10182
2489 -0.029725 -0.06162 0.055335 0.18327 0.026595 -0.12621 0.36458 -0.1006 -0.13169
2490 0.16594 -0.029086 0.06237 0.11855 0.024331 -0.11946 0.33458 -0.070398 -0.10932
2491 0.23305 -0.058884 0.023386 0.019211 0.029539 -0.12553 0.22538 -0.093637 -0.13582
2492 0.24139 -0.07633 0.03497 0.0014499 0.011704 -0.14334 0.16475 -0.10628 -0.1328
2493 0.21341 -0.052593 0.042283 -0.0041125 0.038248 -0.13762 0.1341 -0.078467 -0.10164
2494 0.19761 -0.038013 0.048771 0.041916 0.027237 -0.1225 0.13792 -0.059823 -0.11604
2495 0.050994 -0.051954 0.030104 -0.019773 -0.00041598 -0.1289 0.11644 -0.081882 -0.12243
2496 -0.002504 -0.089685 -0.00084317 -0.0095944 0.0075953 -0.14826 0.12582 -0.098556 -0.15523
2497 -0.025544 -0.087216 0.011746 -0.018091 0.011976 -0.16268 0.083846 -0.086533 -0.14664
2498 0.0088169 -0.045227 0.051132 0.15667 0.0076473 -0.15291 0.090252 -0.095714 -0.13482
2499 0.006163 -0.066291 0.028671 0.23899 -0.012752 -0.15828 0.11126 -0.081332 -0.1204
2500 0.0027314 -0.065146 0.039217 0.32698 -0.011906 -0.17622 0.070866 -0.081731 -0.12985
2501 0.017418 -0.049048 0.049805 0.34188 0.016433 -0.16443 0.088764 -0.068595 -0.11116
2502 -0.0004599 -0.052721 0.046758 0.3256 -0.0090996 -0.15933 0.090715 -0.084293 -0.12117
2503 0.0018464 -0.07502 0.045018 0.32678 -0.013079 -0.1834 0.044259 -0.094523 -0.13817
2504 0.033196 -0.07464 0.03812 0.26105 -0.011052 -0.1786 0.06037 -0.045519 -0.12472
2505 0.065634 -0.073767 0.010663 0.19685 -0.028 -0.19101 0.059179 -0.028083 -0.12697
2506 0.17242 -0.088775 0.021287 0.11522 -0.034527 -0.19423 0.041052 0.0062638 -0.13595
2507 0.2394 -0.072044 0.011873 0.086755 -0.031762 -0.1952 0.057222 0.043549 -0.13374
2508 0.27477 -0.079162 0.030673 0.078182 -0.050746 -0.17421 0.041795 0.072607 -0.12659
2509 0.2281 -0.078812 0.010901 0.034449 -0.058202 -0.20213 0.027317 0.035827 -0.12966
2510 0.1502 -0.060138 0.032268 0.050482 -0.050458 -0.18788 0.038932 -0.019473 -0.12435
2511 0.043389 -0.10646 0.015678 0.022435 -0.071126 -0.18564 0.022967 -0.040996 -0.13697
2512 0.044301 -0.076724 0.023106 0.054186 -0.075929 -0.20637 0.022483 -0.051422 -0.13512
2513 0.021677 -0.071202 0.047443 0.25037 -0.039439 -0.19889 0.023927 -0.047818 -0.1249
2514 -0.008737 -0.10098 0.0014506 0.30549 -0.062256 -0.2189 -0.010602 -0.093875 -0.13379
2515 0.025823 -0.059061 0.051328 0.3684 -0.053021 -0.19068 0.011839 -0.055966 -0.11984
2516 0.0035359 -0.080034 0.03542 0.40729 -0.056065 -0.21907 -0.0021458 -0.062256 -0.11685
2517 0.018073 -0.08561 0.030806 0.35498 -0.050227 -0.20909 -0.00867 -0.059629 -0.11784
2518 0.0034698 -0.065868 0.029794 0.36012 -0.042721 -0.21402 0.00047782 -0.061887 -0.11974
2519 -0.0020632 -0.081921 0.0075919 0.37959 -0.084568 -0.21284 -0.025211 -0.07194 -0.11796
2520 -0.022916 -0.078925 0.0042124 0.32191 -0.064356 -0.21464 -0.026846 -0.079807 -0.12798
2521 -0.03118 -0.10807 -0.0032635 0.24431 -0.096831 -0.23774 -0.041237 -0.096204 -0.15423
2522 -0.0226 -0.086124 0.016404 0.20298 -0.061127 -0.22322 -0.026539 -0.088056 -0.12616
2523 -0.057799 -0.11603 -0.0052958 0.14102 -0.093216 -0.22086 -0.048061 -0.098478 -0.14029
2524 -0.037235 -0.10357 -0.018584 0.14009 -0.091124 -0.23338 -0.063618 -0.079361 -0.14949
2525 -0.02937 -0.07479 0.023454 0.16108 -0.060322 -0.20033 -0.029676 -0.063643 -0.10773
2526 -0.044204 -0.097884 -0.0095125 0.1182 -0.084021 -0.22836 -0.070189 -0.098006 -0.075682
2527 -0.016891 0.024992 0.020801 0.25858 -0.039888 -0.21081 -0.044449 -0.066505 0.022682
2528 -0.060989 0.14967 0.0037715 0.31236 -0.091889 -0.21681 -0.05077 -0.089194 0.02869
2529 -0.015494 0.21344 0.053843 0.48315 -0.059288 -0.20482 -0.035949 -0.068956 0.14878
2530 -0.036511 0.20789 -0.0035264 0.44428 -0.092757 -0.22629 -0.061507 -0.10199 0.1183
2531 -0.076933 0.13638 0.023097 0.43242 -0.097819 -0.2345 -0.069547 -0.11818 0.10918
2532 -0.053287 0.038843 0.011349 0.43914 -0.097178 -0.21367 -0.059664 -0.09836 0.066443
2533 -0.052926 0.0021334 0.14189 0.44651 -0.058878 -0.21226 -0.054826 -0.049055 -0.0069972
2534 -0.064056 -0.036858 0.27509 0.41414 -0.11703 -0.22339 -0.058229 -0.08681 -0.047553
2535 -0.052642 -0.027326 0.34034 0.38626 -0.084987 -0.22132 -0.075758 -0.081481 -0.04969
2536 -0.04454 -0.032765 0.36537 0.34602 -0.08995 -0.22159 -0.084911 -0.085517 -0.066968
2537 -0.064169 -0.040127 0.36455 0.30851 -0.11739 -0.24637 -0.091751 -0.063279 -0.077765
2538 -0.040409 -0.042434 0.36747 0.33479 -0.08555 -0.2276 -0.057385 -0.067653 -0.054057
2539 -0.045133 -0.052283 0.3745 0.3753 -0.09682 -0.21947 -0.076692 -0.083633 -0.057729
2540 -0.098877 -0.051452 0.29756 0.49736 -0.11502 -0.24326 -0.10582 -0.084775 -0.066298
2541 -0.095217 -0.060981 0.18627 0.54323 -0.09699 -0.2303 -0.084464 -0.080269 -0.086499
2542 -0.080954 -0.076592 0.12703 0.52536 -0.12659 -0.21676 -0.091655 -0.068146 -0.052874
2543 -0.10668 -0.074529 0.10179 0.54304 -0.14188 -0.22987 -0.097018 -0.10756 -0.090494
2544 -0.09589 -0.05974 0.098163 0.48929 -0.099631 -0.20585 -0.092613 -0.086782 -0.016689
2545 -0.099527 -0.06566 0.10021 0.49808 -0.11047 -0.21657 -0.099579 -0.10215 0.039674
2546 -0.079686 -0.042218 0.10503 0.52912 -0.10776 -0.21972 -0.093445 -0.07402 0.095933
2547 -0.06476 -0.03673 0.14907 0.60392 -0.094196 -0.20794 -0.088205 -0.06433 0.24023
2548 -0.088007 -0.040907 0.12285 0.63582 -0.12077 -0.21957 -0.082325 -0.066379 0.26917
2549 -0.087175 -0.065714 0.10154 0.59905 -0.12701 -0.22725 -0.10376 -0.090546 0.25429
2550 -0.07571 -0.06633 0.10354 0.59605 -0.14002 -0.22528 -0.12598 -0.076747 0.23094
2551 -0.063529 -0.017584 0.11065 0.62167 -0.099002 -0.18075 -0.077852 -0.048274 0.1901
2552 -0.081068 -0.059925 0.12026 0.6137 -0.097785 -0.22654 -0.11679 -0.06252 0.068863
2553 -0.090417 -0.042246 0.1402 0.62638 -0.12588 -0.21232 -0.099741 0.0069576 0.032793
2554 -0.10008 -0.078182 0.17171 0.58673 -0.13553 -0.21671 -0.11037 0.08676 0.0038297
2555 -0.12896 -0.082372 0.36741 0.57676 -0.14322 -0.21231 -0.12089 0.052962 -0.00064488
2556 -0.082209 -0.037629 0.42979 0.55334 -0.12801 -0.20842 -0.12277 0.096673 0.026453
2557 -0.080848 -0.052134 0.46892 0.50581 -0.1082 -0.21484 -0.11145 0.10999 0.068661
2558 -0.11387 -0.057737 0.43407 0.46484 -0.1344 -0.21723 -0.11729 0.032086 0.23866
2559 -0.11766 -0.089747 0.46651 0.45186 -0.14342 -0.21145 -0.13036 -0.012054 0.32385
2560 -0.10332 -0.059421 0.46527 0.4585 -0.1055 -0.23472 -0.12942 -0.028262 0.36032
2561 -0.10557 -0.065658 0.43435 0.51298 -0.13094 -0.2358 -0.13068 -0.023216 0.36211
2562 -0.12795 -0.09711 0.36175 0.5269 -0.1333 -0.22345 -0.12789 -0.048395 0.3342
2563 -0.097005 -0.06595 0.33732 0.6332 -0.11557 -0.19178 -0.13239 0.0061735 0.31142
2564 -0.10107 -0.085895 0.30001 0.64897 -0.12583 0.082304 -0.1118 -0.0029633 0.26265
2565 -0.12916 -0.078106 0.27848 0.50836 -0.12619 0.17206 -0.13427 0.025953 0.16822
2566 -0.1494 -0.090516 0.29049 0.43158 -0.13872 0.19768 -0.14429 0.055508 0.095177
2567 -0.11712 -0.071401 0.36248 0.39618 -0.119 0.25761 -0.12272 0.13943 0.1028
2568 -0.14913 -0.097521 0.48355 0.35199 -0.11279 0.28788 -0.12802 0.1098 0.10095
2569 -0.1102 0.12527 0.53755 0.36879 -0.1099 0.36202 -0.11666 0.15167 0.19469
2570 -0.14791 0.16346 0.51993 0.32489 -0.13655 0.27281 -0.15484 0.071539 0.38305
2571 -0.10004 0.20923 0.55171 0.40418 -0.089842 0.29213 -0.14387 0.06276 0.45634
2572 -0.11846 0.19742 0.51686 0.36651 -0.056328 0.09946 -0.13952 0.02583 0.47807
2573 -0.13634 0.14764 0.47436 0.35723 0.094798 0.010668 -0.13831 -0.00361 0.45613
2574 -0.11241 0.028463 0.38443 0.34372 0.22057 -0.024091 -0.14302 -0.018034 0.42536
2575 -0.12796 -0.025901 0.277 0.30338 0.148 -0.026887 -0.15019 -0.030912 0.43079
2576 -0.12574 -0.041868 0.27905 0.32868 0.05266 -0.04945 -0.15107 -0.028949 0.42537
2577 -0.14888 -0.02599 0.22116 0.28697 -0.052138 -0.040038 -0.13494 -0.038705 0.40125
2578 -0.12299 -0.01331 0.25091 0.3067 -0.063827 -0.042424 -0.12542 -0.0079199 0.38265
2579 -0.10294 -0.035488 0.24182 0.31157 -0.092674 -0.053318 -0.13473 0.071214 0.33549
2580 -0.1297 -0.040499 0.23461 0.25635 -0.11232 -0.085208 -0.14448 0.13179 0.32808
2581 -0.14813 -0.049908 0.20797 0.25051 -0.094662 -0.065588 -0.12278 0.16456 0.48881
2582 -0.16813 -0.06839 0.17024 0.23832 -0.11326 -0.099853 -0.17969 0.14166 0.53104
2583 -0.16143 -0.049714 0.18972 0.2388 -0.10086 -0.090489 -0.13716 0.14602 0.55239
2584 -0.17024 -0.060598 0.17167 0.21316 -0.12183 -0.10276 -0.14049 0.10993 0.5176
2585 -0.12741 -0.023174 0.15746 0.24519 -0.07507 -0.083082 -0.083138 0.089196 0.53563
2586 -0.12329 -0.0055302 0.22352 0.25923 -0.081365 -0.082706 -0.044168 0.061557 0.50196
2587 -0.1504 0.049704 0.16227 0.22208 -0.10759 -0.10249 -0.062741 0.04308 0.45985
2588 -0.031255 0.19085 0.2021 0.2597 -0.072564 0.18907 -0.0059866 0.064785 0.50429
2589 0.063796 0.22038 0.14472 0.20604 -0.11722 0.30171 -0.050477 0.046712 0.51636
2590 0.14137 0.2296 0.16627 0.22657 -0.10892 0.35842 -0.039177 0.092946 0.57416
2591 0.15396 0.17651 0.13798 0.1809 -0.11822 0.36806 -0.044654 0.18167 0.59564
2592 0.181 0.12196 0.16159 0.2222 -0.093668 0.43754 -0.054 0.23395 0.56927
2593 0.18922 0.038362 0.15577 0.21982 0.1061 0.43516 -0.055022 0.22633 0.5429
2594 0.13748 -0.0032044 0.14577 0.19185 0.16573 0.47125 -0.059156 0.25216 0.47373
2595 0.058625 0.024989 0.16824 0.19957 0.13017 0.49968 -0.05612 0.22685 0.41582
2596 -0.053982 -0.017634 0.10781 0.16779 0.055294 0.47206 -0.062382 0.17391 0.33771
2597 -0.057111 -0.0050353 0.12343 0.14762 -0.024854 0.34735 -0.063768 0.13063 0.30597
2598 -0.070839 -0.023827 0.079048 0.11168 -0.076422 0.18355 -0.052186 0.092942 0.2764
2599 -0.059302 0.031549 0.097748 0.15139 -0.051172 0.11746 0.010122 0.15809 0.39775
2600 -0.06531 0.1916 0.12351 0.15869 -0.06876 0.084 0.020422 0.25355 0.5482
2601 -0.045393 0.24534 0.15764 0.15843 -0.067784 0.071683 0.051885 0.29127 0.60738
2602 -0.056711 0.256 0.17388 0.14381 -0.07474 0.068552 0.13762 0.28249 0.57767
2603 -0.034295 0.22355 0.31634 0.14838 -0.083589 0.19419 0.11167 0.28591 0.50973
2604 0.099174 0.15323 0.33952 0.13056 -0.075171 0.40043 0.11264 0.27543 0.4454
2605 0.19797 0.069996 0.41408 0.1411 -0.043884 0.48719 0.15893 0.28773 0.40083
2606 0.20242 0.026198 0.38101 0.10658 -0.089924 0.47873 0.061241 0.22222 0.32093
2607 0.19987 0.033432 0.40018 0.12067 -0.071018 0.50465 0.013387 0.18933 0.29456
2608 0.19786 0.039024 0.37939 0.10048 -0.071618 0.48669 -0.069082 0.16129 0.28767
2609 0.18574 0.052335 0.37049 0.12303 -0.055627 0.485 -0.063434 0.1439 0.30165
2610 0.15221 0.15673 0.28769 0.11797 -0.040466 0.51624 -0.050084 0.15334 0.32479
2611 0.054935 0.28466 0.22914 0.10142 -0.060855 0.56976 -0.050676 0.12875 0.45485
2612 0.043347 0.32461 0.20987 0.10965 -0.045661 0.5676 -0.061945 0.11581 0.46273
2613 0.013509 0.3118 0.21071 0.10881 0.23258 0.51301 -0.033072 0.1368 0.52457
2614 0.014867 0.31262 0.20055 0.08142 0.24309 0.51485 -0.046148 0.13786 0.48117
2615 -0.001054 0.18926 0.14977 0.067755 0.25398 0.5618 -0.034754 0.21841 0.41945
2616 0.026032 0.12448 0.20031 0.069025 0.25331 0.60927 0.0028389 0.32775 0.36324
2617 0.030336 0.082075 0.1933 0.083067 0.076606 0.58917 0.021891 0.3322 0.31198
2618 0.187 0.12077 0.18675 0.074584 -0.001624 0.49741 -0.0025717 0.31829 0.29383
2619 0.21 0.068969 0.13897 0.036269 -0.028144 0.38898 0.0067924 0.28428 0.25414
2620 0.29665 0.18664 0.20746 0.068245 -0.0027913 0.31092 0.028692 0.26292 0.28615
2621 0.26635 0.30689 0.14382 0.027717 -0.048314 0.24571 -0.031449 0.18287 0.25386
2622 0.25585 0.33895 0.13855 0.03007 -0.045132 0.22319 -0.017935 0.16157 0.2703
2623 0.26139 0.37433 0.17166 0.035559 -0.032366 0.22506 -0.041542 0.14121 0.29892
2624 0.16459 0.37656 0.15584 0.033192 -0.026667 0.24506 -0.044604 0.13795 0.37583
2625 0.09143 0.35015 0.17418 0.040754 -0.022241 0.45186 -0.032748 0.10271 0.43851
2626 0.057455 0.24056 0.11954 0.035429 -0.035582 0.51883 -0.050082 0.092817 0.43645
2627 0.028678 0.14564 0.13744 0.017352 -0.04012 0.55907 -0.066264 0.092463 0.41167
2628 0.036157 0.13495 0.11671 0.012412 -0.044374 0.52595 -0.072892 0.10286 0.35483
2629 0.037037 0.12623 0.10861 0.0116 -0.062238 0.5552 -0.0527 0.085869 0.30477
2630 0.040923 0.13377 0.11703 0.010826 -0.040343 0.55028 -0.0051847 0.10904 0.28127
2631 0.034926 0.17769 0.11429 0.020005 -0.064574 0.55375 0.039123 0.07947 0.23056
2632 0.13824 0.32549 0.10388 0.016774 -0.064882 0.6064 0.13463 0.078933 0.23243
2633 0.26423 0.37353 0.092354 0.011038 -0.045307 0.53819 0.17222 0.083041 0.2263
2634 0.32908 0.39701 0.072677 0.017974 -0.07732 0.49681 0.13537 0.080262 0.22206
2635 0.30632 0.40992 0.082378 -0.0054482 -0.068767 0.37496 0.11422 0.089755 0.22708
2636 0.30241 0.39141 0.086259 -0.019486 -0.070051 0.27424 0.0068798 0.080384 0.21263
2637 0.24095 0.28304 0.063302 -0.042366 -0.072703 0.23491 -0.036866 0.054529 0.20101
2638 0.21186 0.20651 0.04418 -0.023165 -0.097013 0.23099 -0.046582 0.039845 0.25469
2639 0.17357 0.20993 0.094754 0.027161 -0.055413 0.24912 -0.026657 0.080614 0.31764
2640 0.084219 0.17468 0.081771 -0.014495 -0.084045 0.22 -0.063915 0.058992 0.35808
2641 0.087861 0.15971 0.07175 0.0027455 -0.058649 0.23365 -0.035472 0.056813 0.40987
2642 0.053838 0.1287 0.055796 -0.035078 -0.12696 0.21719 -0.087608 0.040555 0.33855
2643 0.048647 0.1236 0.047345 -0.052343 -0.12454 0.38919 -0.084081 0.018308 0.27785
2644 0.039982 0.33629 0.043764 -0.022847 -0.10531 0.4462 -0.072314 0.043374 0.2173
2645 0.072219 0.38568 0.080076 -0.028447 -0.070892 0.44816 -0.056513 0.047577 0.20654
2646 0.021669 0.39643 0.026972 -0.045567 -0.10331 0.39718 -0.087534 -0.00033837 0.17509
2647 0.042882 0.4163 0.04577 -0.025704 -0.082756 0.31045 -0.069271 0.023481 0.16509
2648 0.02093 0.34773 0.025862 -0.0826 -0.10017 0.21534 -0.086777 0.011422 0.15835
2649 0.017223 0.33178 0.032523 -0.06195 -0.095336 0.18366 -0.094999 0.001832 0.17576
2650 0.0065772 0.23299 0.013319 -0.078579 -0.12655 0.16028 -0.088484 -0.022724 0.15691
2651 0.010043 0.2019 0.02148 -0.042022 -0.12453 0.13394 -0.094805 -0.0052736 0.13962
2652 0.015514 0.1609 0.026656 -0.071218 -0.13694 0.14741 -0.11927 0.0012999 0.15458
2653 0.021314 0.16628 0.012982 -0.061132 -0.10267 0.13765 -0.090029 0.015199 0.18762
2654 -0.0047669 0.14603 0.020389 -0.06502 -0.1127 0.15144 -0.091318 0.0058222 0.2261
2655 -0.031601 0.14549 -0.0032551 -0.078149 -0.13077 0.10891 -0.10585 -0.029725 0.22803
2656 0.002408 0.31672 0.019163 -0.041694 -0.10721 0.12165 -0.10323 -0.0076553 0.28039
2657 -0.020422 0.38904 -0.006505 -0.090091 -0.12634 0.079996 -0.13555 -0.029033 0.30818
2658 -0.048926 0.38679 -0.020101 -0.083426 -0.10621 0.10879 -0.10008 -0.028578 0.34177
2659 -0.021999 0.41881 0.014224 -0.088347 -0.10931 0.10076 -0.11397 -0.018273 0.31887
2660 -0.037691 0.29837 -0.024318 -0.10088 -0.13445 0.084575 -0.12936 -0.019553 0.20545
2661 -0.036052 0.24725 -0.026986 -0.10373 -0.13878 0.068458 -0.11963 -0.018313 0.16481
2662 -0.037054 0.17971 0.0076854 -0.094301 -0.11744 0.056947 -0.14711 -0.023491 0.14355
2663 -0.061155 0.1655 -0.018603 -0.11448 -0.13088 0.045365 -0.15103 -0.052225 0.12616
2664 -0.062691 0.16429 0.0052451 -0.088385 -0.13102 0.058152 -0.13127 -0.019212 0.14434
2665 -0.061241 0.13878 -0.021254 -0.11787 -0.12943 0.017038 -0.15088 -0.054237 0.11224
2666 -0.066487 0.14058 -0.028613 -0.11825 -0.13231 0.018993 -0.15345 -0.047184 0.10297
2667 -0.056866 0.15218 -0.006268 -0.079243 -0.12134 0.019163 -0.14634 -0.04205 0.12964
2668 -0.064411 0.22835 -0.028017 -0.096892 -0.14892 0.0012747 -0.15647 -0.03223 0.12441
2669 -0.060791 0.35236 -0.0087892 -0.094247 -0.1425 -0.008859 -0.15568 -0.02947 0.10878
2670 -0.044051 0.40937 -0.014992 -0.10166 -0.13357 -0.0055287 -0.11197 -0.026826 0.11626
2671 -0.060835 0.37388 -0.0065027 -0.11296 -0.13422 -0.011308 -0.14503 -0.025854 0.099681
2672 -0.074493 0.32475 -0.034113 -0.1012 -0.12547 -0.03747 -0.13549 -0.039408 0.11196
2673 -0.051214 0.23196 -0.012272 -0.11213 -0.129 -0.031314 -0.15718 -0.038463 0.1018
2674 -0.13052 0.12435 -0.070825 -0.15629 -0.16448 -0.08014 -0.19382 -0.094336 0.051781
2675 -0.081128 0.15462 -0.024878 -0.13154 -0.153 -0.032189 -0.14163 -0.079752 0.076036
2676 -0.097652 0.15163 -0.020403 -0.097521 -0.14051 -0.061604 -0.1533 -0.049857 0.062919
2677 -0.092267 0.15998 -0.0052315 -0.11571 -0.12997 -0.055575 -0.15207 -0.040053 0.070226
2678 -0.10532 0.11742 -0.010851 -0.12669 -0.15234 -0.086054 -0.16968 -0.068545 0.043619
2679 -0.10738 0.12704 -0.023339 -0.1128 -0.13957 -0.089183 -0.17207 -0.067063 0.04248
2680 -0.11342 0.10599 -0.0090364 -0.11299 -0.14965 -0.081423 -0.14554 -0.071464 0.057255
2681 -0.12677 0.087201 -0.064303 -0.17244 -0.17602 -0.092249 -0.20167 -0.077853 0.020508
2682 -0.13042 0.094222 -0.037545 -0.13738 -0.15822 -0.0993 -0.18271 -0.062026 0.021387
2683 -0.09871 0.11924 -0.01888 -0.097199 -0.13115 -0.080908 -0.15969 -0.044879 0.072178
2684 -0.1361 0.10406 -0.074429 -0.13105 -0.16273 -0.11353 -0.1704 -0.077413 0.018171
2685 -0.11617 0.10712 -0.014828 -0.14401 -0.11615 -0.091652 -0.13596 -0.054972 0.050945
2686 -0.11832 0.10957 -0.026426 -0.14553 -0.14134 -0.1008 -0.18108 -0.068266 0.024006
2687 -0.12863 0.074126 -0.056026 -0.13835 -0.16414 -0.10731 -0.18726 -0.078913 0.026811
2688 -0.094094 0.094172 -0.039274 -0.12227 -0.13815 -0.091002 -0.16416 -0.070694 0.02666
2689 -0.15381 0.07337 -0.067374 -0.12896 -0.15656 -0.10793 -0.17905 -0.057866 0.0019586
2690 -0.12181 0.067656 -0.037254 -0.12802 -0.12081 -0.094282 -0.16489 -0.068205 0.031722
2691 -0.13867 0.075718 -0.051316 -0.12475 -0.13208 -0.11623 -0.17668 -0.10075 0.015513
2692 -0.12962 0.083033 -0.060343 -0.12958 -0.12208 -0.11903 -0.17134 -0.068232 0.026623
2693 -0.13373 0.044993 -0.051179 -0.15497 -0.055055 -0.13713 -0.17576 -0.10032 0.00043968
2694 -0.13485 0.040161 -0.05965 -0.17362 0.11445 -0.13767 -0.19278 -0.086003 -0.0042303
2695 -0.024716 0.060872 -0.021861 -0.12028 0.19905 -0.13518 -0.17637 -0.066634 -0.0039257
2696 0.06639 0.079584 -0.020317 -0.1382 0.22777 -0.13372 -0.15588 -0.055072 0.0097021
2697 0.056309 0.024497 -0.062056 -0.13267 0.24846 -0.15418 -0.17765 -0.11578 -0.019604
2698 0.067363 0.024586 -0.07155 -0.16785 0.11635 -0.15296 -0.1678 -0.10204 -0.018804
2699 0.086854 0.049907 -0.040928 -0.11523 -0.0049883 -0.14469 -0.17094 -0.074118 0.0056435
2700 0.049827 0.033735 -0.058182 -0.16134 -0.060334 -0.15371 -0.16271 -0.08859 -0.026186
2701 -0.070017 0.014055 -0.067616 -0.15281 -0.063371 -0.16912 -0.18954 -0.092994 -0.042451
2702 -0.097871 0.0091261 -0.067511 -0.15673 -0.093585 -0.16667 -0.16846 -0.096074 -0.04984
2703 -0.10858 -0.0052447 -0.079645 -0.18234 -0.06189 -0.17197 -0.15534 -0.097717 -0.034244
2704 -0.097275 -0.006025 -0.070656 -0.17259 -0.10992 -0.18017 -0.16541 -0.10564 -0.059007
2705 -0.096965 0.014866 -0.052474 -0.15238 -0.10103 -0.18575 -0.1687 -0.087491 -0.031463
2706 -0.12726 -0.0086364 -0.076353 -0.17452 -0.11258 -0.17858 -0.11209 -0.11775 -0.059244
2707 -0.10032 -0.012458 -0.074045 -0.16814 -0.11684 -0.18551 -0.071711 -0.1087 -0.061602
2708 -0.10908 -0.0015468 -0.046586 -0.17245 -0.10402 -0.185 -0.032039 -0.11861 -0.05563
2709 -0.089462 0.023771 -0.063141 -0.14168 -0.10448 -0.18331 0.0097102 -0.099282 -0.035187
2710 -0.1201 -0.017139 -0.083645 -0.18458 -0.12016 -0.19262 0.097227 -0.12394 -0.073066
2711 -0.096555 -0.0065926 -0.067523 -0.18011 -0.096808 -0.19341 0.14914 -0.087563 -0.067376
2712 -0.11032 -0.010877 -0.072652 -0.1863 -0.091983 -0.18428 0.1602 -0.10367 -0.055501
2713 -0.017724 -0.021003 -0.05761 -0.18366 -0.09365 -0.19319 0.13779 -0.09155 -0.059454
2714 0.068884 -0.018309 -0.093205 -0.17476 -0.14533 -0.19502 0.11562 -0.11825 -0.070937
2715 0.165 -0.013407 -0.05537 -0.15856 -0.10613 -0.1876 0.06133 -0.083625 -0.055692
2716 0.16225 -0.0027846 -0.054345 -0.16786 -0.11339 -0.17671 0.0050105 -0.094546 -0.037433
2717 0.11699 -0.025478 -0.068084 -0.18077 -0.11549 -0.18781 -0.028714 -0.10466 -0.075239
2718 0.094041 -0.0086436 -0.076197 -0.16456 -0.12811 -0.18474 -0.046252 -0.11521 -0.060542
2719 -0.024401 -0.0034169 -0.087431 -0.16962 -0.096343 -0.18849 -0.073687 -0.10618 -0.066452
2720 -0.054931 -0.036418 -0.10335 -0.188 -0.1334 -0.19777 -0.074359 -0.12202 -0.072973
2721 -0.060003 -0.026574 -0.074349 -0.15266 -0.13276 -0.1948 -0.0093755 -0.084843 -0.054577
2722 -0.0574 -0.032645 -0.066007 -0.18776 -0.1181 -0.19672 0.02312 -0.087988 -0.05973
2723 -0.056743 -0.031556 -0.055431 -0.16568 -0.11648 -0.18072 0.16851 -0.082394 -0.080813
2724 -0.10103 -0.065304 -0.10598 -0.19518 -0.13261 -0.20661 0.21145 -0.10562 -0.097425
2725 -0.08365 -0.03476 -0.048098 -0.18429 -0.15366 -0.20494 0.24906 -0.10892 -0.083529
2726 -0.092489 -0.051329 -0.093447 -0.19387 -0.12495 -0.2015 0.24292 -0.10854 -0.086403
2727 -0.043192 -0.027552 -0.052322 -0.13233 -0.13464 -0.1988 0.26006 -0.11493 -0.05709
2728 0.093593 -0.060419 -0.08541 -0.1991 -0.11319 -0.20711 0.26454 -0.11504 -0.089707
2729 0.1608 -0.037732 -0.059852 -0.18617 -0.13587 -0.2238 0.19621 -0.094414 -0.084475
2730 0.18734 -0.063567 -0.073525 -0.18211 -0.12875 -0.20683 0.13533 -0.10748 -0.091265
2731 0.17287 -0.054256 -0.071974 -0.17673 -0.14717 -0.21367 0.07619 -0.11163 -0.08918
2732 0.17027 -0.071278 -0.095309 -0.1865 -0.12919 -0.21882 0.066321 -0.11463 -0.10551
2733 0.083264 -0.063489 -0.069771 -0.17587 -0.14343 -0.21721 0.046884 -0.13024 -0.11603
2734 0.020947 -0.064128 -0.080346 -0.17725 -0.11522 -0.22771 0.062327 -0.10475 -0.097121
2735 -0.026931 -0.076542 -0.073924 -0.18635 -0.13306 -0.21995 0.062457 -0.10406 -0.098768
2736 -0.050892 -0.075684 -0.094988 -0.19473 -0.14725 -0.23319 0.1012 -0.10868 -0.1109
2737 -0.044665 -0.078279 -0.10028 -0.18734 -0.1102 -0.21926 0.12753 -0.11671 -0.10854
2738 -0.066257 -0.092087 -0.082197 -0.19521 -0.16294 -0.26076 0.14035 -0.13473 -0.1394
2739 -0.053239 -0.064268 -0.068271 -0.1862 -0.13486 -0.22856 0.14416 -0.14062 -0.12924
2740 -0.065276 -0.10404 -0.064967 -0.19147 -0.12668 -0.222 0.19764 -0.11704 -0.093449
2741 -0.052083 -0.090882 -0.088614 -0.18093 -0.13574 -0.24966 0.27021 -0.11567 -0.12671
2742 0.00055772 -0.056752 -0.066478 -0.15125 -0.12883 -0.22923 0.28827 -0.097001 -0.094048
2743 0.10768 -0.064593 -0.069184 -0.18302 -0.12129 -0.22308 0.30732 -0.098525 -0.13865
2744 0.1297 -0.091403 -0.11449 -0.21268 -0.16388 -0.25067 0.29735 -0.14102 -0.16748
2745 0.15051 -0.10807 -0.11365 -0.19542 -0.14137 -0.24202 0.18422 -0.13183 -0.1391
2746 0.22046 -0.072729 -0.063146 -0.15596 -0.11497 -0.20094 0.13269 -0.10307 -0.11065
2747 0.16469 -0.080765 -0.074257 -0.18434 -0.1505 -0.24006 0.044482 -0.11493 -0.13196
2748 0.091173 -0.079651 -0.09043 -0.18971 -0.17053 -0.24026 0.014856 -0.12866 -0.14266
2749 -0.008549 -0.10643 -0.06687 -0.18782 -0.13423 -0.22598 0.017354 -0.12537 -0.13543
2750 -0.019467 -0.10645 -0.083323 -0.20889 -0.13756 -0.23738 0.0034038 -0.11452 -0.12069
2751 -0.03347 -0.10545 -0.10538 -0.20772 -0.16605 -0.24788 -0.0051351 -0.12214 -0.16054
2752 -0.0026565 -0.060625 -0.07049 -0.17236 -0.1358 -0.22643 0.021963 -0.091001 -0.10873
2753 -0.063521 -0.077996 -0.10653 -0.19042 -0.15241 -0.24468 0.012313 -0.13186 -0.15116
2754 -0.02543 -0.094128 -0.055635 -0.16039 0.12652 -0.24247 0.055454 -0.11589 -0.12549
2755 -0.0072483 -0.11333 -0.096663 -0.17488 0.19789 -0.25275 0.088389 -0.11168 -0.13297
2756 0.055345 -0.11221 -0.082381 -0.17729 0.26957 -0.23279 0.13177 -0.10644 -0.14565
2757 0.16972 -0.10774 -0.10763 -0.19786 0.26061 -0.25846 0.11995 -0.14431 -0.16608
2758 0.22028 -0.10026 -0.06277 -0.18363 0.24334 -0.25047 0.23999 -0.12734 -0.13919
2759 0.25693 -0.062865 -0.070588 -0.16126 0.14888 -0.2376 0.24778 -0.09184 -0.11445
2760 0.22058 -0.081284 -0.091043 -0.16739 0.015845 -0.25374 0.20291 -0.082641 -0.13652
2761 0.17754 -0.090772 -0.066243 -0.13541 -0.032643 -0.2555 0.13758 -0.020181 -0.14977
2762 0.062917 -0.094197 -0.068015 -0.10192 -0.048324 -0.25004 0.066759 0.020772 -0.12758
2763 0.0075964 -0.091032 -0.053793 -0.083757 -0.045573 -0.25243 0.032465 0.015198 -0.13181
2764 0.012164 -0.088821 -0.060678 -0.080381 -0.037191 -0.24946 0.0086793 0.027477 -0.13142
2765 3.1495e-05 -0.081843 -0.045702 -0.098338 -0.04581 -0.25485 0.022924 -0.012571 -0.14483
2766 0.0059597 -0.085861 -0.049068 -0.11043 -0.045137 -0.24246 0.014965 -0.041611 -0.11766
2767 0.013902 -0.11879 -0.080387 -0.16376 -0.059002 -0.26135 -0.03688 -0.099276 -0.16126
2768 0.079899 -0.10527 -0.090816 -0.17419 -0.065226 -0.26565 -0.012548 -0.10964 -0.1781
2769 0.23609 -0.12255 -0.068116 -0.15067 -0.028834 -0.23958 0.0095131 -0.083587 -0.13399
2770 0.21762 -0.13529 -0.088842 -0.18375 -0.04588 -0.27426 -0.045319 -0.083395 -0.16018
2771 0.23665 -0.13762 -0.081238 -0.20889 -0.046494 -0.2771 -0.06006 -0.1067 -0.15702
2772 0.27355 -0.099963 -0.055571 -0.17042 0.25866 -0.2622 -0.054875 -0.070128 -0.13935
2773 0.21028 -0.12342 -0.068658 -0.18343 0.30888 -0.25333 -0.058476 -0.065597 -0.14989
2774 0.1725 -0.11597 -0.08286 -0.20114 0.3322 -0.25152 -0.068835 -0.061634 -0.15176
2775 0.10621 -0.10008 -0.067792 -0.1752 0.28214 -0.25326 -0.060209 0.042635 -0.16166
2776 0.054183 -0.10734 -0.072004 -0.1691 0.23073 -0.26209 -0.056961 0.04022 -0.17467
2777 0.045701 -0.092705 -0.068779 -0.18862 0.080116 -0.26366 -0.061626 0.078681 -0.15872
2778 0.043464 -0.084604 -0.061803 -0.16405 0.010469 -0.25442 -0.060132 0.10113 -0.13021
2779 0.032593 -0.088546 -0.063834 -0.17367 -0.0047177 -0.26444 -0.076311 0.029266 -0.15022
2780 0.017036 -0.12673 -0.075983 -0.20002 -0.037635 -0.27967 -0.10684 -0.032587 -0.15623
2781 -0.024481 -0.12916 -0.095177 -0.18118 -0.047807 -0.28233 -0.11117 -0.055798 -0.17789
2782 0.0029709 -0.10484 -0.093158 -0.17186 -0.047769 -0.27015 -0.079479 -0.062075 -0.15231
2783 -0.0061093 -0.12809 -0.087558 -0.20031 -0.046276 -0.26062 -0.085327 -0.074212 -0.1718
2784 -0.022486 -0.10918 -0.095252 -0.20439 -0.047057 -0.27401 -0.081984 -0.074852 -0.16382
2785 0.0092461 -0.11879 -0.067359 -0.18131 -0.038666 -0.24826 -0.081296 -0.025211 -0.15294
2786 -0.024422 -0.14614 -0.095032 -0.21155 -0.061456 -0.26883 -0.10952 -0.038784 -0.1773
2787 -0.01481 -0.12181 -0.093138 -0.21341 -0.06041 -0.27115 -0.11081 0.0052021 -0.16902
2788 0.024956 -0.12429 -0.089762 -0.19412 -0.052519 -0.26176 -0.10626 0.07847 -0.16865
2789 0.067201 -0.11658 -0.061588 -0.19424 -0.049161 -0.26751 -0.10918 0.093231 -0.15715
2790 0.16373 -0.097064 -0.070124 -0.17099 -0.057094 -0.26152 -0.103 0.10809 -0.14524
2791 0.19096 -0.10749 -0.087239 -0.1968 -0.076615 -0.26423 -0.12389 0.045544 -0.1965
2792 0.19518 -0.095629 -0.057247 -0.16216 -0.072311 -0.24825 -0.10157 0.045551 -0.14081
2793 0.093218 -0.14403 -0.11923 -0.21971 -0.088026 -0.25627 -0.13432 -0.020733 -0.20014
2794 0.013271 -0.12617 -0.088576 -0.18149 -0.089928 -0.26309 -0.13916 -0.017305 -0.17603
2795 0.0035513 -0.12928 -0.094915 -0.16345 -0.034428 -0.2702 -0.12304 -0.024149 -0.1601
2796 -0.00054518 -0.1156 -0.073247 -0.15926 0.17331 -0.28328 -0.11737 -0.039897 -0.16813
2797 -0.027361 -0.12225 -0.04635 -0.1086 0.2591 -0.26936 -0.14527 -0.068003 -0.17071
2798 0.040306 -0.11082 0.11413 -0.0043161 0.23853 -0.25633 -0.10876 -0.0074432 -0.13662
2799 -0.0041844 -0.096156 0.16481 0.023459 0.21523 -0.2458 -0.13542 0.0057006 -0.14758
2800 -0.024815 -0.13889 0.18589 0.013082 0.29797 -0.26426 -0.13208 0.050395 -0.17029
2801 0.0080489 -0.12081 0.18364 -0.018139 0.2306 -0.26494 -0.14532 0.10855 -0.15041
2802 -0.044517 -0.12863 0.2128 -0.052844 0.13489 -0.27485 -0.13089 0.1202 -0.15549
2803 -0.054283 -0.13209 0.1219 -0.13174 0.025242 -0.29144 -0.15176 0.10036 -0.18397
2804 -0.049345 -0.12304 0.062157 -0.13389 -0.0018973 -0.26853 -0.14718 0.13276 -0.15318
2805 -0.04686 -0.12889 0.012331 -0.15701 -0.0358 -0.27186 -0.15776 0.056765 -0.17142
2806 -0.068176 -0.13873 0.0048767 -0.14495 -0.044722 -0.28924 -0.17348 0.018804 -0.17658
2807 -0.048205 -0.12705 0.0025011 -0.14116 0.016046 -0.25773 -0.12575 0.0026526 -0.17726
2808 -0.064872 -0.14763 -0.02829 -0.15389 -0.04037 -0.28732 -0.17728 -0.012542 -0.18894
2809 -0.075619 -0.15287 -0.044478 -0.18421 -0.069868 -0.30024 -0.17954 -0.039542 -0.19636
2810 -0.046373 -0.12755 -0.0081257 -0.13735 -0.01125 -0.27697 -0.1517 0.014115 -0.173
2811 -0.07855 -0.15905 -0.054899 -0.16221 -0.03132 -0.27874 -0.15714 -0.025733 -0.19774
2812 -0.093399 -0.13815 -0.037423 -0.15987 -0.028157 -0.29337 -0.18589 -0.018056 -0.17676
2813 -0.074761 -0.12809 -0.036042 -0.16256 0.1574 -0.26359 -0.17029 0.0388 -0.1701
2814 -0.063789 -0.13505 -0.02681 -0.15267 0.25557 -0.27622 -0.16131 0.13767 -0.17912
2815 -0.070654 -0.13191 -0.0049777 -0.15157 0.32534 -0.26917 -0.16518 0.14708 -0.15711
2816 -0.1126 -0.13717 -0.034725 -0.17005 0.29416 -0.28724 -0.18202 0.15457 -0.18118
2817 -0.10229 -0.12036 -0.06242 -0.15238 0.30284 -0.27217 -0.19791 0.14496 -0.19096
2818 -0.10875 -0.065445 -0.071096 -0.18735 0.22353 -0.28788 -0.199 0.10709 -0.21069
2819 -0.11822 -0.013936 -0.070832 -0.18848 0.10209 -0.29764 -0.20112 0.048313 -0.18732
2820 -0.083734 -0.012817 -0.035599 -0.15777 0.048877 -0.26225 -0.17876 0.049844 -0.1809
2821 -0.083111 -0.061125 -0.029864 -0.16423 0.055778 -0.26047 -0.18747 0.0090696 -0.17288
2822 -0.089393 -0.12735 -0.023242 -0.15914 0.010288 -0.28007 -0.18358 0.001536 -0.17917
2823 -0.12505 -0.12248 -0.048233 -0.16883 0.018805 -0.2929 -0.19837 -0.021705 -0.18663
2824 -0.14258 -0.14204 -0.09182 -0.2044 0.0078811 -0.295 -0.21008 -0.043517 -0.2011
2825 -0.12363 -0.15002 -0.064527 -0.18392 0.012429 -0.28659 -0.19378 -0.023167 -0.19371
2826 -0.14332 -0.1192 -0.04723 -0.18667 0.026376 -0.28486 -0.18215 -0.028421 -0.18963
2827 -0.095969 -0.12168 -0.049448 -0.15656 0.25569 -0.28572 -0.2194 -0.016314 -0.17015
2828 -0.13778 -0.13027 -0.085823 -0.19489 0.29172 -0.3011 -0.21265 -0.026346 -0.18577
2829 -0.12364 -0.1307 -0.058974 -0.16316 0.32596 -0.29959 -0.19751 0.043642 -0.19586
2830 -0.1698 -0.15384 -0.080054 -0.21596 0.25206 -0.31261 -0.22278 0.059484 -0.21439
2831 -0.1381 -0.12821 -0.03988 -0.17501 0.25419 -0.29992 -0.21252 0.10978 -0.19153
2832 -0.12863 -0.12053 -0.051492 -0.17114 0.13122 -0.28577 -0.18841 0.15402 -0.18721
2833 -0.12941 -0.14727 -0.036476 -0.18832 0.068206 -0.30243 -0.19147 0.16076 -0.18983
2834 -0.094507 -0.085484 0.0057228 -0.14721 0.082046 -0.26996 -0.17624 0.14226 -0.14854
2835 -0.12735 -0.14056 -0.055369 -0.17792 0.039296 -0.29061 -0.20249 0.059805 -0.18319
2836 -0.14992 -0.13583 -0.064306 -0.18201 0.035484 -0.30137 -0.20588 0.02918 -0.17203
2837 -0.1537 -0.12038 -0.059961 -0.18065 0.035865 -0.30769 -0.20756 -0.0031048 -0.16424
2838 -0.14942 -0.1537 -0.1018 -0.19078 0.075827 -0.28598 -0.21734 -0.011157 -0.18688
2839 -0.12326 -0.1171 -0.032286 -0.15462 0.23103 -0.27962 -0.20027 0.006271 -0.16169
2840 -0.039869 -0.10314 -0.034579 -0.16071 0.31257 -0.27024 -0.18807 0.0019543 -0.16611
2841 0.090363 -0.14451 -0.079034 -0.18386 0.28351 -0.28309 -0.20053 0.012377 -0.15984
2842 0.10213 -0.13574 -0.054917 -0.18008 0.24847 -0.29604 -0.18962 -0.0056056 -0.17702
2843 0.08389 -0.14446 -0.078324 -0.19933 0.13519 -0.28774 -0.19701 0.015688 -0.16934
2844 0.094043 -0.13327 -0.080409 -0.19768 0.050085 -0.2902 -0.22074 -0.0017652 -0.18871
2845 0.013944 -0.14083 -0.069839 -0.17927 0.07584 -0.29035 -0.21039 0.0366 -0.1734
2846 -0.04588 -0.13595 -0.090142 -0.20715 0.0031697 -0.29771 -0.21082 0.11568 -0.18881
2847 -0.068205 -0.1289 -0.072561 -0.17209 0.054931 -0.28549 -0.19046 0.15135 -0.18153
2848 -0.064421 -0.11832 -0.057151 -0.15883 0.049229 -0.27982 -0.18112 0.17081 -0.16592
2849 -0.091531 -0.14011 -0.066998 -0.17571 0.062382 -0.29527 -0.19601 0.18278 -0.16083
2850 -0.10924 -0.15838 -0.10001 -0.23061 0.014293 -0.29286 -0.20072 0.12734 -0.20188
2851 -0.12242 -0.13896 -0.070509 -0.17502 0.02378 -0.28896 -0.19704 0.10113 -0.18344
2852 -0.10602 -0.13625 -0.091804 -0.22017 0.029671 -0.10637 -0.19935 0.032924 -0.1998
2853 -0.092791 -0.1601 -0.086725 -0.20273 0.01295 0.047974 -0.22395 0.018207 -0.20846
2854 -0.025636 -0.15288 -0.086392 -0.19485 0.025221 0.12043 -0.1726 0.0054223 -0.20087
2855 0.065019 -0.13131 -0.091811 -0.21414 0.010133 0.16699 -0.20029 0.013938 -0.19519
2856 0.11775 -0.15955 -0.096687 -0.21127 0.0078416 0.19423 -0.19968 -4.408e-05 -0.19737
2857 0.10875 -0.13502 -0.10056 -0.18912 -0.017381 0.21438 -0.17918 0.10484 -0.19949
2858 0.13136 -0.13328 -0.087177 -0.20343 0.0067643 0.13671 -0.13279 0.1664 -0.19085
2859 0.099804 -0.15235 -0.070589 -0.19973 -0.0011959 -0.05252 -0.1607 0.202 -0.18138
2860 0.0040669 -0.14306 -0.10097 -0.18621 -0.011165 -0.13225 -0.14183 0.19573 -0.1873
2861 -0.10481 -0.15767 -0.10914 -0.22249 -0.028481 -0.15993 -0.081782 0.16536 -0.20913
2862 -0.062623 -0.16738 -0.093939 -0.20509 -0.015835 -0.15957 0.0020922 0.14263 -0.19437
2863 -0.1042 -0.17108 -0.14241 -0.2292 -0.057037 -0.17495 0.032318 0.080072 -0.20376
2864 -0.062817 -0.13742 -0.097579 -0.20504 -0.038184 -0.16256 0.11969 0.08536 -0.19799
2865 -0.089121 -0.15712 -0.10449 -0.21557 -0.034908 -0.17342 0.123 0.046601 -0.18601
2866 0.033704 -0.10153 -0.068433 -0.18928 -0.016188 -0.15597 0.17875 0.082028 -0.18032
2867 0.11379 -0.15954 -0.13353 -0.2207 -0.081201 -0.21079 0.084612 0.031654 -0.20481
2868 0.15754 -0.14923 -0.13105 -0.23308 -0.046835 -0.16999 0.055119 0.029261 -0.18462
2869 0.20266 -0.13648 -0.091695 -0.2033 -0.052797 -0.17715 -0.014878 0.072481 -0.18259
2870 0.16822 -0.13752 -0.10313 -0.21613 -0.050015 -0.18591 -0.043909 0.18173 -0.17524
2871 0.1892 -0.1295 -0.077836 -0.18953 -0.044573 -0.17844 -0.062025 0.2215 -0.17932
2872 0.11222 -0.14064 -0.079979 -0.18466 -0.04483 -0.18805 -0.047134 0.25699 -0.15623
2873 -0.0032312 -0.16165 -0.12267 -0.24445 -0.077805 -0.22799 -0.054648 0.19436 -0.19829
2874 0.0024003 -0.13227 -0.081258 -0.17064 -0.043785 -0.1929 -0.022009 0.22127 -0.16896
2875 -0.028024 -0.13739 -0.09342 -0.20446 -0.050958 -0.21378 0.006311 0.14967 -0.12633
2876 -0.055175 -0.15221 -0.11589 -0.21973 -0.063227 -0.22974 -0.002904 0.08553 -0.061419
2877 -0.037455 -0.1183 -0.077254 -0.19111 -0.058475 -0.2241 0.089817 0.076346 -0.030218
2878 -0.058659 -0.051995 -0.13311 -0.23327 -0.097861 -0.24888 0.12801 0.061995 -0.0043359
2879 0.021209 0.10187 -0.058338 -0.20224 -0.035905 -0.21368 0.22048 0.089257 0.086425
2880 0.17717 0.088089 -0.049705 -0.18046 -0.03981 -0.21251 0.28781 0.084551 0.040736
2881 0.20272 0.088618 -0.10397 -0.20737 -0.093604 -0.23936 0.27633 0.043319 -0.045705
2882 0.20276 0.076601 -0.092827 -0.2078 -0.084375 -0.26373 0.17788 0.045816 -0.10714
2883 0.21408 -0.0049893 -0.098964 -0.19256 -0.098856 -0.23887 0.18517 0.052961 -0.127
2884 0.19102 -0.076688 -0.10106 -0.20186 -0.090619 -0.23653 0.074939 0.1424 -0.13034
2885 0.10491 -0.07692 -0.092307 -0.22314 -0.088433 -0.25031 0.011909 0.20618 -0.12677
2886 0.01355 -0.11606 -0.10292 -0.21351 -0.11765 -0.25457 -0.024564 0.20757 -0.14679
2887 -0.0023751 -0.089517 -0.1211 -0.20608 -0.07824 -0.2502 -0.043687 0.2106 -0.11749
2888 -0.01439 -0.085389 -0.095638 -0.22843 -0.093696 -0.26997 -0.059259 0.15813 -0.12351
2889 -0.034201 -0.091114 -0.11547 -0.21402 -0.096985 -0.25735 -0.066909 0.097303 -0.12683
2890 -0.046152 -0.096276 -0.11907 -0.21486 -0.10779 -0.27085 -0.051128 0.052768 -0.11387
2891 -0.023123 -0.083597 -0.089832 -0.21403 -0.057406 -0.24775 0.014706 0.082409 -0.015096
2892 -0.016733 -0.10865 -0.12446 -0.2008 -0.10321 -0.25811 0.031812 0.053826 0.013584
2893 -0.0063592 -0.091432 -0.10181 -0.20561 -0.084961 -0.25227 0.21818 0.068691 0.041175
2894 -0.039515 -0.1112 -0.11246 -0.22988 -0.09549 -0.26057 0.21119 0.025432 0.031625
2895 0.14045 -0.092889 -0.069345 -0.20093 -0.098856 -0.25949 0.26193 0.063227 0.10079
2896 0.15291 -0.061978 -0.079623 -0.22298 -0.085451 -0.2544 0.27679 0.051828 0.061969
2897 0.20644 0.050268 -0.094197 -0.20181 -0.11382 -0.2678 0.25987 0.011312 0.01579
2898 0.23077 0.1526 -0.086618 -0.2064 -0.11173 -0.25878 0.2728 0.038173 -0.011989
2899 0.17756 0.10598 -0.10636 -0.23256 -0.15071 -0.28805 0.2851 -0.021752 -0.084092
2900 0.074697 0.13328 -0.132 -0.22026 -0.16175 -0.27736 0.28028 -0.0103 -0.1105
2901 0.044942 0.057841 -0.094592 -0.19976 -0.10671 -0.28016 0.31673 0.023077 -0.074485
2902 0.016046 -0.029377 -0.10577 -0.21124 -0.10928 -0.28132 0.2516 0.011948 -0.094003
2903 -0.0079651 -0.045935 -0.10791 -0.23299 -0.11146 -0.26977 0.18099 0.011517 -0.10361
2904 -0.025279 -0.079289 -0.13307 -0.23332 -0.1568 -0.27844 0.11239 -0.026293 -0.12436
2905 0.0048164 -0.05253 -0.074915 -0.20595 -0.14593 -0.26963 0.10109 0.019321 -0.078379
2906 -0.012522 -0.059719 -0.010851 -0.18999 -0.12588 -0.27304 0.061208 0.0034587 0.026885
2907 -0.028088 -0.083143 0.1015 -0.21306 -0.14431 -0.28445 0.012024 -0.016055 0.062188
2908 -0.033216 -0.074604 0.17511 -0.17277 -0.14595 -0.28532 0.020154 -0.025886 0.11425
2909 -0.048803 -0.09809 0.13489 -0.22826 -0.14034 -0.30333 0.011047 -0.050824 0.10524
2910 -0.056616 -0.089775 0.20274 -0.18964 -0.14246 -0.28751 0.13222 -0.029032 0.13658
2911 -0.0028517 -0.045575 0.2311 -0.17946 -0.12156 -0.2657 0.3073 -0.0026668 0.175
2912 -0.047968 -0.08277 0.1718 -0.20616 -0.15016 -0.30149 0.33135 -0.0030206 0.057766
2913 -0.022557 -0.067238 0.12102 -0.17844 -0.10398 -0.24742 0.39067 0.014583 0.047496
2914 -0.05255 -0.08059 0.0028912 -0.20882 -0.139 -0.29385 0.34208 -0.032033 -0.035182
2915 -0.058272 -0.083476 -0.014231 -0.19696 -0.13589 -0.28676 0.36016 -0.0073379 -0.063997
2916 -0.073123 -0.082316 -0.061105 -0.22204 -0.14826 -0.2835 0.30367 -0.023379 -0.064283
2917 -0.074669 -0.087381 -0.028061 -0.2396 -0.16323 -0.29348 0.22317 -0.019317 -0.062687
2918 -0.072604 -0.10072 -0.042862 -0.23139 -0.16651 -0.29491 0.16215 0.045024 -0.037348
2919 -0.085745 -0.1071 -0.067513 -0.23045 -0.1675 -0.29135 0.1028 0.10185 -0.026448
2920 -0.068426 -0.093623 -0.034285 -0.22861 -0.15424 -0.30322 0.082488 0.14947 0.05127
2921 -0.10435 -0.096374 -0.074169 -0.23895 -0.15037 -0.28726 0.02667 0.14728 0.12362
2922 -0.071208 -0.078577 -0.025003 -0.17442 -0.17473 -0.27591 0.052806 0.12373 0.15785
2923 -0.071298 -0.088053 -0.038628 -0.20899 -0.14814 -0.29103 0.037589 0.052097 0.17137
2924 -0.10455 -0.11521 -0.052713 -0.20397 -0.16121 -0.29413 0.044158 0.021222 0.19885
2925 -0.083946 0.0045558 -0.037988 -0.19895 -0.14969 -0.30645 0.029729 0.019975 0.19493
2926 -0.0904 0.11741 -0.051574 -0.21758 -0.16296 -0.30593 0.059946 -0.018633 0.13888
2927 -0.10827 0.13884 -0.039019 -0.21738 -0.15904 -0.29548 0.1409 -0.022559 0.099189
2928 -0.070506 0.15442 -0.01726 -0.19871 -0.13783 -0.28951 0.31116 0.0038735 0.041583
2929 -0.12357 0.13179 -0.061701 -0.21493 -0.18659 -0.28578 0.30854 -0.035566 0.0022662
2930 -0.10475 0.082308 -0.056105 -0.2192 -0.16973 -0.28837 0.31708 -0.021273 0.0041191
2931 -0.08521 -0.017387 -0.050607 -0.19735 -0.15176 -0.28885 0.3017 -0.02661 0.0053558
2932 -0.12847 -0.056282 -0.07297 -0.21553 -0.19537 -0.31482 0.27508 -0.072543 -0.041894
2933 -0.12924 -0.052163 -0.048595 -0.21038 -0.16479 -0.29329 0.2189 -0.04367 -0.0031883
2934 -0.097415 -0.05339 -0.050377 -0.21449 -0.17395 -0.29063 0.13182 -0.020358 0.075142
2935 -0.13048 -0.068207 -0.070087 -0.22071 -0.18036 -0.28193 0.081531 -0.014352 0.12677
2936 -0.12228 -0.062929 -0.05361 -0.22033 -0.14465 -0.29649 0.069006 -0.0029272 0.17898
2937 -0.12277 -0.076013 -0.05021 -0.19638 -0.18746 -0.30384 0.03376 0.041702 0.1825
2938 -0.13841 -0.091544 -0.056987 -0.22737 -0.16562 -0.29313 0.035547 0.077265 0.21949
2939 -0.13064 -0.064371 -0.062202 -0.18097 -0.16054 -0.28378 0.061216 0.117 0.20493
2940 -0.1092 -0.076922 -0.042131 -0.20482 -0.1635 -0.24977 0.033821 0.10926 0.17627
2941 -0.15376 -0.087206 -0.086313 -0.22861 -0.19568 -0.021533 0.019898 0.070536 0.10724
2942 -0.15187 -0.10183 -0.083561 -0.22037 -0.17547 0.068966 0.015902 0.015606 0.059601
2943 -0.12337 -0.05001 -0.044401 -0.16759 -0.15606 0.18348 0.03373 0.03382 0.048951
2944 -0.1264 -0.055809 -0.05219 -0.052875 -0.18454 0.16744 0.007992 -0.0022328 0.040756
2945 -0.15962 -0.11322 -0.063879 -0.0097358 -0.15837 0.19943 0.0094702 -0.042317 -0.0079818
2946 -0.13994 -0.062803 -0.085504 0.058161 -0.17047 0.30653 0.021355 -0.010763 0.023327
2947 -0.14594 -0.081232 -0.066215 0.045396 -0.17801 0.12138 0.0054398 -0.033063 0.026419
2948 -0.1612 -0.1049 -0.066571 0.054305 -0.14313 -0.025406 0.095521 -0.032635 0.080556
2949 -0.15517 -0.097427 -0.065526 0.00376 -0.19127 -0.074845 0.18671 -0.040463 0.13003
2950 -0.13627 -0.099444 -0.081465 -0.065937 -0.15591 -0.11259 0.23796 -0.016403 0.17363
2951 -0.15318 -0.09176 -0.074793 -0.12767 -0.16739 -0.10709 0.26384 -0.041852 0.20865
2952 -0.14454 -0.093845 -0.10138 -0.13963 -0.17057 -0.045475 0.21693 -0.030651 0.22523
2953 -0.14084 -0.098537 -0.073186 -0.12799 -0.13291 0.065527 0.1987 -0.027834 0.24468
2954 -0.16655 -0.084211 -0.084732 -0.14366 -0.16354 0.23807 0.083866 -0.044699 0.14947
2955 -0.16834 -0.10892 -0.10675 -0.15915 -0.17359 0.3185 0.025763 -0.041802 0.08093
2956 -0.1772 -0.11154 -0.072347 -0.14309 -0.16873 0.32679 0.0080252 -0.020006 0.042988
2957 -0.14562 -0.08363 -0.078675 -0.14775 -0.15497 0.30323 -0.0047377 0.015371 0.039003
2958 -0.18339 -0.1116 -0.12454 -0.19422 -0.13877 0.29105 0.001237 0.016426 0.0061294
2959 -0.16298 -0.09357 -0.075026 -0.13861 0.0031807 0.24144 0.0064676 0.002986 0.02105
2960 -0.19415 -0.13601 -0.14338 -0.15308 0.0658 0.10869 -0.016564 -0.031402 -0.0068772
2961 -0.1953 -0.12618 -0.099294 -0.02537 0.07787 0.028696 -0.018894 -0.048379 -0.0027068
2962 -0.18409 -0.12132 -0.095463 0.032507 0.15294 -0.015141 -0.029366 -0.031817 0.0074127
2963 -0.17532 -0.10201 -0.091726 0.071998 0.017355 -0.025176 -0.015111 -0.056327 0.03003
2964 -0.20246 0.017168 -0.099722 0.087848 -0.10666 -0.025127 -0.034036 -0.037718 0.067027
2965 -0.18725 0.11031 -0.089858 0.062978 -0.12315 0.21143 -0.031073 -0.077343 0.11576
2966 -0.15004 0.15933 -0.057248 0.13315 -0.11635 0.36186 -0.021334 -0.048074 0.18364
2967 -0.20584 0.12149 -0.11544 0.03064 -0.1496 0.39241 -0.047943 -0.081662 0.17608
2968 -0.15481 0.10611 -0.065195 0.057216 -0.1287 0.4173 -0.02476 -0.046528 0.19724
2969 -0.18517 0.020114 -0.082051 -0.0071786 -0.11701 0.42143 -0.01184 -0.069933 0.15826
2970 -0.1745 -0.051394 -0.078998 -0.031439 -0.10902 0.44897 -0.026185 -0.060084 0.047167
2971 -0.22169 -0.065826 -0.11077 -0.10339 -0.1538 0.41097 -0.06944 -0.11071 0.010386
2972 -0.20343 -0.082205 -0.11631 -0.095602 -0.15827 0.41086 -0.049381 -0.072205 -0.0043381
2973 -0.18347 -0.055552 -0.091729 -0.067511 -0.13203 0.45059 -0.062407 -0.076656 0.0072905
2974 -0.17395 -0.059783 -0.097027 -0.07097 -0.14553 0.4844 -0.05575 -0.082307 0.012685
2975 -0.19767 -0.071517 -0.11158 -0.093287 -0.15875 0.41747 -0.070732 -0.071839 -0.02782
2976 -0.19677 -0.088715 -0.11453 -0.076449 -0.15073 0.39035 -0.085059 -0.085085 -0.023902
2977 -0.17325 -0.06256 -0.091769 0.069177 -0.11256 0.3462 -0.059539 -0.07868 -0.0025983
2978 -0.19864 -0.085837 -0.12 0.13258 -0.15627 0.21585 -0.077852 -0.086297 -0.010436
2979 -0.18217 -0.075178 -0.065245 0.20279 -0.11861 0.19505 -0.077461 -0.073072 0.0009623
2980 -0.17898 -0.083125 -0.10149 0.17104 -0.12731 0.13942 -0.084029 -0.086014 -0.017582
2981 -0.21894 -0.089968 -0.12043 0.1768 -0.13497 0.11272 -0.1033 -0.087725 -0.028585
2982 -0.19544 -0.048094 -0.072029 0.19443 -0.10146 0.12978 -0.051514 -0.066907 0.012832
2983 -0.20086 -0.08011 -0.10281 0.11493 -0.12244 0.32788 -0.071441 -0.08085 -0.010572
2984 -0.19714 -0.077678 -0.11276 0.083444 -0.13716 0.4126 -0.1 -0.082933 -0.030088
2985 -0.21052 -0.093771 -0.1343 -0.0072261 -0.16279 0.43637 -0.094886 -0.11059 -0.048314
2986 -0.18997 -0.083642 -0.094256 -0.01427 -0.12802 0.48249 -0.083711 -0.086375 -0.045545
2987 -0.18917 -0.1008 -0.082079 0.0056222 -0.16223 0.43571 -0.098954 -0.088819 -0.050848
2988 -0.17656 -0.10749 -0.0933 -0.0081075 -0.16709 0.39081 -0.085241 -0.087401 -0.044416
2989 -0.19589 -0.088301 -0.097151 -0.027459 -0.17387 0.45157 -0.11421 -0.097124 -0.058375
2990 -0.1992 -0.093899 -0.096211 -0.020852 -0.17561 0.40244 -0.10153 -0.087812 -0.057197
2991 -0.21172 -0.095903 -0.10829 -0.025777 -0.18585 0.45571 -0.13978 -0.092253 -0.081111
2992 -0.18216 -0.10167 -0.12737 -0.036692 -0.1889 0.44909 -0.10517 -0.10526 -0.076193
2993 -0.061485 -0.12087 -0.093736 -0.023036 -0.19396 0.45726 -0.11646 -0.11896 -0.075794
2994 -0.0023228 -0.11849 -0.10998 0.12677 -0.17645 0.32449 -0.10765 -0.10302 -0.10028
2995 0.050115 -0.12215 -0.10168 0.18156 -0.19364 0.24298 -0.10393 -0.10443 -0.065635
2996 0.037835 -0.10257 -0.094076 0.2271 -0.17839 0.16885 -0.065798 -0.11155 -0.075595
2997 0.051974 -0.11625 -0.11714 0.23297 -0.18437 0.17522 0.0011108 -0.099578 -0.087125
2998 -8.7655e-05 -0.14099 -0.10286 0.22156 -0.18427 0.24335 0.02299 -0.116 -0.089414
2999 -0.10005 -0.11338 -0.11273 0.17325 -0.21249 0.39067 0.072371 -0.10849 -0.10413
3000 -0.1113 -0.1106 -0.089884 0.1276 -0.17871 0.39249 0.14013 -0.079343 -0.082149
3001 -0.116 -0.11782 -0.088992 0.041143 -0.18106 0.45117 0.17038 -0.089975 -0.087615
3002 -0.13037 -0.11029 -0.098086 0.016651 -0.20845 0.48401 0.24662 -0.096549 -0.11901
3003 -0.10935 -0.12809 -0.099983 0.017309 -0.18874 0.46805 0.22106 -0.056155 -0.085718
3004 -0.14309 -0.096815 -0.095238 0.012056 -0.18231 0.45585 0.15679 -0.029944 -0.094467
3005 -0.15086 -0.10201 -0.084934 -0.016364 -0.16863 0.28817 0.074396 -0.049834 -0.1121
3006 -0.15847 -0.13402 -0.10497 -0.015951 -0.17791 0.16234 0.020985 -0.016896 -0.1202
3007 -0.14624 -0.1162 -0.09904 -0.01834 -0.18061 0.11938 0.028052 -0.050838 -0.10105
3008 -0.16799 -0.12082 -0.11513 -0.026554 -0.19041 0.091935 0.018549 -0.076003 -0.139
3009 -0.17543 -0.15637 -0.12579 -0.037636 -0.20154 0.074322 0.0096089 -0.076857 -0.1372
3010 -0.18011 -0.1321 -0.13989 -0.056662 -0.17641 0.083635 0.016812 -0.092452 -0.1688
3011 -0.15567 -0.11811 -0.11058 -0.00048035 0.011528 0.075312 0.044805 -0.088567 -0.10733
3012 -0.12704 -0.1233 -0.12779 -0.0015565 0.12516 0.049697 0.027607 -0.059235 -0.11363
3013 -0.16656 -0.12985 -0.1284 -0.046211 0.15594 0.052031 0.0090175 -0.092313 -0.14571
3014 -0.18986 -0.12446 -0.1377 -0.039197 0.15456 0.056419 0.020794 -0.10086 -0.13796
3015 -0.18215 -0.14633 -0.13488 -0.030554 0.054191 0.052996 0.017895 -0.10198 -0.14264
3016 -0.15218 -0.13878 -0.10075 -0.032689 -0.040527 0.04189 0.13842 -0.079537 -0.12545
3017 -0.15911 -0.14267 -0.12123 -0.026249 -0.11617 0.0077219 0.2548 -0.083499 -0.13209
3018 -0.13704 -0.12592 -0.095209 -0.044551 -0.12447 0.0065717 0.25298 -0.072684 -0.11887
3019 -0.15194 -0.11633 -0.1211 -0.046502 -0.12557 0.016521 0.28713 -0.064928 -0.13321
3020 -0.16094 -0.13152 -0.10447 -0.049433 -0.14708 0.0050887 0.23502 -0.065788 -0.11302
3021 -0.20329 -0.1327 -0.10383 -0.04863 -0.14002 -0.034433 0.15658 -0.080736 -0.14681
3022 -0.16406 -0.11544 -0.085838 -0.049731 -0.13398 0.0028533 0.060515 -0.052242 -0.10912
3023 -0.15773 -0.12647 -0.11236 -0.066819 -0.15209 -0.028239 -0.0068353 -0.08096 -0.13585
3024 -0.19629 -0.13605 -0.14097 -0.064538 -0.15829 -0.053177 -0.021705 -0.11059 -0.16314
3025 -0.16311 -0.12357 -0.11473 -0.068321 -0.13022 -0.055458 -0.03251 -0.076792 -0.13024
3026 -0.15481 -0.11744 -0.12403 -0.064008 -0.10932 -0.045897 -0.010237 -0.044772 -0.1254
3027 -0.19946 -0.13972 -0.1336 -0.056074 -0.16461 -0.063474 -0.030228 -0.10085 -0.15693
3028 -0.18719 -0.13358 -0.12353 -0.081548 -0.15348 -0.074863 -0.04145 -0.085923 -0.1618
3029 -0.15281 -0.1495 -0.13449 -0.064007 -0.16442 -0.069536 -0.057999 -0.065003 -0.15342
3030 -0.16177 -0.119 -0.117 -0.076031 -0.16198 -0.074229 -0.058596 -0.091423 -0.1482
3031 -0.14678 -0.13593 -0.14131 -0.098892 -0.16056 -0.067973 -0.06242 -0.09114 -0.13062
3032 -0.069655 -0.13457 -0.13041 -0.097849 -0.16845 -0.087825 -0.08821 -0.12569 -0.16487
3033 0.037957 -0.14199 -0.15158 -0.10154 -0.16886 -0.084584 -0.079545 -0.11425 -0.16219
3034 0.066206 -0.16231 -0.14638 -0.11779 -0.17259 -0.11081 -0.092056 -0.11961 -0.15789
3035 0.052874 -0.15198 -0.14911 -0.090238 -0.15741 -0.10174 -0.091943 -0.096926 -0.16214
3036 0.044698 -0.18072 -0.14471 -0.1685 -0.18855 -0.12131 -0.11367 -0.11877 -0.17921
3037 0.0071778 -0.13649 -0.13848 -0.085731 -0.14866 -0.098753 -0.080625 -0.13005 -0.16855
3038 -0.10794 -0.15082 -0.1396 -0.12277 -0.18337 -0.12125 -0.09961 -0.11876 -0.18414
3039 -0.13737 -0.16681 -0.14366 -0.10803 -0.17612 -0.11801 -0.10895 -0.10538 -0.18964
3040 -0.11527 -0.12009 -0.11116 -0.10289 -0.14929 -0.11076 -0.099354 -0.1073 -0.16092
3041 -0.13935 -0.16756 -0.12427 -0.11032 -0.17032 -0.14321 -0.12522 -0.11312 -0.17436
3042 -0.13952 -0.15668 -0.11991 -0.13198 -0.18007 -0.14711 -0.1292 -0.13673 -0.16773
3043 -0.13791 -0.14156 -0.11836 -0.097343 -0.17188 -0.13167 -0.1256 -0.097417 -0.17618
3044 -0.16195 -0.1447 -0.13938 -0.13425 -0.16278 -0.12983 -0.14398 -0.14594 -0.17013
3045 -0.12961 -0.14906 -0.14627 -0.12637 -0.19897 -0.13228 -0.10449 -0.11031 -0.17463
3046 -0.16715 -0.18465 -0.17665 -0.16349 -0.19297 -0.17929 -0.16139 -0.13911 -0.20576
3047 -0.14889 -0.13822 -0.12011 -0.1242 0.029222 -0.15039 -0.14254 -0.11363 -0.1736
3048 -0.13638 -0.15086 -0.13831 -0.11955 0.1132 -0.16522 -0.15903 -0.12898 -0.16825
3049 -0.14164 -0.12545 -0.13131 -0.12545 0.15778 -0.14999 -0.13331 -0.11678 -0.17766
3050 -0.14857 -0.15462 -0.1051 -0.13194 0.16273 -0.16913 -0.14487 -0.10975 -0.18915
3051 -0.14255 -0.14671 -0.12838 -0.14736 0.13957 -0.17301 -0.14393 -0.11871 -0.18968
3052 -0.042134 -0.14762 0.018162 -0.12799 0.11242 -0.13693 -0.13681 -0.11872 -0.19248
3053 0.053911 -0.13312 0.099102 -0.096884 -0.027982 -0.15883 -0.15807 -0.094175 -0.17279
3054 0.075978 -0.15983 0.11483 -0.14553 -0.10273 -0.16639 -0.14983 -0.1388 -0.18156
3055 0.071925 -0.17001 0.12679 -0.153 -0.12671 -0.18795 -0.15826 -0.12526 -0.17457
3056 0.14883 -0.12383 0.17715 -0.11357 -0.11864 -0.16398 -0.14591 -0.096068 -0.16763
3057 0.079786 -0.15893 0.12957 -0.16656 -0.11998 -0.20039 -0.16145 -0.13796 -0.20206
3058 -0.0074289 -0.12798 0.15556 -0.14586 -0.10816 -0.16604 -0.14209 -0.11432 -0.17236
3059 -0.082608 -0.1093 0.14067 -0.14558 -0.1606 -0.18483 -0.16661 -0.12045 -0.20332
3060 -0.10001 0.019223 0.074964 -0.16665 -0.12766 -0.18904 -0.18378 -0.13467 -0.21327
3061 -0.066665 0.067896 0.075739 -0.13836 -0.12291 -0.17956 -0.15877 -0.1101 -0.17875
3062 -0.10005 0.10753 0.025169 -0.14467 -0.14508 -0.21288 -0.16087 -0.11657 -0.19245
3063 -0.069743 0.13302 0.034412 -0.13551 -0.14661 -0.18112 -0.14736 -0.1095 -0.19183
3064 -0.10247 0.013356 0.035091 -0.14573 -0.11912 -0.17963 -0.16343 -0.13164 -0.20228
3065 -0.10174 -0.066725 0.009577 -0.1561 -0.13073 -0.18792 -0.15226 -0.13754 -0.21099
3066 -0.079691 -0.046899 0.20159 -0.088163 -0.12426 -0.17307 -0.14878 -0.10817 -0.17133
3067 -0.11312 -0.090465 0.2322 -0.14536 -0.14013 -0.19775 -0.15493 -0.12304 -0.20787
3068 -0.16277 -0.11968 0.25445 -0.17153 -0.16839 -0.23411 -0.21143 -0.165 -0.24161
3069 -0.14854 -0.090451 0.21363 -0.1651 -0.13643 -0.20943 -0.18207 -0.15282 -0.2107
3070 -0.12526 -0.10152 0.24709 -0.13782 -0.15733 -0.20584 -0.18057 -0.12107 -0.21662
3071 -0.11411 -0.096544 0.23351 -0.12717 -0.13712 -0.21228 -0.16719 -0.11487 -0.19901
3072 -0.12356 -0.11425 0.15987 -0.14396 -0.16202 -0.23098 -0.19285 -0.13784 -0.20702
3073 -0.10529 -0.053401 0.18755 -0.11851 -0.13651 -0.21404 -0.17365 -0.10229 -0.18932
3074 -0.11409 -0.10399 0.11293 -0.13002 -0.14332 -0.215 -0.17572 -0.10244 -0.19218
3075 -0.004956 -0.07476 0.10756 -0.14113 -0.13895 -0.23112 -0.17156 -0.1258 -0.19856
3076 0.090761 -0.066266 0.080805 -0.13302 -0.1334 -0.2213 -0.17419 -0.11991 -0.18043
3077 0.12367 -0.098803 0.050471 -0.15045 -0.14518 -0.2009 -0.17982 -0.096962 -0.18192
3078 0.11818 -0.090373 0.054384 -0.15188 -0.14746 -0.22192 -0.18648 -0.12338 -0.20574
3079 0.09493 -0.10869 0.054197 -0.16636 -0.16303 -0.23861 -0.20421 -0.16072 -0.21733
3080 0.055344 -0.09975 0.077121 -0.14288 -0.1674 -0.23706 -0.21257 -0.12374 -0.18866
3081 -0.050931 -0.12332 0.04413 -0.16751 -0.15896 -0.24297 -0.21008 -0.15111 -0.21387
3082 -0.095125 -0.09299 0.09577 -0.16401 -0.15947 -0.23605 -0.19772 -0.15327 -0.22747
3083 -0.082614 -0.098496 0.23565 -0.14833 -0.15007 -0.23245 -0.19884 -0.12816 -0.20039
3084 -0.080913 -0.091606 0.27039 -0.14709 -0.17491 -0.23109 -0.18949 -0.12137 -0.20696
3085 -0.092465 -0.10874 0.23826 -0.15703 -0.1683 -0.23655 -0.20163 -0.14019 -0.21142
3086 -0.089749 -0.10838 0.26699 -0.056386 -0.14762 -0.23211 -0.20118 -0.14923 -0.19205
3087 -0.099655 -0.12438 0.23667 0.0040015 -0.18464 -0.25193 -0.21597 -0.16066 -0.20207
3088 -0.063922 -0.09532 0.23116 0.076875 -0.12968 -0.22002 -0.17658 -0.13362 -0.18468
3089 0.0050113 -0.11689 0.20214 0.11145 -0.16916 -0.252 -0.21706 -0.14824 -0.20792
3090 0.10847 -0.10583 0.19918 0.11561 -0.16143 -0.23457 -0.21116 -0.14961 -0.22135
3091 0.1362 -0.15176 0.093276 0.082521 -0.16681 -0.26065 -0.23566 -0.15676 -0.21502
3092 0.11682 -0.13928 0.045439 0.071385 -0.21994 -0.28049 -0.24107 -0.17499 -0.24387
3093 0.14554 -0.10693 0.062075 0.066889 -0.15397 -0.23506 -0.18566 -0.13781 -0.18615
3094 0.12577 -0.10522 0.067539 0.049197 -0.16427 -0.27247 -0.22194 -0.11759 -0.19746
3095 0.033609 -0.1263 0.059144 0.0014798 -0.1433 -0.24681 -0.22058 -0.13893 -0.22038
3096 -0.004645 -0.1164 0.041665 -0.011095 -0.16402 -0.2427 -0.18875 -0.096075 -0.19938
3097 -0.053589 -0.12322 0.042872 -0.078348 -0.1595 -0.24872 -0.22569 -0.12335 -0.23561
3098 -0.022931 -0.10587 0.073225 -0.058475 -0.058048 -0.22636 -0.19071 -0.097769 -0.19025
3099 -0.098856 -0.12026 0.014561 -0.10974 0.081467 -0.26553 -0.2353 -0.11975 -0.24855
3100 -0.062792 -0.10506 0.033933 -0.088508 0.13931 -0.25733 -0.20273 -0.095958 -0.22241
3101 -0.037509 -0.12027 0.038876 -0.072558 0.19827 -0.25333 -0.20438 -0.092839 -0.21014
3102 -0.017651 -0.1084 0.0007564 -0.1001 0.10012 -0.27426 -0.23133 -0.11943 -0.25274
3103 0.039761 0.08029 0.010244 0.015008 0.056326 -0.25779 -0.20347 -0.11423 -0.23733
3104 0.13135 0.13799 0.02866 0.10952 -0.029613 -0.24904 -0.20803 -0.10211 -0.22412
3105 0.16746 0.13199 0.065462 0.17519 -0.09812 -0.25079 -0.21107 -0.10935 -0.21878
3106 0.19731 0.1968 0.030261 0.17712 -0.090137 -0.23335 -0.17888 0.015367 -0.19628
3107 0.16781 0.10866 0.026589 0.15781 -0.099408 -0.23268 -0.20297 0.057269 -0.21503
3108 0.076006 0.0016797 -0.00045009 0.039321 -0.1256 -0.25844 -0.22043 0.03652 -0.22372
3109 0.034575 -0.042006 0.002226 0.0020539 -0.13443 -0.23878 -0.1943 0.059786 -0.20731
3110 -0.041262 -0.072375 -0.003299 -0.036986 -0.12782 -0.24184 -0.18867 0.054705 -0.2255
3111 -0.04323 -0.082433 -0.029339 -0.043405 -0.14085 -0.25858 -0.19541 0.015506 -0.23609
3112 -0.027803 -0.070774 0.0070573 -0.061722 -0.14174 -0.24653 -0.21599 -0.028691 -0.22227
3113 -0.040347 -0.06824 -0.032742 -0.068161 -0.13172 -0.24993 -0.20301 -0.079706 -0.22765
3114 -0.072585 -0.092303 -0.020034 -0.047808 -0.1298 -0.25425 -0.192 -0.093093 -0.23375
3115 -0.051535 -0.087048 -0.022177 -0.033759 -0.099142 -0.23327 -0.19912 -0.073357 -0.21209
3116 -0.05544 -0.0895 -0.037398 0.010104 0.097641 -0.26412 -0.2292 -0.1082 -0.23174
3117 -0.06285 -0.060132 -0.0091707 0.10051 0.18822 -0.23466 -0.16596 -0.081869 -0.19072
3118 -0.020946 -0.070978 0.0067885 0.16937 0.17692 -0.24018 -0.1848 -0.086387 -0.21496
3119 0.028778 -0.10771 -0.034372 0.17998 0.20677 -0.24271 -0.18489 -0.11285 -0.21796
3120 0.13089 -0.10352 -0.0059293 0.18881 0.11558 -0.24635 -0.16397 -0.12075 -0.22016
3121 0.15888 -0.075724 -0.030353 0.23431 0.0053691 -0.23157 -0.1498 -0.087563 -0.2042
3122 0.14876 -0.10742 -0.049193 0.1725 -0.055993 -0.23968 -0.19462 0.0026413 -0.22411
3123 0.11226 -0.11752 -0.037569 0.13793 -0.11209 -0.25743 -0.17275 0.051612 -0.22708
3124 0.055429 -0.093722 -0.055433 0.057273 -0.097971 -0.26082 -0.19146 0.069975 -0.22444
3125 0.0083731 -0.088869 -0.027047 0.04468 -0.074666 -0.254 -0.14729 0.07972 -0.22515
3126 -0.047431 -0.11339 -0.053821 0.022667 -0.078436 -0.2397 -0.15143 0.079473 -0.2418
3127 -0.038282 -0.087867 -0.04761 -0.0048264 -0.11017 -0.24941 -0.16126 0.040127 -0.22779
3128 -0.030324 0.072645 -0.047509 -0.017889 -0.078499 -0.24142 -0.13205 0.0081488 -0.22322
3129 -0.047964 0.13375 -0.051719 0.0077205 -0.084162 -0.24422 -0.15684 -0.016538 -0.22535
3130 -0.043698 0.18237 -0.067888 0.0032887 -0.11102 -0.24116 -0.14677 -0.023109 -0.21287
3131 -0.052221 0.17434 -0.060588 -0.010274 0.099343 -0.24123 -0.14762 -0.044247 -0.22796
3132 -0.094983 0.12757 -0.071781 0.0080804 0.19758 -0.26019 -0.16583 -0.070436 -0.22285
3133 -0.045615 0.082622 -0.059954 0.10118 0.23463 -0.25441 -0.1403 -0.0409 -0.22024
3134 -0.067625 -0.012073 0.034149 0.19955 0.1717 -0.25881 -0.14102 -0.049483 -0.23074
3135 -0.08818 -0.04683 0.13779 0.25969 0.17108 -0.26477 -0.15637 -0.032637 -0.2099
3136 -0.12862 -0.061673 0.15503 0.23429 0.17799 -0.2628 -0.13434 -0.054696 -0.23041
3137 -0.11884 -0.064625 0.16249 0.20487 0.26025 -0.25776 -0.14264 0.055678 -0.22538
3138 -0.09633 -0.033889 0.17679 0.15405 0.29632 -0.24481 -0.12285 0.091793 -0.20506
3139 -0.1263 -0.078885 0.13399 0.047105 0.25818 -0.26215 -0.10841 0.08137 -0.22463
3140 -0.13321 -0.087928 0.091039 -0.012101 0.27451 -0.25535 -0.060367 0.11153 -0.24339
3141 -0.090355 -0.041846 0.05197 0.0068944 0.29637 0.036531 0.070006 0.13084 -0.20317
3142 -0.099827 -0.032117 -0.022259 0.012521 0.32719 0.11154 0.13842 0.12486 -0.22849
3143 -0.11272 0.067486 -0.0024283 0.005143 0.28771 0.13372 0.15891 0.089135 -0.22685
3144 -0.10431 0.16012 0.011757 0.02897 0.28337 0.19262 0.16486 0.087596 -0.21181
3145 -0.10999 0.16914 -0.029127 -0.013548 0.16996 0.19674 0.16822 0.056152 -0.21227
3146 -0.10066 0.17566 -0.025463 0.0066762 0.076644 0.076204 0.10549 0.060667 -0.22404
3147 -0.10705 0.1312 -0.023315 0.004388 0.052063 -0.046349 0.025274 0.079118 -0.21179
3148 -0.14772 0.031915 -0.06903 -0.040122 0.027381 -0.1384 -0.042003 0.11879 -0.2322
3149 -0.14835 -0.01099 -0.023207 -0.016018 0.035142 -0.15417 -0.062607 0.18771 -0.21064
3150 -0.12971 -0.016273 -0.050549 -0.0099776 0.02803 -0.16676 -0.075699 0.16055 -0.21639
3151 -0.17498 -0.020821 -0.059187 -0.047417 0.19451 -0.17806 -0.083378 0.15558 -0.21926
3152 -0.14723 -0.033056 -0.052064 -0.027693 0.31839 -0.16073 -0.11684 0.1573 -0.21567
3153 -0.15021 -0.017994 -0.049504 -0.042811 0.29818 -0.19626 -0.14056 0.17012 -0.21075
3154 -0.14838 -0.056328 -0.080717 -0.03115 0.32502 -0.16844 -0.10935 0.10998 -0.23904
3155 -0.15417 -0.059756 -0.053566 -0.047062 0.31702 -0.17341 -0.069843 0.088124 -0.21939
3156 -0.18507 -0.070347 -0.10119 -0.076811 0.26836 -0.20036 -0.032406 0.021127 -0.24127
3157 -0.13578 -0.058477 -0.039901 -0.017982 0.31498 -0.18339 0.11892 0.042017 -0.20831
3158 -0.17574 -0.055817 -0.083264 -0.03849 0.24043 -0.19591 0.18691 0.0051271 -0.22465
3159 -0.14242 -0.040772 -0.058441 -0.0409 0.21464 -0.20035 0.20718 0.014405 -0.22052
3160 -0.18842 -0.093888 -0.093085 -0.086941 0.097975 -0.2229 0.17763 -0.021752 -0.22485
3161 -0.16589 -0.039242 -0.05306 -0.030811 0.11301 -0.20097 0.1779 0.029341 -0.19311
3162 -0.13175 -0.04688 -0.040373 -0.042552 0.1055 -0.18674 0.14625 0.10087 -0.18356
3163 -0.16195 -0.047322 -0.068364 -0.036564 0.11328 -0.20036 0.042575 0.13638 -0.20508
3164 -0.17387 -0.070959 -0.083635 -0.075811 0.076683 -0.22002 -0.024354 0.15698 -0.20972
3165 -0.20502 -0.11552 -0.10856 -0.072684 0.040517 -0.22589 -0.071757 0.14517 -0.22913
3166 -0.17496 -0.079059 -0.072453 -0.077574 0.084743 -0.21085 -0.079705 0.16605 -0.21647
3167 -0.20274 -0.11134 -0.12185 -0.11694 0.22482 -0.22439 -0.096951 0.10241 -0.22574
3168 -0.17007 -0.098451 -0.083092 -0.085472 0.32484 -0.20829 -0.080694 0.11485 -0.19477
3169 -0.17464 -0.065331 -0.072162 -0.095763 0.29738 -0.20701 -0.011964 0.081604 -0.19255
3170 -0.18184 -0.089186 -0.099069 -0.084957 0.23854 -0.21791 0.012304 0.044014 -0.20728
3171 -0.17537 -0.10219 -0.08492 -0.107 0.12565 -0.2358 0.043963 0.041206 -0.2243
3172 -0.1828 -0.078198 -0.051601 -0.078204 0.11756 -0.20178 0.15697 0.042936 -0.21182
3173 -0.18173 -0.081721 -0.0828 -0.094 0.078751 -0.20624 0.16687 0.018138 -0.2111
3174 -0.19061 -0.095897 -0.10289 -0.098416 0.082938 -0.21138 0.21259 -0.0060601 -0.20026
3175 -0.17073 -0.072298 -0.079987 -0.09156 0.072425 -0.20836 0.20213 0.0082241 -0.19147
3176 -0.16791 -0.07507 -0.072994 -0.080122 0.072466 -0.19962 0.17237 0.013846 -0.18896
3177 -0.20957 -0.10833 -0.13982 -0.13396 0.026884 -0.24512 0.03545 -0.052585 -0.22
3178 -0.2174 -0.11517 -0.12667 -0.14157 0.024332 -0.22648 -0.016774 -0.035497 -0.22199
3179 -0.15569 -0.072222 -0.068425 -0.10172 0.069008 -0.19758 -0.019973 0.015294 -0.18484
3180 -0.18922 -0.1032 -0.11862 -0.11324 0.034465 -0.20137 -0.044116 -0.0017971 -0.20228
3181 -0.18153 -0.084724 -0.082375 -0.075428 0.069471 0.053471 -0.022417 0.082769 -0.16318
3182 -0.16616 -0.083524 -0.095119 -0.088861 0.043223 0.19702 -0.053615 0.16765 -0.14856
3183 -0.17998 -0.09397 -0.13106 -0.10851 0.042599 0.19626 -0.029558 0.1318 -0.075316
3184 -0.18888 -0.12021 -0.1269 -0.11558 0.033513 0.30034 0.0056493 0.14403 -0.0376
3185 -0.21885 -0.12255 -0.12578 -0.14332 0.03675 0.28759 0.031971 0.055939 -0.023431
3186 -0.20747 -0.13146 -0.13125 -0.12559 0.027021 0.3171 0.1113 0.014162 -0.0036836
3187 -0.19862 -0.11415 -0.12959 -0.12729 0.035541 0.2185 0.17322 0.019357 -0.012101
3188 -0.17587 -0.1059 -0.081507 -0.10789 0.034586 0.32449 0.20332 0.020437 -0.038273
3189 -0.151 -0.092406 -0.095428 -0.1005 0.029711 0.38592 0.23248 0.023569 -0.11861
3190 -0.19533 -0.12979 -0.10351 -0.13283 0.0098097 0.34159 0.20076 -0.0081674 -0.15385
3191 -0.19449 -0.10872 -0.11088 -0.1294 0.01226 0.31568 0.12403 0.0081923 -0.14789
3192 -0.19342 -0.10104 -0.1278 -0.12905 0.00021947 0.14809 0.039684 -0.0025388 -0.17403
3193 -0.25763 -0.14178 -0.15335 -0.1872 -0.033318 0.033386 -0.043727 -0.045693 -0.18583
3194 -0.21401 -0.10449 -0.13705 -0.11766 -0.01029 0.010364 -0.048551 -0.029311 -0.15908
3195 -0.21942 -0.13042 -0.13263 -0.15474 -0.0024113 -0.015432 -0.031403 -0.029511 -0.17917
3196 -0.20903 -0.10436 -0.11728 -0.13862 -0.03256 -0.0087578 -0.044374 -0.035287 -0.1384
3197 -0.20311 -0.11107 -0.1245 -0.14948 -0.034403 -0.0066569 -0.056326 -0.04502 -0.11891
3198 -0.21413 -0.1343 -0.15168 -0.15346 -0.03932 0.06697 -0.061707 -0.030382 -0.069235
3199 -0.24008 -0.14011 -0.1417 -0.16564 -0.054086 0.23626 -0.066801 -0.055452 -0.048285
3200 -0.22064 -0.13274 -0.16625 -0.16855 -0.032356 0.37257 -0.057134 -0.055683 0.047142
3201 -0.20884 -0.12161 -0.13692 -0.15724 -0.018507 0.3661 -0.044028 -0.062023 0.10146
3202 -0.23765 -0.15822 -0.14801 -0.16639 -0.050027 0.39255 -0.035996 -0.064409 0.064576
3203 -0.21425 -0.11187 -0.13342 -0.16028 -0.014315 0.43889 0.099624 -0.03871 0.098138
3204 -0.17651 -0.11233 -0.10899 -0.13359 -0.020521 0.41228 0.15985 -0.027879 0.045327
3205 -0.11216 -0.14167 -0.14139 -0.17984 -0.066234 0.43393 0.18413 -0.070382 -0.061613
3206 -0.018714 -0.12586 -0.12567 -0.14573 -0.052681 0.44575 0.21036 -0.056325 -0.048282
3207 -0.020135 -0.12432 -0.15292 -0.15626 -0.048589 0.34836 0.20396 -0.048245 -0.079832
3208 0.010108 -0.13541 -0.12145 -0.17221 -0.048302 0.2056 0.13992 -0.054498 -0.078362
3209 0.047247 -0.13638 -0.1657 -0.17964 -0.074854 0.12813 0.051387 -0.077968 -0.091921
3210 0.050607 -0.12636 -0.13733 -0.17556 -0.064454 0.086648 -0.0033945 -0.059216 -0.039282
3211 0.0098004 -0.134 -0.13436 -0.15473 -0.054635 0.068563 -0.023113 -0.072276 0.031165
3212 -0.071732 -0.12628 -0.10994 -0.14403 -0.066549 0.094617 -0.01252 -0.051116 0.13558
3213 -0.16159 -0.18363 -0.17919 -0.22187 -0.10085 0.12224 -0.10342 -0.11836 0.10474
3214 -0.1399 -0.15479 -0.13761 -0.1688 -0.085018 0.32784 -0.077312 -0.07579 0.1845
3215 -0.12424 -0.13485 -0.14561 -0.17841 -0.056857 0.4153 -0.072921 -0.082973 0.18873
3216 -0.15502 -0.15364 -0.1486 -0.17306 -0.071429 0.43295 -0.073303 -0.092068 0.16157
3217 -0.11859 -0.11234 -0.13355 -0.13865 -0.082443 0.40773 -0.066442 -0.10317 0.097639
3218 -0.1141 -0.14421 -0.10855 -0.1313 -0.052429 0.35961 -0.05404 -0.074711 0.042728
3219 -0.1718 -0.15366 -0.15935 -0.18381 -0.10825 0.20104 -0.10414 -0.11088 -0.041767
3220 -0.15365 -0.1711 -0.17204 -0.18412 -0.12277 0.11343 -0.094733 -0.1011 -0.058606
3221 -0.10646 -0.13044 -0.13797 -0.16458 -0.085334 0.090761 -0.083839 -0.088397 -0.019303
3222 0.02768 -0.13813 -0.14979 -0.1748 -0.10274 0.079528 -0.093521 -0.082556 -0.047192
3223 0.067284 -0.16917 -0.16574 -0.19284 -0.1181 0.029303 -0.1115 -0.12166 -0.070796
3224 0.10281 -0.13945 -0.13168 -0.16872 -0.11312 0.051817 -0.09696 -0.094761 0.011615
3225 0.067826 -0.15865 -0.15563 -0.20839 -0.11779 0.057262 -0.11573 -0.12518 0.071028
3226 0.084 -0.13387 -0.14963 -0.15987 -0.094022 0.056909 -0.1225 -0.093237 0.23138
3227 0.074369 -0.16793 -0.16249 -0.17949 -0.11403 0.14463 -0.1179 -0.10771 0.22746
3228 -0.0058858 -0.15068 -0.14457 -0.18666 -0.095399 0.3597 -0.097776 -0.081658 0.25305
3229 -0.055048 -0.15505 -0.15577 -0.17409 -0.10013 0.37163 -0.10616 -0.093479 0.21169
3230 -0.10825 -0.15309 -0.16615 -0.19543 -0.11999 0.38771 -0.12505 -0.10906 0.19029
3231 -0.065163 -0.14384 -0.13136 -0.1777 -0.12813 0.34549 -0.11391 -0.098574 0.14845
3232 -0.080373 -0.12186 -0.11752 -0.14994 -0.099369 0.20975 -0.13911 -0.099561 0.091891
3233 -0.11161 -0.14918 -0.16116 -0.18104 -0.11308 0.11975 -0.14877 -0.10655 0.031465
3234 -0.12231 -0.15156 -0.15922 -0.17967 -0.10519 0.06668 -0.15217 -0.11344 0.0081263
3235 -0.072818 -0.16822 -0.17401 -0.20758 -0.14214 0.0085809 -0.16988 -0.11374 0.0018922
3236 0.090994 -0.17703 -0.15675 -0.17772 -0.13943 0.025464 -0.14659 -0.11761 0.016939
3237 0.11387 -0.1311 -0.13077 -0.16888 -0.12142 0.022012 -0.14162 -0.11546 0.097437
3238 0.16938 -0.14118 -0.13144 -0.15534 -0.096783 0.031016 -0.13702 -0.11677 0.235
3239 0.1971 -0.15779 -0.11583 -0.15745 -0.12619 0.0054018 -0.14856 -0.10245 0.29619
3240 0.11905 -0.14904 -0.15229 -0.18402 -0.1212 -0.0036746 -0.14831 -0.11781 0.32192
3241 0.11455 -0.1438 -0.17582 -0.2227 -0.13524 -0.017691 -0.17635 -0.15072 0.259
3242 0.12133 -0.16814 -0.19184 -0.18489 -0.13183 -0.023618 -0.17306 -0.12961 0.2594
3243 0.05954 -0.17306 -0.1656 -0.21292 -0.16061 -0.05007 -0.2036 -0.1527 0.19023
3244 0.046146 -0.133 -0.13909 -0.17317 -0.11985 -0.014282 -0.16209 -0.12762 0.20606
3245 -0.010123 -0.18578 -0.18509 -0.18742 -0.14731 -0.035967 -0.18183 -0.13295 0.12556
3246 -0.024673 -0.16604 -0.16923 -0.20424 -0.16439 -0.055562 -0.20067 -0.14291 0.06229
3247 -0.066513 -0.16308 -0.1912 -0.23046 -0.16064 -0.054824 -0.17791 -0.11315 0.070516
3248 -0.045846 -0.15316 -0.16534 -0.18288 -0.14629 -0.043283 -0.18424 -0.1421 0.084391
3249 -0.045492 -0.15132 -0.17537 -0.19589 -0.17369 -0.076411 -0.177 -0.14047 0.10646
3250 -0.017653 -0.14624 -0.1644 -0.17773 -0.12881 -0.069875 -0.19456 -0.13562 0.26656
3251 0.13314 -0.14681 -0.15174 -0.17426 -0.13295 -0.078681 -0.17033 -0.12705 0.33392
3252 0.20348 -0.16275 -0.17644 -0.18903 -0.15074 -0.097847 -0.2047 -0.12417 0.32506
3253 0.15882 -0.09196 -0.17445 -0.18661 -0.15788 -0.090975 -0.20178 -0.15923 0.28411
3254 0.14385 -0.0066735 -0.19086 -0.21307 -0.17041 -0.10494 -0.2057 -0.15394 0.27743
3255 0.19992 0.067979 -0.15499 -0.18297 -0.15201 -0.10165 -0.20498 -0.13109 0.23063
3256 0.21658 0.076234 -0.14742 -0.19968 -0.14792 -0.097942 -0.20031 -0.10905 0.19429
3257 0.093734 0.076199 -0.18251 -0.19753 -0.1345 -0.12389 -0.20745 -0.14414 0.10123
3258 0.059149 -0.033583 -0.16065 -0.19229 -0.16634 -0.14569 -0.21683 -0.15268 0.093949
3259 0.0078831 -0.11334 -0.1834 -0.21805 -0.15722 -0.14014 -0.22163 -0.14901 0.065686
3260 -0.014389 -0.11363 -0.16703 -0.21014 -0.16477 -0.13453 -0.20607 -0.1443 0.085189
3261 -0.022181 -0.11837 -0.18238 -0.21914 -0.19557 -0.16129 -0.2435 -0.15375 0.098684
3262 0.018919 -0.091766 -0.14827 -0.15684 -0.1113 -0.13582 -0.18183 -0.1141 0.27076
3263 -0.026282 -0.1259 -0.19326 -0.19286 -0.1372 -0.16367 -0.20977 -0.16479 0.31098
3264 -0.017088 -0.13024 -0.17587 -0.20274 -0.17615 -0.16053 -0.23881 -0.16075 0.31568
3265 0.033607 -0.10801 -0.1665 -0.18775 -0.15971 -0.15872 -0.22075 -0.16638 0.30459
3266 0.17993 -0.12362 -0.16965 -0.19276 -0.17045 -0.149 -0.22477 -0.12303 0.28745
3267 0.21229 -0.093561 -0.17096 -0.20637 -0.1758 -0.17468 -0.21534 -0.14432 0.23615
3268 0.18801 -0.11129 -0.15902 -0.20013 -0.16909 -0.17476 -0.21174 -0.15677 0.17577
3269 0.20245 -0.11204 -0.19937 -0.21952 -0.19734 -0.19132 -0.22766 -0.16807 0.11928
3270 0.13877 0.040772 -0.18557 -0.21733 -0.18285 -0.1937 -0.22471 -0.1586 0.077395
3271 0.11295 0.070641 -0.14681 -0.21193 -0.1748 -0.16863 -0.21018 -0.14418 0.071559
3272 0.043466 0.10969 -0.16661 -0.20888 -0.18276 -0.19713 -0.22949 -0.15316 0.08831
3273 0.018345 0.15376 -0.15007 -0.18478 -0.1634 -0.19614 -0.20808 -0.13998 0.10224
3274 0.018635 0.12506 -0.16767 -0.18392 -0.14627 -0.18333 -0.22359 -0.13014 0.14432
3275 -0.0239 0.038362 -0.1669 -0.094404 -0.16686 -0.19656 -0.2242 -0.15311 0.19187
3276 -0.02855 -0.069668 -0.17808 -0.058534 -0.19286 -0.21595 -0.24742 -0.16599 0.26184
3277 -0.024563 -0.11426 -0.18914 -0.0080101 -0.1892 -0.19976 -0.24684 -0.1608 0.26995
3278 -0.0018269 -0.058242 -0.15583 0.062491 -0.18517 -0.22162 -0.22145 -0.15673 0.29589
3279 0.0020365 -0.05467 -0.18167 0.074027 -0.16126 -0.21839 -0.26801 -0.14064 0.20389
3280 -0.020593 -0.076795 -0.16088 0.086378 -0.1795 -0.22335 -0.24342 -0.16881 0.14615
3281 -0.017526 -0.046822 -0.17252 0.058471 -0.16404 -0.20921 -0.23352 -0.15924 0.096803
3282 -0.03333 0.077572 -0.13776 -0.003464 -0.19968 -0.21325 -0.2531 -0.15994 0.078658
3283 -0.024754 0.13714 -0.14898 -0.066776 -0.18029 -0.21871 -0.24508 -0.15882 0.072157
3284 -0.050024 0.16884 -0.13496 -0.10047 -0.16768 -0.22157 -0.24889 -0.1538 0.066306
3285 -0.037011 0.14818 -0.17566 -0.14591 -0.16842 -0.22045 -0.24012 -0.16785 0.053004
3286 -0.017348 0.15055 -0.18381 -0.12677 -0.18389 -0.23563 -0.26464 -0.17491 0.075947
3287 0.09932 0.093964 -0.17526 -0.14342 -0.17687 -0.23209 -0.26299 -0.17301 0.081287
3288 0.10952 0.00235 -0.21296 -0.16823 -0.18916 -0.26937 -0.2673 -0.18466 0.10386
3289 0.17546 0.023047 -0.17117 -0.11993 -0.17996 -0.2314 -0.26076 -0.1485 0.17694
3290 0.1388 -0.0203 -0.17198 -0.14576 -0.19403 -0.24665 -0.25911 -0.16923 0.20927
3291 0.051153 -0.02107 -0.18836 -0.16085 -0.21403 -0.26805 -0.2876 -0.17604 0.18085
3292 0.049129 0.035774 -0.14801 -0.14349 -0.19204 -0.2512 -0.26373 -0.15735 0.15727
3293 -0.00023617 0.11687 -0.1741 -0.1455 -0.19499 -0.25394 -0.24989 -0.17684 0.0789
3294 -0.031219 0.19054 -0.18914 -0.155 -0.19567 -0.26098 -0.27045 -0.15705 0.0056488
3295 -0.018938 0.17369 -0.19388 -0.13176 -0.22939 -0.27917 -0.25465 -0.17632 0.030376
3296 -0.031147 0.211 -0.17015 -0.080699 -0.21131 -0.26268 -0.25699 -0.17598 0.035048
3297 -0.051856 0.1421 -0.17539 0.020114 -0.20739 -0.27035 -0.25255 -0.1822 0.033432
3298 -0.025592 0.082794 -0.14314 0.094077 -0.15754 -0.25435 -0.22661 -0.15452 0.056501
3299 -0.018451 -0.0011809 -0.14872 0.10986 -0.16878 -0.27736 -0.25673 -0.15983 0.047386
3300 -0.035787 0.0072245 -0.16933 0.11875 -0.18406 -0.25666 -0.25848 -0.15529 0.067162
3301 -0.040896 -0.0139 -0.15145 0.11988 -0.18799 -0.27526 -0.26429 -0.14911 0.084939
3302 -0.061799 0.0068719 -0.13806 0.07525 -0.1712 -0.25798 -0.25874 -0.16958 0.050567
3303 -0.057204 -0.011183 -0.16227 -0.024117 -0.19147 -0.2877 -0.2639 -0.17534 0.024486
3304 -0.071655 -0.00082045 -0.17825 -0.08838 -0.2371 -0.27489 -0.27768 -0.17455 0.00077865
3305 -0.075438 0.034539 -0.19147 -0.11265 -0.21204 -0.28794 -0.28083 -0.18345 0.016581
3306 -0.077981 0.18513 -0.12549 -0.06885 -0.19768 -0.26264 -0.25968 -0.15206 0.016398
3307 -0.074425 0.25213 -0.16505 -0.077078 -0.20169 -0.27301 -0.25628 -0.15203 -0.0060726
3308 -0.10619 0.19855 -0.17445 -0.1027 -0.21713 -0.27959 -0.26732 -0.18473 -0.034834
3309 -0.083243 0.2062 -0.16069 -0.10889 -0.19384 -0.26625 -0.25545 -0.15889 -0.0036139
3310 -0.077097 0.16921 -0.17079 -0.10699 -0.21747 -0.27753 -0.29309 -0.1544 -0.0089036
3311 -0.11853 0.072891 -0.18274 -0.029395 -0.18514 -0.28557 -0.2733 -0.16742 -0.0018435
3312 -0.10662 0.0058419 -0.16926 0.019654 -0.19012 -0.28148 -0.25497 -0.15535 -0.025349
3313 -0.096721 0.031938 -0.14115 0.13949 -0.18066 -0.265 -0.26552 -0.15311 -0.022989
3314 -0.14669 0.0016595 -0.19374 0.12389 -0.18304 -0.27764 -0.28226 -0.13817 -0.043916
3315 -0.093727 0.025097 -0.11003 0.23981 -0.19822 -0.26823 -0.24155 -0.026107 -0.0046211
3316 -0.10608 0.01654 -0.16225 0.13974 -0.19167 -0.273 -0.2635 -0.01586 -0.030469
3317 -0.12405 0.0034638 -0.1713 0.085399 -0.21595 -0.28307 -0.27519 -0.01762 -0.067743
3318 -0.10905 -0.0018422 -0.14419 0.042731 -0.19924 -0.27442 -0.28296 -0.021717 -0.041477
3319 -0.124 0.0208 -0.1655 -0.010776 -0.18734 -0.27461 -0.27397 -0.030397 -0.037909
3320 -0.13986 0.16664 -0.16557 -0.067126 -0.22228 -0.31176 -0.28904 -0.077455 -0.062617
3321 -0.13881 0.18744 -0.19265 -0.057139 -0.21118 -0.28498 -0.28224 -0.14586 -0.067484
3322 -0.13943 0.20378 -0.15314 -0.039039 -0.19136 -0.28101 -0.28246 -0.11763 -0.051441
3323 -0.12403 0.17048 -0.18998 -0.071818 -0.20808 -0.29891 -0.28399 -0.12642 -0.062834
3324 -0.12492 0.13016 -0.1675 -0.040838 -0.21648 -0.3118 -0.29752 -0.12686 -0.081822
3325 -0.15494 0.087022 -0.18455 0.010032 -0.21924 -0.30249 -0.27497 -0.15053 -0.087269
3326 -0.14545 0.031977 -0.16802 0.092925 -0.20682 -0.30003 -0.27901 -0.1356 -0.087769
3327 -0.17126 0.0025471 -0.16462 0.1817 -0.20887 -0.28509 -0.26773 -0.12286 -0.072995
3328 -0.17188 -0.017013 -0.16374 0.19997 -0.20721 -0.31275 -0.30081 -0.15444 -0.098373
3329 -0.13925 0.017098 -0.13852 0.20894 -0.17951 -0.25634 -0.25317 -0.15094 -0.1021
3330 -0.13438 0.030829 -0.12802 0.22088 -0.20804 -0.29618 -0.26971 -0.1394 -0.083765
3331 -0.13512 0.0035924 -0.1376 0.12842 -0.20223 -0.29297 -0.27642 -0.1324 -0.074646
3332 -0.13927 0.023839 -0.16936 0.026118 -0.21567 -0.30208 -0.26551 -0.13259 -0.093419
3333 -0.1642 -0.014623 -0.14295 -0.0076947 -0.22274 -0.31275 -0.28115 -0.16603 -0.11482
3334 -0.14596 -0.0026421 -0.02922 -0.0066838 -0.23463 -0.30653 -0.26881 -0.13603 -0.098381
3335 -0.1813 -0.038679 -0.018279 -0.036341 -0.22272 -0.29429 -0.2959 -0.1723 -0.13323
3336 -0.15342 -0.0086823 0.042379 -0.014295 -0.20652 -0.3042 -0.26772 -0.14425 -0.12446
3337 -0.19403 -0.057279 0.045354 -0.071633 -0.22398 -0.3106 -0.29184 -0.16151 -0.11557
3338 -0.16503 -0.034711 0.081349 0.0074812 -0.22836 -0.30437 -0.24536 -0.16198 -0.1167
3339 -0.18774 -0.061273 -0.004265 0.021899 -0.22464 -0.3027 -0.265 -0.17741 -0.14834
3340 -0.17419 -0.018695 -0.037462 0.1173 -0.23515 -0.30228 -0.26748 -0.13353 -0.10773
3341 -0.19507 -0.037116 -0.080634 0.20594 -0.22004 -0.28728 -0.26942 -0.15542 -0.12913
3342 -0.18987 -0.021891 -0.070652 0.24775 -0.20755 -0.16239 -0.26584 -0.12908 -0.12382
3343 -0.18733 -0.051175 -0.074839 0.21999 -0.22949 0.0022286 -0.23058 -0.17053 -0.11871
3344 -0.17507 -0.04115 -0.076415 0.2205 -0.20616 0.059202 -0.17175 -0.13275 -0.1046
3345 -0.18768 -0.076106 -0.14937 0.10098 -0.25207 0.090539 -0.13006 -0.16895 -0.14165
3346 -0.19743 -0.045048 -0.12305 0.078241 -0.2478 0.1088 -0.052305 -0.16021 -0.12913
3347 -0.16986 -0.072534 -0.11913 0.040097 -0.24131 0.11761 -0.015385 -0.094303 -0.12902
3348 -0.2129 -0.064648 -0.13875 -0.0083734 -0.25256 0.063258 0.010127 -0.085031 -0.17907
3349 -0.24272 -0.10149 -0.15535 -0.035168 -0.26371 -0.096198 -0.0043548 -0.056437 -0.18161
3350 -0.20043 -0.042796 -0.12691 0.0093428 -0.22959 -0.15295 0.031367 0.003291 -0.14235
3351 -0.2085 -0.052836 -0.096469 0.017407 -0.25504 -0.18374 -0.068625 -0.014477 -0.14417
3352 -0.20161 -0.080349 -0.15185 -0.021593 -0.23796 -0.1787 -0.084307 -0.027171 -0.13607
3353 -0.20101 -0.073141 -0.11191 -0.012677 -0.2559 -0.21038 -0.15674 -0.11478 -0.15517
3354 -0.17648 -0.047158 -0.10881 0.010544 -0.20723 -0.18597 -0.13915 -0.082992 -0.13026
3355 -0.22335 -0.062317 -0.12684 0.058751 -0.22743 -0.2004 -0.11935 -0.099235 -0.15682
3356 -0.19001 -0.074138 -0.11855 0.12565 -0.21367 -0.18962 -0.091608 -0.10183 -0.14862
3357 -0.18984 -0.062316 -0.068203 0.20385 -0.20281 -0.18636 -0.069 -0.079172 -0.14246
3358 -0.21016 -0.092879 -0.1161 0.20599 -0.24006 -0.19978 -0.066488 -0.086155 -0.15006
3359 -0.1962 -0.05934 -0.076104 0.25389 -0.21087 -0.10865 -0.056405 -0.093758 -0.15497
3360 -0.20408 -0.10359 -0.13721 0.16779 -0.2195 0.021533 -0.042294 -0.09917 -0.15386
3361 -0.21398 -0.094093 -0.11773 0.10125 -0.23324 0.1612 0.036928 -0.070199 -0.17547
3362 -0.20691 -0.081324 -0.11364 0.055531 -0.21021 0.19307 0.1141 -0.00512 -0.1477
3363 -0.20041 -0.093087 0.018472 0.014002 -0.24798 0.21067 0.12549 0.035035 -0.16685
3364 -0.10098 -0.078693 0.055717 0.0089505 -0.2254 0.16403 0.15717 0.04444 -0.16943
3365 -0.035013 -0.1115 0.10958 0.030504 -0.21027 0.18557 0.18333 0.040483 -0.16055
3366 -0.015756 -0.1218 0.071124 -0.042426 -0.26361 0.037193 0.11881 -0.042426 -0.19138
3367 -0.004476 -0.10062 0.080149 0.016838 -0.25079 -0.052247 0.088062 -0.05565 -0.17287
3368 0.013344 -0.11951 0.093752 0.0098994 -0.22367 -0.10976 0.035413 -0.07635 -0.16637
3369 -0.034933 -0.1194 -0.025302 -0.021885 -0.24406 -0.1419 -0.0381 -0.090036 -0.19606
3370 -0.15435 -0.10556 -0.077694 -0.040479 -0.23053 -0.15133 -0.0567 -0.12019 -0.19393
3371 -0.14292 -0.10323 -0.060513 0.013509 -0.24947 -0.13528 -0.036506 -0.07645 -0.17889
3372 -0.17383 -0.10044 -0.071654 -0.010169 -0.22203 -0.14389 -0.0004947 -0.10527 -0.18489
3373 -0.14201 -0.1144 -0.066565 -0.003298 -0.22919 -0.11727 0.044108 -0.074794 -0.16668
3374 -0.18191 -0.12659 -0.11641 -0.036394 -0.24314 0.076281 0.060082 -0.094402 -0.19176
3375 -0.1579 -0.127 -0.06815 -0.007275 -0.23004 0.16249 0.13272 -0.081859 -0.1753
3376 -0.15164 -0.11969 -0.075134 -0.028731 -0.2457 0.27835 0.21784 -0.067348 -0.18071
3377 -0.16584 -0.1234 -0.083562 -0.022593 -0.12904 0.23055 0.20164 -0.042542 -0.17094
3378 -0.1732 -0.11789 -0.033407 -0.023315 0.035154 0.23477 0.19422 0.014105 -0.18146
3379 -0.19765 -0.16124 0.034576 -0.074237 -0.009941 0.19723 0.11951 0.031735 -0.20888
3380 -0.18274 -0.12652 0.11898 -0.026139 0.015266 0.12813 0.082398 0.039258 -0.20027
3381 -0.21742 -0.14609 0.085491 -0.080521 -0.012839 0.00079561 0.028534 0.034925 -0.19536
3382 -0.16541 -0.14198 0.13283 -0.02672 0.017863 -0.022305 -0.012748 0.023967 -0.17937
3383 -0.11652 -0.11224 0.12927 -0.040284 -0.04922 -0.075084 -0.054207 -0.047814 -0.20405
3384 -0.032836 -0.11077 0.07705 -0.085621 -0.16701 -0.087362 -0.081189 -0.058447 -0.19427
3385 -0.018389 -0.13777 0.058051 -0.077332 -0.18895 -0.094301 -0.083113 -0.086031 -0.2256
3386 0.0089059 -0.11401 -0.0031529 -0.075625 -0.20796 -0.088314 -0.044124 -0.075668 -0.20584
3387 0.023305 -0.15125 -0.025441 -0.08482 -0.20033 -0.049369 0.039558 -0.065647 -0.18896
3388 -0.075653 -0.15747 -0.043674 -0.088153 -0.21325 0.12372 0.13934 -0.083612 -0.21236
3389 -0.093272 -0.11918 0.030219 -0.065054 -0.1937 0.25405 0.22837 -0.035217 -0.18421
3390 -0.14373 -0.14065 0.029153 -0.093043 -0.21601 0.24017 0.19285 -0.070449 -0.20564
3391 -0.13924 -0.12565 0.14052 -0.06289 -0.19956 0.29038 0.19923 -0.047733 -0.196
3392 -0.13497 -0.15966 0.19347 -0.046014 -0.21547 0.23897 0.22667 -0.045721 -0.18792
3393 -0.15746 -0.15158 0.14434 -0.094761 -0.1932 0.10828 0.21273 -0.066558 -0.20536
3394 -0.17182 -0.13433 0.15354 -0.096623 -0.21263 0.0048399 0.15908 -0.094873 -0.1983
3395 -0.16642 -0.14475 0.13744 -0.092803 -0.21426 -0.045238 0.064942 -0.078527 -0.20385
3396 -0.15172 -0.17212 0.11963 -0.10651 -0.23353 -0.070409 0.025815 -0.071953 -0.21034
3397 -0.17223 -0.15429 0.056138 -0.11617 -0.20246 -0.071198 -0.0086786 -0.059783 -0.2169
3398 -0.16878 -0.15075 0.028901 -0.091157 -0.2362 -0.067695 -0.017874 -0.094852 -0.23042
3399 -0.19413 -0.1418 -0.034302 -0.11414 -0.22722 -0.062515 -0.057776 -0.11331 -0.22627
3400 -0.16868 -0.13544 -0.023317 -0.12029 -0.21533 -0.072055 -0.027908 -0.097991 -0.19807
3401 -0.18622 -0.13902 -0.033565 -0.11188 -0.21615 -0.075371 0.0081734 -0.089302 -0.20942
3402 -0.19761 -0.16056 -0.04474 -0.15078 -0.24282 -0.075115 0.10207 -0.1228 -0.24508
3403 -0.17417 -0.16875 -0.039023 -0.11482 -0.24181 0.076392 0.20047 -0.09685 -0.21681
3404 -0.1708 -0.12883 -0.013507 -0.096281 -0.21517 0.22484 0.22668 -0.074517 -0.20024
3405 -0.18364 -0.15366 -0.041644 -0.12021 -0.22401 0.21983 0.24489 -0.090485 -0.22011
3406 -0.19799 -0.16534 -0.068127 -0.14909 -0.24883 0.26996 0.22801 -0.11119 -0.2182
3407 -0.16951 -0.15807 -0.060285 -0.14204 -0.24493 0.22091 0.19838 -0.1131 -0.21702
3408 -0.19397 -0.14366 0.014664 -0.11016 -0.23236 0.090303 0.12459 -0.1293 -0.22849
3409 -0.22392 -0.18124 0.097568 -0.14235 -0.23533 -0.046996 0.044259 -0.12653 -0.23673
3410 -0.19368 -0.15222 0.1699 -0.11595 -0.20618 -0.027278 0.041285 -0.13081 -0.22038
3411 -0.20513 -0.16206 0.15192 -0.12915 -0.25451 -0.088645 -0.023475 -0.13049 -0.23133
3412 -0.18558 -0.13695 0.19066 -0.14439 -0.23638 -0.090644 -0.026346 -0.14507 -0.24964
3413 -0.21685 -0.19075 0.14855 -0.16715 -0.25515 -0.11187 -0.041208 -0.16534 -0.23949
3414 -0.18588 -0.15624 0.14713 -0.11948 -0.22279 -0.082468 -0.01463 -0.10565 -0.20566
3415 -0.202 -0.15981 0.08547 -0.14328 -0.23967 -0.11172 -0.025261 -0.14516 -0.23361
3416 -0.24021 -0.18012 0.0024091 -0.15994 -0.19896 -0.14278 -0.037998 -0.14138 -0.23215
3417 -0.23111 -0.18957 0.0061409 -0.14518 -0.026457 -0.12854 -0.022302 -0.14876 -0.25149
3418 -0.20467 -0.17011 -0.011982 -0.16025 0.066573 -0.11518 0.12627 -0.12779 -0.2198
3419 -0.21364 -0.17583 -0.01483 -0.14726 0.078229 -0.1494 0.18445 -0.12796 -0.23064
3420 -0.21961 -0.16219 -0.036359 -0.16045 0.08155 -0.13984 0.17656 -0.17061 -0.22649
3421 -0.20752 -0.17332 -0.028918 -0.16526 -0.01313 -0.1675 0.15727 -0.16032 -0.24492
3422 -0.21617 -0.1743 -0.035853 -0.18369 -0.12228 -0.16001 0.13388 -0.14712 -0.22176
3423 -0.21806 -0.19016 -0.01597 -0.14773 -0.15587 -0.15591 0.082666 -0.14541 -0.22325
3424 -0.21257 -0.15563 -0.040497 -0.15873 -0.14742 -0.13588 0.055453 -0.13283 -0.21381
3425 -0.2079 -0.17815 -0.029099 -0.16157 -0.19583 -0.1736 -0.044134 -0.14176 -0.22455
3426 -0.21681 -0.15191 -0.025125 -0.15624 -0.14905 -0.15384 -0.026156 -0.13116 -0.21334
3427 -0.23412 -0.15071 -0.022511 -0.1689 -0.17112 -0.17701 -0.023087 -0.14143 -0.23272
3428 -0.26137 -0.194 -0.067762 -0.21151 -0.21541 -0.20533 -0.044459 -0.18319 -0.25457
3429 -0.24308 -0.18097 -0.047244 -0.19065 -0.17505 -0.19251 -0.051651 -0.14246 -0.25269
3430 -0.22743 -0.1713 -0.036577 -0.15674 -0.18318 -0.19792 -0.033285 -0.15176 -0.22777
3431 -0.22863 -0.18122 -0.071389 -0.17864 -0.2028 -0.21815 -0.058877 -0.15141 -0.24462
3432 -0.2691 -0.18078 -0.059372 -0.19583 -0.1837 -0.20112 -0.064879 -0.16058 -0.25073
3433 -0.23397 -0.16662 -0.050139 -0.18024 -0.07231 -0.20546 -0.071946 -0.15044 -0.21504
3434 -0.22881 -0.17323 -0.069507 -0.19384 0.078385 -0.21881 -0.078225 -0.13881 -0.22168
3435 -0.26006 -0.16614 -0.078806 -0.18294 0.10492 -0.23539 -0.094613 -0.15907 -0.23683
3436 -0.25595 -0.17083 -0.081744 -0.19911 0.11679 -0.22599 -0.1025 -0.15997 -0.25168
3437 -0.22507 -0.16093 -0.046255 -0.16483 0.12823 -0.21924 -0.070565 -0.14202 -0.23541
3438 -0.2364 -0.15575 -0.066534 -0.17201 0.15311 -0.21422 -0.095989 -0.1471 -0.20878
3439 -0.20664 -0.15781 -0.052298 -0.17499 0.016194 -0.21343 -0.081919 -0.12147 -0.23577
3440 -0.26939 -0.1637 -0.067419 -0.17545 -0.065906 -0.23507 -0.096443 -0.17308 -0.25087
3441 -0.21542 -0.16358 -0.077968 -0.16643 -0.09585 -0.22281 -0.093311 -0.15635 -0.22596
3442 -0.2736 -0.19835 -0.11689 -0.2125 -0.14112 -0.24633 -0.15817 -0.19317 -0.27545
3443 -0.25384 -0.18097 -0.072955 -0.20401 -0.13982 -0.24959 -0.14425 -0.17171 -0.23953
3444 -0.23744 -0.17516 -0.068476 -0.18019 -0.14745 -0.22949 -0.11633 -0.1593 -0.24522
3445 -0.22307 -0.16086 -0.093573 -0.17424 -0.13052 -0.24248 -0.12311 -0.16378 -0.23401
3446 -0.2425 -0.14481 -0.093182 -0.20219 -0.13526 -0.25831 -0.10416 -0.15982 -0.22263
3447 -0.23933 -0.18177 -0.096919 -0.19161 -0.12513 -0.25345 -0.12515 -0.16954 -0.22348
3448 -0.23069 -0.16715 -0.072154 -0.18296 -0.1202 -0.24834 -0.16025 -0.1451 -0.21456
3449 -0.25251 -0.15937 -0.081397 -0.17603 -0.11942 -0.24133 -0.11345 -0.16569 -0.22853
3450 -0.22934 -0.16697 -0.047377 -0.15877 -0.12365 -0.25486 -0.16318 -0.14962 -0.22121
3451 -0.26346 -0.18654 -0.07042 -0.19505 -0.14338 -0.25401 -0.1583 -0.14495 -0.24101
3452 -0.24778 -0.15589 -0.095698 -0.17711 -0.16235 -0.27142 -0.16813 -0.16199 -0.23245
3453 -0.24331 -0.20481 -0.081586 -0.18984 -0.14709 -0.26819 -0.16329 -0.15345 -0.25167
3454 -0.24257 -0.18448 -0.10246 -0.17857 -0.13425 -0.27943 -0.16684 -0.14993 -0.22916
3455 -0.26909 -0.16373 -0.12504 -0.21175 -0.12537 -0.28065 -0.1691 -0.18082 -0.24779
3456 -0.26943 -0.1589 -0.11741 -0.19997 -0.15593 -0.28986 -0.19442 -0.17457 -0.24331
3457 -0.2643 -0.030745 -0.13798 -0.21633 -0.16041 -0.29497 -0.17643 -0.17376 -0.25999
3458 -0.27753 -0.048298 -0.14878 -0.22189 -0.17098 -0.28511 -0.18617 -0.19145 -0.27702
3459 -0.14154 0.017351 -0.12564 -0.21615 -0.14923 -0.28849 -0.17078 -0.15447 -0.25477
3460 -0.048583 -0.079304 -0.09075 -0.20791 -0.13662 -0.2857 -0.16552 -0.16113 -0.24456
3461 -0.040678 -0.13174 -0.12022 -0.19906 -0.17839 -0.28229 -0.1851 -0.1784 -0.27134
3462 -0.045096 -0.18683 -0.14231 -0.21669 -0.19508 -0.30664 -0.21303 -0.16595 -0.25841
3463 0.019679 -0.15884 -0.13832 -0.23199 -0.16817 -0.28404 -0.19508 -0.16515 -0.25375
3464 -0.010444 -0.17112 -0.14813 -0.23827 0.032779 -0.30452 -0.20601 -0.16463 -0.24422
3465 -0.022183 -0.17377 -0.14266 -0.22955 0.13296 -0.29775 -0.20816 -0.16388 -0.2297
3466 -0.077966 -0.19702 -0.14437 -0.24914 0.1376 -0.30746 -0.20681 -0.18598 -0.26066
3467 -0.12297 -0.15108 -0.099192 -0.17199 0.17563 -0.2804 -0.17386 -0.17792 -0.24034
3468 -0.16738 -0.17509 -0.12257 -0.23925 0.11321 -0.29828 -0.19512 -0.16234 -0.22329
3469 -0.18534 -0.16313 -0.10633 -0.22324 0.032912 -0.31284 -0.19949 -0.18302 -0.24815
3470 -0.15773 -0.16205 -0.11998 -0.19399 -0.052041 -0.28111 -0.18205 -0.18003 -0.25275
3471 -0.20674 -0.17494 -0.16275 -0.22481 -0.10261 -0.30023 -0.22238 -0.20804 -0.25695
3472 -0.21193 -0.16061 -0.11744 -0.22101 -0.10675 -0.30641 -0.22275 -0.17835 -0.27074
3473 -0.19229 -0.13921 -0.13537 -0.20157 -0.10254 -0.29049 -0.19318 -0.16044 -0.22841
3474 -0.19005 -0.17346 -0.13529 -0.21634 -0.12376 -0.31664 -0.23362 -0.19612 -0.25507
3475 -0.16298 -0.16458 -0.12778 -0.20998 -0.10171 -0.31044 -0.21062 -0.17132 -0.23498
3476 -0.12755 -0.15337 -0.1146 -0.21007 -0.11254 -0.30313 -0.21695 -0.17259 -0.23884
3477 -0.051598 -0.13867 -0.16924 -0.23314 -0.090719 -0.3144 -0.2361 -0.18919 -0.26727
3478 -0.0094856 0.0050859 -0.1313 -0.20752 0.10764 -0.32329 -0.22698 -0.17569 -0.25063
3479 0.047875 0.008899 -0.13015 -0.2161 0.19526 -0.29509 -0.21474 -0.18468 -0.26528
3480 0.034325 0.0311 -0.15374 -0.23622 0.17335 -0.32706 -0.24354 -0.17052 -0.24911
3481 0.050106 -0.014581 -0.13247 -0.21623 0.16846 -0.31204 -0.22829 -0.16884 -0.26415
3482 0.023732 -0.064084 -0.13157 -0.20435 0.21241 -0.30815 -0.23329 -0.18066 -0.24314
3483 -0.058941 -0.1167 -0.13898 -0.19271 0.14921 -0.31288 -0.235 -0.17798 -0.25014
3484 -0.095881 -0.14827 -0.11934 -0.15461 0.053619 -0.31252 -0.20703 -0.17688 -0.25095
3485 -0.1183 -0.16258 -0.12403 -0.13914 -0.033805 -0.32054 -0.25774 -0.1738 -0.2672
3486 -0.12978 -0.13409 -0.14045 -0.12661 -0.060888 -0.32834 -0.22802 -0.17455 -0.24585
3487 -0.18872 -0.1604 -0.17386 -0.14876 -0.096634 -0.34589 -0.27181 -0.2072 -0.29721
3488 -0.099915 -0.11859 -0.11421 -0.10927 -0.032949 -0.31661 -0.23468 -0.15412 -0.22467
3489 -0.159 -0.15089 -0.13037 -0.14588 -0.0079356 -0.32586 -0.26393 -0.090757 -0.26106
3490 -0.11987 -0.12856 -0.16018 -0.18102 0.21096 -0.32065 -0.23977 -0.019216 -0.25429
3491 -0.074975 -0.15648 -0.1776 -0.22197 0.20025 -0.34539 -0.25304 -0.063889 -0.28701
3492 0.03225 -0.12237 -0.14001 -0.19872 0.26992 -0.3144 -0.22667 -0.021507 -0.25496
3493 0.050126 -0.15995 -0.16586 -0.22144 0.22586 -0.33892 -0.24123 -0.052445 -0.25774
3494 0.10379 -0.13168 -0.15664 -0.21116 0.19071 -0.33071 -0.23945 -0.05826 -0.26006
3495 0.071007 -0.14143 -0.13626 -0.21994 0.18301 -0.35036 -0.25285 -0.086954 -0.28084
3496 0.046871 -0.16531 -0.18942 -0.22925 0.15013 -0.3387 -0.28002 -0.10602 -0.25969
3497 0.11595 -0.10983 -0.14466 -0.20639 0.20861 -0.35719 -0.26489 -0.10329 -0.28027
3498 0.087077 0.043077 -0.15034 -0.18602 0.25561 -0.33345 -0.24931 -0.0792 -0.23608
3499 0.011095 0.022284 -0.16216 -0.21611 0.20665 -0.33753 -0.25956 -0.047589 -0.28862
3500 -0.028617 0.013973 -0.16192 -0.22145 0.12 -0.33766 -0.2473 0.025603 -0.2703
3501 -0.09171 0.019093 -0.18553 -0.21844 0.027082 -0.33033 -0.26481 0.0061699 -0.28472
3502 -0.074054 -0.067946 -0.1411 -0.20593 0.014348 -0.33108 -0.24682 0.037941 -0.24587
3503 -0.058774 -0.080565 -0.15521 -0.18428 -0.0024729 -0.32448 -0.24785 0.086195 -0.25016
3504 -0.075069 -0.12595 -0.14245 -0.21804 -0.028472 -0.31985 -0.26387 0.036694 -0.25554
3505 -0.11792 -0.13419 -0.19923 -0.25557 0.010178 -0.33196 -0.25806 -0.012857 -0.27992
3506 0.0041414 -0.12257 -0.1542 -0.23933 -0.026952 -0.3397 -0.27785 -0.03032 -0.27079
3507 0.13635 -0.11895 -0.15901 -0.21038 0.0346 -0.32445 -0.22663 -0.0004555 -0.25555
3508 0.16525 -0.13649 -0.17681 -0.20354 0.18584 -0.32292 -0.27173 0.021586 -0.27198
3509 0.16115 -0.13265 -0.16486 -0.22741 0.23329 -0.33233 -0.2643 0.10414 -0.27297
3510 0.13997 -0.11619 -0.17053 -0.21969 0.21638 -0.31052 -0.26077 0.07353 -0.25557
3511 0.16405 -0.10736 -0.14673 -0.21908 0.1785 -0.3091 -0.25801 0.11203 -0.27276
3512 0.13018 -0.13518 -0.15087 -0.2487 0.036103 -0.30217 -0.28359 0.081935 -0.28781
3513 0.060579 -0.075482 -0.188 -0.23887 -0.0011134 -0.32323 -0.27788 0.070593 -0.29302
3514 0.0042429 0.038834 -0.16878 -0.21009 -0.028567 -0.32611 -0.26296 0.032716 -0.26708
3515 -0.046707 0.030339 -0.17384 -0.24829 -0.028184 -0.33255 -0.27441 0.020482 -0.27101
3516 -0.057114 0.049617 -0.18855 -0.24875 -0.050453 -0.32496 -0.27437 0.014881 -0.29165
3517 -0.04189 0.029139 -0.17857 -0.23484 -0.015532 -0.33194 -0.2952 0.12153 -0.25891
3518 -0.058412 -0.057354 -0.15656 -0.22589 -0.031524 -0.33533 -0.27951 0.15662 -0.27029
3519 -0.081396 -0.1129 -0.21433 -0.28028 -0.036877 -0.33529 -0.2747 0.10651 -0.27279
3520 -0.031723 -0.099872 -0.18849 -0.22515 -0.041554 -0.32891 -0.26102 0.087719 -0.26758
3521 0.074336 -0.11162 -0.18853 -0.24176 -0.022985 -0.33137 -0.29594 0.094973 -0.27452
3522 0.16629 -0.068354 -0.15632 -0.2158 -0.013792 -0.30534 -0.26393 0.077186 -0.25666
3523 0.19561 -0.13217 -0.17472 -0.22561 -0.04251 -0.31642 -0.29261 0.092864 -0.25532
3524 0.16058 -0.11577 -0.18364 -0.23844 -0.070509 -0.31706 -0.30706 0.086845 -0.27849
3525 0.16174 -0.091699 -0.16985 -0.19714 -0.032025 -0.31063 -0.26291 0.16489 -0.2465
3526 0.098593 -0.10297 -0.1707 -0.22251 -0.031226 -0.31413 -0.25633 0.1661 -0.25438
3527 -0.020836 -0.072423 -0.20545 -0.2292 -0.045304 -0.3292 -0.27544 0.1241 -0.30252
3528 -0.035643 0.037602 -0.20768 -0.26526 -0.06384 -0.31679 -0.29122 0.12457 -0.30128
3529 -0.030619 0.083508 -0.18322 -0.22629 -0.058231 -0.31718 -0.28485 0.11575 -0.29324
3530 -0.044549 0.10368 -0.18937 -0.24501 -0.071041 -0.30468 -0.26499 0.12838 -0.28374
3531 -0.037293 0.087677 -0.18486 -0.24679 -0.049837 -0.30222 -0.22012 0.10698 -0.27084
3532 -0.083418 0.0078123 -0.20634 -0.26437 -0.11125 -0.31685 -0.17217 0.13883 -0.29869
3533 -0.029712 -0.0466 -0.18428 -0.23547 -0.055136 -0.24802 -0.082905 0.20137 -0.25132
3534 -0.061943 -0.078137 -0.21117 -0.26156 -0.091638 -0.052622 -0.061923 0.15664 -0.28575
3535 -0.051289 -0.10125 -0.2083 -0.23544 -0.073783 0.014816 -0.067462 0.13126 -0.26671
3536 0.041473 -0.058013 -0.16941 -0.20852 -0.072802 0.051219 0.0098358 0.16157 -0.26554
3537 0.059636 -0.094448 -0.20701 -0.25417 -0.10131 0.025888 -0.037178 0.15239 -0.28461
3538 0.12663 -0.074969 -0.20482 -0.22361 -0.10532 0.028979 -0.066027 0.18607 -0.26034
3539 0.1527 -0.050359 -0.17686 -0.21721 -0.084153 -0.074576 -0.11986 0.18984 -0.25068
3540 0.10471 -0.010825 -0.16536 -0.21895 -0.081528 -0.18481 -0.18159 0.15214 -0.27201
3541 0.080577 0.10799 -0.19953 -0.24008 -0.12932 -0.2292 -0.22976 0.15021 -0.28182
3542 0.030667 0.11518 -0.19744 -0.22909 -0.106 -0.23788 -0.22534 0.17795 -0.26269
3543 -0.037808 0.12075 -0.22028 -0.25722 -0.14346 -0.25698 -0.23223 0.14133 -0.28501
3544 -0.01318 0.10084 -0.19801 -0.21705 -0.11847 -0.24234 -0.20654 0.18231 -0.25918
3545 -0.066637 0.032407 -0.22318 -0.25269 -0.15272 -0.28174 -0.23812 0.10355 -0.28341
3546 -0.061396 -0.04635 -0.23494 -0.23806 -0.13663 -0.25232 -0.16993 0.15058 -0.26942
3547 -0.079228 -0.049546 -0.22632 -0.22976 -0.16416 -0.22873 -0.11436 0.18047 -0.26222
3548 -0.055608 -0.05432 -0.18755 -0.2162 -0.14198 -0.26299 -0.021168 0.18866 -0.27011
3549 -0.056263 -0.086593 -0.2018 -0.26657 -0.14489 -0.22313 0.014092 0.1564 -0.2713
3550 -0.08341 -0.073531 -0.20726 -0.24135 -0.15382 -0.13479 0.061127 0.075203 -0.26152
3551 -0.12054 -0.078951 -0.23434 -0.2564 -0.12884 0.014373 0.070871 0.054937 -0.28065
3552 -0.077004 -0.066266 -0.1968 -0.24 -0.14283 0.070584 0.05479 0.041536 -0.28197
3553 -0.070356 0.093667 -0.1798 -0.23832 -0.14897 0.12744 0.10966 0.052552 -0.26017
3554 -0.12514 0.098358 -0.24506 -0.27869 -0.18018 0.079198 0.053826 0.025372 -0.28832
3555 -0.089268 0.14619 -0.2108 -0.25437 -0.15235 0.14347 -0.0054414 0.0079861 -0.27803
3556 -0.070552 0.17341 -0.18516 -0.20819 -0.10822 0.16533 -0.033683 0.074052 -0.25439
3557 -0.10142 0.084955 -0.21848 -0.26633 -0.1684 0.078615 -0.10066 0.016354 -0.28096
3558 -0.10651 0.0057463 -0.19853 -0.23214 -0.1628 -0.066962 -0.12738 0.02485 -0.26145
3559 -0.16135 -0.055419 -0.22708 -0.20909 -0.20669 -0.11529 -0.12648 -0.0070455 -0.28762
3560 -0.12954 -0.064785 -0.20878 -0.06038 -0.18356 -0.1528 -0.10697 0.026339 -0.27122
3561 -0.10844 -0.054702 -0.1842 -0.023575 -0.1703 -0.12515 -0.035849 0.025568 -0.22525
3562 -0.11304 -0.059422 -0.19742 -0.026529 -0.1965 -0.086463 0.10751 -0.00916 -0.25597
3563 -0.14341 -0.069686 -0.2196 0.0094651 -0.19327 -0.023632 0.16493 0.022415 -0.21487
3564 -0.13213 -0.056278 -0.18449 0.015137 -0.13365 0.16114 0.22588 0.0092546 -0.13998
3565 -0.16685 -0.041648 -0.19551 -0.013449 -0.19617 0.19442 0.18577 -0.010292 -0.12687
3566 -0.11501 0.12167 -0.18362 -0.0018979 -0.17461 0.26184 0.17371 0.028319 -0.015824
3567 -0.14952 0.10727 -0.19734 -0.054423 -0.18865 0.18485 0.13617 -0.0044526 -0.021623
3568 -0.14049 0.14709 -0.20227 -0.11844 -0.1898 0.19562 0.077389 0.021813 -0.05286
3569 -0.15016 0.079408 -0.21086 -0.14192 -0.1699 0.039574 0.0073015 -0.015735 -0.11237
3570 -0.15287 0.0083083 -0.23879 -0.16156 -0.22011 -0.057702 -0.072857 -0.015713 -0.1692
3571 -0.15289 -0.047486 -0.24 -0.18874 -0.19887 -0.092429 -0.060959 0.0022167 -0.17765
3572 -0.17281 -0.060107 -0.22944 -0.16719 -0.1869 -0.10929 -0.071714 -0.032471 -0.203
3573 -0.17938 -0.031931 -0.21255 -0.16793 -0.20071 -0.095956 -0.052213 -0.0021077 -0.19617
3574 -0.17498 -0.066307 -0.21868 -0.17763 -0.23533 -0.079113 -0.067161 -0.028627 -0.20178
3575 -0.19812 -0.085944 -0.25677 -0.20626 -0.24109 -0.0089749 0.058577 -0.038815 -0.2454
3576 -0.17266 -0.074059 -0.2372 -0.19258 -0.18354 0.1658 0.21204 -0.063796 -0.22046
3577 -0.1734 -0.079433 -0.20236 -0.18632 -0.19496 0.22033 0.2022 -0.037689 -0.20964
3578 -0.18449 -0.063431 -0.22911 -0.19765 -0.23883 0.26929 0.18973 -0.039328 -0.22503
3579 -0.19257 0.065877 -0.25032 -0.17901 -0.22681 0.23891 0.1859 -0.062369 -0.21621
3580 -0.17863 0.061798 -0.22141 -0.093605 -0.20116 0.20495 0.16725 -0.04122 -0.1599
3581 -0.18756 0.12798 -0.23301 -0.0032156 -0.20754 0.1241 0.089556 -0.054948 -0.16088
3582 -0.21657 0.041465 -0.22982 0.030245 -0.2402 -0.04131 -1.4916e-05 -0.071805 -0.15516
3583 -0.21889 0.0049402 -0.22313 0.040893 -0.22936 -0.037452 -0.017721 -0.058939 -0.090012
3584 -0.16354 -0.0032279 -0.19903 0.10655 -0.18327 -0.048106 -0.0018515 -0.037357 0.015238
3585 -0.21164 -0.063021 -0.25653 0.1077 -0.20113 -0.059472 -0.028958 -0.071082 0.012267
3586 -0.2151 -0.051469 -0.22407 0.092001 -0.25054 -0.078586 -0.025836 -0.080594 0.0085878
3587 -0.18778 -0.04637 -0.1945 0.08036 -0.20102 0.19137 0.098664 -0.06755 0.014725
3588 -0.19045 -0.074941 -0.21753 0.027151 -0.22266 0.27642 0.23757 -0.068579 -0.023381
3589 -0.19852 -0.058683 -0.22089 -0.047008 -0.21474 0.33382 0.25348 -0.042196 -0.066953
3590 -0.22883 -0.080206 -0.24279 -0.10429 -0.22459 0.2793 0.22386 -0.063593 -0.12856
3591 -0.21955 -0.064996 -0.2202 -0.090249 -0.23943 0.34983 0.2579 -0.066873 -0.12832
3592 -0.19386 -0.054906 -0.22172 -0.096076 -0.21892 0.33752 0.15969 -0.052948 -0.12141
3593 -0.19816 -0.0724 -0.21401 -0.1262 -0.19683 0.32848 0.13528 -0.044554 -0.14101
3594 -0.21134 -0.077704 -0.1988 -0.11448 -0.24174 0.30662 0.024625 -0.060171 -0.14695
3595 -0.19768 -0.062873 -0.23132 -0.085519 -0.23005 0.27285 -0.018757 -0.057434 -0.13736
3596 -0.19734 -0.085013 -0.23026 -0.088408 -0.19704 0.22424 -0.01061 -0.058764 -0.03632
3597 -0.24347 -0.091169 -0.25273 -0.011351 -0.24455 0.068424 -0.065698 -0.069166 -0.012634
3598 -0.20568 -0.081865 -0.2241 0.10368 -0.24225 0.039155 -0.03476 -0.089581 0.089701
3599 -0.224 -0.10009 -0.22686 0.060277 -0.25867 0.023989 -0.071016 -0.091581 0.092799
3600 -0.24514 -0.090149 -0.20921 0.13806 -0.24305 0.029286 -0.065508 -0.080997 0.07358
3601 -0.2303 -0.12178 -0.25815 0.099257 -0.27243 -0.028594 -0.04895 -0.10203 0.02808
3602 -0.24324 -0.098743 -0.25514 0.082754 -0.25916 0.012316 0.0064784 -0.10823 -0.0011758
3603 -0.24228 -0.086865 -0.2298 0.039012 -0.2544 0.073442 0.11038 -0.11679 -0.046443
3604 -0.23327 -0.11182 -0.24823 -0.0077389 -0.27664 0.21153 0.14227 -0.098954 -0.091919
3605 -0.27625 -0.12974 -0.25169 -0.03991 -0.26693 0.25463 0.15785 -0.11093 -0.11222
3606 -0.24256 -0.12741 -0.23643 -0.046031 -0.245 0.29747 0.19784 -0.098174 -0.11249
3607 -0.21501 -0.087349 -0.20243 -0.055868 -0.23349 0.31114 0.15943 -0.062455 -0.098646
3608 -0.23164 -0.11911 -0.20797 -0.06103 -0.26497 0.27497 0.085509 -0.099024 -0.041181
3609 -0.25933 -0.097393 -0.22337 -0.083605 -0.26666 0.33929 0.0065036 -0.12209 0.03477
3610 -0.23687 -0.11379 -0.21251 -0.042812 -0.22968 0.28975 -0.038028 -0.11957 0.10665
3611 -0.21935 -0.1188 -0.17835 0.0026038 -0.23834 0.16516 -0.038546 -0.086404 0.17224
3612 -0.2476 -0.13884 -0.22756 0.0056328 -0.25841 0.038517 -0.081996 -0.12795 0.10025
3613 -0.25354 -0.11548 -0.19884 0.15741 -0.24356 0.0043626 -0.07797 -0.096149 0.12657
3614 -0.24009 -0.10151 -0.21631 0.14456 -0.23073 -0.012182 -0.057264 -0.10466 0.13415
3615 -0.2341 -0.11946 -0.21094 0.1742 -0.26403 -0.0037687 -0.093063 -0.083212 0.077589
3616 -0.25118 -0.13438 -0.22671 0.13811 -0.24286 -0.024868 -0.068567 -0.12466 0.023607
3617 -0.23739 -0.11771 -0.17251 0.077778 -0.24486 0.0023059 -0.079356 -0.10276 0.033957
3618 -0.26203 -0.1462 -0.21857 -0.022581 -0.25777 -0.026039 -0.10826 -0.13728 -0.051916
3619 -0.22848 -0.10493 -0.20423 -0.034151 -0.2348 -0.0073821 -0.10933 -0.1009 -0.029111
3620 -0.23811 -0.10662 -0.22087 -0.037807 -0.24843 -0.015941 -0.093553 -0.11959 -0.014797
3621 -0.23472 -0.091487 -0.19083 -0.034442 -0.22082 0.0042371 -0.088524 -0.12954 0.019486
3622 -0.24791 -0.12662 -0.20317 -0.024393 -0.23591 -0.05133 -0.096582 -0.12738 0.11335
3623 -0.24544 -0.12997 -0.18717 -0.039082 -0.26295 -0.067485 -0.11463 -0.1155 0.15861
3624 -0.25028 -0.12825 -0.21141 -0.056067 -0.26312 -0.071634 -0.10502 -0.1245 0.21876
3625 -0.22534 -0.11834 -0.18484 -0.02409 -0.21832 -0.065965 -0.11772 -0.11876 0.18622
3626 -0.27362 -0.1637 -0.23859 -0.095715 -0.26089 -0.089233 -0.13909 -0.13572 0.10771
3627 -0.22695 -0.121 -0.19735 -0.035302 -0.21972 -0.0857 -0.12473 -0.098836 0.10765
3628 -0.25214 -0.14539 -0.21578 -0.048997 -0.25906 -0.080661 -0.13741 -0.12502 0.02224
3629 -0.25862 -0.15223 -0.2151 -0.10418 -0.26307 -0.10997 -0.12531 -0.14787 -0.032154
3630 -0.26118 -0.14232 -0.21464 -0.090851 -0.2607 -0.10197 -0.14383 -0.11412 -0.020514
3631 -0.25658 -0.15689 -0.20204 -0.081884 -0.24808 -0.104 -0.14162 -0.15797 -0.018263
3632 -0.24605 -0.1562 -0.20108 -0.083585 -0.26476 -0.12633 -0.16155 -0.13677 -0.040038
3633 -0.25078 -0.17175 -0.21851 -0.087116 -0.25378 -0.10685 -0.14672 -0.13336 -0.037164
3634 -0.29424 -0.19915 -0.25372 -0.14081 -0.28963 -0.16054 -0.20443 -0.17724 -0.063087
3635 -0.25027 -0.13152 -0.19646 -0.097254 -0.23197 -0.11494 -0.1421 -0.13324 0.026327
3636 -0.25413 -0.15606 -0.23975 -0.13144 -0.26896 -0.1608 -0.18811 -0.15164 0.10946
3637 -0.11253 -0.15675 -0.24851 -0.11579 -0.3026 -0.17276 -0.17646 -0.1587 0.1425
3638 -0.077162 -0.17055 -0.22542 -0.10711 -0.27664 -0.17052 -0.2031 -0.15462 0.15816
3639 -0.034171 -0.15333 -0.20657 -0.10858 -0.24109 -0.14294 -0.17226 -0.15806 0.13593
3640 -0.036352 -0.16262 -0.19903 -0.082808 -0.24893 -0.14901 -0.1856 -0.12425 0.070093
3641 -0.039902 -0.13905 -0.20295 -0.096735 -0.24906 -0.16466 -0.18368 -0.12244 0.029776
3642 -0.1039 -0.16801 -0.21285 -0.13491 -0.25689 -0.15262 -0.18652 -0.1253 -0.0030089
3643 -0.17232 -0.15687 -0.20534 -0.10561 -0.23654 -0.17335 -0.20107 -0.15392 -0.012598
3644 -0.17966 -0.17276 -0.22631 -0.13518 -0.26755 -0.16808 -0.20587 -0.14184 -0.01397
3645 -0.22996 -0.18345 -0.24802 -0.13198 -0.25378 -0.19421 -0.21511 -0.19641 -0.058033
3646 -0.16928 -0.15462 -0.20735 -0.094579 -0.22565 -0.15805 -0.18375 -0.14238 -0.0076329
3647 -0.2051 -0.14954 -0.22135 -0.12788 -0.23503 -0.16788 -0.20257 -0.15148 -0.061549
3648 -0.2356 -0.1573 -0.23057 -0.14571 -0.24831 -0.20064 -0.23037 -0.15946 -0.017803
3649 -0.22088 -0.16997 -0.24355 -0.13554 -0.27449 -0.2015 -0.22632 -0.15478 0.043314
3650 -0.25128 -0.21843 -0.24883 -0.15144 -0.28577 -0.21532 -0.22907 -0.16581 0.088309
3651 -0.23057 -0.18265 -0.22666 -0.16144 -0.27264 -0.198 -0.23402 -0.18102 0.14683
3652 -0.21902 -0.1773 -0.21513 -0.11568 -0.2415 -0.21043 -0.20527 -0.16438 0.14637
3653 -0.24071 -0.18058 -0.24167 -0.14444 -0.25039 -0.21145 -0.23438 -0.16781 0.055888
3654 -0.24657 -0.20408 -0.24012 -0.15687 -0.25752 -0.23592 -0.25783 -0.18228 -0.020163
3655 -0.24147 -0.18482 -0.25696 -0.17793 -0.28609 -0.2214 -0.25938 -0.19049 -0.051183
3656 -0.23963 -0.17327 -0.23602 -0.16767 -0.26047 -0.22331 -0.23356 -0.14722 -0.02883
3657 -0.25864 -0.20352 -0.24396 -0.17173 -0.30182 -0.25246 -0.28011 -0.19533 -0.07764
3658 -0.29913 -0.22922 -0.27979 -0.19564 -0.29477 -0.265 -0.28532 -0.20287 -0.10957
3659 -0.24402 -0.19863 -0.24101 -0.17479 -0.27525 -0.23606 -0.23906 -0.1882 -0.062954
3660 -0.25015 -0.17956 -0.25294 -0.18634 -0.29282 -0.26222 -0.2642 -0.19585 -0.081916
3661 -0.22752 -0.18582 -0.22506 -0.18899 -0.23764 -0.24488 -0.24605 -0.18287 -0.055304
3662 -0.27322 -0.19225 -0.26176 -0.16864 -0.29912 -0.24544 -0.27524 -0.18464 -0.091513
3663 -0.25888 -0.18884 -0.25464 -0.17028 -0.29055 -0.273 -0.25514 -0.20203 -0.086514
3664 -0.25059 -0.18422 -0.24456 -0.16599 -0.26695 -0.26724 -0.25896 -0.17677 -0.072753
3665 -0.24563 -0.18045 -0.23102 -0.18783 -0.27115 -0.25793 -0.32105 -0.17638 -0.060615
3666 -0.22789 -0.16638 -0.22385 -0.16501 -0.24242 -0.23214 -0.22443 -0.16775 -0.047131
3667 -0.23333 -0.17788 -0.22238 -0.17197 -0.23248 -0.23742 -0.23883 -0.17221 -0.0641
3668 -0.24422 -0.16871 -0.23765 -0.17831 -0.22929 -0.25762 -0.26924 -0.17354 -0.081224
3669 -0.25278 -0.18883 -0.24987 -0.20102 -0.25638 -0.25877 -0.25057 -0.18945 -0.11271
3670 -0.27362 -0.20714 -0.27469 -0.1979 -0.27928 -0.28738 -0.28813 -0.19687 -0.11096
3671 -0.27943 -0.21832 -0.26689 -0.19622 -0.27126 -0.29909 -0.2743 -0.20147 -0.1167
3672 -0.26524 -0.20905 -0.25482 -0.20008 -0.26724 -0.27669 -0.28157 -0.18596 -0.11131
3673 -0.28114 -0.21273 -0.25781 -0.20218 -0.27915 -0.29009 -0.28261 -0.2182 -0.12122
3674 -0.24782 -0.19265 -0.26277 -0.18371 -0.25905 -0.25623 -0.26398 -0.1791 -0.11711
3675 -0.27923 -0.19645 -0.25876 -0.19046 -0.25203 -0.2745 -0.26443 -0.19817 -0.10759
3676 -0.26878 -0.22397 -0.25704 -0.21928 -0.25188 -0.29327 -0.294 -0.19644 -0.13501
3677 -0.26814 -0.20869 -0.26345 -0.22331 -0.24932 -0.28173 -0.26849 -0.19787 -0.12942
3678 -0.30346 -0.24215 -0.25417 -0.2243 -0.28163 -0.29381 -0.29061 -0.21734 -0.13787
3679 -0.28147 -0.21987 -0.26715 -0.2042 -0.26292 -0.30069 -0.2941 -0.22526 -0.15672
3680 -0.27466 -0.20105 -0.23871 -0.18978 -0.22983 -0.26644 -0.25818 -0.18664 -0.13716
3681 -0.2663 -0.20838 -0.25595 -0.19565 -0.24998 -0.29105 -0.2701 -0.19748 -0.14242
3682 -0.29754 -0.23314 -0.27418 -0.24765 -0.26898 -0.32055 -0.31802 -0.22072 -0.17543
3683 -0.2965 -0.21408 -0.29032 -0.24556 -0.29025 -0.33081 -0.31763 -0.23508 -0.19213
3684 -0.27453 -0.1862 -0.25195 -0.2044 -0.25579 -0.29304 -0.28207 -0.21065 -0.15455
3685 -0.2982 -0.21078 -0.26638 -0.21014 -0.28727 -0.31705 -0.29455 -0.21598 -0.16355
3686 -0.28933 -0.21834 -0.28131 -0.22667 -0.30369 -0.32031 -0.30366 -0.23085 -0.17686
3687 -0.26273 -0.22727 -0.25538 -0.21409 -0.28287 -0.30398 -0.27788 -0.19481 -0.15706
3688 -0.28069 -0.2013 -0.25446 -0.20234 -0.27108 -0.30028 -0.28107 -0.20756 -0.16164
3689 -0.28693 -0.22422 -0.26351 -0.20266 -0.27137 -0.30296 -0.3061 -0.213 -0.16548
3690 -0.27668 -0.19698 -0.24541 -0.18677 -0.25546 -0.30054 -0.29621 -0.18124 -0.13373
3691 -0.28767 -0.2262 -0.28191 -0.23985 -0.28246 -0.31671 -0.30475 -0.22415 -0.16394
3692 -0.2891 -0.2237 -0.26136 -0.20068 -0.25358 -0.31031 -0.29566 -0.23756 -0.18652
3693 -0.2734 -0.19617 -0.2443 -0.20636 -0.24866 -0.31278 -0.30956 -0.20658 -0.1614
3694 -0.26766 -0.21205 -0.24445 -0.21531 -0.26734 -0.32129 -0.30089 -0.21014 -0.17726
3695 -0.30065 -0.20341 -0.23701 -0.22108 -0.28902 -0.3222 -0.30948 -0.20428 -0.17471
3696 -0.272 -0.18212 -0.23082 -0.20904 -0.24648 -0.30629 -0.30116 -0.20343 -0.19424
3697 -0.26079 -0.19282 -0.25834 -0.2086 -0.23495 -0.2967 -0.28776 -0.19102 -0.18432
3698 -0.29791 -0.20787 -0.24933 -0.21401 -0.24237 -0.33353 -0.29778 -0.20583 -0.18704
3699 -0.29842 -0.22073 -0.27335 -0.25031 -0.24076 -0.31153 -0.2957 -0.22455 -0.17838
3700 -0.23665 -0.2153 -0.2361 -0.19167 -0.21035 -0.27338 -0.29783 -0.20063 -0.15234
3701 -0.26608 -0.17653 -0.19531 -0.20419 -0.17412 -0.23041 -0.28918 -0.20447 -0.13353
3702 -0.20499 -0.14716 -0.062042 -0.12251 -0.08605 -0.13037 -0.24568 -0.18549 -0.092052
3703 -0.19627 -0.13341 -0.024399 -0.13204 -0.042625 0.012971 -0.20206 -0.15203 -0.064119
3704 -0.10766 -0.088001 0.018641 -0.062605 0.052479 0.16479 -0.16082 -0.16236 -0.012639
3705 -0.042373 -0.026302 0.089426 0.00069018 0.10675 0.41681 -0.10042 -0.13139 0.071301
3706 0.039168 0.060165 0.1274 0.10016 0.24638 0.55735 0.022183 -0.067123 0.20466
3707 0.12579 0.1583 0.2012 0.16821 0.26578 0.70836 0.068965 -0.031739 0.2605
3708 0.083503 0.13788 0.15859 0.17762 0.32467 0.75175 0.088286 -0.055872 0.2962
3709 0.22304 0.26398 0.24893 0.30123 0.44171 0.93786 0.25724 0.051024 0.42664
3710 0.22796 0.27431 0.24595 0.31489 0.48957 1.0132 0.26249 0.048276 0.44671
3711 0.27223 0.33365 0.33068 0.38048 0.60059 1.09 0.32764 0.13727 0.56417
3712 0.3233 0.39327 0.31365 0.42442 0.62286 1.1569 0.37006 0.15763 0.57313
3713 0.31992 0.40487 0.35572 0.45951 0.72417 1.204 0.4007 0.14927 0.58443
3714 0.36129 0.4329 0.37435 0.46661 0.75543 1.3381 0.44016 0.16007 0.61576
3715 0.39247 0.45248 0.35967 0.47138 0.85358 1.3244 0.46185 0.19483 0.63694
3716 0.45732 0.4922 0.37732 0.50958 0.89476 1.3868 0.51526 0.22377 0.66244
3717 0.48495 0.48569 0.44218 0.57317 0.9505 1.452 0.56386 0.23966 0.71327
3718 0.44974 0.49787 0.4176 0.55269 0.95378 1.4228 0.54836 0.22469 0.66476
3719 0.5041 0.53437 0.49116 0.62424 1.0085 1.4799 0.56428 0.26363 0.7295
3720 0.50939 0.59731 0.44145 0.60949 1.0184 1.4706 0.59825 0.3041 0.75636
3721 0.56583 0.59872 0.49779 0.67647 1.0589 1.5783 0.65685 0.34348 0.75973
3722 0.55874 0.59974 0.44718 0.63444 1.0345 1.4764 0.61625 0.31466 0.79027
3723 0.57477 0.61193 0.46114 0.64074 1.0483 1.5043 0.62147 0.33822 0.79386
3724 0.57709 0.60045 0.49476 0.61444 1.079 1.5808 0.63337 0.33512 0.76052
3725 0.60586 0.642 0.51886 0.70005 1.1139 1.586 0.69375 0.36848 0.84003
3726 0.64809 0.64194 0.52711 0.68281 1.1552 1.5816 0.70417 0.36781 0.82533
3727 0.57654 0.60547 0.49564 0.66391 1.0848 1.5287 0.63834 0.34234 0.78751
3728 0.59937 0.68764 0.53618 0.7039 1.1104 1.5926 0.68908 0.37319 0.83147
3729 0.63513 0.67127 0.51588 0.73158 1.1412 1.6015 0.69125 0.39793 0.83558
3730 0.56348 0.61407 0.50287 0.69041 1.094 1.5457 0.68591 0.34403 0.772
3731 0.60297 0.62896 0.53121 0.69424 1.0875 1.5293 0.69118 0.34967 0.80386
3732 0.71574 0.69988 0.55189 0.7543 1.129 1.5627 0.70485 0.45978 0.8816
3733 0.63703 0.73197 0.57774 0.74425 1.1554 1.5951 0.73506 0.39283 0.86705
3734 0.62731 0.67725 0.53477 0.74499 1.1983 1.592 0.73211 0.37584 0.85716
3735 0.65188 0.66662 0.54762 0.74854 1.1599 1.5655 0.70232 0.40368 0.8314
3736 0.67261 0.73369 0.57728 0.80472 1.1431 1.5863 0.76527 0.4158 0.89199
3737 0.65222 0.71589 0.56311 0.74766 1.1608 1.5904 0.73403 0.39961 0.84934
3738 0.68258 0.68404 0.52673 0.74795 1.1297 1.5497 0.7044 0.38945 0.87555
3739 0.68319 0.70219 0.59673 0.79029 1.153 1.5858 0.71227 0.42498 0.85061
3740 0.69582 0.7253 0.55393 0.7739 1.1997 1.6194 0.75862 0.44037 0.86522
3741 0.7001 0.73252 0.56437 0.79769 1.2168 1.5796 0.73478 0.46069 0.86935
3742 0.68984 0.71842 0.58221 0.76718 1.1653 1.6011 0.76389 0.39939 0.87301
3743 0.65174 0.70514 0.54933 0.76703 1.1751 1.5568 0.74238 0.37214 0.80784
3744 0.77781 0.75636 0.60577 0.80812 1.204 1.6211 0.81015 0.50833 0.89283
3745 0.70656 0.71368 0.53353 0.77153 1.107 1.6017 0.76556 0.42099 0.87414
3746 0.62487 0.67983 0.53132 0.73381 1.1448 1.5494 0.72003 0.41242 0.82088
3747 0.73529 0.73847 0.57984 0.77748 1.2284 1.5927 0.78736 0.4575 0.88223
3748 0.75232 0.75164 0.58197 0.83373 1.1692 1.5908 0.7684 0.44788 0.86359
3749 0.72365 0.71165 0.54418 0.75316 1.1953 1.558 0.75995 0.42629 0.84376
3750 0.69834 0.70366 0.55238 0.77969 1.14 1.5613 0.76086 0.43874 0.84361
3751 0.74847 0.75202 0.53752 0.79569 1.223 1.5636 0.7657 0.49171 0.86322
3752 0.70428 0.7166 0.51481 0.74688 1.1176 1.4724 0.72911 0.45637 0.82776
3753 0.69785 0.70426 0.52339 0.76882 1.1226 1.4725 0.73586 0.42503 0.79671
3754 0.67654 0.70262 0.53295 0.7167 1.1409 1.489 0.75077 0.44864 0.85077
3755 0.73427 0.73095 0.53984 0.76433 1.1287 1.4926 0.7619 0.45785 0.83414
3756 0.67252 0.66383 0.5235 0.7296 1.0689 1.455 0.72007 0.46175 0.81663
3757 0.67154 0.71552 0.50239 0.74581 1.0409 1.4281 0.71984 0.47979 0.79612
3758 0.66771 0.68312 0.49811 0.67788 1.0379 1.4168 0.72084 0.41181 0.73472
3759 0.68383 0.71613 0.49821 0.72008 1.0818 1.402 0.71237 0.48112 0.77943
3760 0.65972 0.68251 0.48952 0.7 0.96229 1.3518 0.67165 0.4079 0.76285
3761 0.65477 0.66887 0.45906 0.69412 1.0247 1.3546 0.68727 0.41053 0.74657
3762 0.60876 0.61779 0.42592 0.62579 0.93268 1.3088 0.639 0.40377 0.68229
3763 0.58866 0.63741 0.44732 0.63872 0.91261 1.2762 0.63708 0.37773 0.68311
3764 0.59233 0.65362 0.42583 0.63352 0.90195 1.2055 0.66376 0.39766 0.72103
3765 0.56585 0.57584 0.42049 0.61558 0.85169 1.1496 0.61817 0.37117 0.61706
3766 0.55814 0.57197 0.38591 0.61675 0.83896 1.1292 0.56723 0.38022 0.63668
3767 0.5879 0.59718 0.39395 0.60606 0.82612 1.0747 0.59897 0.35004 0.63561
3768 0.55382 0.55858 0.40181 0.61007 0.81405 1.0343 0.60473 0.37731 0.60643
3769 0.52952 0.54119 0.40766 0.56523 0.77478 1.0015 0.56691 0.32556 0.58725
3770 0.50805 0.54009 0.38468 0.56857 0.75353 0.97045 0.53479 0.31251 0.61224
3771 0.48805 0.54245 0.40871 0.52762 0.7205 0.92798 0.52351 0.33517 0.59217
3772 0.46833 0.52083 0.38076 0.53141 0.73816 0.8978 0.54935 0.32935 0.54929
3773 0.45001 0.50049 0.37284 0.51941 0.70341 0.89776 0.53362 0.30241 0.54138
3774 0.43959 0.46748 0.3486 0.50447 0.67074 0.85803 0.47967 0.31516 0.53485
3775 0.39472 0.42887 0.29097 0.44951 0.65171 0.81016 0.44913 0.28373 0.47721
3776 0.44878 0.47558 0.32987 0.48406 0.64396 0.80539 0.48315 0.3035 0.49689
3777 0.43015 0.44086 0.31982 0.45333 0.61018 0.73394 0.43308 0.31751 0.48391
3778 0.38946 0.43832 0.28762 0.40324 0.58204 0.68793 0.37948 0.26442 0.41722
3779 0.36177 0.40849 0.26632 0.39727 0.55551 0.66243 0.34826 0.25332 0.39569
3780 0.32621 0.38219 0.2509 0.37936 0.56683 0.63247 0.38447 0.25784 0.3704
3781 0.29001 0.33731 0.19304 0.32184 0.50449 0.61375 0.32591 0.20828 0.32791
3782 0.27549 0.29544 0.21413 0.33519 0.45038 0.55435 0.27765 0.19801 0.32396
3783 0.2551 0.30768 0.12321 0.30268 0.4587 0.51153 0.27187 0.16241 0.26767
3784 0.27772 0.2811 0.18143 0.28569 0.46256 0.47625 0.24253 0.17771 0.28758
3785 0.24063 0.27753 0.12388 0.26405 0.42414 0.43714 0.24877 0.15131 0.27595
3786 0.21221 0.26833 0.15477 0.27541 0.42509 0.41069 0.21832 0.15774 0.24229
3787 0.17643 0.23678 0.080479 0.21086 0.41451 0.35338 0.19346 0.12461 0.21151
3788 0.19446 0.23015 0.10157 0.21356 0.39118 0.35351 0.18925 0.13305 0.23337
3789 0.13056 0.17023 0.055769 0.17917 0.34275 0.31594 0.16273 0.093611 0.17543
3790 0.18808 0.22518 0.10591 0.24076 0.36863 0.33721 0.18121 0.13705 0.22154
3791 0.11678 0.14485 0.037956 0.18673 0.29679 0.25211 0.13225 0.061182 0.17218
3792 0.15133 0.17427 0.075419 0.18339 0.33149 0.2616 0.12178 0.10299 0.18062
3793 0.10429 0.14174 0.052358 0.16436 0.29164 0.21568 0.073107 0.05582 0.12536
3794 0.085963 0.11561 0.015881 0.10904 0.31111 0.18794 0.085966 0.044453 0.1074
3795 0.10194 0.14282 0.033812 0.15763 0.25011 0.19216 0.091678 0.064212 0.095509
3796 0.11821 0.11739 0.019233 0.13198 0.24114 0.15649 0.061379 0.069171 0.11113
3797 0.10209 0.12296 0.0057059 0.11264 0.22605 0.12306 0.044649 0.032183 0.090212
3798 0.043194 0.092769 -0.003536 0.071667 0.21555 0.10923 0.035124 0.024383 0.070791
3799 0.030544 0.094385 -0.0072229 0.082494 0.16107 0.1163 0.028813 0.022433 0.081584
3800 0.040039 0.093764 -0.018275 0.098056 0.16982 0.05825 0.011144 0.014578 0.049559
3801 0.017898 0.091167 -0.0017904 0.084644 0.19659 0.098269 0.0054824 0.037287 0.044808
3802 0.048305 0.075322 -0.020669 0.081908 0.16565 0.055796 -0.0091698 0.020087 0.047249
3803 -0.0010123 0.041815 -0.059583 0.0451 0.10973 -0.0019192 -0.039197 -0.015188 0.0010587
3804 -0.0088066 0.037308 -0.063212 0.018793 0.12585 0.027567 -0.046308 -0.013805 0.0050039
3805 -0.002892 0.033897 -0.060005 0.03704 0.12259 0.027648 -0.035288 -0.0043275 0.03602
3806 -0.0073796 0.0040861 -0.086372 -0.018259 0.082844 -0.029077 -0.067763 -0.0044799 -0.0099824
3807 -0.055699 -0.00080152 -0.076797 0.009306 0.083778 -0.02581 -0.088108 -0.041315 -0.018108
3808 -0.064645 -0.00027785 -0.075578 0.0074274 0.082513 -0.028109 -0.067468 -0.016661 -0.032825
3809 -0.051159 0.0068667 -0.08745 -0.039302 0.063666 -0.048031 -0.081718 -0.046991 -0.037838
3810 -0.064196 -0.026997 -0.1068 -0.022468 0.076924 -0.034539 -0.084826 -0.067918 -0.058349
3811 -0.052803 -0.01448 -0.11243 -0.044099 0.041831 -0.061069 -0.088539 -0.056548 -0.085786
3812 -0.04957 0.0043291 -0.057168 0.014862 0.064476 -0.072406 -0.11202 -0.019656 -0.024063
3813 -0.1118 -0.074194 -0.096893 -0.068241 0.047182 -0.11458 -0.12144 -0.079162 -0.084873
3814 -0.054074 -0.0039118 -0.094594 -0.032857 0.019791 -0.052594 -0.08722 -0.030573 -0.04639
3815 -0.070929 -0.0079525 -0.11327 -0.027999 0.016281 -0.092066 -0.13209 -0.061728 -0.065475
3816 -0.10948 -0.070298 -0.13136 -0.068032 0.023735 -0.11511 -0.13762 -0.082808 -0.089336
3817 -0.061647 -0.025369 -0.087915 -0.031746 0.025754 -0.11785 -0.1118 -0.059528 -0.049906
3818 -0.1419 -0.1054 -0.1488 -0.1089 -0.016387 -0.16098 -0.17382 -0.089523 -0.11167
3819 -0.14828 -0.099212 -0.14167 -0.091625 -0.026484 -0.14908 -0.16799 -0.10097 -0.12057
3820 -0.12035 -0.099028 -0.14322 -0.076563 -0.032042 -0.16299 -0.17003 -0.0995 -0.13258
3821 -0.078741 -0.056454 -0.12671 -0.058485 0.013646 -0.12934 -0.15108 -0.06344 -0.083442
3822 -0.1411 -0.08897 -0.14865 -0.080694 -0.056589 -0.17628 -0.19344 -0.085696 -0.12366
3823 -0.16367 -0.099472 -0.17022 -0.087148 -0.039126 -0.16974 -0.17388 -0.11021 -0.14011
3824 -0.11399 -0.078082 -0.14485 -0.10767 -0.040216 -0.17254 -0.17858 -0.074993 -0.10006
3825 -0.11484 -0.083272 -0.14697 -0.097981 -0.023881 -0.15821 -0.16148 -0.083696 -0.091629
3826 -0.17541 -0.10617 -0.18681 -0.148 -0.079182 -0.18776 -0.19648 -0.1102 -0.15535
3827 -0.14545 -0.091481 -0.16563 -0.10861 -0.075368 -0.19529 -0.15724 -0.10373 -0.13997
3828 -0.14663 -0.074963 -0.16486 -0.10645 -0.078092 -0.19002 -0.19216 -0.11119 -0.13151
3829 -0.13437 -0.10183 -0.18673 -0.1342 -0.095036 -0.1824 -0.19912 -0.14058 -0.12048
3830 -0.17133 -0.144 -0.19647 -0.15504 -0.088471 -0.23401 -0.22163 -0.1366 -0.16144
3831 -0.16696 -0.13579 -0.17164 -0.1473 -0.11611 -0.21821 -0.22427 -0.098735 -0.17478
3832 -0.18847 -0.14926 -0.18447 -0.13303 -0.091301 -0.2257 -0.21603 -0.12231 -0.15315
3833 -0.17997 -0.13739 -0.20126 -0.15583 -0.095478 -0.21738 -0.21412 -0.13284 -0.1391
3834 -0.19025 -0.14262 -0.18909 -0.1774 -0.12835 -0.24104 -0.22644 -0.14898 -0.18592
3835 -0.13455 -0.11452 -0.15308 -0.13469 -0.10094 -0.22332 -0.19702 -0.10334 -0.13396
3836 -0.21978 -0.13208 -0.19395 -0.16985 -0.16642 -0.25278 -0.26385 -0.1761 -0.20515
3837 -0.20406 -0.14405 -0.17897 -0.17035 -0.12311 -0.2466 -0.24435 -0.14204 -0.18744
3838 -0.18291 -0.15757 -0.1959 -0.17094 -0.14203 -0.2571 -0.22914 -0.13942 -0.17983
3839 -0.21975 -0.13941 -0.19452 -0.1504 -0.13581 -0.25846 -0.22896 -0.14827 -0.18955
3840 -0.21594 -0.19484 -0.20574 -0.18884 -0.14504 -0.26511 -0.2749 -0.15753 -0.20202
3841 -0.20469 -0.15972 -0.2041 -0.17597 -0.14631 -0.28194 -0.25033 -0.13943 -0.19101
3842 -0.21723 -0.16301 -0.19605 -0.1741 -0.15767 -0.27898 -0.24879 -0.15636 -0.1972
3843 -0.22551 -0.1694 -0.22188 -0.17507 -0.15465 -0.29411 -0.28842 -0.17199 -0.20506
3844 -0.21004 -0.16581 -0.21684 -0.19025 -0.16709 -0.28741 -0.26681 -0.15264 -0.19924
3845 -0.21386 -0.16409 -0.22466 -0.20631 -0.16811 -0.27344 -0.25306 -0.1535 -0.20108
3846 -0.24871 -0.19017 -0.22642 -0.21045 -0.15699 -0.31159 -0.2437 -0.16996 -0.21219
3847 -0.24763 -0.20461 -0.19984 -0.19908 -0.2067 -0.30875 -0.28126 -0.1675 -0.20594
3848 -0.27652 -0.19748 -0.23718 -0.23232 -0.21554 -0.32974 -0.297 -0.21129 -0.24139
3849 -0.26071 -0.1908 -0.25666 -0.22074 -0.1901 -0.29472 -0.29513 -0.19474 -0.2423
3850 -0.21564 -0.17428 -0.19972 -0.22512 -0.181 -0.3066 -0.27638 -0.15822 -0.20477
3851 -0.25992 -0.19248 -0.22767 -0.21204 -0.19507 -0.31988 -0.28738 -0.17722 -0.20924
3852 -0.24559 -0.19422 -0.22281 -0.20709 -0.1727 -0.30352 -0.26667 -0.17895 -0.19188
3853 -0.27157 -0.21671 -0.22641 -0.19858 -0.18905 -0.32019 -0.28788 -0.20609 -0.23235
3854 -0.2543 -0.18908 -0.21235 -0.21135 -0.21729 -0.3352 -0.31076 -0.1865 -0.24534
3855 -0.28243 -0.19376 -0.24682 -0.24824 -0.17048 -0.33757 -0.30295 -0.2008 -0.24359
3856 -0.26033 -0.16737 -0.22479 -0.22489 -0.19905 -0.30848 -0.2835 -0.18488 -0.23624
3857 -0.28506 -0.23696 -0.26818 -0.26241 -0.20904 -0.35029 -0.32829 -0.19067 -0.24972
3858 -0.28135 -0.21259 -0.28691 -0.2547 -0.20747 -0.34061 -0.32438 -0.21601 -0.288
3859 -0.26838 -0.22131 -0.23488 -0.2264 -0.22327 -0.34368 -0.31487 -0.19387 -0.24428
3860 -0.30535 -0.22432 -0.26177 -0.2577 -0.22307 -0.34492 -0.32451 -0.21368 -0.27087
3861 -0.32218 -0.25085 -0.28575 -0.27717 -0.23389 -0.37378 -0.33357 -0.24706 -0.27015
3862 -0.31389 -0.20826 -0.24968 -0.26308 -0.24477 -0.353 -0.33648 -0.21286 -0.27259
3863 -0.27858 -0.21977 -0.25354 -0.27784 -0.21204 -0.34581 -0.31354 -0.19608 -0.24402
3864 -0.29737 -0.232 -0.29772 -0.2684 -0.236 -0.36539 -0.33161 -0.21775 -0.25337
3865 -0.30436 -0.23575 -0.27006 -0.27758 -0.26402 -0.36837 -0.3278 -0.23688 -0.25894
3866 -0.32476 -0.24079 -0.28621 -0.27837 -0.26627 -0.38028 -0.34997 -0.22413 -0.27003
3867 -0.28392 -0.23894 -0.25291 -0.25895 -0.27025 -0.37975 -0.35018 -0.2046 -0.24762
3868 -0.28789 -0.23554 -0.24626 -0.24473 -0.26632 -0.37721 -0.33268 -0.20741 -0.25857
3869 -0.33897 -0.22769 -0.28306 -0.27636 -0.25817 -0.38747 -0.33685 -0.24874 -0.2795
