# Supplementary material for: Insulin modulates the frequency of Ca2+ oscillations in mouse pancreatic islets
Source: PLoS One. 2017 Aug 28;12(8):e0183569. doi: 10.1371/journal.pone.0183569 (PMC5573301; doi:10.1371/journal.pone.0183569)
Supplement: S1 File — All the time traces of detrended Ca2+ oscillations for constant insulin infusion (0, 100, or 1000 nM) and alternating insulin infusion (100, 500, or 1000 nM with 4 or 5 min periods) were compressed as a single file, S1_File.zip, in which each imaging experiment was recorded as a text file where the first column represents time (sec) and the following columns represent detrended Ca2+ traces from multiple islets. (ZIP) [file pone.0183569.s001.zip › data_0I_2.txt]

1 -0.2968 -0.39207 -0.2084 -0.3094 -0.31091 -0.3496 -0.31545 -0.20745 -0.41827 -0.37009 -0.3851 -0.40682 -0.29994 -0.32409 -0.35595 -0.55592 -0.33401 -0.34203 -0.30724 -0.33471 -0.38539
2 -0.28766 -0.39094 -0.21212 -0.30652 -0.30588 -0.35054 -0.31344 -0.20511 -0.40756 -0.36367 -0.3878 -0.4159 -0.29302 -0.32809 -0.35116 -0.55543 -0.34687 -0.34472 -0.30499 -0.34034 -0.37935
3 -0.29636 -0.39412 -0.21783 -0.30874 -0.30898 -0.36051 -0.31863 -0.21337 -0.4205 -0.36708 -0.38841 -0.41644 -0.29679 -0.32824 -0.35376 -0.55506 -0.3395 -0.35111 -0.31085 -0.33539 -0.37625
4 -0.2998 -0.39392 -0.22355 -0.31676 -0.31721 -0.36246 -0.31603 -0.21913 -0.42097 -0.37077 -0.38177 -0.42266 -0.30145 -0.33076 -0.3531 -0.54432 -0.34766 -0.35723 -0.3168 -0.3482 -0.39218
5 -0.29517 -0.40476 -0.22222 -0.31044 -0.31485 -0.35696 -0.31848 -0.20786 -0.41923 -0.36447 -0.3788 -0.41025 -0.30641 -0.34042 -0.34913 -0.54455 -0.34904 -0.35097 -0.32221 -0.34581 -0.36969
6 -0.27946 -0.3898 -0.21342 -0.30044 -0.30185 -0.34575 -0.30277 -0.20237 -0.41775 -0.34971 -0.37529 -0.39771 -0.29377 -0.32752 -0.3389 -0.53532 -0.34132 -0.33772 -0.30204 -0.32811 -0.37992
7 -0.29057 -0.38828 -0.21544 -0.3109 -0.306 -0.35523 -0.30884 -0.21006 -0.4089 -0.35974 -0.37126 -0.40621 -0.29009 -0.32075 -0.34766 -0.55934 -0.33043 -0.34951 -0.30499 -0.34217 -0.38869
8 -0.29683 -0.4142 -0.23367 -0.3238 -0.31622 -0.36307 -0.31698 -0.21741 -0.41669 -0.35885 -0.38027 -0.40621 -0.30332 -0.33484 -0.35375 -0.55777 -0.34986 -0.34883 -0.32417 -0.34639 -0.41275
9 -0.28024 -0.38199 -0.20666 -0.2935 -0.29837 -0.34386 -0.30853 -0.20127 -0.39818 -0.34063 -0.35803 -0.38374 -0.29674 -0.31294 -0.3292 -0.50918 -0.32523 -0.34472 -0.29656 -0.31691 -0.35603
10 -0.26968 -0.37654 -0.20779 -0.29516 -0.27933 -0.33728 -0.28822 -0.19242 -0.38961 -0.32947 -0.35055 -0.38369 -0.28279 -0.30175 -0.3338 -0.51306 -0.31369 -0.33468 -0.30032 -0.31746 -0.37931
11 -0.2809 -0.38492 -0.20446 -0.29479 -0.29296 -0.33791 -0.29395 -0.18996 -0.39534 -0.33484 -0.35133 -0.40016 -0.28623 -0.3124 -0.3294 -0.52523 -0.33257 -0.33081 -0.30052 -0.32416 -0.34805
12 -0.28799 -0.39528 -0.21899 -0.31488 -0.3012 -0.35508 -0.30087 -0.21405 -0.41114 -0.35353 -0.36688 -0.4072 -0.29896 -0.3221 -0.33799 -0.54543 -0.33052 -0.3298 -0.31331 -0.33485 -0.37082
13 -0.29212 -0.38657 -0.21322 -0.30358 -0.30249 -0.3429 -0.29774 -0.21379 -0.40483 -0.34676 -0.35992 -0.39958 -0.298 -0.32865 -0.33054 -0.51885 -0.33655 -0.33089 -0.29921 -0.33027 -0.36043
14 -0.26831 -0.36495 -0.1982 -0.29301 -0.29262 -0.33373 -0.27932 -0.19794 -0.38787 -0.33016 -0.3574 -0.39287 -0.27346 -0.30439 -0.31747 -0.51644 -0.31823 -0.31783 -0.28685 -0.32213 -0.34109
15 -0.28226 -0.38189 -0.20691 -0.30443 -0.29829 -0.3461 -0.29023 -0.21849 -0.40013 -0.34393 -0.3621 -0.40151 -0.29535 -0.31749 -0.33042 -0.53257 -0.32669 -0.32401 -0.29038 -0.32017 -0.35689
16 -0.26915 -0.37158 -0.1962 -0.2867 -0.29051 -0.34079 -0.28197 -0.19423 -0.38618 -0.3326 -0.34766 -0.39137 -0.27376 -0.2859 -0.31786 -0.50121 -0.31546 -0.3207 -0.28238 -0.30748 -0.39059
17 -0.27114 -0.37739 -0.20224 -0.2937 -0.29258 -0.34041 -0.28777 -0.19383 -0.39149 -0.32689 -0.35234 -0.38758 -0.28258 -0.30369 -0.3165 -0.52236 -0.32755 -0.3331 -0.29188 -0.31417 -0.34168
18 -0.28394 -0.38443 -0.19996 -0.29331 -0.29722 -0.34169 -0.28842 -0.19295 -0.3978 -0.33365 -0.35324 -0.39578 -0.28518 -0.32218 -0.3248 -0.50516 -0.32646 -0.32773 -0.29569 -0.31701 -0.37897
19 -0.26566 -0.37591 -0.19239 -0.2762 -0.28462 -0.32443 -0.27688 -0.16892 -0.38958 -0.32108 -0.33874 -0.37921 -0.26759 -0.30729 -0.30362 -0.48256 -0.30927 -0.31738 -0.27936 -0.29806 -0.33726
20 -0.27305 -0.36979 -0.19329 -0.27799 -0.27445 -0.32549 -0.27917 -0.17336 -0.37506 -0.3153 -0.33716 -0.38878 -0.27071 -0.29618 -0.31261 -0.49907 -0.30534 -0.31926 -0.28254 -0.3162 -0.35208
21 -0.24855 -0.34956 -0.18235 -0.27268 -0.26963 -0.30668 -0.26103 -0.15616 -0.36317 -0.29979 -0.31747 -0.3656 -0.2557 -0.27747 -0.29911 -0.4891 -0.29656 -0.30311 -0.26198 -0.30038 -0.34183
22 -0.26062 -0.36972 -0.19404 -0.27623 -0.2857 -0.32856 -0.27398 -0.16994 -0.36445 -0.30997 -0.32885 -0.37202 -0.26821 -0.29789 -0.31755 -0.47876 -0.30896 -0.30377 -0.28687 -0.31641 -0.34949
23 -0.24607 -0.35965 -0.1895 -0.27554 -0.26953 -0.31833 -0.26608 -0.16426 -0.36025 -0.30732 -0.32687 -0.37564 -0.26773 -0.28283 -0.29884 -0.48558 -0.29305 -0.31481 -0.27628 -0.30519 -0.3657
24 -0.27635 -0.38544 -0.21124 -0.29852 -0.29035 -0.32487 -0.28335 -0.19138 -0.38643 -0.33546 -0.35465 -0.39184 -0.29424 -0.31641 -0.32856 -0.51515 -0.33557 -0.33459 -0.29896 -0.33423 -0.37683
25 -0.26509 -0.37215 -0.1957 -0.28609 -0.26925 -0.31743 -0.27495 -0.16846 -0.37603 -0.30697 -0.33779 -0.38292 -0.27467 -0.31333 -0.31309 -0.47394 -0.30441 -0.32181 -0.28364 -0.3211 -0.33959
26 -0.25699 -0.36609 -0.19758 -0.27588 -0.26736 -0.32637 -0.27431 -0.16839 -0.36772 -0.30799 -0.32479 -0.37495 -0.26834 -0.27969 -0.30915 -0.47859 -0.31091 -0.31703 -0.28204 -0.30824 -0.36161
27 -0.26653 -0.3704 -0.20325 -0.28929 -0.28697 -0.31922 -0.28826 -0.17548 -0.37235 -0.32181 -0.33435 -0.38252 -0.27459 -0.29957 -0.31629 -0.484 -0.3097 -0.31831 -0.29232 -0.3294 -0.34564
28 -0.26877 -0.37138 -0.20717 -0.29243 -0.28591 -0.32267 -0.28412 -0.17763 -0.38406 -0.32223 -0.33856 -0.38455 -0.27574 -0.29313 -0.32056 -0.49785 -0.31152 -0.32128 -0.2906 -0.32845 -0.3639
29 -0.25766 -0.35636 -0.18719 -0.27243 -0.26924 -0.30069 -0.26763 -0.17149 -0.36709 -0.30402 -0.31282 -0.36009 -0.2688 -0.28288 -0.30017 -0.47601 -0.28783 -0.30121 -0.27557 -0.30053 -0.34026
30 -0.25033 -0.35406 -0.18412 -0.27855 -0.26009 -0.30729 -0.27978 -0.16373 -0.35674 -0.30155 -0.31021 -0.35762 -0.26034 -0.27584 -0.293 -0.47264 -0.29723 -0.30424 -0.2804 -0.29507 -0.32798
31 -0.25045 -0.35399 -0.19157 -0.28396 -0.26178 -0.31143 -0.25876 -0.16265 -0.3654 -0.30432 -0.31501 -0.38049 -0.26557 -0.29369 -0.30948 -0.4466 -0.28635 -0.29246 -0.27566 -0.31224 -0.344
32 -0.2502 -0.36089 -0.18582 -0.28235 -0.2683 -0.31258 -0.26432 -0.15985 -0.35644 -0.30112 -0.32363 -0.38566 -0.27 -0.28353 -0.29635 -0.46351 -0.30623 -0.30651 -0.27163 -0.29865 -0.32592
33 -0.25581 -0.35344 -0.18824 -0.28001 -0.26701 -0.31498 -0.26783 -0.16489 -0.36947 -0.29975 -0.31858 -0.38478 -0.25769 -0.28854 -0.2978 -0.47143 -0.30594 -0.31296 -0.26441 -0.29555 -0.33642
34 -0.23862 -0.34658 -0.18322 -0.27235 -0.26182 -0.30579 -0.26142 -0.15231 -0.3574 -0.29649 -0.30559 -0.36427 -0.25101 -0.27752 -0.29574 -0.45585 -0.30079 -0.29956 -0.2714 -0.2931 -0.34687
35 -0.24236 -0.35664 -0.18528 -0.27106 -0.25919 -0.30623 -0.26699 -0.15999 -0.35995 -0.2942 -0.30633 -0.37068 -0.25608 -0.27866 -0.29825 -0.45645 -0.29528 -0.30682 -0.27924 -0.27902 -0.31401
36 -0.24851 -0.3489 -0.18516 -0.26825 -0.26351 -0.31384 -0.26292 -0.15881 -0.35474 -0.29689 -0.30236 -0.35432 -0.26009 -0.27639 -0.29736 -0.44236 -0.29615 -0.30911 -0.27219 -0.27339 -0.35015
37 -0.23504 -0.33724 -0.18011 -0.27367 -0.25205 -0.2993 -0.25707 -0.15033 -0.33681 -0.28652 -0.29766 -0.3553 -0.24638 -0.2699 -0.29881 -0.45558 -0.28556 -0.30768 -0.26181 -0.28042 -0.33771
38 -0.26776 -0.36771 -0.19811 -0.29927 -0.27571 -0.33021 -0.28485 -0.18535 -0.37709 -0.30517 -0.32676 -0.38748 -0.27631 -0.30484 -0.32028 -0.47666 -0.30971 -0.33001 -0.29242 -0.30216 -0.36933
39 -0.24386 -0.35259 -0.18481 -0.27915 -0.26395 -0.30558 -0.26282 -0.1719 -0.34869 -0.29826 -0.31227 -0.36914 -0.25991 -0.27327 -0.30511 -0.45867 -0.29793 -0.31868 -0.28085 -0.28853 -0.33464
40 -0.24954 -0.34324 -0.1873 -0.2735 -0.25319 -0.31062 -0.26199 -0.1626 -0.34899 -0.28984 -0.31032 -0.36984 -0.26662 -0.28802 -0.29855 -0.42144 -0.29225 -0.3109 -0.28062 -0.29103 -0.32884
41 -0.24531 -0.35822 -0.19045 -0.28777 -0.26721 -0.32006 -0.28015 -0.16827 -0.35061 -0.29818 -0.31496 -0.36666 -0.26161 -0.26839 -0.30312 -0.43388 -0.30067 -0.32012 -0.27223 -0.28352 -0.34801
42 -0.24718 -0.36197 -0.19406 -0.27979 -0.27587 -0.32313 -0.27549 -0.1705 -0.35383 -0.29022 -0.31714 -0.37301 -0.26992 -0.28135 -0.30167 -0.44218 -0.30596 -0.32133 -0.28372 -0.28959 -0.35078
43 -0.25215 -0.34592 -0.19158 -0.27179 -0.26009 -0.31463 -0.27232 -0.16445 -0.35018 -0.28656 -0.31165 -0.36934 -0.25893 -0.27758 -0.29533 -0.44036 -0.30312 -0.33561 -0.27663 -0.28009 -0.3478
44 -0.24994 -0.34804 -0.19055 -0.27405 -0.26779 -0.31835 -0.26386 -0.17352 -0.34514 -0.28404 -0.30818 -0.37411 -0.25814 -0.27801 -0.3046 -0.43954 -0.2993 -0.32875 -0.2633 -0.28057 -0.33401
45 -0.25616 -0.36021 -0.19969 -0.28859 -0.27136 -0.31768 -0.27485 -0.17665 -0.37283 -0.29039 -0.31823 -0.37166 -0.25845 -0.28797 -0.31311 -0.4516 -0.30677 -0.33288 -0.28497 -0.29227 -0.35456
46 -0.23812 -0.33955 -0.18285 -0.27555 -0.25531 -0.30632 -0.25823 -0.16074 -0.33848 -0.274 -0.30376 -0.36342 -0.24368 -0.26625 -0.29877 -0.43807 -0.29404 -0.32552 -0.26267 -0.27482 -0.34896
47 -0.2417 -0.33696 -0.18749 -0.28268 -0.26318 -0.30675 -0.27175 -0.16776 -0.33901 -0.27856 -0.30118 -0.36457 -0.26327 -0.27804 -0.29855 -0.42511 -0.27862 -0.31957 -0.27002 -0.28374 -0.33245
48 -0.2559 -0.34878 -0.19517 -0.27902 -0.27278 -0.30976 -0.28104 -0.18026 -0.36004 -0.2934 -0.31663 -0.37792 -0.27213 -0.27742 -0.29671 -0.43258 -0.30915 -0.32166 -0.27107 -0.28501 -0.3325
49 -0.24027 -0.3381 -0.17859 -0.27005 -0.2592 -0.30291 -0.26611 -0.16879 -0.34177 -0.28112 -0.28736 -0.36031 -0.25115 -0.2566 -0.28243 -0.43423 -0.28626 -0.31206 -0.26627 -0.27688 -0.33052
50 -0.24184 -0.34498 -0.18221 -0.2707 -0.26648 -0.30722 -0.27702 -0.17316 -0.35482 -0.28291 -0.30367 -0.37279 -0.24569 -0.26997 -0.28783 -0.41453 -0.28671 -0.30911 -0.27238 -0.27432 -0.33191
51 -0.24739 -0.33279 -0.18031 -0.26244 -0.25964 -0.29189 -0.26284 -0.17021 -0.34103 -0.27778 -0.2948 -0.37135 -0.24773 -0.25679 -0.28464 -0.42791 -0.29961 -0.31823 -0.25965 -0.26812 -0.31975
52 -0.24085 -0.3371 -0.18529 -0.27291 -0.2673 -0.30783 -0.26677 -0.16591 -0.34275 -0.27873 -0.2949 -0.35641 -0.25312 -0.25966 -0.29369 -0.42942 -0.29271 -0.31332 -0.26551 -0.27359 -0.29053
53 -0.23682 -0.33042 -0.17558 -0.2577 -0.2541 -0.29061 -0.2577 -0.15941 -0.3353 -0.2754 -0.29986 -0.36389 -0.25104 -0.24719 -0.2739 -0.40569 -0.27 -0.31095 -0.26509 -0.26707 -0.31134
54 -0.23202 -0.33354 -0.17994 -0.25494 -0.2507 -0.2985 -0.26039 -0.16484 -0.32798 -0.26736 -0.28679 -0.35519 -0.24707 -0.24585 -0.27874 -0.40852 -0.28311 -0.30463 -0.25309 -0.26362 -0.30356
55 -0.23232 -0.32288 -0.18512 -0.25609 -0.25482 -0.30306 -0.24935 -0.15225 -0.31544 -0.27277 -0.28337 -0.36048 -0.2521 -0.24919 -0.27054 -0.38738 -0.26616 -0.29107 -0.25235 -0.26015 -0.31476
56 -0.233 -0.32158 -0.17066 -0.25372 -0.25389 -0.29095 -0.26406 -0.15732 -0.32086 -0.25751 -0.27312 -0.35312 -0.23174 -0.24968 -0.26484 -0.42098 -0.28503 -0.29264 -0.24611 -0.25203 -0.31139
57 -0.24709 -0.3386 -0.18615 -0.26948 -0.27135 -0.31016 -0.26979 -0.17961 -0.33599 -0.28311 -0.29384 -0.36231 -0.25702 -0.24982 -0.28562 -0.41456 -0.2897 -0.3181 -0.26565 -0.26154 -0.31718
58 -0.22493 -0.31294 -0.16644 -0.25283 -0.24183 -0.29367 -0.23974 -0.15321 -0.31097 -0.25571 -0.27136 -0.3363 -0.23221 -0.23271 -0.26708 -0.39683 -0.26163 -0.29196 -0.24369 -0.24983 -0.29026
59 -0.23734 -0.32792 -0.18053 -0.26356 -0.25883 -0.30439 -0.25642 -0.15859 -0.32864 -0.27534 -0.28081 -0.35487 -0.23295 -0.25069 -0.29092 -0.43354 -0.27694 -0.31619 -0.25314 -0.26156 -0.32875
60 -0.22833 -0.31679 -0.17625 -0.25084 -0.24058 -0.28679 -0.24465 -0.16356 -0.31945 -0.26357 -0.27862 -0.34682 -0.23741 -0.24221 -0.27697 -0.41804 -0.27021 -0.30544 -0.24216 -0.25624 -0.31046
61 -0.25364 -0.34628 -0.19851 -0.27321 -0.27504 -0.31291 -0.27457 -0.18452 -0.33677 -0.28573 -0.30741 -0.3775 -0.25745 -0.26018 -0.29152 -0.43039 -0.30358 -0.32212 -0.26178 -0.27238 -0.32834
62 -0.23942 -0.32223 -0.17306 -0.2534 -0.25614 -0.29163 -0.25576 -0.16786 -0.33157 -0.26399 -0.28685 -0.35725 -0.24842 -0.24953 -0.27179 -0.4097 -0.27509 -0.31453 -0.24989 -0.25826 -0.29011
63 -0.24405 -0.32494 -0.18574 -0.25561 -0.26262 -0.29856 -0.25725 -0.16929 -0.32477 -0.26753 -0.28169 -0.35125 -0.25879 -0.25626 -0.28094 -0.39989 -0.27902 -0.31389 -0.25697 -0.26038 -0.31199
64 -0.20493 -0.30114 -0.15495 -0.23516 -0.23267 -0.27156 -0.24313 -0.14527 -0.30436 -0.2498 -0.26578 -0.3687 -0.21676 -0.21833 -0.24145 -0.35491 -0.24778 -0.27022 -0.21785 -0.22685 -0.2659
65 -0.24132 -0.32855 -0.19026 -0.26501 -0.26297 -0.29963 -0.26494 -0.18146 -0.33268 -0.27626 -0.28778 -0.35118 -0.24942 -0.25575 -0.28472 -0.40661 -0.2825 -0.31241 -0.25759 -0.26251 -0.31996
66 -0.2236 -0.31361 -0.18317 -0.25002 -0.24214 -0.27935 -0.24211 -0.15669 -0.31274 -0.25726 -0.27607 -0.3401 -0.22816 -0.2513 -0.26084 -0.37816 -0.27534 -0.2858 -0.23543 -0.25339 -0.2737
67 -0.21795 -0.30535 -0.16801 -0.24484 -0.23478 -0.26845 -0.23574 -0.14015 -0.29684 -0.24914 -0.27347 -0.3355 -0.21847 -0.23829 -0.25175 -0.37299 -0.2664 -0.28423 -0.22173 -0.24024 -0.29888
68 -0.22868 -0.32319 -0.17322 -0.24671 -0.25375 -0.28317 -0.25582 -0.15578 -0.3152 -0.25584 -0.2658 -0.34545 -0.24638 -0.23515 -0.2741 -0.39062 -0.26659 -0.30021 -0.24215 -0.24452 -0.30019
69 -0.21611 -0.31215 -0.1702 -0.24125 -0.24679 -0.27314 -0.24542 -0.1461 -0.3012 -0.2507 -0.25639 -0.33968 -0.2304 -0.23469 -0.2632 -0.37837 -0.26605 -0.27033 -0.23592 -0.23729 -0.28684
70 -0.22255 -0.32728 -0.17057 -0.25051 -0.25162 -0.2876 -0.24985 -0.15436 -0.30754 -0.2483 -0.25199 -0.33737 -0.23672 -0.24113 -0.26857 -0.37602 -0.27685 -0.28871 -0.23978 -0.25665 -0.31198
71 -0.22812 -0.31349 -0.16967 -0.2408 -0.2415 -0.28189 -0.24812 -0.15023 -0.30483 -0.24959 -0.25215 -0.33714 -0.23451 -0.2479 -0.26287 -0.36751 -0.26441 -0.29359 -0.22776 -0.24274 -0.30089
72 -0.22676 -0.31422 -0.17755 -0.24815 -0.24948 -0.2902 -0.24676 -0.15773 -0.31868 -0.26136 -0.27031 -0.34475 -0.22782 -0.23329 -0.26933 -0.38762 -0.27887 -0.29348 -0.23579 -0.25205 -0.30237
73 -0.21543 -0.30334 -0.16211 -0.24397 -0.24753 -0.27299 -0.23632 -0.14045 -0.2979 -0.24347 -0.26417 -0.34012 -0.2263 -0.23827 -0.27251 -0.32916 -0.25933 -0.29914 -0.22805 -0.24013 -0.27445
74 -0.20998 -0.29657 -0.16099 -0.23278 -0.2319 -0.27152 -0.24011 -0.15341 -0.28858 -0.23966 -0.25369 -0.32712 -0.21774 -0.2195 -0.25658 -0.34331 -0.24993 -0.28724 -0.22283 -0.22504 -0.25372
75 -0.20861 -0.29644 -0.15822 -0.23144 -0.23688 -0.26457 -0.231 -0.13338 -0.29467 -0.23728 -0.25293 -0.32045 -0.22349 -0.22441 -0.25021 -0.36597 -0.25375 -0.28266 -0.20913 -0.23172 -0.29072
76 -0.22797 -0.32081 -0.18351 -0.25279 -0.25098 -0.28298 -0.25003 -0.1582 -0.30843 -0.26067 -0.26888 -0.34601 -0.24811 -0.23712 -0.27426 -0.3977 -0.26599 -0.30899 -0.24274 -0.24572 -0.30057
77 -0.22035 -0.30893 -0.16081 -0.23442 -0.23773 -0.27082 -0.23232 -0.1388 -0.30056 -0.24021 -0.25521 -0.32806 -0.22485 -0.21788 -0.24753 -0.34495 -0.26317 -0.28329 -0.22551 -0.22746 -0.27796
78 -0.24163 -0.33335 -0.19925 -0.27005 -0.26644 -0.30728 -0.26 -0.17971 -0.32743 -0.27813 -0.28474 -0.36201 -0.24959 -0.24499 -0.28392 -0.38959 -0.28383 -0.32076 -0.25617 -0.26686 -0.30412
79 -0.23197 -0.32201 -0.18525 -0.2643 -0.25241 -0.29275 -0.25564 -0.16621 -0.31638 -0.26814 -0.27391 -0.34843 -0.24619 -0.24083 -0.28121 -0.39953 -0.28232 -0.30572 -0.24448 -0.24583 -0.30103
80 -0.20418 -0.2955 -0.15533 -0.2384 -0.22666 -0.26783 -0.23032 -0.13282 -0.28716 -0.23878 -0.2444 -0.33076 -0.20857 -0.21385 -0.24135 -0.36427 -0.25857 -0.29107 -0.21787 -0.21462 -0.27667
81 -0.20784 -0.30526 -0.17335 -0.24251 -0.23751 -0.26692 -0.23425 -0.14442 -0.29738 -0.24218 -0.25057 -0.32927 -0.22236 -0.21616 -0.26491 -0.37253 -0.25216 -0.27927 -0.21726 -0.21797 -0.29698
82 -0.23125 -0.3275 -0.18839 -0.26452 -0.25406 -0.29118 -0.23831 -0.15569 -0.31472 -0.26005 -0.26777 -0.34427 -0.22794 -0.23907 -0.26778 -0.36948 -0.27107 -0.30242 -0.23395 -0.23331 -0.2969
83 -0.20852 -0.30179 -0.16588 -0.22927 -0.24011 -0.2745 -0.22935 -0.14974 -0.2894 -0.24773 -0.25433 -0.32886 -0.2104 -0.21128 -0.25368 -0.36737 -0.25802 -0.28751 -0.21353 -0.21284 -0.27848
84 -0.21852 -0.31651 -0.18438 -0.24946 -0.24806 -0.27924 -0.23623 -0.15032 -0.32188 -0.25348 -0.26292 -0.34893 -0.22707 -0.22896 -0.27245 -0.37734 -0.26869 -0.28424 -0.23218 -0.22679 -0.3063
85 -0.2354 -0.31949 -0.19106 -0.26215 -0.25849 -0.29122 -0.24628 -0.16692 -0.30791 -0.26289 -0.27524 -0.3537 -0.23007 -0.26114 -0.27188 -0.39392 -0.26459 -0.30876 -0.23857 -0.23569 -0.3187
86 -0.22743 -0.31392 -0.17495 -0.2427 -0.2497 -0.28162 -0.22989 -0.15034 -0.30015 -0.25155 -0.25626 -0.34245 -0.21936 -0.23475 -0.25198 -0.33571 -0.25824 -0.28798 -0.22897 -0.21774 -0.25777
87 -0.22312 -0.31933 -0.18192 -0.25467 -0.24995 -0.2753 -0.23542 -0.15813 -0.31207 -0.25569 -0.26928 -0.3428 -0.22254 -0.23048 -0.26195 -0.3845 -0.27877 -0.30003 -0.23079 -0.22558 -0.26447
88 -0.21855 -0.30732 -0.17694 -0.24217 -0.24889 -0.27515 -0.23075 -0.14326 -0.30385 -0.24274 -0.25686 -0.33739 -0.22465 -0.22682 -0.26636 -0.36134 -0.26729 -0.30083 -0.22226 -0.22158 -0.26072
89 -0.20699 -0.29449 -0.16513 -0.2367 -0.23209 -0.26975 -0.22245 -0.14334 -0.28628 -0.23939 -0.23683 -0.325 -0.22227 -0.21871 -0.23833 -0.34379 -0.26173 -0.27844 -0.21337 -0.205 -0.25445
90 -0.20462 -0.30333 -0.17214 -0.24126 -0.2309 -0.27275 -0.23851 -0.1501 -0.29659 -0.24418 -0.25928 -0.34808 -0.20517 -0.21639 -0.24865 -0.36578 -0.25951 -0.26985 -0.22325 -0.20694 -0.26303
91 -0.20097 -0.30296 -0.17139 -0.24141 -0.23698 -0.27407 -0.22706 -0.14677 -0.27708 -0.22841 -0.24513 -0.32815 -0.21617 -0.21556 -0.2615 -0.36064 -0.25819 -0.28516 -0.22253 -0.21051 -0.29312
92 -0.20848 -0.29416 -0.16454 -0.23393 -0.23616 -0.2669 -0.22519 -0.14456 -0.27091 -0.24175 -0.24342 -0.32098 -0.21185 -0.23038 -0.24431 -0.34626 -0.25426 -0.28032 -0.22334 -0.19258 -0.28405
93 -0.20783 -0.29446 -0.16542 -0.23991 -0.23234 -0.25988 -0.22105 -0.1374 -0.26954 -0.23797 -0.23889 -0.33142 -0.21044 -0.21606 -0.23927 -0.35363 -0.26267 -0.27104 -0.21808 -0.20114 -0.26774
94 -0.20655 -0.29927 -0.16974 -0.23375 -0.23388 -0.2751 -0.23207 -0.14514 -0.27969 -0.24092 -0.24532 -0.32998 -0.22061 -0.21583 -0.24972 -0.33958 -0.25608 -0.28894 -0.22424 -0.20831 -0.29042
95 -0.21074 -0.30452 -0.17259 -0.23373 -0.24202 -0.26649 -0.2274 -0.15419 -0.29232 -0.24229 -0.24845 -0.33077 -0.22634 -0.21832 -0.23562 -0.32032 -0.2573 -0.27716 -0.21142 -0.20503 -0.25714
96 -0.19663 -0.28582 -0.16002 -0.22824 -0.23368 -0.25942 -0.21732 -0.13751 -0.27762 -0.22835 -0.23833 -0.32735 -0.20111 -0.18686 -0.22785 -0.31516 -0.2385 -0.26776 -0.19465 -0.19052 -0.26119
97 -0.23751 -0.32376 -0.19342 -0.25473 -0.25519 -0.29185 -0.24892 -0.16919 -0.31724 -0.2693 -0.27695 -0.36188 -0.23554 -0.22103 -0.26172 -0.39036 -0.27106 -0.28466 -0.23212 -0.22329 -0.28713
98 -0.21039 -0.30297 -0.17374 -0.24438 -0.23724 -0.27426 -0.23908 -0.15153 -0.29219 -0.25187 -0.25362 -0.33233 -0.22663 -0.22889 -0.24182 -0.34427 -0.25794 -0.26703 -0.21157 -0.1974 -0.28097
99 -0.2099 -0.30225 -0.1775 -0.23091 -0.24239 -0.26944 -0.23358 -0.15339 -0.29366 -0.24118 -0.25224 -0.32905 -0.21916 -0.22325 -0.23373 -0.33651 -0.25485 -0.26454 -0.22033 -0.2108 -0.28768
100 -0.21873 -0.31437 -0.17703 -0.24349 -0.24033 -0.28225 -0.23867 -0.16045 -0.28826 -0.25729 -0.2524 -0.34726 -0.21313 -0.23532 -0.23726 -0.35066 -0.26193 -0.25688 -0.22805 -0.21461 -0.2861
101 -0.19423 -0.28859 -0.16801 -0.2341 -0.23083 -0.25487 -0.23173 -0.13866 -0.29016 -0.2355 -0.24139 -0.32392 -0.20604 -0.21144 -0.22818 -0.34456 -0.25029 -0.25967 -0.20667 -0.20502 -0.2546
102 -0.20687 -0.29886 -0.17583 -0.23925 -0.2399 -0.28038 -0.23811 -0.1515 -0.28799 -0.24491 -0.23897 -0.32509 -0.22052 -0.21089 -0.23202 -0.34427 -0.26049 -0.26245 -0.21891 -0.19374 -0.25295
103 -0.21198 -0.29869 -0.17291 -0.23083 -0.2316 -0.26643 -0.23483 -0.15128 -0.28583 -0.23565 -0.2514 -0.32991 -0.21663 -0.2317 -0.22933 -0.33889 -0.25673 -0.25388 -0.21701 -0.18999 -0.27142
104 -0.21204 -0.29967 -0.16892 -0.22272 -0.2297 -0.27002 -0.22041 -0.14806 -0.29356 -0.23651 -0.24529 -0.32811 -0.21235 -0.21466 -0.24419 -0.35653 -0.26332 -0.2553 -0.20443 -0.17936 -0.25923
105 -0.20001 -0.28903 -0.16553 -0.22805 -0.23482 -0.26395 -0.23589 -0.1444 -0.27401 -0.22519 -0.24871 -0.319 -0.21209 -0.20507 -0.22691 -0.3374 -0.25864 -0.24109 -0.19934 -0.18508 -0.26967
106 -0.2189 -0.31361 -0.18801 -0.24843 -0.25063 -0.28052 -0.24466 -0.16245 -0.29585 -0.25605 -0.26213 -0.34016 -0.21607 -0.23353 -0.25621 -0.35223 -0.2736 -0.27427 -0.22084 -0.19503 -0.27215
107 -0.20226 -0.2935 -0.1681 -0.22578 -0.23825 -0.26593 -0.23408 -0.14883 -0.27895 -0.23829 -0.25711 -0.3287 -0.21048 -0.2091 -0.23725 -0.35506 -0.26409 -0.26328 -0.20931 -0.18266 -0.27131
108 -0.20109 -0.30191 -0.17024 -0.23663 -0.23506 -0.26727 -0.23293 -0.14763 -0.28652 -0.23724 -0.2486 -0.32004 -0.2082 -0.21622 -0.22719 -0.3212 -0.24897 -0.25364 -0.19973 -0.18835 -0.25907
109 -0.18602 -0.2715 -0.15875 -0.21375 -0.20705 -0.24776 -0.20585 -0.12886 -0.25537 -0.2228 -0.22849 -0.30986 -0.18437 -0.18544 -0.22102 -0.29611 -0.23868 -0.24665 -0.19408 -0.16332 -0.25906
110 -0.2102 -0.30621 -0.1855 -0.24489 -0.23959 -0.27883 -0.24053 -0.16128 -0.28365 -0.23582 -0.25484 -0.33456 -0.22654 -0.22384 -0.25605 -0.34285 -0.26527 -0.26497 -0.21851 -0.20567 -0.29361
111 -0.19042 -0.2955 -0.16462 -0.21889 -0.2336 -0.26774 -0.21551 -0.13798 -0.27406 -0.22669 -0.23715 -0.30972 -0.19872 -0.19925 -0.23832 -0.33704 -0.2589 -0.23628 -0.20505 -0.18361 -0.258
112 -0.20777 -0.29689 -0.1754 -0.23288 -0.23962 -0.27682 -0.22931 -0.14616 -0.29746 -0.23291 -0.25253 -0.31425 -0.21925 -0.222 -0.24163 -0.32279 -0.26642 -0.25877 -0.21864 -0.18189 -0.27916
113 -0.20218 -0.29186 -0.17199 -0.23841 -0.22615 -0.2722 -0.22129 -0.1476 -0.28906 -0.22639 -0.24144 -0.30951 -0.21277 -0.20092 -0.23506 -0.31177 -0.2495 -0.25953 -0.20384 -0.18964 -0.26054
114 -0.20059 -0.29108 -0.17771 -0.23568 -0.22922 -0.26854 -0.21815 -0.14879 -0.27551 -0.21981 -0.24611 -0.31983 -0.20164 -0.20658 -0.24898 -0.34529 -0.25235 -0.26336 -0.21027 -0.17938 -0.22649
115 -0.19611 -0.2868 -0.17007 -0.22513 -0.22537 -0.27056 -0.21088 -0.13574 -0.26805 -0.21506 -0.23716 -0.29674 -0.2002 -0.20098 -0.23904 -0.34309 -0.25601 -0.26307 -0.20358 -0.18138 -0.2276
116 -0.20019 -0.28565 -0.17338 -0.2317 -0.22653 -0.27237 -0.22328 -0.14862 -0.26208 -0.22607 -0.25597 -0.32841 -0.20898 -0.21602 -0.23653 -0.32734 -0.26399 -0.25786 -0.21904 -0.18684 -0.25027
117 -0.195 -0.28252 -0.16046 -0.22829 -0.21979 -0.26856 -0.21379 -0.13756 -0.25407 -0.2107 -0.22717 -0.31116 -0.20148 -0.19016 -0.23673 -0.30702 -0.25296 -0.26738 -0.21008 -0.18906 -0.25936
118 -0.19577 -0.28104 -0.16502 -0.22515 -0.22089 -0.26516 -0.21336 -0.14638 -0.27115 -0.21674 -0.23986 -0.30749 -0.19501 -0.18886 -0.22816 -0.32794 -0.24695 -0.25115 -0.20531 -0.17221 -0.2595
119 -0.20413 -0.2909 -0.17403 -0.22752 -0.22826 -0.27981 -0.22672 -0.15597 -0.28209 -0.23355 -0.25079 -0.32966 -0.21975 -0.21041 -0.23242 -0.34509 -0.25968 -0.2519 -0.21594 -0.19438 -0.23933
120 -0.19978 -0.28551 -0.16273 -0.22278 -0.22971 -0.25898 -0.23192 -0.14576 -0.26452 -0.22408 -0.24038 -0.33209 -0.21347 -0.21642 -0.23833 -0.32465 -0.25471 -0.25 -0.21043 -0.17823 -0.24035
121 -0.20599 -0.28959 -0.17469 -0.24178 -0.23394 -0.26635 -0.23305 -0.15002 -0.27836 -0.21737 -0.24705 -0.32575 -0.20635 -0.21132 -0.23713 -0.3414 -0.25348 -0.25657 -0.21863 -0.17682 -0.24211
122 -0.19661 -0.29049 -0.1646 -0.21613 -0.22241 -0.26474 -0.21093 -0.14808 -0.26617 -0.21611 -0.22763 -0.31557 -0.1977 -0.21039 -0.23654 -0.31693 -0.25524 -0.25561 -0.20854 -0.15728 -0.22632
123 -0.20133 -0.2865 -0.17056 -0.22863 -0.23171 -0.26895 -0.22624 -0.14736 -0.2649 -0.23009 -0.24855 -0.32827 -0.20472 -0.20334 -0.23799 -0.31544 -0.25972 -0.26261 -0.21071 -0.17909 -0.244
124 -0.20904 -0.28842 -0.16889 -0.22899 -0.23452 -0.28438 -0.22379 -0.14935 -0.28077 -0.22524 -0.24761 -0.3329 -0.20186 -0.20785 -0.22881 -0.32296 -0.25625 -0.26615 -0.21402 -0.16792 -0.25284
125 -0.21361 -0.29233 -0.17455 -0.22927 -0.24028 -0.27524 -0.23412 -0.15145 -0.28392 -0.23478 -0.24608 -0.32228 -0.21821 -0.21685 -0.24213 -0.32653 -0.27472 -0.27423 -0.21691 -0.18765 -0.26419
126 -0.20121 -0.26791 -0.15785 -0.20703 -0.21943 -0.26213 -0.2173 -0.14892 -0.27206 -0.21357 -0.23302 -0.31703 -0.19746 -0.20946 -0.22467 -0.28842 -0.25201 -0.24722 -0.19853 -0.16908 -0.22812
127 -0.20075 -0.28132 -0.15647 -0.21804 -0.22614 -0.25618 -0.20962 -0.14098 -0.25877 -0.21394 -0.2358 -0.32397 -0.18959 -0.20429 -0.21983 -0.31242 -0.24119 -0.25963 -0.20027 -0.15941 -0.23404
128 -0.21112 -0.28249 -0.16132 -0.22529 -0.23406 -0.26518 -0.22877 -0.14748 -0.27384 -0.22277 -0.23657 -0.32738 -0.20347 -0.20023 -0.23202 -0.32487 -0.25756 -0.26283 -0.20111 -0.17438 -0.24482
129 -0.20913 -0.29407 -0.17071 -0.2315 -0.24644 -0.27417 -0.23488 -0.14971 -0.27162 -0.22328 -0.23751 -0.32535 -0.21427 -0.21198 -0.22628 -0.34947 -0.25542 -0.24172 -0.22055 -0.16893 -0.23386
130 -0.1896 -0.2686 -0.15522 -0.21703 -0.21445 -0.26382 -0.20405 -0.12804 -0.24219 -0.20526 -0.21471 -0.2974 -0.1826 -0.18332 -0.22278 -0.32515 -0.24302 -0.22782 -0.19519 -0.16001 -0.24994
131 -0.19415 -0.26967 -0.14811 -0.19981 -0.21818 -0.25914 -0.19539 -0.12028 -0.26425 -0.20066 -0.22137 -0.31476 -0.1936 -0.1841 -0.21353 -0.30458 -0.24847 -0.23817 -0.19961 -0.14946 -0.23091
132 -0.18053 -0.26184 -0.15334 -0.2097 -0.21232 -0.25272 -0.19675 -0.11722 -0.2491 -0.20115 -0.20651 -0.30737 -0.19132 -0.19253 -0.20625 -0.27511 -0.22809 -0.22383 -0.18493 -0.1588 -0.22685
133 -0.18376 -0.27287 -0.15598 -0.2051 -0.21933 -0.26249 -0.20048 -0.12774 -0.24647 -0.20788 -0.21487 -0.29931 -0.18919 -0.18659 -0.21101 -0.28965 -0.23995 -0.23744 -0.19649 -0.15387 -0.19678
134 -0.19228 -0.27247 -0.15192 -0.20037 -0.21251 -0.26694 -0.19385 -0.1285 -0.25103 -0.20437 -0.21672 -0.3167 -0.18617 -0.18475 -0.20854 -0.27282 -0.23143 -0.23725 -0.19549 -0.15672 -0.18913
135 -0.18136 -0.26979 -0.15623 -0.20587 -0.21832 -0.25166 -0.20094 -0.12202 -0.24757 -0.19265 -0.21633 -0.30388 -0.18223 -0.17967 -0.21586 -0.26529 -0.21825 -0.23015 -0.18457 -0.15377 -0.20851
136 -0.22026 -0.30584 -0.18726 -0.23675 -0.24474 -0.29116 -0.23389 -0.15427 -0.27209 -0.23062 -0.25599 -0.33068 -0.22769 -0.21822 -0.24491 -0.31947 -0.26677 -0.26448 -0.22566 -0.2061 -0.27311
137 -0.20239 -0.28687 -0.16736 -0.22295 -0.23356 -0.26998 -0.22096 -0.14189 -0.26794 -0.22637 -0.23115 -0.33244 -0.19598 -0.19575 -0.22051 -0.31077 -0.24721 -0.2484 -0.19411 -0.17377 -0.24931
138 -0.20016 -0.28411 -0.15801 -0.21495 -0.22553 -0.26841 -0.21763 -0.13586 -0.24887 -0.21618 -0.231 -0.30493 -0.20569 -0.20074 -0.20682 -0.30305 -0.24753 -0.25495 -0.18877 -0.18112 -0.21845
139 -0.19658 -0.28309 -0.16624 -0.22071 -0.23076 -0.28457 -0.21498 -0.13938 -0.25899 -0.21382 -0.23606 -0.30083 -0.19904 -0.19807 -0.2321 -0.2982 -0.25037 -0.26248 -0.19229 -0.18424 -0.2669
140 -0.1924 -0.27903 -0.16351 -0.21458 -0.22447 -0.2558 -0.21593 -0.1298 -0.25933 -0.2118 -0.23593 -0.30041 -0.17816 -0.20406 -0.21203 -0.30428 -0.23845 -0.25666 -0.18196 -0.1816 -0.22145
141 -0.20126 -0.28123 -0.17401 -0.22785 -0.23162 -0.2731 -0.21946 -0.1346 -0.26075 -0.21265 -0.22999 -0.30865 -0.19541 -0.19575 -0.22175 -0.30126 -0.2434 -0.26334 -0.20274 -0.17775 -0.26997
142 -0.15523 -0.25584 -0.14123 -0.19244 -0.21024 -0.24848 -0.20023 -0.11848 -0.22728 -0.19421 -0.17929 -0.27515 -0.17363 -0.15669 -0.17353 -0.27424 -0.21165 -0.20649 -0.14791 -0.14482 -0.1648
143 -0.16971 -0.26853 -0.15726 -0.20435 -0.22808 -0.26587 -0.2155 -0.13796 -0.25092 -0.20581 -0.20161 -0.27557 -0.18733 -0.18529 -0.20643 -0.28554 -0.23655 -0.23995 -0.17151 -0.16333 -0.2342
144 -0.19532 -0.28587 -0.16381 -0.22508 -0.23349 -0.27244 -0.2264 -0.12758 -0.26528 -0.20917 -0.22765 -0.29722 -0.19988 -0.19599 -0.21373 -0.3364 -0.23841 -0.25247 -0.18273 -0.16936 -0.24231
145 -0.19573 -0.28701 -0.17973 -0.23542 -0.23738 -0.2732 -0.22767 -0.13493 -0.26296 -0.214 -0.24522 -0.30518 -0.20662 -0.19933 -0.22974 -0.30048 -0.25749 -0.26126 -0.19133 -0.18913 -0.24265
146 -0.17703 -0.27528 -0.17028 -0.22299 -0.22383 -0.26397 -0.2161 -0.13022 -0.24611 -0.20949 -0.21766 -0.2945 -0.18869 -0.18097 -0.22075 -0.30419 -0.25875 -0.26252 -0.18889 -0.18369 -0.23275
147 -0.20549 -0.28933 -0.17872 -0.23141 -0.23974 -0.28629 -0.23915 -0.15255 -0.26261 -0.22886 -0.23642 -0.30679 -0.19376 -0.21418 -0.21677 -0.30557 -0.26917 -0.2499 -0.21525 -0.20822 -0.26094
148 -0.23827 -0.30956 -0.18064 -0.22087 -0.23435 -0.2829 -0.24626 -0.15188 -0.2868 -0.24671 -0.31435 -0.37922 -0.22561 -0.22191 -0.24185 -0.36054 -0.27485 -0.28475 -0.21905 -0.19177 -0.28495
149 -0.1921 -0.27591 -0.1693 -0.21482 -0.22249 -0.26925 -0.21712 -0.12657 -0.2578 -0.21582 -0.23168 -0.28867 -0.20124 -0.18558 -0.21716 -0.28866 -0.24081 -0.27316 -0.1921 -0.18025 -0.25634
150 -0.18399 -0.2705 -0.16386 -0.20865 -0.21174 -0.26426 -0.21791 -0.12778 -0.24364 -0.21427 -0.21622 -0.28552 -0.19208 -0.1874 -0.20075 -0.29403 -0.232 -0.26587 -0.17245 -0.18108 -0.23309
151 -0.1994 -0.28705 -0.18492 -0.24002 -0.22579 -0.27096 -0.23409 -0.1455 -0.26534 -0.2296 -0.24519 -0.30852 -0.19695 -0.20899 -0.23065 -0.32026 -0.25586 -0.27413 -0.19417 -0.19582 -0.23033
152 -0.17052 -0.26261 -0.14806 -0.19523 -0.2079 -0.24935 -0.21758 -0.1214 -0.24285 -0.19114 -0.2025 -0.27062 -0.1855 -0.15456 -0.19446 -0.28883 -0.23642 -0.25045 -0.16714 -0.16578 -0.22448
153 -0.1987 -0.28546 -0.17929 -0.22726 -0.22963 -0.27811 -0.23071 -0.14321 -0.27058 -0.21172 -0.21963 -0.28903 -0.21272 -0.20131 -0.21623 -0.28773 -0.25232 -0.26721 -0.18951 -0.18551 -0.26824
154 -0.19615 -0.28768 -0.18474 -0.23259 -0.22655 -0.28157 -0.22961 -0.14118 -0.26933 -0.22432 -0.22714 -0.29755 -0.20441 -0.19486 -0.20696 -0.27604 -0.24612 -0.25092 -0.19898 -0.20137 -0.24273
155 -0.18123 -0.27889 -0.16667 -0.21145 -0.22174 -0.26827 -0.23154 -0.13051 -0.2575 -0.19846 -0.22514 -0.28863 -0.21093 -0.18345 -0.21344 -0.27379 -0.23218 -0.25155 -0.17426 -0.18175 -0.22906
156 -0.18928 -0.28577 -0.17925 -0.22268 -0.23037 -0.27003 -0.22496 -0.12549 -0.2625 -0.21645 -0.21434 -0.29282 -0.1967 -0.20319 -0.2318 -0.29104 -0.23594 -0.26694 -0.19317 -0.18787 -0.25713
157 -0.20167 -0.28753 -0.18283 -0.23271 -0.22094 -0.28482 -0.24425 -0.14798 -0.27466 -0.23702 -0.22505 -0.29882 -0.207 -0.20593 -0.21965 -0.3103 -0.24768 -0.28148 -0.1957 -0.1813 -0.25087
158 -0.19584 -0.2744 -0.17733 -0.22555 -0.22424 -0.27142 -0.23804 -0.14083 -0.27002 -0.22093 -0.2291 -0.29046 -0.20561 -0.19724 -0.22305 -0.32376 -0.2285 -0.27251 -0.18851 -0.1865 -0.24865
159 -0.18809 -0.28071 -0.17594 -0.22502 -0.22646 -0.27241 -0.229 -0.14192 -0.26113 -0.21737 -0.22953 -0.29444 -0.21583 -0.19354 -0.21868 -0.2795 -0.23074 -0.26361 -0.18844 -0.17398 -0.25987
160 -0.19403 -0.28098 -0.17591 -0.22524 -0.23065 -0.2735 -0.23284 -0.14529 -0.26374 -0.21843 -0.21623 -0.28885 -0.19698 -0.19515 -0.21412 -0.29527 -0.2419 -0.26364 -0.18552 -0.17685 -0.22371
161 -0.19613 -0.2821 -0.17788 -0.22281 -0.23204 -0.27591 -0.23501 -0.14838 -0.26194 -0.22195 -0.21153 -0.29722 -0.21036 -0.20539 -0.2199 -0.27894 -0.23397 -0.26803 -0.19462 -0.18197 -0.24667
162 -0.19434 -0.28673 -0.18086 -0.22549 -0.23422 -0.27155 -0.22555 -0.13909 -0.25812 -0.21761 -0.21777 -0.29649 -0.21104 -0.19748 -0.21836 -0.29022 -0.23999 -0.2568 -0.20087 -0.1754 -0.236
163 -0.19173 -0.28393 -0.17895 -0.22139 -0.22689 -0.28391 -0.22652 -0.1408 -0.2717 -0.21605 -0.21024 -0.28345 -0.19158 -0.19325 -0.22872 -0.27523 -0.23306 -0.24992 -0.19867 -0.17396 -0.25875
164 -0.19464 -0.28977 -0.17656 -0.21715 -0.22869 -0.27878 -0.22859 -0.13452 -0.25624 -0.1993 -0.20594 -0.28996 -0.20455 -0.20277 -0.2195 -0.28393 -0.23151 -0.25775 -0.19724 -0.16771 -0.2525
165 -0.18652 -0.28331 -0.18169 -0.22192 -0.22901 -0.26998 -0.22481 -0.14202 -0.26312 -0.20451 -0.21679 -0.29412 -0.19915 -0.19689 -0.21813 -0.28666 -0.21942 -0.26205 -0.18555 -0.17902 -0.22451
166 -0.20135 -0.29014 -0.18489 -0.2383 -0.24003 -0.28638 -0.23611 -0.1532 -0.27528 -0.22608 -0.21727 -0.31369 -0.21583 -0.19548 -0.22203 -0.30102 -0.22541 -0.2716 -0.19392 -0.18103 -0.25294
167 -0.19668 -0.29416 -0.18428 -0.22552 -0.23841 -0.28643 -0.23108 -0.14785 -0.26676 -0.2158 -0.21676 -0.30273 -0.21173 -0.19748 -0.22584 -0.28895 -0.23613 -0.25829 -0.19545 -0.17381 -0.23966
168 -0.2013 -0.29607 -0.18838 -0.22827 -0.23431 -0.27928 -0.24053 -0.15464 -0.2641 -0.21931 -0.20867 -0.29468 -0.21462 -0.21866 -0.21616 -0.29714 -0.23633 -0.24916 -0.19996 -0.16525 -0.25057
169 -0.20332 -0.29818 -0.1859 -0.21683 -0.24397 -0.28625 -0.23331 -0.161 -0.26944 -0.22899 -0.22285 -0.309 -0.21446 -0.20175 -0.21457 -0.29715 -0.2429 -0.26519 -0.19585 -0.16986 -0.24711
170 -0.2036 -0.29813 -0.19396 -0.2292 -0.24899 -0.28771 -0.24078 -0.16714 -0.26591 -0.22359 -0.22174 -0.30188 -0.22039 -0.19535 -0.23328 -0.31845 -0.2435 -0.26934 -0.20652 -0.17064 -0.25234
171 -0.19637 -0.29548 -0.18571 -0.23364 -0.24131 -0.26889 -0.22857 -0.14698 -0.26893 -0.22352 -0.21534 -0.30722 -0.21567 -0.19982 -0.22079 -0.3019 -0.24671 -0.25446 -0.20145 -0.17418 -0.21755
172 -0.19157 -0.29109 -0.18579 -0.22551 -0.2363 -0.26932 -0.23819 -0.1479 -0.25478 -0.21812 -0.22002 -0.30867 -0.20792 -0.19341 -0.20504 -0.30548 -0.24661 -0.25863 -0.19324 -0.16353 -0.23141
173 -0.18156 -0.27574 -0.17745 -0.21423 -0.22532 -0.27172 -0.23372 -0.14646 -0.25723 -0.2008 -0.20904 -0.28732 -0.19448 -0.18486 -0.20005 -0.29598 -0.23454 -0.24628 -0.18191 -0.16002 -0.22343
174 -0.19661 -0.28771 -0.18645 -0.226 -0.23936 -0.28677 -0.25334 -0.15808 -0.26213 -0.21415 -0.2145 -0.31176 -0.20872 -0.18613 -0.22158 -0.31015 -0.25574 -0.25744 -0.20012 -0.1694 -0.24383
175 -0.20836 -0.30419 -0.20397 -0.23971 -0.25378 -0.29608 -0.25412 -0.16012 -0.27411 -0.2256 -0.24275 -0.31824 -0.23316 -0.20343 -0.23159 -0.31653 -0.26322 -0.27186 -0.21579 -0.18368 -0.25158
176 -0.19337 -0.29156 -0.188 -0.22904 -0.24135 -0.27715 -0.24148 -0.16397 -0.26223 -0.21441 -0.22613 -0.31687 -0.21007 -0.20472 -0.21199 -0.30212 -0.25397 -0.26097 -0.20743 -0.15999 -0.21432
177 -0.21167 -0.28996 -0.17934 -0.22179 -0.22885 -0.27732 -0.23989 -0.15387 -0.27049 -0.21479 -0.21512 -0.31368 -0.21214 -0.17943 -0.21329 -0.28274 -0.23145 -0.25878 -0.17855 -0.15525 -0.23763
178 -0.18308 -0.28584 -0.17544 -0.21884 -0.23343 -0.27012 -0.23286 -0.15358 -0.25061 -0.20842 -0.20773 -0.29166 -0.19545 -0.18401 -0.19848 -0.28822 -0.23694 -0.255 -0.17764 -0.1511 -0.20807
179 -0.21832 -0.29588 -0.19988 -0.24135 -0.25328 -0.29213 -0.25669 -0.17248 -0.27546 -0.22781 -0.24481 -0.32665 -0.22888 -0.21494 -0.22251 -0.28316 -0.26036 -0.26178 -0.20431 -0.16608 -0.2183
180 -0.19154 -0.28171 -0.17528 -0.21445 -0.23438 -0.26406 -0.23482 -0.15104 -0.25129 -0.21023 -0.21175 -0.3005 -0.21272 -0.177 -0.20951 -0.30813 -0.23983 -0.25576 -0.17647 -0.13487 -0.21949
181 -0.20765 -0.30595 -0.19824 -0.23602 -0.25433 -0.28357 -0.25551 -0.16535 -0.27294 -0.22107 -0.23665 -0.31997 -0.22797 -0.20113 -0.22975 -0.30833 -0.26454 -0.27354 -0.19937 -0.17442 -0.26895
182 -0.21021 -0.29649 -0.19936 -0.24145 -0.25733 -0.28955 -0.26176 -0.15682 -0.26869 -0.21114 -0.22168 -0.29755 -0.22591 -0.20103 -0.22479 -0.28068 -0.25461 -0.26818 -0.20146 -0.16972 -0.24528
183 -0.20902 -0.3208 -0.2102 -0.24133 -0.25979 -0.30742 -0.26526 -0.17291 -0.26809 -0.2276 -0.22838 -0.32382 -0.22944 -0.22954 -0.23415 -0.31781 -0.26573 -0.28113 -0.21851 -0.16738 -0.25491
184 -0.19837 -0.29994 -0.19526 -0.22836 -0.24906 -0.28345 -0.25487 -0.15516 -0.252 -0.21557 -0.23358 -0.30045 -0.21447 -0.18002 -0.22945 -0.29582 -0.26708 -0.26936 -0.19181 -0.17041 -0.22388
185 -0.19935 -0.30283 -0.19613 -0.22972 -0.24731 -0.27901 -0.25033 -0.16229 -0.2543 -0.22241 -0.22722 -0.30979 -0.21578 -0.19995 -0.22161 -0.31603 -0.26386 -0.28198 -0.19555 -0.17039 -0.23036
186 -0.18643 -0.28969 -0.18905 -0.22382 -0.24733 -0.27386 -0.24638 -0.14719 -0.24697 -0.21228 -0.2209 -0.29802 -0.20895 -0.1877 -0.21554 -0.29502 -0.25462 -0.27075 -0.19134 -0.16296 -0.1862
187 -0.20698 -0.30036 -0.20239 -0.2304 -0.25727 -0.29231 -0.2676 -0.162 -0.25926 -0.21297 -0.22538 -0.30419 -0.22735 -0.19132 -0.23057 -0.3179 -0.27062 -0.27722 -0.20955 -0.17767 -0.22821
188 -0.21382 -0.30423 -0.21243 -0.23814 -0.2593 -0.29507 -0.28422 -0.17026 -0.28519 -0.22915 -0.24257 -0.32272 -0.23809 -0.19973 -0.23203 -0.31467 -0.27717 -0.26628 -0.20515 -0.17795 -0.22607
189 -0.20448 -0.29885 -0.21076 -0.23506 -0.25483 -0.28618 -0.26971 -0.1709 -0.26018 -0.22937 -0.2284 -0.31226 -0.23799 -0.20773 -0.2336 -0.30343 -0.2657 -0.27472 -0.19952 -0.17192 -0.25148
190 -0.21257 -0.31599 -0.21891 -0.24458 -0.26258 -0.30336 -0.28559 -0.17551 -0.2774 -0.2416 -0.25053 -0.33238 -0.24294 -0.20711 -0.24177 -0.3264 -0.27583 -0.26585 -0.21649 -0.18913 -0.21861
191 -0.22819 -0.32193 -0.227 -0.25097 -0.26774 -0.30868 -0.2901 -0.18685 -0.28426 -0.22959 -0.24936 -0.32743 -0.24521 -0.22555 -0.24788 -0.34692 -0.28612 -0.26811 -0.2205 -0.19449 -0.26258
192 -0.21567 -0.30696 -0.21644 -0.2346 -0.26383 -0.29569 -0.27523 -0.1758 -0.26776 -0.2313 -0.23759 -0.32013 -0.21621 -0.19698 -0.22532 -0.31651 -0.26507 -0.27956 -0.19679 -0.17433 -0.22316
193 -0.21961 -0.31201 -0.21411 -0.24198 -0.25957 -0.30054 -0.27896 -0.18498 -0.28234 -0.23703 -0.23838 -0.31113 -0.22136 -0.21158 -0.24176 -0.32542 -0.275 -0.26585 -0.21652 -0.18632 -0.24108
194 -0.21765 -0.318 -0.21836 -0.24144 -0.27129 -0.30953 -0.27382 -0.17397 -0.27768 -0.2393 -0.24035 -0.32099 -0.23198 -0.20963 -0.22878 -0.316 -0.27866 -0.27882 -0.21416 -0.18205 -0.23607
195 -0.22117 -0.3242 -0.22859 -0.25474 -0.28059 -0.30621 -0.28286 -0.19253 -0.27789 -0.23931 -0.24311 -0.32201 -0.23545 -0.21851 -0.24391 -0.33202 -0.28959 -0.28968 -0.22155 -0.18407 -0.27253
196 -0.2176 -0.31239 -0.22621 -0.24559 -0.26332 -0.30205 -0.27736 -0.17711 -0.28347 -0.24508 -0.23469 -0.31052 -0.23708 -0.21566 -0.23027 -0.30587 -0.2904 -0.2782 -0.21639 -0.19548 -0.21719
197 -0.20934 -0.31228 -0.22621 -0.23707 -0.26596 -0.29446 -0.28005 -0.17511 -0.28517 -0.2351 -0.22715 -0.3155 -0.24408 -0.20204 -0.23402 -0.31623 -0.29509 -0.27635 -0.21643 -0.18333 -0.2324
198 -0.22846 -0.32207 -0.23725 -0.25749 -0.28262 -0.31967 -0.29535 -0.20337 -0.28984 -0.24914 -0.25017 -0.33491 -0.24272 -0.23235 -0.24428 -0.31878 -0.29801 -0.2723 -0.22202 -0.20931 -0.21454
199 -0.20878 -0.30202 -0.21136 -0.25076 -0.26703 -0.28946 -0.26742 -0.16576 -0.27732 -0.23094 -0.22791 -0.30243 -0.22867 -0.19481 -0.23411 -0.3092 -0.28535 -0.27706 -0.19466 -0.18349 -0.19959
200 -0.22484 -0.31562 -0.22678 -0.25565 -0.2676 -0.29499 -0.28773 -0.18412 -0.2887 -0.2377 -0.24298 -0.30889 -0.24511 -0.22789 -0.24416 -0.33689 -0.30335 -0.28609 -0.21176 -0.19381 -0.22531
201 -0.20683 -0.29991 -0.21824 -0.24171 -0.2625 -0.28831 -0.28725 -0.17487 -0.26899 -0.22741 -0.22315 -0.29613 -0.23217 -0.19953 -0.22946 -0.30675 -0.27876 -0.2648 -0.19852 -0.19272 -0.18756
202 -0.22776 -0.31533 -0.22905 -0.25225 -0.27073 -0.29285 -0.30258 -0.19836 -0.29098 -0.24344 -0.23419 -0.31941 -0.24146 -0.21493 -0.24769 -0.33443 -0.29559 -0.27318 -0.20723 -0.19793 -0.20458
203 -0.22532 -0.31929 -0.22811 -0.26002 -0.26624 -0.30087 -0.28696 -0.18713 -0.28893 -0.23664 -0.23702 -0.30799 -0.24441 -0.21172 -0.24292 -0.32231 -0.29542 -0.26587 -0.21099 -0.20118 -0.22139
204 -0.21952 -0.30482 -0.22098 -0.24529 -0.26819 -0.30505 -0.29366 -0.18226 -0.28134 -0.22964 -0.2362 -0.3196 -0.23315 -0.20027 -0.23169 -0.32084 -0.28094 -0.27057 -0.20773 -0.18189 -0.20145
205 -0.22103 -0.31349 -0.22929 -0.25319 -0.27766 -0.30102 -0.29399 -0.18473 -0.29105 -0.23516 -0.24393 -0.30532 -0.24957 -0.21412 -0.24278 -0.32468 -0.28647 -0.28016 -0.21961 -0.19436 -0.22934
206 -0.22121 -0.30747 -0.22644 -0.24961 -0.27353 -0.30207 -0.30295 -0.19152 -0.28495 -0.23416 -0.22684 -0.3111 -0.24497 -0.20852 -0.2487 -0.30605 -0.28827 -0.28769 -0.21378 -0.19617 -0.21306
207 -0.22493 -0.31418 -0.2393 -0.25796 -0.28294 -0.31279 -0.2973 -0.19302 -0.28733 -0.22961 -0.23763 -0.30136 -0.25138 -0.20556 -0.24712 -0.31549 -0.30786 -0.29288 -0.22211 -0.22551 -0.23683
208 -0.23341 -0.32347 -0.23619 -0.26939 -0.29032 -0.31189 -0.29836 -0.20073 -0.2863 -0.24231 -0.2415 -0.31681 -0.2627 -0.22123 -0.2528 -0.31613 -0.30797 -0.28743 -0.22119 -0.22425 -0.24374
209 -0.21714 -0.29793 -0.21764 -0.2528 -0.28778 -0.29743 -0.28959 -0.18123 -0.2689 -0.23423 -0.2397 -0.3029 -0.24924 -0.20479 -0.23478 -0.31276 -0.2886 -0.27822 -0.20978 -0.21089 -0.21574
210 -0.21791 -0.306 -0.21636 -0.25686 -0.27799 -0.29681 -0.29933 -0.18484 -0.28175 -0.23316 -0.23122 -0.30535 -0.25526 -0.21131 -0.24648 -0.29566 -0.3073 -0.28556 -0.2161 -0.21331 -0.23187
211 -0.21971 -0.31505 -0.22419 -0.24954 -0.29376 -0.30578 -0.28499 -0.18644 -0.28376 -0.24031 -0.25109 -0.31462 -0.23995 -0.21168 -0.23917 -0.29881 -0.29381 -0.28074 -0.22024 -0.217 -0.23493
212 -0.20547 -0.28602 -0.21199 -0.23224 -0.27909 -0.28496 -0.27643 -0.17458 -0.26231 -0.21875 -0.21535 -0.29235 -0.22591 -0.19079 -0.21966 -0.28352 -0.27814 -0.26742 -0.19428 -0.19119 -0.20874
213 -0.20311 -0.2958 -0.19834 -0.24153 -0.26713 -0.28495 -0.28418 -0.18497 -0.26106 -0.21474 -0.22324 -0.29178 -0.22932 -0.19809 -0.22579 -0.27043 -0.28775 -0.25656 -0.19419 -0.18137 -0.17977
214 -0.22213 -0.31295 -0.22209 -0.24988 -0.28752 -0.29439 -0.29546 -0.18393 -0.27304 -0.228 -0.22046 -0.29815 -0.24088 -0.21801 -0.23901 -0.30522 -0.29124 -0.2731 -0.20517 -0.19608 -0.20126
215 -0.21416 -0.29844 -0.21498 -0.24762 -0.28548 -0.2933 -0.28676 -0.17449 -0.26882 -0.22546 -0.20784 -0.30465 -0.23696 -0.19712 -0.22924 -0.2929 -0.29761 -0.2696 -0.21187 -0.19809 -0.21878
216 -0.2244 -0.31591 -0.22929 -0.27016 -0.29524 -0.3107 -0.30311 -0.19221 -0.29429 -0.22777 -0.22785 -0.31165 -0.25423 -0.20508 -0.25191 -0.30386 -0.29792 -0.28571 -0.21636 -0.22127 -0.19392
217 -0.22684 -0.31746 -0.227 -0.26157 -0.28982 -0.3062 -0.29406 -0.19563 -0.29506 -0.22084 -0.22796 -0.31214 -0.25461 -0.21262 -0.24209 -0.32189 -0.30547 -0.2867 -0.22238 -0.2241 -0.2262
218 -0.21404 -0.31043 -0.22856 -0.25826 -0.28948 -0.30035 -0.29955 -0.18145 -0.27737 -0.21675 -0.20077 -0.29809 -0.25162 -0.2048 -0.24021 -0.30187 -0.2907 -0.27732 -0.20652 -0.20532 -0.23366
219 -0.22724 -0.31096 -0.23367 -0.26165 -0.28857 -0.2987 -0.29371 -0.19605 -0.28059 -0.22944 -0.20636 -0.30408 -0.2456 -0.22082 -0.23685 -0.30764 -0.29723 -0.27757 -0.21312 -0.21107 -0.2318
220 -0.22769 -0.31357 -0.23275 -0.2704 -0.30333 -0.30738 -0.30478 -0.20532 -0.29669 -0.25114 -0.19165 -0.32265 -0.25069 -0.22015 -0.24437 -0.31832 -0.2958 -0.27615 -0.22135 -0.2175 -0.2578
221 -0.22924 -0.30258 -0.21614 -0.26434 -0.28789 -0.29685 -0.30359 -0.18845 -0.27872 -0.23921 -0.16249 -0.3028 -0.24662 -0.21329 -0.23994 -0.30994 -0.28808 -0.27099 -0.21995 -0.23049 -0.24135
222 -0.22031 -0.30563 -0.22377 -0.25515 -0.29804 -0.29569 -0.28068 -0.19532 -0.26908 -0.2233 -0.16079 -0.29968 -0.24425 -0.20209 -0.24099 -0.30957 -0.29547 -0.27306 -0.21593 -0.20394 -0.23863
223 -0.22099 -0.30583 -0.21919 -0.25902 -0.28148 -0.30595 -0.29242 -0.19681 -0.27514 -0.2201 -0.157 -0.30698 -0.26263 -0.20546 -0.23577 -0.31023 -0.29437 -0.26442 -0.21205 -0.19997 -0.22397
224 -0.22504 -0.29976 -0.2143 -0.25608 -0.28409 -0.29926 -0.29502 -0.18653 -0.27519 -0.22652 -0.145 -0.30909 -0.2309 -0.20575 -0.22621 -0.292 -0.29998 -0.26292 -0.21829 -0.19485 -0.24169
225 -0.22349 -0.30023 -0.21766 -0.26677 -0.2846 -0.28402 -0.29039 -0.17815 -0.27226 -0.22556 -0.13419 -0.30473 -0.24473 -0.19778 -0.23746 -0.30247 -0.30059 -0.27296 -0.21913 -0.19973 -0.23171
226 -0.22512 -0.31958 -0.24016 -0.26488 -0.3 -0.29316 -0.30566 -0.19685 -0.28159 -0.22922 -0.13419 -0.31749 -0.2523 -0.22398 -0.2511 -0.31683 -0.3083 -0.27941 -0.23095 -0.2241 -0.24283
227 -0.23562 -0.31281 -0.23754 -0.26897 -0.29516 -0.29863 -0.30105 -0.19873 -0.28538 -0.23807 -0.12295 -0.30817 -0.25407 -0.22055 -0.2597 -0.32275 -0.29954 -0.29671 -0.2154 -0.21886 -0.26546
228 -0.21952 -0.29813 -0.21738 -0.25437 -0.2865 -0.29561 -0.28977 -0.17713 -0.27066 -0.22951 -0.099908 -0.28495 -0.24252 -0.19734 -0.22439 -0.27181 -0.28633 -0.26918 -0.2018 -0.19528 -0.20381
229 -0.21827 -0.30245 -0.2316 -0.25396 -0.28199 -0.30083 -0.29637 -0.18149 -0.2715 -0.23126 -0.091104 -0.28474 -0.24175 -0.21658 -0.24021 -0.32265 -0.28536 -0.27409 -0.20339 -0.21574 -0.22378
230 -0.21887 -0.3108 -0.22756 -0.25793 -0.29059 -0.28601 -0.28854 -0.18878 -0.27547 -0.20966 -0.068088 -0.27776 -0.23626 -0.20867 -0.22488 -0.31051 -0.28919 -0.28379 -0.20294 -0.20014 -0.21787
231 -0.22015 -0.30851 -0.23274 -0.26083 -0.2858 -0.29359 -0.29159 -0.17985 -0.27065 -0.22699 -0.067872 -0.2879 -0.23982 -0.20733 -0.22455 -0.27194 -0.28022 -0.26258 -0.20551 -0.2012 -0.2152
232 -0.20853 -0.30414 -0.2252 -0.25323 -0.28283 -0.28641 -0.28941 -0.17417 -0.27063 -0.21628 -0.051424 -0.26284 -0.23734 -0.20113 -0.23161 -0.28842 -0.26912 -0.26737 -0.20714 -0.20339 -0.21903
233 -0.19748 -0.30085 -0.21828 -0.25197 -0.28202 -0.27785 -0.27933 -0.17663 -0.26183 -0.21628 -0.024596 -0.27582 -0.22808 -0.20232 -0.22025 -0.28772 -0.26179 -0.26341 -0.19988 -0.18907 -0.20821
234 -0.20448 -0.29111 -0.21728 -0.23796 -0.27434 -0.27948 -0.27479 -0.16824 -0.25743 -0.2014 -9.9788e-05 -0.25004 -0.23302 -0.18226 -0.2194 -0.28096 -0.26216 -0.25047 -0.19188 -0.17652 -0.1886
235 -0.22315 -0.29946 -0.22772 -0.25329 -0.28873 -0.29429 -0.29543 -0.18797 -0.27411 -0.21281 -0.020004 -0.27485 -0.23604 -0.19438 -0.23618 -0.32411 -0.28347 -0.26017 -0.21204 -0.17952 -0.19353
236 -0.22569 -0.317 -0.24001 -0.26099 -0.28782 -0.29378 -0.307 -0.19225 -0.28432 -0.21124 -0.0043995 -0.27223 -0.24742 -0.21262 -0.24659 -0.32422 -0.29195 -0.26458 -0.21878 -0.19142 -0.21764
237 -0.22117 -0.30553 -0.23208 -0.26146 -0.28866 -0.2888 -0.29491 -0.18843 -0.27846 -0.18798 0.022455 -0.25817 -0.24008 -0.19802 -0.22212 -0.28868 -0.28137 -0.25836 -0.19495 -0.16268 -0.19593
238 -0.21576 -0.30133 -0.22395 -0.248 -0.28031 -0.28664 -0.29612 -0.18204 -0.26438 -0.16535 0.03641 -0.26479 -0.22639 -0.19371 -0.22708 -0.31158 -0.27654 -0.26939 -0.19935 -0.15624 -0.18652
239 -0.20512 -0.30754 -0.22957 -0.24817 -0.28622 -0.28374 -0.29306 -0.17805 -0.26014 -0.14941 0.050294 -0.26544 -0.23344 -0.1969 -0.22705 -0.31253 -0.28016 -0.25853 -0.19337 -0.17446 -0.19847
240 -0.2153 -0.30341 -0.23302 -0.25678 -0.28384 -0.29954 -0.29347 -0.19407 -0.26635 -0.15196 0.052463 -0.24889 -0.2415 -0.20879 -0.22885 -0.3033 -0.28875 -0.25259 -0.21665 -0.15706 -0.19244
241 -0.2161 -0.30262 -0.23938 -0.2481 -0.28818 -0.28977 -0.29781 -0.18741 -0.27375 -0.13952 0.075772 -0.23711 -0.24733 -0.20445 -0.23798 -0.30564 -0.29387 -0.26421 -0.20467 -0.15038 -0.20824
242 -0.20379 -0.28468 -0.22498 -0.24492 -0.27567 -0.2656 -0.28999 -0.17237 -0.25255 -0.1281 0.10575 -0.19128 -0.21594 -0.1845 -0.22061 -0.28828 -0.28255 -0.25635 -0.191 -0.15863 -0.19488
243 -0.21711 -0.29613 -0.22782 -0.25679 -0.28036 -0.28067 -0.29283 -0.19261 -0.27095 -0.13401 0.10402 -0.16698 -0.22594 -0.18987 -0.24116 -0.30047 -0.27285 -0.24748 -0.21128 -0.15481 -0.11766
244 -0.22013 -0.30078 -0.23383 -0.25527 -0.29209 -0.28951 -0.29409 -0.18688 -0.26304 -0.11987 0.12655 -0.12361 -0.23716 -0.20049 -0.24478 -0.32835 -0.27435 -0.25647 -0.20127 -0.1657 -0.15885
245 -0.21434 -0.30807 -0.23153 -0.26034 -0.28696 -0.30142 -0.29362 -0.19741 -0.26687 -0.1277 0.16083 -0.03226 -0.23706 -0.20565 -0.23602 -0.32965 -0.27799 -0.25878 -0.19622 -0.16945 -0.15951
246 -0.20751 -0.29222 -0.22654 -0.24916 -0.28149 -0.2816 -0.28802 -0.18473 -0.26006 -0.1163 0.16647 0.0072613 -0.22674 -0.18541 -0.22896 -0.2881 -0.23126 -0.23783 -0.19727 -0.16112 -0.10879
247 -0.20191 -0.28317 -0.21842 -0.2473 -0.27807 -0.29342 -0.28035 -0.17552 -0.24435 -0.11353 0.19151 0.051175 -0.2291 -0.18019 -0.22477 -0.28617 -0.044719 -0.2225 -0.18072 -0.14861 -0.053364
248 -0.20479 -0.30171 -0.23198 -0.25687 -0.28881 -0.29625 -0.28878 -0.19192 -0.26487 -0.11338 0.19458 0.071016 -0.23149 -0.19595 -0.23629 -0.29505 0.009586 -0.23027 -0.19154 -0.16431 -0.096412
249 -0.20506 -0.29026 -0.21744 -0.24096 -0.28704 -0.28629 -0.28052 -0.17902 -0.24888 -0.093993 0.20251 0.085143 -0.22915 -0.17764 -0.22434 -0.29297 0.11822 -0.20482 -0.18319 -0.1473 -0.10834
250 -0.20424 -0.28543 -0.21542 -0.23129 -0.28724 -0.28645 -0.29035 -0.17762 -0.23509 -0.096236 0.22709 0.12864 -0.24535 -0.18078 -0.21197 -0.27882 0.17178 -0.20257 -0.18753 -0.14973 -0.075385
251 -0.22284 -0.31617 -0.24701 -0.26149 -0.30616 -0.3096 -0.31713 -0.20866 -0.28992 -0.11407 0.19159 0.1072 -0.26259 -0.19973 -0.24387 -0.30853 0.21354 -0.20887 -0.21285 -0.17596 -0.12623
252 -0.19462 -0.27924 -0.21613 -0.23744 -0.2729 -0.27731 -0.27965 -0.17144 -0.25093 -0.071735 0.26235 0.16857 -0.23568 -0.15423 -0.2184 -0.26131 0.22986 -0.18044 -0.17008 -0.14741 -0.051542
253 -0.20679 -0.28932 -0.2123 -0.24175 -0.28839 -0.28538 -0.29108 -0.18055 -0.25727 -0.045183 0.27072 0.1673 -0.24867 -0.14095 -0.21979 -0.28458 0.29887 -0.17944 -0.18388 -0.14638 -0.10087
254 -0.20653 -0.28849 -0.20671 -0.239 -0.28788 -0.27804 -0.2728 -0.1758 -0.25619 -0.028459 0.29028 0.20506 -0.235 -0.13339 -0.20493 -0.2628 0.27852 -0.14093 -0.17702 -0.13912 -0.062938
255 -0.19939 -0.28148 -0.21037 -0.22939 -0.27212 -0.28716 -0.27285 -0.17391 -0.24363 -0.021852 0.27966 0.21932 -0.23222 -0.10896 -0.20511 -0.24575 0.34311 -0.13687 -0.17649 -0.14055 -0.05383
256 -0.20671 -0.27002 -0.21572 -0.21654 -0.2776 -0.28174 -0.27921 -0.17486 -0.25433 -0.024176 0.28751 0.2432 -0.23737 -0.10387 -0.22877 -0.2715 0.33055 -0.15996 -0.17305 -0.14374 -0.064309
257 -0.20554 -0.24155 -0.21787 -0.15479 -0.27503 -0.28475 -0.26959 -0.2006 -0.25643 -0.030996 0.27557 0.2325 -0.24239 -0.10784 -0.22603 -0.283 0.39359 -0.14265 -0.18438 -0.14391 -0.076429
258 -0.18744 -0.20913 -0.20098 -0.10225 -0.26324 -0.28474 -0.25679 -0.17243 -0.24916 -0.025755 0.3095 0.27634 -0.22544 -0.073697 -0.20604 -0.26155 0.37539 -0.1087 -0.16306 -0.11308 -0.021596
259 -0.19329 -0.17022 -0.19177 -0.063256 -0.25578 -0.26138 -0.26509 -0.17292 -0.24975 -0.01488 0.30719 0.29675 -0.21929 -0.064577 -0.19598 -0.24809 0.4885 -0.095955 -0.14908 -0.11919 -0.018592
260 -0.1858 -0.15523 -0.19852 -0.019222 -0.26096 -0.28447 -0.27008 -0.17843 -0.24924 -0.012261 0.3095 0.30531 -0.21823 -0.042013 -0.19457 -0.26375 0.53106 -0.082514 -0.16054 -0.11861 -0.042962
261 -0.20616 -0.11743 -0.20177 -0.010261 -0.26234 -0.29058 -0.27622 -0.18064 -0.2596 -0.025716 0.31616 0.30604 -0.24004 -0.037339 -0.21246 -0.24777 0.53336 -0.073448 -0.1668 -0.13723 -0.058326
262 -0.20444 -0.065026 -0.20521 0.0083386 -0.26499 -0.29111 -0.28413 -0.18668 -0.25646 -0.020541 0.30659 0.3125 -0.24513 -0.024123 -0.2214 -0.24644 0.58695 -0.078986 -0.16333 -0.12342 -0.042701
263 -0.19575 0.015299 -0.19786 0.043084 -0.25197 -0.28001 -0.26699 -0.18293 -0.24656 -0.011322 0.34222 0.34072 -0.22152 0.033609 -0.19801 -0.24384 0.59749 -0.053145 -0.15145 -0.11007 -0.043561
264 -0.20217 0.10695 -0.1976 0.060617 -0.24813 -0.27244 -0.2795 -0.18122 -0.25518 -0.023993 0.32562 0.35482 -0.23148 0.11416 -0.20614 -0.27121 0.62071 -0.037735 -0.15688 -0.12434 0.014189
265 -0.19112 0.17481 -0.18581 0.10768 -0.24584 -0.28323 -0.27465 -0.18182 -0.24034 -0.019169 0.33746 0.35392 -0.22803 0.22283 -0.20893 -0.19181 0.68289 -0.020113 -0.1424 -0.11515 -0.016551
266 -0.17684 0.23471 -0.16086 0.157 -0.2223 -0.2627 -0.25103 -0.16052 -0.23253 0.013594 0.39434 0.41313 -0.20409 0.2921 -0.17076 -0.17276 0.76799 0.011887 -0.11808 -0.071479 0.016512
267 -0.19188 0.2567 -0.16458 0.14486 -0.2347 -0.27448 -0.26046 -0.1722 -0.24585 -0.0032531 0.37587 0.40101 -0.22162 0.30863 -0.18758 -0.15483 0.83682 -0.0075309 -0.13168 -0.092959 0.016415
268 -0.17538 0.2919 -0.15952 0.18991 -0.23468 -0.27744 -0.2522 -0.16358 -0.25303 -0.011074 0.37531 0.42747 -0.090649 0.3569 -0.18788 -0.11626 0.82653 0.025666 -0.12853 -0.082591 0.018215
269 -0.17825 0.29033 -0.16837 0.2421 -0.23906 -0.26586 -0.25829 -0.16579 -0.25295 -0.013065 0.36778 0.42599 0.048861 0.36322 -0.19251 -0.11144 0.8615 0.013478 -0.12496 -0.091454 -0.0017857
270 -0.18365 0.31117 -0.16843 0.21216 -0.23912 -0.26766 -0.26188 -0.16907 -0.24463 -0.013381 0.37557 0.44151 0.14623 0.41098 -0.18661 -0.1152 0.82922 0.06523 -0.12563 -0.086707 0.017751
271 -0.18111 0.34091 -0.17333 0.2775 -0.24444 -0.27392 -0.2607 -0.17443 -0.24722 -0.019949 0.36423 0.46793 0.21649 0.39996 -0.19248 -0.080788 0.8949 0.10681 -0.13699 -0.088605 0.014519
272 -0.18574 0.35263 -0.16457 0.27719 -0.23535 -0.28842 -0.26994 -0.17108 -0.24617 -0.019788 0.38555 0.48232 0.28941 0.4195 -0.17494 -0.078477 0.88402 0.17591 -0.12917 -0.0681 0.034755
273 -0.19032 0.3787 -0.16009 0.32917 -0.23574 -0.2707 -0.22832 -0.16886 -0.24872 -0.0067971 0.41009 0.50772 0.35604 0.45727 -0.15072 -0.043266 0.95663 0.20164 -0.12234 -0.077612 0.021966
274 -0.1628 0.40784 -0.14853 0.35975 -0.2222 -0.25878 -0.19793 -0.15867 -0.23159 0.01499 0.42136 0.53309 0.4167 0.49488 -0.085482 0.0048038 0.95 0.25203 -0.096091 -0.044618 0.050435
275 -0.1698 0.42541 -0.13663 0.38499 -0.22199 -0.2582 -0.14428 -0.16133 -0.23062 0.020656 0.41276 0.53432 0.46658 0.52688 -0.051349 0.022614 0.96431 0.28032 -0.10033 -0.051684 0.082534
276 -0.16447 0.45783 -0.11491 0.44344 -0.22091 -0.25496 -0.10177 -0.15563 -0.2329 0.0073872 0.42126 0.54445 0.4903 0.54752 -0.020452 0.054517 1.0466 0.27989 -0.10264 -0.037611 0.084311
277 -0.17441 0.48464 -0.11065 0.39244 -0.22821 -0.24775 -0.059897 -0.15845 -0.23411 0.012588 0.42765 0.56009 0.52351 0.59408 0.0354 0.04655 1.0136 0.29893 -0.089442 -0.042462 0.073385
278 -0.16131 0.47663 -0.10921 0.40023 -0.22004 -0.244 -0.058287 -0.1591 -0.2342 0.045991 0.41908 0.57695 0.54826 0.56799 0.070094 0.06343 1.0239 0.32299 -0.088348 -0.038879 0.082903
279 -0.13405 0.46969 -0.1225 0.42455 -0.23229 -0.26589 -0.039414 -0.18312 -0.25602 0.024521 0.40829 0.53561 0.54211 0.52023 0.073776 0.082217 0.93929 0.28145 -0.086429 -0.062306 0.045664
280 -0.065474 0.50801 -0.064553 0.45935 -0.21493 -0.24923 0.013923 -0.15889 -0.23801 0.054335 0.42235 0.59243 0.6372 0.60107 0.10741 0.11588 1.0574 0.33688 -0.029129 -0.021335 0.090706
281 -0.062414 0.50269 -0.063795 0.46482 -0.21499 -0.26256 0.00044259 -0.1713 -0.24288 0.052511 0.42077 0.58544 0.6163 0.62953 0.15466 0.13451 1.011 0.38007 0.013302 -0.010099 0.07144
282 0.0071152 0.5596 -0.027539 0.47812 -0.20426 -0.24904 0.032793 -0.14787 -0.22212 0.10479 0.45657 0.5889 0.70162 0.66703 0.18948 0.15304 1.1206 0.4298 0.082323 -0.0053791 0.11149
283 0.049322 0.58146 0.0044878 0.50836 -0.19287 -0.23705 0.045486 -0.1477 -0.21685 0.13725 0.47843 0.6127 0.71994 0.69566 0.20996 0.20002 1.0906 0.46524 0.14259 0.020368 0.12636
284 0.063201 0.5783 0.024883 0.48637 -0.12874 -0.24888 0.024323 -0.17099 -0.2443 0.14364 0.42686 0.60441 0.69515 0.69154 0.20843 0.16979 0.99423 0.44966 0.16527 0.029232 0.11827
285 0.11667 0.61641 0.081273 0.53821 0.091921 -0.22703 0.051607 -0.14553 -0.21383 0.20173 0.45867 0.63457 0.7662 0.69258 0.27 0.17749 1.0362 0.48856 0.22569 0.047082 0.16649
286 0.15566 0.64792 0.026425 0.5462 0.20413 -0.2323 0.055117 -0.15144 -0.21087 0.22861 0.47248 0.66025 0.84727 0.727 0.27564 0.212 1.0362 0.50322 0.25556 0.065793 0.15989
287 0.16319 0.65238 0.11222 0.51946 0.25831 -0.22661 0.065785 -0.14314 -0.2071 0.25321 0.47328 0.6603 0.83803 0.74684 0.2979 0.27081 1.099 0.53632 0.26744 0.16521 0.19604
288 0.2114 0.68523 0.13531 0.5468 0.40058 -0.22594 0.061282 -0.1339 -0.2088 0.28631 0.48248 0.68616 0.87359 0.78037 0.31732 0.28471 1.0775 0.55646 0.30737 0.24888 0.20669
289 0.21343 0.72072 0.17547 0.57009 0.44433 -0.2236 0.064706 -0.14429 -0.21557 0.29152 0.46368 0.67649 0.88879 0.78679 0.32822 0.28885 1.0367 0.52361 0.31885 0.28501 0.24908
290 0.26833 0.7439 0.21357 0.59632 0.49766 -0.21015 0.10508 -0.1295 -0.19505 0.34353 0.48567 0.67721 0.95484 0.80983 0.3808 0.31605 1.1063 0.58576 0.35785 0.3575 0.26748
291 0.28284 0.75419 0.20013 0.60759 0.56226 -0.22143 0.1078 -0.12564 -0.14696 0.37737 0.48813 0.68421 0.95938 0.83502 0.39571 0.3661 1.0827 0.5979 0.34825 0.40449 0.29808
292 0.3017 0.75544 0.17713 0.60396 0.52511 -0.2212 0.11691 -0.13074 -0.096148 0.39703 0.48451 0.68353 0.96528 0.83118 0.41175 0.36526 1.0833 0.5966 0.32893 0.38918 0.30606
293 0.29561 0.74986 0.1692 0.58431 0.53954 -0.23684 0.10776 -0.14566 -0.039901 0.43693 0.474 0.68633 0.9246 0.80543 0.40023 0.32051 1.0317 0.6033 0.33484 0.39592 0.26352
294 0.34169 0.78406 0.16334 0.63001 0.60589 -0.20197 0.13685 -0.11324 0.083568 0.49038 0.51442 0.72451 0.96597 0.86297 0.43597 0.38784 1.0797 0.65994 0.38558 0.41145 0.29329
295 0.33757 0.74696 0.15141 0.61219 0.61288 -0.20989 0.12594 -0.13505 0.11694 0.50731 0.50243 0.71123 0.96769 0.86265 0.47017 0.38058 1.0245 0.66536 0.37898 0.42478 0.31731
296 0.34869 0.74168 0.18854 0.65044 0.59416 -0.22851 0.13792 -0.12283 0.18154 0.48557 0.50563 0.72017 0.97804 0.85135 0.47247 0.35297 1.0472 0.65658 0.3927 0.42087 0.33227
297 0.36044 0.78486 0.20474 0.66665 0.69165 -0.21071 0.14011 -0.11793 0.24613 0.51633 0.4996 0.7161 0.98951 0.89937 0.49486 0.39766 1.0492 0.68521 0.41059 0.42817 0.36187
298 0.37752 0.79173 0.22552 0.6259 0.69314 -0.20932 0.14847 -0.12262 0.28529 0.55025 0.50999 0.7309 0.97688 0.88829 0.49455 0.42375 1.0053 0.67602 0.41348 0.44868 0.37853
299 0.40502 0.77555 0.15784 0.69962 0.73859 -0.2079 0.15118 -0.1191 0.34605 0.58934 0.51559 0.74322 0.98684 0.9002 0.5268 0.42712 1.0063 0.72371 0.44962 0.45945 0.35732
300 0.40641 0.77478 0.078766 0.67572 0.77041 -0.20521 0.15755 -0.11433 0.38046 0.58979 0.51448 0.731 1.0113 0.90317 0.54619 0.42376 0.98253 0.71552 0.45112 0.4557 0.36592
301 0.46582 0.81514 0.053539 0.66896 0.80731 -0.20332 0.18339 -0.116 0.39995 0.61038 0.52601 0.75444 0.99671 0.92654 0.55649 0.47357 0.93113 0.73871 0.4647 0.47171 0.40458
302 0.44118 0.77557 0.04028 0.68985 0.73372 -0.21543 0.17971 -0.14014 0.41394 0.55028 0.52766 0.76539 0.99792 0.91681 0.5503 0.46089 0.9527 0.71419 0.48149 0.51235 0.41396
303 0.46179 0.77987 0.044453 0.69376 0.80621 -0.20892 0.19358 -0.12434 0.44573 0.57856 0.51533 0.73633 0.98876 0.92014 0.59133 0.49935 0.92227 0.74748 0.50746 0.49353 0.39244
304 0.49516 0.84198 0.094242 0.74319 0.88388 -0.1796 0.22285 -0.10701 0.50442 0.62908 0.5484 0.77043 1.0471 0.97618 0.61842 0.49929 0.91531 0.74856 0.53124 0.55033 0.46065
305 0.48359 0.83204 0.06674 0.72207 0.82074 -0.19743 0.20399 -0.12264 0.48691 0.61041 0.52075 0.75674 1.0073 0.94607 0.5961 0.47544 0.83159 0.74601 0.52051 0.52781 0.35747
306 0.53574 0.85338 0.11397 0.75302 0.87144 -0.18483 0.23166 -0.095664 0.52561 0.66032 0.54757 0.77848 1.0744 0.96838 0.64307 0.55294 0.80089 0.78767 0.55736 0.58524 0.46786
307 0.56397 0.84645 0.10004 0.74519 0.88143 -0.20937 0.23101 -0.11144 0.55549 0.65427 0.56349 0.77329 1.0337 0.95332 0.63916 0.54775 0.7328 0.76127 0.55398 0.5512 0.45338
308 0.5532 0.8308 0.081898 0.72929 0.87487 -0.19812 0.20974 -0.13318 0.53128 0.6481 0.5332 0.7438 1.005 0.92562 0.6263 0.5633 0.69828 0.76766 0.53696 0.56844 0.41049
309 0.53568 0.81346 0.19288 0.74512 0.90793 -0.19719 0.21659 -0.11878 0.57253 0.68797 0.5606 0.75456 1.0372 0.94769 0.63448 0.57904 0.68843 0.76566 0.54214 0.58415 0.4514
310 0.51539 0.80528 0.27833 0.72932 0.87863 -0.21023 0.194 -0.12775 0.58836 0.65486 0.53027 0.76375 1.0065 0.9216 0.63853 0.58346 0.65911 0.76941 0.54637 0.55056 0.42885
311 0.51303 0.77824 0.33924 0.731 0.88194 -0.20773 0.2103 -0.13113 0.57749 0.68497 0.52104 0.73072 0.97943 0.91934 0.63485 0.59207 0.62975 0.76302 0.53306 0.607 0.46012
312 0.5187 0.81095 0.41896 0.76462 0.99682 -0.13775 0.22839 -0.10317 0.63713 0.71252 0.5545 0.77532 0.9979 0.98318 0.68248 0.63677 0.67277 0.83355 0.58492 0.5938 0.45686
313 0.51991 0.8025 0.4475 0.75262 0.9769 -0.054566 0.23263 -0.11057 0.65641 0.71102 0.55228 0.75952 1.0349 0.97458 0.66764 0.65886 0.64829 0.84938 0.61904 0.64217 0.53195
314 0.51324 0.79481 0.48878 0.70772 0.95242 0.06586 0.21031 -0.10925 0.67337 0.71992 0.53831 0.75026 1.0059 0.9573 0.66656 0.65147 0.62311 0.83692 0.60609 0.6191 0.49234
315 0.54558 0.77156 0.47519 0.68127 0.98469 0.19296 0.22745 -0.10842 0.6928 0.72866 0.53821 0.76654 1.0143 0.97144 0.69453 0.66007 0.61871 0.84109 0.61666 0.62808 0.51098
316 0.62787 0.77621 0.48391 0.70571 1.014 0.30606 0.24841 -0.080928 0.73794 0.78267 0.56716 0.78743 1.049 0.99374 0.74428 0.70727 0.62989 0.89141 0.67522 0.70377 0.51116
317 0.64532 0.73283 0.48284 0.62106 1.0361 0.36455 0.24109 -0.09047 0.71114 0.75265 0.55368 0.74974 1.0281 0.96983 0.69094 0.72883 0.61222 0.85435 0.65903 0.66346 0.52182
318 0.67294 0.70144 0.42169 0.56617 1.0302 0.47966 0.25025 -0.090136 0.74683 0.75845 0.5565 0.77628 1.0235 0.98212 0.70831 0.71087 0.59598 0.8677 0.65926 0.68417 0.49087
319 0.68261 0.63856 0.31875 0.53575 0.97863 0.53297 0.2301 -0.10368 0.71297 0.67858 0.55015 0.7511 0.97816 0.94776 0.708 0.70767 0.592 0.84831 0.64974 0.68942 0.53406
320 0.67331 0.59713 0.25456 0.522 1.0203 0.59438 0.22936 -0.10306 0.72086 0.62114 0.54262 0.77719 0.98865 0.95252 0.69914 0.71515 0.56095 0.86849 0.65937 0.68747 0.47989
321 0.65907 0.58261 0.23589 0.51726 0.99035 0.61126 0.23099 -0.10533 0.74636 0.58121 0.54731 0.74408 0.9598 0.96562 0.69919 0.73511 0.54965 0.85761 0.65288 0.68727 0.51999
322 0.65086 0.59475 0.25162 0.51613 1.0153 0.69595 0.24968 -0.092919 0.77644 0.59521 0.57308 0.76048 0.98916 0.95265 0.74095 0.76375 0.55541 0.86628 0.67675 0.7171 0.53701
323 0.63369 0.56645 0.22403 0.48353 0.97208 0.69202 0.24355 -0.10486 0.73344 0.56013 0.54293 0.72931 0.96927 0.93731 0.69718 0.76432 0.50669 0.83703 0.64453 0.68618 0.54119
324 0.60547 0.56558 0.25088 0.49039 1.0175 0.72103 0.27337 -0.093184 0.76342 0.57842 0.54633 0.73275 0.96778 0.92039 0.72398 0.74918 0.50976 0.87855 0.6739 0.69304 0.52901
325 0.55814 0.57159 0.26296 0.48727 0.99414 0.77974 0.26077 -0.094939 0.74658 0.61514 0.57666 0.74931 0.96139 0.94558 0.71791 0.78697 0.51601 0.8753 0.68172 0.70112 0.56054
326 0.52898 0.56678 0.27479 0.4861 1.0463 0.83537 0.28231 -0.079462 0.80194 0.76479 0.58981 0.76379 0.9717 0.93222 0.72221 0.78626 0.54239 0.91165 0.71292 0.74088 0.59868
327 0.4666 0.52585 0.25159 0.44306 0.99142 0.83821 0.27323 -0.10096 0.80819 0.78164 0.57603 0.73513 0.92438 0.89514 0.68731 0.77993 0.50087 0.86532 0.66276 0.71051 0.56625
328 0.46374 0.51662 0.24947 0.44157 0.98528 0.87068 0.30981 -0.099782 0.82226 0.79142 0.59207 0.72097 0.90656 0.91524 0.70357 0.77136 0.47143 0.86628 0.67013 0.72837 0.57125
329 0.47337 0.51295 0.2541 0.42474 1.0292 0.90217 0.39423 -0.098985 0.82045 0.78093 0.5767 0.7132 0.90342 0.89132 0.67848 0.78373 0.48452 0.85659 0.69755 0.72026 0.54952
330 0.48162 0.49417 0.26088 0.42404 0.96867 0.91486 0.48561 -0.10029 0.84404 0.80935 0.59584 0.72344 0.90224 0.88765 0.65617 0.80487 0.47596 0.84604 0.66827 0.73413 0.58876
331 0.51657 0.51187 0.26208 0.42854 0.97963 0.98843 0.51232 -0.086756 0.88095 0.8249 0.636 0.71786 0.92319 0.9012 0.61566 0.83135 0.47792 0.85752 0.68846 0.73065 0.62562
332 0.52548 0.50566 0.26737 0.4147 1.0035 1.0034 0.5705 -0.077894 0.90615 0.81042 0.60497 0.7052 0.90683 0.90727 0.59574 0.8528 0.4804 0.89091 0.70239 0.76077 0.59195
333 0.59168 0.46979 0.23127 0.37417 1.0051 0.95738 0.54635 -0.097791 0.8741 0.8103 0.58301 0.67321 0.87849 0.87265 0.51709 0.80976 0.42958 0.82031 0.64699 0.73931 0.57997
334 0.63343 0.47522 0.247 0.38614 1.0223 1.0357 0.58522 -0.091039 0.90411 0.82259 0.59035 0.68727 0.85124 0.90293 0.51312 0.83492 0.4498 0.82976 0.67557 0.74918 0.61649
335 0.64653 0.46519 0.25342 0.37226 0.95981 1.0503 0.62829 -0.090002 0.88787 0.82195 0.58736 0.66774 0.85234 0.87097 0.49617 0.78919 0.43214 0.81493 0.65345 0.73337 0.55343
336 0.62954 0.46082 0.25274 0.3711 0.97753 1.0823 0.63306 -0.079999 0.89366 0.85644 0.59169 0.64752 0.79907 0.8976 0.48877 0.81103 0.44445 0.84984 0.66319 0.73441 0.57909
337 0.6395 0.4387 0.24061 0.35553 0.95078 1.0387 0.62981 -0.087771 0.90646 0.81942 0.55939 0.63316 0.76666 0.85812 0.47596 0.85083 0.41498 0.84504 0.66438 0.7307 0.58192
338 0.62995 0.43008 0.23122 0.3515 0.88699 1.0938 0.66207 -0.083132 0.90688 0.82288 0.55708 0.6252 0.73908 0.82471 0.44646 0.84065 0.39541 0.82332 0.62894 0.71728 0.5927
339 0.58304 0.4201 0.23478 0.33573 0.81217 1.141 0.69581 -0.088535 0.9065 0.81067 0.54381 0.62923 0.7665 0.83113 0.44969 0.79082 0.39635 0.80981 0.63106 0.75325 0.59327
340 0.56222 0.42142 0.24852 0.32548 0.78704 1.1397 0.68244 -0.080139 0.9202 0.80255 0.55965 0.62875 0.73955 0.82096 0.44015 0.81358 0.3832 0.79325 0.6158 0.73685 0.6298
341 0.49281 0.41144 0.4023 0.33532 0.73462 1.1397 0.7366 -0.082159 0.89515 0.72539 0.55717 0.6335 0.72526 0.8403 0.4437 0.81005 0.3866 0.72441 0.62708 0.75945 0.63689
342 0.44064 0.3994 0.4875 0.31176 0.66009 1.1696 0.69377 -0.095179 0.84944 0.65416 0.51961 0.62064 0.68364 0.79749 0.41464 0.82561 0.37132 0.65155 0.60741 0.73722 0.58307
343 0.47309 0.44622 0.56296 0.335 0.68 1.2179 0.69503 -0.059269 0.88431 0.6618 0.56482 0.65009 0.70261 0.8412 0.44177 0.8539 0.40489 0.67326 0.64214 0.7273 0.60872
344 0.4182 0.37411 0.54571 0.29862 0.59603 1.1584 0.62456 -0.10112 0.78165 0.58785 0.51158 0.60844 0.63008 0.77513 0.40124 0.77352 0.36423 0.62642 0.58243 0.66716 0.58062
345 0.43441 0.36761 0.57749 0.30444 0.60042 1.2022 0.72808 -0.084978 0.79738 0.6012 0.50741 0.63916 0.5916 0.76423 0.37599 0.80284 0.36437 0.62609 0.58469 0.64888 0.55878
346 0.43015 0.36625 0.57501 0.29982 0.59673 1.1579 0.75956 -0.076227 0.77712 0.60649 0.52266 0.68252 0.55679 0.76407 0.38072 0.78819 0.35578 0.6019 0.55941 0.63827 0.54912
347 0.39631 0.34972 0.60263 0.27918 0.56657 1.1746 0.77834 -0.097256 0.7329 0.58261 0.48093 0.63328 0.52448 0.7249 0.3646 0.6967 0.3054 0.57445 0.54065 0.60268 0.56025
348 0.37712 0.34282 0.57232 0.25895 0.53228 1.1372 0.78822 -0.10424 0.71469 0.57944 0.47985 0.59511 0.51135 0.70774 0.34633 0.61518 0.31531 0.54189 0.51142 0.5795 0.55083
349 0.37633 0.34869 0.59328 0.27475 0.53639 1.17 0.77544 -0.085888 0.72246 0.57827 0.489 0.57968 0.51816 0.67811 0.35165 0.5884 0.31332 0.55298 0.49738 0.58948 0.55545
350 0.37869 0.33091 0.55736 0.25085 0.52075 1.1889 0.74489 -0.097075 0.71362 0.56369 0.46763 0.52755 0.5102 0.64433 0.32626 0.57218 0.32224 0.53598 0.4802 0.5644 0.54886
351 0.36475 0.32438 0.60707 0.24629 0.49384 1.1626 0.64226 -0.095934 0.71037 0.5583 0.46454 0.49302 0.4588 0.61689 0.32691 0.54808 0.31989 0.52003 0.47341 0.57225 0.54663
352 0.36662 0.33939 0.64099 0.25221 0.51011 1.1724 0.60133 -0.085071 0.76265 0.56019 0.46524 0.48746 0.47158 0.60317 0.3277 0.54348 0.31701 0.51494 0.46065 0.58129 0.53395
353 0.35462 0.32465 0.66497 0.24096 0.49541 1.2055 0.54403 -0.090284 0.75199 0.53404 0.45195 0.45302 0.45333 0.58049 0.31828 0.51208 0.33821 0.52811 0.45957 0.56936 0.5464
354 0.33853 0.31628 0.60492 0.23239 0.47504 1.1737 0.51386 -0.092617 0.74861 0.5348 0.44853 0.45221 0.44929 0.56046 0.30117 0.48643 0.29598 0.51112 0.43196 0.54471 0.54315
355 0.33465 0.31011 0.5898 0.22573 0.4533 1.2013 0.48366 -0.085131 0.72224 0.50942 0.46354 0.44053 0.44096 0.552 0.29497 0.49387 0.29517 0.49596 0.42314 0.55677 0.52742
356 0.31334 0.2961 0.55771 0.21136 0.45311 1.1716 0.47432 -0.091821 0.68627 0.50203 0.44594 0.41422 0.395 0.52335 0.29176 0.47917 0.26298 0.46589 0.40697 0.53425 0.5558
357 0.30915 0.28159 0.52101 0.19491 0.41807 1.1856 0.44416 -0.087481 0.66753 0.4835 0.4295 0.41202 0.388 0.49421 0.27235 0.4614 0.27172 0.45847 0.39884 0.51894 0.52622
358 0.30934 0.2898 0.54051 0.20927 0.41588 1.1776 0.46717 0.069478 0.66312 0.50732 0.42501 0.42345 0.40268 0.52335 0.29339 0.43552 0.28514 0.46712 0.41042 0.53045 0.56688
359 0.28604 0.26526 0.49212 0.17974 0.37777 1.1538 0.43327 0.13412 0.62675 0.44294 0.38777 0.42083 0.36621 0.48133 0.25505 0.43388 0.24307 0.43437 0.36956 0.48926 0.51811
360 0.29311 0.27006 0.48981 0.19153 0.3925 1.212 0.44507 0.22949 0.64001 0.4526 0.4102 0.46489 0.37875 0.49405 0.26545 0.43177 0.26571 0.41983 0.37901 0.4982 0.52917
361 0.29207 0.26401 0.46855 0.19207 0.38676 1.2014 0.45061 0.26557 0.63951 0.446 0.38989 0.50191 0.36045 0.48723 0.26727 0.42192 0.26405 0.41288 0.36096 0.49145 0.51852
362 0.29094 0.26617 0.47166 0.19309 0.37949 1.2038 0.45463 0.31636 0.61905 0.44628 0.37904 0.53385 0.36145 0.47285 0.27688 0.42548 0.24612 0.39728 0.37225 0.47136 0.54675
363 0.29643 0.27442 0.49139 0.21331 0.3752 1.2336 0.46666 0.35304 0.61114 0.44732 0.36325 0.57395 0.37742 0.49232 0.27569 0.42873 0.25852 0.40618 0.37811 0.5029 0.55857
364 0.29592 0.25727 0.48183 0.19671 0.37111 1.1971 0.46339 0.39592 0.61149 0.42347 0.33716 0.55089 0.35408 0.4771 0.26853 0.40645 0.25892 0.4085 0.35676 0.47623 0.55066
365 0.28387 0.24635 0.48417 0.17386 0.34274 1.1853 0.45093 0.43497 0.57624 0.42102 0.32186 0.50437 0.33657 0.43723 0.24158 0.37157 0.23334 0.36268 0.34088 0.47745 0.55541
366 0.26253 0.23622 0.51649 0.16843 0.34297 1.1781 0.43079 0.44366 0.57557 0.40597 0.30218 0.50391 0.32491 0.4451 0.24921 0.38244 0.23152 0.35534 0.32708 0.46405 0.54712
367 0.24134 0.22277 0.50146 0.16128 0.312 1.1404 0.41578 0.46862 0.53693 0.37009 0.28012 0.44208 0.30106 0.41378 0.21326 0.38526 0.19863 0.34855 0.29314 0.42041 0.51384
368 0.26745 0.23845 0.50598 0.16602 0.33842 1.1648 0.43523 0.54072 0.54942 0.39412 0.30712 0.42891 0.31693 0.43856 0.24732 0.36677 0.23491 0.3491 0.31195 0.44775 0.52454
369 0.2409 0.21824 0.44661 0.13626 0.31779 1.1306 0.40228 0.51073 0.51449 0.37572 0.27587 0.36744 0.28606 0.41912 0.19401 0.34472 0.17848 0.33304 0.29557 0.42851 0.53194
370 0.25066 0.22644 0.44408 0.17328 0.3227 1.1348 0.41395 0.57262 0.51778 0.38331 0.28431 0.37639 0.29927 0.41844 0.24064 0.3755 0.19677 0.33564 0.30678 0.44149 0.54842
371 0.23738 0.20402 0.40439 0.1382 0.29466 1.0523 0.40677 0.55274 0.48091 0.3633 0.25145 0.31815 0.28914 0.40737 0.21523 0.30923 0.19365 0.31285 0.28203 0.42187 0.50648
372 0.22313 0.19173 0.38437 0.12193 0.27428 1.0025 0.40215 0.56389 0.47634 0.3504 0.25647 0.31966 0.26944 0.39192 0.203 0.30221 0.18127 0.29277 0.26638 0.40714 0.47614
373 0.22824 0.20738 0.37939 0.13531 0.27822 0.99234 0.40647 0.5896 0.47281 0.37404 0.25647 0.32737 0.27983 0.38934 0.22205 0.31123 0.19566 0.31796 0.27466 0.40842 0.50766
374 0.20579 0.19274 0.36115 0.11596 0.27088 0.9505 0.51513 0.60136 0.45369 0.33905 0.24906 0.31496 0.25592 0.36502 0.19655 0.30335 0.15555 0.29346 0.26105 0.38987 0.46259
375 0.22083 0.18932 0.37169 0.12805 0.26577 0.91621 0.69642 0.66716 0.45412 0.34602 0.27728 0.29716 0.24689 0.38201 0.18953 0.34455 0.17444 0.31102 0.2567 0.3972 0.49685
376 0.2159 0.18679 0.35169 0.12444 0.25903 0.8725 0.76801 0.65909 0.45466 0.33764 0.26425 0.30471 0.23699 0.34938 0.17295 0.29417 0.1523 0.30242 0.25108 0.39505 0.47822
377 0.20507 0.1839 0.34861 0.11294 0.25864 0.8221 0.80982 0.69062 0.43909 0.33215 0.26188 0.29594 0.24501 0.36149 0.1809 0.26549 0.14784 0.30497 0.24198 0.3772 0.48842
378 0.18514 0.16553 0.34524 0.11178 0.25189 0.77592 0.85675 0.68745 0.40636 0.29934 0.26351 0.28243 0.21113 0.32241 0.18528 0.24255 0.1617 0.30022 0.24102 0.3707 0.48419
379 0.19346 0.16016 0.3428 0.097417 0.22931 0.76755 0.90032 0.70367 0.42343 0.31531 0.2631 0.26723 0.22814 0.33482 0.16677 0.2563 0.13985 0.29456 0.23635 0.36953 0.49645
380 0.18576 0.16584 0.33229 0.1014 0.22512 0.71843 0.88504 0.71202 0.39889 0.29388 0.27465 0.26612 0.22759 0.33203 0.1609 0.24011 0.13814 0.28039 0.23142 0.37703 0.45646
381 0.17365 0.14227 0.30468 0.074456 0.20199 0.69066 0.88079 0.69766 0.38144 0.27887 0.25644 0.24334 0.19031 0.30757 0.14164 0.19214 0.12041 0.25591 0.20994 0.33311 0.40898
382 0.1799 0.16237 0.32179 0.088061 0.21838 0.69804 0.92591 0.7645 0.41351 0.30212 0.28399 0.26497 0.2235 0.33315 0.16904 0.23954 0.1337 0.26313 0.22537 0.36721 0.50214
383 0.19395 0.16466 0.31567 0.090093 0.21851 0.67187 0.93169 0.7544 0.41109 0.30452 0.28312 0.26176 0.20458 0.32946 0.16627 0.24844 0.12646 0.24563 0.22624 0.37267 0.44668
384 0.16153 0.14473 0.2853 0.067742 0.1927 0.64664 0.92715 0.76566 0.3862 0.25863 0.24045 0.21233 0.17208 0.30803 0.14365 0.22966 0.1067 0.24662 0.20209 0.35022 0.4447
385 0.17957 0.15791 0.29881 0.086026 0.21842 0.64624 0.95352 0.79233 0.37879 0.2818 0.24085 0.24206 0.19879 0.29037 0.16095 0.24432 0.12573 0.25577 0.22071 0.35481 0.45388
386 0.1781 0.14483 0.28864 0.078942 0.20357 0.63248 0.9527 0.82126 0.38663 0.28132 0.24976 0.25253 0.18732 0.31463 0.16515 0.22313 0.11435 0.23279 0.21943 0.35282 0.4829
387 0.16883 0.12917 0.27429 0.065677 0.19465 0.61205 0.92379 0.79726 0.35007 0.26556 0.19582 0.2176 0.17171 0.30067 0.16199 0.22059 0.14021 0.22735 0.2038 0.35688 0.49
388 0.14753 0.10074 0.24495 0.044766 0.16057 0.56491 0.84948 0.76006 0.33662 0.2371 0.17967 0.19437 0.1512 0.27697 0.12281 0.18148 0.078201 0.20899 0.18103 0.32738 0.41969
389 0.1464 0.12322 0.26265 0.057641 0.16387 0.55766 0.88437 0.79635 0.33385 0.25098 0.16987 0.19159 0.17195 0.29168 0.14798 0.22135 0.10111 0.20415 0.20935 0.33707 0.43063
390 0.14187 0.11922 0.25194 0.05349 0.17363 0.55732 0.84271 0.75416 0.34345 0.24123 0.17496 0.18429 0.1654 0.26562 0.13366 0.19207 0.093966 0.21351 0.20534 0.34219 0.44731
391 0.13854 0.099581 0.24436 0.047004 0.15569 0.52958 0.79891 0.77933 0.32656 0.23242 0.15714 0.19419 0.15368 0.26237 0.13043 0.16583 0.099768 0.19801 0.19862 0.32256 0.41348
392 0.12678 0.095463 0.22867 0.046152 0.15795 0.51192 0.7125 0.72511 0.3071 0.22083 0.14255 0.1822 0.13651 0.24563 0.12334 0.16274 0.079004 0.17389 0.18673 0.30897 0.3916
393 0.14178 0.11515 0.23942 0.056151 0.16583 0.53047 0.64409 0.74035 0.33036 0.23041 0.15539 0.17929 0.16144 0.26941 0.13237 0.18279 0.11082 0.18298 0.19645 0.32787 0.42399
394 0.11777 0.098243 0.22406 0.039313 0.1421 0.49289 0.58543 0.72244 0.30665 0.20966 0.14006 0.17306 0.13227 0.23492 0.11862 0.15485 0.074202 0.16968 0.17521 0.32464 0.42263
395 0.1282 0.10476 0.24263 0.050786 0.16251 0.49061 0.58285 0.73942 0.30939 0.22096 0.15041 0.18143 0.13598 0.26199 0.13991 0.17321 0.096317 0.17403 0.1923 0.34488 0.43924
396 0.12835 0.10248 0.22674 0.028408 0.13665 0.4792 0.57218 0.73838 0.31153 0.22051 0.15063 0.16118 0.14738 0.26732 0.12221 0.1865 0.095172 0.1832 0.17909 0.32273 0.45985
397 0.11089 0.089325 0.22902 0.042931 0.12975 0.44812 0.53732 0.71247 0.28569 0.2028 0.13913 0.16309 0.13657 0.21528 0.10462 0.19016 0.075986 0.15714 0.17138 0.3299 0.46948
398 0.11181 0.082584 0.20302 0.014406 0.12472 0.44168 0.52875 0.69132 0.27177 0.18668 0.10714 0.14598 0.11771 0.22562 0.094639 0.12904 0.065116 0.148 0.15105 0.30317 0.42272
399 0.11977 0.084191 0.20639 0.032356 0.12674 0.43549 0.51181 0.67701 0.28451 0.19573 0.12295 0.15002 0.13321 0.21984 0.10774 0.13067 0.07501 0.15795 0.16772 0.31081 0.45906
400 0.11789 0.10098 0.21289 0.037958 0.1263 0.42641 0.51881 0.66454 0.28173 0.2105 0.13832 0.15496 0.1307 0.26194 0.11177 0.19076 0.095649 0.15809 0.17985 0.32176 0.46275
401 0.099522 0.064351 0.17508 0.01846 0.094644 0.3912 0.48145 0.60793 0.24618 0.17098 0.089762 0.11917 0.10676 0.20931 0.082162 0.10958 0.032795 0.13149 0.14422 0.26982 0.40806
402 0.10662 0.068017 0.18242 0.024694 0.097529 0.38706 0.49018 0.57583 0.25531 0.17931 0.11794 0.136 0.10142 0.21209 0.10246 0.15493 0.062523 0.13143 0.15361 0.28646 0.3999
403 0.10475 0.081921 0.19459 0.01916 0.12449 0.40175 0.45931 0.54464 0.2558 0.18269 0.11328 0.14007 0.11665 0.22399 0.11864 0.12587 0.072601 0.14449 0.1767 0.2914 0.4267
404 0.099136 0.056914 0.18419 0.0098872 0.097583 0.36541 0.43152 0.50371 0.25254 0.16449 0.093974 0.13026 0.10238 0.2005 0.085848 0.11122 0.053507 0.12911 0.1473 0.27564 0.38982
405 0.095526 0.051933 0.17874 0.015015 0.10084 0.36275 0.43995 0.50758 0.25875 0.18025 0.095558 0.11946 0.10064 0.20251 0.083577 0.13307 0.045534 0.12686 0.14873 0.27022 0.31163
406 0.10405 0.07228 0.17956 0.013753 0.09107 0.36482 0.42921 0.51021 0.25954 0.16719 0.095423 0.12017 0.098376 0.2138 0.092514 0.12602 0.065673 0.11652 0.15701 0.27608 0.30029
407 0.071552 0.048501 0.15277 -0.0095563 0.076209 0.33552 0.38621 0.47837 0.20805 0.14321 0.07475 0.10539 0.088078 0.18407 0.068571 0.104 0.032343 0.10682 0.13402 0.25366 0.27861
408 0.081497 0.058385 0.15882 0.011758 0.068582 0.33881 0.39539 0.48283 0.22637 0.15273 0.092848 0.096499 0.087651 0.19126 0.082976 0.13979 0.051285 0.11414 0.14887 0.26911 0.28727
409 0.07603 0.048797 0.15644 0.0063405 0.077855 0.31615 0.38707 0.44607 0.24095 0.15394 0.094304 0.10705 0.079598 0.18787 0.075279 0.094278 0.052419 0.10074 0.13447 0.25391 0.25986
410 0.06364 0.029065 0.13289 -0.018175 0.056015 0.30016 0.37168 0.43312 0.21101 0.13749 0.05898 0.081322 0.071416 0.16484 0.064624 0.081011 0.021466 0.094931 0.12686 0.23412 0.23945
411 0.047834 0.0033659 0.11765 -0.036898 0.027735 0.28374 0.33135 0.40571 0.17732 0.11144 0.053208 0.051233 0.042308 0.15615 0.048944 0.073553 0.010691 0.059766 0.094486 0.21445 0.22804
412 0.070493 0.019481 0.13583 -0.020918 0.054919 0.28139 0.32871 0.41971 0.1858 0.11079 0.05093 0.060419 0.059601 0.16131 0.058649 0.083975 0.026949 0.075135 0.10956 0.22948 0.25689
413 0.054344 0.034414 0.1297 -0.00842 0.068825 0.2867 0.33618 0.41466 0.19494 0.12389 0.07399 0.087912 0.054983 0.14805 0.0652 0.095853 0.03406 0.086301 0.12347 0.22976 0.23815
414 0.070336 0.045851 0.1445 0.0040681 0.078704 0.29375 0.34031 0.44153 0.20887 0.14172 0.074836 0.086164 0.076732 0.18222 0.082036 0.086389 0.036464 0.091036 0.12209 0.26259 0.28497
415 0.044186 0.0082662 0.11101 -0.036134 0.040863 0.25153 0.29832 0.37361 0.17182 0.094846 0.025495 0.036862 0.047455 0.14502 0.035894 0.064366 0.0075551 0.059077 0.082936 0.23245 0.19829
416 0.063073 0.016679 0.12844 -0.013479 0.052021 0.25876 0.29231 0.38343 0.17764 0.095295 0.054909 0.074436 0.050142 0.14718 0.055904 0.086375 0.018941 0.076413 0.10196 0.25732 0.23897
417 0.07114 0.027987 0.13045 -0.014631 0.063367 0.25941 0.31559 0.39792 0.19142 0.11103 0.057278 0.067992 0.069027 0.15303 0.060132 0.072614 0.023966 0.06025 0.11252 0.25101 0.25131
418 0.054214 0.012432 0.1152 -0.012132 0.039392 0.23673 0.27999 0.38146 0.17593 0.095993 0.031447 0.041619 0.058884 0.13882 0.055625 0.045712 0.018431 0.050364 0.10085 0.23561 0.22821
419 0.041811 0.0025112 0.10518 -0.022699 0.02576 0.21788 0.25677 0.35622 0.16023 0.085423 0.029431 0.035857 0.047439 0.13105 0.042264 0.056926 0.0037462 0.023694 0.094267 0.23127 0.27915
420 0.051724 0.0063231 0.12977 -0.011766 0.035588 0.23265 0.27577 0.36048 0.18654 0.10604 0.049718 0.057406 0.054008 0.12349 0.057646 0.08103 0.017743 0.060139 0.098746 0.25037 0.31216
421 0.040071 0.0059183 0.11592 -0.015447 0.032294 0.22437 0.24045 0.34847 0.16262 0.071192 0.015753 0.026398 0.047232 0.13695 0.03745 0.06054 -0.0067343 0.049992 0.099284 0.22654 0.34983
422 0.067148 0.023445 0.11462 -0.010169 0.036295 0.22629 0.27193 0.36265 0.17925 0.094216 0.039555 0.050023 0.070458 0.16191 0.064372 0.08163 0.013482 0.062135 0.10658 0.26064 0.33567
423 0.053728 0.018344 0.10899 -0.0059989 0.039369 0.23031 0.25048 0.35007 0.1625 0.090602 0.054605 0.050372 0.054154 0.1425 0.05828 0.079771 -0.0039344 0.048245 0.09609 0.23984 0.30446
424 0.052112 0.011617 0.10703 -0.0035347 0.041147 0.21828 0.25398 0.35044 0.16165 0.088296 0.02336 0.044979 0.040682 0.15546 0.062512 0.090688 0.020348 0.063657 0.10969 0.2385 0.35392
425 0.029502 -0.019833 0.085322 -0.031966 0.029194 0.20051 0.22339 0.31078 0.14275 0.077484 0.016953 0.0408 0.026361 0.12687 0.033401 0.044296 -0.010886 0.017342 0.081884 0.20794 0.31423
426 0.037802 -0.0095183 0.095705 -0.031118 0.025833 0.18807 0.22018 0.30044 0.13517 0.076018 0.031342 0.029177 0.035397 0.11253 0.034085 0.057627 -0.0046132 0.019433 0.075457 0.21823 0.28257
427 0.041571 0.0043446 0.093997 -0.020105 0.033971 0.19858 0.2326 0.3078 0.14528 0.088609 0.034262 0.042932 0.038842 0.13725 0.053348 0.037681 -0.011009 0.038036 0.089458 0.21762 0.32186
428 0.01771 -0.024396 0.068814 -0.046648 0.0063521 0.15827 0.18277 0.27776 0.11272 0.045344 -0.010169 -0.0058061 0.018777 0.10951 0.025568 0.020745 -0.0063924 0.041833 0.06384 0.17491 0.22985
429 0.018777 -0.043858 0.065896 -0.054951 -0.006388 0.13893 0.18521 0.26423 0.11864 0.059904 0.0092834 0.0068849 0.0021351 0.085709 0.030669 0.026261 -0.013635 0.017947 0.059952 0.15916 0.24428
430 0.024106 -0.018365 0.080222 -0.028358 0.014308 0.17118 0.19723 0.28523 0.11531 0.056488 0.014247 0.0080964 0.030226 0.10327 0.039185 0.029941 -0.013852 0.038337 0.077223 0.18784 0.18773
431 0.034084 -0.011148 0.07847 -0.032202 0.029414 0.17916 0.18931 0.27821 0.12415 0.068505 0.01039 0.025725 0.037879 0.13056 0.044069 0.064909 -0.0062036 0.022819 0.071738 0.17141 0.2066
432 0.020553 -0.034712 0.062359 -0.05183 0.014023 0.13683 0.17182 0.26184 0.11681 0.050738 -0.0014953 0.0098526 0.017191 0.086854 0.026674 0.017383 -0.016243 0.012644 0.06662 0.1406 0.17415
433 0.011722 -0.028113 0.055459 -0.047468 0.014454 0.13738 0.16697 0.24358 0.1095 0.049247 0.013071 0.0060243 -0.0069306 0.085693 0.017143 0.0032311 -0.0071429 -0.0051349 0.073402 0.14168 0.19382
434 0.020083 -0.031683 0.051858 -0.040854 0.0089414 0.12198 0.16499 0.24515 0.11198 0.060211 0.013616 0.0064721 0.0066259 0.10122 0.025448 0.017144 -0.017875 0.008019 0.064016 0.15145 0.18589
435 0.0032813 -0.043136 0.050035 -0.051143 0.007625 0.1076 0.13944 0.23094 0.10067 0.035845 0.023087 -0.013452 -0.0091852 0.086092 0.022999 0.051948 -0.024863 0.0055414 0.052399 0.14096 0.16253
436 0.019304 -0.028529 0.050392 -0.047318 -0.0068443 0.1135 0.16354 0.23229 0.10758 0.045302 0.026939 0.0066674 0.0090887 0.098832 0.0099497 0.027102 -0.022313 0.0037703 0.05916 0.14763 0.14646
437 0.018623 -0.027487 0.055918 -0.053442 0.0090428 0.12121 0.15952 0.23289 0.10172 0.043676 0.024527 0.012668 0.013888 0.081505 0.02266 0.00046399 -0.020846 0.015685 0.061259 0.14757 0.16961
438 0.015672 -0.024444 0.054658 -0.046774 0.0010943 0.11979 0.14839 0.24197 0.11556 0.047013 0.019465 0.011299 0.025626 0.082538 0.02895 0.027408 -0.013801 0.0067794 0.061586 0.14718 0.14915
439 -0.014082 -0.066409 0.023535 -0.078815 -0.023282 0.075085 0.11597 0.19756 0.071974 0.017844 -0.0069723 -0.027019 -0.030655 0.054375 -0.0039825 -0.023884 -0.050322 -0.014215 0.02224 0.11732 0.13509
440 0.010539 -0.042078 0.043531 -0.059393 -0.0052089 0.10068 0.13681 0.21251 0.097536 0.035124 -0.010011 -0.0087326 0.00093899 0.074961 0.01486 0.0094239 -0.043487 -0.018992 0.053402 0.12039 0.12378
441 0.0079541 -0.031213 0.06228 -0.046085 -0.00091095 0.11038 0.11546 0.22808 0.093383 0.029657 0.021692 0.0022114 0.021262 0.088074 0.042146 -0.0085883 -0.010846 0.0085268 0.068019 0.1439 0.13586
442 0.015199 -0.03396 0.0363 -0.063249 -0.0033911 0.107 0.12587 0.21469 0.09411 0.026105 0.00029198 -0.0027949 0.011533 0.085649 0.018774 -0.02246 -0.034445 -0.018319 0.06146 0.12701 0.13518
443 0.012152 -0.048656 0.034101 -0.073193 -0.014035 0.083778 0.10567 0.19818 0.093785 0.037283 0.001868 0.0051967 -0.0014713 0.074898 0.015449 0.012837 -0.024943 -0.017865 0.066408 0.11825 0.10459
444 -0.0053873 -0.056242 0.022081 -0.082742 -0.014639 0.057463 0.10265 0.19143 0.075812 0.0058392 -0.020895 -0.023588 -0.018261 0.062155 0.012783 0.010391 -0.048179 -0.02297 0.043609 0.10704 0.10622
445 0.0096816 -0.047126 0.032095 -0.061153 -0.013318 0.082659 0.10739 0.18895 0.085867 0.029239 -0.012924 0.0022412 -0.0087799 0.069291 0.013607 0.0066588 -0.039348 -0.0090081 0.058417 0.11134 0.10387
446 0.015706 -0.042622 0.031321 -0.062795 -0.010417 0.074648 0.1018 0.19106 0.074904 0.025855 -0.021133 -0.016463 0.0010358 0.07843 0.020976 -0.019692 -0.035714 -0.020074 0.051078 0.111 0.11709
447 0.0024787 -0.046576 0.027654 -0.066634 -0.015224 0.081293 0.10679 0.1813 0.082621 0.018511 -0.018032 -0.020251 0.005215 0.080882 0.012936 0.010725 -0.035347 -0.026685 0.063268 0.10632 0.14573
448 -0.0095646 -0.071461 0.0055379 -0.075262 -0.028661 0.043962 0.085993 0.17214 0.062863 0.0051661 -0.039894 -0.041852 -0.02841 0.037782 -0.0070446 -0.048399 -0.05285 -0.034312 0.0457 0.093998 0.10767
449 -0.01273 -0.049815 0.022949 -0.075993 -0.038225 0.049808 0.072551 0.15225 0.057527 0.028889 -0.038596 -0.027692 0.00045486 0.059259 -0.00040935 0.0052302 -0.039461 -0.036808 0.043488 0.10164 0.075242
450 -0.023298 -0.068416 0.0075434 -0.075248 -0.0281 0.04269 0.069773 0.15187 0.03727 -0.007103 -0.040197 -0.046928 -0.0010929 0.06539 -0.0088568 -0.044087 -0.055663 -0.035425 0.037274 0.077922 0.075116
451 0.011775 -0.038402 0.033846 -0.053558 -0.0086706 0.064868 0.095978 0.16985 0.085697 0.024622 -0.02367 -0.024905 0.032454 0.075454 0.028889 0.025248 -0.020178 -0.028401 0.056068 0.12212 0.12239
452 -0.020414 -0.081176 0.0013333 -0.092262 -0.039408 0.036711 0.059701 0.13749 0.036478 -0.001137 -0.043696 -0.040601 -0.0055849 0.047441 -0.0161 -0.035468 -0.08187 -0.059327 0.025898 0.07012 0.083305
453 -0.010303 -0.06884 0.010995 -0.077901 -0.025875 0.032537 0.068375 0.16131 0.047157 -0.00011602 -0.034316 -0.035403 0.0001393 0.034583 0.0020644 -0.019174 -0.056457 -0.047867 0.052515 0.081528 0.060474
454 -0.0051455 -0.052759 0.0079878 -0.070689 -0.023676 0.047754 0.089423 0.15444 0.055123 0.017291 -0.03276 -0.044056 0.014767 0.053355 0.012585 -0.027605 -0.030655 -0.048074 0.05279 0.094385 0.056275
455 -0.0063194 -0.061774 0.0095249 -0.054028 -0.02601 0.048018 0.080181 0.15533 0.052892 0.016558 -0.036131 -0.034096 -0.0040862 0.063537 0.010449 -0.0030864 -0.053545 -0.052978 0.049521 0.09066 0.051564
456 -0.016565 -0.059589 0.015987 -0.070446 -0.033311 0.043534 0.068285 0.13447 0.045593 -0.00046628 -0.042222 -0.041996 -0.0045975 0.025911 0.011485 -0.030914 -0.042597 -0.046531 0.051199 0.09159 0.081299
457 -0.012906 -0.068769 0.010847 -0.074123 -0.043315 0.027392 0.042994 0.13042 0.04801 0.0076912 -0.035614 -0.042279 0.002758 0.044067 0.0099056 -0.03703 -0.058883 -0.042301 0.03624 0.082774 0.070024
458 -0.0078749 -0.072697 -0.0060156 -0.092286 -0.041731 0.026268 0.064656 0.12525 0.040976 0.002603 -0.048068 -0.033565 -0.018348 0.055225 -0.0043326 -0.005374 -0.047883 -0.040311 0.038707 0.069037 0.044147
459 -0.021271 -0.065502 -2.4669e-05 -0.071998 -0.041566 0.027049 0.053724 0.12267 0.041034 0.00078531 -0.062426 -0.0562 -0.023332 0.05823 -0.0032793 -0.041332 -0.064808 -0.067786 0.047202 0.073977 0.014086
460 -0.018612 -0.071112 -0.01841 -0.080805 -0.039393 0.019513 0.062724 0.1252 0.012866 0.0013279 -0.041512 -0.049268 -0.011892 0.031927 0.0012165 -0.022177 -0.059447 -0.07316 0.02755 0.072858 0.074025
461 -0.013515 -0.07206 -0.0024731 -0.07849 -0.041585 0.034986 0.066289 0.13433 0.043007 -0.0029927 -0.045998 -0.050319 -0.0092698 0.047957 -0.0074314 -0.043072 -0.056851 -0.05787 0.029635 0.069509 0.062476
462 -0.017984 -0.076382 -0.013797 -0.085911 -0.058626 0.02486 0.04519 0.12468 0.023058 -0.0062121 -0.06514 -0.051477 -0.0026233 0.031906 -0.01067 -0.033349 -0.061036 -0.084434 0.026097 0.060528 0.023916
463 -0.020447 -0.067835 -0.013988 -0.088186 -0.047646 0.025225 0.039804 0.11825 0.02676 -0.0050332 -0.048007 -0.061537 0.0071186 0.040768 -0.018838 -0.046069 -0.055922 -0.08698 0.019839 0.048911 0.038289
464 -0.023923 -0.097473 -0.019639 -0.093704 -0.061101 -0.0015659 0.034164 0.10772 0.023632 -0.025379 -0.057618 -0.066528 -0.0099308 0.0058536 -0.034639 -0.029252 -0.061608 -0.095667 0.0107 0.058318 0.036109
465 -0.018603 -0.079579 -0.011641 -0.092009 -0.051273 0.0079436 0.03476 0.10679 0.040253 -0.001767 -0.045019 -0.069604 -0.0069174 0.034286 -0.013473 -0.032866 -0.04994 -0.085667 0.025914 0.05935 0.011641
466 -0.027836 -0.081065 -0.016357 -0.07761 -0.050004 0.0002168 0.037663 0.10439 0.02093 -0.0086831 -0.060173 -0.0679 -0.028604 0.029404 -0.018648 -0.034374 -0.058874 -0.080464 0.026637 0.069803 0.015092
467 -0.052145 -0.10425 -0.033761 -0.10669 -0.065773 -0.019542 0.0070853 0.066112 -0.009607 -0.032127 -0.075979 -0.085792 -0.029068 0.0014407 -0.020672 -0.047924 -0.074804 -0.10385 0.00014939 0.035083 0.039627
468 -0.031791 -0.082464 -0.010246 -0.081531 -0.057671 0.0047087 0.027926 0.09856 0.021414 -0.00092895 -0.05963 -0.082291 -0.0059625 0.04697 -0.011389 -0.029123 -0.059221 -0.082873 0.022092 0.06661 0.044053
469 -0.037358 -0.092534 -0.031304 -0.08529 -0.060656 -0.016526 0.018819 0.090242 0.0013281 -0.018142 -0.059332 -0.076857 -0.02677 0.021469 -0.010024 -0.049274 -0.058551 -0.087448 0.00071555 0.046631 0.0035932
470 -0.039496 -0.090435 -0.025355 -0.09203 -0.065087 -0.0087863 0.013608 0.093892 0.010458 -0.025583 -0.070558 -0.083446 -0.018232 0.024243 -0.013974 -0.036017 -0.064708 -0.080901 0.0026567 0.053659 0.03097
471 -0.049515 -0.10204 -0.037041 -0.097172 -0.063016 -0.0094011 0.011676 0.088006 0.004103 -0.012557 -0.076272 -0.092182 -0.021126 0.021267 -0.036322 -0.071135 -0.086122 -0.12014 -0.0067098 0.034179 0.00013261
472 -0.035753 -0.095594 -0.039787 -0.091053 -0.051257 -0.020494 0.0087962 0.079459 0.0044552 -0.012403 -0.063193 -0.092114 -0.035424 0.011729 -0.024487 -0.05113 -0.061214 -0.09941 0.0056368 0.048045 0.021384
473 -0.021427 -0.079252 -0.016772 -0.076895 -0.045594 -0.014485 0.025929 0.092556 0.017038 -0.00025866 -0.052617 -0.076936 -0.017389 0.049827 -0.0040895 -0.051263 -0.070662 -0.09066 0.013254 0.058228 0.023388
474 -0.034013 -0.086525 -0.029873 -0.087721 -0.053613 -0.024114 0.010321 0.085505 0.0055224 -0.019113 -0.072586 -0.10022 -0.022713 0.033788 -0.013973 -0.02342 -0.063069 -0.09024 0.016021 0.048833 0.028732
475 -0.040597 -0.10515 -0.039236 -0.10653 -0.073494 -0.030931 0.0012958 0.066945 0.0062632 -0.017204 -0.071959 -0.089691 -0.036148 0.015794 -0.031939 -0.028216 -0.070885 -0.095204 0.0047391 0.03983 0.012409
476 -0.054123 -0.10682 -0.051078 -0.11121 -0.076448 -0.026629 -0.015661 0.070433 -0.0027693 -0.044034 -0.097922 -0.123 -0.045152 0.0010264 -0.038262 -0.037461 -0.064638 -0.11046 -0.0022584 0.037518 -0.042815
477 -0.049906 -0.10422 -0.058539 -0.11056 -0.071976 -0.034047 -0.019942 0.076717 0.0034195 -0.05165 -0.078759 -0.098668 -0.032957 0.018284 -0.035984 -0.084321 -0.060754 -0.13395 -0.014673 0.030983 -0.038314
478 -0.020312 -0.07861 -0.031108 -0.08333 -0.047127 -0.014109 0.0071495 0.10051 0.028883 -0.020934 -0.059272 -0.089079 -0.016672 0.034631 -0.019577 -0.037149 -0.07845 -0.10391 0.024782 0.061778 -0.0092149
479 -0.043409 -0.10264 -0.033494 -0.091048 -0.05575 -0.030006 -0.012092 0.077269 0.0035431 -0.044927 -0.064885 -0.10848 -0.035976 0.020559 -0.017614 -0.018222 -0.076159 -0.090333 0.016355 0.047095 0.012547
480 -0.043946 -0.097956 -0.034468 -0.098717 -0.072185 -0.035181 -0.001504 0.080616 0.0081261 -0.047159 -0.079407 -0.10452 -0.032863 0.030471 -0.027531 -0.04782 -0.079992 -0.095789 0.0074656 0.049647 0.035146
481 -0.031782 -0.098071 -0.038256 -0.10518 -0.056276 -0.040759 -0.014522 0.072031 -0.0011187 -0.038561 -0.061783 -0.10612 -0.040864 0.022911 -0.023665 -0.055391 -0.075015 -0.099502 0.017303 0.043464 0.02421
482 -0.040212 -0.10188 -0.037764 -0.10024 -0.062904 -0.019034 -0.0007246 0.074235 0.01065 -0.030543 -0.081761 -0.098235 -0.039813 0.019999 -0.023127 -0.066503 -0.078822 -0.10219 0.012212 0.044314 0.025543
483 -0.03768 -0.093875 -0.03119 -0.11091 -0.05668 -0.021529 -0.0095748 0.072441 0.0063543 -0.040205 -0.068109 -0.092077 -0.012694 0.026861 -0.025581 -0.067387 -0.063786 -0.11382 0.027661 0.061606 0.0034102
484 -0.040907 -0.10386 -0.055387 -0.1092 -0.067537 -0.033355 -0.0073011 0.056309 -0.0074068 -0.034604 -0.079551 -0.10108 -0.035404 0.005628 -0.029325 -0.048987 -0.078422 -0.10863 0.0026236 0.031534 0.01406
485 -0.041827 -0.10293 -0.040185 -0.10211 -0.062199 -0.03195 -0.005893 0.078045 0.0061507 -0.02953 -0.062043 -0.095933 -0.033755 0.010673 -0.024479 -0.040891 -0.053515 -0.1076 0.010118 0.050375 -0.020358
486 -0.053734 -0.12025 -0.050739 -0.12621 -0.07653 -0.060383 -0.012941 0.047189 -0.023272 -0.059472 -0.097169 -0.12277 -0.068942 -0.011925 -0.049586 -0.084504 -0.090767 -0.12131 -0.012292 0.0098876 -0.064411
487 -0.021737 -0.089532 -0.032504 -0.1015 -0.044617 -0.028918 0.0080727 0.077682 0.012218 -0.041132 -0.066845 -0.096371 -0.03472 0.018639 -0.024702 -0.069117 -0.074126 -0.11466 0.019161 0.039134 -0.012802
488 -0.04089 -0.09612 -0.044712 -0.10541 -0.03613 -0.045169 -0.0096154 0.061559 0.0029827 -0.044499 -0.07529 -0.11843 -0.03462 0.026289 -0.027915 -0.039994 -0.088838 -0.11619 0.0074073 0.031746 -0.013477
489 -0.040362 -0.10146 -0.041848 -0.10027 -0.049953 -0.048862 -0.015277 0.05484 -0.00738 -0.047639 -0.07951 -0.094238 -0.035946 0.019142 -0.029845 -0.04943 -0.094644 -0.1118 0.016557 0.036508 -0.0043783
490 -0.043073 -0.10806 -0.049296 -0.11311 -0.039737 -0.041081 -0.010274 0.060231 -0.0058334 -0.053652 -0.071748 -0.10543 -0.036729 0.0031543 -0.025955 -0.038854 -0.074959 -0.10165 0.01953 0.039268 -0.041275
491 -0.058752 -0.1244 -0.059537 -0.11661 -0.059019 -0.063268 -0.030017 0.041712 -0.011661 -0.062651 -0.086307 -0.12432 -0.058636 -0.006238 -0.043174 -0.077683 -0.082583 -0.12866 -0.006688 0.016056 -0.043538
492 -0.059856 -0.10879 -0.053526 -0.11126 -0.058264 -0.05556 -0.024789 0.046519 -0.015269 -0.057585 -0.095382 -0.12163 -0.033498 -0.010769 -0.03499 -0.059721 -0.085298 -0.11536 -0.00085544 0.022743 -0.041651
493 -0.043844 -0.10765 -0.047357 -0.11571 -0.059192 -0.046604 -0.014 0.058395 0.00050342 -0.044619 -0.063514 -0.10377 -0.023827 0.0097923 -0.03916 -0.046202 -0.070208 -0.10812 0.0037882 0.050854 -0.031014
494 -0.064249 -0.12866 -0.056135 -0.12674 -0.088001 -0.059868 -0.025321 0.031417 -0.020995 -0.072582 -0.099086 -0.14026 -0.047029 -0.013951 -0.054756 -0.087888 -0.10257 -0.14287 -0.022401 0.020725 -0.064922
495 -0.061042 -0.12199 -0.055914 -0.12327 -0.074952 -0.061602 -0.022066 0.04321 -0.017077 -0.056855 -0.083847 -0.13331 -0.037692 -0.0021764 -0.036024 -0.071677 -0.079987 -0.12615 -0.011064 0.035069 -0.030768
496 -0.049464 -0.11506 -0.060887 -0.1108 -0.069042 -0.056224 -0.032001 0.041704 -0.01462 -0.058763 -0.090553 -0.12573 -0.038228 0.0063084 -0.035077 -0.057598 -0.082989 -0.13774 0.0042773 0.039824 -0.046967
497 -0.058796 -0.13418 -0.056065 -0.12207 -0.082577 -0.064746 -0.019927 0.027756 -0.0079115 -0.075202 -0.090085 -0.12696 -0.051486 -0.022746 -0.05495 -0.079108 -0.09943 -0.13168 -0.016714 0.019363 -0.042245
498 -0.043881 -0.12689 -0.065479 -0.11521 -0.08025 -0.06692 -0.033461 0.042571 -0.018148 -0.070256 -0.09783 -0.12623 -0.047791 -0.0059803 -0.031728 -0.077691 -0.092905 -0.12682 -0.017081 0.026764 -0.048546
499 -0.057198 -0.11062 -0.054613 -0.11998 -0.071601 -0.059898 -0.043789 0.037623 -0.0051365 -0.049415 -0.086221 -0.11779 -0.044263 -0.013989 -0.033464 -0.030188 -0.073481 -0.12763 -0.016485 0.028758 -0.010937
500 -0.045645 -0.12067 -0.053923 -0.11915 -0.070009 -0.055457 -0.025768 0.04745 -0.0013626 -0.060801 -0.081205 -0.1104 -0.04146 -0.019646 -0.045264 -0.04866 -0.090351 -0.13454 -0.010556 0.032199 -0.066755
501 -0.036301 -0.10206 -0.055725 -0.10231 -0.0709 -0.067207 -0.032345 0.045438 0.012614 -0.042988 -0.080925 -0.12904 -0.045977 0.0058734 -0.022822 -0.065784 -0.087657 -0.12688 -0.004699 0.016842 -0.03671
502 -0.045471 -0.10205 -0.0457 -0.095768 -0.067229 -0.056084 -0.027715 0.035139 0.011092 -0.043984 -0.075747 -0.11911 -0.021579 0.019875 -0.012445 -0.033007 -0.076899 -0.11531 0.011194 0.033333 -0.0038569
503 -0.080207 -0.14203 -0.083711 -0.12702 -0.096354 -0.088072 -0.063258 -0.0065032 -0.034514 -0.081314 -0.11185 -0.15361 -0.065041 -0.034699 -0.052649 -0.097356 -0.096636 -0.14825 -0.023664 -0.0046587 -0.064533
504 -0.052462 -0.12269 -0.060037 -0.10214 -0.076889 -0.068619 -0.034867 0.029572 -0.0070041 -0.061839 -0.070306 -0.11877 -0.03625 -0.0090746 -0.024465 -0.09707 -0.087742 -0.12257 -0.013695 0.012017 -0.0521
505 -0.059302 -0.13873 -0.058728 -0.12023 -0.088714 -0.073585 -0.060961 0.012018 -0.01943 -0.082065 -0.087274 -0.13436 -0.04621 -0.0082544 -0.047839 -0.077317 -0.098606 -0.14142 -0.019729 0.014317 -0.066386
506 -0.049548 -0.11654 -0.062675 -0.1076 -0.080872 -0.083066 -0.055182 0.030955 -0.0067836 -0.065515 -0.084584 -0.12615 -0.035959 -0.0010978 -0.032122 -0.051448 -0.076424 -0.13798 -0.017238 0.018028 -0.040636
507 -0.075161 -0.13611 -0.074182 -0.11093 -0.094905 -0.07733 -0.065659 0.0053284 -0.027289 -0.08597 -0.099259 -0.14709 -0.040777 -0.0046545 -0.047243 -0.078484 -0.09773 -0.12645 -0.028153 0.00070263 -0.054774
508 -0.058869 -0.11917 -0.068176 -0.11772 -0.082897 -0.08299 -0.065006 0.016647 -0.013213 -0.067271 -0.07946 -0.12102 -0.034956 0.011759 -0.042864 -0.05855 -0.096497 -0.14697 -0.014666 0.01111 -0.091519
509 -0.058429 -0.12487 -0.06917 -0.11409 -0.084306 -0.090823 -0.070648 0.021317 -0.020667 -0.072979 -0.09236 -0.12545 -0.045164 -0.0056123 -0.040469 -0.085621 -0.080632 -0.14666 -0.032128 0.0020672 -0.078048
510 -0.048627 -0.12514 -0.058626 -0.10216 -0.073211 -0.081998 -0.048925 0.023859 0.0072074 -0.060618 -0.067437 -0.121 -0.036436 -0.00032443 -0.02747 -0.042964 -0.073864 -0.11673 -0.0084766 0.022167 -0.064707
511 -0.059119 -0.13743 -0.078555 -0.12639 -0.10507 -0.084525 -0.06808 0.0079383 -0.024885 -0.082066 -0.099837 -0.13112 -0.038882 -0.018303 -0.053014 -0.088155 -0.11314 -0.14295 -0.030866 -0.013378 -0.079717
512 -0.062487 -0.13626 -0.080148 -0.11707 -0.09143 -0.09541 -0.067056 0.004979 -0.037372 -0.089872 -0.095725 -0.13785 -0.057734 -0.02877 -0.045521 -0.069508 -0.091457 -0.14028 -0.0204 0.0020595 -0.04877
513 -0.056645 -0.11876 -0.064343 -0.10887 -0.076385 -0.067193 -0.062032 0.024668 -0.016803 -0.074652 -0.073968 -0.12295 -0.046242 -0.013546 -0.026835 -0.074012 -0.076481 -0.1408 -0.00024351 0.013411 -0.045999
514 -0.05775 -0.13248 -0.068559 -0.10321 -0.090764 -0.097762 -0.065286 0.0052177 -0.029993 -0.084986 -0.10248 -0.12948 -0.051116 -0.019588 -0.038091 -0.082018 -0.090535 -0.14876 -0.006625 0.008467 -0.027519
515 -0.056485 -0.11837 -0.06204 -0.097163 -0.081118 -0.084905 -0.069251 0.017407 -0.020957 -0.070449 -0.092668 -0.14532 -0.040781 -0.010008 -0.041461 -0.058829 -0.083807 -0.13355 0.0037949 0.0086764 -0.056078
516 -0.05921 -0.1233 -0.063071 -0.10996 -0.080262 -0.085438 -0.068678 0.013091 -0.021468 -0.087443 -0.10372 -0.13447 -0.049876 -0.023203 -0.048301 -0.079211 -0.080798 -0.13954 0.0024721 0.012999 -0.064508
517 -0.058266 -0.1231 -0.062803 -0.10659 -0.093646 -0.081112 -0.06761 0.0064302 -0.028149 -0.073609 -0.079643 -0.13268 -0.0675 -0.024892 -0.046919 -0.06404 -0.083279 -0.13189 0.00043237 0.023423 -0.023056
518 -0.067936 -0.12854 -0.072551 -0.11298 -0.091262 -0.084858 -0.079355 -0.0023704 -0.035186 -0.093477 -0.10475 -0.15805 -0.058878 -0.0057392 -0.045374 -0.065743 -0.10276 -0.15462 -0.011544 -0.0034544 -0.044796
519 -0.075331 -0.15582 -0.084159 -0.12406 -0.086491 -0.10091 -0.10108 -0.012672 -0.050122 -0.10445 -0.11023 -0.17768 -0.086986 -0.037847 -0.05428 -0.084827 -0.099708 -0.16044 -0.017435 0.0019958 -0.049456
520 -0.064232 -0.12708 -0.081328 -0.11759 -0.099171 -0.10769 -0.084911 -0.0067811 -0.042728 -0.099857 -0.1003 -0.1433 -0.0667 -0.022425 -0.051252 -0.097984 -0.07387 -0.15762 -0.018196 0.015071 -0.058974
521 -0.086163 -0.15171 -0.096906 -0.13553 -0.11753 -0.12475 -0.11116 -0.031453 -0.068468 -0.11206 -0.12187 -0.16656 -0.083797 -0.040107 -0.084158 -0.10005 -0.12837 -0.1748 -0.042564 -0.016054 -0.10942
522 -0.080664 -0.15028 -0.084987 -0.12949 -0.11028 -0.10826 -0.10591 -0.034793 -0.063813 -0.10327 -0.10919 -0.15801 -0.088217 -0.045828 -0.074716 -0.11556 -0.082912 -0.16998 -0.042375 -0.012784 -0.092863
523 -0.060292 -0.12388 -0.059776 -0.10216 -0.086007 -0.09583 -0.082857 -0.0019165 -0.042751 -0.072324 -0.088681 -0.13658 -0.065086 -0.012027 -0.030774 -0.060142 -0.065072 -0.1393 -0.010059 0.017549 -0.060665
524 -0.078844 -0.14734 -0.082023 -0.11396 -0.09103 -0.10668 -0.096549 -0.010885 -0.041142 -0.10117 -0.10604 -0.14887 -0.077196 -0.047162 -0.059424 -0.08371 -0.066142 -0.15052 -0.019245 0.0077559 -0.065473
525 -0.062341 -0.1403 -0.076569 -0.10604 -0.099972 -0.113 -0.10418 -0.01839 -0.041402 -0.082893 -0.10594 -0.16183 -0.074092 -0.029965 -0.058536 -0.090388 -0.067308 -0.1709 -0.024179 0.01254 -0.04002
526 -0.06764 -0.14098 -0.083165 -0.13104 -0.10021 -0.12306 -0.11142 -0.028056 -0.060545 -0.1025 -0.11008 -0.16973 -0.084233 -0.052807 -0.062358 -0.077809 -0.095136 -0.15697 -0.031064 -0.0029069 -0.075421
527 -0.059403 -0.13111 -0.073827 -0.11514 -0.096062 -0.099831 -0.096801 -0.006313 -0.036004 -0.086561 -0.086197 -0.15427 -0.07759 -0.017314 -0.050364 -0.085266 -0.069634 -0.15299 -0.019036 0.01798 -0.061312
528 -0.04896 -0.12375 -0.068328 -0.10175 -0.07747 -0.094556 -0.083587 -0.0057961 -0.040651 -0.076287 -0.084759 -0.14181 -0.057316 -0.016404 -0.031416 -0.064016 -0.080283 -0.15297 -0.0067808 0.029064 -0.052528
529 -0.047956 -0.12948 -0.071524 -0.11071 -0.091075 -0.10953 -0.10159 -0.0089766 -0.033896 -0.065974 -0.093905 -0.14639 -0.076853 -0.012613 -0.055632 -0.091641 -0.076865 -0.15632 -0.018271 0.031261 -0.075
530 -0.061343 -0.12877 -0.071232 -0.1199 -0.098669 -0.10925 -0.10958 -0.020548 -0.055025 -0.08787 -0.089637 -0.14894 -0.082692 -0.025413 -0.047449 -0.099732 -0.060961 -0.15188 -0.043262 0.015657 -0.05523
531 -0.071739 -0.13672 -0.092008 -0.12057 -0.10095 -0.1178 -0.1073 -0.036049 -0.048481 -0.1005 -0.098073 -0.14688 -0.075242 -0.029103 -0.063795 -0.10991 -0.069231 -0.16114 -0.021029 0.0068162 -0.066367
532 -0.079484 -0.14835 -0.093327 -0.12048 -0.11144 -0.12562 -0.10693 -0.031093 -0.069379 -0.099125 -0.10248 -0.15916 -0.08138 -0.033779 -0.068827 -0.093994 -0.095158 -0.16947 -0.041518 -0.012496 -0.07659
533 -0.060316 -0.13792 -0.073906 -0.10415 -0.089023 -0.10548 -0.093538 -0.021656 -0.054651 -0.084099 -0.096061 -0.15356 -0.066256 -0.016107 -0.052566 -0.069951 -0.061975 -0.15994 -0.033192 0.0027293 -0.039668
534 -0.076689 -0.14413 -0.082141 -0.12647 -0.099029 -0.11832 -0.1093 -0.033184 -0.077806 -0.095815 -0.1128 -0.16526 -0.080949 -0.033205 -0.065267 -0.06661 -0.089653 -0.15109 -0.038202 -0.0060714 -0.073959
535 -0.086894 -0.16172 -0.10061 -0.11729 -0.11717 -0.13084 -0.12879 -0.045846 -0.085512 -0.11175 -0.12666 -0.16529 -0.10064 -0.028514 -0.077178 -0.11312 -0.088402 -0.15818 -0.050686 -0.012586 -0.080731
536 -0.077531 -0.16055 -0.086978 -0.11775 -0.11555 -0.1377 -0.13215 -0.052493 -0.077356 -0.10934 -0.1131 -0.16395 -0.09793 -0.053597 -0.062042 -0.10336 -0.07861 -0.16739 -0.046642 0.0087625 -0.057454
537 -0.064935 -0.14823 -0.09456 -0.11649 -0.10232 -0.11828 -0.11658 -0.046185 -0.073494 -0.10344 -0.10148 -0.14814 -0.081837 -0.034597 -0.05284 -0.083608 -0.071762 -0.16734 -0.035911 0.0066304 -0.069722
538 -0.065647 -0.14152 -0.082252 -0.11099 -0.089905 -0.11193 -0.10463 -0.034038 -0.066029 -0.095101 -0.093231 -0.15835 -0.087658 -0.034032 -0.059571 -0.093711 -0.054815 -0.1681 -0.037649 0.015775 -0.060306
539 -0.068716 -0.15676 -0.098532 -0.13331 -0.10942 -0.13265 -0.12854 -0.047701 -0.072533 -0.098027 -0.098229 -0.16957 -0.09539 -0.058247 -0.071292 -0.10718 -0.07639 -0.17603 -0.047772 -0.010466 -0.11509
540 -0.072221 -0.14374 -0.097261 -0.12512 -0.11378 -0.12457 -0.11216 -0.048842 -0.074231 -0.092934 -0.11569 -0.16062 -0.07869 -0.044438 -0.048212 -0.10358 -0.08822 -0.17863 -0.039902 0.0058872 -0.074037
541 -0.081177 -0.15568 -0.10194 -0.13248 -0.11638 -0.12247 -0.12714 -0.049909 -0.067315 -0.11067 -0.11619 -0.18214 -0.0874 -0.03047 -0.067947 -0.10199 -0.096295 -0.17957 -0.046896 -0.0090998 -0.092155
542 -0.071625 -0.14101 -0.097746 -0.12788 -0.10632 -0.13013 -0.10946 -0.033423 -0.07085 -0.091041 -0.11026 -0.15559 -0.075972 -0.040712 -0.069679 -0.10964 -0.082622 -0.14773 -0.044473 0.00994 -0.059557
543 -0.082815 -0.14975 -0.098274 -0.12798 -0.10352 -0.12592 -0.1212 -0.052066 -0.090862 -0.10148 -0.10966 -0.17499 -0.074924 -0.02442 -0.06325 -0.092267 -0.095426 -0.16283 -0.041658 0.0078291 -0.074692
544 -0.075955 -0.14285 -0.10154 -0.12925 -0.11226 -0.12617 -0.11445 -0.051171 -0.081397 -0.098483 -0.10232 -0.17465 -0.07656 -0.020481 -0.066409 -0.082683 -0.10079 -0.17217 -0.040952 0.0064785 -0.070859
545 -0.080386 -0.15328 -0.10461 -0.13583 -0.11475 -0.13868 -0.13489 -0.055651 -0.092665 -0.099077 -0.11286 -0.18622 -0.10318 -0.04088 -0.090204 -0.098826 -0.092373 -0.18137 -0.042629 -0.018028 -0.090211
546 -0.073648 -0.14416 -0.080956 -0.10992 -0.11032 -0.13405 -0.11837 -0.04305 -0.078716 -0.096516 -0.11167 -0.16118 -0.091214 -0.013392 -0.054298 -0.10737 -0.087272 -0.17171 -0.029166 -0.0014773 -0.038676
547 -0.076867 -0.1425 -0.084066 -0.11977 -0.10775 -0.11224 -0.11904 -0.056478 -0.084323 -0.10969 -0.10304 -0.16696 -0.085021 -0.041822 -0.061326 -0.10766 -0.081424 -0.18048 -0.052958 -0.0060865 -0.053676
548 -0.052219 -0.12555 -0.072148 -0.10992 -0.096744 -0.11063 -0.10656 -0.035097 -0.067529 -0.070989 -0.079398 -0.13872 -0.05993 -0.0066852 -0.039317 -0.06701 -0.079132 -0.15446 -0.02579 0.0086246 -0.042143
549 -0.064926 -0.14102 -0.082318 -0.1125 -0.10167 -0.12983 -0.1101 -0.038361 -0.079403 -0.098073 -0.098881 -0.15305 -0.070625 -0.02459 -0.041308 -0.095537 -0.057255 -0.16311 -0.037777 0.0041053 -0.088911
550 -0.082851 -0.14289 -0.10114 -0.12011 -0.11676 -0.13531 -0.13108 -0.050289 -0.088731 -0.11379 -0.11332 -0.1744 -0.09137 -0.047741 -0.069603 -0.095058 -0.0759 -0.1819 -0.044982 -0.014009 -0.076395
551 -0.08966 -0.16999 -0.12697 -0.14777 -0.13831 -0.14599 -0.14896 -0.071296 -0.11217 -0.12771 -0.12826 -0.18799 -0.091563 -0.072213 -0.097658 -0.11762 -0.097638 -0.20424 -0.062812 -0.046962 -0.086846
552 -0.084154 -0.15954 -0.10542 -0.12754 -0.13746 -0.14294 -0.13566 -0.057393 -0.083083 -0.11009 -0.11124 -0.1935 -0.062683 -0.04573 -0.064757 -0.095692 -0.068084 -0.18221 -0.050152 -0.029432 -0.085774
553 -0.085697 -0.16148 -0.11138 -0.12884 -0.13069 -0.14672 -0.13477 -0.063133 -0.096525 -0.10994 -0.1261 -0.18113 -0.083436 -0.050353 -0.079626 -0.11316 -0.090257 -0.1857 -0.055556 -0.030995 -0.10589
554 -0.095992 -0.16624 -0.11086 -0.13259 -0.13949 -0.13862 -0.14714 -0.066077 -0.10908 -0.12528 -0.11726 -0.17755 -0.084748 -0.061363 -0.089642 -0.12659 -0.08519 -0.20105 -0.058636 -0.045758 -0.12527
555 -0.071878 -0.13725 -0.098542 -0.11083 -0.1112 -0.12748 -0.11501 -0.049475 -0.088366 -0.1021 -0.10863 -0.1742 -0.074789 -0.024476 -0.055473 -0.04432 -0.062901 -0.17156 -0.036465 -0.020308 -0.084382
556 -0.067907 -0.1426 -0.09285 -0.12343 -0.10032 -0.12927 -0.11978 -0.047399 -0.08195 -0.099391 -0.08463 -0.15415 -0.060777 -0.044418 -0.060397 -0.11166 -0.072028 -0.16664 -0.042067 -0.026576 -0.071005
557 -0.084931 -0.15249 -0.11073 -0.13451 -0.12402 -0.14474 -0.14234 -0.071449 -0.11485 -0.12051 -0.12006 -0.17241 -0.089799 -0.049095 -0.07462 -0.10399 -0.098427 -0.20668 -0.054707 -0.039772 -0.097053
558 -0.086254 -0.15895 -0.093267 -0.12177 -0.11571 -0.14098 -0.14366 -0.057534 -0.096232 -0.11722 -0.11272 -0.18117 -0.10284 -0.069201 -0.07584 -0.098772 -0.094199 -0.20177 -0.052566 -0.045967 -0.10137
559 -0.066004 -0.13724 -0.086057 -0.12538 -0.10935 -0.13105 -0.12386 -0.047881 -0.073448 -0.099121 -0.10341 -0.16786 -0.08169 -0.029092 -0.051596 -0.07539 -0.065951 -0.16308 -0.03329 -0.026645 -0.10205
560 -0.073953 -0.15004 -0.089767 -0.12724 -0.12478 -0.13482 -0.13279 -0.057673 -0.10365 -0.10761 -0.10284 -0.15703 -0.077439 -0.040286 -0.062073 -0.085165 -0.065306 -0.16833 -0.047912 -0.039455 -0.073385
561 -0.096764 -0.16525 -0.10414 -0.13974 -0.12124 -0.15687 -0.13905 -0.056349 -0.10714 -0.127 -0.12551 -0.18524 -0.092293 -0.048865 -0.084445 -0.10809 -0.10703 -0.19749 -0.061863 -0.047924 -0.10345
562 -0.09298 -0.16445 -0.11343 -0.14716 -0.129 -0.15601 -0.14835 -0.070762 -0.11262 -0.12949 -0.12232 -0.19004 -0.11043 -0.060964 -0.07963 -0.11239 -0.088106 -0.20409 -0.066641 -0.047736 -0.093397
563 -0.075617 -0.14792 -0.099492 -0.12236 -0.11493 -0.15305 -0.13052 -0.063876 -0.1091 -0.11084 -0.10594 -0.17849 -0.089079 -0.047771 -0.063315 -0.11492 -0.076101 -0.18387 -0.04673 -0.04267 -0.084712
564 -0.084508 -0.16127 -0.12486 -0.14679 -0.12669 -0.16274 -0.13635 -0.061197 -0.1013 -0.12194 -0.11184 -0.18342 -0.1057 -0.051782 -0.087249 -0.11326 -0.10371 -0.19554 -0.053069 -0.046986 -0.093684
565 -0.088802 -0.15704 -0.11037 -0.15518 -0.11462 -0.14138 -0.14278 -0.055726 -0.10138 -0.11173 -0.11312 -0.17793 -0.097472 -0.042349 -0.076167 -0.11233 -0.098365 -0.2091 -0.055326 -0.037059 -0.10627
566 -0.084383 -0.16127 -0.12034 -0.14854 -0.1282 -0.1614 -0.14479 -0.071963 -0.11358 -0.12763 -0.11041 -0.19958 -0.10359 -0.058543 -0.092569 -0.11678 -0.084843 -0.19841 -0.051734 -0.045718 -0.11398
567 -0.07101 -0.14685 -0.10289 -0.12496 -0.10442 -0.15066 -0.12334 -0.04861 -0.10154 -0.10517 -0.094382 -0.17051 -0.075496 -0.031883 -0.056724 -0.10378 -0.078376 -0.18425 -0.044176 -0.02798 -0.057456
568 -0.06518 -0.14169 -0.099148 -0.131 -0.10056 -0.14172 -0.11818 -0.055033 -0.084457 -0.099164 -0.098916 -0.17096 -0.081977 -0.039733 -0.070052 -0.08654 -0.076329 -0.18737 -0.038559 -0.031651 -0.11905
569 -0.08659 -0.15136 -0.11032 -0.14468 -0.11972 -0.15888 -0.14448 -0.064018 -0.11484 -0.12483 -0.10924 -0.18249 -0.093538 -0.041483 -0.060199 -0.08494 -0.091276 -0.18218 -0.048804 -0.040784 -0.098927
570 -0.09218 -0.14782 -0.097884 -0.12129 -0.10986 -0.14059 -0.12666 -0.054379 -0.093461 -0.10795 -0.10781 -0.17842 -0.086724 -0.031591 -0.071879 -0.099322 -0.086754 -0.18041 -0.037071 -0.029437 -0.10311
571 -0.08457 -0.15365 -0.11555 -0.13562 -0.13316 -0.14898 -0.14511 -0.062151 -0.10478 -0.12035 -0.11717 -0.20593 -0.10459 -0.049302 -0.070358 -0.089045 -0.11295 -0.19706 -0.05582 -0.058643 -0.10643
572 -0.08294 -0.15263 -0.11008 -0.1408 -0.11436 -0.15733 -0.13112 -0.059275 -0.096141 -0.12148 -0.10033 -0.17003 -0.095956 -0.05169 -0.074768 -0.1068 -0.095733 -0.18442 -0.056374 -0.042284 -0.074928
573 -0.083917 -0.13728 -0.096774 -0.11441 -0.10678 -0.15077 -0.13223 -0.053512 -0.093222 -0.11372 -0.0979 -0.18154 -0.092611 -0.04203 -0.053185 -0.085019 -0.073805 -0.18031 -0.041082 -0.03514 -0.080321
574 -0.078089 -0.12864 -0.092486 -0.12777 -0.10923 -0.15122 -0.13099 -0.055803 -0.086499 -0.12385 -0.10674 -0.18946 -0.083393 -0.040739 -0.059553 -0.088801 -0.080446 -0.19339 -0.05081 -0.0092616 -0.089654
575 -0.095451 -0.15368 -0.11529 -0.14469 -0.12411 -0.16544 -0.15306 -0.073275 -0.11927 -0.1308 -0.099897 -0.19172 -0.11786 -0.071688 -0.082341 -0.13277 -0.12574 -0.2014 -0.055418 -0.048944 -0.086779
576 -0.072814 -0.14574 -0.099503 -0.11873 -0.11694 -0.16211 -0.13287 -0.054657 -0.093181 -0.10676 -0.094294 -0.18466 -0.085909 -0.043355 -0.062019 -0.11593 -0.089736 -0.18312 -0.04204 -0.022099 -0.096105
577 -0.096065 -0.16137 -0.11184 -0.14646 -0.13223 -0.15882 -0.14753 -0.060688 -0.11966 -0.1254 -0.11026 -0.19699 -0.12324 -0.068271 -0.082172 -0.10086 -0.094174 -0.20335 -0.068576 -0.057817 -0.098986
578 -0.097694 -0.16417 -0.117 -0.15536 -0.14201 -0.17516 -0.1529 -0.058537 -0.11492 -0.13658 -0.12102 -0.20651 -0.1161 -0.071876 -0.083602 -0.14073 -0.11997 -0.22195 -0.059138 -0.059239 -0.11302
579 -0.081115 -0.14308 -0.10777 -0.10983 -0.12132 -0.15736 -0.14463 -0.050655 -0.11434 -0.12656 -0.098377 -0.16985 -0.098826 -0.047534 -0.067217 -0.10388 -0.1132 -0.21556 -0.054485 -0.04507 -0.098718
580 -0.086742 -0.15621 -0.10806 -0.13102 -0.13125 -0.17183 -0.15283 -0.059062 -0.1232 -0.1443 -0.10429 -0.19812 -0.11709 -0.064884 -0.092143 -0.097019 -0.1259 -0.21324 -0.059406 -0.057749 -0.096504
581 -0.086958 -0.15475 -0.11656 -0.12827 -0.12271 -0.16938 -0.15214 -0.080509 -0.12065 -0.14036 -0.11809 -0.19684 -0.11352 -0.058331 -0.078461 -0.10445 -0.093126 -0.20544 -0.059133 -0.045251 -0.090844
582 -0.072378 -0.13981 -0.089329 -0.11326 -0.11429 -0.15077 -0.13252 -0.039074 -0.094197 -0.11561 -0.09295 -0.17553 -0.083127 -0.032043 -0.057693 -0.092683 -0.094437 -0.18014 -0.033563 -0.029282 -0.097258
583 -0.092323 -0.15822 -0.10922 -0.1216 -0.12953 -0.1687 -0.16499 -0.05797 -0.11608 -0.13415 -0.1032 -0.18998 -0.11391 -0.063221 -0.079323 -0.10966 -0.12264 -0.20153 -0.049664 -0.040344 -0.076712
584 -0.079842 -0.16449 -0.10661 -0.12906 -0.12955 -0.16524 -0.15541 -0.055532 -0.10174 -0.1354 -0.10849 -0.19477 -0.12115 -0.050766 -0.079048 -0.10144 -0.11603 -0.20519 -0.053288 -0.046211 -0.074468
585 -0.11364 -0.17961 -0.13204 -0.14146 -0.14152 -0.1862 -0.17563 -0.083213 -0.14052 -0.1451 -0.13558 -0.21005 -0.13646 -0.076766 -0.10402 -0.13597 -0.14287 -0.22046 -0.076272 -0.070027 -0.11515
586 -0.076209 -0.14355 -0.09887 -0.11388 -0.11033 -0.15949 -0.13809 -0.048734 -0.10295 -0.12215 -0.096152 -0.17518 -0.10828 -0.036923 -0.060471 -0.092092 -0.099093 -0.18109 -0.047083 -0.041423 -0.049611
587 -0.083075 -0.15741 -0.10719 -0.13148 -0.12755 -0.17974 -0.15157 -0.069344 -0.1236 -0.13089 -0.10595 -0.18044 -0.10183 -0.041054 -0.081498 -0.13201 -0.11283 -0.22636 -0.060065 -0.051397 -0.099786
588 -0.081738 -0.16393 -0.11231 -0.12256 -0.12521 -0.16575 -0.14634 -0.080105 -0.12095 -0.13333 -0.11172 -0.1899 -0.10103 -0.063862 -0.078083 -0.14619 -0.11213 -0.2238 -0.067349 -0.053305 -0.088431
589 -0.086611 -0.16384 -0.11424 -0.12577 -0.13065 -0.17278 -0.15259 -0.058768 -0.11486 -0.12574 -0.1007 -0.2023 -0.11554 -0.061072 -0.084429 -0.14884 -0.12133 -0.21074 -0.061374 -0.062884 -0.082482
590 -0.094902 -0.18408 -0.1236 -0.14834 -0.1468 -0.18312 -0.17294 -0.08675 -0.13928 -0.13862 -0.12709 -0.20761 -0.13204 -0.077068 -0.095117 -0.13331 -0.13102 -0.2255 -0.080913 -0.054279 -0.12208
591 -0.081107 -0.16794 -0.10318 -0.12913 -0.13907 -0.17988 -0.15731 -0.066327 -0.1303 -0.12733 -0.099446 -0.19755 -0.11965 -0.061885 -0.078876 -0.13371 -0.12141 -0.2033 -0.068209 -0.055874 -0.075708
592 -0.066212 -0.14976 -0.095703 -0.11409 -0.10675 -0.16597 -0.14937 -0.056622 -0.11022 -0.12307 -0.077445 -0.16229 -0.10574 -0.0442 -0.055295 -0.10463 -0.10817 -0.19436 -0.054942 -0.033984 -0.10308
593 -0.060349 -0.14899 -0.097308 -0.10642 -0.11487 -0.15577 -0.14341 -0.058 -0.11279 -0.10774 -0.077624 -0.17284 -0.094386 -0.047397 -0.056689 -0.12555 -0.1006 -0.18891 -0.037141 -0.035968 -0.037456
594 -0.066275 -0.15609 -0.099398 -0.10639 -0.12855 -0.16826 -0.14397 -0.062795 -0.10552 -0.12063 -0.082379 -0.1788 -0.096256 -0.059478 -0.071224 -0.093936 -0.10071 -0.19821 -0.052952 -0.037565 -0.069728
595 -0.075491 -0.1616 -0.099285 -0.12663 -0.14025 -0.174 -0.15706 -0.064141 -0.12444 -0.13403 -0.10371 -0.18913 -0.094239 -0.058177 -0.07929 -0.11414 -0.12447 -0.22315 -0.072074 -0.0451 -0.059805
596 -0.075198 -0.16095 -0.094662 -0.10833 -0.12866 -0.1639 -0.16674 -0.065724 -0.11391 -0.11979 -0.083862 -0.18347 -0.1038 -0.053094 -0.070914 -0.10178 -0.095706 -0.21294 -0.052389 -0.047064 -0.042897
597 -0.073898 -0.14821 -0.092986 -0.11497 -0.13029 -0.16366 -0.14176 -0.056936 -0.11119 -0.12174 -0.085355 -0.17429 -0.094271 -0.059336 -0.062112 -0.10619 -0.1057 -0.20787 -0.059802 -0.038872 -0.084859
598 -0.094578 -0.1688 -0.11513 -0.13169 -0.14428 -0.16478 -0.17309 -0.070514 -0.13683 -0.13517 -0.093945 -0.19996 -0.097782 -0.058731 -0.084071 -0.12499 -0.12354 -0.20836 -0.072514 -0.074606 -0.12165
599 -0.068948 -0.1574 -0.10815 -0.11022 -0.13473 -0.16302 -0.15206 -0.067109 -0.10266 -0.12541 -0.081561 -0.18431 -0.098979 -0.05522 -0.062376 -0.1114 -0.10406 -0.16879 -0.057081 -0.051741 -0.090425
600 -0.076219 -0.15692 -0.11868 -0.12252 -0.13458 -0.16331 -0.15649 -0.067931 -0.12933 -0.12758 -0.090948 -0.19247 -0.10549 -0.047652 -0.043557 -0.11391 -0.11219 -0.088089 -0.05714 -0.072283 -0.062563
601 -0.079016 -0.1561 -0.10918 -0.11354 -0.13252 -0.168 -0.14946 -0.076942 -0.11975 -0.13721 -0.084626 -0.19002 -0.11915 -0.036443 -0.047434 -0.12374 -0.11899 -0.13179 -0.067947 -0.06265 -0.086297
602 -0.085342 -0.16922 -0.11485 -0.12578 -0.14363 -0.18414 -0.15637 -0.080325 -0.13364 -0.13217 -0.091362 -0.19416 -0.11459 -0.062525 -0.061351 -0.12551 -0.11925 -0.14875 -0.08363 -0.073223 -0.073833
603 -0.073598 -0.13173 -0.089788 -0.10602 -0.12319 -0.15562 -0.14918 -0.048808 -0.11088 -0.10767 -0.063899 -0.17588 -0.073178 -0.033681 -0.017135 -0.10745 -0.10702 -0.14707 -0.057766 -0.04459 -0.080308
604 -0.071659 -0.1474 -0.098104 -0.10543 -0.11647 -0.14337 -0.1493 -0.055478 -0.10507 -0.10749 -0.070171 -0.17971 -0.087001 -0.03572 -0.033453 -0.10246 -0.13333 -0.11829 -0.056414 -0.049488 -0.060484
605 -0.075881 -0.15202 -0.10668 -0.10506 -0.12556 -0.16232 -0.1477 -0.058132 -0.12382 -0.11579 -0.084006 -0.17464 -0.10397 -0.062565 -0.040608 -0.11488 -0.1284 -0.12741 -0.060599 -0.040776 -0.080321
606 -0.063792 -0.14143 -0.10472 -0.10321 -0.11351 -0.14885 -0.13616 -0.052102 -0.10356 -0.10056 -0.076747 -0.17651 -0.084435 -0.040454 -0.035049 -0.11474 -0.10147 -0.10314 -0.06185 -0.038211 -0.060619
607 -0.079713 -0.15101 -0.1138 -0.11298 -0.12585 -0.16672 -0.14327 -0.053862 -0.1247 -0.10297 -0.090241 -0.17149 -0.092141 -0.052071 -0.042099 -0.12888 -0.11121 -0.094235 -0.056307 -0.056721 -0.059453
608 -0.070757 -0.14559 -0.116 -0.10774 -0.12397 -0.17174 -0.14698 -0.057562 -0.12284 -0.10628 -0.081254 -0.17125 -0.090363 -0.050943 -0.038317 -0.10665 -0.12095 -0.067018 -0.059719 -0.049338 -0.061782
609 -0.069833 -0.15076 -0.1076 -0.10363 -0.11979 -0.16448 -0.14839 -0.059197 -0.12499 -0.12893 -0.075512 -0.16312 -0.090787 -0.052984 -0.032137 -0.11083 -0.11286 -0.077456 -0.058881 -0.052953 -0.073193
610 -0.065528 -0.14029 -0.10465 -0.10085 -0.12449 -0.16244 -0.14242 -0.057147 -0.11846 -0.10247 -0.060409 -0.15362 -0.084876 -0.03266 -0.035379 -0.13391 -0.11147 -0.090459 -0.066407 -0.045087 -0.067298
611 -0.091032 -0.15936 -0.13192 -0.12526 -0.13077 -0.1737 -0.15447 -0.080634 -0.1339 -0.13472 -0.083444 -0.16073 -0.11841 -0.073239 -0.069318 -0.13114 -0.1302 -0.12848 -0.089943 -0.071334 -0.11282
612 -0.062328 -0.14557 -0.11779 -0.11722 -0.13083 -0.17158 -0.15282 -0.063976 -0.12797 -0.10517 -0.084722 -0.15541 -0.093876 -0.055237 -0.055185 -0.09089 -0.11441 -0.11803 -0.075855 -0.067626 -0.060096
613 -0.05188 -0.13418 -0.088348 -0.10095 -0.11857 -0.15612 -0.14767 -0.057334 -0.11523 -0.099443 -0.065931 -0.14791 -0.09308 -0.052178 -0.041785 -0.1087 -0.099684 -0.11082 -0.053535 -0.047669 -0.062466
614 -0.077897 -0.14996 -0.1228 -0.11505 -0.13226 -0.18052 -0.16239 -0.071802 -0.13841 -0.11705 -0.098803 -0.15672 -0.11692 -0.060067 -0.050672 -0.11022 -0.1305 -0.13172 -0.079748 -0.055795 -0.089569
615 -0.070656 -0.14528 -0.11126 -0.11962 -0.12392 -0.16919 -0.15257 -0.067742 -0.11894 -0.11775 -0.079147 -0.16246 -0.095448 -0.057647 -0.060898 -0.11302 -0.1336 -0.15507 -0.078863 -0.060551 -0.068101
616 -0.068711 -0.14047 -0.091666 -0.10026 -0.093782 -0.16072 -0.14744 -0.060725 -0.11868 -0.11333 -0.067388 -0.14457 -0.086888 -0.053438 -0.055097 -0.080239 -0.10873 -0.14011 -0.051414 -0.062806 -0.071025
617 -0.075508 -0.14245 -0.096516 -0.10301 -0.11081 -0.16427 -0.1493 -0.070599 -0.13776 -0.11811 -0.06909 -0.14256 -0.11025 -0.060202 -0.04426 -0.10311 -0.12028 -0.13037 -0.058607 -0.065325 -0.071364
618 -0.078009 -0.15265 -0.10335 -0.11004 -0.1089 -0.15773 -0.15053 -0.063163 -0.13932 -0.12023 -0.07845 -0.15099 -0.097527 -0.079795 -0.061929 -0.13482 -0.13098 -0.13924 -0.059639 -0.054978 -0.10738
619 -0.081643 -0.15327 -0.11346 -0.11921 -0.11639 -0.18625 -0.16217 -0.062748 -0.1266 -0.1268 -0.079554 -0.15318 -0.11173 -0.07012 -0.063023 -0.12342 -0.13201 -0.13547 -0.061664 -0.075642 -0.10402
620 -0.087714 -0.16105 -0.1148 -0.12163 -0.12097 -0.16914 -0.15937 -0.075597 -0.14088 -0.13787 -0.085109 -0.15722 -0.10241 -0.084026 -0.063869 -0.12175 -0.13711 -0.15045 -0.063288 -0.071018 -0.086293
621 -0.071458 -0.1352 -0.11166 -0.098266 -0.10767 -0.16912 -0.14294 -0.064544 -0.14108 -0.11649 -0.060965 -0.12861 -0.090329 -0.052177 -0.071668 -0.1338 -0.12263 -0.15426 -0.062812 -0.055923 -0.090063
622 -0.071808 -0.12893 -0.10993 -0.11224 -0.10642 -0.15593 -0.15284 -0.074214 -0.13521 -0.12202 -0.063266 -0.11737 -0.089492 -0.051047 -0.070811 -0.11544 -0.13027 -0.1666 -0.052125 -0.059979 -0.096499
623 -0.079513 -0.10733 -0.11108 -0.10197 -0.10364 -0.15814 -0.14366 -0.070386 -0.13556 -0.12205 -0.050834 -0.097789 -0.082466 -0.060008 -0.067936 -0.14872 -0.13077 -0.1755 -0.066745 -0.054797 -0.067858
624 -0.078303 -0.040991 -0.11778 -0.10481 -0.11683 -0.1655 -0.15497 -0.069395 -0.13531 -0.12545 -0.052858 -0.098837 -0.095888 -0.060577 -0.05938 -0.12823 -0.13402 -0.16413 -0.079634 -0.059113 -0.064652
625 -0.079621 0.032162 -0.10774 -0.10824 -0.12549 -0.16052 -0.15838 -0.071809 -0.13141 -0.11731 -0.072611 -0.074221 -0.097049 -0.044196 -0.069835 -0.1082 -0.12106 -0.17686 -0.069485 -0.060371 -0.10801
626 -0.073484 0.045124 -0.10523 -0.11199 -0.11139 -0.14715 -0.14823 -0.063307 -0.13151 -0.11664 -0.056331 -0.067727 -0.096147 -0.048881 -0.067242 -0.114 -0.12593 -0.16582 -0.063548 -0.055709 -0.070751
627 -0.062804 0.014384 -0.10602 -0.10785 -0.13083 -0.15883 -0.15055 -0.063486 -0.11811 -0.11429 -0.056777 -0.066401 -0.10418 -0.039458 -0.070223 -0.089638 -0.10509 -0.14353 -0.065444 -0.074914 -0.10255
628 -0.073041 -0.040961 -0.10292 -0.095101 -0.10991 -0.16165 -0.14984 -0.06078 -0.14491 -0.11864 -0.06544 -0.051421 -0.090661 -0.047606 -0.071359 -0.12683 -0.1123 -0.16086 -0.056272 -0.059345 -0.080327
629 -0.068595 -0.065002 -0.10576 -0.11183 -0.12626 -0.15552 -0.16296 -0.065769 -0.13305 -0.12031 -0.060783 -0.075994 -0.071593 -0.041776 -0.078885 -0.10717 -0.13219 -0.17481 -0.053447 -0.061176 -0.095521
630 -0.072018 -0.081082 -0.10055 -0.10519 -0.13133 -0.16115 -0.15372 -0.064862 -0.11306 -0.11461 -0.053649 -0.066771 -0.052884 -0.060955 -0.078319 -0.11832 -0.12337 -0.15658 -0.066796 -0.082344 -0.082289
631 -0.067537 -0.081648 -0.092599 -0.1069 -0.11625 -0.14202 -0.15069 -0.065817 -0.11694 -0.10437 -0.055887 -0.059253 -0.033285 -0.041348 -0.060833 -0.13521 -0.11343 -0.1689 -0.066676 -0.066847 -0.04278
632 -0.062979 -0.079296 -0.10348 -0.11445 -0.13046 -0.16259 -0.15709 -0.058359 -0.12438 -0.11647 -0.042424 -0.069973 -0.054153 -0.059533 -0.063627 -0.10869 -0.13058 -0.15307 -0.066105 -0.075194 -0.088215
633 -0.09632 -0.10627 -0.11381 -0.11853 -0.14942 -0.17017 -0.16235 -0.084928 -0.1461 -0.13432 -0.063721 -0.082087 -0.053316 -0.06906 -0.079877 -0.13363 -0.1499 -0.16953 -0.080541 -0.088323 -0.08788
634 -0.064007 -0.082447 -0.11341 -0.11598 -0.12799 -0.16389 -0.16056 -0.083345 -0.12618 -0.12214 -0.042791 -0.046617 -0.052259 -0.049757 -0.08275 -0.12284 -0.13835 -0.17223 -0.070897 -0.069305 -0.063092
635 -0.053357 -0.06205 -0.074356 -0.084653 -0.11224 -0.13464 -0.13529 -0.062077 -0.085384 -0.09745 -0.023714 -0.035695 -0.04109 -0.0078679 -0.040009 -0.11636 -0.10788 -0.15309 -0.046169 -0.035595 -0.025608
636 -0.10702 -0.1106 -0.11852 -0.12224 -0.14363 -0.17003 -0.17427 -0.088693 -0.14204 -0.15881 -0.071628 -0.094728 -0.10108 -0.081809 -0.10335 -0.15593 -0.16329 -0.19618 -0.088134 -0.090825 -0.09715
637 -0.073774 -0.085713 -0.094823 -0.10135 -0.11968 -0.1664 -0.16535 -0.072591 -0.13116 -0.1232 -0.044318 -0.074703 -0.090235 -0.053709 -0.067412 -0.098792 -0.12255 -0.16357 -0.064036 -0.090178 -0.018733
638 -0.078168 -0.087846 -0.10405 -0.11101 -0.12494 -0.16081 -0.15512 -0.074023 -0.12933 -0.11699 -0.044414 -0.070252 -0.097979 -0.050762 -0.077093 -0.11342 -0.12029 -0.16442 -0.063635 -0.073415 -0.083199
639 -0.10208 -0.11273 -0.10902 -0.12098 -0.13607 -0.1705 -0.1756 -0.086298 -0.1444 -0.13287 -0.046468 -0.090243 -0.11652 -0.0687 -0.082258 -0.13603 -0.13542 -0.18016 -0.082675 -0.082131 -0.076464
640 -0.090806 -0.10926 -0.08565 -0.11426 -0.13564 -0.16827 -0.16091 -0.085079 -0.14039 -0.14577 -0.067519 -0.10958 -0.12462 -0.083946 -0.07848 -0.12874 -0.12294 -0.18447 -0.076067 -0.07886 -0.064029
641 -0.073261 -0.090873 -0.061967 -0.10245 -0.12628 -0.16216 -0.15487 -0.073227 -0.10813 -0.13978 -0.064688 -0.10331 -0.09484 -0.078866 -0.074999 -0.13715 -0.12285 -0.19594 -0.060793 -0.062871 -0.081544
642 -0.094828 -0.10654 -0.078966 -0.12421 -0.13475 -0.16862 -0.17325 -0.090796 -0.14039 -0.13407 -0.068393 -0.1016 -0.11651 -0.086619 -0.090586 -0.12587 -0.12458 -0.18461 -0.08512 -0.08559 -0.088032
643 -0.1016 -0.11929 -0.070685 -0.10904 -0.1364 -0.19421 -0.17044 -0.090241 -0.13884 -0.13628 -0.064385 -0.098053 -0.1072 -0.06988 -0.073018 -0.15075 -0.1316 -0.18301 -0.089783 -0.088413 -0.077203
644 -0.086212 -0.10381 -0.06473 -0.11263 -0.13687 -0.18764 -0.16906 -0.070668 -0.11688 -0.13378 -0.057004 -0.10627 -0.11497 -0.058047 -0.075052 -0.11841 -0.11654 -0.18358 -0.08979 -0.08469 -0.087877
645 -0.093051 -0.10848 -0.085329 -0.12331 -0.13449 -0.17025 -0.17236 -0.078939 -0.14016 -0.13681 -0.057408 -0.10341 -0.098006 -0.061229 -0.076947 -0.11352 -0.11081 -0.18021 -0.083262 -0.080076 -0.083847
646 -0.085971 -0.11905 -0.10583 -0.13425 -0.1477 -0.18623 -0.19339 -0.095814 -0.13754 -0.14396 -0.067193 -0.13727 -0.12581 -0.096197 -0.10449 -0.15093 -0.13436 -0.19756 -0.093613 -0.083329 -0.12331
647 -0.049306 -0.10261 -0.097784 -0.11108 -0.12588 -0.16804 -0.15724 -0.071288 -0.12211 -0.13131 -0.055538 -0.11122 -0.10291 -0.054995 -0.069752 -0.094142 -0.10957 -0.18525 -0.063862 -0.068489 -0.089006
648 -0.059715 -0.12074 -0.11618 -0.13017 -0.14399 -0.18617 -0.16246 -0.08733 -0.13157 -0.14381 -0.064791 -0.13062 -0.10254 -0.070961 -0.091438 -0.14269 -0.12788 -0.18564 -0.091089 -0.076672 -0.12473
649 -0.077266 -0.12865 -0.12247 -0.13764 -0.14826 -0.19342 -0.18399 -0.095263 -0.14858 -0.14977 -0.064243 -0.13026 -0.11031 -0.083902 -0.090125 -0.10922 -0.13727 -0.21031 -0.090435 -0.097559 -0.11538
650 -0.071629 -0.10765 -0.11146 -0.13114 -0.12719 -0.17477 -0.1466 -0.081434 -0.13399 -0.1329 -0.057147 -0.11044 -0.091709 -0.064298 -0.070243 -0.11831 -0.12644 -0.18414 -0.074062 -0.081871 -0.088013
651 -0.071328 -0.11532 -0.116 -0.13216 -0.13203 -0.19147 -0.16051 -0.092634 -0.14274 -0.1505 -0.061137 -0.13107 -0.12791 -0.075164 -0.080702 -0.10354 -0.12636 -0.18842 -0.090677 -0.085907 -0.061755
652 -0.05897 -0.095409 -0.10405 -0.11686 -0.1226 -0.17772 -0.15592 -0.060027 -0.09928 -0.11124 -0.039364 -0.10464 -0.11364 -0.054386 -0.070186 -0.087835 -0.10292 -0.17373 -0.065159 -0.06996 -0.05424
653 -0.075768 -0.109 -0.10843 -0.11794 -0.12567 -0.17407 -0.15774 -0.063389 -0.12873 -0.12949 -0.039971 -0.12221 -0.11193 -0.056435 -0.073052 -0.10079 -0.10866 -0.18283 -0.056639 -0.076978 -0.074312
654 -0.096879 -0.12605 -0.11381 -0.14569 -0.14833 -0.20037 -0.16395 -0.085553 -0.13976 -0.14147 -0.041117 -0.14091 -0.12053 -0.070255 -0.090135 -0.1301 -0.13128 -0.20372 -0.079778 -0.09843 -0.082522
655 -0.082063 -0.11508 -0.10641 -0.13665 -0.14102 -0.17405 -0.1553 -0.07672 -0.13506 -0.1235 -0.025536 -0.12664 -0.11257 -0.066359 -0.08711 -0.11584 -0.12492 -0.19267 -0.074611 -0.083167 -0.1062
656 -0.086704 -0.12333 -0.11234 -0.14007 -0.14312 -0.18885 -0.16727 -0.079755 -0.12107 -0.13659 -0.034172 -0.13277 -0.10067 -0.076593 -0.088424 -0.10649 -0.13053 -0.20153 -0.083867 -0.086681 -0.073624
657 -0.093179 -0.12152 -0.11429 -0.1561 -0.14578 -0.18726 -0.16104 -0.079585 -0.13726 -0.12753 -0.032966 -0.13333 -0.1111 -0.082353 -0.094272 -0.12446 -0.1365 -0.19709 -0.088301 -0.099175 -0.12455
658 -0.098514 -0.12355 -0.12011 -0.14237 -0.14932 -0.19434 -0.18159 -0.088264 -0.14073 -0.14487 -0.032715 -0.14318 -0.11272 -0.09263 -0.088965 -0.14882 -0.13583 -0.20323 -0.086799 -0.10283 -0.11572
659 -0.094936 -0.12544 -0.11867 -0.14594 -0.15632 -0.20314 -0.18011 -0.088456 -0.13924 -0.14456 -0.036807 -0.13857 -0.12816 -0.090724 -0.088685 -0.10977 -0.11319 -0.19799 -0.094684 -0.092002 -0.098628
660 -0.09254 -0.11291 -0.10521 -0.12898 -0.15024 -0.19037 -0.16263 -0.079072 -0.13277 -0.13622 -0.016291 -0.13045 -0.10868 -0.069377 -0.074355 -0.13363 -0.10891 -0.17968 -0.070178 -0.076645 -0.088149
661 -0.10163 -0.11306 -0.12001 -0.13329 -0.15057 -0.19553 -0.17662 -0.085932 -0.1362 -0.15293 -0.019199 -0.1226 -0.11614 -0.075116 -0.08614 -0.1308 -0.13692 -0.18132 -0.092782 -0.080568 -0.082397
662 -0.093588 -0.12604 -0.1236 -0.13474 -0.16096 -0.20241 -0.17754 -0.085655 -0.14225 -0.1293 -0.014916 -0.11415 -0.12505 -0.079085 -0.098824 -0.12786 -0.14542 -0.20398 -0.091008 -0.088881 -0.095069
663 -0.077704 -0.11772 -0.10794 -0.12336 -0.12809 -0.18631 -0.16092 -0.081569 -0.13248 -0.11786 -0.0018826 -0.10309 -0.11992 -0.050745 -0.080454 -0.12887 -0.12048 -0.1735 -0.073206 -0.075156 -0.076673
664 -0.071358 -0.11109 -0.10308 -0.12776 -0.14354 -0.18582 -0.16384 -0.080512 -0.12959 -0.11178 0.0057811 -0.097695 -0.092761 -0.053507 -0.079519 -0.13099 -0.10667 -0.17475 -0.076514 -0.068025 -0.097373
665 -0.098059 -0.1402 -0.12193 -0.14298 -0.16521 -0.20317 -0.1827 -0.091707 -0.1554 -0.13525 -0.00088918 -0.0908 -0.1185 -0.085616 -0.10404 -0.13543 -0.10483 -0.19568 -0.10042 -0.078132 -0.084803
666 -0.088867 -0.11513 -0.11398 -0.14231 -0.13996 -0.18414 -0.17228 -0.090481 -0.14898 -0.13867 -0.0044946 -0.070357 -0.12466 -0.083537 -0.073889 -0.091473 -0.10771 -0.19144 -0.073919 -0.080077 -0.11022
667 -0.10311 -0.12773 -0.12245 -0.15493 -0.16026 -0.20403 -0.17583 -0.095893 -0.14697 -0.14612 -0.01722 -0.047402 -0.11856 -0.084276 -0.095244 -0.16319 -0.13087 -0.18961 -0.087919 -0.0845 -0.12795
668 -0.086715 -0.12202 -0.10961 -0.12379 -0.15481 -0.18992 -0.17239 -0.070323 -0.13234 -0.12338 -0.012318 -0.035697 -0.10194 -0.057991 -0.078599 -0.10742 -0.097851 -0.18845 -0.064411 -0.072387 -0.12014
669 -0.093887 -0.10691 -0.10922 -0.13981 -0.13686 -0.19481 -0.17272 -0.078421 -0.13204 -0.13646 0.0084396 -0.033332 -0.10145 -0.062589 -0.086859 -0.10514 -0.12118 -0.18396 -0.079092 -0.082471 -0.0999
670 -0.10135 -0.10577 -0.11746 -0.14945 -0.15547 -0.18337 -0.17747 -0.091905 -0.14413 -0.15128 0.00066116 -0.046971 -0.12768 -0.087736 -0.087573 -0.14466 -0.1315 -0.18535 -0.086645 -0.099212 -0.12537
671 -0.082987 -0.085135 -0.1097 -0.13008 -0.13052 -0.17718 -0.16191 -0.0742 -0.13666 -0.11886 0.024278 -0.049696 -0.10544 -0.072694 -0.073869 -0.07787 -0.10987 -0.16761 -0.065664 -0.074947 -0.076887
672 -0.085408 -0.084084 -0.11175 -0.14428 -0.14241 -0.187 -0.1585 -0.087383 -0.13904 -0.14349 0.0063811 -0.058097 -0.12249 -0.062493 -0.085243 -0.087465 -0.1147 -0.18391 -0.085644 -0.095054 -0.085391
673 -0.090428 -0.082334 -0.11047 -0.1445 -0.15305 -0.18011 -0.16949 -0.088402 -0.14046 -0.1382 0.012484 -0.069933 -0.11848 -0.065777 -0.0903 -0.1272 -0.12397 -0.19264 -0.080662 -0.083836 -0.097151
674 -0.095388 -0.081414 -0.10681 -0.13563 -0.13048 -0.18253 -0.15754 -0.079099 -0.13648 -0.12901 0.025182 -0.083736 -0.12597 -0.063537 -0.077131 -0.086284 -0.10119 -0.18349 -0.069106 -0.078406 -0.087365
675 -0.099503 -0.089942 -0.10789 -0.14232 -0.14619 -0.18973 -0.18298 -0.080604 -0.13567 -0.1268 0.013966 -0.089815 -0.11329 -0.074767 -0.074426 -0.094361 -0.030126 -0.18637 -0.07196 -0.08401 -0.056099
676 -0.12676 -0.12815 -0.1393 -0.17264 -0.17408 -0.22698 -0.20951 -0.10706 -0.15776 -0.16141 -0.012118 -0.11883 -0.14516 -0.095486 -0.10979 -0.12952 -0.10831 -0.21183 -0.10779 -0.1104 -0.12239
677 -0.10304 -0.097033 -0.11722 -0.1512 -0.14467 -0.19297 -0.17877 -0.089409 -0.13417 -0.13404 0.006612 -0.11004 -0.13272 -0.074762 -0.077545 -0.094541 -0.11056 -0.19116 -0.084806 -0.08301 -0.092812
678 -0.096756 -0.099082 -0.088725 -0.13529 -0.14519 -0.18386 -0.18487 -0.086131 -0.12684 -0.13083 -0.0036009 -0.11203 -0.11346 -0.07866 -0.081943 -0.093164 -0.095193 -0.19148 -0.06764 -0.071942 -0.062515
679 -0.099881 -0.10957 -0.10978 -0.14508 -0.14655 -0.19282 -0.18201 -0.084576 -0.12817 -0.1302 0.014474 -0.093182 -0.12423 -0.084317 -0.083738 -0.092342 -0.093905 -0.19765 -0.079524 -0.071421 -0.10705
680 -0.095433 -0.09163 -0.090753 -0.1346 -0.14901 -0.17752 -0.16211 -0.075167 -0.12861 -0.1172 0.027834 -0.09733 -0.10561 -0.066536 -0.078566 -0.1058 -0.09221 -0.19136 -0.064258 -0.077467 -0.088923
681 -0.10895 -0.10369 -0.10722 -0.14169 -0.15452 -0.19086 -0.18001 -0.095409 -0.14778 -0.1387 0.0011333 -0.10545 -0.12957 -0.098463 -0.088711 -0.093306 -0.087414 -0.20032 -0.077963 -0.095104 -0.13147
682 -0.096438 -0.10974 -0.10568 -0.15259 -0.15044 -0.19315 -0.18812 -0.086992 -0.13269 -0.11122 0.004119 -0.0919 -0.12751 -0.070711 -0.090215 -0.12821 -0.084184 -0.19117 -0.077826 -0.09317 -0.10755
683 -0.087207 -0.098074 -0.088847 -0.13038 -0.13919 -0.19439 -0.17239 -0.079338 -0.12422 -0.1048 0.0080689 -0.084198 -0.12468 -0.081073 -0.077639 -0.09653 -0.099926 -0.19459 -0.063731 -0.092262 -0.089326
684 -0.090276 -0.11705 -0.0977 -0.13786 -0.13404 -0.18493 -0.16853 -0.084912 -0.11989 -0.089807 -0.005494 -0.060453 -0.12032 -0.08305 -0.079105 -0.085344 -0.11635 -0.18284 -0.081829 -0.089004 -0.07275
685 -0.11174 -0.11424 -0.10991 -0.14396 -0.13627 -0.19691 -0.17559 -0.099316 -0.14128 -0.096606 0.0048954 0.0015952 -0.12336 -0.10443 -0.068143 -0.11374 -0.078866 -0.19248 -0.08604 -0.088645 -0.099675
686 -0.092782 -0.11307 -0.10978 -0.13303 -0.13731 -0.19517 -0.17032 -0.089503 -0.12754 -0.095571 0.0013944 0.050482 -0.1251 -0.076593 -0.0911 -0.095491 -0.094785 -0.17681 -0.079665 -0.079386 -0.067213
687 -0.10011 -0.10211 -0.10873 -0.12294 -0.13287 -0.18673 -0.16628 -0.087728 -0.13472 -0.089256 -0.0072789 0.074636 -0.11256 -0.085899 -0.08048 -0.078163 -0.099541 -0.18803 -0.07843 -0.086493 -0.10135
688 -0.098982 -0.1047 -0.12221 -0.1295 -0.14026 -0.18671 -0.17756 -0.097663 -0.13221 -0.11342 0.0029642 0.055781 -0.12357 -0.086912 -0.090833 -0.087267 -0.11866 -0.19435 -0.083786 -0.089833 -0.10787
689 -0.10172 -0.11171 -0.12722 -0.1497 -0.16093 -0.20315 -0.17438 -0.09286 -0.14938 -0.13035 -0.019372 0.023755 -0.13104 -0.10503 -0.090651 -0.12794 -0.11591 -0.1807 -0.09674 -0.10632 -0.13613
690 -0.096216 -0.10017 -0.098214 -0.11696 -0.15399 -0.18621 -0.16341 -0.091944 -0.14443 -0.10573 -0.0058188 0.021843 -0.12236 -0.070183 -0.070763 -0.085463 -0.095824 -0.16389 -0.07312 -0.081013 -0.10532
691 -0.09281 -0.10477 -0.11239 -0.13932 -0.14364 -0.19926 -0.17011 -0.099011 -0.13149 -0.10474 -0.031698 -0.019222 -0.14076 -0.089577 -0.091818 -0.085033 -0.11224 -0.15606 -0.078592 -0.090277 -0.075187
692 -0.078683 -0.082155 -0.087384 -0.10453 -0.14845 -0.18491 -0.16341 -0.066973 -0.11953 -0.085687 0.011106 -0.021437 -0.11395 -0.071557 -0.048262 -0.085781 -0.079915 -0.14638 -0.055304 -0.059688 -0.062714
693 -0.097871 -0.099206 -0.10313 -0.12879 -0.1506 -0.18668 -0.1659 -0.095058 -0.14679 -0.085675 -0.0058245 -0.033694 -0.13489 -0.087117 -0.076435 -0.099208 -0.093823 -0.16604 -0.075353 -0.078683 -0.08242
694 -0.091381 -0.10455 -0.099746 -0.12983 -0.15032 -0.18063 -0.15948 -0.086925 -0.1305 -0.086129 -0.001374 -0.014123 -0.12121 -0.067745 -0.073259 -0.075897 -0.093342 -0.14391 -0.080477 -0.075933 -0.087162
695 -0.062289 -0.092525 -0.082273 -0.11337 -0.14078 -0.17475 -0.16056 -0.065007 -0.11605 -0.070766 0.016791 -0.0054898 -0.10138 -0.071531 -0.059815 -0.066422 -0.066906 -0.13319 -0.055646 -0.062747 -0.06642
696 -0.10211 -0.13117 -0.10884 -0.13694 -0.16908 -0.20034 -0.16979 -0.099653 -0.14292 -0.1024 0.0057143 -0.027011 -0.14921 -0.094575 -0.090551 -0.08761 -0.093832 -0.14532 -0.091141 -0.10046 -0.13215
697 -0.077807 -0.097412 -0.089025 -0.12876 -0.13983 -0.19108 -0.17698 -0.077559 -0.11556 -0.07884 0.029511 0.0036725 -0.1068 -0.085067 -0.068725 -0.092369 -0.076052 -0.1383 -0.066218 -0.068764 -0.090598
698 -0.077471 -0.10409 -0.091387 -0.12036 -0.14104 -0.18342 -0.16065 -0.079637 -0.12047 -0.075875 0.045276 0.040454 -0.11663 -0.07989 -0.061624 -0.072609 -0.068754 -0.12329 -0.06296 -0.069534 -0.06767
699 -0.10433 -0.13272 -0.098003 -0.14483 -0.15492 -0.19765 -0.18176 -0.088829 -0.1547 -0.11172 0.035038 0.036093 -0.12854 -0.091768 -0.078912 -0.11701 -0.086606 -0.14682 -0.083402 -0.07853 -0.10585
700 -0.10196 -0.12244 -0.08779 -0.13732 -0.16122 -0.21019 -0.17459 -0.089947 -0.1419 -0.10486 0.048718 0.095469 -0.14467 -0.090483 -0.090118 -0.083745 -0.095543 -0.13628 -0.069749 -0.066121 -0.10182
701 -0.0977 -0.12082 -0.095707 -0.14271 -0.16849 -0.19541 -0.18654 -0.092361 -0.14514 -0.10604 0.067559 0.1187 -0.13551 -0.083986 -0.083031 -0.071926 -0.12065 -0.14929 -0.06507 -0.071696 -0.1029
702 -0.099664 -0.12364 -0.10515 -0.1488 -0.16025 -0.21019 -0.17808 -0.094249 -0.14975 -0.11362 0.057186 0.1297 -0.14156 -0.098043 -0.087008 -0.094204 -0.093851 -0.14872 -0.077601 -0.069976 -0.086972
703 -0.1049 -0.11293 -0.09191 -0.13952 -0.15075 -0.18684 -0.17661 -0.082226 -0.13164 -0.12251 0.055389 0.12404 -0.1251 -0.070018 -0.070727 -0.063288 -0.091455 -0.14728 -0.066909 -0.060965 -0.08019
704 -0.093887 -0.11103 -0.09868 -0.12158 -0.14892 -0.19848 -0.17323 -0.089252 -0.14508 -0.10336 0.068522 0.11686 -0.1308 -0.091306 -0.06881 -0.08496 -0.097225 -0.13771 -0.058455 -0.04894 -0.077237
705 -0.10744 -0.113 -0.10022 -0.1438 -0.1595 -0.19259 -0.1828 -0.090229 -0.14907 -0.12402 0.050116 0.081438 -0.13225 -0.099522 -0.080811 -0.11352 -0.095333 -0.15013 -0.072446 -0.060416 -0.104
706 -0.12105 -0.14101 -0.13006 -0.16409 -0.17877 -0.21163 -0.1891 -0.11358 -0.16641 -0.13241 0.010327 0.043062 -0.14996 -0.1173 -0.096964 -0.11327 -0.10998 -0.17447 -0.093611 -0.081715 -0.13592
707 -0.105 -0.11886 -0.11617 -0.15897 -0.169 -0.2078 -0.18467 -0.10061 -0.15732 -0.11874 0.020802 0.032464 -0.14735 -0.11342 -0.083736 -0.084038 -0.11955 -0.15013 -0.08274 -0.062438 -0.079986
708 -0.10005 -0.12308 -0.11905 -0.14572 -0.17859 -0.1995 -0.18407 -0.098104 -0.13511 -0.10789 0.026675 0.015413 -0.14524 -0.099784 -0.078844 -0.078553 -0.12324 -0.12214 -0.077007 -0.05884 -0.11617
709 -0.094413 -0.10877 -0.10172 -0.1253 -0.15618 -0.17744 -0.16879 -0.090996 -0.13929 -0.099346 0.033458 0.013814 -0.11867 -0.082146 -0.055379 -0.068577 -0.11209 -0.12908 -0.060012 -0.031802 -0.094106
710 -0.11507 -0.13364 -0.1112 -0.1531 -0.16905 -0.20161 -0.19298 -0.104 -0.16261 -0.12653 0.018277 -0.0086123 -0.13326 -0.11136 -0.078425 -0.10516 -0.13304 -0.15186 -0.073545 -0.040539 -0.11189
711 -0.11259 -0.12032 -0.09875 -0.14894 -0.16897 -0.19977 -0.18598 -0.097106 -0.15573 -0.12225 0.017593 0.01794 -0.14605 -0.11411 -0.084508 -0.10803 -0.10757 -0.16157 -0.075265 -0.049679 -0.089918
712 -0.10597 -0.12941 -0.10302 -0.15628 -0.17218 -0.21108 -0.186 -0.10287 -0.15774 -0.12976 -0.00095048 0.012788 -0.13723 -0.10757 -0.086081 -0.079634 -0.13811 -0.15382 -0.083717 -0.051399 -0.11843
713 -0.090243 -0.10898 -0.085729 -0.13199 -0.15429 -0.19266 -0.1673 -0.071493 -0.12647 -0.099479 0.029768 0.061479 -0.11586 -0.084137 -0.062134 -0.077473 -0.10186 -0.14453 -0.072212 -0.030241 -0.046233
714 -0.10524 -0.12855 -0.095672 -0.1574 -0.17152 -0.20237 -0.19325 -0.099131 -0.16133 -0.13021 0.005054 0.080323 -0.14586 -0.090343 -0.084738 -0.084847 -0.12778 -0.15597 -0.080178 -0.057187 -0.097045
715 -0.083015 -0.097422 -0.064343 -0.12402 -0.15292 -0.17849 -0.15538 -0.06467 -0.129 -0.084172 0.045139 0.20896 -0.10813 -0.075835 -0.052831 -0.066821 -0.1043 -0.12388 -0.02151 -0.017969 -0.03892
716 -0.068246 -0.096243 -0.083232 -0.12953 -0.15561 -0.17176 -0.15793 -0.063517 -0.12361 -0.10033 0.043466 0.20536 -0.11084 -0.085371 -0.053124 -0.090148 -0.11706 -0.14538 -0.013686 -0.021336 -0.048885
717 -0.0892 -0.10759 -0.10057 -0.12745 -0.15752 -0.18924 -0.17766 -0.083954 -0.13887 -0.093288 0.03952 0.1673 -0.13507 -0.092795 -0.061465 -0.08984 -0.10047 -0.13602 -0.0013299 -0.04545 -0.047773
718 -0.088135 -0.11674 -0.097033 -0.14157 -0.16108 -0.18819 -0.16547 -0.078792 -0.13503 -0.099706 0.032317 0.18103 -0.13366 -0.099927 -0.066001 -0.11161 -0.11748 -0.16477 -0.00096305 -0.030362 -0.05082
719 -0.096917 -0.11918 -0.10042 -0.13831 -0.16559 -0.18649 -0.16656 -0.071279 -0.13767 -0.098625 0.028077 0.11381 -0.14169 -0.10428 -0.069664 -0.093483 -0.13094 -0.16527 -0.010387 -0.049611 -0.032039
720 -0.081145 -0.10458 -0.097415 -0.14033 -0.16057 -0.18299 -0.16452 -0.072448 -0.13923 -0.087648 0.038247 0.082757 -0.12722 -0.084059 -0.026861 -0.084816 -0.1245 -0.14714 -0.016247 -0.024065 -0.041011
721 -0.10653 -0.12555 -0.12152 -0.15438 -0.17692 -0.2106 -0.16831 -0.096102 -0.1552 -0.096741 -0.0057877 0.042494 -0.14867 -0.11156 -0.061933 -0.1097 -0.13803 -0.15927 -0.054849 -0.048747 -0.070832
722 -0.082757 -0.11639 -0.086335 -0.12303 -0.14845 -0.18384 -0.16397 -0.076574 -0.13248 -0.034246 0.024657 0.059017 -0.12038 -0.080798 -0.030978 -0.081993 -0.094678 -0.1474 -0.032574 -0.028799 -0.031587
723 -0.049101 -0.082452 -0.063566 -0.11329 -0.12844 -0.15293 -0.13887 -0.049243 -0.098622 0.10377 0.053897 0.07161 -0.093386 -0.062913 -0.021019 -0.085906 -0.10113 -0.1458 -0.022894 -0.013578 -0.012782
724 -0.061526 -0.096959 -0.072881 -0.12532 -0.13449 -0.16466 -0.14162 -0.063936 -0.11077 0.14761 0.016237 0.033972 -0.1161 -0.068086 -0.019858 -0.072729 -0.11307 -0.14079 -0.041556 -0.013619 -0.016561
725 -0.061927 -0.10679 -0.067243 -0.13633 -0.14548 -0.18961 -0.16157 -0.068442 -0.1067 0.15978 0.0093818 0.031388 -0.11444 -0.096592 -0.051062 -0.10657 -0.11757 -0.1457 -0.044233 -0.039252 -0.048263
726 -0.066754 -0.10148 -0.080709 -0.13957 -0.15691 -0.18876 -0.16706 -0.06965 -0.12857 0.099983 -0.0034221 0.021696 -0.12863 -0.091042 -0.046985 -0.098094 -0.12041 -0.15374 -0.050297 -0.021763 -0.040928
727 -0.061773 -0.11185 -0.1002 -0.13845 -0.17184 -0.1978 -0.17507 -0.078847 -0.11516 0.043329 -0.0058971 0.024554 -0.14207 -0.10862 -0.060958 -0.11365 -0.13902 -0.15932 -0.057177 -0.01645 -0.069656
728 -0.022245 -0.11111 -0.088065 -0.14055 -0.14968 -0.18367 -0.15449 -0.072238 -0.12245 0.023561 0.0037608 0.042752 -0.12177 -0.10456 -0.05716 -0.10316 -0.12374 -0.14245 -0.052914 -0.018513 -0.034454
729 0.057494 -0.10671 -0.090968 -0.13396 -0.1301 -0.17838 -0.14359 -0.076198 -0.11647 0.016752 -0.00051679 0.12436 -0.11508 -0.10571 -0.046957 -0.095445 -0.11754 -0.13715 -0.045995 -0.022786 -0.021673
730 0.074334 -0.13301 -0.1038 -0.143 -0.14718 -0.20303 -0.16561 -0.10196 -0.14968 -0.031111 -0.022032 0.16605 -0.15427 -0.11648 -0.077358 -0.083491 -0.12969 -0.16554 -0.062619 -0.032753 -0.046578
731 0.11323 -0.089748 -0.072307 -0.12245 -0.11809 -0.16952 -0.14742 -0.073442 -0.12021 0.0070193 -0.0030642 0.18075 -0.10984 -0.080888 -0.039214 -0.050998 -0.1038 -0.14836 -0.033398 -0.016049 -0.00049271
732 0.035666 -0.10707 -0.086919 -0.13247 -0.132 -0.18423 -0.16049 -0.076228 -0.1238 -0.024202 -0.020386 0.17169 -0.1129 -0.10571 -0.050345 -0.064553 -0.1215 -0.14887 -0.054821 -0.012331 -0.047069
733 -0.020539 -0.10625 -0.094477 -0.13567 -0.15239 -0.18621 -0.15254 -0.069693 -0.11116 -0.017518 -0.014787 0.16466 -0.1386 -0.10159 -0.052527 -0.074696 -0.13001 -0.14611 -0.060438 -0.02719 -0.026725
734 -0.032296 -0.10826 -0.10443 -0.13966 -0.14928 -0.20383 -0.16487 -0.091057 -0.13863 -0.047803 -0.031834 0.13605 -0.14386 -0.11362 -0.058431 -0.090168 -0.12234 -0.15002 -0.066213 -0.050404 -0.07936
735 -0.030672 -0.093111 -0.087156 -0.13547 -0.14788 -0.19081 -0.15843 -0.075178 -0.12037 -0.023108 -0.033425 0.11128 -0.13517 -0.099581 -0.06053 -0.10203 -0.13691 -0.14815 -0.046013 -0.016449 -0.046781
736 -0.040078 -0.093394 -0.096142 -0.12735 -0.15096 -0.18406 -0.17323 -0.097143 -0.12572 -0.028449 -0.026172 0.085981 -0.13387 -0.10342 -0.057307 -0.091588 -0.13824 -0.14282 -0.059891 -0.031304 -0.042123
737 -0.039051 -0.089494 -0.088525 -0.13234 -0.1509 -0.18437 -0.15713 -0.083178 -0.12687 -0.033086 -0.0244 0.072356 -0.11404 -0.10705 -0.038516 -0.086208 -0.1236 -0.084804 -0.042399 0.0026824 -0.020453
738 -0.028791 -0.085918 -0.08504 -0.12969 -0.14105 -0.18179 -0.15284 -0.068596 -0.10536 -0.030438 -0.013074 0.054654 -0.10946 -0.10368 -0.036349 -0.077742 -0.1239 -0.025953 -0.039589 0.014652 -0.068571
739 -0.034144 -0.081558 -0.090722 -0.13216 -0.15709 -0.19314 -0.16307 -0.090472 -0.12457 -0.040528 -0.032935 0.045681 -0.10875 -0.1022 -0.049316 -0.075482 -0.13543 -0.0096192 -0.053933 0.020581 -0.034695
740 -0.034279 -0.081266 -0.071471 -0.1302 -0.14432 -0.18575 -0.16064 -0.080773 -0.10977 -0.032211 -0.036561 0.047588 -0.13141 -0.10089 -0.050616 -0.11721 -0.1313 0.029232 -0.035252 0.039677 0.040361
741 -0.028903 -0.084682 -0.07278 -0.13475 -0.1361 -0.17493 -0.15643 -0.082378 -0.11979 -0.024944 -0.030195 0.045705 -0.10553 -0.086484 -0.030498 -0.11626 -0.12943 0.05162 -0.032219 0.041051 0.073721
742 -0.027183 -0.068009 0.11331 -0.11415 -0.15061 -0.17394 -0.14265 -0.06763 -0.11628 -0.027656 -0.03563 0.027083 -0.11978 -0.066751 -0.024287 -0.082965 -0.12437 0.11253 -0.025614 0.048394 0.09995
743 -0.054897 -0.08807 0.24216 -0.1293 -0.15592 -0.18242 -0.15902 -0.087499 -0.13844 -0.061928 -0.045221 0.041042 -0.14619 -0.099061 -0.053617 -0.094364 -0.15904 0.074639 -0.050998 0.042281 0.078116
744 -0.041712 -0.061168 0.29948 -0.10911 -0.13625 -0.17889 -0.15294 -0.081209 -0.12016 -0.059468 -0.044443 0.048049 -0.12198 -0.089884 -0.035313 -0.09118 -0.14232 0.11975 -0.033501 0.047891 0.084839
745 -0.024228 -0.056365 0.13184 -0.11153 -0.13595 -0.16147 -0.14423 -0.083643 -0.097469 -0.031422 -0.035825 0.16154 -0.12165 -0.074568 -0.035864 -0.066601 -0.12751 0.090063 -0.032612 0.058981 0.095348
746 -0.043405 -0.084846 0.022554 -0.073486 -0.15712 -0.19202 -0.15401 -0.094851 -0.12564 -0.05211 -0.050289 0.20675 -0.12625 -0.10023 -0.042307 -0.09818 -0.14258 0.010543 -0.056261 0.028967 0.035265
747 -0.031665 -0.06097 0.0015702 0.0054969 -0.14242 -0.16478 -0.14628 -0.075872 -0.10894 -0.036724 -0.024478 0.24138 -0.11433 -0.089026 -0.033167 -0.061135 -0.12936 -0.0071639 -0.032216 0.040602 0.012926
748 -0.030811 -0.065365 -0.0070728 0.050185 -0.1483 -0.1807 -0.15736 -0.076276 -0.10814 -0.055202 -0.045341 0.21682 -0.11463 -0.084578 -0.033084 -0.05442 -0.13691 -0.022524 -0.046802 0.032096 0.0075046
749 -0.041046 -0.077432 -0.012283 0.10323 -0.16253 -0.17354 -0.15115 -0.087208 -0.12316 -0.049853 -0.045022 0.19003 -0.12219 -0.10533 -0.037504 -0.11303 -0.14985 -0.035518 -0.046215 0.032584 0.0044035
750 -0.047726 -0.092046 -0.026948 0.072939 -0.15387 -0.19395 -0.16433 -0.086233 -0.12681 -0.069676 -0.053309 0.1638 -0.13767 -0.10756 -0.054834 -0.094626 -0.15999 -0.055831 -0.065311 0.032789 0.0030234
751 -0.025181 -0.074233 -0.025458 0.012574 -0.14785 -0.18233 -0.14569 -0.089064 -0.1184 -0.062667 -0.040454 0.13993 -0.12928 -0.093814 -0.048758 -0.10472 -0.12854 -0.057387 -0.055557 0.036519 -0.020976
752 -0.02597 -0.066599 -0.019926 -0.026131 -0.14283 -0.18955 -0.15273 -0.079889 -0.10979 -0.058989 -0.053502 0.097277 -0.12137 -0.098436 -0.046167 -0.072983 -0.14835 -0.059877 -0.053961 0.038813 0.010822
753 -0.014749 -0.046188 -0.022402 -0.064353 -0.15078 -0.16757 -0.1434 -0.084716 -0.11147 -0.056207 -0.04845 0.076493 -0.10942 -0.089319 -0.04603 -0.089657 -0.13101 -0.059294 -0.044471 0.05072 0.02477
754 0.01303 -0.045724 -0.029222 -0.076257 -0.14409 -0.1855 -0.15547 -0.071187 -0.13092 -0.066097 -0.054811 0.065567 -0.13225 -0.098242 -0.036574 -0.11599 -0.14335 -0.051593 -0.056533 0.048485 -0.02305
755 0.063317 0.053979 -0.03966 -0.095868 -0.15659 -0.19883 -0.16446 -0.084433 -0.12135 -0.058826 -0.062013 0.045475 -0.12135 -0.11716 -0.064052 -0.11111 -0.14899 -0.080052 -0.069281 0.037301 -0.061786
756 0.14703 0.17626 -0.030561 -0.085494 -0.14561 -0.18123 -0.14624 -0.081269 -0.10392 -0.04225 -0.043877 0.048682 -0.11213 -0.095135 -0.055387 -0.12999 -0.14412 -0.060211 -0.062516 0.045863 -0.010651
757 0.16255 0.18718 -0.029333 -0.087814 -0.14773 -0.18569 -0.16209 -0.089448 -0.12563 -0.05611 -0.052857 0.034692 -0.11262 -0.099499 -0.040593 -0.091527 -0.13865 -0.053671 -0.055574 0.025238 -0.024274
758 0.12668 0.16224 -0.039177 -0.10191 -0.16687 -0.21137 -0.15366 -0.10393 -0.13108 -0.072356 -0.067436 0.031371 -0.10754 -0.11957 -0.057736 -0.11188 -0.15104 -0.04384 -0.067706 0.020696 -0.0041384
759 0.076604 0.097213 -0.02641 -0.079585 -0.14315 -0.18875 -0.14627 -0.074972 -0.102 -0.032879 -0.049687 0.059792 -0.078989 -0.098207 -0.03541 -0.08612 -0.12848 0.034773 -0.048727 0.033375 -0.014407
760 0.017413 7.1246e-05 -0.04652 -0.094773 -0.15675 -0.19721 -0.15629 -0.099253 -0.12668 -0.061437 -0.06897 0.094973 -0.074925 -0.11466 -0.043978 -0.12083 -0.14576 0.037906 -0.057119 0.020463 -0.013514
761 0.0029804 -0.015104 -0.042206 -0.11327 -0.15633 -0.1944 -0.16811 -0.095661 -0.13136 -0.058891 -0.061375 0.17351 -0.062537 -0.10287 -0.036269 -0.11902 -0.14556 0.058773 -0.053724 0.025318 -0.016263
762 0.013339 -0.0075302 -0.037168 -0.089451 -0.15106 -0.18681 -0.14666 -0.097343 -0.10532 -0.038472 -0.049546 0.23702 -0.05414 -0.10019 -0.022382 -0.097051 -0.13401 0.088529 -0.051522 0.050846 0.0089678
763 -0.016664 -0.026906 -0.045045 -0.098652 -0.14619 -0.18378 -0.15522 -0.095518 -0.13699 -0.074757 -0.071631 0.23665 -0.066297 -0.096482 -0.0081338 -0.11455 -0.16472 0.086934 -0.051746 0.034228 0.029285
764 -0.013987 -0.019718 -0.037268 -0.094245 -0.16074 -0.19352 -0.15199 -0.097384 -0.12381 -0.065769 -0.061565 0.22492 -0.051671 -0.11349 0.0062897 -0.10225 -0.13107 0.075949 -0.031146 0.040003 0.0089425
765 0.00050727 -0.0084767 -0.035914 -0.099365 -0.13827 -0.18101 -0.14937 -0.09668 -0.11437 -0.049238 -0.046309 0.19839 -0.022952 -0.094761 0.023308 -0.075488 -0.12417 0.096628 -0.039744 0.053411 0.013009
766 -0.014749 -0.034475 -0.05641 -0.10732 -0.16703 -0.19858 -0.1572 -0.10995 -0.14173 -0.083851 -0.080889 0.14509 -0.065925 -0.12554 -0.014056 -0.11596 -0.16307 0.071677 -0.040877 0.033741 0.043493
767 -0.019485 -0.028725 -0.057051 -0.098763 -0.15825 -0.1921 -0.15995 -0.097488 -0.11875 -0.077297 -0.05645 0.12011 -0.064492 -0.099173 -0.016756 -0.12144 -0.15791 0.060276 -0.05439 0.054558 0.027516
768 -0.028056 -0.039214 -0.066263 -0.10789 -0.15828 -0.19948 -0.14589 -0.10844 -0.12909 -0.082276 -0.075387 0.077373 -0.082059 -0.094391 -0.028531 -0.11603 -0.151 0.081623 -0.056995 0.038997 0.013183
769 0.00028411 -0.039133 -0.060205 -0.10485 -0.15601 -0.1926 -0.13261 -0.095149 -0.12228 -0.068416 -0.064868 0.088888 -0.088611 -0.1064 -0.019044 -0.11172 -0.14132 0.092287 -0.048878 0.035927 0.07433
770 -0.010516 -0.048609 -0.063862 -0.1141 -0.15501 -0.19989 -0.13986 -0.10651 -0.11616 -0.083434 -0.067916 0.064643 -0.099682 -0.093791 -0.023367 -0.12334 -0.14224 0.08731 -0.054389 0.057013 0.055984
771 -0.0076927 -0.048894 -0.069876 -0.11606 -0.16344 -0.18673 -0.13664 -0.10891 -0.13363 -0.085112 -0.088599 0.063582 -0.12295 -0.1055 -0.030475 -0.12882 -0.16723 0.070314 -0.049373 0.041051 0.052145
772 -0.021589 -0.046556 -0.06305 -0.10514 -0.1622 -0.18937 -0.11414 -0.11634 -0.14681 -0.091216 -0.076264 0.053191 -0.11224 -0.095356 -0.023195 -0.097527 -0.14719 0.087798 -0.05014 0.063387 0.056026
773 -0.011974 -0.047794 -0.068819 -0.10813 -0.16368 -0.19219 -0.082713 -0.10249 -0.13413 -0.09516 -0.080213 0.049239 -0.10382 -0.094491 -0.024151 -0.12172 -0.14191 0.089442 0.011117 0.048118 0.049252
774 -0.022319 -0.030362 -0.063872 -0.10303 -0.15392 -0.16826 -0.060703 -0.099827 -0.11392 -0.093383 -0.067152 0.060882 -0.10478 -0.084986 -0.01433 -0.063627 -0.14379 0.097041 0.049873 0.069536 0.068171
775 -0.023629 -0.037938 -0.049322 -0.098499 -0.15617 -0.1915 -0.065552 -0.10133 -0.13003 -0.085704 -0.073593 0.08494 -0.10323 -0.090196 0.011978 -0.094602 -0.1462 0.086874 0.052318 0.067739 0.08897
776 -0.019933 -0.049605 -0.051295 -0.10009 -0.16379 -0.17954 -0.070137 -0.11394 -0.12932 -0.090863 -0.068404 0.17238 -0.11402 -0.10094 0.0068837 -0.11259 -0.13346 0.07549 0.048223 0.060366 0.077948
777 -0.021272 -0.036429 -0.031998 -0.089319 -0.14014 -0.15787 -0.079547 -0.10487 -0.13072 -0.083749 -0.067683 0.22724 -0.087996 -0.075222 0.023812 -0.10242 -0.13642 0.071508 0.02934 0.084965 0.099461
778 -0.025662 -0.061088 0.041369 -0.10789 -0.15416 -0.19294 -0.097961 -0.10554 -0.15573 -0.10183 -0.086602 0.2414 -0.1106 -0.10902 -0.012966 -0.13074 -0.15111 0.046929 -0.025431 0.051564 0.031498
779 -0.017232 -0.062754 0.15049 -0.10007 -0.1429 -0.18575 -0.1032 -0.10468 -0.13018 -0.076371 -0.07885 0.25991 -0.10383 -0.089527 -0.008045 -0.086154 -0.15337 0.065314 -0.013156 0.040985 0.045835
780 -0.048455 -0.065837 0.22339 -0.11017 -0.1735 -0.18462 -0.13527 -0.13087 -0.15295 -0.10699 -0.10783 0.20108 -0.137 -0.12927 -0.030342 -0.1166 -0.16379 0.016936 -0.042231 0.02518 0.015536
781 -0.018862 -0.031421 0.24758 -0.081844 -0.13755 -0.17767 -0.095156 -0.094798 -0.1244 -0.076319 -0.06692 0.18535 -0.090825 -0.09338 -0.010494 -0.10749 -0.13427 0.043803 -0.014414 0.062117 0.057667
782 -0.021699 -0.056764 0.10041 -0.099737 -0.15279 -0.17591 -0.10984 -0.10634 -0.13156 -0.086202 -0.064512 0.13581 -0.11738 -0.096478 -0.015052 -0.085633 -0.15226 0.032467 -0.019827 0.03366 0.01924
783 -0.013819 -0.042174 0.05254 -0.089638 -0.1415 -0.13798 -0.096684 -0.10666 -0.12116 -0.064871 -0.072235 0.099282 -0.11687 -0.088677 0.0070174 -0.10698 -0.15829 0.030218 -0.01289 0.062069 0.016882
784 -0.02175 -0.049341 0.026238 -0.10282 -0.14777 -0.13846 -0.10786 -0.0977 -0.12037 -0.083054 -0.066568 0.066955 -0.10061 -0.094207 0.026238 -0.092981 -0.15211 0.041131 -0.025373 0.039128 0.050082
785 -0.031452 -0.059472 0.0059873 -0.094388 -0.15512 -0.11632 -0.11869 -0.1156 -0.13651 -0.093516 -0.08465 0.065335 -0.13033 -0.11348 0.026238 -0.13935 -0.14894 0.051595 -0.022442 0.035165 0.036782
786 -0.0091262 -0.056681 -0.0021917 -0.10631 -0.14501 -0.11723 -0.12765 -0.11121 -0.12497 -0.093592 -0.084231 0.068285 -0.11545 -0.10719 0.02629 -0.10558 -0.13625 0.06228 -0.026634 0.033714 0.017662
787 0.035005 -0.066529 0.00016861 -0.10626 -0.1528 -0.088328 -0.11129 -0.1063 -0.13801 -0.11298 -0.088936 0.037477 -0.12115 -0.10812 0.040222 -0.13936 -0.15068 0.13192 -0.029484 0.04006 0.0059838
788 0.15624 -0.068351 -0.004734 -0.10036 -0.1389 -0.073455 -0.11711 -0.10684 -0.12817 -0.089991 -0.070714 0.056212 -0.12711 -0.11013 0.02134 -0.14163 -0.14539 0.17868 -0.025776 0.038014 0.027937
789 0.1752 -0.065057 -0.0088688 -0.11249 -0.14884 -0.085167 -0.11804 -0.11478 -0.11885 -0.092227 -0.097511 0.042165 -0.11505 -0.11265 -0.0082738 -0.12507 -0.1491 0.20944 -0.020192 0.047656 -0.0029848
790 0.1714 -0.067094 -0.019845 -0.10796 -0.14645 -0.069305 -0.10473 -0.10378 -0.13183 -0.096656 -0.093453 0.034635 -0.12078 -0.10277 0.014163 -0.10563 -0.1583 0.22113 -0.03784 0.049416 0.0064698
791 0.081777 -0.078816 -0.030347 -0.10526 -0.16209 -0.09021 -0.12541 -0.12455 -0.13334 -0.1155 -0.09719 0.011639 -0.12044 -0.11622 -0.0092615 -0.13065 -0.17317 0.20764 -0.042586 0.023969 -0.04418
792 0.03085 -0.067059 -0.018685 -0.106 -0.16113 -0.077114 -0.12947 -0.11268 -0.13399 -0.093863 -0.095637 0.01069 -0.12541 -0.093884 0.001833 -0.10993 -0.1425 0.19394 -0.021686 0.022478 -0.0027987
793 0.0026169 -0.085184 -0.031949 -0.12207 -0.1656 -0.085713 -0.122 -0.11718 -0.1401 -0.10279 -0.10693 0.018685 -0.13193 -0.12774 -0.029073 -0.17115 -0.18451 0.09511 -0.051223 0.00077795 -0.024905
794 0.015212 -0.069323 -0.014208 -0.11336 -0.15084 -0.089969 -0.11801 -0.10045 -0.13559 -0.088326 -0.089468 0.030085 -0.10965 -0.1067 0.029276 -0.13878 -0.15138 0.087025 -0.025847 0.03862 0.013237
795 0.036863 -0.057915 0.0037198 -0.091759 -0.1445 -0.078543 -0.10913 -0.10078 -0.12132 -0.085235 -0.077923 0.029341 -0.11697 -0.10073 0.085326 -0.11128 -0.1443 0.078309 -0.0092381 0.051396 0.032712
796 0.000551 -0.089925 -0.028468 -0.10825 -0.16677 -0.11424 -0.12722 -0.10479 -0.12297 -0.086451 -0.090329 0.016189 -0.10924 -0.11448 0.091054 -0.10106 -0.159 0.036922 -0.036972 0.027451 -0.019718
797 0.019186 -0.067105 -0.016683 -0.10794 -0.15313 -0.1062 -0.11848 -0.095488 -0.11943 -0.089078 -0.099383 0.0010453 -0.13096 -0.10322 0.12269 -0.11994 -0.14313 0.069768 0.011327 0.012764 0.022251
798 -0.015992 -0.098083 -0.046419 -0.12943 -0.16545 -0.13564 -0.11647 -0.11198 -0.14248 -0.098396 -0.097037 -0.024505 -0.12849 -0.11476 0.070174 -0.13841 -0.15146 0.016909 0.031786 0.017601 -0.010965
799 -0.0070675 -0.064063 -0.027272 -0.10677 -0.16039 -0.12979 -0.11993 -0.11264 -0.13134 -0.093018 -0.093131 -0.0058432 -0.12379 -0.1049 0.20579 -0.11524 -0.15114 0.20134 0.066722 0.035417 -0.0039352
800 -0.0025373 -0.072053 -0.017526 -0.11303 -0.1671 -0.12843 -0.11655 -0.11278 -0.1382 -0.089993 -0.050842 -0.0068458 -0.12873 -0.091979 0.18062 -0.11149 -0.13211 0.34187 0.062476 0.032887 0.024112
801 -0.0082417 -0.079768 -0.026107 -0.12301 -0.16577 -0.13788 -0.105 -0.10595 -0.14078 -0.077103 -0.041712 -0.025485 -0.12417 -0.098335 0.078777 -0.11173 -0.13537 0.13299 0.050147 0.015105 0.013989
802 -0.0039111 -0.06619 -0.013822 -0.11327 -0.1502 -0.12376 -0.094953 -0.10383 -0.11086 -0.071 -0.0088977 -0.012156 -0.12213 -0.087451 0.068098 -0.11942 -0.11123 0.075516 0.03162 0.026374 0.059296
803 -0.024305 -0.083902 -0.040889 -0.12829 -0.16479 -0.13974 -0.12949 -0.11693 -0.13222 -0.091625 -0.026114 -0.035642 -0.13739 -0.096373 0.050841 -0.13887 -0.15219 0.034506 -0.00057209 -0.0044493 0.0053087
804 -0.022424 -0.074013 -0.026161 -0.12239 -0.15154 -0.14218 -0.11158 -0.10098 -0.1277 -0.090538 -0.045273 -0.031338 -0.11827 -0.11143 0.075545 -0.14082 -0.1611 0.037246 0.0055467 0.011462 0.0036134
805 -0.012439 -0.075983 -0.023529 -0.12106 -0.16579 -0.13415 -0.10043 -0.10243 -0.12557 -0.091048 -0.060623 -0.042744 -0.12036 -0.096995 0.099146 -0.11105 -0.15027 0.051877 -0.010984 0.00036217 0.033544
806 -0.0075305 -0.069199 -0.020212 -0.11517 -0.14896 -0.12628 -0.081183 -0.092093 -0.11334 -0.086198 -0.059484 -0.043888 -0.13122 -0.086587 0.15053 -0.096015 -0.14337 0.066735 0.001627 0.03304 0.034939
807 -0.0077967 -0.067441 -0.01853 -0.11807 -0.14936 -0.11952 -0.09005 -0.10328 -0.13044 -0.084597 -0.069136 -0.035431 -0.12726 -0.081589 0.17367 -0.10636 -0.12374 0.11254 0.0019719 0.023551 0.067825
808 -0.0025195 -0.063358 -0.026967 -0.10795 -0.14061 -0.059941 -0.079167 -0.087977 -0.10661 -0.078102 -0.04456 -0.036016 -0.12407 -0.079131 0.14656 -0.096937 -0.11322 0.14769 0.0072585 0.029237 0.10233
809 0.0057413 -0.066301 -0.018905 -0.095517 -0.14137 0.016429 -0.069845 -0.088095 -0.11373 -0.06758 -0.059115 -0.038281 -0.10182 -0.066574 0.12809 -0.085031 -0.12084 0.17448 0.013431 0.035472 0.096548
810 -0.03076 -0.090319 -0.044366 -0.1168 -0.15765 0.08943 -0.064598 -0.11729 -0.13402 -0.10188 -0.080286 -0.068664 -0.13506 -0.10488 0.10674 -0.13036 -0.14028 0.21268 -0.0095723 0.016702 0.1116
811 -0.02521 -0.089451 -0.039673 -0.10793 -0.13112 0.15686 0.0022222 -0.099152 -0.12015 -0.094181 -0.076842 -0.056831 -0.13058 -0.078646 0.092533 -0.12193 -0.14731 0.2353 0.0013596 0.0068635 0.043146
812 -0.028881 -0.086792 -0.039367 -0.11678 -0.14647 0.14467 0.19883 -0.109 -0.13187 -0.096665 -0.074881 -0.057508 -0.14139 -0.09502 0.089842 -0.10109 -0.13451 0.22986 0.0037698 0.007514 0.082938
813 -0.026478 -0.082415 -0.028277 -0.11201 -0.14846 0.10006 0.2762 -0.1021 -0.13149 -0.092917 -0.075478 -0.074348 -0.13264 -0.08058 0.086146 -0.11247 -0.14358 0.19011 0.0053984 0.010202 0.066137
814 -0.041894 -0.11034 -0.045602 -0.12592 -0.15708 0.0053152 0.28217 -0.11755 -0.1389 -0.10852 -0.090669 -0.087289 -0.14456 -0.10503 0.079384 -0.09814 -0.14278 0.10738 -0.011309 -0.0077357 0.069078
815 -0.049481 -0.099858 -0.041904 -0.114 -0.15642 -0.039151 0.20216 -0.12854 -0.12949 -0.096093 -0.085684 -0.071774 -0.13855 -0.10011 0.07606 -0.12639 -0.14556 0.071939 -0.012205 -0.014571 0.043094
816 -0.030827 -0.095149 0.065782 -0.095137 -0.14723 -0.048704 0.1062 -0.10728 -0.13718 -0.095006 -0.082437 -0.06848 -0.13565 -0.092747 0.098709 -0.098829 -0.12258 0.065637 0.013982 0.00013059 0.11099
817 -0.030248 -0.072959 0.26311 -0.078072 -0.12917 -0.060651 0.072527 -0.090885 -0.12156 -0.069594 -0.058032 -0.063 -0.13151 -0.089766 0.087005 -0.10115 -0.10893 0.054596 0.018508 0.010042 0.075729
818 -0.02083 -0.069407 0.30536 -0.091449 -0.14371 -0.056641 0.042663 -0.087999 -0.11001 -0.069687 -0.039579 -0.057725 -0.11427 -0.08066 0.094644 -0.12567 -0.11714 0.045556 0.0031658 0.0066514 0.091193
819 -0.038862 -0.091435 0.24579 -0.1062 -0.15721 -0.07834 0.012247 -0.10636 -0.13917 -0.092715 -0.035445 -0.069182 -0.12008 -0.087634 0.057054 -0.13567 -0.14012 0.032248 -0.011685 -0.012072 0.067498
820 -0.049199 -0.093112 0.10742 -0.11664 -0.15168 -0.077056 -0.0061958 -0.10254 -0.14178 -0.079305 -0.0019891 -0.072755 -0.13138 -0.088682 0.064279 -0.14413 -0.15368 0.028983 -0.0062922 -0.0031341 0.10549
821 -0.015734 -0.078779 0.0706 -0.089284 -0.13015 -0.052493 -0.0022432 -0.088638 -0.1123 -0.067414 0.037692 -0.045065 -0.10697 -0.068156 0.078103 -0.094904 -0.12463 0.051751 0.0305 0.0059984 0.074825
822 -0.05235 -0.096131 0.028399 -0.11886 -0.14788 -0.08793 -0.029404 -0.10477 -0.1275 -0.092715 0.017619 -0.0709 -0.14881 -0.093028 0.036749 -0.11824 -0.1475 0.013621 -0.0079837 -0.0087097 0.058842
823 -0.04275 -0.09961 0.015575 -0.1255 -0.15601 -0.082695 -0.021011 -0.09833 -0.13311 -0.091619 -0.0016181 -0.077521 -0.14278 -0.077025 0.035437 -0.10942 -0.13276 0.030456 -0.013737 -0.017415 0.079345
824 -0.041987 -0.093563 0.0092351 -0.10543 -0.16065 -0.091262 -0.016554 -0.10078 -0.11657 -0.07624 -0.0014184 -0.086404 -0.12515 -0.05591 0.029485 -0.1386 -0.12674 0.016145 -0.0057994 -0.023091 0.021032
825 -0.026426 -0.084354 0.02613 -0.09259 -0.15281 -0.080513 0.0016713 -0.076218 -0.10275 -0.071818 -0.00085364 -0.05609 -0.12646 -0.056431 0.047172 -0.13031 -0.12579 0.026996 0.00083598 -0.0050986 0.063152
826 -0.054121 -0.10574 0.0077408 -0.1272 -0.17667 -0.10489 -0.042177 -0.11736 -0.14742 -0.098885 -0.041057 -0.09571 -0.14803 -0.086791 0.016587 -0.14359 -0.14455 -0.030661 -0.014439 -0.033966 0.031068
827 -0.047534 -0.11415 0.0098155 -0.13296 -0.16786 -0.1174 -0.04208 -0.10778 -0.13792 -0.093515 -0.04079 -0.095567 -0.14659 -0.07916 0.019141 -0.11739 -0.13569 0.00096471 -0.011631 -0.040617 0.026467
828 -0.045117 -0.098259 0.014963 -0.11499 -0.15682 -0.10433 -0.025748 -0.096976 -0.13263 -0.085553 -0.026931 -0.082436 -0.12025 -0.0595 0.033586 -0.12954 -0.13683 -0.0012271 -0.0085849 -0.016848 0.089924
829 -0.046342 -0.10314 -0.00043174 -0.1204 -0.15874 -0.11107 -0.051492 -0.10545 -0.13851 -0.094055 -0.023267 -0.10207 -0.12824 -0.075779 0.018981 -0.12443 -0.13884 -0.0087074 -0.014136 -0.016418 0.13334
830 -0.041407 -0.10227 0.0052463 -0.12476 -0.1616 -0.1126 -0.027389 -0.10202 -0.12139 -0.088575 -0.032498 -0.091945 -0.13195 -0.074099 0.0092847 -0.12014 -0.13854 -0.0099539 -0.010209 -0.011839 0.1764
831 -0.055681 -0.11207 0.0040159 -0.13249 -0.15596 -0.11979 -0.050987 -0.10956 -0.13121 -0.089031 -0.032992 -0.10873 -0.14775 -0.081711 0.0011551 -0.12892 -0.13809 -0.0095166 -0.016322 -0.0016262 0.1901
832 -0.056379 -0.10216 0.0068294 -0.1302 -0.15604 -0.12181 -0.045658 -0.099712 -0.13157 -0.082511 -0.015591 -0.089855 -0.12412 -0.064714 0.0085587 -0.11362 -0.15511 -0.017597 -0.014906 0.006044 0.23767
833 -0.052453 -0.10113 0.014168 -0.11695 -0.15631 -0.11694 -0.042665 -0.10616 -0.11235 -0.092972 0.026463 -0.093003 -0.12108 -0.059084 -0.012462 -0.10034 -0.13823 -0.034478 -0.016462 0.013378 0.16414
834 -0.038763 -0.091491 0.022497 -0.10685 -0.14949 -0.097894 -0.030973 -0.08999 -0.094787 -0.076803 0.041383 -0.073556 -0.11615 -0.038327 0.017182 -0.10769 -0.13347 -0.018156 0.0067969 0.022943 0.21404
835 -0.058282 -0.10225 -0.012128 -0.13137 -0.17464 -0.1286 -0.06113 -0.10597 -0.13918 -0.11869 0.036493 -0.10246 -0.13449 -0.061719 -0.0092245 -0.15467 -0.13903 -0.055369 -0.021011 0.0035998 0.17028
836 -0.04598 -0.096832 0.00037274 -0.11067 -0.15102 -0.12156 -0.032401 -0.091589 -0.11441 -0.10072 0.067731 -0.077388 -0.10749 -0.05013 0.011419 -0.0962 -0.12374 -0.034525 -0.016343 0.016832 0.16976
837 -0.066544 -0.10776 -0.017025 -0.11753 -0.17516 -0.1335 -0.065325 -0.12069 -0.13799 -0.099881 0.049418 -0.1347 -0.13561 -0.06144 -0.020382 -0.12884 -0.14485 -0.03772 -0.015152 -0.029685 0.1099
838 -0.058461 -0.11088 -0.025731 -0.12882 -0.16827 -0.13801 -0.047639 -0.099776 -0.11218 -0.10619 0.052872 -0.11056 -0.1305 -0.072813 -0.000124 -0.097385 -0.11949 -0.044759 -0.023037 -0.032627 0.11581
839 -0.050053 -0.088546 -0.021295 -0.11241 -0.15125 -0.12828 -0.045962 -0.098018 -0.10567 -0.098867 0.039959 -0.092182 -0.10895 -0.046966 0.0078842 -0.12979 -0.13071 -0.014757 -0.020421 -0.023471 0.078783
840 -0.077359 -0.11251 -0.038235 -0.13018 -0.16584 -0.14238 -0.067229 -0.11545 -0.13558 -0.12907 0.016785 -0.11387 -0.13659 -0.062394 -0.024042 -0.13573 -0.14674 -0.046086 -0.036254 -0.044142 0.068433
841 -0.04331 -0.078621 -0.018666 -0.10894 -0.14724 -0.11328 -0.029578 -0.085629 -0.10925 -0.087983 0.035237 -0.093667 -0.11143 -0.042411 -0.010611 -0.090931 -0.12857 -0.052008 -0.0091224 -0.020827 0.062779
842 -0.056976 -0.10211 -0.030256 -0.10599 -0.15809 -0.14058 -0.0512 -0.089762 -0.10398 -0.1068 0.020799 -0.10453 -0.099948 -0.041993 -0.010486 -0.13551 -0.14137 -0.046192 -0.020553 -0.033102 0.070473
843 -0.073975 -0.11525 -0.046124 -0.12163 -0.16963 -0.15096 -0.070657 -0.10375 -0.13023 -0.098303 0.033198 -0.11519 -0.12352 -0.063421 -0.02673 -0.17243 -0.1481 -0.066541 -0.037735 -0.037377 0.069279
844 -0.060762 -0.11739 -0.044646 -0.11831 -0.15865 -0.14737 -0.064011 -0.10311 -0.1212 -0.097354 0.053782 -0.10995 -0.12427 -0.052031 -0.014807 -0.13316 -0.12133 -0.054705 -0.040808 -0.030215 0.065397
845 -0.049496 -0.067782 -0.033205 -0.11283 -0.15794 -0.14534 -0.064616 -0.096878 -0.12067 -0.098579 0.075629 -0.094692 -0.12536 -0.059774 -0.0064128 -0.10285 -0.1442 -0.05432 -0.018307 -0.02086 0.080213
846 -0.064091 0.14772 -0.033134 -0.11894 -0.15096 -0.13805 -0.067933 -0.10364 -0.13025 -0.10565 0.08287 -0.11191 -0.1027 -0.055011 -0.019529 -0.12182 -0.12426 -0.072631 -0.022575 -0.017799 0.070682
847 -0.039074 0.25194 -0.0097301 -0.093821 -0.13672 -0.12477 -0.053432 -0.075671 -0.10597 -0.078298 0.10705 -0.083514 -0.10605 -0.038661 -0.0076428 -0.10913 -0.098343 -0.050611 -0.0077444 0.04449 0.070648
848 -0.059373 0.24207 -0.016259 -0.1283 -0.15635 -0.14303 -0.083101 -0.084548 -0.13625 -0.095224 0.10038 -0.11134 -0.12498 -0.074544 -0.016059 -0.11743 -0.11342 -0.057596 -0.033885 0.025697 0.079392
849 -0.045659 0.26278 0.24918 -0.097597 -0.12965 -0.13396 -0.064856 -0.075952 -0.099724 0.0025959 0.11992 -0.095977 -0.092447 -0.04673 0.032957 -0.10649 -0.11694 -0.036658 -0.0092503 0.010124 0.038507
850 -0.032149 0.16206 0.36174 -0.084012 -0.1177 -0.12659 -0.06359 -0.074021 -0.086379 0.15189 0.13545 -0.10037 -0.074219 -0.038167 0.071342 -0.087795 -0.10924 -0.040717 -0.005117 0.0039074 0.057245
851 -0.049811 0.062593 0.28564 -0.096355 -0.12947 -0.12705 -0.048989 -0.099277 -0.098105 0.19513 0.13887 -0.089504 -0.066441 -0.053608 0.066997 -0.13686 -0.098473 -0.051183 -0.019073 -0.033025 0.066092
852 -0.057611 0.013727 0.19072 -0.107 -0.15089 -0.15648 -0.067331 -0.088002 -0.097406 0.19528 0.11674 -0.10586 -0.063216 -0.050618 0.029221 -0.12033 -0.106 -0.061273 -0.02625 -0.02695 0.069162
853 -0.053991 -0.0027702 0.095853 -0.1188 -0.14807 -0.14645 -0.066508 -0.094468 -0.1065 0.11885 0.10612 -0.097129 -0.067523 -0.035586 0.015477 -0.10967 -0.12381 -0.065876 -0.032268 -0.043394 0.064066
854 -0.078636 -0.019496 0.047143 -0.1177 -0.15967 -0.15725 -0.090618 -0.11093 -0.12698 0.031644 0.093638 -0.11672 -0.094476 -0.073174 0.054707 -0.1222 -0.1343 0.10779 -0.035102 -0.052844 0.0085934
855 -0.068586 -0.017841 0.033967 -0.12736 -0.15157 -0.14934 -0.084179 -0.10056 -0.11499 -0.022226 0.095542 -0.12442 -0.082749 -0.070012 0.021313 -0.054224 -0.10706 0.036916 -0.046086 -0.042001 0.015741
856 -0.062473 -0.0054366 0.029039 -0.12641 -0.16284 -0.15467 -0.076566 -0.10954 -0.11769 -0.045458 0.08943 -0.11517 -0.071822 -0.064502 -0.01843 0.016967 -0.12712 -0.044676 -0.033076 -0.044135 0.036188
857 -0.079017 -0.036906 0.0074897 -0.14797 -0.16802 -0.16903 -0.085023 -0.11256 -0.12764 -0.051592 0.091236 -0.14556 -0.094342 -0.092819 -0.026167 0.02926 -0.13497 -0.06906 -0.043684 -0.053262 0.023813
858 -0.066496 -0.036993 0.015175 -0.13157 -0.16261 -0.16294 -0.091296 -0.1075 -0.12801 -0.034511 0.13815 -0.11176 -0.07383 -0.074709 0.0053595 0.09228 -0.13674 -0.058232 -0.046772 -0.059371 0.017604
859 -0.053073 -0.023135 0.019148 -0.14065 -0.15184 -0.16419 -0.078926 -0.10152 -0.11732 -0.031984 0.16917 -0.11781 -0.070839 -0.074046 0.021138 0.10919 -0.10345 -0.013258 -0.037434 -0.056897 0.051939
860 -0.058785 -0.023491 0.021954 -0.11439 -0.1468 -0.15073 -0.080671 -0.10479 -0.12562 -0.036356 0.17403 -0.11341 -0.07877 -0.077995 0.064059 0.11218 -0.10931 0.076795 -0.031936 -0.049271 0.077018
861 -0.073983 -0.030374 0.019485 -0.11276 -0.15696 -0.15885 -0.079169 -0.1143 -0.12136 -0.042606 0.1696 -0.12856 -0.066949 -0.081495 0.057538 0.04749 -0.1262 0.16029 -0.032137 -0.047572 0.072831
862 -0.062937 -0.017073 0.023308 -0.1111 -0.14475 -0.14897 -0.093563 -0.10775 -0.12109 -0.029008 0.15368 -0.11838 -0.081155 -0.08142 0.064438 0.041516 -0.11664 0.19246 -0.025134 -0.035014 0.096733
863 -0.070752 -0.026222 0.010307 -0.12459 -0.15345 -0.16546 -0.087493 -0.099144 -0.14007 -0.034073 0.14048 -0.12287 -0.082731 -0.078067 0.030233 0.013959 -0.12477 0.16374 -0.036198 -0.040975 0.097622
864 -0.063818 -0.036228 0.011646 -0.12252 -0.13994 -0.1612 -0.1014 -0.1135 -0.11804 -0.021364 0.14086 -0.13042 -0.079195 -0.068165 0.029906 -0.015717 -0.12165 0.16655 -0.037189 -0.053356 0.10816
865 -0.045512 -0.014757 0.027317 -0.10721 -0.12775 -0.1508 -0.082965 -0.089861 -0.11264 0.034391 0.15608 -0.12211 -0.061645 -0.068686 0.04915 -0.0052927 -0.10246 0.099407 -0.029226 -0.047754 0.12214
866 -0.069129 0.0074161 0.004973 -0.11762 -0.10129 -0.15525 -0.093343 -0.10159 -0.12174 0.11949 0.12876 -0.14101 -0.066365 -0.083126 0.036645 -0.033506 -0.11733 0.01892 -0.023013 -0.056115 0.10835
867 -0.059781 0.17456 0.0022509 -0.11993 -0.10018 -0.15898 -0.093743 -0.080737 -0.11311 0.19278 0.13962 -0.13577 -0.063271 -0.075285 0.029407 -0.029667 -0.12824 0.0051099 -0.043899 -0.050315 0.10952
868 -0.061948 0.22956 0.0073291 -0.10743 -0.08407 -0.14965 -0.092815 -0.077119 -0.10446 0.21477 0.1547 -0.12407 -0.09381 -0.075854 0.058731 -0.02646 -0.10896 -0.0021948 -0.027188 -0.052371 0.15448
869 -0.074441 0.23865 -0.014517 -0.11982 -0.083163 -0.16417 -0.10896 -0.097474 -0.10843 0.1343 0.15742 -0.14155 -0.12009 -0.09134 0.040057 -0.042261 -0.14097 -0.038261 -0.026173 -0.074694 0.064191
870 -0.054899 0.22895 -0.0059409 -0.10647 -0.056967 -0.15888 -0.09996 -0.08797 -0.1106 0.071856 0.17869 -0.14295 -0.11378 -0.076456 0.053327 -0.041091 -0.10814 -0.0078269 0.084386 -0.055226 0.10631
871 -0.0633 0.16557 -0.021915 -0.098735 -0.068245 -0.16437 -0.11033 -0.09487 -0.11892 0.0099193 0.18255 -0.16578 -0.12803 -0.079722 0.045686 -0.056208 -0.12661 -0.038844 0.12571 -0.03825 0.083413
872 -0.069767 0.10618 -0.017044 -0.079043 -0.080433 -0.15519 -0.09587 -0.08808 -0.11326 0.0086415 0.22111 -0.15002 -0.12877 -0.092433 0.038167 -0.0052869 -0.10443 -0.018272 0.1307 -0.037502 0.056286
873 -0.070903 0.069782 -0.023626 0.10084 -0.090423 -0.14928 -0.11154 -0.095337 -0.11765 0.011594 0.25604 -0.14238 -0.12266 -0.071502 0.021997 -0.014009 -0.1002 -0.033026 0.12517 -0.03798 0.077782
874 -0.064077 0.043886 -0.017513 0.19723 -0.10037 -0.16345 -0.11189 -0.089562 -0.12006 -0.011581 0.23678 -0.13602 -0.12096 -0.08961 0.022115 -0.023529 -0.11441 -0.044229 0.082947 -0.049826 0.10838
875 -0.036558 0.061207 0.0045079 0.2878 -0.096662 -0.12972 -0.074373 -0.05818 -0.09279 0.024128 0.26483 -0.11571 -0.083426 -0.050415 0.042795 -0.0095414 -0.089867 -0.023334 0.084048 -0.020474 0.14185
876 -0.07912 0.011135 -0.025294 0.23415 -0.12482 -0.18465 -0.11637 -0.099869 -0.13528 -0.022547 0.21144 -0.17121 -0.1346 -0.094652 0.011226 -0.056701 -0.11818 -0.059222 0.020926 -0.077491 0.046686
877 -0.06106 0.025606 -0.012067 0.19074 -0.10068 -0.1499 -0.092385 -0.077966 -0.10025 0.0025566 0.22585 -0.11796 -0.10571 -0.072102 0.046416 -0.010273 -0.082591 -0.014254 0.030166 -0.043245 0.10428
878 -0.075588 -0.005656 -0.037226 0.071199 -0.13973 -0.1893 -0.11364 -0.104 -0.13457 -0.026582 0.15494 -0.18461 -0.13646 -0.092481 0.040404 -0.067011 -0.12124 -0.07024 0.0074601 -0.082155 0.097136
879 -0.066145 0.0093587 -0.023324 0.039285 -0.13661 -0.16098 -0.10997 -0.0963 -0.10976 -0.013804 0.1444 -0.15118 -0.12549 -0.10705 0.056547 -0.078314 -0.11564 -0.065394 0.018099 -0.06802 0.10889
880 -0.062184 0.011681 -0.019738 0.012891 -0.1242 -0.16222 -0.093441 -0.085673 -0.1211 -0.0098714 0.15255 -0.16268 -0.12392 -0.091933 0.051836 -0.031621 -0.10713 -0.048255 0.020263 -0.071002 0.092568
881 -0.043564 0.032248 -0.011016 0.016962 -0.11456 -0.14471 -0.076888 -0.083256 -0.10937 -0.0028758 0.15478 -0.141 -0.10612 -0.068856 0.061336 -0.020921 -0.083645 -0.033252 0.02423 -0.048265 0.15607
882 -0.063159 0.10696 -0.031106 -0.013611 -0.12184 -0.16134 -0.068254 -0.083577 -0.11427 -0.030811 0.1059 -0.17229 -0.13461 -0.077004 0.021174 -0.044733 -0.10408 -0.059549 0.0071052 -0.0662 0.079801
883 -0.079206 0.23098 -0.042325 -0.03285 -0.12961 -0.17927 0.16963 -0.1104 -0.12855 -0.05139 0.077527 -0.18629 -0.13367 -0.10831 0.0059106 -0.077075 -0.11773 -0.075369 0.0056705 -0.087355 0.07953
884 -0.067981 0.308 -0.035919 -0.023403 -0.12667 -0.16176 0.29704 -0.078856 -0.12924 -0.044787 0.079089 -0.18621 -0.12324 -0.093643 -0.0063014 -0.046895 -0.11358 -0.06024 -0.0055059 -0.086695 0.083236
885 -0.063069 0.30622 -0.017035 -0.012325 -0.11758 -0.15065 0.36393 -0.089151 -0.11745 -0.027629 0.085434 -0.16867 -0.10868 -0.081105 0.0077892 -0.032874 -0.089649 -0.049197 0.0099472 -0.058574 0.09602
886 -0.069532 0.29316 -0.025326 -0.034134 -0.13161 -0.1647 0.37302 -0.081708 -0.12026 -0.05096 0.06909 -0.17626 -0.1377 -0.093835 -0.013585 -0.030747 -0.12346 -0.078941 -0.0061457 -0.081986 0.090021
887 -0.074422 0.24844 -0.0096837 -0.044325 -0.13354 -0.16977 0.29839 -0.10032 -0.11996 -0.05771 0.055793 -0.18763 -0.14605 -0.10605 -0.023997 -0.066649 -0.11473 -0.085072 0.013248 -0.072665 0.057206
888 -0.0695 0.24211 0.28229 -0.026263 -0.12604 -0.16831 0.1791 -0.099285 -0.13144 -0.057879 0.067482 -0.18324 -0.15242 -0.12243 -0.00071478 -0.047186 -0.11094 -0.088721 0.045068 -0.072797 0.095377
889 -0.056708 0.22357 0.32871 -0.0038716 -0.10746 -0.14085 0.1304 -0.075503 -0.1073 -0.037384 0.0732 -0.1541 -0.10279 -0.085437 0.0038078 -0.02503 -0.090848 -0.053941 0.092138 -0.045327 0.087345
890 -0.056676 0.17732 0.34909 -0.020074 -0.11119 -0.15902 0.097746 -0.083076 -0.11975 -0.047532 0.058134 -0.15714 -0.11334 -0.088183 0.0013596 -0.029841 -0.075936 -0.074251 0.12535 -0.053851 0.085555
891 -0.066917 0.13307 0.28656 -0.003048 -0.11152 -0.15637 0.063055 -0.083096 -0.11598 -0.040399 0.057495 -0.17073 -0.12257 -0.10043 0.0070536 0.16491 -0.080864 -0.071306 0.11683 -0.051873 0.085016
892 -0.047542 0.11571 0.1524 -0.01199 -0.10374 -0.15136 0.067438 -0.086088 -0.1112 -0.047521 0.054655 -0.16756 -0.11807 -0.099703 -0.00094136 0.23599 -0.083549 -0.067348 0.08585 -0.043594 0.082613
893 -0.046135 0.11362 0.10921 -0.023648 -0.12422 -0.14323 0.043075 -0.085068 -0.11695 -0.042401 0.053862 -0.14424 -0.1065 -0.074533 0.0014966 0.23424 0.015847 -0.084604 0.067699 -0.047272 0.070549
894 -0.078031 0.070065 0.041105 -0.048417 -0.14472 -0.18145 0.0082246 -0.1008 -0.14926 -0.076416 0.017837 -0.19654 -0.15874 -0.12064 -0.045378 0.23456 0.13502 -0.10397 0.0077076 -0.1009 0.014367
895 -0.06073 0.084624 0.054372 -0.029401 -0.13172 -0.15923 0.019227 -0.088927 -0.12374 -0.051865 0.019979 -0.17407 -0.10806 -0.10385 -0.015626 0.22672 0.12773 -0.076381 0.022165 -0.067408 0.058379
896 -0.061371 0.070645 0.045903 -0.039871 -0.13528 -0.1791 0.0017067 -0.096484 -0.12807 -0.061846 0.011197 -0.1924 -0.12503 -0.11578 -0.015631 0.15884 0.049883 -0.1002 0.0011845 -0.075201 0.045278
897 -0.058517 0.065033 0.040248 -0.023402 -0.11659 -0.17096 0.0013128 -0.094285 -0.12209 -0.060171 0.036213 -0.17419 -0.13557 -0.10284 -0.01344 0.12974 -0.040777 -0.098566 0.0051152 -0.07151 0.018565
898 -0.065514 0.080709 0.037024 -0.048126 -0.12771 -0.1911 0.0030698 -0.10096 -0.11788 -0.066454 0.021466 -0.16402 -0.12718 -0.10817 -0.01275 0.088796 -0.046091 -0.091874 0.0064606 -0.07122 0.020727
899 -0.073951 0.048093 0.012695 -0.063481 -0.14148 -0.17964 -0.023176 -0.11707 -0.1416 -0.073979 -0.0075305 -0.18513 -0.1344 -0.13069 -0.028384 0.009923 -0.068943 -0.095969 -0.008007 -0.091165 0.021443
900 -0.04913 0.13095 0.041341 -0.036531 -0.12537 -0.16539 0.0025528 -0.09463 -0.11101 -0.058791 0.025884 -0.16356 -0.10824 -0.10013 -0.025715 0.039792 -0.045684 -0.10123 -0.00061808 -0.075141 0.048618
901 -0.061695 0.30982 0.048565 -0.03618 -0.10737 -0.18699 -0.024404 -0.10442 -0.12705 -0.072795 0.011572 -0.18973 -0.11601 -0.11366 -0.026284 0.064951 -0.040212 -0.092095 0.00092769 -0.078733 0.010057
902 -0.084723 0.34663 0.023733 -0.047546 -0.12514 -0.18173 -0.047166 -0.12168 -0.13964 -0.089183 -0.014276 -0.19201 -0.12965 -0.11929 -0.040237 0.0096522 -0.073441 -0.12365 -0.011791 -0.10104 0.0062269
903 -0.056102 0.37156 0.053674 -0.031746 -0.091387 -0.16276 -0.018665 -0.086258 -0.11355 -0.065908 0.024853 -0.15319 -0.11549 -0.08233 -0.028068 0.056788 -0.067224 -0.079297 0.0035202 -0.073476 0.033698
904 -0.089328 0.35036 0.028437 -0.062286 -0.10497 -0.1814 -0.051431 -0.12478 -0.14796 -0.086183 -0.014757 -0.17443 -0.13745 -0.12535 -0.0416 -0.010815 -0.080695 -0.12817 -0.026547 -0.095891 0.011173
905 -0.055134 0.2934 0.040149 -0.0195 -0.029782 -0.16936 -0.015302 -0.094789 -0.11391 -0.052535 0.004817 -0.17033 -0.10802 -0.084015 -0.025223 0.033456 -0.079487 -0.078023 0.0019522 -0.073717 0.029514
906 -0.053298 0.23404 0.058043 -0.01107 0.16968 -0.16268 -0.0084554 -0.082847 -0.10486 -0.063437 0.0033691 -0.15366 -0.10817 -0.083323 -0.0092955 0.032816 -0.076059 -0.072405 0.010403 -0.059063 0.027142
907 -0.08033 0.14278 0.029397 -0.043976 0.19621 -0.17956 -0.052518 -0.11052 -0.1355 -0.079765 -0.022646 -0.17143 -0.12939 -0.10978 -0.031998 -0.016231 -0.078387 -0.11393 -0.0039002 -0.093468 -0.043031
908 -0.03011 0.18533 0.080719 -0.019349 0.28149 -0.14411 -0.011855 -0.078512 -0.093966 -0.035406 0.017289 -0.13969 -0.090341 -0.062548 -0.010694 0.037269 -0.075379 -0.086632 0.01923 -0.052383 0.046691
909 -0.083158 0.11765 0.055227 -0.063017 0.18034 -0.1937 -0.058626 -0.1249 -0.13475 -0.09953 -0.033015 -0.19025 -0.14112 -0.12037 -0.053541 -0.0003451 -0.11247 -0.12219 -0.018679 -0.088023 -0.029571
910 -0.075644 0.12091 0.28853 -0.041761 0.10227 -0.17644 -0.049297 -0.11704 -0.12228 -0.080117 -0.020024 -0.15697 -0.12295 -0.10577 -0.04034 0.0090206 -0.090108 -0.1049 -0.016649 -0.072623 -0.012055
911 -0.067858 0.1125 0.35093 -0.027585 0.04029 -0.17169 -0.039545 -0.10589 -0.11746 -0.079988 -0.015144 -0.17015 -0.11928 -0.10484 -0.03212 0.0062585 -0.097554 -0.1116 -0.019425 -0.083711 0.0063799
912 -0.076688 0.094887 0.33905 -0.052454 0.010113 -0.18982 -0.077282 -0.12567 -0.14358 -0.085766 -0.02251 -0.17726 -0.12835 -0.12713 -0.045885 0.18377 -0.10445 -0.11576 -0.028021 -0.082163 0.0017233
913 -0.052157 0.11254 0.19163 -0.036573 0.0045107 -0.1749 -0.042982 -0.10069 -0.10895 -0.063487 -0.0119 -0.14642 -0.1091 -0.095779 -0.014481 0.26965 -0.086828 -0.11962 -0.0048001 -0.073257 -0.0009263
914 -0.049536 0.10702 0.10816 -0.04074 -0.012817 -0.17931 -0.037917 -0.087132 -0.10316 -0.06422 -0.014298 -0.15624 -0.10742 -0.097807 -0.025177 0.297 -0.082216 -0.097528 -0.0070522 -0.067673 0.034944
915 -0.065497 0.09855 0.080418 -0.047069 -0.021785 -0.17499 -0.060321 -0.11188 -0.12751 -0.087044 -0.020441 -0.15547 -0.1263 -0.10556 -0.049837 0.2784 -0.093441 -0.12944 -0.019071 -0.080631 -0.016928
916 -0.044799 0.087591 0.067714 -0.056182 -0.031416 -0.1768 -0.061946 -0.11123 -0.1195 -0.074315 -0.032964 -0.15112 -0.14461 -0.10954 -0.028741 0.27818 -0.086069 -0.1218 -0.023016 -0.075442 0.0029124
917 -9.2499e-06 0.093587 0.077875 -0.046951 -0.025661 -0.16977 -0.059363 -0.10472 -0.10353 -0.076005 -0.0096326 -0.1326 -0.12315 -0.090487 -0.020268 0.26182 -0.061899 -0.11295 -0.013717 -0.070988 -0.0018376
918 0.14914 0.063482 0.048802 -0.055233 -0.050338 -0.20322 -0.080451 -0.129 -0.13264 -0.089138 -0.0245 -0.14989 -0.13032 -0.11491 -0.041378 0.20871 -0.10482 -0.13807 -0.017052 -0.070525 -0.015299
919 0.15691 0.077902 0.055951 -0.048493 -0.046208 -0.18377 -0.071561 -0.12208 -0.10714 -0.080326 -0.050062 -0.15535 -0.12286 -0.11705 -0.041142 0.14281 -0.087167 -0.14123 -0.0079912 -0.061945 -0.0080361
920 0.14197 0.072644 0.051332 -0.064613 -0.051445 -0.19029 -0.07516 -0.11758 -0.1263 -0.081904 -0.036205 -0.16283 -0.121 -0.10423 -0.043756 0.13258 -0.098478 -0.14165 -0.015272 -0.074619 -0.032409
921 0.054762 0.067923 0.057907 -0.060025 -0.04533 -0.19355 -0.077476 -0.10714 -0.13475 -0.095128 -0.039467 -0.1638 -0.12593 -0.10865 -0.039343 0.12331 -0.084625 -0.11485 -0.027947 -0.090486 -0.048858
922 0.018626 0.06828 0.071308 -0.052172 -0.04627 -0.16785 -0.094739 -0.096549 -0.11142 -0.088434 -0.036213 -0.15694 -0.11972 -0.10152 -0.031592 0.11548 -0.1018 -0.11581 -0.020418 -0.065523 0.0024743
923 -0.01539 0.055022 0.065943 -0.04436 -0.056177 -0.18836 -0.080632 -0.096093 -0.12175 -0.086248 -0.038649 -0.16022 -0.1265 -0.11014 -0.025388 0.10986 -0.087116 -0.11726 -0.016076 -0.075604 -0.0051148
924 -0.032431 0.039164 0.049639 -0.075652 -0.073241 -0.20227 -0.10248 -0.13238 -0.14387 -0.11137 -0.060197 -0.17713 -0.14676 -0.1257 -0.046117 0.10309 -0.11063 -0.12483 -0.038294 -0.10259 -0.012502
925 -0.020971 0.041082 0.052681 -0.062243 -0.075978 -0.20421 -0.099131 -0.11706 -0.11214 -0.093168 -0.055625 -0.16128 -0.13049 -0.12308 -0.050696 0.085808 -0.10955 -0.1288 -0.042166 -0.07906 0.0043062
926 -0.021843 0.032871 0.042973 -0.062677 -0.072063 -0.18909 -0.091322 -0.11377 -0.12575 -0.088582 -0.049479 -0.17355 -0.14155 -0.12115 -0.042786 0.036907 -0.1097 -0.13929 -0.034197 -0.074181 0.006549
927 -0.032157 0.02077 0.030114 -0.072124 -0.070667 -0.20107 -0.092041 -0.11715 -0.14128 -0.055321 -0.056914 -0.16655 -0.1455 -0.13184 -0.051921 0.031317 -0.13077 -0.15845 -0.039127 -0.080353 -0.035865
928 -0.032613 0.035281 0.0133 -0.08374 -0.085574 -0.19343 -0.10226 -0.13276 -0.14734 -0.009084 -0.04674 -0.17973 -0.14249 -0.12722 -0.049956 0.03127 -0.092719 -0.11128 -0.033946 -0.095781 -0.040141
929 -0.027218 0.010012 0.010179 -0.070097 -0.081304 -0.19699 -0.10971 -0.13284 -0.1294 0.12014 -0.051076 -0.18638 -0.15023 -0.13505 -0.043181 0.047184 -0.11996 0.011223 -0.04638 -0.10699 -0.055035
930 -0.029821 0.025624 0.028891 -0.064721 -0.075503 -0.18621 -0.10069 -0.11168 -0.11953 0.18741 -0.043325 -0.18009 -0.15164 -0.13119 -0.03298 0.075341 -0.10821 0.086942 -0.04741 -0.0788 -0.00646
931 -0.027278 0.030739 0.030267 -0.054484 -0.078304 -0.18394 -0.10606 -0.11551 -0.11384 0.1934 -0.044883 -0.17619 -0.12331 -0.11949 -0.018098 0.048864 -0.1053 0.11664 -0.03653 -0.080596 -0.014533
932 -0.050396 0.0087687 0.0045764 -0.083442 -0.087921 -0.20096 -0.10951 -0.12483 -0.12869 0.085779 -0.0585 -0.17774 -0.14475 -0.12769 -0.038077 0.044505 -0.092359 0.1145 -0.038445 -0.084732 -0.038391
933 -0.034142 0.016868 0.013491 -0.072903 -0.072581 -0.18179 -0.10633 -0.11023 -0.13426 0.019392 -0.06423 -0.1832 -0.13361 -0.1141 -0.023556 0.047147 -0.11225 0.084414 -0.031219 -0.077724 -0.051451
934 -0.043404 0.0015774 -0.00090835 -0.056484 -0.085003 -0.19529 -0.11445 -0.11801 -0.12266 -0.023562 -0.080521 -0.19758 -0.14554 -0.119 -0.046705 0.040408 -0.10542 -0.0046547 -0.047468 -0.088619 -0.036553
935 -0.011942 0.03526 0.024477 0.10263 -0.056008 -0.17539 -0.090281 -0.092045 -0.10728 -0.014168 -0.042599 -0.17139 -0.12008 -0.10285 -0.028778 0.075674 -0.10151 -0.019404 -0.016939 -0.06091 0.0092174
936 -0.028204 0.018513 0.012126 0.2623 -0.071568 -0.18434 -0.092595 -0.10742 -0.11641 -0.025631 -0.052502 -0.1801 -0.12985 -0.11974 -0.027534 0.23688 -0.098371 -0.032736 -0.028782 -0.063557 -0.023382
937 -0.042715 -0.00040896 0.0088416 0.30127 -0.089918 -0.1817 -0.12721 -0.11899 -0.13744 -0.048191 -0.085038 -0.18727 -0.16178 -0.1371 -0.046953 0.30062 -0.10817 -0.061577 -0.052295 -0.077151 -0.043938
938 -0.03688 0.014015 0.013373 0.30425 -0.079563 -0.17946 -0.11171 -0.10656 -0.12723 -0.045095 -0.076072 -0.18304 -0.14234 -0.12308 -0.039386 0.3438 -0.077874 -0.061098 -0.030377 -0.067004 -0.01858
939 -0.034589 0.0042551 -0.01307 0.26179 -0.086351 -0.1895 -0.12012 -0.10873 -0.12477 -0.051438 -0.076614 -0.18826 -0.14056 -0.11459 -0.042648 0.32034 -0.094753 -0.06921 -0.032641 -0.078531 -0.04602
940 -0.038581 -0.0069668 -0.0026885 0.19097 -0.081209 -0.17872 -0.11764 -0.10819 -0.12732 -0.068162 -0.084954 -0.17842 -0.14314 -0.12794 -0.042562 0.32377 -0.085755 -0.062872 -0.049012 -0.078355 -0.01801
941 -0.045209 0.0019059 0.0014451 0.099781 -0.077512 -0.17162 -0.1063 -0.10604 -0.11916 -0.050592 -0.069581 -0.13796 -0.14846 -0.12732 -0.053991 0.25071 -0.051959 -0.068417 -0.043695 -0.074059 -0.040085
942 -0.06399 -0.016332 -0.014082 0.054904 -0.10303 -0.18695 -0.11736 -0.11018 -0.14481 -0.066657 -0.084354 -0.12635 -0.15333 -0.13218 -0.067198 0.20473 -0.073132 -0.10221 -0.04708 -0.075085 -0.059892
943 -0.06298 -0.020882 -0.0098977 0.047938 -0.083089 -0.20146 -0.12666 -0.1155 -0.14392 -0.067923 -0.097857 -0.10189 -0.1592 -0.12462 -0.062226 0.13582 -0.10704 -0.096014 -0.061105 -0.072644 -0.061123
944 -0.050699 -0.011168 -0.0094092 0.050525 -0.083411 -0.17205 -0.11281 -0.10651 -0.12019 -0.050619 -0.066962 -0.068442 -0.14553 -0.11256 -0.04869 0.13362 -0.095436 -0.095811 -0.044104 -0.047524 -0.051419
945 -0.067424 -0.03749 -0.031581 0.0063447 -0.11179 -0.19131 -0.13561 -0.12691 -0.14552 -0.075429 -0.10877 -0.077395 -0.16126 -0.13422 -0.081486 0.072606 -0.12233 -0.10412 -0.062294 -0.073955 -0.068309
946 -0.043731 -0.02622 -0.0095854 0.035107 -0.094451 -0.19033 -0.11426 -0.11664 -0.12681 -0.062121 -0.07873 -0.041101 -0.16182 -0.13518 -0.042936 0.11183 -0.094901 -0.012432 -0.045093 0.017939 -0.033958
947 -0.058818 -0.025447 -0.010737 0.012753 -0.097308 -0.19278 -0.13237 -0.11483 -0.11807 -0.07043 -0.087629 -0.042295 -0.15834 -0.11949 -0.041262 0.091471 -0.12521 0.091036 -0.031164 0.070893 -0.0083428
948 -0.055213 -0.020979 0.00095084 0.01897 -0.093301 -0.19525 -0.12042 -0.098023 -0.13423 -0.075253 -0.094597 -0.036023 -0.14696 -0.11845 -0.050186 0.10612 -0.10852 0.11785 -0.035987 0.077375 -0.033328
949 -0.058814 -0.024794 0.063472 0.0087455 -0.08501 -0.17742 -0.13007 -0.11393 -0.12707 -0.076959 -0.087597 -0.05476 -0.16828 -0.11974 -0.049956 0.14774 -0.096381 0.15125 -0.045837 0.016792 -0.018118
950 -0.047239 -0.010882 0.31805 0.037217 0.0023408 -0.15123 -0.11973 -0.09705 -0.12237 -0.056432 -0.080134 -0.053414 -0.14065 -0.10468 -0.027259 0.17669 -0.09036 0.1442 -0.02705 -0.0066721 -0.044964
951 -0.068919 -0.027749 0.33929 0.042085 0.17922 -0.16113 -0.12527 -0.092252 -0.15263 -0.06652 -0.09654 -0.071084 -0.14643 -0.12132 -0.038448 0.2461 -0.092439 0.093307 -0.06202 -0.026329 -0.046195
952 -0.074709 -0.02128 0.29274 0.042558 0.23399 -0.17449 -0.12829 -0.099331 -0.14999 -0.0925 -0.097874 -0.10366 -0.15053 -0.13479 -0.043354 0.27749 -0.097129 0.046036 -0.050892 -0.030758 -0.041433
953 -0.048144 -0.01418 0.17727 0.17589 0.30389 -0.15084 -0.098565 -0.10213 -0.1002 -0.076296 -0.079263 -0.10104 -0.14082 -0.10097 -0.036588 0.36934 -0.095987 0.015794 -0.036589 0.0034865 -0.033443
954 -0.07306 -0.031818 0.091771 0.30059 0.26738 -0.14982 -0.11264 -0.11372 -0.12922 -0.091054 -0.10363 -0.11733 -0.13775 -0.11713 -0.058144 0.35299 -0.079207 -0.034598 -0.012552 0.0030625 -0.058474
955 -0.038369 -0.014426 0.074523 0.38513 0.1668 -0.14003 -0.10182 -0.082695 -0.10224 -0.051988 -0.078483 -0.099582 -0.12156 -0.10368 -0.035896 0.44814 -0.077864 -0.027262 0.07533 0.037985 -0.053912
956 0.023884 -0.037177 0.036724 0.33635 0.076105 -0.17228 -0.13789 -0.10978 -0.13724 -0.08358 -0.10936 -0.12163 -0.17164 -0.13334 -0.065037 0.35614 -0.10308 -0.051116 0.10552 0.037165 -0.023917
957 0.13597 -0.020748 0.057057 0.3178 0.071967 -0.1469 -0.10947 -0.087114 -0.12545 -0.074064 -0.089702 -0.073692 -0.13783 -0.10541 -0.031098 0.3701 -0.07496 -0.027879 0.12777 0.13834 0.020933
958 0.18574 -0.031812 0.052347 0.26886 0.050788 -0.15253 -0.11394 -0.096572 -0.1044 -0.065268 -0.092381 -0.044901 -0.13564 -0.12088 -0.048577 0.28154 -0.089279 -0.032016 0.14355 0.19923 0.090325
959 0.1355 -0.054153 0.025389 0.20302 0.01577 -0.16198 -0.14064 -0.10794 -0.12534 -0.072832 -0.096089 -0.0025545 -0.14503 -0.13605 -0.059633 0.22025 -0.10309 -0.054777 0.077371 0.14325 0.11445
960 0.060603 -0.031473 0.032544 0.19078 0.016267 -0.17044 -0.12362 -0.10323 -0.12517 -0.08934 -0.10334 0.013945 -0.15173 -0.12205 -0.052372 0.25856 -0.10716 -0.058073 0.037152 0.10206 0.14201
961 0.011967 -0.041476 0.023042 0.19489 0.0094085 -0.16386 -0.1168 -0.10027 -0.13035 -0.082882 -0.086943 0.059328 -0.15113 -0.12088 -0.067954 0.22782 -0.092491 -0.06275 0.013711 0.068641 0.16118
962 -0.016212 -0.06645 0.01475 0.20576 -0.010921 -0.17925 -0.14136 -0.11103 -0.13453 -0.085783 -0.10355 0.042082 -0.15286 -0.12766 -0.061074 0.22776 -0.081908 -0.063822 -0.00998 0.060719 0.12875
963 -0.015089 -0.044177 0.036979 0.32273 -0.00548 -0.16797 -0.12447 -0.10316 -0.13213 -0.073025 -0.093403 0.079515 -0.15356 -0.12986 -0.046407 0.27962 -0.085348 0.058018 -0.0038116 0.070167 0.12057
964 0.0075581 -0.03258 0.052574 0.4132 0.001978 -0.13944 -0.10394 -0.099525 -0.10385 -0.066251 -0.064332 0.096073 -0.12062 -0.11172 -0.0038087 0.32508 -0.052747 0.1838 0.010884 0.083676 0.12176
965 -0.018433 -0.048712 0.020993 0.43248 -0.024631 -0.17795 -0.13108 -0.11228 -0.12634 -0.10222 -0.099525 0.095601 -0.15081 -0.13552 0.021133 0.30944 -0.078214 0.20844 -0.014982 0.058965 0.083168
966 -0.01768 -0.047769 0.0062807 0.42637 -0.02041 -0.17198 -0.13747 -0.096396 -0.13005 -0.09002 -0.10998 0.091482 -0.15015 -0.14451 0.075143 0.32657 -0.097443 0.25449 -0.0017933 0.047343 0.048833
967 -0.023445 -0.055625 0.0098856 0.3358 -0.030385 -0.17774 -0.1459 -0.10874 -0.13792 -0.097171 -0.10585 0.094379 -0.15308 -0.13334 0.071132 0.44503 -0.095999 0.25947 -0.01105 0.04078 0.031863
968 0.00024025 -0.043281 0.0048171 0.26636 -0.018801 -0.16148 -0.11875 -0.093671 -0.115 -0.066844 -0.089053 0.13915 -0.14834 -0.13087 0.06845 0.45953 -0.064927 0.23784 -0.0081159 0.041718 0.023214
969 -0.0152 -0.045715 0.028344 0.21982 -0.027777 -0.17432 -0.12941 -0.10488 -0.11901 -0.088223 -0.10708 0.16966 -0.13658 -0.11643 0.023591 0.50373 -0.080824 0.14243 -0.018847 0.049637 0.031036
970 -0.00022839 -0.029149 0.037727 0.20923 -0.021079 -0.16301 -0.11972 -0.090664 -0.097304 -0.07492 -0.078721 0.23885 -0.12846 -0.1195 0.01925 0.45358 -0.086887 0.10834 -0.0031994 0.11774 0.071096
971 0.086846 -0.043894 0.014906 0.16987 -0.051042 -0.17406 -0.12659 -0.096375 -0.12013 -0.091471 -0.1015 0.21492 -0.12465 -0.1218 -0.01097 0.39448 -0.084909 0.050737 -0.027404 0.10266 0.089174
972 0.22754 -0.023185 0.023535 0.18336 -0.03141 -0.15719 -0.084508 -0.079172 -0.11725 -0.07299 -0.087665 0.2235 -0.10926 -0.10683 0.011305 0.39258 -0.089917 0.054461 -0.012019 0.12043 0.068955
973 0.26285 -0.043996 0.0089213 0.15775 -0.0581 -0.15823 0.22496 -0.080675 -0.109 -0.0778 -0.081198 0.23151 -0.10546 -0.12879 -0.018227 0.31376 -0.078945 0.022017 -0.022566 0.077376 0.057652
974 0.23214 -0.026438 0.014621 0.15748 -0.050045 -0.15203 0.30315 -0.084612 -0.11011 -0.066273 -0.086783 0.22356 0.099678 -0.10159 -0.0025439 0.332 -0.064589 0.035989 -0.0066395 0.059386 0.025844
975 0.16815 -0.045303 0.01508 0.1525 -0.047687 -0.15727 0.35676 -0.084861 -0.09698 -0.082879 -0.069905 0.21002 0.16487 -0.1233 -0.0055048 0.2551 -0.091606 0.00084782 -0.01702 0.069358 0.063278
976 0.090449 -0.025387 0.02278 0.15466 -0.049866 -0.15662 0.39417 -0.086496 -0.096812 -0.062207 -0.082493 0.21752 0.16612 -0.10648 0.0028058 0.23247 -0.085402 0.013327 -0.012069 0.056726 0.078682
977 0.056439 -0.052731 0.0026372 0.12677 -0.070057 -0.16958 0.40659 -0.097286 -0.10481 -0.088385 -0.091406 0.20983 0.11602 -0.11112 -0.021631 0.22053 -0.10077 -0.014189 -0.033475 0.049425 0.092126
978 0.053301 -0.04337 0.015632 0.11526 -0.069429 -0.16531 0.29058 -0.089962 -0.10616 -0.081025 -0.086518 0.18397 0.056612 -0.11459 -0.01891 0.21938 -0.10354 0.012331 -0.029596 0.066695 0.14571
979 0.036939 -0.050751 0.018149 0.11858 -0.073571 -0.15646 0.15969 -0.099489 -0.11564 -0.090908 -0.086699 0.2087 0.010565 -0.11772 -0.027767 0.19087 -0.11544 -0.0041803 -0.022762 0.075351 0.20618
980 0.039124 -0.03884 0.0895 0.12632 -0.074286 -0.1598 0.11165 -0.095194 -0.11568 -0.084719 -0.097276 0.21082 0.014121 -0.124 -0.029655 0.22292 -0.10794 -0.013907 -0.023575 0.079119 0.20161
981 0.029628 -0.029688 0.271 0.11813 -0.079827 -0.14976 0.080464 -0.096813 -0.10878 -0.087472 -0.09756 0.21251 -0.010141 -0.1286 -0.021168 0.22284 -0.097482 -0.0096453 -0.034942 0.067779 0.21412
982 0.052309 0.088162 0.35105 0.13736 -0.055435 -0.13369 0.073582 -0.077682 -0.098239 -0.043214 -0.085866 0.25072 0.0068841 -0.11137 -0.012297 0.32557 -0.095339 -0.018032 -0.015599 0.11015 0.22224
983 0.028139 0.15317 0.27444 0.11327 -0.071528 0.04959 0.054878 -0.10597 -0.11455 -0.030975 -0.10211 0.28916 -0.044769 -0.13734 -0.041433 0.40363 -0.10635 -0.016402 -0.036131 0.07155 0.24703
984 0.03183 0.22345 0.14345 0.107 -0.086247 0.15881 0.046118 -0.10888 -0.12203 0.055203 -0.10047 0.29711 -0.064211 -0.1329 -0.036659 0.45571 -0.12517 -0.030743 -0.022541 0.064205 0.21824
985 0.22266 0.27228 0.088377 0.08667 -0.086655 0.21751 0.064635 -0.098416 -0.095887 0.19746 -0.076436 0.31497 -0.078803 -0.13287 -0.035325 0.45252 -0.084735 -0.047742 -0.023895 0.071366 0.21639
986 0.33157 0.25871 0.081242 0.1124 -0.071466 0.29083 0.071377 -0.082363 -0.070251 0.23169 -0.06809 0.33252 -0.061739 -0.10679 -0.014099 0.47204 0.015154 -0.018999 0.0070752 0.07738 0.16174
987 0.30594 0.10071 0.040012 0.099192 -0.086178 0.24244 0.043048 -0.092915 -0.091794 0.17872 -0.088458 0.28689 -0.090955 -0.11744 -0.042238 0.43574 0.046273 -0.030192 0.019371 0.060333 0.18024
988 0.26051 0.059279 0.069663 0.10115 -0.068107 0.12856 0.050242 -0.093217 -0.10108 0.065614 -0.074652 0.31114 -0.081157 -0.11943 -0.027315 0.3468 -0.033005 -0.043168 0.038786 0.081766 0.1788
989 0.19157 0.037501 0.052138 0.087696 -0.075836 0.020829 0.050113 -0.09767 -0.10346 -0.004207 -0.076221 0.34075 -0.090059 -0.1085 -0.042047 0.36009 -0.041359 -0.037127 0.088228 0.069416 0.16095
990 0.12333 0.017822 0.05518 0.091008 -0.087674 -0.022586 0.0351 -0.10537 -0.12373 -0.038256 -0.10489 0.31035 -0.10609 -0.11904 -0.038173 0.35849 -0.09195 -0.054653 0.13323 0.096674 0.188
991 0.093528 0.01159 0.045269 0.071123 -0.10499 -0.028396 0.057247 -0.092638 -0.10752 -0.033662 -0.1038 0.28791 -0.093941 -0.1191 -0.038414 0.35489 -0.084435 -0.059042 0.13369 0.087787 0.12411
992 0.064373 0.0038071 0.035778 0.05612 -0.11505 -0.058935 0.052123 -0.10569 -0.11573 -0.05474 -0.11443 0.27668 -0.12764 -0.12133 -0.068763 0.31608 -0.091559 -0.079493 0.126 0.088124 0.11914
993 0.066562 -0.0039281 0.041195 0.064293 -0.10991 -0.053731 0.03823 -0.11704 -0.11058 -0.05827 -0.11007 0.30523 -0.11254 -0.12813 -0.060418 0.35292 -0.092445 -0.077051 0.077658 0.084743 0.17223
994 0.062136 0.006378 0.070555 0.067975 -0.091717 -0.068034 0.070895 -0.094704 -0.10551 -0.047389 -0.091055 0.32753 -0.10589 -0.11234 -0.043134 0.3295 -0.08647 -0.07569 0.041089 0.095826 0.16128
995 0.078459 0.00079672 0.07204 0.057508 -0.10862 -0.066659 0.068082 -0.077346 -0.10901 -0.041568 -0.101 0.34853 -0.10316 -0.12259 -0.049377 0.5054 -0.088947 -0.075811 0.020521 0.099751 0.2589
996 0.078402 0.0044194 0.040668 0.058155 -0.10647 -0.050916 0.073756 -0.078329 -0.10933 -0.050024 -0.10078 0.36356 -0.10069 -0.10282 -0.039016 0.50372 -0.087185 -0.073684 0.024941 0.097037 0.31034
997 0.079417 0.0094492 0.051445 0.056386 -0.081667 -0.056689 0.055448 -0.070687 -0.097596 -0.049454 -0.09724 0.38386 -0.099668 -0.10663 -0.041442 0.56685 -0.086085 -0.066583 0.023185 0.10661 0.30063
998 0.064358 -0.0078659 0.03148 0.042735 -0.11342 -0.087621 0.0431 -0.090037 -0.11688 -0.066439 -0.1001 0.35225 -0.11562 -0.13082 -0.05228 0.50099 -0.084913 -0.073535 0.0076711 0.090208 0.27577
999 0.10732 -0.017684 0.015875 0.035969 -0.11394 -0.083441 0.035646 -0.081977 -0.1176 -0.059308 -0.10799 0.32915 -0.10546 -0.12246 -0.056357 0.42739 -0.079287 -0.089297 -0.00050126 0.1024 0.28655
1000 0.27903 -0.0090689 0.030137 0.042867 -0.10217 -0.0658 0.035724 -0.077797 -0.11337 -0.048481 -0.095976 0.30714 -0.12383 -0.1186 -0.041207 0.38022 -0.10742 -0.080937 0.013171 0.086515 0.26469
1001 0.30769 -0.012273 0.011813 0.037476 -0.1195 -0.10268 0.049816 -0.082421 -0.11564 -0.06166 -0.10439 0.29803 -0.11389 -0.13355 -0.055131 0.30033 -0.089663 -0.092613 -0.015477 0.071519 0.25561
1002 0.31917 0.00022211 0.035657 0.03441 -0.10433 -0.06749 0.038652 -0.080885 -0.11653 -0.058661 -0.098268 0.32089 -0.12698 -0.132 -0.052154 0.28043 -0.086016 -0.096473 0.013459 0.10355 0.26301
1003 0.24768 -0.011504 0.018651 0.033751 -0.10731 -0.099113 0.020477 -0.073836 -0.12181 -0.068512 -0.086101 0.3368 -0.10669 -0.11401 -0.062986 0.28314 -0.10871 -0.11161 0.0016546 0.078896 0.25066
1004 0.17397 0.0025144 0.024924 0.04484 -0.096309 -0.08032 0.033544 -0.065156 -0.1081 -0.042764 -0.080357 0.37139 -0.092766 -0.11414 -0.034125 0.31535 -0.074477 -0.066342 0.021119 0.10184 0.27799
1005 0.12617 -0.021521 0.0084566 0.050134 -0.11225 -0.094241 -0.0038727 -0.079619 -0.1132 -0.071089 -0.096611 0.34362 -0.099997 -0.12195 -0.051433 0.28439 -0.10559 -0.083428 -0.0033196 0.086482 0.22405
1006 0.12288 -0.00671 0.027712 0.29321 -0.11177 -0.090396 -0.0030169 -0.05623 -0.078249 -0.054405 -0.079976 0.37788 -0.079468 -0.12053 -0.046759 0.27447 -0.089104 -0.075885 0.018566 0.12787 0.25933
1007 0.10633 -0.0026488 0.030252 0.34112 -0.099155 -0.073226 -0.013052 -0.057874 -0.092098 -0.069089 -0.078511 0.3817 -0.10325 -0.1145 -0.05278 0.29684 -0.096794 -0.088301 0.016882 0.18607 0.26993
1008 0.10205 -0.026268 0.02251 0.35051 -0.10703 -0.095926 -0.031295 -0.051979 -0.10342 -0.069606 -0.084835 0.37146 -0.11387 -0.12966 -0.048543 0.23306 -0.10611 -0.098656 0.00080834 0.18504 0.32998
1009 0.096428 -0.013969 0.012376 0.26137 -0.11286 -0.10373 -0.017024 -0.058201 -0.11113 -0.067013 -0.070282 0.34461 -0.10744 -0.1146 -0.0428 0.23043 -0.10051 -0.099893 0.013443 0.20238 0.37881
1010 0.092285 -0.043635 0.0071122 0.17774 -0.13265 -0.12029 -0.041159 -0.058271 -0.12629 -0.084955 -0.098284 0.34028 -0.10531 -0.13269 -0.064574 0.20319 -0.11297 -0.092855 -0.0076 0.13744 0.35033
1011 0.0867 -0.028052 0.029302 0.14593 -0.11491 -0.11371 -0.045201 -0.060589 -0.1178 -0.080838 -0.083824 0.3436 -0.094197 -0.12956 -0.054331 0.209 -0.10672 -0.093241 0.0058294 0.12094 0.33725
1012 0.093217 -0.017706 0.036993 0.13941 -0.10411 -0.091892 -0.022609 -0.040959 -0.10377 -0.058732 -0.076605 0.33447 -0.10386 -0.11218 -0.02516 0.25397 -0.084947 -0.089354 0.017513 0.11636 0.36348
1013 0.068235 -0.033705 0.021777 0.10944 -0.12581 -0.11427 -0.043611 -0.050478 -0.1184 -0.07902 -0.084101 0.33569 -0.10663 -0.11972 -0.046142 0.19514 -0.11489 -0.10167 -0.0071216 0.095311 0.30826
1014 0.062414 -0.041039 0.0016154 0.073953 -0.12834 -0.11671 -0.051787 -0.063251 -0.11936 -0.094461 -0.09081 0.34864 -0.10834 -0.12979 -0.061501 0.19018 -0.11144 -0.10911 -0.01654 0.068964 0.27437
1015 0.079373 -0.034983 0.026263 0.10157 -0.12171 -0.09848 -0.049798 -0.059054 -0.11414 -0.076914 -0.10054 0.37311 -0.10295 -0.11884 -0.046949 0.19614 -0.10207 -0.11526 -0.0034496 0.10769 0.25269
1016 0.067164 -0.046644 0.0027725 0.067923 -0.13546 -0.10223 -0.052451 -0.051677 -0.12232 -0.086152 -0.089008 0.35684 -0.10505 -0.13644 -0.059527 0.16396 -0.12756 -0.11028 -0.027939 0.07377 0.25882
1017 0.048444 -0.056896 0.010032 0.079821 -0.14006 -0.12067 -0.062407 -0.062532 -0.12657 -0.10052 -0.10418 0.33989 -0.10481 -0.14619 -0.066001 0.16852 -0.11644 -0.13324 -0.025846 0.065484 0.18666
1018 0.050959 -0.053874 0.0137 0.081575 -0.13477 -0.1124 -0.063929 -0.042515 -0.11377 -0.095605 -0.095294 0.29 -0.11114 -0.12604 -0.060835 0.16263 -0.12387 -0.11687 -0.024979 0.081523 0.16404
1019 0.075256 -0.02927 0.037457 0.081303 -0.11795 -0.084829 -0.046491 -0.019039 -0.094475 -0.077441 -0.077691 0.31135 -0.098955 -0.11652 -0.035324 0.1759 -0.10076 -0.10376 -0.0073097 0.098886 0.16152
1020 0.057527 -0.062356 0.046968 0.061312 -0.12281 0.044224 -0.066151 -0.031471 -0.10673 -0.086385 -0.099361 0.26803 -0.1178 -0.13847 -0.059461 0.15236 -0.12447 -0.12654 -0.039556 0.050841 0.14664
1021 0.066044 -0.03504 0.34368 0.090999 -0.10523 0.19808 -0.066444 -0.0070184 -0.10821 -0.089203 -0.078941 0.26401 -0.10757 -0.12545 -0.025834 0.1856 -0.079771 -0.11199 -0.016173 0.082105 0.15408
1022 0.064508 -0.022029 0.37735 0.099613 -0.10036 0.3132 -0.036413 0.0072561 -0.077531 -0.067392 -0.063863 0.25754 -0.11249 -0.097789 -0.038967 0.14507 -0.10532 -0.12072 -0.0074215 0.079931 0.16564
1023 0.046179 -0.044282 0.35419 0.078454 -0.10408 0.3241 -0.0652 -0.037445 -0.10867 -0.084253 -0.073803 0.24948 -0.12013 -0.11894 -0.049692 0.14088 -0.1094 -0.1155 -0.025088 0.057787 0.13481
1024 0.065401 -0.04288 0.17686 0.064233 -0.11017 0.34935 -0.065803 -0.04709 -0.096762 -0.082159 -0.063339 0.31653 -0.097937 -0.11631 -0.069616 0.10203 -0.11253 -0.092447 -0.028759 0.064224 0.12201
1025 0.019116 -0.058762 0.076647 0.055975 -0.12189 0.2496 -0.094326 -0.057822 0.0076334 -0.084895 -0.065624 0.36804 -0.13699 -0.15897 -0.04457 0.14158 -0.11229 0.095793 -0.029511 0.033217 0.104
1026 0.032508 -0.045988 0.050311 0.044764 -0.10255 0.13793 -0.06728 -0.048151 0.11446 -0.089545 -0.074502 0.3986 -0.13331 -0.13318 -0.041398 0.11254 0.012594 0.16704 -0.033611 0.023769 0.15658
1027 0.05512 -0.049969 0.062942 0.045478 -0.11532 0.07058 -0.046126 -0.034127 0.17493 -0.061795 -0.079513 0.41505 -0.11925 -0.11731 -0.025941 0.14622 0.15204 0.22979 -0.019944 0.039605 0.13192
1028 0.039641 -0.048671 0.047234 0.036157 -0.098697 0.035522 -0.074019 -0.049344 0.16257 -0.093173 -0.076325 0.34952 -0.11407 -0.11302 -0.034294 0.10962 0.1077 0.24516 -0.039439 0.035819 0.1358
1029 0.063952 -0.063234 0.024867 0.024196 -0.12218 -0.0048323 -0.087386 -0.061883 0.079653 -0.095718 -0.10141 0.26131 -0.15074 -0.13976 -0.045292 0.10219 -0.013195 0.21923 -0.046626 0.0051165 0.069145
1030 0.10794 -0.063371 0.039078 0.026992 -0.10673 0.0088376 -0.078243 -0.049446 0.039972 -0.091373 -0.084163 0.25918 -0.13235 -0.12544 -0.025606 0.087105 -0.068898 0.16111 -0.042788 0.013164 0.081554
1031 0.11821 -0.0621 0.01984 0.011124 -0.12552 -0.02544 -0.095707 -0.07616 -0.0051198 -0.097793 -0.10339 0.2084 -0.1499 -0.15303 -0.044805 0.089678 -0.082836 0.075354 -0.049644 0.0095124 0.046902
1032 0.15102 -0.053927 0.03019 0.026853 -0.11586 -0.020082 -0.087857 -0.065559 -0.020177 -0.084498 -0.095487 0.22025 -0.12297 -0.12717 -0.039626 0.10011 -0.066349 0.030868 -0.035066 0.0084463 0.082872
1033 0.26355 -0.042634 0.035494 0.022284 -0.0977 -0.0019345 -0.073067 -0.040846 -0.0050342 -0.079401 -0.081609 0.22403 -0.11458 -0.10575 -0.025942 0.10763 -0.059425 0.022369 -0.027467 -0.0012314 0.094211
1034 0.3313 -0.0579 0.024086 0.0074974 -0.11486 -0.0094594 -0.09101 -0.069968 -0.020529 -0.092369 -0.10091 0.19957 -0.10376 -0.144 -0.03897 0.095858 -0.10305 -0.0045377 -0.033989 -0.0037904 0.054167
1035 0.32737 -0.037339 0.036214 0.017508 -0.099361 0.0050643 -0.072253 -0.040147 0.0024008 -0.061875 -0.07587 0.27985 -0.11511 -0.10523 -0.015753 0.10195 -0.056673 -0.0087341 -0.021547 0.0088009 0.087039
1036 0.21563 -0.054674 0.023715 0.0047065 -0.10922 -0.0075998 -0.085774 -0.05023 -0.020221 -0.082402 -0.086942 0.31317 -0.1039 -0.1003 -0.034674 0.072114 -0.081166 -0.010057 -0.040389 -0.0045424 0.068364
1037 0.14936 -0.037608 0.018933 -0.0016398 -0.10513 0.0067949 -0.085453 -0.047546 -0.015251 -0.081516 -0.075013 0.35975 -0.10668 -0.10837 -0.029967 0.12881 -0.056834 -0.011125 -0.037389 0.0042429 0.077801
1038 0.089486 -0.063905 0.0040392 -0.024379 -0.11783 -0.026378 -0.099408 -0.092139 -0.044405 -0.10189 -0.075316 0.32564 -0.12794 -0.13173 -0.052968 0.09827 -0.065667 -0.041848 -0.048454 -0.01673 0.0068627
1039 0.098127 -0.058463 0.0030115 -0.016657 -0.094274 -0.016325 -0.085159 -0.064834 -0.025205 -0.076537 -0.052276 0.34475 -0.11585 -0.14356 -0.042864 0.05983 -0.067835 -0.018545 -0.05655 -0.0033707 0.036774
1040 0.084783 -0.053654 0.0082964 -0.014349 -0.10224 -0.038586 -0.086425 -0.065522 -0.044422 -0.08454 -0.027201 0.28144 -0.1342 -0.12508 -0.020096 0.083805 -0.094095 -0.034378 -0.044382 -0.012217 0.029439
1041 0.075282 -0.073215 -0.014146 -0.025414 -0.12754 -0.045567 -0.10914 -0.094402 -0.055083 -0.10136 -0.026416 0.19733 -0.1432 -0.13812 0.023716 0.019541 -0.10299 -0.021082 -0.070088 -0.044496 0.0092027
1042 0.069913 -0.061416 -0.0043798 -0.017901 -0.1086 -0.043062 -0.1098 -0.085444 -0.062939 -0.089351 0.019245 0.18531 -0.12405 -0.13502 0.10178 0.088066 -0.083436 0.014037 -0.058541 -0.027665 -0.0091043
1043 0.085053 -0.02477 0.00078785 0.019886 -0.10093 -0.022191 -0.075048 -0.063822 -0.037311 -0.082911 0.034082 0.18268 -0.1061 -0.11589 0.14674 0.073653 -0.067372 0.12165 -0.040745 0.0035156 0.037502
1044 0.081877 0.23084 -0.012044 0.027284 -0.11282 -0.030426 -0.092841 -0.064657 -0.049309 -0.081667 -0.0098713 0.17123 -0.11296 -0.11351 0.15691 0.058068 -0.10597 0.27238 -0.04761 -0.017619 0.057475
1045 0.063877 0.29126 -0.012178 0.10569 -0.11216 0.011663 -0.10296 -0.068756 -0.051466 -0.082488 -0.057197 0.1596 -0.12554 -0.13579 0.15744 0.058863 -0.089459 0.31438 -0.064681 -0.024828 0.021703
1046 0.067573 0.34319 -0.0049729 0.30838 -0.085816 0.23347 -0.092006 -0.07058 -0.047504 -0.052987 -0.047272 0.15764 -0.11893 -0.13168 0.089888 0.070035 -0.12101 0.35652 -0.042109 -0.032504 0.016825
1047 0.08405 0.29138 -0.0023997 0.38052 -0.088525 0.37018 -0.10026 -0.051087 -0.028903 0.18258 -0.031658 0.16388 -0.10412 -0.10962 0.067907 0.020418 -0.10031 0.36431 -0.045985 -0.019944 0.022264
1048 0.079376 0.14798 -0.0066637 0.37955 -0.090213 0.42415 -0.069719 -0.04631 -0.027948 0.24934 -0.010569 0.17861 -0.091846 -0.11326 0.072064 0.054106 -0.099243 0.34025 -0.0042573 -0.032802 0.04287
1049 0.072023 0.076596 -0.0048833 0.32868 0.07599 0.47124 -0.079545 -0.055187 -0.017318 0.25459 -0.035155 0.16275 -0.081555 -0.1042 0.073812 0.073774 -0.098524 0.30882 0.075943 -0.012295 0.00025128
1050 0.053034 0.053386 -0.021563 0.31442 0.27777 0.51231 0.25396 -0.065173 -0.053305 0.16088 -0.046193 0.15275 -0.10714 -0.12108 0.048009 0.027934 -0.12083 0.18062 0.13431 -0.018539 0.022889
1051 0.041084 0.027979 -0.034247 0.23572 0.33294 0.51884 0.33732 -0.054452 -0.040813 0.10201 -0.056589 0.1654 -0.11097 -0.13005 0.040111 0.00055546 -0.12053 0.13853 0.15958 -0.020473 -0.0085737
1052 0.049443 0.03738 -0.020699 0.19899 0.3659 0.50344 0.44384 -0.055254 -0.040761 0.072462 -0.042445 0.20718 -0.098584 -0.099907 0.0778 0.056437 -0.080962 0.12605 0.18578 -0.00061185 0.016956
1053 0.05322 0.026117 -0.032384 0.1391 0.22611 0.39937 0.48187 -0.05645 -0.055468 0.043495 -0.052131 0.25052 -0.10912 -0.12909 0.043039 0.026558 -0.1088 0.11628 0.14449 -0.0049343 0.028193
1054 0.037449 0.0078923 -0.029581 0.10663 0.1012 0.30087 0.53144 -0.080084 -0.051893 0.0080015 -0.029536 0.30564 -0.10055 -0.12564 0.060212 -0.030888 -0.10839 0.084552 0.079249 -0.030688 0.01785
1055 0.043879 0.011633 -0.029911 0.08851 0.039566 0.23037 0.54536 -0.065182 -0.048813 -0.0029955 -0.038532 0.29136 -0.08389 -0.11223 0.03513 0.01136 -0.11422 0.079586 0.035362 -0.031238 -0.022445
1056 0.038779 0.015474 -0.022188 0.091396 0.062877 0.19965 0.56347 -0.060653 -0.047336 0.0013305 -0.011681 0.26349 -0.080884 -0.12535 0.04677 0.02538 -0.11028 0.08628 0.033919 -0.02659 0.0072134
1057 0.041492 0.0091848 -0.026927 0.090845 0.01937 0.15591 0.58289 -0.066015 -0.044644 -0.017253 -0.0091425 0.1924 -0.082051 -0.12525 0.055943 0.029754 -0.11172 0.07992 0.032375 -0.023867 0.0083937
1058 0.036348 0.0039971 -0.026108 0.079123 0.014152 0.13579 0.64095 -0.074044 -0.044926 -0.015472 -0.0027045 0.16901 -0.076764 -0.12829 0.061136 0.030392 -0.11465 0.055559 0.019487 -0.044675 -0.0108
1059 0.034027 0.006321 -0.033273 0.074924 0.013522 0.12238 0.57871 -0.064161 -0.05441 -0.023309 -0.019895 0.098001 -0.095256 -0.13329 0.025195 -0.0097244 -0.12954 0.046565 0.016873 -0.033337 -0.062203
1060 0.035794 -0.0069366 -0.038295 0.077549 0.0011899 0.12137 0.61452 -0.064243 -0.068155 -0.02928 -0.03727 0.089319 -0.10447 -0.12481 0.0372 0.0049985 -0.12653 0.02077 0.010458 -0.044046 -0.0092884
1061 0.021299 -0.0026982 -0.051873 0.062266 -0.014738 0.10347 0.61649 -0.075029 -0.067106 -0.02638 -0.044077 0.083795 -0.092766 -0.13639 0.024528 -0.0039601 -0.14222 0.028479 -0.0011632 -0.039973 -0.038855
1062 0.017637 -0.0082244 -0.053251 0.069032 -0.015083 0.096924 0.59161 -0.073449 -0.068787 -0.0016994 -0.040083 0.098338 -0.10409 -0.12642 0.030236 0.011508 -0.1387 0.033361 0.0050434 -0.017 -0.013029
1063 0.018333 -0.0036171 -0.033816 0.068766 0.0001758 0.086641 0.66662 -0.06549 -0.042988 0.063395 -0.029927 0.10792 -0.093737 -0.13348 0.024213 -0.014142 -0.10727 0.015389 0.01214 -0.015285 0.0087341
1064 0.023483 -0.0040221 -0.038068 0.055335 -0.014595 0.089609 0.62465 -0.067962 -0.0423 0.1963 -0.0094326 0.089526 -0.098551 -0.11883 0.01411 -0.028239 -0.12397 0.032831 -0.001205 -0.028503 -0.040701
1065 0.0083127 -0.011555 -0.046429 0.056161 -0.003159 0.092386 0.62542 -0.071442 -0.043241 0.25899 -0.0086052 0.073724 -0.099076 -0.13536 0.022498 0.0021374 -0.12902 -0.00040557 0.016344 -0.023128 -0.036543
1066 0.0081514 -0.012408 -0.039772 0.049274 -0.016307 0.072393 0.65351 -0.068132 -0.038806 0.28844 0.028204 0.10232 -0.076247 -0.1246 -0.00058383 -0.038347 -0.11739 0.013547 0.0045469 -0.019081 -0.026458
1067 -0.0033036 -0.017794 -0.044751 0.048415 -0.017003 0.05578 0.63771 -0.06791 -0.038267 0.19538 0.027504 0.083421 -0.067621 -0.125 0.0034312 -0.0080319 -0.044534 0.016469 0.037706 -0.011014 -0.035511
1068 0.019913 -0.0045102 -0.026735 0.067078 -0.010236 0.087179 0.66002 -0.059746 -0.042772 0.14674 0.077523 0.091256 -0.015916 -0.11168 0.015581 -0.014242 0.076094 0.010823 0.13446 0.001186 -0.053577
1069 0.0040675 -0.021094 -0.044259 0.030247 -0.023974 0.062283 0.65239 -0.088646 -0.060002 0.089558 0.10183 0.079526 -0.04216 -0.12326 0.0094753 -0.017992 0.11273 0.0072018 0.14634 -0.0043658 -0.040611
1070 0.0028039 -0.029758 -0.040475 0.025798 -0.016937 0.062961 0.66864 -0.064449 -0.057043 0.041564 0.092392 0.066602 -0.015538 -0.10727 -0.00092884 0.010013 0.014383 -0.017 0.15683 -0.011233 -0.037936
1071 -0.011893 -0.043529 -0.076171 -0.0062207 -0.04372 0.021117 0.62782 -0.10265 -0.085306 0.025497 0.086894 0.040781 -0.044035 -0.14964 -0.021616 -0.044077 -0.084829 -0.032972 0.12305 -0.042777 -0.076549
1072 -0.0081674 -0.034162 -0.043248 0.020709 -0.039456 0.026747 0.64358 -0.089331 -0.074718 0.022677 0.070991 0.061567 -0.027358 -0.12741 -0.0087799 -0.05821 -0.08673 -0.041866 0.10193 -0.013932 -0.046435
1073 0.0084977 -0.025586 -0.019232 0.021664 -0.018078 0.029833 0.67297 -0.076333 -0.053288 0.031722 0.045802 0.065964 -0.03564 -0.1167 -0.002471 -0.023962 -0.083083 -0.018109 0.052378 -0.0087662 -0.043609
1074 -0.014245 -0.036001 0.15365 0.0021425 -0.039493 0.02995 0.72877 -0.083019 -0.067828 0.024107 0.025267 0.049747 -0.052461 -0.12844 -0.00096847 -0.02113 -0.07711 -0.04698 0.040131 -0.022911 -0.033584
1075 0.00070213 -0.0040302 0.32851 0.03187 -0.019083 0.034119 0.71998 -0.077326 -0.054163 0.021781 -0.0032787 0.032826 -0.05281 -0.10486 -0.0046761 0.01112 -0.072143 -0.022468 0.039371 -0.019035 -0.04147
1076 -0.0022632 0.0063537 0.35492 0.034076 -0.00090096 0.037429 0.68939 -0.066334 -0.045879 0.042658 -0.0092969 0.020018 -0.0716 -0.10373 -0.0033186 0.014792 -0.058998 -0.021232 0.044314 -0.02131 -0.019273
1077 -0.019794 -0.029166 0.25411 0.0073173 -0.040076 0.0035623 0.72337 -0.095844 -0.067923 0.060649 -0.0065605 0.016652 -0.099449 -0.13245 -0.016031 -0.060881 -0.055755 -0.045383 0.010906 -0.037238 -0.032628
1078 -0.015878 -0.027221 0.11017 0.028972 -0.042349 0.013662 0.71662 -0.076212 -0.053758 0.13964 0.002731 0.025157 -0.095967 -0.14164 -0.023772 -0.023436 -0.063236 -0.032467 0.018938 -0.024834 -0.063077
1079 0.00023683 -0.029758 0.043741 0.0082453 -0.059913 0.0077425 0.7267 -0.077906 -0.040662 0.28145 0.012486 0.010906 -0.093747 -0.11382 -0.017128 -0.0097059 -0.077714 -0.041954 0.016478 -0.029782 -0.0067678
1080 -0.0014456 -0.02973 0.036466 0.003341 -0.033223 0.014569 0.70684 -0.065366 -0.030757 0.35221 0.030273 0.011726 -0.10375 -0.12518 -0.014779 -0.028513 -0.056935 -0.028893 0.019963 -0.026007 -0.048925
1081 -0.00076047 -0.028449 0.021373 -0.005073 -0.05264 0.013748 0.75309 -0.079455 -0.034126 0.31431 0.04807 0.021394 -0.10051 -0.11032 -0.012185 -0.019732 -0.079257 -0.018196 0.024908 -0.025494 -0.028455
1082 -0.02042 -0.034212 0.013065 -0.016214 -0.059402 0.012511 0.6703 -0.079603 -0.061503 0.24004 0.035419 -0.022517 -0.10975 -0.12969 -0.020757 -0.058026 -0.0842 -0.052885 0.083284 -0.038354 -0.04153
1083 -0.02246 -0.059713 -0.0064516 -0.016107 -0.065852 -0.0033835 0.66022 -0.079945 -0.070298 0.14686 0.073766 -0.026685 -0.12582 -0.1375 -0.023924 -0.04778 -0.07269 -0.065225 0.14697 -0.01954 -0.081879
1084 -0.020958 -0.040511 0.0075131 -0.016567 -0.074253 0.0087582 0.68832 -0.079426 -0.066283 0.12016 0.13156 -0.0048124 -0.13313 -0.13626 -0.028626 -0.010736 -0.077576 -0.069857 0.17186 -0.0017516 -0.077145
1085 -0.051706 -0.069478 -0.022674 -0.040926 -0.093586 -0.027832 0.61434 -0.10994 -0.10269 0.047776 0.093126 -0.044298 -0.16059 -0.14978 -0.04853 -0.058839 -0.10874 -0.087223 0.14287 -0.040501 -0.05259
1086 -0.039823 -0.064089 -0.0077545 -0.0438 -0.084526 -0.012732 0.61818 -0.084079 -0.072915 0.064987 0.1077 -0.032765 -0.1367 -0.12902 -0.027334 -0.033912 -0.10105 -0.071863 0.13273 -0.020895 -0.05212
1087 -0.018787 -0.038654 0.010633 -0.0064102 -0.058693 0.0026499 0.57306 -0.072747 -0.071614 0.069268 0.10227 -0.016747 -0.11636 -0.10362 -0.029392 -0.044194 -0.081253 -0.042918 0.13797 0.002577 -0.060147
1088 -0.0088903 -0.03247 0.0069403 -0.0042446 -0.063198 -0.0039731 0.51365 -0.07115 -0.045723 0.088646 0.089755 -0.005494 -0.10494 -0.11863 -0.018204 -0.06938 -0.083638 -0.055798 0.10949 -0.022799 -0.037964
1089 -0.019732 -0.037262 0.0059218 -0.0044305 -0.0704 -0.0057238 0.48135 -0.064318 -0.048549 0.082703 0.086016 -0.012127 -0.12536 -0.11542 -0.01899 -0.03891 -0.06781 -0.04804 0.092209 -0.0069294 -0.037628
1090 -0.039621 -0.052744 -0.01803 -0.042517 -0.069746 -0.039865 0.43668 -0.080688 -0.072707 0.058718 0.051293 -0.038933 -0.15416 -0.13989 -0.026505 -0.034035 -0.091839 -0.067938 0.039793 -0.042473 -0.042283
1091 -0.020052 0.024406 0.0012737 -0.02601 -0.051301 -0.011669 0.44687 -0.074803 -0.063661 0.057537 0.053946 -0.030443 -0.11311 -0.12295 -0.015426 -0.045226 -0.069457 -0.064514 0.057749 -0.017259 -0.065152
1092 -0.022972 0.16534 0.0080394 -0.00070469 0.16442 -0.012844 0.42183 -0.073081 -0.055677 0.051969 0.079321 -0.025217 -0.13848 -0.11912 -0.031614 -0.044817 -0.071148 -0.056385 0.044038 -0.016343 -0.085487
1093 -0.032712 0.287 -0.0099981 -0.011754 0.31742 -0.019106 0.38272 -0.078172 -0.064631 0.044471 0.067077 -0.032569 -0.1219 -0.12728 -0.036242 -0.080856 -0.093697 -0.083075 0.041072 -0.031448 -0.044408
1094 -0.016169 0.39252 0.01001 -0.0062902 0.39041 -0.019421 0.39189 -0.059507 -0.039786 0.075963 0.10068 -0.03658 -0.11204 -0.12012 -0.019151 -0.050201 -0.067692 -0.056523 0.058475 -0.0095892 -0.067679
1095 -0.026767 0.35014 -0.014252 -0.014332 0.31883 -0.031779 0.36678 -0.078729 0.019133 0.11213 0.14358 -0.044491 -0.13262 -0.14469 -0.038751 -0.095518 -0.091187 -0.086128 0.037273 0.0034156 -0.070903
1096 -0.031113 0.22828 -0.011958 -0.029238 0.25153 -0.036214 0.35294 -0.070287 0.18786 0.24554 0.19317 -0.046292 -0.13421 -0.13467 -0.052254 -0.083375 -0.096094 -0.098913 0.038182 0.092182 -0.049371
1097 -0.0083432 0.13423 0.0014285 0.0039926 0.17601 -0.022485 0.37832 -0.038588 0.23837 0.3431 0.23418 -0.016291 -0.10666 -0.10758 -0.016413 -0.042087 -0.071289 -0.06967 0.075909 0.13103 0.0011292
1098 -0.0097925 0.085175 -0.0095613 -0.017101 0.08857 -0.020282 0.34975 -0.065068 0.24873 0.35115 0.23328 -0.03321 -0.11585 -0.13265 -0.030158 -0.063925 -0.06401 -0.08491 0.048067 0.062514 -0.043411
1099 -0.01849 0.067333 -0.020039 -0.028673 0.055741 -0.04335 0.32306 -0.06565 0.17511 0.28804 0.2082 -0.04846 -0.12241 -0.13801 -0.020107 -0.069914 -0.07171 -0.088202 0.041664 0.016987 -0.069768
1100 -0.038696 0.03491 -0.026808 -0.047316 0.034674 -0.040567 0.26664 -0.08869 0.088917 0.21914 0.1694 -0.065804 -0.13182 -0.1396 -0.041675 -0.10587 -0.078438 -0.087673 0.10631 -0.012229 -0.090672
1101 -0.034108 0.038588 -0.031941 -0.044398 0.03273 0.0073229 0.28667 -0.086916 0.033706 0.17481 0.15613 -0.060592 -0.1351 -0.12095 -0.036028 -0.084271 -0.079283 -0.10184 0.14853 -0.0041443 -0.07525
1102 -0.039998 0.038079 -0.025372 -0.04322 0.028743 0.2886 0.25778 -0.10085 0.0069343 0.16222 0.14657 -0.062269 -0.15892 -0.11502 -0.034971 -0.093134 -0.090848 -0.097116 0.17499 -0.00089913 -0.058865
1103 -0.05093 0.030892 -0.042437 -0.054241 0.033568 0.34953 0.25228 -0.091125 0.0062206 0.1464 0.12186 -0.054038 -0.1516 -0.14388 -0.049789 -0.093611 -0.10993 -0.09488 0.16565 -0.013451 -0.083103
1104 -0.03892 0.030294 -0.022971 -0.043468 0.032555 0.42572 0.27149 -0.067634 0.0073827 0.13696 0.10067 -0.072669 -0.12064 -0.12414 -0.028487 -0.11536 -0.09264 -0.087022 0.16796 -0.006044 -0.026406
1105 -0.014126 0.047999 -0.0044717 -0.030401 0.066703 0.50461 0.27417 -0.049034 0.024772 0.13224 0.11383 -0.057891 -0.10933 -0.10384 0.10516 -0.085131 -0.095471 -0.068449 0.15379 -0.0029609 -0.055895
1106 -0.0085287 0.067214 0.094805 -0.02841 0.12942 0.46543 0.25027 -0.049385 0.029224 0.13099 0.1356 -0.037293 -0.096603 -0.099793 0.14945 -0.067231 -0.069369 -0.0497 0.1129 0.01341 -0.057756
1107 -0.021798 0.054922 0.31106 -0.012377 0.18323 0.4753 0.25609 -0.064516 0.016593 0.10228 0.11414 -0.058609 -0.10193 -0.10487 0.16762 -0.075445 -0.080741 -0.053884 0.088964 -0.023819 -0.024389
1108 -0.033454 0.040938 0.30801 -0.025738 0.41435 0.31518 0.21381 -0.065812 -0.0057277 0.08619 0.12824 -0.071006 -0.12118 -0.11509 0.13059 -0.082252 -0.082382 -0.070714 0.062357 -0.031654 -0.084764
1109 -0.03849 0.038328 0.28748 -0.019746 0.48272 0.19783 0.2057 -0.06276 -0.0083818 0.07956 0.12355 -0.087034 -0.13286 -0.14019 0.07205 -0.084746 -0.10625 -0.10023 0.048824 -0.038654 -0.095956
1110 -0.021409 0.038489 0.14843 -0.030718 0.52639 0.14321 0.21342 -0.052622 0.015869 0.08907 0.14378 -0.085836 -0.10958 -0.11136 0.042158 -0.078811 -0.08837 -0.083245 0.05892 -0.030676 -0.082084
1111 -0.037825 0.027438 0.057315 -0.055865 0.54042 0.10186 0.1902 -0.056054 -0.011715 0.067476 0.16731 -0.092319 -0.11898 -0.12524 0.020017 -0.11672 -0.1077 -0.11589 0.045261 -0.044106 -0.09057
1112 -0.032754 0.021677 0.047764 -0.032154 0.53711 0.116 0.18471 -0.061404 0.0014992 0.10173 0.23196 -0.069462 -0.11796 -0.12661 0.002925 -0.12462 -0.092793 -0.10732 0.051967 -0.034969 -0.090562
1113 -0.042964 0.032049 0.038726 -0.041587 0.50097 0.098332 0.18359 -0.063678 -0.0080161 0.095799 0.21706 -0.073984 -0.10734 -0.12661 0.024935 -0.12587 -0.093912 -0.083779 0.05608 -0.026874 -0.058893
1114 -0.050326 0.015832 0.025358 -0.049664 0.34105 0.083927 0.16945 -0.071083 -0.017166 0.087486 0.22481 -0.089981 -0.13045 -0.12848 0.0093341 -0.10526 -0.10905 -0.090281 0.0407 -0.038334 -0.069955
1115 -0.053824 -0.014418 0.01498 -0.069876 0.26712 0.071846 0.16028 -0.094776 -0.019526 0.069435 0.17575 -0.098129 -0.15164 -0.14129 -0.002664 -0.13416 -0.101 -0.10625 0.021346 -0.048972 -0.098004
1116 -0.040491 0.0015784 1.5594e-05 -0.065644 0.24001 0.076448 0.14173 -0.07722 -2.9653e-05 0.087103 0.17505 -0.067663 -0.13706 -0.12523 -0.0053128 -0.11094 -0.11505 -0.093911 0.038813 -0.037282 -0.081706
1117 -0.05781 -0.015538 -0.0095576 -0.08702 0.19772 0.05685 0.1211 -0.09588 -0.032216 0.046167 0.11875 -0.097672 -0.13085 -0.14284 0.0073195 -0.11641 -0.12673 -0.11502 0.012793 -0.062618 -0.12392
1118 -0.032051 0.003274 0.019421 -0.039424 0.20978 0.070777 0.13192 -0.076353 0.001157 0.07166 0.11664 -0.083716 -0.12785 -0.11736 0.041161 -0.097873 -0.094409 -0.092613 0.033671 -0.040586 -0.097099
1119 -0.044033 -0.0036206 0.01299 -0.066597 0.18284 0.049791 0.14195 -0.071055 -0.022805 0.044503 0.09012 -0.10716 -0.11282 -0.10844 0.098066 -0.094604 -0.0971 -0.086041 0.020307 -0.051794 -0.079576
1120 -0.037711 -0.0050436 -0.0019861 -0.070732 0.20054 0.058073 0.11829 -0.068744 -0.017398 0.051283 0.090558 -0.068649 -0.12925 -0.1167 0.17547 -0.065746 -0.093032 -0.087186 0.038604 -0.031944 -0.067677
1121 -0.059253 -0.0075191 -0.0053212 -0.073202 0.18281 0.10463 0.12527 -0.054108 -0.017104 0.043196 0.076184 -0.070424 -0.11821 -0.11693 0.14809 -0.092343 0.16655 -0.10337 0.038189 -0.033824 -0.086029
1122 -0.053644 -0.019701 -0.018851 -0.084537 0.16981 0.32946 0.11648 -0.076926 -0.034371 0.018102 0.064554 -0.093141 -0.13366 -0.12461 0.10958 -0.093292 0.2793 -0.099927 0.015174 -0.051697 -0.096701
1123 -0.044563 -0.012622 0.0090502 -0.062413 0.17536 0.4386 0.12848 -0.042667 -0.017827 0.031309 0.093579 -0.03005 -0.12065 -0.10263 0.075891 -0.09411 0.29706 -0.090307 0.023015 -0.033109 -0.10664
1124 -0.039768 -0.010032 0.0016624 -0.067858 0.14639 0.52301 0.10533 -0.029888 -0.0092903 0.036616 0.10126 0.049574 -0.12797 -0.12257 0.066032 -0.097409 0.29895 -0.10638 0.014325 -0.031093 -0.07087
1125 -0.051702 -0.025266 -0.013479 -0.079306 0.13204 0.51062 0.08895 0.036633 -0.022991 0.029477 0.08191 0.084458 -0.12573 -0.13618 0.03363 -0.11769 0.08617 -0.11785 0.0081397 -0.059569 -0.087091
1126 -0.035401 -0.0076739 0.016546 -0.05826 0.14014 0.56595 0.1005 0.2357 0.0036961 0.042667 0.072724 0.11495 -0.11574 -0.11005 0.049773 -0.1017 0.035134 -0.096214 0.022361 -0.031986 -0.071921
1127 -0.061547 -0.020385 -0.0093928 -0.063081 0.1113 0.5191 0.0716 0.28282 -0.020738 0.033397 0.063346 0.10479 -0.13405 -0.13029 0.036247 -0.1196 0.016942 -0.1191 0.017009 -0.038365 -0.058007
1128 -0.070146 -0.024876 0.0023413 -0.069821 0.12205 0.52949 0.087857 0.27865 -0.024022 0.037362 0.067319 0.094992 -0.13007 -0.12601 0.013583 -0.061506 0.0063612 -0.11441 0.019777 -0.044185 -0.086966
1129 -0.043216 -0.020938 0.0098851 -0.060464 0.10835 0.44352 0.083666 0.28134 -0.0084577 0.050873 0.071453 0.057934 -0.12088 -0.11278 0.040804 -0.095173 0.0008003 -0.10005 0.005109 -0.035224 0.0043952
1130 -0.075305 -0.050625 -0.039174 -0.094324 0.068885 0.30479 0.045751 0.085214 -0.039385 0.01506 0.042332 -0.0009675 -0.13357 -0.13426 0.0011367 -0.12541 -0.028339 -0.13224 -0.016703 -0.049087 0.026636
1131 -0.072037 -0.03801 -0.028128 -0.074401 0.075192 0.24276 0.053451 0.037672 0.13489 0.028534 0.040325 -0.040608 0.072606 -0.12013 0.014408 -0.10111 -0.020539 -0.12268 -0.0078801 -0.02775 0.074115
1132 -0.0364 -0.0039383 0.0073962 -0.057548 0.10342 0.20559 0.076992 0.053524 0.24129 0.057291 0.060158 -0.02501 0.21266 -0.10825 0.047675 -0.089733 -0.005469 -0.095662 0.023469 0.022845 0.10556
1133 -0.057632 -0.039426 -0.022689 -0.078105 0.061917 0.17473 0.041648 0.029257 0.23492 0.030562 0.044603 -0.041416 0.23235 -0.12843 0.014129 -0.094681 -0.013273 -0.10484 0.0025951 0.080362 0.14776
1134 -0.072394 -0.048705 -0.044126 -0.093832 0.058009 0.13834 0.043461 0.019689 0.23796 0.021594 0.021483 -0.050325 0.24525 -0.13429 0.0055518 -0.09817 -0.027875 -0.11586 0.0032965 0.1454 0.14032
1135 -0.070123 -0.053132 -0.042921 -0.080545 0.053442 0.14564 0.038681 0.0082947 0.17197 0.018468 0.012041 -0.050758 0.14209 -0.12994 0.010518 -0.12308 -0.040902 -0.12284 -0.016068 0.13847 0.11559
1136 -0.071441 -0.046646 -0.027105 -0.060616 0.056781 0.13789 0.031074 0.011005 0.13307 0.017234 0.024322 -0.020563 0.047922 -0.1281 0.019211 -0.12134 -0.018472 -0.00066009 -0.0024146 0.093004 0.079513
1137 -0.061014 -0.053708 -0.020524 -0.076716 0.048261 0.11625 0.029161 0.0070397 0.077832 -0.0029225 0.0084464 -0.04687 0.016164 -0.13574 0.02551 -0.095824 -0.034841 0.12427 -0.0025846 0.022938 0.0648
1138 -0.062229 -0.020861 -0.017084 -0.057624 0.048076 0.13421 0.041313 0.02319 0.083972 0.018979 0.020783 -0.032517 0.010703 -0.104 0.032237 -0.10101 -0.024736 0.22702 0.0044356 0.025174 0.076212
1139 -0.0765 -0.063189 -0.026858 -0.085516 0.021741 0.094765 0.019116 0.0060244 0.056716 0.0023525 -0.016731 -0.069994 -0.029337 -0.15077 0.0096104 -0.12034 -0.041485 0.21663 -0.034083 -0.02524 0.024531
1140 -0.06601 -0.035052 0.0085375 -0.06352 0.04213 0.10805 0.025474 0.003638 0.071928 0.017921 0.0043573 -0.05206 -0.021813 -0.12274 0.033083 -0.12656 -0.044777 0.26172 -0.020005 0.0078741 0.047055
1141 -0.063504 -0.049857 0.21578 -0.059927 0.024079 0.10819 0.031611 0.0046818 0.086293 0.0013843 -0.016285 -0.046382 -0.051525 -0.13176 0.032559 -0.090891 -0.049791 0.2959 -0.013876 -0.0067074 0.039286
1142 -0.067613 -0.033483 0.36623 -0.05995 0.022256 0.096514 0.01424 -0.0067392 0.069785 -0.002172 -0.014851 -0.0645 -0.03764 -0.12868 0.020963 -0.11289 -0.038438 0.2489 -0.026258 0.0050442 0.046599
1143 -0.064162 -0.034138 0.35838 -0.040931 0.0421 0.097118 0.011091 0.012785 0.10414 0.10922 -0.0031637 -0.048192 -0.042446 -0.11652 0.030627 -0.096129 -0.056715 0.16359 -0.0091521 0.012427 0.05232
1144 -0.060301 -0.034557 0.15094 -0.062672 0.025674 0.097557 0.010446 0.0040456 0.1052 0.18886 0.02066 -0.041059 -0.063425 -0.12187 0.01187 -0.11839 -0.037118 0.069186 -0.022601 0.0029252 0.052258
1145 -0.094829 -0.058125 0.049612 -0.082963 -0.010554 0.066755 -0.025432 -0.019577 0.11927 0.26985 -0.012218 -0.071956 -0.068862 -0.15448 -0.0063639 -0.13364 -0.077354 0.030551 -0.038832 -0.014774 0.014354
1146 -0.071083 -0.052304 0.035408 -0.057658 0.0026964 0.076376 -0.00070607 -0.020069 0.27142 0.31215 0.0086111 -0.06161 -0.069336 -0.11978 0.05054 -0.12238 -0.064698 0.017416 -0.031788 -0.0028264 0.064
1147 -0.047967 -0.041531 0.021632 -0.061455 0.014081 0.078558 0.023249 0.017834 0.34048 0.27015 0.0085253 -0.049081 -0.045352 -0.1054 0.13022 -0.090748 -0.045749 0.052027 -0.018021 0.0082009 0.039619
1148 -0.062261 -0.038225 0.019368 -0.073221 0.0073622 0.072998 0.0026109 -0.0055012 0.3222 0.15782 -0.0046608 -0.064155 -0.069602 -0.11648 0.17173 -0.11321 -0.059993 0.036034 -0.021065 0.0064929 0.040445
1149 -0.09149 -0.070421 -0.014864 -0.099319 -0.022496 0.024152 -0.01957 -0.030648 0.27765 0.06905 -0.022981 -0.089338 -0.09854 -0.11667 0.14892 -0.12626 -0.08559 0.0099462 -0.045164 0.0086632 0.0068168
1150 -0.070461 -0.065864 -0.0063833 -0.093973 -0.015958 0.041682 -0.01343 -0.026977 0.24864 0.058346 -0.034882 -0.099358 -0.083676 -0.11518 0.10546 -0.11929 -0.070814 0.022131 -0.040229 0.0058725 -0.0051902
1151 -0.075195 -0.059092 0.001945 -0.083336 -0.0083097 0.048835 -0.025589 -0.021099 0.21169 0.053049 -0.017559 -0.078098 -0.085326 -0.1135 0.07214 -0.14016 -0.05819 0.0039911 -0.033948 0.015674 0.015519
1152 -0.10517 -0.077686 -0.022825 -0.097064 -0.03836 0.0095328 -0.044451 -0.060016 0.1398 0.01403 -0.054708 -0.12084 -0.12536 -0.15195 0.032923 -0.14325 0.0073002 -0.015465 -0.045862 -0.011323 0.016252
1153 -0.085103 -0.072724 -0.0044869 -0.091286 -0.017423 0.051635 -0.038477 -0.020595 0.10265 0.027965 -0.036881 -0.10772 -0.078715 -0.12271 0.033545 -0.12291 0.18963 -0.015417 -0.048218 -0.004067 0.034414
1154 -0.057059 -0.048748 0.0027776 -0.067846 0.0092623 0.047057 -0.021379 -0.0047786 0.14362 0.049409 -0.031083 -0.092729 -0.068294 -0.091975 0.045723 -0.10725 0.26118 0.0080111 -0.019059 0.023271 0.033671
1155 -0.075003 -0.063364 -0.01007 -0.10444 -0.033375 0.0070987 -0.039985 -0.022663 0.10438 0.023371 -0.037595 -0.11196 -0.083572 -0.13392 0.029923 -0.13398 0.23056 -0.025606 -0.029942 -0.0093154 0.027982
1156 -0.073956 -0.067644 -0.0076171 -0.090564 -0.043513 0.030857 -0.043411 -0.034391 0.097588 0.015824 -0.039593 -0.11628 -0.0607 -0.1353 0.029013 -0.1377 0.12668 -0.022291 -0.02862 -0.0013381 0.03912
1157 -0.050109 -0.041293 0.0069689 -0.070456 -0.015423 0.032057 -0.031153 -0.016467 0.14119 0.036239 -0.023227 -0.097358 -0.056942 -0.10734 0.030008 -0.088556 0.057139 -0.0013113 -0.0027616 0.014333 0.033609
1158 -0.081132 -0.078251 -0.037207 -0.1082 -0.048665 -0.0012431 -0.066445 -0.041746 0.093274 0.00083166 -0.067559 -0.13742 -0.10868 -0.16069 0.015686 -0.14214 0.0026376 -0.032631 -0.049477 -0.02253 -0.034981
1159 -0.064549 -0.057118 -0.015811 -0.085696 -0.03197 0.016083 -0.045186 -0.034306 0.13199 0.023788 -0.037638 -0.12205 -0.07831 -0.12647 0.056851 -0.11357 0.0024069 -0.039414 -0.031389 0.017642 0.02062
1160 -0.089975 -0.07882 -0.04735 -0.10301 -0.047534 -0.0064654 -0.064054 -0.060708 0.15159 -0.010213 -0.070712 -0.13701 -0.095076 -0.15363 0.051138 -0.14438 -0.030182 -0.025159 -0.062336 -0.010698 -0.012343
1161 -0.074903 -0.07508 -0.040429 -0.094667 -0.065849 -0.014302 -0.059985 -0.038852 0.31789 0.0098339 -0.050328 -0.11733 -0.092609 -0.13882 0.10743 -0.13373 -0.014667 0.031405 -0.034993 -0.020242 0.0015118
1162 -0.061503 0.21125 -0.035401 -0.082393 -0.024503 0.0099259 -0.055226 -0.034606 0.36702 0.012147 -0.053043 -0.12982 -0.070442 -0.13378 0.21056 -0.12333 -0.0083494 0.15622 -0.024797 -0.0090941 0.04938
1163 -0.052991 0.32332 -0.02966 -0.079982 -0.0075683 -0.0051499 -0.049708 -0.026972 0.40354 0.014616 -0.046542 -0.13063 -0.06242 -0.11531 0.19862 -0.076955 -0.011619 0.26819 -0.015486 0.0026183 0.012919
1164 -0.077337 0.36478 -0.045755 -0.096244 -0.040242 -0.006452 -0.06335 -0.03372 0.34911 0.0020548 -0.060332 -0.14157 -0.10096 -0.14129 0.15885 -0.13006 -0.030404 0.26894 -0.042795 -0.01315 0.011618
1165 -0.045798 0.38096 -0.022072 -0.08003 -0.01831 0.0027372 -0.062855 -0.03032 0.32537 0.018787 -0.03465 -0.1372 -0.070735 -0.12603 0.14133 -0.11229 -0.027248 0.3208 -0.034342 -0.0049686 -0.0017895
1166 -0.063218 0.31889 -0.042903 -0.076285 -0.030613 -0.0032304 -0.066627 -0.032466 0.27725 0.0059999 -0.054744 -0.13178 -0.087688 -0.13145 0.1106 -0.11353 -0.015666 0.32051 -0.033435 1.5929e-07 -0.0034067
1167 -0.062237 0.21984 -0.046071 -0.084869 -0.034316 -0.0012825 -0.074979 -0.057455 0.24419 -0.0098005 -0.078224 -0.13668 -0.064051 -0.12402 0.099384 -0.10695 -0.031984 0.31869 -0.039085 -0.0045415 0.052969
1168 -0.050016 0.10634 -0.064376 -0.085776 -0.038416 -0.020759 -0.077422 -0.031012 0.21605 0.0024286 -0.059143 -0.13517 -0.082723 -0.13534 0.080801 -0.1016 -0.03204 0.27154 -0.044566 -0.016121 -0.029295
1169 -0.050714 0.099599 -0.04101 -0.071279 -0.017265 -0.0096528 -0.06056 -0.017316 0.20462 0.005827 -0.062392 -0.13156 -0.051479 -0.10045 0.097924 -0.095004 -0.01639 0.20804 -0.016583 0.0033074 0.02657
1170 -0.054233 0.07018 -0.040373 -0.079426 -0.03723 -0.014614 -0.084932 -0.041122 0.15764 -0.0039737 -0.053794 -0.13725 -0.077005 -0.03121 0.084941 -0.093085 -0.0088502 0.12867 -0.022955 0.0073713 0.0083365
1171 -0.072573 0.058446 -0.052714 -0.081907 -0.043459 -0.019987 -0.078559 -0.036334 0.15742 -0.0084871 -0.067208 -0.12868 -0.096585 0.051033 0.049921 -0.096992 -0.044039 0.086167 -0.025088 -0.022198 -0.00066784
1172 -0.088262 0.03892 -0.060884 -0.10218 -0.060517 -0.043953 -0.10631 -0.065665 0.12188 -0.043435 -0.08743 -0.17121 -0.084091 0.055616 0.042835 -0.12292 -0.046133 0.069381 -0.051137 -0.022528 -0.00054971
1173 -0.062567 0.05499 -0.06207 -0.09025 -0.040355 -0.014369 -0.079547 -0.037662 0.13945 -0.014206 -0.070098 -0.14533 -0.08117 0.095982 0.058432 -0.080885 -0.033193 0.067675 -0.029683 -0.019438 0.042705
1174 -0.041568 0.071483 -0.040428 -0.067281 -0.018564 -0.001614 -0.067724 -0.030498 0.16044 0.00050414 -0.059977 -0.13086 -0.073684 0.09166 0.075242 -0.055766 0.007166 0.084052 -0.019595 0.014683 0.026936
1175 -0.060871 0.052724 -0.048049 -0.071895 -0.048347 -0.029151 -0.073016 -0.044803 0.13573 -0.010588 -0.069422 -0.14942 -0.087422 0.018736 0.095264 -0.078663 -0.034031 0.065959 -0.03811 -0.018402 -0.0029481
1176 -0.063024 0.0447 -0.047019 -0.088117 -0.021799 -0.033896 -0.10241 -0.045349 0.13878 -0.017408 -0.069564 -0.14947 -0.090542 -0.012985 0.11365 -0.11448 -0.025308 0.076915 -0.033569 -0.017336 0.0037884
1177 -0.068244 0.05288 -0.061737 -0.077502 -0.030789 -0.063805 -0.094944 -0.037631 0.13183 -0.029195 -0.081668 -0.14546 -0.10857 -0.014412 0.17547 -0.092985 -0.044581 0.063716 -0.043798 -0.015054 0.0030111
1178 -0.074403 0.13568 -0.078105 -0.11476 -0.031875 -0.076171 -0.11538 -0.046523 0.10998 -0.04019 -0.085426 -0.15686 -0.10199 -0.056881 0.20282 -0.11859 -0.04968 0.048897 -0.058239 -0.038211 -0.010092
1179 -0.058722 0.34122 -0.060639 -0.097105 0.052235 -0.047749 -0.089214 -0.025107 0.11791 -0.032001 -0.068098 -0.1484 -0.11214 -0.047216 0.14731 -0.10905 -0.047777 0.055324 -0.038921 -0.025916 -0.030913
1180 -0.067258 0.42806 -0.060491 -0.08959 0.35151 -0.07085 -0.10478 -0.036897 0.11641 -0.046204 -0.10385 -0.16946 -0.10717 -0.069981 0.10539 -0.093517 -0.052153 0.023395 -0.036849 -0.033428 -0.0060016
1181 -0.0625 0.456 -0.047008 -0.081576 0.44036 -0.064756 -0.10604 -0.033436 0.10696 -0.035365 -0.072907 -0.15185 -0.1026 -0.05952 0.081597 -0.14258 -0.031972 0.025703 -0.047392 -0.029423 -0.01183
1182 -0.059356 0.45091 -0.057014 -0.092683 0.44659 -0.06734 -0.10718 -0.042066 0.095866 -0.043742 -0.08509 -0.16182 -0.11118 -0.057129 0.067134 -0.098928 -0.050702 0.023467 -0.053262 -0.02266 -0.040193
1183 -0.048347 0.4301 -0.046625 -0.081105 0.41592 -0.057592 -0.093236 -0.035814 0.093291 -0.04447 -0.080283 -0.16169 -0.095714 -0.037273 0.060508 -0.082206 -0.031121 0.031109 -0.041327 -0.030264 -0.0071171
1184 -0.023261 0.33351 -0.052808 -0.086612 0.34475 -0.061707 -0.11002 -0.034162 0.081788 -0.03435 -0.091356 -0.15145 -0.090793 -0.063136 0.068017 -0.091636 -0.055265 0.032603 -0.047703 -0.029636 -0.00097477
1185 -0.018946 0.21438 -0.058607 -0.090527 0.18976 -0.076914 -0.10994 -0.048111 0.080291 -0.033208 -0.09457 -0.16324 -0.12481 -0.07546 0.056684 -0.1218 -0.049416 0.11645 -0.060382 -0.04564 -0.054201
1186 0.035607 0.19101 -0.038601 -0.071755 0.14141 -0.060043 -0.098419 -0.030412 0.10135 -0.033604 -0.089307 -0.17302 -0.0873 -0.039516 0.075265 -0.096101 -0.040821 0.24744 -0.034379 -0.019961 -0.005667
1187 0.029562 0.15823 -0.046988 -0.072292 0.12144 -0.047455 -0.10718 -0.023883 0.074457 -0.030554 -0.087708 -0.16013 -0.10458 -0.038253 0.075438 -0.10501 -0.057136 0.31533 -0.051432 -0.032785 0.015554
1188 -0.022063 0.12214 -0.046526 -0.079451 0.073462 -0.074234 -0.11278 0.031088 0.074692 -0.061141 -0.098955 -0.18175 -0.11326 -0.056659 0.061935 -0.14129 -0.063802 0.34598 -0.061497 -0.045454 -0.011703
1189 -0.028332 0.14785 0.016535 -0.063851 0.093661 -0.03911 -0.11155 0.072057 0.086088 -0.038078 -0.10239 -0.16238 -0.1074 -0.048012 0.074856 -0.10288 -0.061374 0.35895 -0.025773 -0.021173 -0.004499
1190 -0.060222 0.13577 0.16694 0.028051 0.05796 -0.050024 -0.11863 0.26847 0.055295 -0.049217 -0.10347 -0.18119 -0.10707 -0.056195 0.049978 -0.12968 -0.053992 0.36288 -0.056454 -0.0384 -0.035476
1191 -0.048196 0.2914 0.31204 0.24134 0.065795 0.16383 -0.11566 0.31728 0.089044 -0.033904 -0.098857 -0.16505 -0.098157 -0.054624 0.041162 -0.096619 -0.040316 0.32148 -0.054212 -0.028925 -0.030641
1192 -0.035083 0.4652 0.31098 0.34018 0.09102 0.36354 -0.10293 0.3753 0.088773 -0.0305 -0.096964 -0.16441 -0.079482 -0.050284 0.063899 -0.12115 -0.041738 0.28716 -0.040487 -0.031836 0.019734
1193 -0.057913 0.54352 0.19436 0.32202 0.073104 0.42208 -0.11264 0.35318 0.066332 -0.048921 -0.092363 -0.17087 -0.066267 -0.060135 0.058329 -0.12741 -0.059868 0.18056 -0.044131 -0.04709 -0.01787
1194 -0.047619 0.58573 0.087951 0.28888 0.049153 0.45067 -0.10618 0.22486 0.058367 -0.031034 -0.090197 -0.15785 -0.039003 -0.041858 0.046136 -0.11312 -0.051277 0.13365 -0.040748 -0.03397 -0.016745
1195 -0.041611 0.54266 0.055382 0.25031 0.060554 0.4605 -0.11089 0.11453 0.062837 -0.028866 -0.10613 -0.15777 -0.046318 -0.046738 0.039321 -0.085546 -0.043007 0.12937 -0.042834 -0.038033 -0.013178
1196 -0.050427 0.50511 0.01853 0.18782 0.04987 0.41727 -0.13556 0.067037 0.060609 -0.040351 -0.10695 -0.16627 -0.036962 -0.041761 0.031459 -0.11786 -0.052827 0.097185 -0.045196 -0.056651 -0.034611
1197 -0.038899 0.46833 0.023589 0.12104 0.024139 0.26604 -0.12255 0.054117 0.061015 -0.03316 -0.075305 -0.15656 -0.027823 -0.031135 0.028566 -0.12913 -0.069897 0.08819 -0.044551 -0.04887 -0.041743
1198 -0.057936 0.44334 0.0064472 0.074674 0.021946 0.14178 -0.13489 0.04387 0.027485 -0.052654 -0.10322 -0.17946 -0.022846 -0.072586 0.021908 -0.11715 -0.053219 0.065789 -0.049799 -0.045945 -0.018967
1199 -0.055143 0.45434 0.011839 0.03979 -0.0018179 0.0848 -0.12085 0.024837 0.042573 -0.04233 -0.10209 -0.17391 -0.046754 -0.055173 0.034122 -0.10024 -0.06003 0.081458 -0.049068 -0.055955 -0.067247
1200 -0.069856 0.50187 0.0092093 0.051408 0.016561 0.062467 -0.13981 0.029588 0.030519 -0.055806 -0.1129 -0.17547 -0.066414 -0.051966 0.023425 -0.11684 0.17497 0.055255 -0.052589 -0.057617 -0.052965
1201 -0.069077 0.6314 -0.00049785 0.024269 -0.0032802 0.031397 -0.12021 0.012343 0.03235 -0.057165 -0.10815 -0.16796 -0.071291 -0.056829 0.010961 -0.13393 0.3099 0.063846 -0.047084 -0.055448 -0.022361
1202 -0.063528 0.68615 0.0017124 0.032492 0.0082393 0.048504 -0.13804 0.023306 0.028921 -0.044782 -0.10739 -0.15667 -0.0492 -0.048875 0.016555 -0.074283 0.37858 0.052612 -0.049877 -0.043237 -0.028264
1203 -0.064391 0.68317 0.00044339 0.02639 -0.0020467 0.039661 -0.13368 0.030595 0.029812 -0.0504 -0.10592 -0.16553 -0.047108 -0.042323 0.012738 0.064175 0.35859 0.063866 -0.040934 -0.051202 -0.036165
1204 -0.061945 0.67715 0.0097536 0.027799 -0.0054332 0.026506 -0.12621 0.012652 0.008881 -0.041738 -0.11049 -0.16819 0.2104 -0.046228 0.0045855 0.12467 0.16397 0.041419 -0.040845 -0.038318 -0.05233
1205 -0.030464 0.67659 0.047691 0.081031 0.012319 0.07294 -0.12257 0.04406 0.062046 -0.033897 -0.084866 -0.15208 0.30043 -0.028977 0.04427 0.16954 0.10541 0.078396 -0.018758 -0.011635 -0.040403
1206 -0.04467 0.61199 0.01723 0.22334 0.0036525 0.061379 -0.12732 0.015683 0.036098 -0.054502 -0.10005 -0.15103 0.28508 -0.046961 0.029914 0.19363 0.068604 0.057085 -0.02534 -0.050022 -0.033299
1207 -0.074591 0.54592 -0.0027518 0.30003 -0.024715 0.02677 -0.14456 -0.0034295 0.0024089 -0.073843 -0.11655 -0.17509 0.16504 -0.066662 0.0071371 0.018342 0.032071 0.0346 -0.055602 -0.070829 -0.03955
1208 -0.054732 0.53546 0.14533 0.37673 -0.025978 0.016894 -0.13269 0.0040512 0.020793 -0.053361 -0.10739 -0.16072 0.088295 -0.053655 0.00080889 -0.027376 0.018004 0.036659 -0.05392 -0.060561 -0.079857
1209 -0.05921 0.56771 0.30369 0.39649 -0.010621 0.030123 -0.14193 -0.0082106 0.0064627 -0.053304 -0.10527 -0.16545 0.015207 -0.068586 0.020041 -0.02703 0.042527 0.024437 -0.047787 -0.057583 -0.012106
1210 -0.065696 0.59992 0.2749 0.38168 -0.016027 0.0023004 -0.14013 0.0033372 0.0047883 -0.055499 -0.10932 -0.17866 0.0071378 -0.067372 0.0075308 -0.034946 0.016131 0.020524 -0.04549 -0.065957 -0.036538
1211 -0.06763 0.70621 0.19843 0.30929 -0.029857 -0.014262 -0.16621 -0.00507 0.0024137 -0.066348 -0.11473 -0.16456 -0.036869 -0.077301 -0.013815 -0.053273 0.0073312 0.0088743 -0.067234 -0.088263 -0.055786
1212 -0.077789 0.71016 0.079859 0.25857 -0.044544 -0.00045642 -0.16005 -0.022249 -0.0046171 -0.091063 -0.12242 -0.19408 -0.046248 -0.079039 -8.9863e-05 -0.073383 -0.0065424 0.0036058 -0.0804 -0.080647 -0.044597
1213 -0.072672 0.69578 0.064712 0.28005 -0.038975 -0.012721 -0.15785 -0.011812 0.0014589 -0.058219 -0.10004 -0.18073 -0.031172 -0.052651 0.0042656 -0.058661 0.0049735 0.010839 -0.059818 -0.08944 -0.042863
1214 -0.063955 0.61837 0.053128 0.27898 -0.032131 -0.036017 -0.15351 -0.013764 0.0018489 -0.056744 -0.046073 -0.17123 -0.037877 -0.068023 0.00819 -0.060969 0.0052322 -0.00076112 -0.052314 -0.057625 -0.050441
1215 -0.076377 0.52485 0.038139 0.28076 -0.032018 -0.010793 -0.17247 -0.022953 -0.017798 -0.059318 0.0074883 -0.17727 -0.043516 -0.074368 -0.0012271 -0.059508 -0.0058723 0.011936 -0.056579 -0.056261 -0.058126
1216 -0.079159 0.45234 0.019345 0.26489 -0.042276 -0.034045 -0.17496 -0.021577 -0.029776 -0.061834 0.026129 -0.17198 -0.032964 -0.072028 -0.017433 -0.063395 -0.036654 -0.0066705 -0.070132 -0.07518 -0.053172
1217 -0.081067 0.40066 0.029004 0.27591 -0.051612 -0.018994 -0.1721 -0.044943 -0.022207 -0.068437 0.033633 -0.17181 -0.065803 -0.061544 -0.0067531 -0.062666 -0.01105 0.0067283 -0.069272 -0.060546 -0.063179
1218 -0.079976 0.37323 0.019548 0.27272 -0.065028 -0.039511 -0.16108 -0.031521 -0.01735 -0.05755 0.021291 -0.16984 -0.062633 -0.073948 -0.016297 -0.094191 -0.024556 -0.00082006 -0.056941 -0.077645 -0.060762
1219 -0.072565 0.36585 0.0058142 0.27795 -0.052995 -0.043239 -0.179 -0.03691 -0.014356 -0.070076 0.0032932 -0.16498 -0.072748 -0.063951 -0.0073448 -0.048288 -0.008634 -0.018722 -0.069373 -0.072136 -0.028141
1220 -0.055499 0.39104 0.042978 0.52188 -0.033352 -0.014618 -0.14678 -0.012879 0.010937 -0.035506 -0.022497 -0.14355 -0.039616 -0.034258 0.013954 -0.0049199 -0.020514 0.0073961 -0.037931 -0.046541 -0.00027938
1221 -0.033347 0.38049 0.045125 0.55847 -0.026608 -0.023635 -0.15105 -0.013296 0.02322 -0.027713 -0.021868 -0.13048 -0.02527 0.0068703 0.010737 0.063545 -0.0021703 -0.00025017 0.046453 -0.028919 -0.017149
1222 -0.061964 0.37252 0.039783 0.54335 -0.046757 -0.028654 -0.15162 -0.022638 0.0050881 -0.038883 -0.034534 -0.15724 -0.055473 0.068968 0.011524 0.21583 -0.0090391 -0.019959 0.11973 -0.017797 -0.016085
1223 -0.070015 0.34773 0.033281 0.43058 -0.06578 -0.052526 -0.17615 -0.035357 -0.015874 -0.048693 -0.040221 -0.17994 -0.07772 0.11168 -0.00067042 0.21841 -0.036298 -0.030002 0.14332 -0.0043981 -0.0106
1224 -0.085126 0.32616 0.032267 0.36862 -0.07028 -0.069281 -0.18377 -0.042809 0.14408 -0.021106 -0.068288 -0.2 -0.078886 0.12695 -0.013996 0.24327 -0.036792 -0.038484 0.13691 -0.020988 -0.014773
1225 -0.060258 0.3562 0.061055 0.3363 -0.052468 -0.031645 -0.15085 -0.0070241 0.26282 0.14364 -0.043766 -0.16139 -0.048826 0.14057 0.012538 0.22369 -0.018371 0.0070252 0.16632 0.044877 0.053396
1226 -0.055866 0.33663 0.05134 0.31149 -0.065577 -0.050293 -0.14562 -0.014299 0.31478 0.24354 -0.046259 -0.15704 0.12402 0.097582 -0.0040193 0.14357 -0.035082 -0.024624 0.14457 0.14169 0.11509
1227 -0.061546 0.3198 0.065497 0.34975 -0.057088 -0.04051 -0.15269 -0.024552 0.30483 0.28012 -0.033645 -0.14936 0.28138 0.092851 0.0095806 0.1127 -0.02938 -0.020937 0.090831 0.1674 0.16754
1228 -0.076446 0.28845 0.021387 0.33776 -0.075432 -0.07353 -0.17589 -0.034852 0.19444 0.17911 -0.038674 -0.17086 0.3172 0.025091 -0.014046 0.092436 -0.04871 -0.033987 0.031497 0.11732 0.13498
1229 -0.065823 0.30275 0.020765 0.39941 -0.073721 -0.053062 -0.16537 -0.034511 0.11635 0.10514 -0.053938 -0.17743 0.29567 0.025463 -0.02432 0.068299 -0.048457 -0.026902 0.0062105 0.070196 0.10234
1230 -0.068619 0.29813 0.051212 0.56067 -0.062378 -0.040594 -0.16371 -0.026717 0.070929 0.035537 -0.066119 -0.15362 0.23276 0.023548 -0.0054644 0.10724 -0.027634 -0.026296 0.012931 0.061839 0.14337
1231 -0.07554 0.30818 0.30893 0.56721 -0.051529 -0.071463 -0.16531 0.014011 0.087403 -0.0038182 -0.029403 -0.15473 0.10174 0.012624 -0.005741 0.14116 -0.037258 -0.034718 0.014345 0.046975 0.12893
1232 -0.083386 0.26081 0.37234 0.49416 -0.074072 -0.093445 -0.17565 0.061022 0.04911 -0.018396 -0.020974 -0.18226 0.036442 0.0085453 -0.021667 0.076859 -0.071206 -0.040054 -0.014647 0.015997 0.082538
1233 -0.063397 0.26994 0.41756 0.4401 -0.064281 -0.064693 -0.17664 0.084735 0.069457 -0.016692 0.022917 -0.16449 0.038264 0.0098336 -0.019719 0.17036 -0.042693 -0.020454 -7.8388e-05 0.02492 0.069944
1234 -0.055422 0.27896 0.33496 0.35189 -0.057492 -0.051568 -0.17458 0.23232 0.076298 -0.010492 0.050515 -0.15581 0.033059 0.016988 -0.014513 0.16648 -0.032752 -0.025937 -0.0001899 0.011306 0.066613
1235 -0.054772 0.26413 0.18286 0.32259 -0.021139 0.049261 -0.14918 0.37159 0.087825 -0.0071432 0.10464 -0.14107 0.019583 0.010711 -0.010532 0.33005 -0.037647 -0.036197 0.012294 0.0023512 0.023357
1236 -0.057033 0.25276 0.12066 0.30369 0.25831 0.29263 -0.15271 0.41439 0.078334 -0.0073832 0.10703 -0.14338 0.018177 0.016598 -0.0043287 0.35358 -0.047857 -0.029815 -0.0040803 -0.012459 0.032837
1237 -0.063054 0.24585 0.10098 0.26837 0.34108 0.38419 -0.1473 0.3866 0.065215 -0.028353 0.11329 -0.1628 -0.011255 -0.0031873 -0.018809 0.37922 -0.056284 -0.044779 0.0086006 -0.0034988 0.014862
1238 -0.065548 0.24622 0.092923 0.28243 0.42089 0.48539 -0.15509 0.37569 0.063241 -0.023456 0.10421 -0.14271 -0.012069 0.01023 -0.0077615 0.37916 -0.037944 -0.042535 0.006056 0.0015613 0.0075359
1239 -0.067487 0.23631 0.085365 0.27184 0.481 0.49515 -0.16457 0.22725 0.048892 -0.03954 0.060201 -0.15712 0.011428 0.015317 -0.015924 0.31867 -0.044134 -0.057518 -0.00047652 -0.0014923 0.019979
1240 -0.059675 0.22488 0.084164 0.25536 0.4009 0.48514 -0.16346 0.12517 0.041375 -0.025098 0.033319 -0.14851 -0.0081661 0.02518 -0.00043153 0.32875 -0.057013 -0.060617 -0.0095236 0.0057696 0.024306
1241 -0.0475 0.24039 0.076786 0.26537 0.26261 0.53874 -0.14982 0.11799 0.055792 -0.028082 0.025381 -0.11635 0.0080437 0.031812 0.0053798 0.26734 -0.035949 -0.053575 0.008705 0.021862 0.0096469
1242 -0.070973 0.20684 0.065522 0.24704 0.13619 0.52629 -0.16288 0.091198 0.036851 -0.040855 0.024374 -0.080938 -0.019698 0.017382 -0.020653 0.25309 -0.03347 -0.054407 -0.0096804 -0.0058248 -0.0059628
1243 -0.041531 0.20464 0.078965 0.37656 0.10282 0.43753 -0.14899 0.086549 0.054208 -0.023848 0.045449 -0.01126 -0.0034166 0.024482 -0.0084122 0.26616 -0.038884 -0.048174 0.00061884 0.0014463 0.014399
1244 -0.061046 0.20553 0.063207 0.48899 0.074916 0.29326 -0.17352 0.070554 0.038234 -0.038437 0.07329 0.030201 -0.028757 0.0033357 -0.0082866 0.3027 0.010746 -0.059949 -0.012059 -0.01123 0.012277
1245 -0.061083 0.19402 0.061919 0.56177 0.066363 0.18985 -0.16663 0.063388 0.030938 -0.03923 0.079742 0.041092 -0.024827 -0.00058132 0.014684 0.27017 0.28364 -0.054732 -0.020481 0.005769 0.036923
1246 -0.051656 0.18587 0.083407 0.48166 0.056183 0.15931 -0.15596 0.081229 0.04119 -0.022552 0.1085 0.038748 -0.016799 0.0050878 0.04583 0.24183 0.39005 -0.064307 -0.0087577 -0.0039152 0.046764
1247 -0.083311 0.17127 0.049685 0.36684 0.034729 0.11758 -0.1797 0.043227 -0.00065834 -0.039155 0.13034 -0.0094444 -0.04912 0.00042771 0.12235 0.22647 0.37452 -0.059247 -0.037346 -0.020404 -0.00059274
1248 -0.06428 0.16853 0.076532 0.30315 0.02748 0.11835 -0.17414 0.053899 0.0065327 -0.037361 0.19265 -0.025716 -0.028745 -0.0067287 0.23115 0.31959 0.37292 -0.047977 -0.027247 -0.0096097 0.0041352
1249 -0.055226 0.16614 0.080597 0.26484 0.019472 0.097952 -0.1657 0.05979 0.02856 -0.02436 0.20486 -0.053033 -0.037036 -0.018249 0.256 0.50197 0.22794 -0.044738 -0.019218 -0.011066 0.066142
1250 -0.07492 0.16504 0.071541 0.24246 0.016109 0.090114 -0.17454 0.033506 0.019297 -0.021005 0.2132 -0.071508 -0.050149 -0.0078237 0.22009 0.53104 0.13966 -0.027117 -0.026394 -0.0088875 0.020176
1251 -0.062608 0.15651 0.074897 0.23069 0.016606 0.090996 -0.17012 0.050203 0.0031761 -0.036632 0.20272 -0.10794 -0.046467 -0.018971 0.17446 0.53373 0.10266 -0.036628 -0.026029 -0.030055 0.045754
1252 -0.027735 0.15338 0.047298 0.20328 0.013771 0.073982 -0.16004 0.049574 0.0020795 -0.033355 0.18309 -0.10217 -0.051005 -0.0043088 0.098288 0.50135 0.073262 -0.0065067 -0.025776 -0.023094 0.016746
1253 0.12626 0.14012 0.061865 0.20098 -0.0042696 0.047583 -0.17687 0.02489 0.0069606 -0.028457 0.15826 -0.1219 -0.063272 -0.018952 0.079929 0.42779 0.058339 0.19266 -0.035178 -0.028371 0.054029
1254 0.20765 0.15479 0.053465 0.19962 0.0053046 0.065262 -0.18144 0.020725 -0.0063083 -0.050358 0.13724 -0.096434 -0.051402 -0.041333 0.080272 0.40817 0.044365 0.2602 -0.038225 -0.034748 0.089397
1255 0.20434 0.13119 0.032476 0.17762 -0.011135 0.053083 -0.17863 0.017813 0.0014072 -0.045172 0.12858 -0.10785 -0.077446 -0.039325 0.070358 0.42154 0.039447 0.3102 -0.050785 -0.039293 0.14353
1256 0.13353 0.12539 0.023977 0.17548 -0.023202 0.052215 -0.17767 0.0039024 -0.0018989 -0.051935 0.11952 -0.12287 -0.061219 -0.042435 0.072609 0.37348 0.042294 0.36629 -0.031357 0.0017994 0.1853
1257 0.05224 0.14548 0.055502 0.17404 -0.019369 0.054409 -0.16992 0.026712 0.0054101 -0.047828 0.15648 -0.12036 -0.046961 -0.012697 0.081511 0.33817 0.030926 0.35391 -0.029074 0.044189 0.22689
1258 0.023573 0.11509 0.027715 0.16797 -0.026559 0.035431 -0.17127 0.0122 0.0085978 -0.051637 0.18765 -0.11019 -0.058959 -0.053603 0.086595 0.33577 0.040387 0.37087 -0.035733 0.02019 0.21714
1259 0.004635 0.11405 0.033319 0.17683 -0.029319 0.040557 -0.17556 0.024237 0.15796 -0.04836 0.23947 -0.11384 -0.076907 -0.038462 0.072772 0.37159 0.030506 0.34974 -0.035835 0.027777 0.18994
1260 0.00023482 0.12101 0.020672 0.13879 -0.017335 0.032861 -0.17043 0.029708 0.24976 -0.02614 0.25433 -0.11782 -0.057592 -0.023831 0.071498 0.36608 0.013792 0.30956 -0.049353 0.017248 0.22117
1261 0.0087266 0.11353 0.013304 0.15072 -0.024489 0.044114 -0.16937 0.02559 0.28104 -0.025649 0.28068 -0.12462 -0.066101 -0.014694 0.074296 0.39645 0.03553 0.20994 -0.044105 0.038158 0.22563
1262 -0.0009436 0.11609 0.015799 0.1427 -0.036861 0.045079 -0.17251 0.02874 0.30624 -0.024842 0.28692 -0.12132 -0.073211 -0.0050775 0.050071 0.47085 0.032993 0.14328 -0.041579 0.023297 0.19704
1263 -0.015952 0.088915 -0.0065517 0.11158 -0.050868 0.0021964 -0.18785 -0.0034106 0.26006 -0.05261 0.26523 -0.13153 -0.080081 0.00073693 0.026232 0.59113 0.0033165 0.091069 -0.056176 -0.0019871 0.094073
1264 0.011307 0.11853 0.021402 0.14006 0.16634 0.043966 -0.15879 0.032649 0.23213 -0.02327 0.29038 -0.12359 -0.055659 0.09143 0.070154 0.58663 0.033847 0.12417 -0.039487 0.013443 0.16123
1265 0.0015121 0.10825 0.0029956 0.12938 0.28038 0.057793 -0.16353 0.0058003 0.1551 -0.039568 0.2972 -0.11903 -0.084147 0.12529 0.10086 0.53093 -0.0035546 0.078745 -0.039574 0.0024604 0.088365
1266 -0.0078782 0.10674 0.0097678 0.11394 0.36237 0.32436 -0.18311 0.0072571 0.10636 -0.021605 0.2995 -0.12471 -0.075355 0.15286 0.19144 0.49101 0.015721 0.10325 -0.03873 0.0037322 0.067027
1267 -0.008544 0.10207 0.0014052 0.13144 0.4198 0.46512 -0.16147 0.0095078 0.093244 -0.026902 0.29319 -0.12521 -0.064869 0.18214 0.26632 0.43251 0.019408 0.08835 -0.027171 0.012023 0.14226
1268 -0.0058692 0.10371 0.0077379 0.11623 0.46166 0.53792 -0.16852 0.014452 0.095059 0.13536 0.30085 -0.12191 -0.065234 0.14204 0.29969 0.37978 0.0076448 0.076053 -0.027401 0.015558 0.089884
1269 -0.0061067 0.086448 -0.0024557 0.09634 0.37351 0.54571 -0.15267 0.0090044 0.094994 0.27656 0.3516 -0.13521 -0.10123 0.11079 0.28292 0.3649 0.016246 0.087866 -0.027154 0.023128 0.059939
1270 0.062386 0.12398 0.030184 0.14063 0.2532 0.65277 -0.13485 0.034681 0.14703 0.36077 0.40529 -0.11947 -0.058409 0.098941 0.23679 0.39009 0.029549 0.10448 -0.00086983 0.028267 0.12168
1271 0.085833 0.075772 -0.0014816 0.080883 0.13673 0.63677 -0.16141 -0.0094641 0.085572 0.29083 0.37536 -0.1502 -0.10447 0.047677 0.14096 0.30617 -0.017195 0.034828 -0.032131 -0.0014002 0.080598
1272 0.24462 0.089797 -0.009573 0.095642 0.11755 0.62258 -0.14177 0.020788 0.10079 0.21821 0.37354 -0.13429 -0.086068 0.037213 0.1247 0.27744 -0.0078478 0.069482 0.068302 0.0087235 0.069201
1273 0.26988 0.093959 -0.0071026 0.099967 0.10864 0.57782 -0.16429 0.015611 0.10142 0.1241 0.37149 -0.12586 -0.064608 0.044494 0.12175 0.29621 -0.012306 0.035476 0.14221 0.024432 0.076318
1274 0.23994 0.04461 -0.033138 0.072131 0.064692 0.61508 -0.17616 -0.031842 0.037374 0.042106 0.34805 -0.15045 -0.10594 0.0025934 0.087712 0.25122 -0.022702 0.0192 0.1512 0.012171 0.023283
1275 0.15993 0.066245 -0.010927 0.081008 0.083266 0.71843 -0.1518 -0.0009698 0.074257 0.032471 0.35428 -0.12687 -0.073128 0.014746 0.10644 0.2476 -0.0060688 0.036508 0.19573 0.034802 0.063804
1276 0.11457 0.062689 -0.0090636 0.078483 0.074874 0.75769 -0.14256 0.016674 0.18066 0.030165 0.37542 -0.082871 -0.074039 0.037062 0.12885 0.25504 -0.0092389 0.038162 0.19309 0.042523 0.072507
1277 0.064001 0.067822 -0.012006 0.06684 0.069582 0.70266 -0.13831 0.014281 0.31361 0.021453 0.38246 -0.019711 -0.078221 0.039891 0.14817 0.28123 0.029861 0.039105 0.16021 0.048601 0.078236
1278 0.056992 0.046942 -0.029785 0.063877 0.054011 0.66914 -0.1505 0.0045584 0.30463 0.015312 0.40335 0.033371 -0.087588 0.018153 0.20338 0.27193 0.2329 0.074754 0.096497 0.040354 0.043188
1279 0.054794 0.040458 -0.023895 0.054711 0.058063 0.68178 -0.13411 0.0094677 0.35936 0.0091592 0.40957 0.079874 -0.084208 0.028059 0.28778 0.28194 0.39658 0.23572 0.074105 0.047322 0.10002
1280 0.034706 0.039365 -0.028747 0.045907 0.054363 0.72512 -0.16071 -0.017009 0.38515 0.015807 0.3805 0.1078 -0.10856 -0.0053301 0.35071 0.33262 0.44605 0.33732 0.058379 0.065444 0.18452
1281 0.02413 0.02624 -0.028089 0.038145 0.024417 0.70273 -0.15127 -0.016391 0.36447 0.015104 0.35169 0.12083 -0.1016 0.0041248 0.33561 0.44493 0.51101 0.35726 0.041631 0.050108 0.19777
1282 0.02989 0.031815 -0.015626 0.043945 0.025835 0.69761 -0.14894 -0.021943 0.33911 0.010686 0.35686 0.15531 -0.0912 0.0081741 0.35773 0.46107 0.33089 0.36608 0.036234 0.047451 0.1877
1283 0.046818 0.051144 0.23137 0.05796 0.049466 0.76928 -0.15493 -0.0093696 0.28271 0.0069175 0.35292 0.16838 -0.070233 0.0065622 0.35256 0.46758 0.2092 0.40662 0.053436 0.050158 0.21778
1284 0.020309 0.033921 0.3584 0.050112 0.026909 0.74382 -0.17093 -0.014922 0.22538 -0.0015481 0.27896 0.15224 -0.092586 -0.0052426 0.27977 0.40934 0.14903 0.38648 0.045104 0.04746 0.2531
1285 0.041195 0.041043 0.37772 0.055701 0.033327 0.72816 -0.1615 -0.0073147 0.17393 -0.014761 0.29186 0.17222 -0.094233 0.010457 0.21828 0.38415 0.1567 0.39677 0.10571 0.032184 0.23186
1286 0.036007 0.02308 0.24798 0.043237 0.030929 0.72652 -0.17277 -0.027616 0.14481 -0.02215 0.25377 0.16328 -0.098336 0.053747 0.2018 0.27961 0.14071 0.39893 0.19803 0.04586 0.23269
1287 0.091761 0.028297 0.11153 0.03667 0.030698 0.78584 -0.15491 -0.0064557 0.17185 -0.0073103 0.26729 0.15857 -0.074553 0.17355 0.23393 0.27843 0.13543 0.40707 0.24284 0.065544 0.21241
1288 0.21997 0.024235 0.055147 0.034371 0.026829 0.79334 -0.1718 -0.027261 0.13218 -0.017059 0.23584 0.12269 -0.088848 0.19791 0.23549 0.2865 0.12303 0.44525 0.24669 0.063993 0.20019
1289 0.29138 0.022737 0.039297 0.034027 0.023922 0.68466 -0.1629 -0.030268 0.12655 -0.028242 0.26072 0.14838 -0.089733 0.23644 0.27963 0.2796 0.11942 0.48429 0.25435 0.048846 0.20424
1290 0.31976 0.0060201 0.0068879 0.0063694 0.20946 0.53834 -0.17946 -0.032526 0.10027 -0.019496 0.25717 0.15346 -0.11825 0.20912 0.30078 0.223 0.073055 0.42217 0.23371 0.036724 0.10172
1291 0.33135 0.05617 0.059154 0.055194 0.43191 0.49191 -0.14053 -0.0089563 0.13968 0.014747 0.34518 0.21609 -0.07977 0.21828 0.4169 0.26743 0.16471 0.48474 0.26818 0.088388 0.13822
1292 0.21693 0.022259 0.042721 0.041105 0.45399 0.42495 -0.15885 -0.019555 0.12613 -0.0066421 0.34164 0.2036 -0.094126 0.15153 0.45634 0.23349 0.16113 0.4237 0.26287 0.077373 0.12734
1293 0.14461 0.041029 0.032561 0.049477 0.50912 0.38634 -0.16974 -0.0093754 0.15119 -0.0036642 0.35419 0.26923 -0.088277 0.10261 0.42133 0.23854 0.18107 0.36572 0.29699 0.075782 0.1488
1294 0.1258 0.028817 0.02897 0.033722 0.46216 0.36648 -0.16795 -0.01196 0.2167 -0.039926 0.30866 0.25615 -0.085766 0.090413 0.3858 0.18757 0.17152 0.26926 0.32476 0.080284 0.11686
1295 0.095669 0.017332 0.022561 0.037336 0.50942 0.35163 -0.17416 -0.018608 0.335 -0.014322 0.26986 0.23619 -0.097304 0.08265 0.30018 0.19159 0.13718 0.2165 0.30457 0.067592 0.099588
1296 0.087858 0.011762 0.01705 0.017456 0.45447 0.36717 -0.16183 -0.0056861 0.37119 -0.030899 0.24064 0.2806 -0.081863 0.075362 0.2491 0.20878 0.11849 0.2122 0.28106 0.061604 0.06389
1297 0.071117 0.016959 0.016312 0.010719 0.31005 0.33632 -0.16101 -0.015486 0.40186 -0.029232 0.20401 0.27086 -0.091276 0.068859 0.22719 0.19674 0.11213 0.21306 0.32625 0.072303 0.034141
1298 0.075121 0.0011401 0.0039605 0.0070869 0.21445 0.32338 -0.15597 -0.0073872 0.41667 -0.02742 0.17973 0.31475 -0.099628 0.066437 0.20978 0.14752 0.084405 0.18129 0.30998 0.050637 0.079807
1299 0.086941 0.013882 0.013517 0.015273 0.20676 0.35072 -0.16305 -0.012945 0.40373 -0.032264 0.18829 0.35172 -0.096446 0.068835 0.21777 0.15338 0.076354 0.20069 0.33454 0.079221 0.037188
1300 0.094714 0.014399 0.014088 0.019371 0.19189 0.31743 -0.1619 -0.0055705 0.35629 -0.011247 0.20226 0.38773 -0.077564 0.06992 0.21101 0.18909 0.091026 0.19738 0.33817 0.06935 0.074734
1301 0.074637 0.004693 -0.0028124 0.0021464 0.15655 0.29779 -0.17893 -0.020491 0.26943 -0.033368 0.15925 0.365 -0.10738 0.055669 0.21209 0.17433 0.044977 0.17321 0.34583 0.051548 0.10027
1302 0.073295 0.001791 -0.012597 -0.002448 0.13498 0.27662 -0.17507 -0.019201 0.23203 -0.0077563 0.1645 0.35329 -0.095176 0.039315 0.18515 0.15528 0.041419 0.17702 0.34112 0.041951 0.070515
1303 0.067181 0.018877 -0.010108 0.0018803 0.13417 0.26507 -0.17079 -0.0097585 0.21228 -0.014576 0.16337 0.38286 -0.094102 0.053351 0.17437 0.11208 0.026359 0.1637 0.33775 0.041397 0.065401
1304 0.062424 0.061471 -0.0341 -0.035934 0.10413 0.23309 -0.18536 -0.025221 0.16663 -0.031781 0.16958 0.35242 -0.090839 0.077989 0.21327 0.12046 0.027884 0.14659 0.28888 0.011775 0.01953
1305 0.13008 0.15465 0.011673 -0.012475 0.12807 0.26833 -0.17577 -0.0010632 0.19948 -0.0066661 0.18716 0.39213 -0.069678 0.17358 0.34596 0.17138 0.055556 0.15147 0.34768 0.042129 0.063041
1306 0.26053 0.12929 0.0070771 -0.033103 0.078763 0.22148 -0.20145 -0.044248 0.14298 -0.043764 0.16709 0.36174 -0.098299 0.16781 0.35449 0.10162 0.015695 0.12748 0.32573 0.017775 0.016689
1307 0.36998 0.11783 0.11309 -0.032146 0.11335 0.23893 -0.18777 -0.016671 0.16282 -0.025942 0.19287 0.36263 -0.093824 0.23342 0.35825 0.10333 0.014278 0.14441 0.37238 0.028894 0.068773
1308 0.38279 0.046209 0.26743 -0.030531 0.11419 0.20027 -0.18504 -0.034694 0.16473 -0.024531 0.19799 0.35529 -0.097391 0.22071 0.29023 0.057393 0.0040597 0.10072 0.33518 0.0049654 -0.013586
1309 0.33957 0.042775 0.34994 0.0013901 0.36833 0.21912 -0.18369 0.036363 0.18152 0.0042799 0.19837 0.36737 -0.082263 0.18256 0.23451 0.10202 0.029468 0.11721 0.33686 0.039315 0.062
1310 0.26044 0.053762 0.38823 -3.7385e-06 0.5174 0.20712 -0.17166 0.30806 0.17079 0.069592 0.17184 0.36669 -0.08776 0.15966 0.18631 0.079262 0.016579 0.12064 0.30907 0.024925 0.039243
1311 0.16043 0.006789 0.18706 -0.043916 0.50953 0.18772 -0.20393 0.36586 0.15174 0.24962 0.14673 0.31523 -0.1198 0.089137 0.14504 0.071557 -0.0056368 0.087994 0.24155 -0.021833 0.0087562
1312 0.13837 0.028943 0.094112 -0.039901 0.55265 0.1922 -0.18796 0.43822 0.17395 0.32527 0.13536 0.33842 -0.12248 0.096018 0.16141 0.068241 -0.008098 0.082087 0.22951 -0.010625 -0.0047714
1313 0.14145 0.02178 0.091128 -0.022227 0.53647 0.18382 -0.17981 0.45102 0.18325 0.33603 0.1548 0.43226 -0.092841 0.093977 0.16736 0.082375 -0.0078149 0.092012 0.21748 0.0077515 0.036177
1314 0.11563 -0.0024062 0.035693 -0.055791 0.40905 0.16413 -0.19819 0.32169 0.14947 0.26416 0.12068 0.44538 -0.11396 0.063369 0.1289 0.070166 -0.020788 0.072195 0.18553 -0.032454 -0.043827
1315 0.1229 0.010112 0.064693 -0.036033 0.31504 0.17597 -0.18669 0.16765 0.1592 0.16976 0.12099 0.43401 -0.085611 0.078569 0.15707 0.097135 -0.0071144 0.087821 0.20067 -0.0013771 0.0059294
1316 0.10952 -0.011509 0.030881 -0.059624 0.2175 0.13674 -0.20165 0.098019 0.12378 0.056241 0.075735 0.42459 -0.10766 0.062286 0.11662 0.048144 -0.023582 0.061697 0.19044 -0.025592 -0.035545
1317 0.10433 -0.012787 0.037567 -0.060756 0.21729 0.14224 -0.18352 0.092823 0.12224 0.042722 0.094508 0.43757 -0.063261 0.09586 0.15413 0.064248 0.0029066 0.059372 0.20296 -0.0015888 0.0014379
1318 0.097458 0.018123 0.044154 -0.045094 0.18824 0.16406 -0.18587 0.065091 0.11069 0.035734 0.082615 0.40297 -0.044413 0.20107 0.17903 0.04392 0.0045676 0.054925 0.22604 0.010382 -0.046279
1319 0.10728 -0.0020789 0.058152 -0.069671 0.16971 0.12895 -0.18464 0.047921 0.12882 0.016624 0.077746 0.43515 -0.048656 0.2472 0.2324 0.074575 0.0083277 0.073349 0.21137 0.0037477 0.01223
1320 0.093926 0.0012856 0.068642 -0.056849 0.16558 0.12813 -0.18228 0.052258 0.10893 0.0036824 0.04812 0.41237 -0.04896 0.27759 0.28295 0.036315 0.11914 0.065986 0.31199 0.03176 0.052735
1321 0.21312 -0.0072625 0.29403 -0.055205 0.17218 0.13819 -0.19011 0.063174 0.11208 0.024639 0.083222 0.4339 -0.056049 0.27953 0.30597 0.07581 0.26814 0.05581 0.33433 0.071214 0.16033
1322 0.37542 0.030546 0.41829 -0.023707 0.19894 0.13638 -0.17188 0.068469 0.12532 0.034768 0.084555 0.47146 -0.02722 0.26847 0.31672 0.062006 0.45479 0.064754 0.3276 0.087788 0.15644
1323 0.41578 0.0090277 0.46515 -0.038969 0.17065 0.11814 -0.17727 0.047682 0.10619 0.040993 0.081199 0.44579 -0.060191 0.20931 0.22967 0.095119 0.46608 0.061846 0.27347 0.078294 0.15873
1324 0.38908 -0.0022057 0.46847 -0.062316 0.20374 0.10055 -0.19214 0.044155 0.089498 0.013263 0.056809 0.44447 -0.058316 0.17035 0.17878 0.053534 0.25313 0.049658 0.24035 0.1592 0.24619
1325 0.3468 -0.0046885 0.2662 -0.057561 0.22101 0.11079 -0.19397 0.039833 0.096828 0.010585 0.05801 0.45636 -0.053708 0.1503 0.13357 0.020079 0.14323 0.039683 0.20104 0.21729 0.2125
1326 0.21301 -0.038301 0.1335 -0.10542 0.22171 0.067055 -0.19455 0.027005 0.056687 -0.01612 0.035924 0.42068 -0.078584 0.11254 0.10987 -0.0048233 0.081956 0.0028293 0.15515 0.12142 0.085276
1327 0.17765 -0.017437 0.12843 -0.056575 0.51187 0.073943 -0.18363 0.036262 0.093915 0.0076678 0.04689 0.38632 -0.075195 0.1129 0.13082 0.0069309 0.080278 0.027424 0.16216 0.057847 0.1159
1328 0.15899 -0.020737 0.10009 -0.07235 0.58702 0.081623 -0.1736 0.052985 0.077766 0.007434 0.028035 0.36672 -0.062589 0.11327 0.11968 0.0043861 0.092596 0.025883 0.15026 0.019947 0.041868
1329 0.13915 -0.013941 0.097212 -0.065431 0.65867 0.07184 -0.19193 0.030763 0.069321 0.021768 0.040319 0.36757 -0.055815 0.096293 0.12456 0.057103 0.080011 0.021896 0.14018 0.0053896 0.043413
1330 0.128 -0.0080068 0.10822 -0.070307 0.66505 0.064337 -0.17535 0.030873 0.079668 0.013458 0.022987 0.38318 -0.05591 0.085172 0.11154 0.029546 0.074842 0.0066551 0.15213 0.012887 0.060116
1331 0.13487 -0.015603 0.095096 -0.066929 0.54927 0.065488 -0.18493 0.02662 0.085002 0.047104 0.044716 0.45225 -0.058665 0.080839 0.10437 0.048891 0.051436 -0.00135 0.12428 0.0049997 0.011825
1332 0.13025 -0.037786 0.08471 -0.088807 0.4001 0.056538 -0.098569 0.014378 0.080128 0.10498 0.036641 0.5104 -0.062418 0.097448 0.10175 0.13364 0.063571 0.001164 0.1178 0.0010647 0.066989
1333 0.11424 -0.038378 0.081491 -0.079701 0.29513 0.052067 0.15941 -0.00063483 0.075413 0.24986 0.04634 0.49198 -0.091406 0.14646 0.09947 0.18082 0.030044 -0.0022785 0.13571 0.0023105 0.036085
1334 0.12123 -0.022099 0.084344 -0.077408 0.25487 0.049252 0.26989 0.014908 0.10071 0.29885 0.034261 0.42147 -0.088955 0.20364 0.090962 0.21475 0.032858 -0.020964 0.1243 0.026528 0.02412
1335 0.12691 -0.047861 0.13503 -0.096612 0.21814 0.04052 0.26547 0.005681 0.076783 0.29335 0.029735 0.33796 -0.089248 0.2167 0.084326 0.22308 0.019166 -0.0021916 0.12372 -0.0044 0.022551
1336 0.14355 -0.022306 0.36993 -0.080299 0.22649 0.061186 0.33797 0.032268 0.11157 0.22528 0.044037 0.32266 -0.10097 0.26977 0.095129 0.15108 0.042918 0.00031985 0.14578 0.0089545 0.017897
1337 0.11048 -0.048968 0.43064 -0.10218 0.19036 0.029242 0.29942 -0.0017755 0.075102 0.13651 0.0036436 0.2607 -0.12016 0.20509 0.069147 0.048005 0.017733 -0.020214 0.11401 -0.01873 0.0027757
1338 0.12447 -0.038301 0.45909 -0.084938 0.20172 0.048484 0.25372 0.021313 0.21375 0.090619 0.027992 0.27027 -0.10653 0.21138 0.088607 0.082238 0.0057618 -0.024455 0.13299 0.0098005 0.055958
1339 0.17533 -0.018888 0.40795 -0.07597 0.2107 0.038261 0.16895 0.004929 0.32199 0.070374 0.01257 0.231 -0.10518 0.16151 0.073379 0.054624 0.025983 -0.023367 0.12843 0.020878 0.031234
1340 0.36449 -0.033109 0.26008 -0.07161 0.19403 0.044891 0.10474 0.012437 0.34453 0.05168 0.00019686 0.26319 -0.10038 0.13721 0.081935 0.089962 0.029164 -0.021815 0.1341 0.021832 0.03043
1341 0.38631 -0.074046 0.15461 -0.098036 0.16104 0.0021605 0.015723 -0.0093522 0.37717 0.042418 -0.015199 0.21737 -0.14165 0.069938 0.040858 0.033672 -0.010715 -0.046313 0.070866 -0.015538 -0.013338
1342 0.41129 -0.043831 0.14343 -0.10021 0.16277 0.016323 -0.0088614 -0.00026241 0.35468 0.0094785 -0.020125 0.24095 -0.13303 0.090553 0.044105 0.044012 0.007495 -0.039052 0.074732 -0.01471 -0.019586
1343 0.37122 -0.040173 0.14267 -0.090755 0.14783 0.0063053 0.0087006 -0.012023 0.2714 0.032033 -0.019794 0.23665 -0.11505 0.089831 0.056835 0.031099 0.025134 -0.021615 0.082384 -0.025228 -0.0012312
1344 0.26337 -0.047003 0.12531 -0.084538 0.14411 0.020479 -0.012859 -0.012314 0.17475 0.022424 -0.010363 0.31124 -0.10747 0.086793 0.039101 -0.013709 -0.011097 -0.038377 0.076475 -0.01518 -0.011341
1345 0.16208 -0.066683 0.11116 -0.10389 0.11872 -0.0063591 -0.040702 -0.03853 0.14007 0.016227 -0.047573 0.36695 -0.15111 0.044854 0.040814 -0.0065233 -0.022516 -0.059181 0.060765 -0.044552 -0.013209
1346 0.14235 -0.062894 0.11204 -0.10636 0.12298 -0.019478 -0.03681 -0.036344 0.12468 -0.0012157 -0.02877 0.3862 -0.11907 0.06954 0.036261 0.0089803 -0.0079904 -0.058103 0.066613 -0.04655 -0.014442
1347 0.14938 -0.061512 0.10133 -0.11778 0.090741 -0.0099715 -0.034393 -0.03986 0.11762 0.019888 -0.023927 0.37352 -0.12687 0.041143 0.034353 -0.010043 0.0038667 -0.063987 0.057499 -0.027212 -0.0045527
1348 0.14763 -0.060684 0.10253 -0.10373 0.11354 0.0026022 -0.035813 -0.033993 0.12419 0.022251 -0.027288 0.34217 -0.12162 0.069245 0.030871 -0.027169 -0.01297 -0.054305 0.061475 -0.022104 0.014592
1349 0.14032 -0.059344 0.10119 -0.082614 0.097571 -0.028428 -0.049965 -0.021247 0.10675 0.018852 -0.021441 0.29108 -0.14103 0.037564 0.016705 0.0019661 -0.023439 -0.046501 0.048548 -0.02361 0.016311
1350 0.12699 -0.079594 0.087689 -0.10784 0.082491 -0.034659 -0.056005 -0.031952 0.093441 0.0031046 -0.055145 0.246 -0.14902 0.048327 0.013272 0.035808 -0.026653 -0.076307 0.030705 -0.039563 -0.032574
1351 0.13009 -0.066459 0.10528 -0.097021 0.080469 -0.028866 -0.050053 -0.030678 0.075432 -0.0094628 -0.043446 0.22455 -0.14634 0.037768 0.025346 -0.030898 -0.052942 -0.060922 0.029335 -0.04188 -0.024283
1352 0.12152 -0.074784 0.12133 -0.11894 0.06057 -0.033451 -0.064784 -0.032762 0.085998 -0.0054656 -0.062141 0.18801 -0.13842 0.011142 0.017528 -0.023529 -0.04613 -0.085067 0.036849 -0.052542 -0.015376
1353 0.14649 -0.074528 0.20056 -0.099555 0.050973 -0.039405 -0.065884 -0.025437 0.086624 -0.0007595 -0.043408 0.17504 -0.12998 0.023098 0.022385 -0.02774 -0.047922 -0.070394 0.032983 -0.027911 -0.020629
1354 0.1799 -0.080408 0.34631 -0.11117 0.048272 -0.05778 -0.084864 -0.054974 0.060469 -0.024749 -0.064466 0.17902 -0.13869 -0.021332 -0.0062597 -0.053546 -0.0045941 -0.0869 0.017433 -0.0571 -0.051796
1355 0.30161 -0.062531 0.44908 -0.091338 0.054947 -0.040771 -0.058753 -0.035589 0.081862 -0.0086339 -0.053223 0.19415 -0.12617 0.0035735 0.01203 -0.024129 -0.017573 -0.064757 0.025363 -0.025797 -0.010309
1356 0.39695 -0.068401 0.37922 -0.092311 0.05064 -0.038918 -0.070633 -0.045168 0.084794 0.0032898 -0.059516 0.20139 -0.12625 0.020356 0.016135 -0.015946 -0.014975 -0.065023 0.027552 -0.05104 -0.057595
1357 0.37554 -0.07034 0.22177 -0.11215 0.052616 -0.052288 -0.085682 -0.042651 0.061213 -0.034651 -0.056296 0.22516 -0.12858 -0.0018012 -0.0067472 -0.04178 -0.022617 -0.081473 0.027773 -0.052912 -0.03963
1358 0.36216 -0.061544 0.15571 -0.096465 0.051088 -0.040011 -0.079251 -0.032312 0.071595 -0.014513 -0.051271 0.2884 -0.10114 0.024378 0.013645 -0.016422 -0.016719 -0.05575 0.035944 -0.028277 -0.035227
1359 0.2906 -0.04762 0.15546 -0.078467 0.061123 -0.039264 -0.054281 -0.017646 0.088062 -0.0078549 -0.056369 0.31631 -0.1032 0.023571 0.016259 -0.015569 0.17167 -0.067827 0.045799 -0.01621 -0.012941
1360 0.17111 -0.086455 0.10824 -0.12025 0.037 -0.069491 -0.089605 -0.050574 0.055363 -0.044104 -0.075526 0.3238 -0.11917 -0.015518 0.0010734 -0.021021 0.38888 -0.086018 0.015782 -0.045095 -0.045381
1361 0.16033 -0.084081 0.097267 -0.11258 0.018373 -0.068539 -0.11245 -0.051702 0.050697 -0.041077 -0.073017 0.33018 -0.12107 -0.012843 -0.029416 -0.050054 0.41844 -0.095304 -0.0028698 -0.04807 -0.04836
1362 0.13722 -0.088679 0.085423 -0.11992 0.0012107 -0.088719 -0.091625 -0.056108 0.03835 -0.035138 -0.065742 0.30777 -0.1299 -0.028269 -0.013889 -0.05401 0.50223 -0.091211 -0.0016891 -0.052782 -0.03013
1363 0.14217 -0.069039 0.11568 -0.10664 0.022621 -0.07197 -0.091995 -0.042093 0.057096 -0.036562 -0.083094 0.23345 -0.11656 0.0066785 -0.0088585 -0.0036311 0.44504 -0.00087554 0.017413 -0.041331 -0.021156
1364 0.12524 -0.095988 0.096584 -0.12365 -0.0089119 -0.08022 -0.11249 -0.066203 0.04581 -0.058796 -0.088387 0.16958 -0.15203 -0.03882 -0.022526 -0.033746 0.27997 0.11487 -0.010339 -0.059161 -0.036096
1365 0.12001 -0.097198 0.08089 -0.11749 -0.022003 -0.077517 -0.09201 -0.056003 0.036476 -0.047309 -0.07293 0.16175 -0.13714 -0.018256 0.00012235 -0.053838 0.16112 0.17145 -0.02512 -0.050215 -0.051479
1366 0.14061 -0.081266 0.099202 -0.11433 0.0040204 -0.069089 -0.094076 -0.037633 0.059458 -0.014912 -0.069789 0.17701 -0.091256 -0.020384 0.0080923 -0.014611 0.14714 0.26826 0.0040391 -0.034028 -0.049399
1367 0.11909 -0.085403 0.074412 -0.13113 -0.0096164 -0.10008 -0.12661 -0.0571 0.023968 0.0030743 -0.079911 0.13396 -0.13912 -0.028887 -0.02179 -0.075376 0.11014 0.24395 -0.013639 -0.064411 -0.089154
1368 0.11833 -0.09243 0.077205 -0.1165 -0.020138 -0.087506 -0.11222 -0.045949 0.038191 0.017863 -0.073838 0.13326 -0.13632 -0.029069 -0.014275 -0.03957 0.12395 0.22228 -0.022589 -0.047645 -0.060751
1369 0.13416 -0.072697 0.098567 -0.11022 -0.0065381 -0.074172 -0.10424 -0.039816 0.045069 0.1122 -0.059363 0.15304 -0.11326 -0.029137 0.012196 -0.055567 0.12495 0.23017 -0.013459 -0.044309 -0.043221
1370 0.13073 -0.037996 0.096626 -0.094361 -0.001735 -0.082482 -0.023862 -0.025124 0.064928 0.25666 -0.056201 0.13061 -0.12675 -0.03388 0.004281 -0.041719 0.12728 0.11977 -0.0087578 -0.039812 -0.062244
1371 0.1438 0.14817 0.084137 -0.099893 -0.016237 -0.072484 0.19187 -0.03759 0.089853 0.31612 -0.048586 0.15111 -0.10735 -0.026028 -0.018922 -0.075385 0.10347 0.028878 -0.0093592 -0.047916 -0.071868
1372 0.11246 0.20869 0.060984 -0.11608 -0.023345 -0.10033 0.27773 -0.053413 0.04943 0.27235 -0.07492 0.15246 -0.1429 -0.056256 -0.040065 -0.067223 0.097477 0.019265 -0.026432 -0.067447 -0.066473
1373 0.12518 0.26176 0.078267 -0.10702 -0.01807 -0.080309 0.35515 -0.031845 0.059439 0.15898 -0.064413 0.19188 -0.12762 -0.052326 -0.01714 -0.02982 0.12881 0.023105 -0.016319 -0.046445 -0.1021
1374 0.11697 0.26345 0.049326 -0.12004 -0.020196 -0.08352 0.38416 0.20235 0.049664 0.071711 -0.078258 0.18105 -0.13169 -0.044828 -0.018407 -0.075062 0.079149 -0.016187 -0.019383 -0.058058 -0.091427
1375 0.1101 0.11699 0.059136 -0.10229 -0.029712 -0.10147 0.46373 0.31614 0.024899 0.046292 -0.086778 0.1737 -0.11501 -0.041525 -0.021306 -0.065343 0.070854 -0.025884 -0.033965 -0.05844 -0.10163
1376 0.11348 0.036516 0.072446 -0.079872 -0.026273 -0.088872 0.49592 0.39119 0.061161 0.025918 -0.06524 0.16182 -0.11035 -0.029754 -0.01035 -0.059342 0.076648 -0.00092086 0.0046172 -0.050835 -0.071107
1377 0.0896 0.00077335 0.040723 -0.10688 -0.054831 -0.094114 0.37457 0.38611 0.0338 0.021113 -0.09092 0.14917 -0.12107 -0.055153 -0.038488 -0.047956 0.055403 -0.02202 -0.036116 -0.066561 -0.08143
1378 0.093158 0.007638 0.0332 -0.090165 -0.057109 -0.10939 0.30653 0.3821 0.036731 0.0093715 -0.095518 0.1216 -0.12214 -0.056483 -0.050592 -0.076633 0.044472 -0.033504 -0.027992 -0.066095 -0.10079
1379 0.091845 -0.0025965 0.039383 -0.09138 -0.04889 -0.10193 0.28081 0.31077 0.041186 0.011306 -0.096242 0.092302 -0.12654 -0.053064 -0.033141 -0.076945 0.03997 -0.044287 -0.036601 -0.059268 -0.084354
1380 0.083052 -0.0084622 0.015101 -0.1095 -0.049165 -0.10454 0.26013 0.14728 0.030464 -0.0032405 -0.095656 0.099912 -0.11907 -0.048814 -0.039203 -0.079576 0.052743 -0.03667 -0.020267 -0.06859 -0.097357
1381 0.066674 -0.016936 0.018056 -0.10372 -0.071269 -0.10015 0.28905 0.099657 0.0032296 0.0083871 -0.092963 0.064594 -0.13212 -0.045467 -0.042272 -0.051669 0.038598 -0.034473 -0.031341 -0.066772 -0.06103
1382 0.075631 -0.015288 0.028465 -0.096525 -0.061392 -0.10959 0.35926 0.082384 0.012792 0.017798 -0.093921 0.056789 -0.1258 -0.061036 -0.042337 -0.062625 0.046451 -0.032131 -0.027897 -0.062928 -0.078419
1383 0.06617 -0.028096 0.00014518 -0.09207 -0.072957 -0.11509 0.50847 0.051184 0.005651 0.041733 -0.080676 0.072139 -0.1362 -0.064468 -0.049976 -0.12548 0.023142 -0.052661 -0.03912 -0.081201 -0.087016
1384 0.051843 -0.053423 -0.0014092 -0.10184 -0.087228 -0.1394 0.52785 0.040003 -0.0070349 0.073629 -0.11037 0.03612 -0.15761 -0.078181 -0.054119 -0.11041 -0.018746 -0.056682 -0.052266 -0.076754 -0.088041
1385 0.067315 -0.034285 0.00737 -0.076641 -0.068104 -0.12156 0.58726 0.054483 0.033267 0.22315 -0.089738 0.076535 -0.11655 -0.051178 -0.040087 -0.055707 0.011236 -0.034176 -0.027828 -0.039953 -0.071207
1386 0.070021 -0.033335 0.016258 -0.089595 -0.069048 -0.11217 0.56473 0.050191 0.035897 0.34357 -0.071531 0.056698 -0.12383 -0.0563 -0.027007 -0.059746 6.2764e-05 -0.030448 -0.017923 0.089205 -0.025416
1387 0.035868 -0.045404 0.0075428 -0.086359 -0.088721 -0.11464 0.44164 0.026145 0.0010039 0.32451 -0.078298 0.077772 -0.13418 -0.063216 -0.043604 -0.073762 -0.00030146 -0.060415 -0.033021 0.090823 -0.019293
1388 0.073341 -0.033973 0.0061182 -0.049898 -0.067533 -0.095504 0.41102 0.053156 0.037065 0.31571 -0.055101 0.11607 -0.11705 -0.055358 -0.045157 -0.094724 -0.0029565 -0.05123 -0.012123 0.078401 -0.050397
1389 0.041614 -0.037049 0.0054534 0.0083578 -0.084553 -0.11077 0.34703 0.033825 -0.0049747 0.18991 -0.085843 0.10939 -0.12554 -0.065704 -0.044208 -0.076284 -0.001068 -0.059079 -0.026917 0.0075001 -0.093368
1390 0.04308 -0.056668 -0.010516 0.094148 -0.075952 -0.12685 0.30808 0.023472 -0.0016577 0.1552 -0.09165 0.10357 -0.12375 -0.078033 -0.062716 -0.089792 -0.022845 -0.054317 -0.037413 -0.028233 -0.11819
1391 0.049671 -0.04518 0.0093729 0.1539 -0.080275 -0.11545 0.33814 0.030859 -0.012883 0.15494 -0.080292 0.10965 0.0060942 -0.063521 -0.036036 -0.074946 0.01008 -0.045494 -0.026039 -0.037976 -0.12892
1392 0.043456 -0.04868 -0.0090917 0.21392 -0.064331 -0.094305 0.36747 0.031656 0.0041951 0.13978 -0.073389 0.097906 0.22788 -0.077163 -0.059994 -0.078787 -0.012783 -0.07214 -0.035392 -0.056277 -0.08098
1393 0.041896 -0.053015 -0.004273 0.13286 -0.061663 -0.10231 0.53548 0.035143 -0.0028272 0.14431 -0.079016 0.072728 0.35292 -0.071857 -0.050508 -0.12226 -0.0096275 -0.066186 -0.035382 -0.043506 -0.089852
1394 0.037026 -0.052281 -0.0081341 0.026139 -0.072531 -0.10505 0.63124 0.026869 0.003975 0.16227 -0.086123 0.038469 0.40892 -0.08621 -0.063338 -0.097324 -0.011079 -0.069288 -0.041071 -0.046436 -0.1046
1395 0.051621 -0.034843 -0.0039774 0.010439 -0.049132 -0.094186 0.6889 0.043572 0.021503 0.21157 -0.07999 0.029939 0.43026 -0.062785 -0.018689 -0.086906 0.018272 -0.04908 -0.023335 -0.031471 -0.030006
1396 0.036052 -0.04969 -0.0036025 -0.019322 -0.063699 -0.097894 0.62973 0.026657 0.011079 0.2494 -0.065389 0.038136 0.37138 -0.065381 -0.03575 -0.080198 0.026271 -0.051644 -0.022345 -0.023642 -0.051343
1397 0.021747 -0.067043 -0.015452 -0.038694 -0.088057 -0.11266 0.58483 0.0077488 -0.020084 0.23605 -0.096056 0.012651 0.24722 -0.10682 -0.058678 -0.071933 0.24242 -0.077767 -0.037828 -0.030251 -0.098022
1398 0.047013 -0.051248 -0.011669 -0.024578 -0.078013 -0.097281 0.58693 0.0078272 0.037207 0.41434 -0.059195 0.034079 0.18543 -0.077741 -0.03787 -0.051202 0.36888 -0.079227 -0.013873 0.095619 -0.041119
1399 0.018883 -0.081531 -0.044388 -0.055047 -0.10863 -0.12598 0.55197 -0.0029873 -0.0041393 0.41129 -0.081308 -0.006072 0.07978 -0.091377 -0.057804 -0.12919 0.46915 -0.088128 -0.043793 0.111 -0.024046
1400 0.012288 -0.077469 -0.042187 -0.050231 -0.09361 -0.12093 0.56661 -0.0092219 0.0034484 0.37787 -0.096781 0.00066339 0.054469 -0.086622 -0.071146 -0.11625 0.45127 -0.087482 -0.040746 0.11512 -0.075915
1401 0.017031 -0.065636 -0.022684 -0.048274 -0.098661 -0.10685 0.69872 -0.0063552 -0.013145 0.28052 -0.079639 0.0093216 0.054102 -0.075662 -0.068129 -0.093814 0.32419 -0.097844 -0.024935 0.077497 -0.041637
1402 0.004989 -0.085836 -0.033401 -0.054633 -0.098993 -0.12445 0.70687 -0.0090058 -0.016085 0.206 -0.084794 -0.0082779 0.01277 -0.089776 -0.041991 -0.12725 0.17389 -0.10031 -0.045196 0.015566 -0.052384
1403 0.02684 -0.067619 -0.046817 -0.050436 -0.082549 -0.11125 0.7084 0.00054135 -0.001699 0.1792 -0.0891 0.010092 0.036472 -0.071768 -0.042543 -0.099965 0.10804 -0.065541 -0.036753 0.0072428 -0.038042
1404 0.0020799 -0.082554 -0.041192 -0.052247 -0.090566 -0.1409 0.6137 -0.016953 -0.019779 0.14771 -0.10437 0.022706 0.031118 -0.095632 -0.052721 -0.10313 0.069087 -0.1094 -0.047972 -0.022892 -0.084424
1405 -0.0024459 -0.090441 -0.060374 -0.059954 -0.093617 -0.12642 0.53192 -0.012976 -0.040692 0.12311 -0.10205 0.058992 -0.00081996 -0.10161 -0.072804 -0.10812 0.073526 -0.11632 -0.058494 -0.043599 -0.073078
1406 0.0010338 -0.068103 -0.044697 -0.051883 -0.086091 -0.10368 0.42475 -0.0097267 -0.021777 0.14128 -0.093394 0.10302 0.002612 -0.09294 -0.060056 -0.055522 0.087937 -0.080612 -0.037961 -0.0087876 -0.08057
1407 -0.0098495 -0.08892 -0.057192 -0.070244 -0.07656 -0.13832 0.35083 -0.010666 -0.032151 0.13622 -0.10776 0.078042 -0.0086257 -0.10613 -0.058156 -0.089548 0.072054 -0.094501 -0.059053 -0.01746 -0.081076
1408 -0.0024997 -0.089537 -0.070096 -0.075669 -0.076819 -0.13416 0.32235 -0.010444 -0.031401 0.17552 -0.099548 0.066553 -0.0059176 -0.10484 -0.061858 -0.095977 0.054444 -0.086128 -0.057663 -0.001999 -0.048345
1409 -0.0026113 -0.093025 -0.049868 -0.058013 -0.068103 -0.12661 0.33783 -0.013123 -0.017778 0.23322 -0.09009 0.060689 -0.020639 -0.11125 -0.05834 -0.09959 0.047207 -0.095314 -0.04907 -0.011541 -0.097326
1410 -0.0036283 -0.094473 -0.059077 -0.059395 -0.082079 -0.13502 0.29483 -0.010085 -0.017436 0.31153 -0.088988 0.010357 -0.023801 -0.11375 -0.069366 -0.10444 0.043712 -0.088625 -0.069942 -0.014792 -0.091371
1411 0.0098987 -0.093955 -0.072031 -0.070613 -0.074894 -0.12183 0.31001 0.0016731 0.00013653 0.39864 -0.076825 0.0034389 0.00044725 -0.095757 -0.07077 -0.095246 0.025557 -0.094703 -0.050124 -0.024609 -0.082842
1412 -0.016455 -0.09902 -0.07954 -0.071976 -0.090816 -0.15729 0.27071 -0.016828 -0.026345 0.3925 -0.10225 -0.028819 -0.060644 -0.11413 -0.077104 -0.14308 0.023006 -0.11907 -0.06887 -0.030968 -0.095422
1413 -0.026785 -0.10543 -0.076867 -0.069916 -0.085395 -0.15474 0.25125 -0.012475 -0.032481 0.34467 -0.1089 -0.030557 -0.045478 -0.12808 -0.074575 -0.10741 0.026543 -0.10961 -0.057362 0.070906 -0.061193
1414 -0.018149 -0.09946 -0.07964 -0.058507 -0.074708 -0.14951 0.24775 0.052641 -0.019898 0.24259 -0.10956 -0.026096 -0.050041 -0.11249 -0.076899 -0.095841 0.038082 -0.090374 -0.051053 0.11453 -0.040153
1415 -0.02144 -0.091365 -0.06884 -0.070309 -0.071503 -0.13718 0.23626 0.27849 -0.02416 0.17543 -0.10133 -0.034082 -0.04698 -0.11073 -0.069278 -0.1053 0.039744 -0.11075 -0.04125 0.11784 -0.0247
1416 -0.012116 -0.080671 -0.071518 -0.066294 -0.080517 -0.14842 0.23876 0.36423 -0.018864 0.1421 -0.10256 -0.042103 -0.044385 -0.10608 -0.063486 -0.095683 0.015867 -0.10095 -0.050578 0.097123 -0.036569
1417 -0.02737 -0.11076 -0.086525 -0.085701 -0.086408 -0.15608 0.20372 0.39555 -0.033649 0.11449 -0.117 -0.042056 -0.063644 -0.14803 -0.092073 -0.1343 0.0091479 -0.12987 -0.067211 0.09147 -0.023937
1418 -0.03469 -0.095142 -0.07959 -0.072113 -0.05644 -0.13979 0.20893 0.43746 -0.032077 0.1191 -0.12056 -0.052836 -0.0472 -0.12563 -0.069971 -0.12109 0.00048324 -0.11909 -0.056353 0.04374 0.05538
1419 -0.017826 -0.088703 -0.061722 -0.060645 0.22414 -0.11581 0.20712 0.43793 -0.018019 0.12196 -0.11781 -0.038242 -0.044065 -0.11056 -0.059169 -0.13618 -0.0064512 -0.12269 -0.071895 0.02559 0.057865
1420 -0.016266 -0.10722 -0.077999 -0.065359 0.31435 -0.13452 0.18161 0.31212 -0.025985 0.11906 -0.13154 -0.074234 -0.059037 -0.11131 -0.078196 -0.14358 -0.019535 -0.12273 -0.081942 0.013307 0.089123
1421 -0.035307 -0.09041 -0.073293 -0.061531 0.35101 -0.14601 0.18264 0.16995 -0.029348 0.10947 -0.1164 -0.04091 -0.051152 -0.11864 -0.080139 -0.1317 -0.025842 -0.12845 -0.068683 0.016564 0.079382
1422 -0.029069 -0.096578 -0.065527 0.01741 0.41713 -0.15733 0.16365 0.12003 -0.041182 0.10127 -0.12373 -0.035912 -0.05928 -0.13607 -0.070236 -0.14477 -0.022515 -0.11864 -0.069495 0.037381 0.099201
1423 -0.043363 -0.085966 -0.060189 0.19984 0.31529 -0.13278 0.18003 0.1052 0.014247 0.0867 -0.12007 -0.043688 -0.076688 -0.13125 -0.074902 -0.13994 -0.016197 -0.10383 -0.077479 0.008438 0.087691
1424 -0.032195 -0.099652 -0.068333 0.23768 0.13292 -0.14134 0.17418 0.092871 0.13098 0.096914 -0.12869 -0.051011 -0.040633 -0.11228 -0.07775 -0.12491 -0.022251 -0.10402 -0.073968 0.0060474 0.061588
1425 -0.035324 -0.088403 -0.06245 0.29531 0.056422 -0.12644 0.16214 0.089054 0.22631 0.1099 -0.10551 -0.02792 -0.04638 -0.098547 -0.069183 -0.11533 -0.033765 -0.10222 -0.062348 0.022333 0.025867
1426 -0.025638 -0.086069 -0.067137 0.3654 0.030358 -0.14626 0.17077 0.085962 0.25959 0.10356 -0.12194 -0.067898 -0.057412 -0.12164 -0.075931 -0.1148 -0.014225 -0.087308 -0.069605 0.036875 0.028841
1427 -0.039209 -0.095658 -0.07309 0.26753 -0.0044017 -0.14419 0.15782 0.064616 0.22689 0.083075 -0.10547 -0.062874 -0.052228 -0.10383 -0.080123 -0.14781 -0.0042218 -0.10933 -0.06079 0.13463 0.037541
1428 -0.020866 -0.083792 -0.047361 0.4086 0.012679 -0.12509 0.15359 0.085231 0.16545 0.10031 -0.097632 -0.054296 -0.037635 -0.10914 -0.053257 -0.11398 0.24918 -0.092469 -0.040946 0.15878 0.065406
1429 -0.047997 -0.1071 -0.082453 0.23564 -0.027136 -0.15411 0.11729 0.038944 0.071134 0.068498 -0.12325 -0.08034 -0.053485 -0.11831 -0.088657 -0.12049 0.35898 -0.1164 -0.066887 0.11832 0.03833
1430 -0.036812 -0.11235 -0.070688 0.13019 -0.033802 -0.15559 0.11865 0.036528 0.041327 0.059649 -0.12088 -0.085757 -0.065636 -0.12708 -0.08133 -0.13358 0.42427 -0.11456 -0.069044 0.093366 0.0040667
1431 -0.060559 -0.13203 -0.10163 0.055748 -0.056262 -0.18509 0.093745 0.010324 0.014146 0.041341 -0.14392 -0.11893 -0.080072 -0.15954 -0.11347 -0.16604 0.3864 -0.15185 -0.10911 0.023027 -0.023061
1432 -0.052811 -0.093136 -0.11422 0.044899 -0.047276 -0.17744 0.10964 0.044987 0.021386 0.056241 -0.11472 -0.092744 -0.069045 -0.13772 -0.09601 -0.11014 0.31854 -0.10233 -0.090133 0.019949 0.013484
1433 -0.036112 0.092633 -0.06596 0.069306 -0.036909 -0.1555 0.11782 0.053701 0.035651 0.051318 -0.064944 -0.082267 -0.052125 -0.12432 -0.079421 -0.083653 0.22511 -0.095416 -0.060662 0.02708 -0.0071519
1434 -0.023742 0.24781 -0.071518 0.068081 -0.039341 -0.14763 0.094631 0.043726 0.032871 0.070753 -0.052975 -0.064992 -0.051028 -0.1134 -0.084665 -0.12539 0.13003 -0.04948 -0.075586 0.017398 -0.00030257
1435 -0.039533 0.30532 -0.068946 0.089416 -0.039879 -0.15578 0.083838 0.030466 0.033841 0.055325 -0.048266 -0.078867 -0.067879 -0.11694 -0.068359 -0.016485 0.11702 0.14991 -0.079888 0.026061 -0.031837
1436 -0.045867 0.30732 -0.06124 0.20841 -0.035612 -0.14277 0.073614 0.033965 0.013016 0.046437 -0.080131 -0.097415 -0.050805 -0.10734 -0.054985 0.081494 0.099314 0.24314 -0.077652 0.015315 -0.024622
1437 -0.048762 0.26005 -0.079459 0.38517 -0.036071 -0.16279 0.056533 0.035209 0.032787 0.035972 -0.082847 -0.092705 0.18094 -0.13798 -0.058385 0.11126 0.10655 0.25847 -0.090299 0.037924 0.058257
1438 -0.050687 0.11078 -0.08481 0.41264 -0.070296 -0.17294 0.040432 -0.0070582 0.014462 0.018005 -0.12117 -0.11642 0.31878 -0.1422 -0.057973 0.060495 0.082338 0.28735 -0.093366 0.013897 0.01888
1439 -0.053909 0.037431 -0.07279 0.45878 -0.083537 -0.16757 0.055004 0.0052843 -0.009169 0.020313 -0.10119 -0.096731 0.4279 -0.098513 -0.054021 -0.0073843 0.063318 0.33144 -0.079948 0.055756 0.085495
1440 -0.062966 0.014427 -0.075796 0.46201 -0.072873 -0.17166 0.050708 -0.017533 0.002058 0.016606 -0.10748 -0.12038 0.47415 -0.089039 -0.060804 -0.053662 0.052693 0.33469 -0.072253 0.13553 0.060232
1441 -0.04488 0.0068464 -0.04383 0.48535 -0.051966 -0.1503 0.052518 0.014527 -0.0016037 0.039873 -0.10618 -0.11699 0.45905 -0.063693 -0.056141 -0.047572 0.069078 0.36054 -0.053946 0.1788 0.18198
1442 -0.041357 0.021055 0.085242 0.43695 -0.061991 -0.15295 0.050836 0.018754 0.0027857 0.034275 -0.092863 -0.094261 0.45203 -0.039522 -0.054776 -0.043969 0.058175 0.21931 -0.058466 0.18344 0.17776
1443 -0.055968 0.020075 0.24439 0.52627 -0.07212 -0.15349 0.043251 0.0095244 0.019794 0.024049 -0.098424 -0.10319 0.35291 -0.036566 -0.055744 -0.044407 0.061237 0.12016 -0.057989 0.15282 0.18264
1444 -0.044835 0.01057 0.25137 0.57559 -0.05999 -0.16734 0.031642 0.0028401 -0.010866 0.023616 -0.11747 -0.12251 0.31773 -0.064894 -0.061844 -0.080755 0.05508 0.054234 -0.07368 0.074632 0.15208
1445 -0.044052 0.004313 0.19236 0.57479 -0.089773 -0.16224 0.015661 -0.0018599 -0.010639 0.016423 -0.10362 -0.10502 0.24969 -0.094705 -0.064418 -0.10541 0.037625 0.052631 -0.078311 0.075476 0.17637
1446 -0.059723 -0.0085485 0.029702 0.47755 -0.087973 -0.17839 -0.00018188 -0.0058359 -0.021493 0.023221 -0.11067 -0.12062 0.17443 -0.11595 -0.080208 -0.11957 0.029375 0.026976 -0.082078 0.055505 0.16268
1447 -0.064194 -0.0045109 -0.016745 0.5677 -0.087453 -0.19169 -0.0052838 -0.019105 -0.020995 0.012459 -0.1223 -0.12317 0.17024 -0.12739 -0.036684 -0.09839 0.027632 0.028613 -0.09424 0.049515 0.22155
1448 -0.055076 -0.0052395 -0.044304 0.55776 -0.09805 -0.17086 -0.0083515 -0.010168 -0.024269 0.010608 -0.12334 -0.12937 0.1465 -0.12516 -0.0090626 -0.10382 0.015975 0.040966 -0.094806 0.024185 0.16062
1449 -0.05679 -0.009696 -0.027859 0.59723 -0.091475 -0.16364 -0.012729 -0.019437 -0.011578 0.010512 -0.11124 -0.13453 0.14442 -0.1061 0.061719 -0.074967 0.15345 0.047779 -0.077159 0.035892 0.16651
1450 -0.042052 0.006698 -0.023469 0.64665 -0.086594 -0.17066 -0.0098506 -0.0061127 -0.0049376 0.024993 -0.097818 -0.11121 0.15272 -0.11339 0.083646 -0.067317 0.41248 0.074752 -0.06247 0.059191 0.13795
1451 -0.050809 -0.011115 -0.040489 0.61504 -0.10287 -0.17527 -0.012868 -0.025492 -0.025133 0.0064335 -0.10944 -0.13903 0.14081 -0.11105 0.049321 -0.07239 0.47442 0.051071 -0.071997 0.048345 0.1003
1452 -0.06747 0.15284 -0.042319 0.59921 -0.10385 -0.18758 -0.036446 -0.023669 -0.038519 0.00040478 -0.12052 -0.133 0.1315 -0.12129 -0.002101 -0.11323 0.55893 0.030526 -0.087086 0.015159 0.10836
1453 -0.028809 0.33183 -0.011009 0.67113 -0.070792 -0.13833 0.0050145 -0.0099728 -0.0013152 0.071117 -0.10646 -0.12222 0.14645 -0.091952 -0.0060209 -0.053692 0.57454 0.039352 -0.06159 0.055844 0.13377
1454 -0.046903 0.35468 -0.035234 0.60911 -0.092038 -0.1673 -0.025969 -0.028174 0.010017 0.20387 -0.10316 -0.13657 0.14138 -0.1058 -0.035628 -0.086701 0.52523 -0.001547 -0.078849 0.062353 0.088774
1455 -0.037927 0.37547 -0.028778 0.66485 -0.079004 -0.15568 -0.040286 -0.019273 0.015824 0.3273 -0.077543 -0.11318 0.1309 -0.10552 -0.03292 -0.04976 0.47447 0.020844 -0.061119 0.055916 0.10251
1456 -0.043764 0.36648 -0.021807 0.68153 -0.072636 -0.13202 -0.022467 -0.0025068 0.01452 0.32165 -0.077388 -0.1207 0.12835 -0.10558 -0.022421 -0.071922 0.30651 0.11871 -0.055957 0.092887 0.1382
1457 -0.050999 0.25334 -0.044756 0.65784 -0.10151 -0.16763 -0.039543 -0.016977 -0.011963 0.27452 -0.06992 -0.14473 0.10867 -0.10635 -0.035647 -0.082636 0.21175 0.25243 -0.062988 0.15375 0.20202
1458 -0.047621 0.19637 -0.05511 0.681 -0.10796 -0.16648 -0.045922 -0.019801 -0.014027 0.17875 -0.059236 -0.11682 0.092776 -0.12127 -0.017082 -0.097644 0.21608 0.33442 -0.06239 0.21358 0.21443
1459 -0.048963 0.15757 -0.055109 0.66957 -0.097906 0.062296 -0.024426 -0.017759 -0.020586 0.096942 -0.039097 -0.13649 0.092217 -0.10532 0.0028684 -0.096012 0.19215 0.36766 -0.047178 0.19707 0.25402
1460 -0.05953 0.10098 -0.066789 0.70069 -0.10358 0.21657 -0.049799 -0.027556 -0.01898 0.044277 -0.053318 -0.12665 0.082281 -0.094182 -0.028112 -0.091977 0.16352 0.395 -0.067236 0.14915 0.23657
1461 -0.069959 0.082174 -0.081224 0.65935 -0.11619 0.32142 -0.037471 -0.055034 -0.044179 0.03159 -0.099144 -0.16564 0.069351 -0.12154 -0.0044452 -0.11068 0.1483 0.41652 -0.066698 0.11335 0.25061
1462 -0.059019 0.072964 -0.069852 0.67189 -0.11486 0.32658 0.014068 -0.039034 -0.017567 0.028411 -0.081099 -0.14076 0.085201 -0.10634 0.018626 -0.11564 0.1333 0.42015 -0.064701 0.13003 0.23027
1463 -0.077287 0.064611 -0.086677 0.66974 -0.11617 0.42968 0.14327 -0.05771 -0.043229 0.01874 -0.11388 -0.15591 0.058268 -0.095931 0.041303 -0.11914 0.14131 0.4132 -0.065189 0.093039 0.28328
1464 -0.033363 0.10194 -0.04417 0.70121 -0.094488 0.44299 0.32114 -0.004116 0.013243 0.051334 -0.072966 -0.11618 0.10961 -0.065124 0.094918 -0.097866 0.17645 0.43143 -0.033345 0.14412 0.3131
1465 -0.070234 0.065448 -0.075993 0.67775 -0.11212 0.3162 0.34929 -0.03302 -0.033409 0.0067421 -0.095182 -0.15359 0.066051 -0.10711 0.078769 -0.11726 0.14483 0.33282 -0.074054 0.10582 0.23702
1466 -0.055412 0.066268 -0.075732 0.59682 -0.11264 0.18065 0.37007 -0.032105 -0.032349 0.025995 -0.11002 -0.14471 0.051597 -0.11705 0.078954 -0.10777 0.13128 0.24184 -0.080873 0.088948 0.25916
1467 -0.06527 0.13889 -0.070847 0.51839 -0.1051 0.062495 0.3646 -0.030363 -0.027876 0.014623 -0.10483 -0.15715 0.050772 -0.095834 0.054102 -0.14263 0.090446 0.18911 -0.069874 0.097213 0.29494
1468 -0.057722 0.37566 -0.049868 0.47281 -0.091874 0.032466 0.26019 -0.016272 -0.016521 0.011599 -0.10604 -0.13476 0.067759 -0.085946 0.027835 -0.095384 0.12026 0.1869 -0.074114 0.10651 0.28507
1469 -0.045465 0.42484 -0.053025 0.45406 -0.087137 0.016398 0.132 -0.013602 -0.029149 0.015362 -0.091205 -0.1291 0.071508 -0.074811 0.020096 -0.11674 0.093677 0.16983 -0.057191 0.095128 0.2595
1470 -0.062164 0.4676 -0.057501 0.41666 -0.10303 0.0076683 0.08687 -0.014651 -0.015589 -0.0063412 -0.079934 -0.13933 0.05891 -0.07633 -0.0033205 -0.12849 0.094452 0.15166 -0.067302 0.078133 0.22512
1471 -0.071326 0.44804 -0.069327 0.40203 -0.10388 0.0055924 0.034957 -0.039405 -0.056571 -0.0058488 -0.099574 -0.15502 0.033477 -0.11409 -0.02101 -0.099877 0.11331 0.13596 -0.085055 0.064529 0.20519
1472 -0.05751 0.43595 -0.043913 0.41559 -0.087335 0.0085178 0.066097 -0.028719 -0.019064 0.012253 -0.062893 -0.13097 0.080583 -0.067098 0.013013 -0.097551 0.1024 0.2822 -0.053511 0.10719 0.20174
1473 -0.070741 0.3001 -0.067118 0.41338 -0.11684 -0.018248 0.019277 -0.0074412 -0.035373 -0.0023682 -0.027573 -0.15608 0.059711 -0.079245 0.0040769 -0.15205 0.073623 0.36901 -0.068326 0.070779 0.18785
1474 -0.056984 0.24703 -0.064912 0.41317 -0.10092 -0.00054702 0.033417 0.011513 -0.027437 0.015989 0.022233 -0.1494 0.061331 -0.081834 0.034071 -0.098585 0.096978 0.48024 -0.045183 0.074336 0.20348
1475 -0.089987 0.16865 -0.079975 0.37525 -0.10608 -0.027846 0.010979 0.034045 -0.056084 -0.01333 0.024326 -0.15965 0.032049 -0.09659 0.039459 -0.11944 0.069728 0.46136 0.028169 0.072954 0.19589
1476 -0.05932 0.1638 -0.088382 0.36723 -0.10464 -0.010309 0.036792 0.28723 -0.038248 -0.0054473 0.061198 -0.14696 0.37103 -0.078234 0.068117 -0.10707 0.069239 0.48307 0.094527 0.077967 0.30464
1477 -0.056882 0.1738 -0.074263 0.38094 -0.085391 -0.0015445 0.03049 0.40351 -0.012056 0.03465 0.052318 -0.11214 0.48772 -0.077613 0.13381 -0.11617 0.093669 0.5313 0.14755 0.11556 0.38083
1478 -0.077837 0.14233 -0.093711 0.33813 -0.10286 -0.031917 -0.0064945 0.41021 -0.054381 -0.007097 -0.018788 -0.16834 0.54659 -0.077431 0.13486 -0.16933 0.051347 0.51151 0.11851 0.093045 0.27479
1479 -0.065559 0.15169 -0.083199 0.33511 -0.08734 -0.016184 0.0056108 0.4761 -0.011918 -0.010364 -0.034511 -0.13845 0.52842 -0.05837 0.12133 -0.11563 0.073079 0.50819 0.1076 0.11849 0.30346
1480 -0.082948 0.12201 -0.099532 0.33055 -0.11541 -0.048912 -0.003425 0.42159 -0.045328 -0.038918 -0.056855 -0.15788 0.52568 -0.067093 0.068473 -0.13287 0.079875 0.38069 0.029924 0.10839 0.31564
1481 -0.070376 0.16433 -0.08513 0.32236 -0.10554 -0.02879 -0.0055513 0.33859 -0.036147 -0.027874 -0.065365 -0.16265 0.55162 -0.0030858 0.067405 0.065678 0.087557 0.36546 0.015488 0.090197 0.3304
1482 -0.059679 0.40825 -0.037255 0.33632 -0.082931 -0.032662 0.0012454 0.20954 -0.019603 -0.012861 -0.032304 -0.12845 0.50537 0.045779 0.06538 0.11874 0.093228 0.31068 0.034791 0.10717 0.34486
1483 -0.061366 0.49886 -0.015387 0.33188 -0.089827 -0.023394 -0.025214 0.14793 -0.027382 -0.018135 -0.043255 -0.14622 0.39225 0.0347 0.068386 0.14541 0.10724 0.25287 0.014267 0.11132 0.28088
1484 -0.052119 0.4828 0.15686 0.31142 -0.07469 -0.029507 -0.019837 0.12406 -0.040086 -0.027827 -0.044263 -0.14366 0.34381 -0.023215 0.040378 0.14791 0.083382 0.21692 0.0018101 0.079805 0.28807
1485 -0.062222 0.49901 0.29505 0.32087 -0.011913 -0.047504 -0.016167 0.11483 -0.04325 -0.025837 -0.044597 -0.15223 0.29209 -0.049866 0.026953 0.054566 0.04977 0.20043 -0.015439 0.078862 0.22548
1486 -0.069487 0.40602 0.35023 0.30543 0.27404 -0.063489 -0.033405 0.11357 -0.05375 -0.043655 -0.043883 -0.13198 0.23944 -0.06512 0.05555 -0.0016671 0.056447 0.19611 -0.014637 0.050143 0.2149
1487 -0.048414 0.34991 0.22447 0.3058 0.37893 -0.045896 -0.01857 0.11354 -0.024613 -0.015236 -0.0050034 -0.12434 0.24153 -0.053133 0.11333 -0.013996 0.055435 0.21888 -0.016667 0.058752 0.18273
1488 -0.073075 0.27005 0.10305 0.28988 0.45357 -0.045346 -0.025193 0.090682 -0.040977 -0.028576 -0.013984 -0.10557 0.21521 -0.051863 0.13064 -0.037648 0.061738 0.22835 -0.010831 0.036486 0.1832
1489 -0.07085 0.23092 0.040688 0.2754 0.46299 -0.037112 -0.039133 0.09342 -0.048704 -0.018125 -0.00417 -0.057427 0.21432 -0.065051 0.13406 -0.031154 0.028513 0.22035 -0.0061073 0.046974 0.1703
1490 -0.082487 0.19776 -0.0055367 0.25587 0.42336 -0.051792 -0.030669 0.07146 -0.048539 -0.05377 0.0042694 -0.027396 0.21031 -0.068986 0.1141 -0.094923 -0.0082933 0.29453 -0.028225 0.031802 0.14614
1491 -0.075918 0.18053 -0.029437 0.22255 0.44308 -0.072751 -0.069449 0.068364 -0.053955 0.0002531 0.048487 -0.0045317 0.17464 -0.10113 0.073477 -0.055545 -0.0010841 0.38608 -0.032063 0.008718 0.12694
1492 -0.065521 0.18998 -0.018046 0.23712 0.51092 -0.075772 -0.05461 0.072137 -0.031806 0.19955 0.099141 0.021137 0.17542 -0.074671 0.090859 -0.066281 0.016547 0.46725 -0.033243 0.02276 0.14054
1493 -0.05666 0.19962 -0.0014713 0.23593 0.29915 -0.09591 -0.054293 0.071808 -0.027437 0.28079 0.12518 0.01486 0.15801 -0.058953 0.093355 -0.033516 0.014875 0.50009 -0.02651 0.040092 0.16496
1494 -0.073725 0.21943 -0.010651 0.22303 0.15011 -0.082645 -0.065925 0.039931 -0.029435 0.3247 0.14888 0.021563 0.10924 -0.092431 0.090072 -0.071608 0.01231 0.46976 -0.034699 0.0092806 0.068951
1495 -0.076785 0.35695 -0.011694 0.21773 0.12897 -0.098116 -0.079683 0.062609 -0.042287 0.30046 0.15422 -0.038717 0.11509 -0.11278 0.1052 -0.10198 -0.0024485 0.47603 -0.042614 0.020139 0.12799
1496 -0.089018 0.44307 -0.02431 0.17915 0.066871 -0.12241 -0.10476 0.030428 0.082622 0.28344 0.12402 -0.098212 0.074332 -0.12251 0.12309 -0.11067 -0.021653 0.48166 -0.062041 -0.0060341 0.070797
1497 -0.064402 0.48199 0.083121 0.19795 0.070058 -0.10141 -0.069258 0.044033 0.18949 0.24677 0.11438 -0.09474 0.089275 -0.11207 0.19619 -0.092064 0.011647 0.42407 -0.033196 0.019128 0.10845
1498 -0.06646 0.487 0.13049 0.22146 0.079677 -0.10835 -0.079051 0.04016 0.24568 0.1338 0.057665 -0.1057 0.09498 -0.079141 0.21295 -0.089611 -3.8108e-05 0.3558 -0.046771 0.014523 0.11707
1499 -0.033293 0.46132 0.22068 0.18987 0.074728 -0.079922 -0.060314 0.066825 0.31998 0.10126 0.066521 -0.090469 0.3467 -0.08228 0.25587 -0.1028 0.010035 0.29277 -0.042846 0.0094685 0.11366
1500 -0.058937 0.37151 0.31773 0.17289 0.031603 -0.12112 -0.091399 0.009461 0.20629 0.054191 0.022161 -0.13826 0.44416 -0.13482 0.18579 -0.082933 0.0057896 0.22269 -0.072763 -0.027687 0.086733
1501 0.023985 0.32997 0.33993 0.18927 0.068182 -0.11881 -0.068443 0.04639 0.18178 0.06789 0.044395 -0.1055 0.54236 -0.086974 0.13234 -0.038815 0.0090499 0.24334 -0.054249 -0.027817 0.099805
1502 0.17818 0.28686 0.21224 0.17416 0.065321 -0.031055 -0.069621 0.043729 0.12043 0.060996 0.051988 -0.10091 0.61487 -0.071016 0.11966 -0.035067 0.38528 0.24092 -0.036108 -0.002164 0.099068
1503 0.24739 0.22845 0.082816 0.15079 0.042264 0.029351 -0.11094 0.010936 0.045214 0.046038 0.036887 -0.12317 0.62603 -0.11332 0.071799 0.0044535 0.46865 0.1884 -0.059979 -0.040446 0.094797
1504 0.20143 0.21483 0.058543 0.13751 0.033647 0.2859 -0.10618 0.015449 0.024257 0.038647 0.041031 -0.12354 0.67511 -0.1057 0.068526 0.12989 0.4842 0.19075 -0.052645 -0.031967 0.056442
1505 0.21616 0.21639 0.055178 0.14406 0.037891 0.40526 -0.086763 0.022153 0.041918 0.0249 0.090845 -0.10907 0.73708 -0.097623 0.08712 0.25163 0.45965 0.19724 -0.054635 -0.02998 0.054466
1506 0.11093 0.2172 0.057432 0.15644 0.02816 0.43579 -0.079673 0.023805 0.056336 0.056194 0.15597 -0.10287 0.71598 -0.10404 0.097619 0.24832 0.24516 0.21208 -0.030451 -0.018135 0.061214
1507 0.037718 0.1933 0.026914 0.13157 0.014022 0.45702 -0.094735 0.00075918 0.022979 0.029393 0.16674 -0.1146 0.68461 -0.13337 0.055046 0.19676 0.13702 0.18876 -0.067113 -0.043279 0.016108
1508 0.012659 0.19434 0.035345 0.10175 0.0079617 0.45952 -0.1002 -0.021351 0.0094793 0.028716 0.16687 -0.12118 0.63926 -0.12235 0.082996 0.20433 0.091146 0.15979 -0.074985 -0.054781 0.016626
1509 0.013178 0.27449 0.099146 0.12301 0.24077 0.48339 -0.095831 0.017771 0.03061 0.027646 0.18746 -0.11395 0.67508 -0.13207 0.10731 0.12542 0.079976 0.18084 -0.019418 -0.053761 0.032777
1510 0.030336 0.41695 0.24867 0.13965 0.40822 0.45634 -0.099103 0.020698 0.030372 0.025953 0.16179 -0.11983 0.70093 -0.11861 0.14652 0.11546 0.11925 0.18185 0.076313 -0.045101 0.043936
1511 0.010237 0.49228 0.32766 0.1419 0.51389 0.36121 -0.09892 0.011203 0.0035488 0.02317 0.12858 -0.11525 0.72317 -0.090285 0.19261 0.086485 0.086236 0.17314 0.14122 -0.027293 0.039482
1512 0.022693 0.48163 0.43216 0.13717 0.57488 0.21685 -0.089015 0.012922 0.033965 0.024061 0.097769 -0.13265 0.74345 -0.084805 0.18663 0.10812 0.089126 0.18349 0.19117 0.003839 0.058646
1513 0.0095763 0.398 0.44885 0.13804 0.57988 0.13647 -0.11689 -0.0098336 0.0029859 0.0093952 0.094211 -0.13455 0.7407 -0.095203 0.18717 0.052438 0.065366 0.14388 0.20813 -0.010875 -0.018188
1514 0.0047951 0.29701 0.29547 0.1083 0.55466 0.1038 -0.12141 -0.022395 0.0020103 -0.0053215 0.10858 -0.13724 0.75239 -0.10266 0.24117 0.095755 0.061854 0.17479 0.22029 -0.018902 0.012121
1515 0.030566 0.26571 0.20274 0.12773 0.67626 0.11833 -0.083757 0.01723 0.026935 0.010865 0.13924 -0.092508 0.75287 -0.055854 0.30152 0.097805 0.073352 0.18584 0.25272 0.0062604 0.033817
1516 0.003386 0.19829 0.12133 0.10088 0.6881 0.079834 -0.12651 -0.010123 -0.002791 -0.0068815 0.12376 -0.11954 0.69124 -0.057985 0.18544 0.17917 0.05223 0.11022 0.19656 -0.035909 0.0091927
1517 0.027711 0.19819 0.10275 0.099665 0.57572 0.087284 -0.10948 -0.015208 -0.0028227 -0.0045094 0.13762 -0.11155 0.68085 -0.062807 0.12955 0.28301 0.046099 0.1222 0.20017 -0.0021879 -0.0036688
1518 0.1104 0.21553 0.14338 0.12871 0.56497 0.10838 -0.10227 0.029538 0.0063305 0.010059 0.18713 -0.10056 0.69335 -0.034863 0.14088 0.33795 0.075995 0.13295 0.18743 0.017286 0.071422
1519 0.26065 0.18378 0.11393 0.073962 0.55599 0.077343 -0.12392 -0.010699 -0.007371 0.013945 0.21091 -0.066155 0.70773 -0.060794 0.083705 0.31341 0.053308 0.10616 0.12411 -0.021781 -0.021577
1520 0.35056 0.19142 0.17312 0.096744 0.77431 0.12491 -0.09836 0.020901 0.016777 0.0053403 0.24825 0.020604 0.7308 -0.076257 0.099972 0.39669 0.058829 0.11951 0.097641 -0.011878 -0.0095509
1521 0.36798 0.20561 0.22803 0.098605 0.82755 0.18496 -0.10217 0.30223 0.031539 0.019796 0.26976 0.059592 0.7669 -0.059479 0.094282 0.40057 0.046313 0.10352 0.091671 -0.02756 -0.0034828
1522 0.31329 0.17505 0.27669 0.08049 0.78342 0.23797 -0.10664 0.38552 0.024818 0.01324 0.24007 0.099602 0.77171 -0.070673 0.072121 0.32688 0.03157 0.087388 0.079856 -0.024812 -0.0082245
1523 0.21357 0.17829 0.31564 0.083542 0.79185 0.47804 -0.093393 0.48419 0.035377 0.044092 0.22296 0.11197 0.78344 -0.065853 0.08189 0.34459 0.028866 0.076242 0.086708 -0.039851 0.015342
1524 0.15232 0.17555 0.40746 0.086612 0.80294 0.56034 -0.10711 0.47951 0.024599 0.1494 0.2153 0.13891 0.76949 -0.043371 0.07403 0.30906 0.051841 0.096434 0.076592 -0.033938 0.00098109
1525 0.12339 0.18418 0.44867 0.096156 0.83723 0.60985 -0.086718 0.51962 0.043977 0.20478 0.21184 0.12136 0.78858 -0.035579 0.088208 0.29767 0.059195 0.10094 0.12086 -0.021992 0.025993
1526 0.098951 0.17235 0.33065 0.098018 0.83436 0.62335 -0.083337 0.53368 0.054789 0.20985 0.19874 0.10038 0.8 -0.043807 0.083232 0.24365 0.025884 0.063996 0.16805 -0.023511 0.0083854
1527 0.097439 0.16353 0.19839 0.089714 0.82152 0.66746 -0.097237 0.45658 0.1181 0.18369 0.17842 0.043088 0.78304 -0.036103 0.08201 0.28467 0.019205 0.088635 0.24311 -0.0033069 -0.0082049
1528 0.071154 0.14493 0.1497 0.053855 0.77552 0.63203 -0.098855 0.37111 0.24416 0.081219 0.14958 -0.028575 0.66979 -0.029998 0.057373 0.28533 0.0035119 0.052757 0.25251 -0.02065 0.023302
1529 0.068297 0.13923 0.13959 0.053636 0.79849 0.64452 -0.090751 0.26368 0.32288 0.041388 0.17178 -0.028146 0.57839 -0.028871 0.078516 0.46432 0.024911 0.068761 0.2588 -0.014031 -0.039393
1530 0.060525 0.11419 0.12305 0.051162 0.78422 0.6429 -0.10802 0.18207 0.31006 0.030229 0.15664 -0.058409 0.49202 -0.057196 0.040797 0.46136 -0.029183 0.047825 0.20744 -0.03293 -0.040439
1531 0.08041 0.13591 0.15338 0.060382 0.8172 0.72325 -0.098188 0.17272 0.35941 0.039624 0.19885 -0.019569 0.44825 -0.024028 0.057894 0.59083 0.0032701 0.077682 0.20406 -0.023987 -0.016185
1532 0.06814 0.11986 0.14033 0.051041 0.79044 0.72247 -0.096877 0.15761 0.31405 0.026829 0.22064 -0.048413 0.45056 -0.022528 0.04854 0.52397 -0.013686 0.043717 0.1342 -0.034206 -0.015392
1533 0.13811 0.092372 0.12745 0.042021 0.78625 0.74379 -0.10913 0.12597 0.23677 0.016569 0.24371 -0.045473 0.39973 -0.037695 0.036412 0.49151 -0.016434 0.054483 0.11322 -0.055377 -0.011611
1534 0.3118 0.1311 0.14499 0.062093 0.81719 0.78336 -0.10576 0.15104 0.24831 0.072527 0.289 0.0019189 0.43635 -0.0036538 0.077025 0.50195 0.0091981 0.052814 0.11839 -0.033516 0.025485
1535 0.3799 0.109 0.14251 0.052704 0.74999 0.7692 -0.10851 0.15046 0.19974 0.14894 0.29118 -0.0090339 0.43404 0.051749 0.055676 0.4872 0.038863 0.04272 0.12641 -0.026539 0.03466
1536 0.40437 0.095498 0.11649 0.046667 0.69116 0.76032 -0.12247 0.12657 0.17289 0.22069 0.27125 0.082639 0.38977 0.14095 0.032214 0.52575 -0.0095277 0.025654 0.10607 -0.036854 -0.069185
1537 0.41397 0.10123 0.11906 0.031107 0.61664 0.79947 -0.11638 0.12652 0.17265 0.28336 0.25002 0.1366 0.38572 0.18558 0.047746 0.54033 0.0056489 0.038132 0.10699 -0.024862 0.017024
1538 0.32608 0.094599 0.094782 0.028446 0.52318 0.79595 -0.11063 0.13273 0.17971 0.30468 0.22726 0.18143 0.34733 0.20008 0.03978 0.59665 0.018262 0.031324 0.12646 -0.022105 -0.034291
1539 0.24574 0.067488 0.082927 0.020467 0.4894 0.76415 -0.13077 0.1374 0.21654 0.26212 0.19141 0.1813 0.33172 0.19255 0.018672 0.5708 -0.0087089 0.022598 0.11247 -0.03478 0.011082
1540 0.18315 0.074758 0.10164 0.042034 0.45125 0.76254 -0.11797 0.12111 0.32376 0.19217 0.18145 0.19141 0.33556 0.17646 0.043345 0.65429 -0.015948 0.0086864 0.12269 -0.027577 0.0043807
1541 0.15452 0.064369 0.077303 0.023662 0.47185 0.77099 -0.1229 0.11336 0.40244 0.12269 0.17494 0.18427 0.32301 0.079991 0.026562 0.6331 -0.016593 0.042162 0.10981 -0.027027 0.0079288
1542 0.14335 0.064253 0.061732 0.013092 0.45146 0.77392 -0.10774 0.12396 0.43652 0.074569 0.1464 0.15358 0.31261 0.040208 0.026419 0.59727 -0.017381 0.013332 0.10109 -0.029378 -0.034199
1543 0.15191 0.068184 0.072697 0.020094 0.44724 0.77805 -0.11466 0.13236 0.49164 0.096568 0.15988 0.16261 0.31191 0.053653 0.041463 0.61263 0.0092285 0.004422 0.10279 -0.04017 -0.036495
1544 0.16973 0.071837 0.071389 0.025903 0.45538 0.84278 -0.1007 0.15014 0.46788 0.086338 0.19139 0.17836 0.29857 0.048915 0.027269 0.66093 -0.046407 0.014489 0.087951 -0.015123 -0.030999
1545 0.13105 0.039806 0.056292 0.017645 0.42738 0.79623 -0.11091 0.1774 0.41755 0.063839 0.14896 0.17276 0.25605 -0.0038618 -0.0025505 0.62815 -0.040104 -0.0045848 0.068518 -0.038479 -0.039094
1546 0.17296 0.02721 0.045874 0.0080543 0.42042 0.81069 -0.1063 0.44915 0.40125 0.068037 0.16528 0.17786 0.25483 0.0036385 -0.017574 0.67236 -0.047297 -0.016848 0.066806 -0.028873 -0.021475
1547 0.27 0.044419 0.046509 0.0021238 0.39997 0.80469 -0.094593 0.55511 0.4617 0.13181 0.19123 0.23013 0.27379 0.036043 0.025374 0.67278 -0.031518 -0.004897 0.066722 -0.03833 -0.066713
1548 0.43745 0.047819 0.064183 -0.0073024 0.40983 0.77345 -0.082749 0.5591 0.46602 0.20633 0.22161 0.26025 0.26253 0.023752 0.00017472 0.73347 -0.030978 0.003314 0.068403 -0.034865 -0.049958
1549 0.52674 0.049388 0.052296 0.016529 0.40436 0.77345 0.24056 0.64447 0.51984 0.27935 0.26012 0.26489 0.26865 0.036951 0.017839 0.66076 0.23168 -0.0002008 0.067361 -0.027037 -0.010441
1550 0.53188 0.058812 0.062127 0.024759 0.42404 0.78277 0.36387 0.60411 0.62713 0.35115 0.30341 0.27536 0.27116 0.046801 0.030742 0.68287 0.37749 0.0079166 0.074458 -0.022403 -0.015276
1551 0.45973 0.031164 0.028164 -0.0005165 0.36161 0.80415 0.41172 0.57137 0.62807 0.34215 0.27159 0.27554 0.24587 0.027375 -0.00065565 0.6695 0.38619 -0.014503 0.071279 -0.036083 -0.02656
1552 0.35453 0.036786 0.036105 -0.0016542 0.35837 0.85391 0.42589 0.60081 0.67206 0.28996 0.28185 0.31659 0.23186 0.031048 0.0010738 0.72648 0.4415 -0.015079 0.066353 -0.034652 -0.0040467
1553 0.2584 0.024337 0.034546 -0.017264 0.34892 0.87137 0.43298 0.58114 0.65057 0.19583 0.22534 0.30449 0.22022 0.013924 -0.001594 0.71893 0.40265 -0.038702 0.042108 -0.063154 -0.026217
1554 0.2142 0.010721 0.018544 -0.032911 0.31439 0.80042 0.47724 0.5558 0.61982 0.12349 0.19256 0.29326 0.31834 0.017897 -0.00013898 0.68793 0.22582 -0.017555 0.044545 -0.050569 -0.063835
1555 0.19952 0.017843 0.00343 -0.023014 0.29649 0.6356 0.49202 0.50728 0.61099 0.11328 0.15885 0.25827 0.41852 -0.021061 -0.012116 0.71874 0.11439 -0.0087983 0.018569 -0.070449 -0.084123
1556 0.21454 0.046064 0.02112 -0.0071197 0.32195 0.53152 0.5579 0.44797 0.66794 0.13761 0.16081 0.22794 0.50987 0.041531 0.005572 0.66543 0.12187 -0.015071 0.054753 -0.024906 -0.061635
1557 0.20019 0.012586 0.023807 0.0092383 0.30225 0.4518 0.58196 0.40288 0.69206 0.11776 0.12941 0.16797 0.46747 0.00076204 -0.0024176 0.66986 0.11389 -0.041658 0.040366 -0.039525 -0.035365
1558 0.17713 -0.0029057 -0.0088635 -0.03449 0.26661 0.40893 0.56742 0.37728 0.6902 0.086222 0.10918 0.13535 0.40067 0.013134 -0.013452 0.60523 0.060661 -0.042105 0.016026 -0.064199 -0.064333
1559 0.18688 0.0088502 0.015322 -0.026523 0.2771 0.43616 0.59789 0.41512 0.72673 0.10885 0.11531 0.13467 0.28922 -0.00019616 0.0030377 0.6034 0.072304 -0.010166 0.034257 -0.040771 -0.021802
1560 0.24309 -0.010069 -0.012265 -0.036238 0.25992 0.40055 0.60623 0.42391 0.69737 0.073072 0.090349 0.12324 0.23274 -0.0025945 -0.031656 0.5247 0.061263 -0.03923 0.021518 -0.066568 -0.051176
1561 0.44892 -0.0079701 -0.0066304 -0.033759 0.24861 0.38601 0.58239 0.48113 0.67856 0.082141 0.097539 0.14005 0.23997 0.0044191 -0.027994 0.44633 0.0544 -0.053826 0.01696 -0.045498 -0.063556
1562 0.52872 -0.011318 -0.0050331 -0.014799 0.25778 0.36119 0.58276 0.59681 0.70936 0.099327 0.096413 0.24058 0.23116 -0.0041868 -0.022892 0.46943 0.064724 -0.04283 0.014438 -0.052596 -0.085888
1563 0.52026 -0.0042008 -0.0031565 -0.031299 0.24291 0.35341 0.63064 0.60581 0.74379 0.081635 0.088732 0.30605 0.20866 -0.016372 -0.017996 0.4881 0.06108 -0.04351 0.013159 -0.044599 -0.050311
1564 0.49092 -0.0071014 -0.0070548 -0.031597 0.23483 0.35836 0.68967 0.60972 0.77184 0.085387 0.078767 0.32144 0.22084 -0.010714 -0.013949 0.46873 0.050032 -0.045406 0.017901 -0.050568 -0.03823
1565 0.4027 -0.025237 -0.027461 -0.047835 0.22038 0.35496 0.68321 0.58143 0.74169 0.075674 0.084337 0.34848 0.17688 -0.028851 -0.043486 0.41191 0.029625 -0.049851 0.0018693 -0.064498 -0.082883
1566 0.31069 -0.02793 -0.015521 -0.04371 0.19351 0.32501 0.68112 0.5551 0.7436 0.059408 0.053648 0.33415 0.17834 -0.032275 -0.018035 0.3677 0.0055519 -0.032523 0.007946 -0.063593 -0.06924
1567 0.24841 -0.010055 -0.00077886 -0.023868 0.19464 0.33859 0.71711 0.49418 0.76144 0.072273 0.054844 0.29956 0.20759 -0.030236 -0.0076506 0.38999 0.019229 -0.048948 0.0097348 -0.053101 -0.070132
1568 0.20736 -0.022335 -0.012176 -0.031935 0.18681 0.32047 0.7441 0.36956 0.73862 0.062625 0.066762 0.30019 0.16644 -0.02079 -0.016347 0.34616 0.015643 -0.04386 0.0043777 -0.053732 -0.047789
1569 0.20676 -0.040912 -0.037772 -0.066588 0.16731 0.25922 0.67353 0.28218 0.77718 0.043199 0.03544 0.27127 0.13812 -0.078335 -0.057477 0.341 -0.002184 -0.084275 -0.025906 -0.072781 -0.063526
1570 0.2059 -0.011802 -0.030872 -0.052537 0.17389 0.29189 0.73073 0.30851 0.72568 0.046831 0.024486 0.25523 0.14643 -0.032169 -0.03566 0.34905 0.0071859 -0.058748 -0.0069088 -0.065228 -0.082157
1571 0.2092 0.0065065 -0.021454 -0.036379 0.17246 0.27397 0.75835 0.30462 0.69286 0.059644 0.046089 0.24259 0.15002 -0.036101 -0.022842 0.3728 0.0041973 -0.068775 -0.0068034 -0.059515 -0.084478
1572 0.21514 0.016702 -0.029923 -0.037364 0.15885 0.25267 0.72926 0.2968 0.68828 0.062165 0.043312 0.25291 0.16846 -0.054577 -0.026402 0.33787 -0.0053505 -0.063046 -0.010051 -0.060031 -0.030474
1573 0.2423 0.0076299 -0.033825 -0.048229 0.144 0.25825 0.72905 0.28575 0.6581 0.047204 0.030494 0.24271 0.14165 -0.062418 -0.047484 0.28333 -0.0065055 -0.069367 -0.026095 -0.05292 0.01136
1574 0.42377 -0.011934 -0.041727 -0.049979 0.1445 0.23296 0.6956 0.26771 0.59279 0.032534 0.030486 0.27826 0.11072 -0.04195 -0.046018 0.33892 -0.015348 -0.082335 -0.027372 -0.029233 -0.019101
1575 0.4941 -0.037941 -0.046673 -0.068701 0.13295 0.21911 0.6502 0.25055 0.57635 0.027455 0.0064514 0.31303 0.13187 -0.058552 -0.051204 0.31629 -0.0087816 -0.091599 -0.028728 -0.024757 0.051562
1576 0.51079 -0.016353 -0.035945 -0.020871 0.13401 0.2196 0.7608 0.27217 0.58029 0.042791 0.02604 0.36426 0.14081 -0.061075 -0.054117 0.30162 -0.01898 -0.083959 -0.01362 0.013276 0.091364
1577 0.45827 -0.04616 -0.072126 0.024238 0.10941 0.18761 0.70789 0.23905 0.53165 0.0042922 0.008235 0.35619 0.11659 -0.080703 -0.066469 0.2927 -0.02616 -0.10741 -0.04771 -0.0062654 0.068757
1578 0.45301 -0.025695 -0.034167 0.12935 0.11564 0.2187 0.78135 0.27093 0.5903 0.034912 0.024872 0.38515 0.13137 -0.043186 -0.042584 0.4327 -0.0012934 -0.095786 -0.0019496 0.0010815 0.077999
1579 0.2845 -0.056393 -0.067207 0.096476 0.083706 0.18738 0.72883 0.23589 0.53313 0.0057839 -0.006936 0.37658 0.089739 -0.08124 -0.062922 0.35051 -0.029136 -0.10651 -0.039602 -0.053118 0.049459
1580 0.25157 -0.046776 -0.049621 0.069517 0.095959 0.18107 0.76725 0.25259 0.58744 0.015555 0.0019013 0.35512 0.10296 -0.076193 -0.054537 0.36719 0.21961 -0.088157 -0.034619 -0.017141 0.013686
1581 0.24518 -0.043388 -0.039722 0.018182 0.095637 0.20598 0.75169 0.24723 0.68181 0.021338 0.013491 0.39828 0.11511 -0.067041 -0.03949 0.3455 0.35285 -0.07534 -0.029773 -0.042866 0.046075
1582 0.22209 -0.067638 -0.070299 -0.015999 0.065718 0.14829 0.7456 0.20986 0.69376 -0.0048155 -0.014273 0.36798 0.072868 -0.085501 -0.052433 0.28308 0.43096 -0.10804 -0.044159 -0.044952 -0.018928
1583 0.22227 -0.04783 -0.042771 -0.021073 0.070964 0.15551 0.74945 0.22855 0.69087 0.010598 -0.0078292 0.34239 0.09528 -0.061821 -0.04788 0.29157 0.49482 -0.087958 -0.030563 -0.023483 0.018878
1584 0.19571 -0.056724 -0.047493 -0.030711 0.091817 0.15914 0.76384 0.21954 0.61613 0.006592 -0.00041125 0.32433 0.082854 -0.038714 -0.030215 0.28877 0.51714 0.025351 -0.029689 -0.033886 0.012751
1585 0.21728 -0.061301 -0.06449 0.054052 0.1085 0.15233 0.73409 0.21548 0.55611 0.0092673 -0.018276 0.24037 0.066055 0.061933 -0.039589 0.26221 0.44561 0.11202 -0.016424 -0.037108 0.052847
1586 0.21438 -0.051836 -0.021569 0.26302 0.34471 0.16019 0.8004 0.22526 0.51056 0.0037303 -0.024532 0.19966 0.05429 0.14857 -0.020165 0.25979 0.32171 0.22362 -0.013541 -0.017953 -0.013335
1587 0.21853 -0.057618 0.010279 0.14228 0.29229 0.22244 0.80206 0.21742 0.50484 0.002012 -0.013022 0.1836 0.053403 0.18038 -0.0062249 0.27978 0.20117 0.26445 -0.005676 -0.007577 0.028538
1588 0.23095 -0.024248 0.15676 0.070358 0.2203 0.22858 0.81802 0.22713 0.45227 0.013683 -0.015007 0.19355 0.084031 0.23367 0.00070836 0.27674 0.1594 0.30229 -0.0074867 -0.0099474 0.049789
1589 0.28989 -0.042938 0.27315 0.04527 0.16877 0.20473 0.72713 0.18669 0.45474 -0.017909 -0.023409 0.17831 0.053657 0.18066 -0.016007 0.21611 0.12514 0.29062 -0.032157 -0.017577 0.006216
1590 0.51133 -0.0063182 0.34459 0.12947 0.17158 0.40601 0.68413 0.2196 0.48809 0.0043534 -0.022816 0.20037 0.09137 0.1742 0.0062355 0.22274 0.1505 0.31324 0.01014 0.043349 0.0084384
1591 0.50955 -0.041167 0.27638 0.18278 0.12811 0.46124 0.55242 0.18026 0.41911 -0.00086246 -0.044184 0.19184 0.028881 0.079765 -0.015073 0.2042 0.12252 0.28217 -0.030036 0.0042166 -0.013025
1592 0.51787 -0.032762 0.14677 0.22733 0.11251 0.53518 0.53519 0.1823 0.43039 0.0051371 -0.02442 0.3035 0.053967 0.029392 -0.013637 0.2312 0.14975 0.23486 -0.0089329 0.017314 0.034478
1593 0.39557 -0.046296 0.042077 0.23018 0.103 0.57439 0.50475 0.17323 0.4074 -0.030937 -0.050101 0.33638 0.039628 0.040739 -0.043348 0.19843 0.10433 0.11427 -0.039741 -0.0095013 -0.031494
1594 0.31987 -0.044231 0.039992 0.24505 0.102 0.58876 0.51431 0.17778 0.42567 -0.0018049 -0.024408 0.40664 0.044889 0.039582 -0.0076657 0.15197 0.10444 0.081573 -0.01732 0.01726 0.034077
1595 0.26209 -0.056651 0.026308 0.12398 0.079135 0.52811 0.47399 0.16432 0.41497 -0.024535 -0.043711 0.39186 0.026006 0.015062 -0.032777 0.18596 0.093482 0.050048 -0.031168 0.015183 0.059159
1596 0.24136 -0.063854 0.0022512 0.054518 0.05408 0.37564 0.44924 0.18223 0.38705 -0.01076 -0.034527 0.34683 0.032666 0.001993 -0.043153 0.18017 0.084757 0.022838 -0.049494 0.0083006 0.095102
1597 0.19531 -0.086082 -0.028984 -0.01385 0.01675 0.24044 0.41147 0.13336 0.34882 -0.062199 -0.062333 0.25114 -0.014274 -0.030807 -0.06327 0.15063 0.04768 -0.0043574 -0.058602 -0.012962 0.068716
1598 0.18699 -0.086284 -0.031983 0.18879 0.024177 0.20124 0.38964 0.13263 0.3537 -0.035084 -0.054137 0.21525 -0.016184 -0.030998 -0.069045 0.11912 0.042172 0.020242 -0.055482 -0.010276 0.10917
1599 0.19905 -0.091183 -0.017536 0.11253 -0.003971 0.16504 0.38823 0.12441 0.34319 -0.041974 -0.059234 0.16216 -0.01504 -0.011844 -0.050158 0.1514 0.052302 0.015451 -0.077971 0.0072871 0.10671
1600 0.22856 -0.075546 -0.014895 0.037264 -0.0052776 0.17347 0.39935 0.14385 0.35614 -0.019737 -0.048477 0.1707 0.012188 -0.0029029 -0.040066 0.1566 0.059184 0.011621 -0.042962 0.018586 0.10636
1601 0.20005 -0.091023 -0.032935 -0.014095 -0.0031564 0.16157 0.35617 0.13803 0.33766 -0.04384 -0.064287 0.12974 0.013666 -0.018578 -0.048188 0.14294 0.032137 0.018605 -0.062161 0.0055757 0.12122
1602 0.20167 -0.075417 -0.025295 -0.0047561 -0.0070059 0.17089 0.3567 0.14833 0.36058 -0.032945 -0.060823 0.13429 -0.0033613 0.0026951 -0.025381 0.14485 0.046544 0.1012 -0.058875 0.0065968 0.0739
1603 0.15101 -0.10819 -0.069256 -0.041504 -0.041772 0.11549 0.28952 0.088054 0.27358 -0.059009 -0.090099 0.10408 -0.020178 -0.057963 -0.032144 0.12843 0.0035811 0.19193 -0.097461 -0.04257 0.029064
1604 0.18094 -0.09045 -0.038917 -0.02359 -0.023901 0.13137 0.33116 0.11477 0.33029 -0.044132 -0.070222 0.12967 -0.020842 -0.027607 0.11227 0.12595 0.036221 0.30069 -0.068362 -0.022801 0.011777
1605 0.20993 -0.060326 -0.018756 -0.0193 -0.015701 0.16791 0.33605 0.13014 0.356 -0.010944 -0.046723 0.139 0.015484 0.011448 0.18278 0.15493 0.045949 0.37587 -0.023544 0.0021848 0.06826
1606 0.17803 -0.089938 -0.044806 -0.033404 -0.042024 0.12815 0.30151 0.10298 0.29975 -0.032373 -0.068477 0.11647 -0.020937 -0.046495 0.18204 0.09342 0.0086961 0.40994 -0.053371 -0.0031102 -0.017347
1607 0.15761 -0.095618 -0.062828 -0.072959 -0.056647 0.11544 0.27725 0.1033 0.27373 -0.05848 -0.083863 0.11567 -0.037379 -0.036846 0.2302 0.085545 0.060424 0.43455 -0.06645 -0.0042081 0.0036736
1608 0.15394 -0.10041 -0.071084 -0.066726 -0.052416 0.10803 0.26202 0.080573 0.27776 -0.066165 -0.093771 0.10538 -0.04379 -0.044209 0.20778 0.10692 0.31433 0.43559 -0.063805 0.0090544 0.023238
1609 0.16839 -0.097309 -0.04999 -0.063242 -0.060647 0.10695 0.27741 0.092963 0.28153 -0.057308 -0.080074 0.19185 -0.01597 -0.036995 0.18881 0.090089 0.45174 0.42171 -0.055078 0.029393 0.021698
1610 0.15319 -0.071564 -0.033791 -0.042566 -0.040006 0.11907 0.26422 0.10724 0.28542 -0.044988 -0.065025 0.28922 -0.014188 -0.025547 0.14905 0.12221 0.46112 0.43519 -0.040483 0.040087 0.071423
1611 0.13324 -0.11758 -0.08766 -0.082269 -0.075036 0.08268 0.23433 0.070782 0.24468 -0.064618 -0.087462 0.31262 -0.052264 -0.063114 0.050163 0.077032 0.43597 0.36802 -0.069164 -0.0019892 -0.032287
1612 0.14164 -0.097405 -0.046411 -0.060959 -0.050586 0.09652 0.22366 0.072996 0.26096 -0.040091 -0.074011 0.32247 -0.011922 -0.043384 0.085311 0.10654 0.5414 0.384 -0.046052 0.01121 0.090149
1613 0.12474 -0.1132 -0.084523 -0.086098 -0.087766 0.052621 0.19726 0.055735 0.24894 -0.066151 -0.10247 0.22765 -0.055395 -0.073764 0.054231 0.071526 0.47821 0.245 -0.084507 -0.023493 0.022224
1614 0.16244 -0.05717 -0.058051 -0.071886 -0.070136 0.077875 0.22225 0.074961 0.27808 -0.03763 -0.0778 0.19979 -0.030939 -0.044613 0.081196 0.12662 0.33498 0.2237 -0.046397 0.005875 0.085829
1615 0.13274 0.068008 -0.04496 -0.061269 -0.052839 0.086763 0.21113 0.084216 0.26622 -0.038013 -0.075948 0.15853 -0.017465 -0.045309 0.091789 0.12232 0.23852 0.19475 -0.047531 0.041153 0.040956
1616 0.11609 0.17792 -0.060238 -0.080651 -0.064836 0.052699 0.20737 0.080251 0.24132 -0.067892 -0.092263 0.12588 -0.034432 -0.056646 0.076259 0.060407 0.20386 0.15709 -0.047692 0.024635 0.13982
1617 0.13312 0.22374 -0.068148 -0.077727 -0.079224 0.061969 0.18749 0.077907 0.2462 -0.052926 -0.088921 0.11264 -0.020904 -0.059055 0.081781 0.078124 0.18551 0.14744 -0.042814 0.044026 0.15114
1618 0.1253 0.23031 -0.058823 -0.075938 -0.058648 0.055578 0.17621 0.064345 0.23373 -0.051853 -0.084938 0.1072 -0.028858 -0.055765 0.087287 0.06159 0.18509 0.13164 -0.055728 0.052465 0.18489
1619 0.1117 0.097755 -0.053684 -0.084875 -0.079909 0.035327 0.19947 0.075924 0.22158 -0.043687 -0.078402 0.10185 -0.033754 -0.06036 0.096008 0.074501 0.19584 0.13196 -0.064784 0.043259 0.18334
1620 0.11298 -0.00094204 -0.032009 -0.08832 -0.089774 0.037056 0.17389 0.055816 0.22078 -0.031311 -0.09466 0.086122 -0.054726 -0.069567 0.098789 0.078144 0.18761 0.1333 -0.047061 0.03913 0.17411
1621 0.077628 -0.049745 -0.010407 -0.12329 -0.10586 0.0028258 0.13762 0.034183 0.20207 -0.01963 -0.11396 0.068926 -0.076449 -0.090355 0.070673 0.027578 0.13238 0.12462 -0.084162 0.0056232 0.11571
1622 0.09109 -0.030403 0.16726 -0.096742 -0.089056 0.0030471 0.12549 0.034313 0.18515 0.03419 -0.098178 0.069206 -0.065549 -0.078039 0.084783 0.030709 0.16871 0.29714 -0.070929 0.004449 0.076126
1623 0.096419 -0.029367 0.23108 -0.084303 -0.087035 0.025291 0.13052 0.063806 0.22042 0.18732 -0.084933 0.09052 -0.042876 -0.057786 0.10305 0.072239 0.17999 0.38397 -0.047423 0.020845 0.11019
1624 0.096943 -0.024146 0.14806 -0.074827 -0.08429 0.026316 0.12632 0.061546 0.21575 0.25813 -0.086411 0.060583 -0.047451 -0.073246 0.10893 0.042946 0.17034 0.46411 -0.050221 0.01097 0.075214
1625 0.10533 -0.025048 0.030901 -0.09063 -0.093655 0.02666 0.12227 0.050874 0.22067 0.28814 -0.075325 0.12113 -0.039475 -0.054848 0.10234 0.068305 0.17876 0.47008 -0.036223 0.021008 0.089965
1626 0.091162 -0.062101 -0.021073 -0.10665 -0.10121 -0.012249 0.1043 0.031137 0.20007 0.24099 -0.10371 0.14299 -0.071187 -0.0682 0.10061 0.0096951 0.14111 0.46825 -0.050356 0.0082669 0.023428
1627 0.085469 -0.05364 -0.022486 -0.10097 -0.10081 0.013118 0.11076 0.040792 0.18808 0.11334 -0.080973 0.19494 -0.071222 -0.087991 0.1212 0.014373 0.44844 0.4608 0.067501 0.033288 0.086411
1628 0.08492 -0.044978 -0.01144 -0.10327 -0.094877 -0.0029936 0.099118 0.036879 0.18448 0.046032 -0.089642 0.21282 -0.049852 -0.071722 0.23444 0.050628 0.52625 0.50425 0.11808 0.036142 0.093005
1629 0.09484 -0.059574 -0.030405 -0.096313 -0.094454 -0.0092641 0.093337 0.03658 0.18116 0.037671 -0.11253 0.17232 -0.063154 -0.065962 0.27449 0.037593 0.55035 0.51532 0.13373 0.069891 0.088974
1630 0.073888 -0.05145 -0.031314 -0.10516 -0.1239 0.0086192 0.085618 0.028575 0.16177 0.01191 -0.092807 0.15735 -0.055849 -0.072681 0.30881 0.050771 0.34254 0.54924 0.16989 0.070611 0.055063
1631 0.072219 -0.050698 -0.046531 -0.1022 -0.12399 -0.023739 0.06368 0.021568 0.15138 0.0061838 -0.1122 0.11522 -0.048008 -0.066622 0.25159 0.012603 0.24244 0.49985 0.15596 0.081116 0.031369
1632 0.035724 -0.096309 -0.073291 -0.14285 -0.15661 -0.045323 0.053626 -0.0031811 0.13446 -0.021575 -0.11949 0.039207 -0.090653 -0.11928 0.19868 -0.035566 0.16805 0.48587 0.060951 0.10695 0.061042
1633 0.065323 -0.053227 -0.020317 -0.11281 -0.12355 -0.022033 0.060111 0.022231 0.14703 0.010527 -0.12071 0.059481 -0.055063 -0.067122 0.18382 -0.0026197 0.17788 0.50519 0.05697 0.22705 0.22702
1634 0.055756 -0.054564 -0.028663 -0.12274 -0.12195 -0.02763 0.042339 0.025802 0.1526 0.0064144 -0.11923 0.050639 -0.071601 -0.080927 0.1389 0.032753 0.17652 0.51613 0.029231 0.26241 0.25657
1635 0.04145 -0.082896 -0.042654 -0.13276 -0.14142 -0.032398 0.050132 0.015735 0.13195 -0.01244 -0.1143 0.06408 -0.080569 -0.098149 0.11457 0.0014198 0.14808 0.5368 0.0028663 0.23055 0.22349
1636 0.054482 -0.047386 -0.040093 -0.12418 -0.12392 -0.027295 0.04559 0.0041649 0.14569 -0.0073737 -0.1187 0.04302 -0.070513 -0.070888 0.12198 -0.010717 0.13642 0.53209 0.011741 0.1567 0.24709
1637 0.034081 -0.0058559 -0.046457 -0.11442 -0.13782 -0.039635 0.029238 0.020203 0.12908 -0.030615 -0.12147 0.028536 -0.080985 -0.092846 0.11328 -0.027054 0.13423 0.56152 -0.0065724 0.093963 0.20495
1638 0.047531 0.20446 -0.019499 -0.12854 -0.12955 -0.061857 0.020575 0.0026567 0.13937 -0.031705 -0.12109 0.017301 -0.071664 -0.11244 0.10784 0.0048569 0.12933 0.50653 -0.0098953 0.091211 0.208
1639 0.074874 0.3151 -0.009581 -0.089956 -0.099054 -0.017583 0.041961 0.051838 0.15723 -0.0010986 -0.086038 0.040666 -0.029056 -0.060361 0.14639 -0.013137 0.12451 0.48035 0.00010747 0.088284 0.17823
1640 0.058345 0.3014 0.026384 -0.099848 -0.097922 -0.056562 0.023041 0.018694 0.12631 -0.021987 -0.099877 0.032815 -0.054081 -0.078737 0.15156 -0.026697 0.10168 0.39838 -0.018472 0.056087 0.084647
1641 0.031412 0.24982 0.20644 -0.11252 -0.116 -0.055498 0.030857 0.019167 0.12122 -0.011613 -0.10896 0.052404 -0.061004 -0.090793 0.20323 0.01016 0.10557 0.35213 -0.017164 0.064514 0.12262
1642 0.022882 0.079663 0.22986 -0.12523 -0.14507 -0.092026 0.0058125 -0.0040446 0.088538 -0.045002 -0.13446 0.064091 -0.080322 -0.12425 0.26467 -0.058311 0.066278 0.29721 -0.04166 0.050539 0.036532
1643 0.028435 0.050764 0.33235 -0.10492 -0.11972 -0.053264 0.02301 0.019708 0.12204 -0.048562 -0.11079 0.10267 -0.050793 -0.10218 0.30361 0.0042729 0.092609 0.31096 -0.00031567 0.067944 0.094091
1644 0.047896 0.044294 0.33281 -0.088827 -0.098326 -0.031724 0.014054 0.038983 0.13375 -0.023 -0.094926 0.12729 -0.043002 -0.077019 0.35348 -0.018895 0.08784 0.30632 0.015707 0.099592 0.050197
1645 0.029021 0.016371 0.16048 -0.10811 -0.12641 -0.065132 -0.0066972 0.0077323 0.087431 -0.039749 -0.12261 0.11465 -0.081882 -0.096717 0.29615 -0.012772 0.061589 0.28379 -0.015812 0.091766 0.097616
1646 0.019658 0.0052714 0.067506 -0.10754 -0.12568 -0.06398 0.0094755 0.0047079 0.093117 -0.042905 -0.10953 0.07093 -0.056165 -0.085601 0.21254 -0.030585 0.073712 0.26593 -0.011427 0.18714 0.076153
1647 0.0060867 -0.017111 0.0019189 -0.12572 -0.1456 -0.10308 -0.031024 -0.019762 0.071773 -0.064862 -0.11977 0.05185 -0.084185 -0.10827 0.13356 -0.088286 0.031468 0.21443 -0.016615 0.18715 0.052796
1648 0.002837 -0.036981 0.0068949 -0.12705 -0.15628 -0.089888 -0.030081 -0.023203 0.08709 -0.06133 -0.13285 0.023737 -0.090901 -0.11067 0.13957 -0.037444 0.052623 0.23714 -0.023382 0.15354 0.093661
1649 0.011839 -0.018939 0.0070259 -0.11644 -0.14134 -0.091968 -0.017056 0.0071023 0.080822 -0.048352 -0.10707 0.024646 -0.069519 -0.10539 0.12696 -0.066061 0.020749 0.21383 -0.019158 0.11014 0.059687
1650 0.0017511 -0.025084 0.0071475 -0.1285 -0.14177 -0.091584 -0.028545 -0.0047604 0.053469 -0.067689 -0.084424 -0.0053972 -0.080867 -0.094296 0.1113 -0.030049 0.029899 0.22533 -0.040268 0.057836 0.053924
1651 0.017982 -0.0098464 0.0073825 -0.13189 -0.13562 -0.078125 -0.040481 -0.017733 0.079304 -0.043633 -0.041561 0.0054358 -0.076355 -0.095525 0.11379 -0.046043 0.039167 0.23776 -0.030239 0.042065 0.03589
1652 0.012295 -0.03112 0.0030271 -0.13121 -0.13525 -0.091627 -0.026487 -0.026633 0.070563 -0.072994 -0.027213 0.005999 -0.086789 -0.10069 0.11268 -0.054005 0.030054 0.2807 -0.052077 0.052126 0.025644
1653 0.011109 -0.012365 0.014548 -0.10813 -0.11434 -0.082419 -0.031315 -0.020473 0.084876 -0.054825 -0.0031833 -0.0038266 -0.053312 -0.1076 0.12807 -0.031642 0.03716 0.34799 -0.025955 0.043648 0.054257
1654 0.0044652 -0.017651 0.0051858 -0.12183 -0.11982 -0.098314 -0.045833 -0.017459 0.073411 -0.047234 -0.0050848 0.0075197 -0.061889 -0.10893 0.11332 -0.043107 0.010431 0.36821 -0.042749 0.034506 0.010328
1655 0.014948 -0.013809 0.014254 -0.12034 -0.11146 -0.080164 -0.041177 -0.0054077 0.068656 -0.04565 -0.061493 -0.00067799 -0.061179 -0.095169 0.11843 -0.069715 0.005593 0.45678 -0.030083 0.047638 0.011001
1656 0.0049305 -0.020151 0.032406 -0.13318 -0.14028 -0.097749 -0.05766 -0.028072 0.057026 -0.060197 -0.070378 0.046887 -0.077515 -0.060718 0.11143 -0.077025 0.011408 0.47729 -0.030388 0.036657 -0.0015118
1657 -0.0019198 -0.031784 0.22512 -0.13614 -0.1437 -0.11975 -0.057109 -0.045686 0.049972 -0.042806 -0.087596 0.066408 -0.081738 0.042475 0.10472 -0.073577 0.0061635 0.4794 -0.038279 0.012948 -0.031326
1658 -0.0075087 -0.019879 0.34081 -0.1145 -0.13567 -0.1055 -0.049742 -0.032947 0.061892 0.012926 -0.075893 0.070309 -0.070126 0.16373 0.10401 -0.088688 -0.019246 0.39308 -0.032319 0.034438 -0.00027815
1659 0.011219 -0.00096134 0.38505 -0.10977 -0.11317 -0.077521 -0.033902 -0.020825 0.068555 0.18463 -0.071297 0.094802 -0.055878 0.22251 0.13517 -0.049388 0.0079948 0.35158 -0.01437 0.039315 0.022233
1660 -0.0066905 -0.0003012 0.32663 -0.11954 -0.13473 -0.10908 -0.058201 -0.038063 0.072966 0.26752 -0.064246 0.0982 -0.085544 0.23805 0.10615 -0.035382 -0.0018864 0.27089 -0.027671 0.01729 -0.01784
1661 -0.0018342 0.028195 0.41983 -0.10725 -0.10716 -0.10284 -0.054594 -0.029306 0.077781 0.27417 -0.052146 0.061704 -0.087025 0.18895 0.16652 -0.035148 0.002198 0.26873 -0.015406 0.033878 0.030359
1662 -0.0078059 0.16864 0.24734 -0.10584 -0.12197 -0.097522 -0.065878 -0.037088 0.068784 0.1808 -0.070619 0.054515 -0.078748 0.21018 0.26985 -0.077259 -0.022583 0.23429 -0.02338 0.03111 -0.02087
1663 -0.0034258 0.29944 0.12946 -0.12451 -0.13549 -0.12387 -0.064061 -0.03043 0.060865 0.11555 -0.074926 0.030195 -0.097747 0.15567 0.28807 -0.060222 -0.011148 0.2211 -0.029963 0.014091 -0.013613
1664 -0.0094589 0.35318 0.1001 -0.12002 -0.14396 -0.11437 -0.078024 -0.046893 0.032438 0.027077 -0.069868 -7.9277e-05 -0.091422 0.057687 0.29107 -0.060221 -0.019591 0.22161 -0.050031 -0.010776 -0.04792
1665 -0.0093982 0.36587 0.086187 -0.10863 -0.11776 -0.11936 -0.073276 -0.03771 0.024832 -0.0041569 -0.095245 -0.017126 -0.080322 0.048179 0.27472 -0.018896 -0.014019 0.21984 -0.033587 0.00079239 -0.02816
1666 -0.017581 0.2987 0.077588 -0.1152 -0.13422 -0.12578 -0.084284 -0.04502 0.041327 -0.00718 -0.092231 -0.016757 -0.11674 0.01993 0.1965 -0.076068 -0.036364 0.20106 -0.043601 -0.012058 -0.034723
1667 -0.040449 0.14423 0.058775 -0.14813 -0.14782 -0.13888 -0.095573 -0.064316 -0.0033005 -0.041256 -0.11849 -0.06436 -0.11725 -0.0052351 0.12456 -0.059839 -0.051549 0.16753 0.037228 -0.040458 -0.039055
1668 -0.013553 0.091339 0.0693 -0.11507 -0.12513 -0.12323 -0.076032 -0.03253 0.036749 -0.0067734 -0.098261 -0.0031902 -0.08869 0.019523 0.1164 -0.061581 0.0010133 0.21336 0.11337 0.0079899 -0.04932
1669 -0.016306 0.057197 0.052887 -0.12844 -0.11396 -0.12686 -0.087576 -0.048061 0.012798 -0.022731 -0.087508 -0.0090012 -0.094002 0.015998 0.10002 -0.096231 -0.03174 0.14931 0.1697 -0.0083124 -0.023528
1670 -0.015 0.059109 0.049418 -0.11286 -0.065754 -0.12297 -0.084134 -0.047911 0.021995 -0.022658 -0.097159 -0.00070437 -0.059038 0.00847 0.10774 -0.048871 -0.023854 0.1482 0.19211 0.0008343 -0.0078345
1671 0.002769 0.048633 0.064884 -0.10515 0.057998 -0.11806 -0.070131 -0.045886 0.011538 -0.021612 -0.083226 -0.040133 -0.048945 0.02041 0.11584 -0.069417 -0.013197 0.17065 0.19534 0.014668 -0.044531
1672 -0.029974 0.038979 0.049181 -0.1289 0.1371 -0.12897 -0.094906 -0.054631 0.0041055 -0.044445 -0.11113 -0.029335 -0.062681 0.02492 0.078058 -0.089721 -0.046574 0.12858 0.14836 -0.024425 -0.049039
1673 -0.043344 0.052567 0.063556 -0.12272 0.13389 -0.1203 -0.087316 -0.045932 0.011267 -0.040533 -0.11251 0.012101 -0.088657 0.16805 0.095011 -0.073471 -0.022408 0.12082 0.12925 -0.019265 -0.084218
1674 -0.014836 0.039905 0.074061 -0.10729 0.11821 -0.11785 -0.088628 -0.04525 0.0133 -0.042815 -0.10174 0.028524 -0.10775 0.24325 0.097274 -0.068686 -0.016809 0.12361 0.083038 -0.014082 -0.037319
1675 -0.02913 0.045886 0.33615 -0.12358 -0.020178 -0.13314 -0.11026 -0.060782 -0.0046146 -0.048382 -0.12797 0.012528 -0.12382 0.28828 0.1484 -0.068001 -0.044557 0.13457 0.051203 -0.055131 -0.07553
1676 -0.037486 0.072277 0.39179 -0.10927 -0.068116 -0.14384 -0.11475 -0.065561 -0.0060022 -0.046204 -0.12604 -0.013574 -0.12405 0.28637 0.24267 -0.051542 -0.029985 0.13988 0.034859 -0.026679 -0.044684
1677 -0.02575 0.15984 0.47194 -0.091346 -0.046325 -0.12151 -0.10941 -0.052079 0.00010597 -0.056258 -0.1095 -0.017863 0.052243 0.32923 0.31727 -0.066616 -0.042597 0.16019 0.053537 -0.016261 -0.04387
1678 -0.022764 0.33878 0.3557 -0.098218 -0.068162 -0.14962 -0.1131 -0.036381 -0.0083767 -0.04059 -0.10957 -0.037913 0.22093 0.31246 0.29373 -0.06712 -0.024889 0.14144 0.036302 -0.042785 -0.064477
1679 -0.0019892 0.4351 0.21368 -0.094985 -0.053516 -0.11681 -0.09362 -0.025715 0.0070376 -0.021491 -0.095812 -0.026765 0.40244 0.32585 0.29528 -0.042418 -0.010676 0.15375 0.060517 -0.029191 0.0093964
1680 -0.0090003 0.42883 0.14626 -0.11243 -0.081383 -0.14614 -0.10515 -0.020301 -0.0077813 -0.042356 -0.10862 -0.045904 0.38334 0.31451 0.21027 -0.12101 -0.027117 0.12326 0.035509 -0.048302 -0.032526
1681 -0.022929 0.37838 0.10665 -0.12799 -0.084353 -0.14972 -0.10345 -0.028912 -0.011239 -0.054231 -0.087224 -0.067054 0.38979 0.30837 0.13554 -0.11725 0.25416 0.087444 0.025972 -0.058168 -0.070511
1682 -0.032372 0.29233 0.097113 -0.099481 -0.077602 -0.14429 -0.10506 -0.032807 -0.012313 -0.054276 -0.036191 -0.044807 0.39223 0.31315 0.14033 -0.06694 0.44839 0.099733 0.036916 -0.030976 -0.055159
1683 -0.035728 0.16604 0.076797 -0.097262 -0.082003 -0.15804 -0.12532 -0.044534 -0.028532 -0.069423 -0.016747 -0.062871 0.30776 0.34859 0.10842 -0.075051 0.53742 0.095549 0.067989 -0.058228 -0.087589
1684 -0.052562 0.10887 0.085426 -0.088552 -0.076164 -0.15369 -0.13665 -0.040775 -0.020162 -0.05373 0.013166 -0.064931 0.12567 0.37775 0.12279 -0.083119 0.54946 0.07914 0.15767 -0.04337 -0.070099
1685 -0.042265 0.11127 0.079676 0.10238 -0.071389 -0.16124 -0.12877 -0.035965 -0.018602 -0.058197 0.041601 -0.055533 0.062113 0.40974 0.11213 -0.10295 0.46114 0.06582 0.20555 -0.033463 -0.048672
1686 -0.051969 0.099885 0.072591 0.18923 -0.026273 -0.14006 -0.11853 -0.034716 -0.025892 -0.015149 0.013265 -0.073543 0.023371 0.46052 0.11241 -0.10217 0.29638 0.065381 0.24379 -0.01727 -0.046763
1687 -0.038976 0.11933 0.078867 0.22849 0.15921 -0.12569 -0.10353 -0.015401 -0.0018181 0.13493 -0.022623 -0.062098 0.029622 0.50488 0.097301 -0.10897 0.16304 0.065467 0.25053 -0.012257 -0.070895
1688 -0.03169 0.15419 0.077451 0.2896 0.2229 -0.14452 -0.11995 -0.019951 0.00040971 0.22829 -0.037802 -0.067669 0.039831 0.47078 0.10285 -0.098504 0.1391 0.074698 0.2898 0.089023 -0.028352
1689 -0.046292 0.16102 0.060719 0.28638 0.32124 -0.13846 -0.12745 -0.02479 -0.0082225 0.24266 -0.053018 -0.086939 0.015139 0.49586 0.095186 -0.081798 0.10931 0.058471 0.26014 0.12255 -0.024841
1690 -0.040394 0.20609 0.057855 0.2051 0.34919 -0.15275 -0.13854 -0.013536 0.0077021 0.24123 -0.04136 -0.075695 -0.0050004 0.46893 0.080182 -0.11994 0.074666 0.048182 0.22764 0.14164 0.019447
1691 -0.025106 0.31227 0.07218 0.15406 0.233 -0.13326 -0.12569 0.014537 -0.00022075 0.15894 -0.04737 -0.085657 0.018343 0.52409 0.099523 -0.072137 0.10206 0.041287 0.22365 0.10933 -0.017741
1692 -0.041469 0.44818 0.079678 0.23097 0.12202 -0.13154 -0.12053 0.008026 -0.012314 0.074056 -0.054239 -0.080755 0.021209 0.5379 0.083394 -0.11337 0.083782 0.040522 0.17944 0.040124 -0.059996
1693 -0.021279 0.47835 0.07271 0.39177 0.065586 -0.12376 -0.12484 0.010197 0.037729 0.028206 -0.063887 -0.085545 0.0026556 0.50966 0.077099 -0.10788 0.07147 0.041315 0.16346 -0.0018951 -0.070902
1694 -0.016108 0.50319 0.071597 0.38888 0.037331 -0.14684 -0.12714 0.016151 0.16977 0.018092 -0.073528 -0.101 -0.0057227 0.53328 0.077917 -0.057094 0.10945 0.058974 0.1324 -0.023178 -0.03945
1695 -0.045104 0.41316 0.056195 0.38731 0.039342 -0.14067 -0.12744 -0.004254 0.21795 0.017401 -0.060864 -0.089246 -0.0091811 0.54198 0.070082 -0.099724 0.068064 0.018482 0.12347 -0.010703 -0.051629
1696 -0.044381 0.27919 0.058792 0.34494 0.0066689 -0.14433 -0.11879 -0.0044255 0.24762 -0.0072843 -0.082482 -0.11792 -0.037086 0.53545 0.080882 -0.1162 0.063242 0.028376 0.11769 -0.016614 -0.051146
1697 -0.051354 0.20951 0.023454 0.26444 0.00075712 -0.15181 -0.13032 0.00047815 0.23893 -0.011608 -0.084802 -0.11106 -0.027165 0.51503 0.072252 -0.12245 0.049736 0.002473 0.157 -0.037983 -0.048538
1698 -0.047774 0.17875 0.023081 0.1794 0.025173 -0.14065 -0.11665 0.0076289 0.26843 -0.0048542 -0.074137 -0.11464 -0.028303 0.53965 0.048144 -0.14212 0.044467 0.0059133 0.24419 -0.019578 -0.057584
1699 -0.044011 0.17603 0.033532 0.14972 0.10633 -0.13214 -0.09873 0.1163 0.22612 0.019438 -0.054049 -0.09457 -0.028932 0.57213 0.063771 -0.1294 0.036297 0.028 0.29482 -0.0077405 -0.057463
1700 -0.030493 0.18806 0.043926 0.14474 0.29214 -0.12444 -0.093005 0.37479 0.17088 0.019655 0.011491 -0.081831 -0.033746 0.60059 0.076682 -0.070342 0.036783 0.040238 0.33367 0.018937 -0.032986
1701 -0.049022 0.18067 0.033091 0.10131 0.38628 -0.13789 -0.09177 0.44253 0.099044 0.053541 0.057539 -0.096606 -0.060826 0.61145 0.052294 -0.090093 0.038689 0.0084023 0.32557 0.0029921 -0.089202
1702 -0.062058 0.18896 0.016781 0.093666 0.43169 -0.15316 0.0093386 0.44358 0.09893 0.14517 0.07713 -0.089245 -0.076454 0.54079 0.046635 -0.1272 0.006636 -0.0017507 0.31306 -0.0153 -0.092757
1703 -0.042012 0.27133 0.0047264 0.098467 0.4538 -0.11817 0.21488 0.46235 0.11451 0.30371 0.14957 -0.083933 -0.057355 0.60295 0.038265 -0.09993 0.015264 -0.0079011 0.34642 0.0015837 -0.093615
1704 -0.05969 0.34238 -0.0026729 0.16305 0.49358 -0.15617 0.29491 0.35448 0.092889 0.33707 0.13758 -0.10385 -0.079302 0.54843 0.024087 -0.12063 -0.028981 -0.022771 0.28756 -0.027528 -0.1055
1705 -0.047134 0.46629 0.015246 0.35912 0.51603 -0.14107 0.28468 0.19467 0.10177 0.34426 0.13537 -0.090212 -0.051926 0.58172 0.028521 -0.087866 -0.023042 -0.020403 0.28674 -0.019023 -0.088043
1706 -0.066503 0.47304 -0.0095909 0.42255 0.4495 -0.054484 0.27669 0.10626 0.051618 0.32073 0.07041 -0.11948 -0.093659 0.54945 0.012485 -0.14193 -0.031571 -0.036444 0.22437 -0.059267 -0.092332
1707 -0.045298 0.47754 0.015352 0.4813 0.39522 0.20062 0.19065 0.095644 0.074306 0.27627 0.06958 -0.10355 -0.066766 0.60063 0.040465 -0.11657 -0.016239 -0.033031 0.2263 -0.02719 -0.074231
1708 -0.046489 0.46386 0.011805 0.48556 0.29968 0.33889 0.053141 0.095459 0.06251 0.19338 0.039757 -0.11409 -0.059648 0.60326 0.02436 -0.10542 -0.03071 -0.019039 0.18799 -0.035295 -0.062154
1709 -0.072946 0.30224 -0.017243 0.48636 0.20988 0.30431 -0.0081802 0.049826 0.023435 0.11685 0.010576 -0.1415 -0.098729 0.52757 0.0037927 -0.13277 -0.046126 -0.026458 0.15494 -0.059236 -0.093503
1710 -0.033607 0.25645 0.0051999 0.55212 0.21253 0.40707 -0.011491 0.079708 0.069137 0.1264 0.057204 -0.092028 -0.072258 0.56479 0.036551 -0.10433 -0.017332 -0.014466 0.18035 -0.025413 -0.03862
1711 -0.081883 0.18238 -0.017594 0.5088 0.18208 0.33992 -0.049822 0.058128 0.033051 0.080119 0.04782 -0.1341 -0.085003 0.54167 -0.00094711 -0.16259 -0.058473 -0.043053 0.14844 -0.047794 -0.10994
1712 -0.059041 0.18214 -0.014652 0.53418 0.22504 0.33435 -0.054363 0.037052 0.039437 0.088924 0.078837 -0.13035 -0.09239 0.5374 0.022146 -0.15212 -0.058322 -0.048435 0.1613 -0.041832 -0.087674
1713 -0.053652 0.18531 0.0017437 0.59115 0.42867 0.18017 -0.052167 0.055502 0.0327 0.11384 0.14482 -0.12359 -0.093362 0.57025 0.01541 -0.12365 -0.045975 -0.032723 0.22685 -0.034405 -0.07752
1714 -0.076436 0.15983 -0.032644 0.55001 0.50542 0.031518 -0.059154 0.033602 0.0020052 0.10112 0.15637 -0.11899 -0.10531 0.56661 0.0032645 -0.15811 -0.063132 -0.07159 0.25688 -0.052817 -0.084417
1715 -0.069029 0.16864 -0.021996 0.60222 0.54772 0.016661 -0.065764 0.039398 0.013311 0.12139 0.18093 -0.12387 -0.092607 0.52397 -0.014368 -0.12846 -0.073623 -0.058004 0.31525 -0.033922 -0.077513
1716 -0.067765 0.14308 -0.046787 0.60118 0.59828 -0.0020094 -0.087702 0.023077 -0.013713 0.12183 0.22958 -0.12017 -0.11164 0.4922 -0.030996 -0.14816 -0.040778 -0.073243 0.29089 -0.033611 -0.12619
1717 -0.051166 0.16649 -0.0032757 0.63273 0.60218 -0.012777 -0.070365 0.041022 0.035678 0.22935 0.22497 -0.11207 -0.088543 0.52817 0.0026909 -0.10519 0.029302 -0.034582 0.32431 -0.020132 -0.081954
1718 -0.072216 0.14502 -0.038665 0.58155 0.57607 -0.029046 -0.093639 0.0093835 0.0045902 0.35278 0.23729 -0.12311 -0.094545 0.50907 -0.018742 -0.12447 0.2141 -0.087453 0.2677 -0.059744 -0.094562
1719 -0.052995 0.1626 -0.010573 0.61603 0.58385 -0.0094738 -0.085181 0.029575 0.029111 0.40695 0.2393 -0.10853 -0.087829 0.51745 -0.0066485 -0.1155 0.29334 -0.030373 0.26085 -0.022599 -0.090138
1720 -0.06239 0.1324 -0.021676 0.60528 0.54182 -0.014372 -0.10165 0.028936 0.0086026 0.41031 0.21196 -0.12844 -0.11657 0.46837 -0.0057076 -0.12098 0.23043 -0.068288 0.20351 -0.04931 -0.10191
1721 -0.074224 0.13186 -0.039226 0.63422 0.68305 -0.044094 -0.11092 -0.0051097 -0.0057491 0.32208 0.18352 -0.14687 -0.11414 0.47411 -0.031662 -0.12532 0.26444 -0.092966 0.1758 -0.057653 -0.11195
1722 -0.073632 0.11186 -0.057273 0.6137 0.61911 -0.062768 -0.12109 -0.0026203 -0.033466 0.23234 0.18848 -0.14803 -0.11542 0.45065 -0.028689 -0.15641 0.059698 -0.10597 0.1389 -0.076132 -0.10228
1723 -0.05926 0.13523 -0.034372 0.63188 0.69178 -0.045076 -0.10321 0.00014251 -0.007001 0.19713 0.21285 -0.11777 -0.083403 0.44669 -0.014067 -0.16046 0.012614 -0.082687 0.1534 -0.047123 -0.097513
1724 -0.061474 0.13514 -0.035676 0.6227 0.67348 -0.039012 -0.10709 0.0061666 -0.029469 0.14129 0.24216 -0.1111 0.020619 0.42439 -0.0082534 -0.13115 -0.0028168 -0.084791 0.14903 -0.054707 -0.095367
1725 -0.055975 0.11994 -0.033815 0.65044 0.59743 -0.040644 -0.1002 0.00068412 -0.0099344 0.12447 0.24712 -0.11367 0.27875 0.37251 -0.012295 -0.13313 0.020171 -0.065796 0.1383 -0.05864 -0.072944
1726 -0.070939 0.095924 -0.066945 0.60746 0.45961 -0.078411 -0.13369 -0.022931 -0.032087 0.096293 0.26407 -0.13216 0.36123 0.33995 -0.019868 -0.12784 -0.014362 -0.10409 0.12453 -0.082844 -0.11985
1727 -0.070176 0.11572 -0.043823 0.63 0.38847 -0.058541 -0.12361 0.001042 -0.019636 0.10699 0.31583 -0.14033 0.44738 0.35977 -0.011211 -0.12788 -0.018383 -0.087992 0.14594 -0.053273 -0.077763
1728 -0.073394 0.079353 -0.067944 0.58284 0.30761 -0.078542 -0.14297 -0.025105 -0.055786 0.085441 0.30945 -0.14564 0.44475 0.32933 -0.05811 -0.17156 -0.039781 -0.092703 0.19039 -0.067903 -0.075507
1729 -0.043999 0.10172 -0.039447 0.60537 0.32754 -0.090589 -0.11969 -0.010894 -0.028203 0.10563 0.33209 -0.12118 0.47865 0.32986 -0.02371 -0.13092 -0.011138 -0.09046 0.26155 -0.027265 -0.078937
1730 -0.062834 0.093738 -0.048196 0.62557 0.3264 -0.078464 -0.1244 -0.0079947 -0.03506 0.11987 0.3198 -0.12563 0.44719 0.3401 -0.022035 -0.12387 -0.0075192 -0.070876 0.28121 -0.047892 -0.073851
1731 -0.06876 0.067262 -0.068033 0.6436 0.30041 -0.084136 -0.14353 -0.027388 -0.048964 0.094998 0.32774 -0.13334 0.36294 0.29634 -0.041675 -0.14804 -0.02434 -0.096601 0.24894 -0.048053 -0.096715
1732 -0.060384 0.075542 -0.059259 0.59161 0.4154 -0.052002 -0.1441 -0.01148 -0.026562 0.11233 0.34282 -0.12262 0.27607 0.30875 -0.029441 -0.13276 -0.028955 -0.082576 0.26423 -0.040521 -0.10549
1733 -0.058911 0.073498 -0.06352 0.52694 0.57241 -0.086447 -0.1282 -0.0077713 -0.042496 0.12097 0.35409 -0.13596 0.14488 0.28619 -0.023218 -0.14684 -0.03103 -0.090073 0.21982 -0.051717 -0.11752
1734 -0.055224 0.097044 -0.040749 0.47945 0.67882 -0.064519 -0.13945 -0.01138 -0.033413 0.18505 0.37119 -0.11932 0.11834 0.29725 -0.018805 -0.14217 -0.0096659 -0.08395 0.19611 -0.028502 -0.088173
1735 -0.053996 0.074335 -0.043522 0.44256 0.6393 -0.081141 -0.12079 0.0056463 -0.011931 0.3604 0.41213 -0.11239 0.10513 0.32002 -0.018752 -0.14472 -0.028946 -0.071183 0.15655 -0.054701 -0.081203
1736 -0.089589 0.026074 -0.084553 0.35855 0.55368 -0.12015 -0.17266 -0.047017 -0.046096 0.38728 0.3972 -0.14565 0.033924 0.34521 -0.053632 -0.12534 -0.065668 -0.10652 0.11961 -0.077678 -0.11287
1737 -0.073079 0.064968 -0.070985 0.36853 0.46806 -0.084346 -0.14809 -0.028853 -0.03192 0.40692 0.41652 -0.12367 0.050766 0.35027 -0.039433 -0.16311 -0.062075 -0.10327 0.12466 -0.063596 -0.1014
1738 -0.067405 0.046529 -0.084177 0.33475 0.36881 -0.10312 -0.14968 -0.046709 -0.028368 0.36774 0.41856 -0.13131 0.045681 0.3596 -0.055105 -0.12431 -0.061083 -0.10561 0.11037 -0.085584 -0.083156
1739 -0.07551 0.041795 -0.091675 0.34919 0.30808 -0.10323 -0.16922 -0.031079 -0.050443 0.25122 0.39082 -0.13768 0.044624 0.32586 -0.04807 -0.13276 -0.059213 -0.099186 0.10708 -0.076932 -0.10181
1740 -0.078784 0.034127 -0.080537 0.34539 0.29427 -0.10226 -0.15054 -0.042059 -0.054298 0.15672 0.36797 -0.14677 0.044714 0.28007 -0.04515 -0.10559 -0.068857 -0.11651 0.10292 -0.081005 -0.1032
1741 -0.076374 0.016637 -0.081125 0.33754 0.25126 -0.10749 -0.15508 -0.043741 -0.062328 0.13533 0.33841 -0.14381 0.016367 0.24349 -0.05772 -0.012506 -0.059143 -0.088873 0.086036 -0.097004 -0.13421
1742 -0.081272 0.0058398 -0.082592 0.30754 0.25168 -0.12535 -0.16554 -0.057009 -0.067702 0.1245 0.31254 -0.1527 0.017215 0.24152 -0.057709 0.015008 -0.10612 -0.12443 0.092648 -0.071857 -0.11954
1743 -0.064911 0.025163 -0.073922 0.32868 0.25949 -0.093721 -0.1536 -0.033239 -0.068996 0.11992 0.32837 -0.15655 0.030067 0.25539 -0.046601 0.093468 -0.050219 -0.12056 0.10509 -0.0792 -0.080039
1744 -0.032939 0.022872 -0.076016 0.32705 0.26577 -0.1064 -0.15098 -0.024898 -0.049205 0.10828 0.3239 -0.13502 0.024688 0.23988 -0.029231 -0.0014726 -0.062167 -0.086295 0.10419 -0.054667 -0.087542
1745 -0.022166 0.0061617 -0.07936 0.30344 0.25231 -0.098876 -0.15635 -0.018456 -0.05848 0.11065 0.32477 -0.14128 0.021342 0.24267 -0.055005 -0.047124 -0.062711 -0.090833 0.10005 -0.073299 -0.035845
1746 -0.0079216 0.014529 -0.077499 0.31925 0.23908 -0.10533 -0.15147 -0.042279 -0.05903 0.10532 0.30576 -0.12885 0.0068972 0.23128 -0.050606 -0.083239 -0.068816 -0.10673 0.086691 -0.062015 -0.043254
1747 -0.028205 0.017002 -0.07651 0.29411 0.23016 -0.099625 -0.15343 -0.027052 -0.048916 0.10769 0.35748 -0.11635 0.0025478 0.19992 -0.053352 -0.075481 -0.074801 -0.087096 0.079372 -0.052731 -0.026906
1748 -0.04126 -0.0071264 -0.08736 0.27949 0.21014 -0.13626 -0.15708 -0.041855 -0.053771 0.10572 0.37406 -0.13313 0.0062527 0.20658 -0.06002 -0.053496 -0.061755 -0.10094 0.078883 -0.042652 0.019853
1749 -0.048543 0.0043931 -0.085093 0.26156 0.20862 -0.10796 -0.16075 -0.048108 -0.057926 0.12312 0.39278 -0.13952 0.00013503 0.19423 -0.05065 -0.060955 -0.084836 -0.095429 0.08168 -0.052 0.021396
1750 -0.070181 -0.0069588 -0.092972 0.24962 0.18525 -0.1389 -0.16227 -0.060331 -0.083146 0.099483 0.37499 -0.13887 0.0030238 0.19114 -0.058802 -0.059687 -0.070341 -0.10496 0.057064 -0.064164 0.087424
1751 -0.068087 -0.00076324 -0.075704 0.25535 0.20337 -0.11924 -0.16029 -0.039335 -0.076435 0.081287 0.38689 -0.12812 -0.0056686 0.172 -0.04996 -0.075313 -0.074552 -0.076587 0.075674 -0.053273 0.025809
1752 -0.081214 -0.02676 -0.092397 0.23181 0.16274 -0.15156 -0.18562 -0.062026 -0.10373 0.074295 0.35278 -0.1622 -0.037417 0.17139 -0.059497 -0.076468 -0.090505 -0.095802 0.029628 -0.077899 -0.0067029
1753 -0.063623 -0.0048463 -0.090311 0.23897 0.1766 -0.11517 -0.16791 -0.031922 -0.057145 0.076296 0.33909 -0.13488 -0.018497 0.1699 -0.054769 -0.093224 -0.083589 -0.12965 0.052821 -0.070343 -0.020498
1754 -0.098312 -0.033822 -0.10409 0.20647 0.1422 -0.1289 -0.16169 -0.075495 -0.087523 0.06077 0.28176 -0.15778 -0.034046 0.1532 -0.070722 -0.10573 -0.098371 -0.12986 0.032561 -0.087336 -0.065697
1755 -0.087009 -0.043105 -0.10626 0.19491 0.13031 -0.14067 -0.17893 -0.078229 -0.095933 0.056272 0.27474 -0.16691 -0.046005 0.13578 -0.084794 -0.1023 -0.065976 -0.13164 0.038264 -0.098636 -0.054957
1756 -0.090303 -0.025874 -0.092995 0.20751 0.13469 -0.13179 -0.16874 -0.057822 -0.083873 0.041518 0.24486 -0.15366 -0.014759 0.13136 -0.050321 -0.077088 -0.026844 -0.11288 0.037811 -0.083255 -0.010228
1757 -0.078469 -0.039136 -0.10107 0.19187 0.10951 -0.121 -0.16989 -0.059435 -0.10115 0.051623 0.23164 -0.17391 -0.042232 0.12529 -0.092146 -0.093347 0.19289 -0.11571 0.036292 -0.10354 -0.028456
1758 -0.073792 -0.018072 -0.091327 0.2061 0.14278 -0.10599 -0.16744 -0.059137 -0.094185 0.051403 0.22682 -0.13959 -0.039413 0.13456 -0.066895 -0.086508 0.35251 -0.10657 0.031139 -0.076965 -0.069044
1759 -0.088793 -0.045218 -0.080791 0.1921 0.093455 -0.01632 -0.16055 -0.073656 -0.10141 0.024877 0.19228 -0.14678 -0.052066 0.12703 -0.069268 -0.05009 0.39984 -0.11869 0.022481 0.019557 -0.032313
1760 -0.075002 -0.054181 -0.094279 0.17836 0.10375 0.20804 -0.16074 -0.074415 -0.095238 0.019693 0.17959 -0.1418 -0.045388 0.10343 -0.070154 -0.082213 0.37959 -0.146 0.038488 0.060076 -0.012769
1761 -0.055087 -0.029131 0.057871 0.2173 0.12631 0.33675 -0.14677 -0.043879 -0.081169 0.036734 0.2116 -0.1239 -0.046693 0.12618 -0.040656 -0.050322 0.30951 -0.092425 0.07332 0.12361 0.015851
1762 -0.061631 -0.026 0.19135 0.17939 0.091097 0.3515 -0.15476 -0.055697 -0.088834 0.043696 0.17884 -0.1489 -0.061236 0.11005 -0.061775 -0.12135 0.11087 -0.11276 0.041274 0.10915 0.013375
1763 -0.087336 -0.042024 0.31237 0.19349 0.086948 0.37494 -0.16496 -0.066767 -0.097741 0.0082464 0.15605 -0.1419 -0.05438 0.088764 -0.049411 -0.085323 0.059466 -0.12079 0.025372 0.038687 0.0033633
1764 -0.087851 -0.055554 0.22503 0.15775 0.068679 0.34676 -0.17142 -0.081657 -0.10267 -0.0081891 0.17709 -0.13458 -0.081764 0.075612 -0.097732 -0.1187 0.0451 -0.14855 -0.0021215 -0.052696 -0.039385
1765 -0.095072 -0.055798 0.092647 0.14339 0.042329 0.3693 -0.17573 -0.082675 -0.10617 -0.005701 0.20284 -0.15255 -0.082419 0.058151 -0.097013 -0.12199 0.010982 -0.1437 -0.014889 -0.072251 -0.053469
1766 -0.076737 -0.040627 -0.015142 0.13353 0.053955 0.252 -0.16091 -0.047024 -0.098593 0.0051788 0.27514 -0.13143 -0.0509 0.052369 -0.091141 -0.10286 0.021899 -0.1496 -0.0083708 -0.066882 -0.0099013
1767 -0.088601 -0.06276 -0.034101 0.12726 0.040557 0.083337 -0.16606 -0.073546 -0.1079 -0.0022436 0.30238 -0.10777 -0.078474 0.050951 -0.083725 -0.092163 0.010595 -0.12365 -0.010069 -0.064985 -0.049132
1768 -0.097915 -0.073714 -0.06362 0.10575 0.023667 0.018686 -0.1856 -0.086235 -0.12282 -0.010813 0.2757 -0.1038 -0.074346 0.047656 -0.087372 -0.10318 0.0071373 -0.14423 -0.009549 -0.072298 -0.03799
1769 -0.11549 -0.10448 -0.073757 0.10329 -0.010986 -0.034558 -0.20399 -0.10974 -0.12325 -0.022677 0.25608 -0.070708 -0.12722 0.035475 -0.092839 -0.11781 -0.0074432 -0.14903 -0.03154 -0.086992 -0.069991
1770 -0.09621 -0.078935 -0.066492 0.11414 0.014641 0.0018334 -0.19849 -0.075208 -0.12597 -0.035722 0.23278 -0.03171 -0.10236 0.029334 -0.099433 -0.11392 -0.017671 -0.15758 -0.011315 -0.066231 -0.05915
1771 -0.050326 -0.073872 -0.071266 0.093113 0.01206 0.00088774 -0.18343 -0.070481 -0.10691 -0.0068053 0.19528 -0.001741 -0.0822 0.057256 -0.075232 -0.072382 -0.0014779 -0.14698 -0.01584 -0.065441 -0.068108
1772 0.015281 -0.072113 -0.057168 0.098979 0.012192 -0.010392 -0.19716 -0.06164 -0.094652 -0.0044484 0.18428 0.0082844 -0.080313 0.033003 -0.065111 -0.083987 0.0029522 -0.13791 0.0010374 -0.068706 -0.023472
1773 0.13626 -0.080751 -0.063076 0.10445 0.0098023 -0.013316 -0.18633 -0.070494 -0.10511 -0.015788 0.15361 -0.0082592 -0.079692 0.057196 -0.088278 -0.052441 -0.005537 -0.15811 -0.011071 -0.064763 -0.039893
1774 0.15833 -0.080056 -0.081823 0.090452 -0.014311 -0.014565 -0.19017 -0.090906 -0.13386 -0.031516 0.142 -0.050411 -0.090209 0.027958 -0.084181 -0.13666 -0.001895 -0.14116 -0.020366 -0.054984 -0.086058
1775 0.15581 -0.096016 -0.093299 0.07204 -0.020533 -0.042085 -0.19556 -0.079101 -0.10873 -0.054182 0.099716 -0.098044 -0.10031 0.018121 -0.10718 -0.14411 -0.039894 -0.17922 -0.037104 -0.080974 -0.080491
1776 0.1078 -0.095597 -0.075878 0.079521 -0.033852 -0.049116 -0.19818 -0.078852 -0.12288 -0.057777 0.1241 -0.10847 -0.093158 0.0084287 -0.080318 -0.1227 -0.015227 -0.17544 -0.031832 -0.07074 -0.059819
1777 0.0062037 -0.098191 -0.099007 0.056473 -0.038244 -0.058229 -0.20732 -0.10078 -0.14276 -0.057607 0.086777 -0.12226 -0.11123 0.0076822 -0.10444 -0.11587 -0.021333 -0.17029 -0.043598 -0.078619 -0.072413
1778 -0.017057 -0.097382 -0.080706 0.062272 -0.050159 -0.048821 -0.20098 -0.078708 -0.13382 -0.029699 0.10373 -0.10524 -0.090704 0.0070184 -0.095259 -0.10302 -0.0082558 -0.17585 -0.031182 -0.070055 -0.06269
1779 -0.037699 -0.09137 -0.066163 0.060196 -0.040269 -0.036419 -0.1939 -0.078434 -0.14148 -0.055648 0.082174 -0.10821 -0.098862 0.0088351 -0.10016 -0.095985 -0.0082452 -0.16269 -0.014715 -0.067997 -0.055518
1780 -0.023519 -0.086661 -0.056326 0.072513 -0.031641 -0.031894 -0.17748 -0.057861 -0.11559 -0.041499 0.098306 -0.10779 -0.10389 0.017152 -0.070055 -0.063853 -0.0026474 -0.14828 -0.010411 -0.05227 0.00057563
1781 -0.037775 -0.11046 -0.092521 0.025529 -0.052056 -0.068276 -0.21278 0.19364 -0.13518 -0.070023 0.076823 -0.12674 -0.1334 -0.030279 -0.12295 -0.094834 -0.018852 -0.17762 -0.05 -0.092816 -0.056885
1782 -0.035268 -0.085442 -0.043209 0.051798 -0.034967 -0.046406 -0.19328 0.31451 -0.1281 -0.034756 0.07438 -0.061528 -0.090584 0.0013397 -0.077277 -0.074989 -0.022368 -0.16504 -0.047729 -0.08491 -0.0029169
1783 -0.0087461 -0.079372 0.045129 0.069656 -0.021098 -0.026766 -0.1638 0.39046 -0.083194 -0.025796 0.10564 0.039528 -0.12399 0.0065201 -0.075194 -0.069817 -0.041648 -0.16937 -0.011172 -0.050719 -0.020707
1784 -0.034259 -0.078862 0.13202 0.056192 -0.034421 -0.034071 -0.16766 0.44489 -0.1185 -0.034043 0.083875 0.063022 -0.10153 0.010206 -0.080891 -0.042097 -0.023415 -0.16418 -0.018422 -0.053055 0.069152
1785 -0.042558 -0.10953 0.070084 0.029418 -0.045195 0.068185 -0.19078 0.39127 -0.11153 -0.041328 0.065384 0.11919 -0.13181 -0.01695 -0.089333 -0.049163 -0.040019 -0.1755 -0.050371 -0.07346 0.033396
1786 -0.025847 -0.094725 0.20375 0.054211 -0.043326 0.27459 -0.1754 0.32914 -0.11255 -0.042291 0.071396 0.15615 -0.12723 -0.0092561 -0.092288 -0.079333 -0.029913 -0.15049 -0.017309 -0.064282 0.042282
1787 -0.029692 -0.099222 0.15416 0.021867 -0.061321 0.36623 -0.1641 0.19363 -0.13181 -0.059899 0.052787 0.14828 -0.044988 -0.024456 -0.091618 -0.062412 -0.050495 -0.1778 -0.049723 -0.064612 -0.0013347
1788 -0.010441 -0.09915 0.060765 0.033304 -0.051941 0.43327 -0.16742 0.10811 -0.10506 -0.051414 0.063896 0.17795 0.26136 -0.022734 -0.093603 -0.067255 -0.040827 -0.15707 -0.036064 -0.064153 -0.0056299
1789 -0.0031319 -0.092172 0.019753 0.037255 -0.055476 0.49761 -0.1706 0.062979 -0.10766 -0.03699 0.069192 0.21844 0.36929 -0.018498 -0.076861 -0.10141 -0.031467 -0.15842 -0.043189 -0.075033 -0.068726
1790 0.0075965 -0.091437 0.0028969 0.020313 -0.046403 0.52377 -0.15017 0.075083 -0.11787 -0.057838 0.061598 0.18242 0.45004 0.010121 -0.055233 -0.083796 -0.022821 -0.17094 -0.048077 -0.083822 -0.022134
1791 0.02089 -0.10861 -0.041832 -0.0012949 -0.068344 0.50104 -0.17931 0.031807 -0.16092 -0.06561 0.029292 0.13183 0.54 -0.029773 -0.099069 -0.094288 -0.06587 -0.16463 -0.064353 -0.10595 -0.037399
1792 0.1036 -0.1013 -0.015401 0.016326 -0.06809 0.54657 -0.14953 0.057931 -0.11794 -0.052265 0.051271 0.14191 0.53379 -0.02602 -0.057437 -0.10451 -0.028707 -0.16104 -0.046822 -0.073089 -0.0084067
1793 0.13585 -0.10731 -0.012276 0.005594 -0.084359 0.54882 -0.18975 0.027041 -0.15122 -0.070468 0.030718 0.10429 0.55115 -0.058206 -0.016023 -0.11128 0.0064843 -0.15764 -0.060562 -0.097549 -0.049701
1794 0.25092 -0.10382 0.0030335 -0.00028939 -0.071068 0.55014 -0.16921 0.051762 -0.1381 -0.066001 0.033071 0.097595 0.54019 -0.031652 0.077426 -0.036534 0.23602 -0.16173 -0.061152 -0.10599 -0.024479
1795 0.2822 -0.13128 0.050046 -0.011748 -0.081936 0.63585 -0.19986 0.022948 -0.16079 -0.076956 0.0080993 0.073792 0.58228 -0.056118 0.098004 -0.05409 0.34196 -0.15811 -0.068932 -0.10721 -0.048337
1796 0.29595 -0.094071 0.21656 0.018898 -0.051905 0.67543 -0.16871 0.040793 -0.13168 -0.061564 0.03544 0.13046 0.57994 -0.033813 0.13239 0.13762 0.46194 -0.12444 -0.053281 -0.073123 -0.051542
1797 0.25614 -0.089478 0.32053 0.0022604 -0.059993 0.70294 -0.16053 0.045167 -0.13166 -0.058353 0.033218 0.25362 0.64189 -0.047033 0.13951 0.1591 0.49425 -0.14317 -0.049474 -0.087025 -0.030954
1798 0.12174 -0.090947 0.40636 -0.0048438 -0.05813 0.61266 -0.056508 0.059409 -0.15354 -0.077275 0.0019917 0.26153 0.62519 -0.059638 0.049831 0.18065 0.36197 -0.16802 -0.057356 -0.10161 -0.031863
1799 0.11502 -0.075442 0.35698 0.0040871 -0.047093 0.56997 0.19994 0.095568 -0.11208 -0.042222 0.036127 0.33957 0.67447 -0.018253 0.010139 0.22484 0.19916 -0.17516 -0.042418 -0.057328 0.001718
1800 0.081341 -0.090535 0.18381 -0.031608 -0.060591 0.5284 0.20516 0.1938 -0.14205 -0.069531 0.012542 0.33481 0.67179 -0.058802 -0.016472 0.16867 0.099927 -0.16627 -0.050887 0.03616 -0.013346
1801 0.085706 -0.066721 0.10721 -0.017929 -0.040511 0.4649 0.30714 0.46699 -0.11934 -0.059346 0.026159 0.36611 0.7368 -0.032751 -0.020543 0.094178 0.08555 -0.17098 -0.026588 0.10477 0.038094
1802 0.08372 -0.088823 0.071819 -0.040643 -0.048832 0.36992 0.37693 0.46488 -0.12397 -0.050098 0.016904 0.38154 0.71074 -0.051876 -0.020143 0.038471 0.053831 -0.17967 -0.039427 0.10018 0.045709
1803 0.11503 -0.074061 0.056673 -0.036447 -0.060284 0.34889 0.35283 0.53678 -0.10581 -0.029921 0.024793 0.37031 0.74894 -0.035661 -0.021622 0.0297 0.088346 -0.15612 -0.030645 0.060786 0.075313
1804 0.15707 -0.097283 0.052118 -0.02226 -0.060162 0.2787 0.27751 0.55274 -0.10969 -0.051235 0.0021849 0.34054 0.72409 -0.072835 -0.029172 0.0063545 0.0622 -0.16715 -0.061171 -0.027532 0.06893
1805 0.27945 -0.091586 0.052591 -0.027044 -0.062636 0.27048 0.20336 0.5031 -0.11844 -0.036641 0.0014529 0.3476 0.69182 -0.049494 -0.012591 -0.0099883 0.061335 -0.15609 -0.043273 -0.027482 0.081619
1806 0.40873 -0.11068 0.057163 -0.044649 -0.098293 0.22698 0.10027 0.45106 -0.12639 -0.064985 -0.020031 0.30177 0.66597 -0.07537 -0.028823 -0.014317 0.028011 -0.1782 -0.077623 -0.056593 0.088367
1807 0.45378 -0.10599 0.10723 -0.048793 -0.096449 0.22376 0.056906 0.30136 -0.13849 -0.065304 -0.020561 0.31886 0.63861 -0.064792 -0.051141 -0.011631 0.031418 -0.1744 -0.080423 -0.050838 0.068506
1808 0.45535 -0.081694 0.25542 -0.047094 -0.061687 0.23817 0.007868 0.21531 -0.12898 -0.047722 0.015895 0.35419 0.65852 -0.070633 -0.030779 0.026549 0.032806 -0.18019 -0.053299 -0.052004 0.1498
1809 0.44736 -0.080468 0.36676 -0.034728 -0.078594 0.31403 0.0018242 0.17607 -0.12994 -0.035585 0.018672 0.34795 0.68164 -0.058155 -0.026312 -0.037727 0.0020702 -0.17948 -0.055707 -0.047248 0.10193
1810 0.32857 -0.10383 0.45094 -0.060275 -0.10105 0.49268 -0.024548 0.12482 -0.13516 0.0064118 0.022277 0.35599 0.68915 -0.082003 -0.053868 -0.054893 -0.015287 -0.19153 -0.068627 -0.067632 0.043171
1811 0.27679 -0.076109 0.45849 -0.037566 -0.072119 0.61292 -0.012497 0.15579 -0.10696 0.22283 0.070268 0.38873 0.76289 -0.084172 0.0056493 -0.030537 0.020823 -0.15144 -0.059266 -0.055182 0.015443
1812 0.21932 -0.074652 0.36347 -0.050286 -0.088055 0.65912 -0.025616 0.13537 -0.11364 0.24972 0.084203 0.43975 0.79919 -0.073639 0.055681 0.0025533 -0.00069137 -0.17205 -0.069545 -0.070397 0.051383
1813 0.18384 -0.078489 0.2017 -0.06935 -0.097141 0.65081 -0.059872 0.12558 -0.12137 0.25648 0.082316 0.47643 0.75712 -0.095581 0.098909 -0.024406 -0.017069 -0.16196 -0.076322 -0.074942 0.020722
1814 0.17814 0.1688 0.13741 -0.050935 -0.10713 0.70075 -0.037304 0.1336 -0.11231 0.2381 0.091113 0.48742 0.79625 -0.083319 0.1375 0.0196 -0.025307 -0.14143 -0.072058 -0.063146 0.030945
1815 0.18644 0.24407 0.13023 -0.055009 -0.089688 0.69764 -0.041276 0.14381 -0.10951 0.17543 0.096116 0.50847 0.78749 -0.069052 0.18652 0.060818 0.00042977 -0.15384 -0.053343 -0.045321 0.018383
1816 0.23809 0.29881 0.10987 -0.062905 -0.11209 0.7366 -0.05729 0.14807 -0.04701 0.10789 0.10658 0.49301 0.73547 -0.089613 0.19312 0.21894 -0.014043 -0.14567 -0.071538 -0.057203 0.026042
1817 0.29946 0.26396 0.11695 -0.058368 -0.10666 0.69837 -0.046191 0.16097 0.095199 0.055827 0.12202 0.50255 0.71145 -0.079074 0.13381 0.23345 -0.032015 -0.16334 -0.059778 -0.051359 -0.003379
1818 0.42839 0.21953 0.094554 -0.074242 -0.10886 0.67487 -0.065474 0.14784 0.13476 0.01666 0.11763 0.47424 0.6614 -0.087066 0.067366 0.24859 0.00020917 -0.16652 -0.07628 -0.066547 0.012793
1819 0.52056 0.086107 0.12631 -0.07675 -0.11834 0.70127 -0.058659 0.15272 0.2005 0.00041505 0.11051 0.48142 0.57471 -0.091665 0.030612 0.26262 -0.031919 -0.18549 -0.084787 -0.090009 -0.027329
1820 0.52218 0.0092784 0.2696 -0.073497 -0.1193 0.72292 -0.07468 0.15278 0.22722 0.0059357 0.077558 0.47989 0.56055 -0.096974 0.012708 0.23789 0.18396 -0.17892 -0.082224 -0.0766 -0.032354
1821 0.51432 -0.014119 0.37766 -0.088893 -0.12189 0.6833 -0.077682 0.20667 0.20716 -0.0018093 0.052007 0.4638 0.53101 -0.10204 0.00084607 0.17629 0.32602 -0.18233 -0.072267 -0.092833 0.010021
1822 0.49087 -0.013693 0.43951 -0.074915 -0.12838 0.71166 -0.073279 0.46953 0.13362 0.015484 0.041474 0.50879 0.53396 -0.090833 -0.0011386 0.12224 0.4236 -0.18475 -0.075228 -0.070528 -0.04338
1823 0.43226 0.0021531 0.43313 -0.07231 -0.10856 0.73001 -0.05418 0.5523 0.049971 0.010532 0.048411 0.51932 0.55235 -0.074689 0.017934 0.088787 0.46303 -0.17164 -0.060811 -0.059874 0.060329
1824 0.35137 0.0066309 0.49254 -0.050021 -0.098671 0.78569 -0.073138 0.58407 0.014382 -0.0084464 0.028803 0.48547 0.48812 -0.088679 -0.0036802 0.12646 0.41256 -0.1422 -0.069171 -0.048368 0.053783
1825 0.29299 -0.014663 0.41752 -0.073104 -0.11057 0.70799 -0.090348 0.58004 0.0073333 -0.0015762 0.037827 0.48644 0.46931 -0.10266 0.029855 0.070367 0.24281 -0.16387 -0.07597 -0.06069 0.12107
1826 0.25468 -0.038955 0.24013 -0.079738 -0.14891 0.66616 -0.098441 0.57521 -0.010351 -0.00080333 0.00586 0.47354 0.42073 -0.12165 0.067741 0.043368 0.14416 -0.17761 -0.094171 -0.06212 0.081778
1827 0.2551 -0.049916 0.16347 -0.080745 -0.14694 0.70819 -0.10994 0.56792 -0.021396 0.12735 0.014627 0.49825 0.42073 -0.12573 0.16114 0.043379 0.091971 -0.13677 -0.073138 -0.062567 0.070718
1828 0.37668 -0.041352 0.16066 -0.085089 -0.1457 0.70375 -0.094008 0.53865 -0.012674 0.26832 0.047876 0.53993 0.40255 -0.11183 0.22512 0.057764 0.073059 -0.15477 -0.081096 -0.056642 0.15373
1829 0.4539 -0.015567 0.15191 -0.075927 -0.12069 0.80985 -0.074278 0.41364 0.01723 0.3435 0.072767 0.56729 0.41164 -0.085104 0.24615 0.021215 0.094427 -0.12827 -0.062208 -0.046533 0.13062
1830 0.54835 -0.029559 0.15266 -0.080567 -0.14079 0.71708 0.005976 0.27633 -0.018483 0.32106 0.072868 0.51936 0.40595 -0.10319 0.25927 0.048821 0.063665 -0.13382 -0.05779 -0.04602 0.1711
1831 0.58768 -0.043858 0.12272 -0.082524 -0.13635 0.73355 0.13172 0.25212 0.0018994 0.3018 0.056221 0.51238 0.37531 -0.10169 0.21215 0.038533 0.063329 -0.16619 -0.086671 -0.062103 0.10532
1832 0.58788 -0.04229 0.13893 -0.088675 -0.15605 0.66079 0.24411 0.20844 -0.040369 0.20935 0.054592 0.5069 0.30632 -0.13688 0.17479 0.044044 0.06136 -0.14432 -0.085629 -0.057201 0.075129
1833 0.59397 -0.042848 0.14675 -0.083311 -0.13682 0.58163 0.32201 0.20002 -0.026278 0.12804 0.02428 0.50945 0.34199 -0.11116 0.16125 0.24477 0.097806 -0.14972 -0.069344 -0.053111 0.055877
1834 0.5207 -0.033321 0.14247 -0.08881 -0.16506 0.4898 0.33646 0.2214 -0.020246 0.084087 0.013408 0.51166 0.34918 -0.098718 0.11609 0.33647 0.074921 -0.13932 -0.063856 -0.045675 0.056719
1835 0.44345 -0.015434 0.12975 -0.084555 -0.13445 0.4367 0.3755 0.21264 -0.010446 0.079843 0.029597 0.54802 0.33365 -0.083266 0.095519 0.34676 0.10028 -0.13598 -0.049845 -0.059606 0.063845
1836 0.35655 -0.061029 0.11663 -0.095069 -0.17825 0.37296 0.30715 0.1867 -0.029518 0.047653 0.0051741 0.49972 0.28696 -0.1084 0.088652 0.40019 0.067515 -0.13863 -0.070547 -0.080208 0.039317
1837 0.33002 -0.041626 0.10167 -0.075686 -0.14568 0.38814 0.24256 0.2526 -0.035579 0.053001 0.00021813 0.53106 0.29282 -0.11995 0.10182 0.3529 0.068668 -0.15916 -0.034235 -0.075742 0.057358
1838 0.34712 0.22308 0.11804 -0.098623 -0.14029 0.38865 0.19279 0.45404 -0.029086 0.061687 0.00052474 0.49229 0.31282 -0.11713 0.23353 0.30466 0.069464 -0.078851 0.0038138 -0.06735 0.052804
1839 0.40087 0.31948 0.10659 -0.090389 -0.13136 0.40703 0.17706 0.53953 -0.01413 0.066307 -0.0019138 0.45772 0.2849 -0.098324 0.32584 0.25847 0.085689 0.064293 0.051139 -0.05608 0.028699
1840 0.49033 0.34293 0.10026 -0.089825 -0.1294 0.34266 0.17727 0.60249 -0.023509 0.15407 -0.017693 0.40789 0.248 -0.10125 0.34789 0.24401 0.052249 0.096146 0.043868 -0.075288 0.041528
1841 0.59805 0.35347 0.091342 -0.093569 -0.15203 0.34193 0.19878 0.61469 -0.024674 0.29984 -0.012601 0.40317 0.22746 -0.1147 0.34768 0.20933 0.058355 0.14572 0.05352 -0.084505 0.020676
1842 0.65432 0.27944 0.082029 -0.098895 -0.14609 0.34653 0.22098 0.60853 -0.00091071 0.39144 0.012457 0.41877 0.22034 -0.1205 0.37842 0.20658 0.037449 0.20266 0.068748 -0.053847 0.0080213
1843 0.62846 0.16762 0.065751 -0.10349 -0.15239 0.32297 0.21964 0.58438 -0.035655 0.39356 0.0079818 0.47999 0.18059 -0.12626 0.32763 0.22616 0.04279 0.1891 0.022255 -0.074078 -0.014338
1844 0.59782 0.083417 0.049294 -0.11517 -0.15369 0.30311 0.26827 0.57216 -0.041706 0.38998 0.0071038 0.52669 0.18178 -0.12862 0.28837 0.20332 0.036751 0.22354 -0.012586 -0.073719 0.018604
1845 0.56174 0.049979 0.045057 -0.11627 -0.16345 0.29115 0.28222 0.59228 -0.0050943 0.33671 0.0075339 0.53668 0.17666 -0.12943 0.24232 0.35522 0.030773 0.18708 -0.03491 -0.083488 -0.024669
1846 0.45919 0.049898 0.061286 -0.089887 -0.14334 0.26826 0.29963 0.50475 0.034695 0.24842 0.003971 0.46844 0.18465 -0.13343 0.28434 0.48255 0.035904 0.092968 -0.02182 -0.072747 0.044809
1847 0.39071 0.04703 0.044233 -0.09949 -0.12673 0.28326 0.34546 0.40925 0.19174 0.19658 -0.0059107 0.41448 0.19237 -0.11378 0.3018 0.4919 0.023965 0.039552 -0.030854 -0.074619 0.010013
1848 0.34461 0.03599 0.02531 -0.11123 -0.12184 0.2541 0.33321 0.33802 0.27222 0.14648 -0.014209 0.33449 0.14883 -0.13468 0.40641 0.50948 0.043509 0.031909 -0.024321 -0.06273 0.033426
1849 0.32573 -0.000836 0.0050752 -0.11502 -0.1415 0.21208 0.31713 0.26812 0.26093 0.10534 -0.046202 0.29454 0.14583 -0.16385 0.42311 0.42569 -0.0044464 -0.0080157 -0.034393 0.053655 0.037467
1850 0.31053 0.012511 0.017246 -0.11704 -0.14811 0.20937 0.30332 0.26267 0.29955 0.092208 -0.037981 0.30415 0.12485 -0.1391 0.41306 0.50001 0.01056 0.013195 -0.02647 0.10515 0.046627
1851 0.34557 0.043298 0.020425 -0.10355 -0.11 0.24444 0.32039 0.25313 0.35619 0.11428 -0.012631 0.31204 0.13763 -0.13517 0.39661 0.48181 0.039207 0.029019 -0.015741 0.13164 0.026895
1852 0.34481 0.080677 -0.003677 -0.12051 -0.13074 0.19823 0.29883 0.2312 0.34276 0.096986 -0.058032 0.27362 0.13797 -0.1271 0.36459 0.43979 0.0049959 -0.0095189 -0.027405 0.10649 0.069697
1853 0.4199 0.28977 0.0095877 -0.11828 -0.11898 0.20789 0.299 0.25534 0.37706 0.10396 -0.042804 0.28495 0.11199 -0.12615 0.31014 0.55376 0.021171 -0.013947 -0.02956 0.11018 0.11873
1854 0.56586 0.38546 0.025755 -0.11435 -0.1286 0.21176 0.31321 0.23734 0.34936 0.11654 -0.045897 0.3058 0.12339 -0.12539 0.27646 0.5919 0.020103 -0.010786 -0.036384 0.062953 0.10928
1855 0.58106 0.37282 0.00062019 -0.12256 -0.11579 0.18645 0.27451 0.21464 0.21979 0.10613 -0.051198 0.34821 0.11546 -0.1464 0.26436 0.64377 -0.0079791 -0.022498 -0.069221 0.013042 0.13544
1856 0.56888 0.39289 0.008465 -0.1157 0.012616 0.18037 0.28749 0.2277 0.15858 0.3184 -0.026545 0.38183 0.099227 -0.12486 0.28146 0.64508 0.0017513 -0.049488 -0.050114 0.032565 0.20637
1857 0.53778 0.41829 0.0080628 -0.1114 0.14307 0.16985 0.34974 0.20692 0.15155 0.40177 -0.035756 0.39815 0.099051 -0.11027 0.40589 0.59644 0.00065525 -0.035015 -0.049308 0.031575 0.14067
1858 0.46178 0.39304 0.009087 -0.10503 0.25198 0.20473 0.35443 0.22272 0.15449 0.45971 -0.035983 0.38561 0.093502 -0.13509 0.4343 0.60959 -0.0045166 0.0021161 -0.035462 0.030126 0.16398
1859 0.38435 0.32916 -0.0078438 -0.12642 0.29699 0.14344 0.49343 0.19615 0.11337 0.44264 -0.051226 0.30734 0.071268 -0.13721 0.43942 0.56389 -0.01185 -0.0041088 -0.047033 0.031198 0.12742
1860 0.35891 0.34641 0.011078 -0.10932 0.24439 0.14836 0.56206 0.20642 0.14212 0.42638 -0.010212 0.31215 0.076928 -0.13592 0.45453 0.64539 0.0016315 0.098265 -0.040792 0.030032 0.17393
1861 0.35136 0.38383 0.010299 -0.099456 0.33157 0.1398 0.54864 0.20388 0.12098 0.32221 -0.030453 0.251 0.094769 -0.1132 0.41387 0.70357 -0.0019318 0.12756 -0.044197 0.023223 0.11547
1862 0.33968 0.55101 0.00082026 -0.099613 0.33855 0.11999 0.57345 0.19287 0.12532 0.22144 -0.03708 0.2197 0.067059 -0.10982 0.37043 0.71403 -0.0073295 0.15615 -0.05808 0.013952 0.08819
1863 0.31663 0.57752 -0.010342 -0.12162 0.45489 0.10662 0.46354 0.18383 0.096256 0.1651 -0.057675 0.19895 0.08573 -0.13069 0.30187 0.62421 -0.022455 0.16273 -0.065552 -0.01893 0.061672
1864 0.31382 0.56413 -0.011603 -0.10972 0.37065 0.088969 0.34478 0.16164 0.081346 0.14004 -0.059642 0.18079 0.021873 -0.14765 0.24781 0.67479 -0.03418 0.17146 -0.058597 -0.0014638 0.055444
1865 0.33871 0.62506 0.0076629 -0.10134 0.36276 0.11458 0.32193 0.18367 0.14071 0.14995 -0.044958 0.20979 0.074069 -0.1218 0.26979 0.72769 -0.027147 0.21779 -0.028762 0.0040982 0.044983
1866 0.37625 0.59964 -0.023907 -0.11767 0.19356 0.087002 0.28727 0.16461 0.2487 0.13609 -0.063614 0.19026 0.048411 -0.13523 0.24653 0.72358 -0.051411 0.23738 -0.04249 0.0061018 0.068773
1867 0.53485 0.59549 -0.010521 -0.11449 0.09984 0.091031 0.3013 0.15788 0.35825 0.163 -0.060418 0.18936 0.051098 -0.14791 0.2501 0.70525 -0.037335 0.18911 -0.059405 -0.0042299 0.038654
1868 0.5762 0.59726 -0.021765 -0.11737 0.079909 0.086657 0.28169 0.14745 0.3955 0.12208 -0.063823 0.20844 0.052556 -0.12921 0.24311 0.76223 -0.05191 0.20252 -0.028919 0.11518 0.082131
1869 0.53677 0.58893 -0.045576 -0.14889 0.041509 0.044612 0.27151 0.13213 0.42656 0.10083 -0.091745 0.21173 0.0070237 -0.1505 0.2875 0.68802 -0.057552 0.18581 -0.061911 0.13777 0.047775
1870 0.50326 0.63019 -0.024384 -0.14449 0.042275 0.054704 0.32152 0.11208 0.40334 0.13 -0.078455 0.2498 0.025328 -0.13028 0.39038 0.66675 -0.039212 0.1766 -0.032389 0.16372 0.060653
1871 0.39344 0.56791 -0.053284 -0.15285 0.024525 0.051965 0.34162 0.11519 0.44418 0.12069 -0.082724 0.23657 0.003364 -0.15731 0.37804 0.65503 -0.057073 0.16287 -0.052399 0.15046 0.069549
1872 0.32842 0.59393 -0.041085 -0.15671 0.033151 0.055172 0.33264 0.10442 0.46387 0.1977 -0.069369 0.24849 0.0087195 -0.14021 0.40942 0.60361 -0.077035 0.18726 -0.034828 0.16644 0.085845
1873 0.3257 0.61048 -0.038594 -0.12676 0.14706 0.054357 0.32446 0.12176 0.53213 0.40272 -0.057441 0.19587 0.018179 -0.14852 0.35711 0.58704 -0.060714 0.19718 -0.045255 0.10093 0.059343
1874 0.30418 0.61843 -0.041177 -0.14487 0.24152 0.027835 0.29979 0.099621 0.48324 0.42315 -0.069914 0.16122 -0.016302 -0.17365 0.28701 0.5853 -0.070912 0.17022 -0.067855 0.041371 0.042372
1875 0.30804 0.68779 -0.030555 -0.13888 0.38678 0.040393 0.27552 0.12176 0.52233 0.43815 -0.05701 0.16212 0.0066011 -0.16348 0.25337 0.57645 -0.060678 0.21813 -0.051014 0.045708 0.014533
1876 0.31017 0.67844 -0.022953 -0.098504 0.42015 0.052356 0.24858 0.11669 0.57042 0.4564 -0.053824 0.15693 0.03551 -0.12414 0.26838 0.66565 -0.022139 0.33388 -0.033054 0.049354 0.05878
1877 0.31174 0.66095 -0.012857 -0.10482 0.45303 0.042448 0.20967 0.12173 0.55816 0.33155 -0.060083 0.13699 0.0035623 -0.11873 0.26224 0.73841 -0.032151 0.4213 -0.038966 0.050612 0.09186
1878 0.29812 0.59373 -0.037536 -0.13067 0.49006 0.0042389 0.17874 0.10306 0.59772 0.23128 -0.094613 0.12312 -0.018612 -0.13688 0.22798 0.76891 0.29433 0.43192 -0.058187 0.017868 0.032915
1879 0.28738 0.55057 -0.055966 -0.15409 0.44543 -0.02852 0.14025 0.075633 0.56234 0.15511 -0.097706 0.090422 -0.016676 -0.17392 0.18661 0.7386 0.43864 0.4101 -0.085085 0.0055557 -0.014436
1880 0.31944 0.533 -0.056654 -0.14885 0.40047 -0.016836 0.14066 0.068156 0.53818 0.15201 -0.096563 0.1038 -0.057683 -0.14965 0.21032 0.77235 0.52647 0.42713 -0.064585 0.018672 0.014127
1881 0.33995 0.57761 -0.052061 -0.14501 0.42045 -0.0035503 0.15293 0.091702 0.59651 0.13713 -0.083633 0.098028 -0.012884 -0.13603 0.2127 0.73712 0.51801 0.38014 -0.060734 0.0055337 -0.0065242
1882 0.43451 0.64663 -0.051463 -0.14161 0.36704 -0.010262 0.14294 0.07541 0.57733 0.14988 -0.088863 0.087668 -0.027418 -0.15518 0.19874 0.7451 0.54447 0.3548 -0.058972 0.0098139 0.0082346
1883 0.48365 0.70346 -0.059502 -0.1589 0.24383 -0.016564 0.10934 0.06279 0.54356 0.11515 -0.083254 0.06458 -0.023722 -0.15086 0.19528 0.69708 0.56449 0.24201 -0.067592 -0.0030474 -0.0052308
1884 0.47272 0.6555 -0.064406 -0.15451 0.18225 -0.038546 0.076702 0.049501 0.54363 0.10791 -0.11905 0.069508 -0.033171 -0.17119 0.16976 0.66638 0.55004 0.20645 -0.087426 -0.009823 0.0074462
1885 0.46583 0.55303 -0.05267 -0.15399 0.18008 -0.022904 0.11363 0.058872 0.59304 0.11636 -0.091967 0.080306 -0.001007 -0.15039 0.18167 0.61008 0.31029 0.18035 -0.066978 -0.0036821 0.028727
1886 0.36712 0.47248 -0.064319 -0.14564 0.13605 -0.027871 0.098208 0.049923 0.60487 0.1278 -0.097453 0.058874 -0.028644 -0.14528 0.16318 0.58096 0.22104 0.194 -0.072391 5.7431e-05 -0.0065366
1887 0.29258 0.42274 -0.063321 -0.16275 0.13411 -0.040752 0.070085 0.034698 0.603 0.10583 -0.10528 0.061502 -0.034444 -0.17211 0.1645 0.49336 0.16935 0.19324 -0.085228 -0.025045 -0.015737
1888 0.27956 0.40704 -0.062098 -0.16336 0.37931 -0.034393 0.08848 0.032706 0.61245 0.10613 -0.11329 0.036859 -0.03892 -0.14251 0.16759 0.49251 0.13641 0.24845 -0.082685 -0.02014 -0.0061255
1889 0.27048 0.35816 -0.059191 -0.15047 0.49473 -0.050358 0.061653 0.036603 0.60625 0.11089 -0.12565 0.018356 -0.046564 -0.17961 0.15427 0.4143 0.14833 0.29001 -0.084068 -0.016888 -0.0024978
1890 0.25463 0.37093 -0.089152 -0.1669 0.49676 -0.066274 0.048293 0.030957 0.58205 0.082037 -0.1016 0.022569 -0.03479 -0.14373 0.13346 0.4464 0.10753 0.34658 -0.08817 -0.021546 -0.034704
1891 0.24141 0.36575 -0.073399 -0.15985 0.57553 -0.05615 0.038603 0.019797 0.54844 0.09089 -0.12521 0.039069 -0.046382 -0.16564 0.14552 0.42755 0.1078 0.41316 -0.079893 0.00085999 -0.02772
1892 0.26785 0.37788 -0.065439 -0.14242 0.62109 -0.037903 0.060371 0.036546 0.59024 0.11199 -0.092211 0.038992 -0.06558 -0.14165 0.15955 0.46599 0.14598 0.48178 0.045008 0.14213 0.060492
1893 0.24811 0.35668 -0.065204 -0.15564 0.59553 -0.05946 0.056072 0.034859 0.55829 0.10447 -0.10009 0.05003 -0.057691 -0.13976 0.14556 0.4472 0.10578 0.45264 0.10235 0.19283 0.0022663
1894 0.24832 0.3858 -0.057138 -0.13427 0.65203 -0.03188 0.037218 0.045876 0.57635 0.10662 -0.09539 0.03586 -0.066313 -0.10752 0.16796 0.40217 0.10398 0.47206 0.16283 0.17983 0.051326
1895 0.25963 0.34228 -0.076329 -0.14893 0.6124 -0.058546 0.037224 0.0271 0.57735 0.088406 -0.11381 0.014088 -0.093149 -0.1434 0.1369 0.35629 0.065268 0.43621 0.16818 0.20587 -0.0013558
1896 0.23646 0.30567 -0.096647 -0.15951 0.62644 -0.089628 0.011643 0.013764 0.57344 0.065301 -0.11832 -0.0016591 -0.096084 -0.16279 0.10957 0.35827 0.14042 0.42321 0.12218 0.11158 0.037554
1897 0.26193 0.34014 -0.077755 -0.1365 0.71043 -0.048531 0.03127 0.027817 0.617 0.075212 -0.099688 0.020087 -0.071899 -0.13745 0.13769 0.40338 0.39212 0.42794 0.17576 0.12087 0.077945
1898 0.22051 0.30796 -0.098988 -0.1564 0.64784 -0.086669 0.0088612 0.0033444 0.5347 0.054677 -0.11972 -0.017592 -0.10861 -0.14962 0.10501 0.29809 0.43664 0.33257 0.10808 0.092356 0.08
1899 0.20878 0.28871 -0.080855 0.022368 0.71824 -0.075344 -0.013541 0.010424 0.44843 0.036393 -0.12453 -0.0046395 -0.098021 -0.16426 0.096368 0.34969 0.52505 0.26285 0.076037 0.077524 0.12623
1900 0.20738 0.28698 -0.081702 0.10757 0.72949 -0.090863 -0.0090492 0.015438 0.40455 0.043797 -0.11453 -0.010961 -0.086582 -0.14333 0.10423 0.33084 0.50954 0.24446 0.041568 0.065607 0.096279
1901 0.18819 0.25562 -0.089923 0.097281 0.66354 -0.089391 -0.018999 -0.0067902 0.36239 0.022376 -0.13164 -0.035604 -0.075719 -0.14619 0.070667 0.317 0.5894 0.21218 -0.0077785 0.052276 0.10348
1902 0.20806 0.26589 -0.086069 0.14624 0.67177 -0.099104 -0.022579 -0.0074497 0.37822 0.036714 -0.11077 -0.030288 -0.097167 -0.16583 0.094366 0.36265 0.60384 0.21847 -0.005421 0.070862 0.12867
1903 0.19739 0.26046 -0.078534 0.14696 0.72522 -0.091409 -0.015383 -0.0047391 0.36764 0.040728 -0.11574 -0.0024458 -0.11176 -0.16758 0.085 0.30052 0.56966 0.20624 -0.00099391 0.045805 0.12133
1904 0.17578 0.23341 0.019125 0.18628 0.69285 -0.10187 -0.039429 -0.019687 0.34341 0.010833 -0.12822 -0.040558 -0.12212 -0.13859 0.068534 0.29132 0.61144 0.18833 -0.011525 0.020048 0.023839
1905 0.17572 0.25344 0.25081 0.142 0.77032 -0.087829 -0.031952 -0.014709 0.34443 0.019176 -0.13842 -0.044013 -0.10316 -0.14976 0.086681 0.31251 0.66335 0.20056 -0.0096725 0.018824 0.032163
1906 0.18568 0.26327 0.31418 0.10593 0.75161 -0.072441 -0.032986 0.019673 0.35131 0.040313 -0.10291 -0.019308 -0.092443 -0.14038 0.081081 0.25174 0.51644 0.28038 0.095264 0.018484 0.030854
1907 0.16713 0.24433 0.32043 0.032401 0.64747 -0.10197 -0.027583 -0.0016682 0.33228 0.01227 -0.10822 -0.035252 -0.11534 -0.14082 0.097177 0.2966 0.56994 0.401 0.17926 0.058121 0.0099074
1908 0.15614 0.2116 0.10375 -0.012801 0.51937 -0.0929 -0.051523 -0.020963 0.3017 0.0020977 -0.13483 -0.046251 -0.11573 -0.15588 0.076171 0.23944 0.55726 0.39226 0.19227 0.032694 0.009668
1909 0.14431 0.21676 0.018531 -0.030225 0.44375 -0.10039 -0.053741 -0.012908 0.30672 -0.0067022 -0.12023 -0.049068 -0.12061 -0.15781 0.085 0.28811 0.61297 0.43037 0.23077 0.051587 -0.016791
1910 0.1561 0.20842 -0.016678 -0.061351 0.41481 -0.10148 -0.05068 -0.016978 0.31774 -0.012796 -0.13475 -0.059275 -0.11045 -0.14573 0.079123 0.24055 0.55931 0.42467 0.20872 0.02677 0.051486
1911 0.1523 0.19652 -0.029365 -0.060234 0.38885 -0.10994 -0.06053 -0.0092182 0.30607 -0.0061286 -0.13155 -0.052193 -0.10348 -0.16358 0.076628 0.20919 0.50449 0.42795 0.22068 0.033615 0.012846
1912 0.1343 0.17988 -0.03 -0.062007 0.3756 -0.12642 -0.072072 -0.045153 0.2575 -0.022929 -0.12791 -0.072716 -0.11051 -0.16318 0.074249 0.23434 0.52394 0.49183 0.20901 0.028985 0.018354
1913 0.12331 0.16161 -0.041654 -0.054577 0.36709 -0.11926 -0.068394 -0.02482 0.25731 -0.011416 -0.12287 -0.069167 -0.11581 -0.15639 0.06121 0.2169 0.55503 0.51578 0.21604 0.020804 0.012582
1914 0.11436 0.17443 -0.01972 0.12538 0.35812 -0.1159 -0.072994 -0.019161 0.26932 -0.020661 -0.1036 -0.057605 -0.1275 -0.14063 0.054737 0.21224 0.5951 0.47184 0.25212 0.03573 0.027499
1915 0.13295 0.17918 -0.032046 0.27422 0.391 -0.10586 -0.055773 -0.019246 0.28167 -0.015456 -0.11366 -0.05529 -0.11605 -0.15023 0.060861 0.22962 0.64802 0.43012 0.27714 0.055862 -0.0026435
1916 0.12854 0.18175 -0.013286 0.30584 0.37555 -0.10587 -0.071164 -0.014632 0.2593 -0.0047126 -0.12279 -0.081112 -0.10309 -0.1437 0.075921 0.1924 0.71064 0.39697 0.31385 0.056261 0.025631
1917 0.11082 0.15513 -0.044601 0.30781 0.54381 -0.12319 -0.073723 -0.014122 0.24619 -0.030008 -0.12872 -0.080989 -0.14032 -0.14581 0.04029 0.17413 0.66503 0.32291 0.28742 0.013717 0.0043652
1918 0.11518 0.1749 -0.035288 0.3683 0.60069 -0.10594 -0.070289 -0.00585 0.24074 -0.0087935 -0.12326 -0.074121 -0.12442 -0.14793 0.036509 0.18389 0.6317 0.28696 0.28766 0.024849 0.0029864
1919 0.083433 0.12421 -0.046233 0.33081 0.55066 -0.14005 -0.080143 -0.033181 0.20689 -0.043228 -0.14323 -0.10328 -0.13527 -0.16055 0.020334 0.14004 0.44596 0.20896 0.26212 -0.0018854 -0.049083
1920 0.072215 0.12775 -0.061831 0.36299 0.44272 -0.13856 -0.086155 -0.025705 0.19059 -0.032381 -0.14668 -0.09905 -0.11068 -0.1561 0.015955 0.13806 0.38676 0.20881 0.29924 0.0038212 0.0014178
1921 0.095092 0.12545 -0.033852 0.40246 0.38062 -0.13167 -0.076494 -0.027422 0.22005 -0.037199 -0.12097 -0.087778 -0.1221 -0.11047 0.038427 0.1096 0.35893 0.19549 0.3198 0.018893 0.030051
1922 0.095619 0.11254 -0.052595 0.40459 0.32679 -0.12364 -0.091163 -0.0099676 0.20614 -0.046485 -0.13257 -0.070914 -0.12434 -0.12632 0.026905 0.14953 0.36647 0.20726 0.32877 0.0078775 -0.046065
1923 0.076514 0.12156 -0.027736 0.42908 0.31773 -0.12824 -0.059914 0.0015896 0.22823 -0.032254 -0.12249 -0.080895 -0.097595 -0.11189 0.037998 0.15909 0.51967 0.20471 0.34855 0.019875 -0.038576
1924 0.092051 0.11892 -0.055662 0.40914 0.28363 -0.13518 -0.099503 -0.028891 0.20015 -0.040773 -0.13191 -0.093112 -0.13316 -0.11289 0.015045 0.12123 0.5926 0.20097 0.32239 0.0029792 -0.062983
1925 0.047341 0.081728 -0.059378 0.43598 0.26058 -0.17008 -0.11515 -0.058242 0.16587 -0.068082 -0.15546 -0.10721 -0.15475 -0.097835 0.0011906 0.092288 0.5879 0.1677 0.27551 -0.011114 -0.051171
1926 0.060402 0.073656 -0.070596 0.41536 0.24256 -0.15544 -0.10433 -0.045129 0.16353 -0.060946 -0.14579 -0.10028 -0.16309 -0.094281 -0.018277 0.084639 0.51647 0.15934 0.27171 -0.020626 -0.070521
1927 0.054338 0.083467 -0.044448 0.49002 0.24018 -0.16397 -0.11437 -0.049539 0.16507 -0.042933 -0.13386 -0.10952 -0.1458 -0.065185 0.0041974 0.12218 0.42254 0.15842 0.31784 0.0031159 -0.076908
1928 0.029401 0.079325 -0.035581 0.49548 0.24906 -0.15153 -0.11401 -0.051659 0.16421 -0.047566 -0.15368 -0.12474 -0.1242 -0.035576 0.022642 0.1421 0.36219 0.16102 0.34457 0.013693 -0.039038
1929 0.044614 0.082671 0.18336 0.51092 0.25247 -0.15621 -0.12457 -0.037596 0.13522 -0.049414 -0.17069 -0.11427 -0.14281 -0.052342 0.01928 0.10567 0.33904 0.16964 0.3399 -0.0026013 -0.066469
1930 0.066631 0.1157 0.34469 0.5191 0.2628 -0.12392 -0.096709 -0.028534 0.16189 -0.025378 -0.12945 -0.10599 -0.13867 -0.069937 0.027534 0.10718 0.3126 0.16433 0.3505 0.0064321 -0.019498
1931 0.057673 0.088194 0.39605 0.51723 0.23454 -0.14901 -0.10495 -0.022941 0.17709 -0.025331 -0.13666 -0.11618 -0.13597 -0.098758 0.019545 0.058907 0.30938 0.13574 0.3393 0.013897 -0.024604
1932 0.03889 0.063453 0.35252 0.57514 0.20525 -0.16879 -0.12028 -0.05379 0.13098 -0.060423 -0.15251 -0.1295 -0.17455 -0.13002 -0.015643 0.040052 0.28912 0.11397 0.31772 -0.024578 -0.051715
1933 0.020979 0.081797 0.29719 0.57108 0.21131 -0.18211 -0.10879 -0.034297 0.1365 -0.05171 -0.1559 -0.13315 -0.14671 -0.097546 -0.0017274 0.083759 0.29015 0.10183 0.31973 -0.024298 -0.012921
1934 0.039956 0.072818 0.1558 0.58189 0.20411 -0.14264 -0.11326 -0.042471 0.14511 -0.043785 -0.13096 -0.10288 -0.16161 -0.10613 0.017934 0.052007 0.26812 0.11879 0.3482 0.011351 -0.078045
1935 0.037136 0.066515 0.078468 0.58221 0.18954 -0.14902 -0.13112 -0.060255 0.1195 -0.084115 -0.15381 -0.12928 -0.15945 -0.1046 -0.014699 0.043496 0.27381 0.10713 0.33994 -0.0065362 -0.070702
1936 0.055519 0.074956 0.05747 0.58105 0.19676 -0.14505 -0.096428 -0.024008 0.13647 -0.031842 -0.1215 -0.092911 -0.11832 -0.089064 0.0038911 0.053155 0.25848 0.11034 0.36907 -0.0045737 -0.045534
1937 0.032353 0.061541 0.050384 0.59543 0.18823 -0.14731 -0.13004 -0.037695 0.13426 -0.067589 -0.13616 -0.11552 -0.14827 -0.10053 0.0023799 -0.0017564 0.27834 0.10471 0.34962 -0.0061396 -0.04146
1938 0.020555 0.057753 0.046528 0.62928 0.18317 -0.13796 -0.11335 -0.059883 0.10402 -0.065486 -0.15446 -0.12499 -0.13961 -0.089879 -0.012726 0.0785 0.2669 0.09036 0.33493 -0.0050906 -0.034885
1939 -0.00065248 0.023199 0.061529 0.61992 0.13068 -0.17547 -0.15076 -0.06767 0.09037 -0.06019 -0.15661 -0.15169 -0.17127 -0.13393 -0.027357 0.010694 0.20815 0.05815 0.28239 -0.030805 -0.092864
1940 0.027029 0.054087 0.31338 0.63851 0.18452 -0.13724 -0.12347 -0.046472 0.12958 -0.048366 -0.14162 -0.11941 -0.14324 -0.10079 -0.0028555 0.026158 0.25473 0.073077 0.29562 0.0057879 -0.057708
1941 0.014049 0.020489 0.43899 0.64699 0.15827 -0.18112 -0.14519 -0.068359 0.099056 -0.075337 -0.14971 -0.12886 -0.18188 -0.12626 -0.022914 0.00094114 0.22994 0.060949 0.25558 -0.018233 -0.024857
1942 0.019744 0.03974 0.4577 0.6738 0.22012 -0.15106 -0.14713 -0.059024 0.083652 -0.08941 -0.14135 -0.14307 -0.14466 -0.097556 -0.03329 -0.0086256 0.21318 0.031228 0.25922 -0.029734 -0.085784
1943 0.012634 0.055143 0.49208 0.65372 0.31447 -0.13284 -0.13835 -0.048815 0.09048 -0.071678 -0.12649 -0.11382 -0.15752 -0.11176 -0.0081486 0.013166 0.23837 0.0614 0.25244 -0.0082475 -0.052811
1944 -0.0083809 0.033879 0.40861 0.67469 0.35127 -0.163 -0.13605 -0.069202 0.076918 -0.090968 -0.15085 -0.15768 -0.15846 -0.1212 -0.03734 -0.0028258 0.20325 0.025104 0.21164 -0.029171 -0.057091
1945 0.014122 0.031672 0.25782 0.63983 0.31372 -0.1723 -0.119 -0.050235 0.083971 -0.085968 -0.14051 -0.14608 -0.1602 -0.10451 -0.030469 0.029555 0.21861 0.046299 0.22293 -0.01411 -0.027209
1946 0.0087402 0.008092 0.14249 0.62945 0.23126 -0.17093 -0.1334 -0.076446 0.087597 -0.095243 -0.15796 -0.15558 -0.15606 -0.077373 -0.058047 -0.016161 0.17033 0.017577 0.21477 -0.044514 -0.087314
1947 -0.021477 -0.001265 0.10909 0.6389 0.15581 -0.17266 -0.14769 -0.062043 0.039199 -0.10488 -0.15359 -0.16135 -0.16594 0.0066663 -0.035338 -0.0027123 0.17763 0.012784 0.22145 -0.013383 -0.075167
1948 -0.018564 -0.015203 0.10779 0.64468 0.10901 -0.18841 -0.15196 -0.055987 0.05349 -0.095603 -0.15858 -0.15191 0.13205 0.071179 -0.051178 -0.0061613 0.17048 0.017588 0.20641 -0.016483 -0.08885
1949 0.021546 0.021853 0.11629 0.6453 0.14439 -0.14177 -0.12002 -0.022663 0.097149 -0.067635 -0.1318 -0.14386 0.26719 0.11551 -0.013961 0.022416 0.16483 0.02925 0.24261 0.0017607 -0.027739
1950 -0.01683 -0.018913 0.10653 0.56813 0.099282 -0.17234 -0.15603 -0.054085 0.054617 -0.093683 -0.14292 -0.16106 0.24618 -0.0011528 -0.054232 -0.020653 0.16247 0.0091995 0.29225 -0.001664 -0.084436
1951 -0.0074953 -0.011613 0.36225 0.56522 0.086817 -0.1874 -0.14311 -0.069306 0.048685 -0.09888 -0.15738 -0.15799 0.28591 -0.05027 -0.042748 -0.039181 0.17068 0.0039451 0.303 -0.0050579 -0.098167
1952 0.014231 0.029124 0.53259 0.6597 0.12292 -0.15869 -0.073032 -0.024609 0.073138 -0.075016 -0.13618 -0.14539 0.41237 -0.032606 -0.0073164 0.036484 0.18983 0.021812 0.32347 0.02706 -0.030587
1953 -0.01098 0.0071504 0.50728 0.56909 0.10477 -0.15945 0.22302 -0.030102 0.05875 -0.090353 -0.14031 -0.16113 0.35374 -0.059045 -0.026248 -0.029057 0.14542 0.019221 0.30335 -0.019151 -0.084427
1954 -0.0081139 0.003095 0.51128 0.57249 0.095973 -0.15856 0.31852 -0.033458 0.06791 -0.097563 -0.13754 -0.15542 0.26846 -0.082455 -0.036978 -0.041351 0.15387 0.021313 0.22486 -0.020205 -0.036161
1955 -0.03002 0.01132 0.49568 0.56957 0.082552 -0.16357 0.34884 0.062782 0.050003 -0.10763 -0.14193 -0.16886 0.12367 -0.051607 -0.045465 -0.028261 0.11009 -0.020954 0.17669 -0.046688 -0.074256
1956 -0.012018 -0.00087935 0.41748 0.61884 0.09428 -0.18293 0.36869 0.311 0.08706 -0.095634 -0.13447 -0.16494 0.048642 -0.063431 -0.04158 -0.028511 0.15477 -0.011369 0.17904 -0.041935 -0.076621
1957 -0.007383 -0.0024091 0.53296 0.61749 0.11404 -0.14578 0.40736 0.34428 0.057572 -0.090362 -0.1079 -0.16936 0.0063889 -0.062471 -0.037126 -0.060926 0.12487 -0.016195 0.17207 -0.041002 -0.078253
1958 0.00014372 0.0050189 0.56557 0.63081 0.10979 -0.15122 0.44277 0.40924 0.067774 -0.084244 -0.084815 -0.14487 0.016759 -0.061016 -0.0049779 -0.034196 0.12666 -0.0088161 0.17947 -0.030887 -0.0642
1959 -0.0094908 -0.0018099 0.53928 0.58993 0.093656 -0.15659 0.41607 0.37106 0.078077 -0.082952 -0.083284 -0.16359 0.0053158 -0.070588 -0.037099 -0.049481 0.11239 -0.0077638 0.16446 -0.030965 -0.032748
1960 -0.011496 -0.017432 0.56633 0.5491 0.10198 -0.16565 0.25659 0.38736 0.052466 -0.096318 -0.042695 -0.16421 -0.017421 -0.066353 -0.050603 -0.028547 0.071074 -0.044558 0.14907 -0.052327 -0.10414
1961 -0.032538 -0.022922 0.51057 0.51523 0.13415 -0.17529 0.12526 0.2777 0.036305 -0.089335 -0.0373 -0.1541 -0.053298 -0.085129 -0.060781 -0.071872 0.081891 -0.032696 0.14698 -0.059992 -0.10293
1962 -0.035565 -0.031387 0.51183 0.59311 0.216 -0.18347 0.058894 0.13 0.02383 -0.10525 -0.038621 -0.18403 -0.061335 0.014196 -0.041539 -0.059911 0.10057 -0.053394 0.14691 -0.037631 -0.084027
1963 -0.033961 -0.017271 0.60433 0.61765 0.27488 -0.16735 0.042873 0.083991 0.029977 -0.10058 -0.043065 -0.17789 -0.037103 0.076292 -0.041876 -0.0067808 0.12191 -0.020315 0.16633 -0.040933 -0.050904
1964 -0.039018 -0.017446 0.63554 0.64799 0.29504 -0.17164 0.026207 0.050324 0.020628 -0.11017 -0.075151 -0.1852 -0.046554 0.12432 -0.041029 -0.043939 0.1146 -0.023313 0.17596 -0.039261 -0.0606
1965 -0.01977 -0.036752 0.54111 0.53335 0.33944 -0.17743 0.033875 0.051487 0.024683 -0.10147 -0.094244 -0.16056 -0.066477 0.10861 -0.057096 -0.026075 0.097165 -0.033836 0.15914 -0.036093 -0.065312
1966 -0.032531 -0.028475 0.45835 0.46321 0.27535 -0.16699 0.14243 0.055431 0.026193 -0.087071 -0.075233 -0.17169 -0.050286 0.076431 -0.043197 -0.023907 0.085611 -0.04004 0.14914 -0.038745 -0.054343
1967 -0.044715 -0.047962 0.40635 0.41396 0.13828 -0.18682 0.34008 0.043772 0.030048 -0.094468 -0.08398 -0.14932 -0.052368 0.048437 -0.04342 -0.037222 0.080552 -0.068289 0.13152 -0.032413 -0.081972
1968 -0.059951 -0.054476 0.36712 0.34731 0.08768 -0.19608 0.43215 0.029483 -0.0095607 -0.11292 -0.10535 -0.18601 -0.070215 -0.0095358 -0.052291 -0.052118 0.062854 -0.057957 0.11248 -0.05736 -0.077042
1969 -0.019653 -0.018979 0.55562 0.38734 0.12127 -0.16301 0.45408 0.077512 0.03943 -0.076725 -0.086564 -0.17464 -0.041418 0.012182 -0.032017 -0.027541 0.095725 -0.046444 0.13613 -0.027369 -0.066662
1970 -0.052232 -0.042495 0.65642 0.38113 0.093352 -0.19571 0.44144 0.0076263 0.0061394 -0.10458 -0.12913 -0.17695 -0.068157 0.0035154 -0.051244 -0.074244 0.066709 -0.082695 0.10553 0.033044 -0.0062003
1971 -0.048513 -0.028229 0.6725 0.40473 0.094538 -0.17096 0.51941 0.020968 0.002951 -0.10574 -0.11799 -0.18419 -0.061689 -0.0061331 -0.043018 -0.055295 0.065773 -0.070193 0.12583 0.13102 -0.055933
1972 -0.051274 -0.050881 0.61045 0.36351 0.069169 -0.1791 0.48362 0.019055 -0.010887 -0.12003 -0.12158 -0.20263 -0.087183 -0.0094865 -0.06726 -0.074608 0.056908 -0.07317 0.10405 0.11514 -0.094461
1973 -0.0598 -0.037562 0.44189 0.41129 0.055416 -0.18679 0.52931 0.010493 -0.0082353 -0.10645 -0.087519 -0.17017 -0.07465 0.001772 -0.057359 -0.07041 0.046147 -0.062128 0.10864 0.025691 -0.10825
1974 -0.068999 -0.069326 0.36286 0.50078 0.036393 -0.18798 0.49939 -0.012581 -0.024039 -0.13832 -0.097384 -0.18616 -0.097959 0.050969 -0.087028 -0.12201 0.041343 -0.09334 0.10935 -0.039701 -0.10945
1975 -0.061739 -0.081381 0.34967 0.51084 0.028113 -0.2065 0.53798 -0.02664 -0.021395 -0.12167 -0.074064 -0.19849 -0.079565 0.1746 -0.06282 -0.080987 0.063877 -0.077505 0.098904 -0.03568 -0.062286
1976 -0.050191 -0.066427 0.33868 0.44062 0.051476 -0.18919 0.57108 0.0097197 -0.0096155 -0.12266 -0.043254 -0.17825 -0.080689 0.21281 -0.063956 -0.065048 0.028568 -0.071651 0.10273 -0.043348 -0.079436
1977 -0.040514 -0.068212 0.36315 0.38831 0.03274 -0.18421 0.58876 -0.0012665 -0.0097054 -0.095721 -0.0033015 -0.16029 -0.07096 0.22038 -0.06107 -0.085233 0.037083 -0.082339 0.10265 -0.029322 -0.055976
1978 -0.062031 -0.071129 0.35883 0.33599 0.030133 -0.1975 0.5896 -0.013515 -0.036271 -0.11723 -0.0049581 -0.19216 -0.093249 0.2405 -0.059804 -0.10553 0.052931 -0.10036 0.082973 -0.052252 -0.10385
1979 -0.053491 -0.067791 0.62372 0.33115 0.047877 -0.17448 0.6512 0.0049066 -0.0079289 -0.097946 0.061747 -0.16933 -0.1044 0.21831 -0.060225 -0.097655 0.068245 -0.077083 0.085433 -0.047755 -0.10493
1980 -0.04371 -0.057481 0.64494 0.31821 0.040369 -0.18774 0.63134 0.0041997 -0.0087418 -0.097684 0.066757 -0.1588 -0.079337 0.20376 -0.059435 -0.11893 0.051817 -0.073661 0.081471 -0.042827 -0.096908
1981 -0.067963 -0.077454 0.51542 0.27905 -0.0035794 -0.21054 0.5886 -0.018899 -0.026035 -0.098198 0.047936 -0.18661 -0.10904 0.1717 -0.080194 -0.10513 0.032719 -0.094137 0.065693 -0.062639 -0.10604
1982 -0.070938 -0.092469 0.40442 0.29215 0.0067888 -0.20202 0.58224 -0.031846 -0.025841 -0.12018 0.022613 -0.18478 -0.11265 0.14668 -0.084247 -0.091437 0.0049908 -0.11408 0.057817 -0.071598 -0.11575
1983 -0.058897 -0.061812 0.36232 0.29262 0.012882 -0.20318 0.63433 -0.0047714 -0.024895 -0.11053 0.024518 -0.16055 -0.10973 0.17829 -0.052087 -0.097961 0.03113 -0.10214 0.053006 -0.040244 -0.061438
1984 -0.063301 -0.079287 0.35956 0.2857 0.0088142 -0.18172 0.61726 0.00061395 -0.03904 -0.10391 -0.0051128 -0.17925 -0.092435 0.19846 -0.049534 -0.09387 0.061171 -0.060375 0.075683 -0.045266 -0.073716
1985 -0.067333 -0.069408 0.35441 0.28423 -0.0016087 -0.20055 0.64102 -0.0093152 -0.029185 -0.10075 -0.016235 -0.17525 -0.10539 0.21634 -0.045907 -0.042961 0.37093 -0.071921 0.077215 -0.055557 -0.086848
1986 -0.061572 -0.081789 0.34241 0.27371 -0.015165 -0.19732 0.65425 0.0067625 -0.005427 -0.089926 -0.0019208 -0.16408 -0.12887 0.30892 -0.065969 -0.077764 0.45119 -0.088354 0.072736 -0.048457 -0.11313
1987 -0.058853 -0.088626 0.30959 0.23542 -0.027601 -0.19339 0.68005 0.01085 -0.031068 -0.10116 -0.020859 -0.19245 -0.11274 0.35359 -0.070538 -0.11486 0.51129 -0.10307 0.041813 -0.07502 -0.12408
1988 -0.06612 -0.082919 0.32626 0.26056 -0.023751 -0.2094 0.68221 -0.010598 -0.022638 -0.012862 -0.014634 -0.20138 -0.14672 0.3525 -0.070177 -0.083465 0.28969 -0.1053 0.063095 -0.075301 -0.10742
1989 -0.083481 -0.089439 0.30097 0.24439 -0.037927 -0.20823 0.65162 0.00073713 -0.010713 0.12664 0.040145 -0.18446 -0.1427 0.32168 -0.072736 -0.10935 0.13711 -0.10798 0.030809 -0.073329 -0.12114
1990 -0.077258 -0.092257 0.31408 0.25507 -0.041387 -0.2059 0.67123 0.016288 -0.012869 0.17551 0.067194 -0.18016 -0.14142 0.31165 -0.063886 -0.071088 0.12907 -0.11247 0.057949 -0.066696 -0.10812
1991 -0.080791 -0.094067 0.2815 0.25391 -0.039172 -0.19532 0.66224 0.061641 -0.023832 0.2475 0.090368 -0.18621 -0.13331 0.27219 -0.073699 -0.092531 0.097499 -0.10095 0.040902 -0.093889 -0.082508
1992 -0.10737 -0.11547 0.25738 0.21074 -0.067685 -0.23432 0.69282 0.17026 -0.048649 0.21592 0.10815 -0.19692 -0.16745 0.22301 -0.10278 -0.12994 0.065345 -0.14275 0.01199 -0.11788 -0.10752
1993 -0.07666 -0.086866 0.2706 0.23117 -0.049335 -0.20777 0.66879 0.34437 -0.024824 0.21756 0.13524 -0.18479 -0.12894 0.22172 -0.088435 -0.10816 0.072692 -0.11409 0.018846 -0.090729 -0.099415
1994 -0.082625 -0.079564 0.26611 0.21627 -0.063531 -0.19229 0.68271 0.36528 -0.024548 0.12774 0.14596 -0.15888 -0.12851 0.25795 -0.067579 -0.12349 0.067898 -0.10943 0.03763 -0.087305 -0.10547
1995 -0.07758 -0.080529 0.2577 0.19057 -0.045089 -0.20612 0.65066 0.38967 -0.026332 0.058086 0.1542 -0.1744 -0.12802 0.24754 -0.062851 -0.09775 0.048939 -0.1146 0.033392 -0.088917 -0.091695
1996 -0.089642 -0.083536 0.25142 0.19995 -0.051071 -0.19217 0.63846 0.43515 -0.030739 0.030156 0.1846 -0.16991 -0.12947 0.27494 -0.06467 -0.11904 0.05762 -0.12338 0.038883 -0.052052 -0.022115
1997 -0.095712 -0.11395 0.22014 0.17086 -0.066237 -0.21489 0.55305 0.43357 -0.032827 0.026216 0.13613 -0.18129 -0.16261 0.32324 -0.074083 -0.13998 0.021115 -0.10959 0.037838 -0.05682 -0.027561
1998 -0.079029 -0.10308 0.22037 0.16641 -0.067375 -0.20159 0.59658 0.38946 -0.034246 -0.0094706 0.12053 -0.20766 -0.16702 0.42547 -0.08618 -0.12291 0.016048 -0.12567 0.032904 -0.042303 0.0072969
1999 -0.10769 -0.12634 0.20114 0.14751 -0.097526 -0.23345 0.56251 0.21134 -0.053845 -0.039427 0.11517 -0.20121 -0.17476 0.37741 -0.094819 -0.15517 0.029966 -0.15199 0.016511 -0.055858 -0.0028089
2000 -0.0812 -0.10509 0.19093 0.15559 -0.085975 -0.21982 0.54571 0.13244 -0.046333 -0.020727 0.13581 -0.20591 -0.17005 0.35869 -0.10313 -0.14357 0.022675 -0.12497 0.033749 -0.043679 -0.030241
2001 -0.10364 -0.13438 0.17626 0.16357 -0.12399 -0.23943 0.47343 0.099287 -0.064791 -0.051229 0.14977 -0.20402 -0.17805 0.32359 -0.11192 -0.13171 -0.0061149 -0.14602 0.0039731 -0.050096 -0.00041123
2002 -0.099207 -0.11714 0.18009 0.18736 -0.109 -0.2179 0.43882 0.091222 -0.062432 -0.035611 0.16872 -0.19736 -0.16291 0.31761 -0.099025 -0.16 -0.009852 -0.11374 -0.00084096 -0.054992 -0.054867
2003 -0.10237 -0.10734 0.18029 0.23626 -0.1212 -0.21894 0.37494 0.10542 -0.063108 0.099074 0.16843 -0.19681 -0.17247 0.30707 -0.10141 -0.1531 -0.014793 -0.16973 0.0020653 -0.084623 -0.051519
2004 -0.094281 -0.11528 0.17086 0.26528 -0.10582 -0.21849 0.32829 0.15288 -0.044132 0.2311 0.18925 -0.20033 -0.1788 0.29151 -0.089284 -0.15066 -0.017063 -0.16158 -0.0064501 -0.082476 -0.055606
2005 -0.070514 -0.081752 0.20389 0.31112 -0.075295 -0.18156 0.38488 0.18311 -0.005262 0.35393 0.21435 -0.17491 -0.15402 0.32878 -0.075529 -0.083899 0.010317 -0.12421 0.030251 -0.054349 -0.034188
2006 -0.092963 -0.084436 0.18104 0.27857 -0.093395 -0.1968 0.34632 0.20662 -0.021542 0.33414 0.21621 -0.175 -0.1592 0.29364 -0.10587 -0.10403 -0.0064851 -0.15699 0.015494 -0.075818 -0.043308
2007 -0.073575 0.012466 0.20392 0.24018 -0.088945 -0.19434 0.35176 0.24915 -0.008041 0.38138 0.24072 -0.1731 -0.15548 0.29845 -0.088331 -0.10482 -0.0133 -0.14658 0.03182 -0.058208 -0.049842
2008 -0.056834 0.049357 0.20172 0.21826 -0.085585 -0.096474 0.35101 0.32507 -0.017394 0.37538 0.25467 -0.16098 -0.14773 0.33063 -0.062931 -0.099033 0.018748 -0.11898 0.02943 -0.066771 -0.030563
2009 -0.073824 0.10337 0.18436 0.18038 -0.084174 0.086648 0.33074 0.46285 -0.019467 0.3333 0.2384 -0.14938 -0.16328 0.4029 -0.019717 -0.11622 0.0044206 -0.12371 0.035386 -0.053419 -0.069472
2010 -0.090066 0.13234 0.18705 0.14833 -0.10685 0.15924 0.32593 0.49399 -0.02054 0.27004 0.2274 -0.16089 -0.18073 0.38707 0.026965 -0.11217 -0.015648 -0.10114 0.02646 -0.073948 -0.051103
2011 -0.087377 0.14999 0.15573 0.1572 -0.1243 0.1995 0.31492 0.47977 0.0035639 0.21419 0.2133 -0.16236 -0.17883 0.39915 0.063482 -0.14968 -0.021224 -0.14654 0.012837 -0.067954 -0.048015
2012 -0.093123 0.060223 0.15401 0.13932 -0.099482 0.30302 0.30324 0.52973 0.070276 0.19281 0.25458 -0.14436 -0.18181 0.40464 0.087096 -0.14305 -0.028818 -0.11302 0.021589 -0.06246 -0.025862
2013 -0.089849 -0.022397 0.13616 0.12865 -0.11365 0.34982 0.29816 0.51558 0.12801 0.16628 0.22609 -0.16777 -0.18618 0.35815 0.11707 -0.12113 -0.029828 -0.11319 0.0221 -0.079815 -0.065273
2014 -0.085698 -0.041886 0.14188 0.13993 -0.1065 0.34552 0.28777 0.40233 0.20296 0.17313 0.26203 -0.15422 -0.18467 0.3243 0.1146 -0.13157 -0.031673 -0.12452 0.020059 -0.072074 -0.042588
2015 -0.099584 -0.068407 0.11008 0.09469 -0.14815 0.25981 0.25427 0.25398 0.1719 0.13208 0.21928 -0.18844 -0.19397 0.25287 0.048948 -0.14931 -0.044687 -0.16248 -0.010142 -0.09888 -0.08034
2016 -0.092451 -0.054045 0.12386 0.10491 -0.12808 0.072327 0.25371 0.19871 0.1797 0.14359 0.2414 -0.17532 -0.18046 0.2593 -0.0067766 -0.13754 0.108 -0.14016 0.012757 -0.080028 -0.061967
2017 -0.08759 -0.060472 0.11464 0.10122 -0.13706 0.00078408 0.23564 0.18934 0.094852 0.3643 0.2431 -0.16268 -0.17594 0.20378 -0.0076696 -0.098052 0.21719 -0.14006 -0.00037998 -0.080314 -0.077408
2018 -0.11263 -0.081258 0.091983 0.080667 -0.14945 -0.045504 0.20189 0.14016 0.036457 0.45228 0.2334 -0.20711 -0.17554 0.19978 -0.055679 -0.12746 0.28154 -0.16716 -0.020279 -0.077292 -0.089922
2019 -0.10047 -0.071499 0.098216 0.08012 -0.14703 -0.049372 0.18327 0.14163 0.025965 0.48868 0.23761 -0.18511 -0.17381 0.17784 -0.03777 -0.12049 0.22634 -0.16894 -0.012693 -0.086028 -0.070717
2020 -0.092982 -0.064711 0.08432 0.067372 -0.1365 -0.060276 0.18 0.14871 0.013209 0.46932 0.23375 -0.17591 -0.1756 0.18774 -0.048669 -0.12896 0.10721 -0.14335 -0.018387 -0.097352 -0.067857
2021 -0.091745 -0.061769 0.08521 0.066068 -0.14703 -0.048342 0.16617 0.12866 0.032553 0.46637 0.23808 -0.18987 -0.17642 0.14925 -0.032947 -0.081135 0.048233 -0.15632 -0.0025911 -0.063517 -0.05604
2022 -0.10673 -0.061944 0.10009 0.061873 -0.13805 -0.059263 0.17563 0.15354 0.024661 0.45049 0.26009 -0.17085 -0.17323 0.18826 0.011379 -0.1384 0.01653 -0.16049 0.0006345 -0.069316 0.01673
2023 -0.086814 -0.054912 0.091684 0.083885 -0.1285 -0.055145 0.17014 0.14716 0.0090424 0.49796 0.28 -0.17515 -0.12271 0.18684 0.073867 -0.1158 0.019902 -0.11573 -0.006412 -0.0668 -0.01997
2024 -0.1044 -0.086589 0.079526 0.046117 -0.15511 -0.069048 0.14353 0.10081 0.012121 0.43018 0.26729 -0.16295 -0.18911 0.19222 0.14707 -0.096817 0.0018363 -0.15796 -0.011624 -0.06322 -0.019179
2025 -0.11686 -0.11203 0.040343 0.017923 -0.17684 -0.10949 0.11901 0.089668 -0.016303 0.41533 0.24964 -0.20283 -0.19969 0.25434 0.11026 -0.12861 -0.032269 -0.15187 -0.027782 -0.07866 -0.083501
2026 -0.10898 -0.060961 0.056495 0.023911 -0.13731 -0.050879 0.13055 0.10402 -0.016283 0.31609 0.24474 -0.1798 -0.16674 0.32939 0.12619 -0.11364 -0.011173 -0.13299 0.0039852 -0.055848 -0.046673
2027 -0.09243 -0.079486 0.048062 0.023273 -0.16814 -0.07684 0.13673 0.10536 -0.01431 0.26761 0.24057 -0.16768 -0.16113 0.3735 0.19166 -0.1336 -0.0097185 -0.1272 -0.011323 -0.049575 -0.036233
2028 -0.091142 -0.094763 0.055731 0.02364 -0.1569 -0.092643 0.1198 0.093681 -0.022494 0.20198 0.22513 -0.19198 -0.16366 0.3728 0.18387 -0.13153 -0.024607 -0.12 0.0096511 -0.010698 -0.016851
2029 -0.095152 -0.080955 0.053184 0.02001 -0.14167 -0.077898 0.10636 0.097308 -0.025448 0.18473 0.22956 -0.1662 -0.17596 0.3023 0.14613 -0.13693 -0.028004 -0.14428 -0.0027 0.015346 0.025253
2030 -0.095299 -0.093301 0.035443 0.00072644 -0.14076 -0.10019 0.11621 0.081852 -0.028117 0.17975 0.21439 -0.17126 -0.20358 0.27521 0.070511 -0.15571 -0.022324 -0.15009 -0.02006 0.10327 0.041101
2031 -0.087548 -0.095057 0.031723 -0.0062055 -0.13994 -0.081149 0.083655 0.069171 -0.042697 0.18813 0.21521 -0.19346 -0.17449 0.21302 0.042537 -0.15394 -0.057197 -0.16816 0.001542 0.20683 0.10271
2032 -0.089719 -0.10124 0.036398 0.022848 -0.13687 -0.10133 0.082303 0.083662 0.017402 0.38211 0.25595 -0.18155 -0.16575 0.17865 0.045774 -0.13888 -0.032792 -0.15766 -0.0027387 0.23845 0.12631
2033 -0.099763 -0.10647 0.020945 0.0014252 -0.15631 -0.098061 0.063844 0.071745 0.0022741 0.50458 0.28166 -0.17457 -0.1588 0.1674 0.031817 -0.12825 -0.057315 -0.14543 -0.0097913 0.21637 0.12487
2034 -0.10194 -0.095114 0.008934 0.011498 -0.16137 -0.099649 0.07437 0.042414 -0.0092616 0.52038 0.27578 -0.18786 -0.1653 0.14593 0.020316 -0.12124 -0.064833 -0.16388 -0.028605 0.1376 0.079528
2035 -0.098548 -0.081308 0.028325 0.0059268 -0.15194 -0.10972 0.078855 0.053018 -0.030118 0.50379 0.2741 -0.18567 0.10767 0.15422 0.072572 -0.14669 -0.052059 -0.14198 -0.037641 0.089809 0.072701
2036 -0.11226 -0.10499 0.012953 -0.033605 -0.16929 -0.13435 0.038388 0.036488 -0.037626 0.46245 0.24442 -0.19204 0.19746 0.12905 0.11965 -0.13611 -0.063151 -0.1483 -0.058729 0.036748 0.042126
2037 -0.098188 -0.095256 0.01993 -0.028793 -0.15866 -0.12334 0.053307 0.040555 -0.024932 0.39018 0.27022 -0.17193 0.28395 0.14831 0.21223 -0.16641 -0.055879 -0.13674 -0.046824 0.044325 0.048394
2038 -0.082134 -0.084056 0.044257 0.011239 -0.15105 -0.10334 0.066962 0.052823 -0.030808 0.34637 0.25038 -0.14822 0.35703 0.11566 0.26733 -0.12383 -0.044245 -0.12601 -0.026627 0.056112 0.043338
2039 -0.12946 -0.12268 -0.0075137 -0.039866 -0.16847 -0.13309 0.022206 0.0093329 -0.055919 0.25363 0.20483 -0.17837 0.32359 0.094037 0.2479 -0.15443 -0.092201 -0.17405 -0.065949 0.028966 -0.012201
2040 -0.10894 -0.10851 0.01076 -0.034937 -0.16768 -0.12941 0.019865 0.030862 -0.054953 0.223 0.19961 -0.17921 0.28416 0.11493 0.2464 -0.14716 -0.0871 -0.14846 -0.055454 0.024809 0.014704
2041 -0.11577 -0.10792 0.0035926 -0.038625 -0.18905 -0.13687 0.016331 0.021393 -0.048274 0.20151 0.1831 -0.16609 0.22049 0.087168 0.24189 -0.15724 -0.081741 -0.12189 -0.056572 0.052352 -0.008052
2042 -0.12535 -0.13427 -0.027854 -0.061323 -0.18448 -0.14421 -0.0085004 0.0020879 -0.084192 0.19088 0.15742 -0.18606 0.069911 0.068887 0.15482 -0.14104 -0.093332 -0.15487 -0.057237 0.046515 0.028181
2043 -0.10294 -0.11648 -0.0047026 -0.028945 -0.17652 -0.1421 0.005734 0.014697 -0.044789 0.19556 0.15718 -0.17603 0.043955 0.071242 0.14886 -0.17388 -0.064234 0.025229 -0.029303 0.17996 0.028406
2044 -0.13139 -0.13238 -0.012348 -0.047868 -0.20303 -0.16013 -0.011635 -0.014035 -0.076701 0.17674 0.14768 -0.17595 -0.02256 0.073743 0.11711 -0.16963 -0.081948 0.095038 -0.042245 0.25455 0.063791
2045 -0.13125 -0.10958 -0.014326 -0.037038 -0.18492 -0.12871 0.0055045 -0.0068651 -0.069087 0.1846 0.14521 -0.16062 -0.043665 0.074909 0.11021 -0.096959 -0.06903 0.19612 -0.021345 0.33595 0.15637
2046 -0.11713 -0.1101 -0.024992 -0.039081 -0.19057 -0.13644 0.0056659 -0.0073905 -0.047344 0.36172 0.14047 -0.15639 -0.035661 0.077321 0.11554 -0.12019 -0.088742 0.21011 -0.031474 0.30817 0.17781
2047 -0.10589 -0.11578 -0.023329 -0.059004 -0.19314 -0.14416 -0.0076113 0.00049513 -0.049824 0.44458 0.12805 -0.12056 -0.036473 0.058524 0.15573 -0.12823 -0.10067 0.21176 -0.039155 0.33537 0.20992
2048 -0.1263 -0.12912 -0.046523 -0.055632 -0.2075 -0.14642 -0.033003 -0.019747 -0.052896 0.46358 0.1388 -0.048648 -0.097456 0.06904 0.23963 -0.15871 -0.10879 0.25298 -0.027184 0.27782 0.13525
2049 -0.09101 -0.11072 -0.021156 -0.04533 -0.18884 -0.12201 -0.015895 0.0074608 -0.041989 0.45693 0.13487 0.014313 -0.044762 0.059439 0.31589 -0.19066 -0.098822 0.28597 -0.011281 0.35006 0.16872
2050 -0.074264 -0.10449 -0.019709 -0.056122 -0.19042 -0.11448 -0.016494 -0.0012966 -0.048029 0.41568 0.13249 0.060962 -0.065914 0.072101 0.34377 -0.13041 -0.082419 0.27696 -0.021003 0.34113 0.20774
2051 -0.089558 -0.12558 -0.049795 -0.087716 -0.19932 -0.060575 -0.043742 -0.009531 -0.071627 0.30435 0.11323 0.011243 -0.070489 0.048936 0.30459 -0.13623 -0.11857 0.16084 -0.033591 0.29207 0.14156
2052 -0.059086 -0.11085 -0.027962 -0.071388 -0.19251 0.22323 -0.017831 -0.0014612 -0.061751 0.27222 0.10398 0.017869 -0.084411 0.061964 0.28442 -0.15203 -0.099581 0.10309 -0.016317 0.36822 0.23598
2053 -0.10158 -0.14502 -0.050341 -0.065703 -0.20647 0.28773 -0.050224 -0.028558 -0.071773 0.21586 0.076213 -0.0055694 -0.098198 0.036407 0.20341 -0.17772 -0.11633 0.0041254 -0.047638 0.35376 0.21713
2054 -0.11798 -0.15597 -0.057977 -0.081493 -0.21529 0.35737 -0.062238 -0.047145 -0.091412 0.17434 0.061605 -0.064259 -0.10361 -0.00017516 0.14626 -0.15683 -0.1552 -0.000316 -0.049119 0.38301 0.2097
2055 -0.11267 -0.12393 -0.043908 -0.077241 -0.19444 0.40486 -0.043411 -0.026951 -0.072013 0.17607 0.061787 -0.098995 -0.11222 0.066838 0.14312 -0.16263 -0.11841 0.030124 -0.023134 0.38914 0.21233
2056 -0.11141 -0.12759 -0.062334 -0.090092 -0.19479 0.46953 -0.051308 -0.040984 -0.088338 0.15934 0.050759 -0.12749 -0.10787 0.026784 0.11057 -0.19474 -0.12673 -0.0038127 -0.028827 0.38023 0.1955
2057 -0.097242 -0.11652 -0.033576 -0.070532 -0.18136 0.42312 -0.040279 -0.020829 -0.079541 0.18747 0.068545 -0.10473 -0.091339 0.025193 0.12958 -0.13982 -0.11375 0.0032104 -0.020636 0.37667 0.20405
2058 -0.11103 -0.13031 -0.049413 -0.080508 -0.19685 0.51253 -0.060479 -0.034077 -0.073867 0.17217 0.03482 -0.12664 -0.10435 0.029607 0.13323 -0.11862 -0.11108 0.016973 -0.033365 0.38621 0.23418
2059 -0.10874 -0.1291 -0.051885 -0.089824 -0.19842 0.45745 -0.070315 -0.032005 -0.10601 0.16128 0.025065 -0.1227 -0.10227 0.009886 0.13788 -0.13055 -0.11057 -0.0080474 -0.020609 0.36637 0.23365
2060 -0.098655 -0.11727 -0.053728 -0.086531 -0.18515 0.50405 -0.052895 -0.017101 -0.083481 0.17189 0.042458 -0.12767 -0.096895 0.02685 0.25573 -0.1406 -0.11114 0.013512 -0.0217 0.3955 0.27439
[truncated: 358,121 more chars]
