# Supplementary material for: Insulin modulates the frequency of Ca2+ oscillations in mouse pancreatic islets
Source: PLoS One. 2017 Aug 28;12(8):e0183569. doi: 10.1371/journal.pone.0183569 (PMC5573301; doi:10.1371/journal.pone.0183569)
Supplement: S1 File — All the time traces of detrended Ca2+ oscillations for constant insulin infusion (0, 100, or 1000 nM) and alternating insulin infusion (100, 500, or 1000 nM with 4 or 5 min periods) were compressed as a single file, S1_File.zip, in which each imaging experiment was recorded as a text file where the first column represents time (sec) and the following columns represent detrended Ca2+ traces from multiple islets. (ZIP) [file pone.0183569.s001.zip › data_0I_3.txt]

1 -0.14613 -0.15468 -0.15763 -0.23279 -0.10795 -0.11501 -0.095183 -0.11787 -0.13148
2 -0.14536 -0.14458 -0.16362 -0.23564 -0.1263 -0.12064 -0.091006 -0.1052 -0.11661
3 -0.14733 -0.15174 -0.16281 -0.24039 -0.10781 -0.11859 -0.10893 -0.11961 -0.13993
4 -0.12534 -0.13391 -0.13833 -0.21452 -0.085378 -0.11449 -0.081195 -0.10394 -0.11744
5 -0.14186 -0.14965 -0.1686 -0.23084 -0.10297 -0.090712 -0.094315 -0.11749 -0.14175
6 -0.12054 -0.14139 -0.14218 -0.21951 -0.082386 -0.093782 -0.088489 -0.11602 -0.11862
7 -0.12505 -0.14596 -0.15275 -0.22751 -0.10088 -0.11204 -0.077758 -0.10739 -0.1022
8 -0.14763 -0.1624 -0.16548 -0.23734 -0.11688 -0.10947 -0.10229 -0.12781 -0.12914
9 -0.12222 -0.13694 -0.13784 -0.21925 -0.097065 -0.086467 -0.077226 -0.10414 -0.10999
10 -0.13205 -0.14149 -0.15415 -0.22885 -0.090097 -0.10665 -0.07229 -0.1144 -0.13643
11 -0.10758 -0.12903 -0.12778 -0.20788 -0.086157 -0.077254 -0.065398 -0.10204 -0.10133
12 -0.12508 -0.14166 -0.14739 -0.22514 -0.096528 -0.081218 -0.072809 -0.098832 -0.11248
13 -0.14608 -0.14444 -0.14029 -0.21417 -0.10288 -0.10337 -0.086083 -0.11767 -0.12058
14 -0.13528 -0.14104 -0.12727 -0.20912 -0.1098 -0.092316 -0.069152 -0.08134 -0.10646
15 -0.12819 -0.14522 -0.13287 -0.21848 -0.097596 -0.087146 -0.080876 -0.10093 -0.11013
16 -0.14145 -0.15695 -0.13561 -0.23032 -0.10526 -0.10741 -0.099274 -0.10917 -0.12177
17 -0.13451 -0.14779 -0.12648 -0.22043 -0.12179 -0.097486 -0.08381 -0.10394 -0.12377
18 -0.13518 -0.14512 -0.13564 -0.21812 -0.10921 -0.10161 -0.082052 -0.094494 -0.12682
19 -0.1321 -0.13926 -0.13411 -0.21956 -0.11104 -0.092817 -0.063937 -0.10911 -0.11432
20 -0.14435 -0.14744 -0.14365 -0.21693 -0.09232 -0.089929 -0.097385 -0.11106 -0.14582
21 -0.15238 -0.15475 -0.14465 -0.23436 -0.09714 -0.10282 -0.090069 -0.11908 -0.14212
22 -0.14805 -0.15467 -0.14318 -0.22673 -0.10629 -0.10442 -0.081838 -0.10532 -0.11549
23 -0.14205 -0.14304 -0.14006 -0.22369 -0.097894 -0.09809 -0.073317 -0.096858 -0.11453
24 -0.14552 -0.1621 -0.15238 -0.22291 -0.095123 -0.10738 -0.09094 -0.10026 -0.11892
25 -0.1395 -0.14517 -0.1359 -0.24011 -0.11266 -0.10428 -0.085855 -0.10427 -0.13349
26 -0.1546 -0.15732 -0.14502 -0.21323 -0.10922 -0.095276 -0.086787 -0.11324 -0.11359
27 -0.14288 -0.14639 -0.15395 -0.2237 -0.10044 -0.11257 -0.075465 -0.10175 -0.10407
28 -0.14214 -0.16039 -0.14922 -0.23323 -0.11839 -0.11632 -0.096005 -0.12392 -0.12157
29 -0.15209 -0.15899 -0.15536 -0.23815 -0.12919 -0.12299 -0.097994 -0.11048 -0.13478
30 -0.15323 -0.15612 -0.15538 -0.23131 -0.12413 -0.11562 -0.078349 -0.1205 -0.12258
31 -0.14313 -0.14339 -0.13826 -0.2263 -0.09911 -0.087132 -0.077921 -0.1083 -0.11288
32 -0.14701 -0.15924 -0.15011 -0.23437 -0.11205 -0.11309 -0.080912 -0.1217 -0.14824
33 -0.12378 -0.14152 -0.14057 -0.22137 -0.10068 -0.093226 -0.082601 -0.10463 -0.11405
34 -0.14974 -0.16567 -0.15269 -0.23801 -0.1243 -0.11338 -0.093168 -0.10118 -0.11038
35 -0.13066 -0.14021 -0.14742 -0.21942 -0.11656 -0.10204 -0.079605 -0.10971 -0.14562
36 -0.13614 -0.14054 -0.13008 -0.22649 -0.097638 -0.098923 -0.081092 -0.10316 -0.12761
37 -0.13869 -0.14635 -0.13745 -0.21843 -0.097136 -0.09409 -0.079075 -0.098287 -0.11079
38 -0.15679 -0.14656 -0.14706 -0.23575 -0.12481 -0.11622 -0.10404 -0.114 -0.12848
39 -0.13113 -0.13117 -0.14214 -0.2239 -0.10579 -0.092957 -0.061343 -0.10634 -0.1281
40 -0.14422 -0.15751 -0.1587 -0.23659 -0.11811 -0.10958 -0.090168 -0.11937 -0.13642
41 -0.13457 -0.15164 -0.15678 -0.2319 -0.13047 -0.10772 -0.084401 -0.11179 -0.12354
42 -0.12815 -0.12311 -0.12686 -0.20257 -0.087056 -0.083741 -0.066529 -0.093593 -0.10794
43 -0.13055 -0.13877 -0.13829 -0.22544 -0.098824 -0.10261 -0.077117 -0.093576 -0.11078
44 -0.14512 -0.16066 -0.15327 -0.2371 -0.097942 -0.090816 -0.10082 -0.11388 -0.12383
45 -0.13674 -0.15337 -0.14632 -0.22444 -0.091466 -0.10651 -0.092819 -0.11879 -0.11701
46 -0.14098 -0.14144 -0.15481 -0.23434 -0.10073 -0.092634 -0.10464 -0.10381 -0.11004
47 -0.13437 -0.13721 -0.15707 -0.22276 -0.12177 -0.089974 -0.088254 -0.11473 -0.11533
48 -0.15264 -0.16043 -0.16312 -0.23429 -0.11327 -0.12218 -0.11457 -0.12132 -0.14739
49 -0.1352 -0.14027 -0.15797 -0.23226 -0.11817 -0.12312 -0.090332 -0.11221 -0.13228
50 -0.13636 -0.15302 -0.15321 -0.24347 -0.12929 -0.10314 -0.10358 -0.1121 -0.11824
51 -0.14997 -0.14929 -0.14621 -0.22397 -0.088171 -0.090033 -0.099048 -0.11201 -0.11935
52 -0.13997 -0.15157 -0.16519 -0.23938 -0.10741 -0.11273 -0.084033 -0.1087 -0.15797
53 -0.14837 -0.1647 -0.16155 -0.23943 -0.11953 -0.1121 -0.12428 -0.11809 -0.12435
54 -0.14077 -0.16385 -0.15612 -0.2432 -0.11826 -0.12644 -0.094927 -0.12205 -0.1248
55 -0.14098 -0.15474 -0.15798 -0.22792 -0.099639 -0.11214 -0.091286 -0.11898 -0.11348
56 -0.1452 -0.16263 -0.16749 -0.24132 -0.12155 -0.12424 -0.11113 -0.13209 -0.13128
57 -0.15413 -0.17244 -0.15767 -0.24747 -0.13821 -0.13205 -0.11011 -0.11933 -0.15099
58 -0.16212 -0.15857 -0.1515 -0.23512 -0.12843 -0.12616 -0.11521 -0.12439 -0.13865
59 -0.15086 -0.15203 -0.15248 -0.22823 -0.10652 -0.11527 -0.1045 -0.11506 -0.16846
60 -0.12445 -0.1516 -0.14739 -0.23788 -0.10599 -0.11057 -0.098484 -0.11899 -0.12693
61 -0.15391 -0.15981 -0.16029 -0.24799 -0.11703 -0.12102 -0.10711 -0.12588 -0.15545
62 -0.14605 -0.16637 -0.16011 -0.2409 -0.11954 -0.12618 -0.11393 -0.12297 -0.11953
63 -0.15482 -0.15477 -0.16971 -0.24501 -0.13722 -0.1336 -0.11405 -0.11642 -0.1339
64 -0.124 -0.13276 -0.15407 -0.21933 -0.10325 -0.10896 -0.077403 -0.10139 -0.12357
65 -0.12281 -0.14543 -0.1394 -0.21626 -0.094979 -0.099426 -0.078299 -0.11141 -0.11955
66 -0.14374 -0.15647 -0.15725 -0.23777 -0.11217 -0.11219 -0.085713 -0.12212 -0.11784
67 -0.14244 -0.15168 -0.15449 -0.22103 -0.11512 -0.10872 -0.098758 -0.10505 -0.12488
68 -0.14261 -0.15008 -0.14174 -0.22171 -0.11459 -0.11536 -0.090655 -0.10716 -0.14371
69 -0.12603 -0.14328 -0.13949 -0.21706 -0.11852 -0.10315 -0.084745 -0.097259 -0.11357
70 -0.13376 -0.15222 -0.15404 -0.2251 -0.11136 -0.1082 -0.096843 -0.12334 -0.14752
71 -0.14495 -0.15924 -0.1552 -0.22843 -0.10479 -0.11627 -0.090041 -0.1332 -0.15224
72 -0.13337 -0.15232 -0.157 -0.23805 -0.12722 -0.12216 -0.10002 -0.11159 -0.13605
73 -0.12709 -0.14157 -0.15071 -0.22125 -0.10196 -0.10383 -0.063296 -0.098881 -0.11534
74 -0.13132 -0.14415 -0.14958 -0.2214 -0.10784 -0.11433 -0.084783 -0.10153 -0.11041
75 -0.14063 -0.14728 -0.14575 -0.22867 -0.12128 -0.10246 -0.10292 -0.10888 -0.12184
76 -0.13076 -0.13016 -0.14381 -0.22649 -0.10429 -0.10215 -0.088715 -0.10553 -0.12095
77 -0.13082 -0.15287 -0.14467 -0.23642 -0.13354 -0.12165 -0.091005 -0.1196 -0.13496
78 -0.1401 -0.16281 -0.15446 -0.23441 -0.11373 -0.11505 -0.099724 -0.1075 -0.1194
79 -0.11649 -0.13583 -0.12939 -0.2161 -0.10565 -0.1021 -0.072641 -0.095239 -0.11692
80 -0.12952 -0.13971 -0.14329 -0.22321 -0.11868 -0.11917 -0.090681 -0.10126 -0.11904
81 -0.12009 -0.1391 -0.13609 -0.2128 -0.10774 -0.095237 -0.069174 -0.10233 -0.12209
82 -0.13097 -0.12844 -0.14925 -0.20874 -0.095184 -0.099428 -0.09831 -0.087633 -0.11108
83 -0.1463 -0.1572 -0.15519 -0.23431 -0.10816 -0.118 -0.096913 -0.11087 -0.15405
84 -0.14119 -0.15186 -0.14584 -0.22157 -0.10527 -0.11166 -0.10068 -0.11156 -0.10768
85 -0.13237 -0.1325 -0.13501 -0.22595 -0.093882 -0.098248 -0.080712 -0.094153 -0.094876
86 -0.11724 -0.13883 -0.13941 -0.22039 -0.11038 -0.094309 -0.066703 -0.097674 -0.11295
87 -0.13405 -0.14137 -0.14443 -0.22695 -0.11367 -0.11716 -0.088014 -0.11437 -0.1234
88 -0.13459 -0.14239 -0.1497 -0.22269 -0.092484 -0.10964 -0.086589 -0.10474 -0.13114
89 -0.147 -0.15674 -0.1493 -0.23954 -0.12176 -0.11844 -0.10282 -0.11305 -0.1339
90 -0.13428 -0.13281 -0.14368 -0.21469 -0.11155 -0.10974 -0.078742 -0.10199 -0.12925
91 -0.14376 -0.15612 -0.14516 -0.23242 -0.1294 -0.10995 -0.09358 -0.11328 -0.11644
92 -0.13668 -0.14792 -0.14153 -0.23146 -0.12547 -0.11717 -0.081281 -0.095584 -0.11198
93 -0.13284 -0.14152 -0.15659 -0.23977 -0.13928 -0.12178 -0.083281 -0.11566 -0.11224
94 -0.15113 -0.14676 -0.14193 -0.23346 -0.12666 -0.11643 -0.088683 -0.11883 -0.12209
95 -0.14876 -0.15939 -0.1574 -0.23916 -0.12685 -0.11705 -0.095184 -0.10336 -0.123
96 -0.12452 -0.15048 -0.1496 -0.22256 -0.11274 -0.11134 -0.094191 -0.11447 -0.1363
97 -0.13134 -0.14006 -0.1417 -0.22384 -0.096061 -0.1043 -0.078435 -0.10529 -0.12182
98 -0.15294 -0.16299 -0.1628 -0.24205 -0.13082 -0.12282 -0.10848 -0.12033 -0.13828
99 -0.14096 -0.16332 -0.13807 -0.23953 -0.11797 -0.10971 -0.092843 -0.11787 -0.11706
100 -0.14517 -0.14565 -0.14674 -0.23403 -0.10855 -0.12267 -0.089544 -0.10227 -0.12515
101 -0.13561 -0.14131 -0.14738 -0.22202 -0.098821 -0.091209 -0.083893 -0.1016 -0.12791
102 -0.13828 -0.14171 -0.1511 -0.22496 -0.094756 -0.11147 -0.080883 -0.10599 -0.12817
103 -0.14746 -0.15405 -0.14909 -0.22728 -0.11119 -0.11674 -0.10733 -0.10797 -0.11446
104 -0.13762 -0.14343 -0.14841 -0.21904 -0.099718 -0.10109 -0.077468 -0.10681 -0.13851
105 -0.13743 -0.14619 -0.15917 -0.23459 -0.11964 -0.11709 -0.10264 -0.11593 -0.14091
106 -0.12535 -0.14402 -0.15182 -0.22243 -0.12101 -0.099159 -0.088323 -0.10109 -0.095677
107 -0.12358 -0.12938 -0.14783 -0.20989 -0.092023 -0.090119 -0.085274 -0.09442 -0.11919
108 -0.14963 -0.13398 -0.13982 -0.21771 -0.11545 -0.10908 -0.093313 -0.10196 -0.10009
109 -0.15698 -0.16194 -0.16111 -0.24086 -0.13227 -0.13053 -0.1002 -0.1136 -0.13426
110 -0.15252 -0.15843 -0.13806 -0.22492 -0.11938 -0.11237 -0.10419 -0.11436 -0.14
111 -0.16555 -0.16839 -0.16486 -0.2384 -0.13939 -0.13362 -0.10298 -0.13047 -0.16366
112 -0.13737 -0.1414 -0.13922 -0.21916 -0.11101 -0.10894 -0.08161 -0.087953 -0.12072
113 -0.15675 -0.16133 -0.14698 -0.22698 -0.11472 -0.10341 -0.095711 -0.11187 -0.11681
114 -0.14705 -0.14702 -0.14684 -0.21708 -0.10272 -0.10332 -0.098856 -0.11403 -0.13188
115 -0.13153 -0.14977 -0.13302 -0.22548 -0.1045 -0.09916 -0.082093 -0.10347 -0.12594
116 -0.1412 -0.14157 -0.14341 -0.23304 -0.10114 -0.11349 -0.11159 -0.10627 -0.12801
117 -0.12105 -0.12699 -0.12531 -0.21973 -0.093189 -0.093455 -0.076047 -0.087761 -0.10607
118 -0.15375 -0.15533 -0.13021 -0.22566 -0.11579 -0.1143 -0.099364 -0.092463 -0.12034
119 -0.14434 -0.16013 -0.13837 -0.21724 -0.12215 -0.11348 -0.089465 -0.095955 -0.11448
120 -0.14321 -0.13822 -0.13803 -0.21692 -0.09566 -0.088092 -0.085956 -0.099172 -0.10482
121 -0.13256 -0.1405 -0.13858 -0.22195 -0.098952 -0.099709 -0.082787 -0.088295 -0.11285
122 -0.12396 -0.13492 -0.13115 -0.21556 -0.11697 -0.10007 -0.077588 -0.097949 -0.11845
123 -0.149 -0.14635 -0.14151 -0.22814 -0.12334 -0.11595 -0.084323 -0.094402 -0.099736
124 -0.13762 -0.13876 -0.13454 -0.21529 -0.10837 -0.097329 -0.089672 -0.10367 -0.12005
125 -0.15919 -0.16383 -0.15527 -0.24042 -0.10625 -0.10459 -0.10724 -0.11029 -0.11878
126 -0.14192 -0.15647 -0.15805 -0.2375 -0.10783 -0.12366 -0.10288 -0.11478 -0.13429
127 -0.1367 -0.1457 -0.14839 -0.22404 -0.11456 -0.10468 -0.080373 -0.10955 -0.12232
128 -0.16564 -0.16887 -0.17058 -0.25316 -0.14108 -0.13227 -0.11799 -0.11664 -0.13582
129 -0.14517 -0.16071 -0.14717 -0.23713 -0.10351 -0.10172 -0.088741 -0.1155 -0.13024
130 -0.1532 -0.16393 -0.1539 -0.24389 -0.12796 -0.11471 -0.11134 -0.12666 -0.14886
131 -0.13432 -0.14325 -0.15495 -0.22263 -0.10755 -0.10967 -0.073554 -0.10429 -0.14117
132 -0.11752 -0.13702 -0.13954 -0.22558 -0.09983 -0.097299 -0.08767 -0.10362 -0.10334
133 -0.1301 -0.14278 -0.14979 -0.2376 -0.10482 -0.119 -0.094401 -0.098519 -0.13456
134 -0.1552 -0.16144 -0.15522 -0.24927 -0.1334 -0.11939 -0.10358 -0.11737 -0.13463
135 -0.14591 -0.15758 -0.16717 -0.24454 -0.11623 -0.12751 -0.095566 -0.12152 -0.12455
136 -0.15906 -0.16842 -0.16093 -0.2466 -0.13773 -0.12921 -0.11134 -0.13088 -0.15116
137 -0.16159 -0.15971 -0.15435 -0.23756 -0.11822 -0.11034 -0.11299 -0.1192 -0.13725
138 -0.12428 -0.15266 -0.14344 -0.22522 -0.10649 -0.10549 -0.10217 -0.10969 -0.11817
139 -0.13009 -0.14947 -0.14461 -0.22653 -0.10967 -0.096441 -0.080575 -0.10602 -0.10975
140 -0.16277 -0.16875 -0.16649 -0.23326 -0.11594 -0.1055 -0.12689 -0.12518 -0.15468
141 -0.11377 -0.13042 -0.12387 -0.206 -0.077991 -0.078967 -0.069323 -0.097325 -0.10356
142 -0.13599 -0.15211 -0.15921 -0.22431 -0.10227 -0.10167 -0.085676 -0.10881 -0.14785
143 -0.10841 -0.14299 -0.15182 -0.22 -0.10809 -0.089546 -0.090255 -0.11066 -0.12682
144 -0.12228 -0.13913 -0.13489 -0.21649 -0.098358 -0.087652 -0.070185 -0.099081 -0.10293
145 -0.13645 -0.16247 -0.15451 -0.23057 -0.1132 -0.11056 -0.1107 -0.11372 -0.11637
146 -0.12542 -0.15631 -0.14743 -0.23176 -0.11069 -0.10239 -0.096546 -0.10583 -0.1191
147 -0.13096 -0.16225 -0.15809 -0.22051 -0.099093 -0.10234 -0.10047 -0.1127 -0.13551
148 -0.12524 -0.1444 -0.14258 -0.20735 -0.1065 -0.09559 -0.083212 -0.10272 -0.10603
149 -0.11132 -0.14468 -0.14525 -0.2131 -0.12585 -0.081294 -0.08667 -0.10122 -0.11539
150 -0.11897 -0.13458 -0.13146 -0.21399 -0.10972 -0.091788 -0.08174 -0.091589 -0.11865
151 -0.12399 -0.15013 -0.13732 -0.22042 -0.099297 -0.090335 -0.098623 -0.11493 -0.11339
152 -0.11044 -0.14313 -0.14053 -0.21259 -0.10877 -0.090106 -0.077896 -0.10188 -0.10765
153 -0.13082 -0.14079 -0.14572 -0.22282 -0.097133 -0.098629 -0.095807 -0.10614 -0.12698
154 -0.1272 -0.14535 -0.14553 -0.2083 -0.10914 -0.096486 -0.084151 -0.10126 -0.11214
155 -0.13474 -0.15467 -0.16113 -0.2217 -0.11985 -0.10427 -0.098462 -0.11935 -0.1219
156 -0.14381 -0.15089 -0.15658 -0.21895 -0.090937 -0.10029 -0.10572 -0.10367 -0.12295
157 -0.13364 -0.13614 -0.13505 -0.20813 -0.098917 -0.087801 -0.095424 -0.098112 -0.09171
158 -0.14514 -0.15266 -0.1578 -0.22884 -0.11267 -0.098239 -0.10003 -0.11365 -0.1191
159 -0.16756 -0.18167 -0.16257 -0.25643 -0.15524 -0.13597 -0.13903 -0.12931 -0.12784
160 -0.15023 -0.16277 -0.14561 -0.23876 -0.12448 -0.12712 -0.11866 -0.12146 -0.13129
161 -0.12273 -0.13957 -0.13157 -0.21634 -0.1053 -0.098534 -0.079707 -0.10698 -0.10827
162 -0.14448 -0.15894 -0.14717 -0.21752 -0.12264 -0.10895 -0.099686 -0.11494 -0.11979
163 -0.14453 -0.16853 -0.14661 -0.23758 -0.13321 -0.11898 -0.10728 -0.11854 -0.13509
164 -0.15807 -0.16311 -0.14949 -0.23428 -0.12748 -0.13589 -0.099178 -0.12173 -0.14358
165 -0.16867 -0.16932 -0.15357 -0.24266 -0.12341 -0.1251 -0.11062 -0.12167 -0.13374
166 -0.14615 -0.16639 -0.16346 -0.24602 -0.13709 -0.13211 -0.11503 -0.13299 -0.12832
167 -0.15183 -0.14952 -0.15103 -0.2292 -0.11352 -0.11122 -0.098052 -0.1286 -0.12592
168 -0.15856 -0.18193 -0.16255 -0.24193 -0.13497 -0.1397 -0.11175 -0.13119 -0.15526
169 -0.14569 -0.16669 -0.16243 -0.23769 -0.12439 -0.12619 -0.10303 -0.12243 -0.12585
170 -0.15656 -0.18146 -0.17534 -0.24501 -0.12222 -0.13516 -0.11891 -0.1296 -0.13948
171 -0.17047 -0.1692 -0.18226 -0.24605 -0.12962 -0.11898 -0.1267 -0.12638 -0.13372
172 -0.1465 -0.16481 -0.16287 -0.23741 -0.1181 -0.12787 -0.10071 -0.11651 -0.11952
173 -0.15459 -0.16677 -0.16556 -0.24515 -0.10568 -0.11162 -0.11063 -0.1273 -0.14518
174 -0.15525 -0.1639 -0.16681 -0.24498 -0.12552 -0.13155 -0.1091 -0.12024 -0.12657
175 -0.17096 -0.17716 -0.17637 -0.2471 -0.13563 -0.13103 -0.12293 -0.12812 -0.14857
176 -0.16387 -0.16523 -0.17423 -0.24842 -0.11267 -0.13114 -0.12056 -0.12157 -0.14288
177 -0.16254 -0.17445 -0.165 -0.24191 -0.13724 -0.133 -0.11506 -0.12246 -0.13803
178 -0.17643 -0.18987 -0.1847 -0.26537 -0.13601 -0.16145 -0.12386 -0.14662 -0.17085
179 -0.15631 -0.17437 -0.17359 -0.24374 -0.1253 -0.14336 -0.12215 -0.12697 -0.13415
180 -0.14172 -0.17193 -0.1797 -0.25187 -0.14231 -0.14976 -0.11648 -0.13459 -0.15716
181 -0.18267 -0.19429 -0.18644 -0.24813 -0.14497 -0.15105 -0.14579 -0.13667 -0.16811
182 -0.16488 -0.19379 -0.1884 -0.25485 -0.14813 -0.14412 -0.12733 -0.13014 -0.15724
183 -0.16755 -0.19597 -0.19157 -0.26013 -0.1342 -0.14738 -0.13586 -0.12408 -0.16053
184 -0.16091 -0.1809 -0.18661 -0.24449 -0.13544 -0.14669 -0.11965 -0.12036 -0.14831
185 -0.17931 -0.19574 -0.19931 -0.25044 -0.12579 -0.15914 -0.14364 -0.13692 -0.15833
186 -0.1699 -0.18894 -0.17265 -0.23827 -0.12455 -0.14247 -0.13507 -0.11511 -0.13377
187 -0.17186 -0.18714 -0.17472 -0.2314 -0.11431 -0.13738 -0.12936 -0.12436 -0.14945
188 -0.18903 -0.20711 -0.19282 -0.26625 -0.13469 -0.16398 -0.13931 -0.15159 -0.16943
189 -0.17144 -0.19106 -0.19326 -0.26667 -0.15659 -0.1681 -0.12721 -0.13861 -0.14179
190 -0.18686 -0.21344 -0.19585 -0.27957 -0.15357 -0.18563 -0.15282 -0.14718 -0.18088
191 -0.16387 -0.17952 -0.19296 -0.24927 -0.12348 -0.15113 -0.11835 -0.12818 -0.16685
192 -0.18037 -0.20199 -0.20553 -0.26895 -0.16224 -0.16963 -0.14817 -0.14556 -0.17605
193 -0.16178 -0.18214 -0.17226 -0.24834 -0.13692 -0.15139 -0.13221 -0.12042 -0.16103
194 -0.17334 -0.19568 -0.19604 -0.26459 -0.14167 -0.16309 -0.1357 -0.14041 -0.17063
195 -0.17738 -0.19204 -0.19709 -0.25611 -0.11729 -0.15617 -0.13254 -0.13158 -0.16928
196 -0.18794 -0.20003 -0.21298 -0.27152 -0.13782 -0.15958 -0.14689 -0.14677 -0.16479
197 -0.17856 -0.2109 -0.21767 -0.26961 -0.16172 -0.16172 -0.14111 -0.13787 -0.18092
198 -0.17487 -0.19648 -0.19746 -0.26275 -0.14008 -0.15597 -0.14032 -0.14332 -0.18458
199 -0.1704 -0.20465 -0.20405 -0.27102 -0.14499 -0.17557 -0.1361 -0.1449 -0.18422
200 -0.18294 -0.21788 -0.21151 -0.27457 -0.16622 -0.18108 -0.16089 -0.14865 -0.18852
201 -0.1861 -0.22283 -0.20534 -0.25619 -0.13629 -0.1726 -0.14912 -0.14689 -0.17851
202 -0.20523 -0.22502 -0.22974 -0.29078 -0.18752 -0.18641 -0.16367 -0.15873 -0.19473
203 -0.18348 -0.21067 -0.21426 -0.26658 -0.14454 -0.16581 -0.14968 -0.15109 -0.17052
204 -0.18164 -0.21184 -0.21648 -0.27021 -0.1577 -0.17433 -0.14667 -0.14892 -0.16771
205 -0.19684 -0.21601 -0.20814 -0.26704 -0.15252 -0.17921 -0.16531 -0.13975 -0.17833
206 -0.17735 -0.20429 -0.21283 -0.25593 -0.14442 -0.15859 -0.13186 -0.14903 -0.18149
207 -0.17644 -0.20624 -0.21378 -0.26271 -0.14748 -0.16501 -0.13235 -0.14906 -0.16446
208 -0.18505 -0.22652 -0.22383 -0.27652 -0.14834 -0.1766 -0.14874 -0.15781 -0.18009
209 -0.19908 -0.21217 -0.2112 -0.2561 -0.13409 -0.15966 -0.1405 -0.14596 -0.16914
210 -0.18858 -0.21043 -0.209 -0.25191 -0.13699 -0.16352 -0.13425 -0.14265 -0.16394
211 -0.20843 -0.22793 -0.23012 -0.28878 -0.16206 -0.19845 -0.14971 -0.1541 -0.1869
212 -0.22227 -0.24784 -0.2457 -0.29153 -0.16585 -0.1916 -0.16137 -0.16083 -0.18345
213 -0.19868 -0.21735 -0.23058 -0.2782 -0.15599 -0.1702 -0.16639 -0.16181 -0.17961
214 -0.19037 -0.22108 -0.22184 -0.25644 -0.15252 -0.17112 -0.14878 -0.15774 -0.19031
215 -0.20433 -0.2328 -0.22383 -0.27171 -0.15057 -0.17419 -0.14965 -0.15456 -0.20145
216 -0.20715 -0.21962 -0.21099 -0.26841 -0.16159 -0.18189 -0.14745 -0.14966 -0.17902
217 -0.20111 -0.22648 -0.22979 -0.26228 -0.17007 -0.16652 -0.16065 -0.15632 -0.17607
218 -0.2186 -0.23607 -0.22923 -0.28037 -0.16837 -0.19446 -0.15202 -0.15548 -0.18693
219 -0.21288 -0.24377 -0.2402 -0.29572 -0.16876 -0.20106 -0.15663 -0.16988 -0.20264
220 -0.20834 -0.20941 -0.23655 -0.26472 -0.16247 -0.17165 -0.15602 -0.14874 -0.1865
221 -0.20044 -0.21697 -0.22634 -0.26596 -0.16108 -0.16953 -0.14813 -0.15451 -0.17858
222 -0.20782 -0.23556 -0.23506 -0.25919 -0.1595 -0.17353 -0.14354 -0.14638 -0.18231
223 -0.19588 -0.21297 -0.22191 -0.26754 -0.15194 -0.17603 -0.14964 -0.16265 -0.20694
224 -0.21793 -0.22827 -0.22677 -0.27524 -0.17209 -0.18688 -0.15803 -0.1628 -0.1876
225 -0.20594 -0.22622 -0.23241 -0.26044 -0.15535 -0.1776 -0.14997 -0.15467 -0.20562
226 -0.19924 -0.21469 -0.22926 -0.26974 -0.16201 -0.17745 -0.14634 -0.1582 -0.19163
227 -0.21395 -0.2293 -0.22941 -0.2734 -0.16958 -0.18908 -0.16106 -0.16512 -0.17459
228 -0.18802 -0.21167 -0.22289 -0.25052 -0.13085 -0.15772 -0.13244 -0.1529 -0.18676
229 -0.21036 -0.23337 -0.23695 -0.26153 -0.15338 -0.17947 -0.15623 -0.15653 -0.19189
230 -0.19703 -0.2308 -0.21623 -0.27581 -0.17107 -0.1857 -0.15411 -0.15729 -0.18139
231 -0.23033 -0.24433 -0.25687 -0.2953 -0.19404 -0.20087 -0.19013 -0.17002 -0.21593
232 -0.22559 -0.23916 -0.22157 -0.27031 -0.17936 -0.18805 -0.15624 -0.16427 -0.20643
233 -0.21441 -0.24348 -0.22696 -0.27247 -0.17898 -0.18012 -0.1593 -0.16588 -0.18464
234 -0.22704 -0.25411 -0.23968 -0.28965 -0.19049 -0.20419 -0.17764 -0.19146 -0.21561
235 -0.21327 -0.24165 -0.23398 -0.27889 -0.18005 -0.18929 -0.15505 -0.16976 -0.20749
236 -0.19754 -0.22878 -0.22392 -0.27024 -0.19025 -0.19323 -0.1516 -0.16337 -0.1814
237 -0.20969 -0.23783 -0.22675 -0.27746 -0.1847 -0.20508 -0.15707 -0.14771 -0.21057
238 -0.21004 -0.23431 -0.23057 -0.27438 -0.18153 -0.18897 -0.15739 -0.15364 -0.20374
239 -0.17812 -0.21392 -0.22604 -0.27308 -0.1624 -0.17793 -0.14939 -0.15094 -0.18905
240 -0.20325 -0.22639 -0.21863 -0.27353 -0.16444 -0.1993 -0.14778 -0.16064 -0.20024
241 -0.19656 -0.21926 -0.22354 -0.26872 -0.16696 -0.18654 -0.14012 -0.16116 -0.18678
242 -0.22599 -0.23202 -0.23218 -0.27402 -0.17738 -0.17326 -0.14809 -0.1669 -0.18799
243 -0.21232 -0.20692 -0.22523 -0.25145 -0.14964 -0.15896 -0.1411 -0.14898 -0.18429
244 -0.20479 -0.22897 -0.22194 -0.26525 -0.17591 -0.17975 -0.14357 -0.16059 -0.17781
245 -0.22277 -0.23263 -0.22362 -0.2726 -0.17693 -0.18606 -0.14373 -0.15233 -0.19173
246 -0.22081 -0.22736 -0.23434 -0.27597 -0.1791 -0.20387 -0.14475 -0.17091 -0.20087
247 -0.2124 -0.23137 -0.23638 -0.27759 -0.18602 -0.20447 -0.13462 -0.15628 -0.17496
248 -0.2257 -0.22806 -0.22493 -0.26545 -0.19363 -0.19673 -0.14577 -0.15349 -0.18027
249 -0.21206 -0.22679 -0.23862 -0.26274 -0.17931 -0.18922 -0.14295 -0.16761 -0.1969
250 -0.23616 -0.24379 -0.24632 -0.27454 -0.18686 -0.20585 -0.1483 -0.17926 -0.21428
251 -0.20865 -0.21908 -0.22908 -0.26161 -0.18275 -0.19332 -0.12272 -0.1669 -0.19586
252 -0.21295 -0.23135 -0.24242 -0.27631 -0.21551 -0.21047 -0.13473 -0.16402 -0.20087
253 -0.22581 -0.24447 -0.23984 -0.2878 -0.18218 -0.20287 -0.14762 -0.16518 -0.21967
254 -0.22041 -0.23932 -0.24828 -0.27787 -0.1877 -0.19958 -0.14905 -0.16497 -0.20324
255 -0.22521 -0.23502 -0.24149 -0.27016 -0.18695 -0.21197 -0.13673 -0.17648 -0.18932
256 -0.23309 -0.23804 -0.2398 -0.28541 -0.18903 -0.2105 -0.14832 -0.17004 -0.21467
257 -0.21539 -0.23466 -0.23272 -0.27043 -0.17593 -0.18617 -0.13999 -0.16053 -0.20467
258 -0.21632 -0.23163 -0.23968 -0.27286 -0.18375 -0.20008 -0.14608 -0.17087 -0.18082
259 -0.21435 -0.2305 -0.22521 -0.26289 -0.17583 -0.18071 -0.13746 -0.15456 -0.20012
260 -0.22165 -0.23576 -0.24805 -0.27154 -0.17022 -0.20461 -0.14621 -0.17606 -0.20245
261 -0.21305 -0.23544 -0.2384 -0.26171 -0.19495 -0.19331 -0.12732 -0.16429 -0.19318
262 -0.20333 -0.23344 -0.22765 -0.2649 -0.19561 -0.19433 -0.14118 -0.16274 -0.19931
263 -0.20318 -0.23201 -0.23781 -0.27271 -0.18972 -0.19638 -0.13283 -0.16071 -0.19111
264 -0.22732 -0.24124 -0.24226 -0.27684 -0.19746 -0.20122 -0.15308 -0.17161 -0.21131
265 -0.22668 -0.24532 -0.23658 -0.2747 -0.17885 -0.20397 -0.13835 -0.15884 -0.19101
266 -0.2035 -0.23149 -0.23232 -0.255 -0.18876 -0.18531 -0.12381 -0.16834 -0.19473
267 -0.21735 -0.24689 -0.23429 -0.24953 -0.18571 -0.19532 -0.14685 -0.15977 -0.20614
268 -0.22404 -0.24746 -0.24195 -0.25809 -0.19009 -0.19779 -0.15331 -0.17176 -0.22391
269 -0.213 -0.23238 -0.22459 -0.24166 -0.19387 -0.19266 -0.13247 -0.1546 -0.19776
270 -0.21481 -0.24378 -0.247 -0.25292 -0.20673 -0.19961 -0.14645 -0.16419 -0.21873
271 -0.21913 -0.24089 -0.24179 -0.25397 -0.19774 -0.20521 -0.16346 -0.17931 -0.23472
272 -0.21813 -0.24157 -0.2304 -0.25877 -0.20908 -0.20357 -0.14645 -0.16633 -0.19765
273 -0.21796 -0.23552 -0.23697 -0.25628 -0.18276 -0.18195 -0.14423 -0.16529 -0.20336
274 -0.21426 -0.23774 -0.22586 -0.25125 -0.18409 -0.20262 -0.16162 -0.16733 -0.21067
275 -0.20478 -0.2436 -0.24855 -0.25157 -0.18976 -0.20804 -0.15826 -0.16756 -0.2198
276 -0.21151 -0.2395 -0.23842 -0.25347 -0.18675 -0.21013 -0.14871 -0.16491 -0.22093
277 -0.23302 -0.24803 -0.22578 -0.25388 -0.19377 -0.19568 -0.16008 -0.16697 -0.20223
278 -0.22849 -0.23367 -0.24511 -0.25392 -0.20028 -0.20734 -0.15349 -0.16829 -0.19193
279 -0.22535 -0.24146 -0.23474 -0.24667 -0.20072 -0.21374 -0.15458 -0.17855 -0.20291
280 -0.21453 -0.23108 -0.23061 -0.24815 -0.19996 -0.19495 -0.16033 -0.15706 -0.20606
281 -0.21964 -0.23141 -0.23544 -0.24347 -0.18288 -0.20575 -0.15858 -0.17244 -0.2145
282 -0.22797 -0.22904 -0.24053 -0.24193 -0.20144 -0.1967 -0.15439 -0.16985 -0.20927
283 -0.21824 -0.24827 -0.23418 -0.25563 -0.21559 -0.20126 -0.15579 -0.17076 -0.21673
284 -0.21307 -0.23603 -0.22268 -0.24081 -0.20329 -0.19592 -0.13766 -0.16375 -0.22296
285 -0.22529 -0.25878 -0.24517 -0.2605 -0.20717 -0.20573 -0.16435 -0.17702 -0.22218
286 -0.20097 -0.23384 -0.24013 -0.24382 -0.17428 -0.19515 -0.15154 -0.16039 -0.21879
287 -0.21627 -0.23813 -0.2351 -0.249 -0.17513 -0.19713 -0.15717 -0.16412 -0.21483
288 -0.22245 -0.24155 -0.23973 -0.25372 -0.19017 -0.19856 -0.1457 -0.17272 -0.21925
289 -0.21537 -0.23913 -0.2276 -0.23959 -0.17237 -0.18552 -0.14772 -0.16147 -0.21277
290 -0.21524 -0.23707 -0.22964 -0.24065 -0.18424 -0.20073 -0.13948 -0.15924 -0.21297
291 -0.21861 -0.22423 -0.23004 -0.24396 -0.17868 -0.18989 -0.12757 -0.17117 -0.20945
292 -0.2249 -0.24855 -0.23569 -0.2565 -0.1765 -0.20682 -0.1554 -0.15994 -0.21604
293 -0.20289 -0.21591 -0.21773 -0.22445 -0.15975 -0.17781 -0.14142 -0.1482 -0.19372
294 -0.22047 -0.22744 -0.22217 -0.24553 -0.18164 -0.18963 -0.13734 -0.1596 -0.19739
295 -0.21735 -0.24013 -0.24251 -0.23247 -0.1671 -0.19504 -0.1404 -0.16815 -0.20186
296 -0.22393 -0.21538 -0.23181 -0.24192 -0.1685 -0.18276 -0.13303 -0.16535 -0.18871
297 -0.215 -0.2354 -0.22952 -0.24444 -0.18666 -0.20266 -0.13442 -0.16636 -0.2084
298 -0.22095 -0.23486 -0.23184 -0.24083 -0.15912 -0.1917 -0.12811 -0.17752 -0.21705
299 -0.20256 -0.20779 -0.21977 -0.22377 -0.14422 -0.17601 -0.11755 -0.16468 -0.18034
300 -0.21455 -0.23715 -0.2237 -0.24503 -0.17361 -0.1901 -0.13814 -0.16336 -0.21879
301 -0.21974 -0.23344 -0.22715 -0.23011 -0.16285 -0.19452 -0.13736 -0.17323 -0.23202
302 -0.20516 -0.22132 -0.21541 -0.21266 -0.1581 -0.16914 -0.10647 -0.14256 -0.20696
303 -0.20469 -0.21397 -0.22167 -0.20801 -0.15102 -0.17984 -0.11977 -0.16219 -0.20935
304 -0.2203 -0.23783 -0.22695 -0.18465 -0.16945 -0.1773 -0.12818 -0.16758 -0.20764
305 -0.20658 -0.23387 -0.23545 -0.1262 -0.18482 -0.19168 -0.149 -0.16832 -0.21084
306 -0.20592 -0.21512 -0.21696 -0.042939 -0.14839 -0.18573 -0.1197 -0.15883 -0.20178
307 -0.20804 -0.22183 -0.20888 0.012896 -0.17098 -0.16807 -0.13245 -0.15509 -0.2019
308 -0.18671 -0.20604 -0.19707 0.078379 -0.14632 -0.1655 -0.10241 -0.15111 -0.21044
309 -0.2025 -0.22566 -0.22229 0.1006 -0.15682 -0.18496 -0.14101 -0.16451 -0.2145
310 -0.21121 -0.22038 -0.2026 0.14259 -0.15913 -0.18943 -0.13309 -0.16217 -0.21283
311 -0.24169 -0.24315 -0.21957 0.13557 -0.18333 -0.20993 -0.15083 -0.1823 -0.23527
312 -0.21995 -0.22777 -0.21711 0.19073 -0.1615 -0.17024 -0.14532 -0.16261 -0.2055
313 -0.18632 -0.18727 -0.20244 0.24564 -0.1333 -0.15984 -0.12222 -0.14035 -0.18409
314 -0.20143 -0.21138 -0.21266 0.24356 -0.14778 -0.17252 -0.12469 -0.15043 -0.2179
315 -0.1967 -0.20893 -0.20842 0.27418 -0.1494 -0.16709 -0.11867 -0.15427 -0.20024
316 -0.19753 -0.20019 -0.20946 0.27294 -0.1663 -0.18279 -0.13896 -0.16495 -0.2017
317 -0.20099 -0.19463 -0.20919 0.29487 -0.14789 -0.16605 -0.12834 -0.15858 -0.19481
318 -0.20323 -0.18325 -0.18697 0.3255 -0.13723 -0.17497 -0.13908 -0.17296 -0.21354
319 -0.20779 -0.18338 -0.1392 0.37644 -0.14311 -0.17371 -0.1171 -0.16108 -0.21025
320 -0.21143 -0.1697 -0.11088 0.34121 -0.17537 -0.17588 -0.12125 -0.15903 -0.21092
321 -0.19715 -0.14653 -0.014118 0.39854 -0.14598 -0.16862 -0.11306 -0.10652 -0.20982
322 -0.20801 -0.10998 0.079218 0.43756 -0.12801 -0.15141 -0.064187 -0.12031 -0.18594
323 -0.18929 -0.078356 0.13215 0.45214 -0.14795 -0.15738 -0.060882 -0.1416 -0.20388
324 -0.19898 -0.052991 0.15922 0.43739 -0.14411 -0.16516 -0.052449 -0.15236 -0.19044
325 -0.19181 0.035932 0.19746 0.45519 -0.1272 -0.086765 -0.039654 -0.13717 -0.19378
326 -0.19479 0.082445 0.21354 0.45408 -0.12889 -0.047898 -0.029479 -0.15294 -0.20165
327 -0.18997 0.12024 0.23022 0.48287 -0.1415 -0.01899 -0.015972 -0.12511 -0.19401
328 -0.19933 0.14903 0.27261 0.49981 -0.12955 0.036486 0.0050374 -0.13352 -0.19951
329 -0.18475 0.18532 0.26845 0.51163 -0.11727 0.066327 0.047338 -0.14268 -0.21902
330 -0.17632 0.21781 0.29582 0.55431 -0.10357 0.09809 0.058269 -0.13228 -0.21143
331 -0.15847 0.27048 0.31883 0.57262 -0.10564 0.12272 0.10627 -0.14368 -0.21363
332 -0.17165 0.27748 0.31133 0.55685 -0.10998 0.12561 0.095081 -0.14095 -0.212
333 -0.14972 0.32825 0.36185 0.56521 -0.078819 0.18334 0.14219 -0.1271 -0.19761
334 -0.15441 0.33585 0.36141 0.5298 -0.085294 0.19129 0.13935 -0.14892 -0.2087
335 -0.12999 0.39028 0.36343 0.49046 -0.080826 0.2102 0.15688 -0.13431 -0.21641
336 -0.11246 0.39301 0.36883 0.43984 -0.095947 0.22962 0.15888 -0.14446 -0.2038
337 -0.10982 0.41796 0.39852 0.39759 -0.078277 0.27899 0.1847 -0.13054 -0.18466
338 -0.10231 0.45833 0.4143 0.37556 -0.061061 0.28515 0.19058 -0.10301 -0.17826
339 -0.081213 0.46986 0.40865 0.34016 -0.082201 0.25945 0.20596 -0.035557 -0.21586
340 -0.044757 0.51243 0.42398 0.33602 -0.068185 0.29225 0.22051 0.0092307 -0.18099
341 -0.024877 0.55112 0.45008 0.36523 -0.063898 0.32703 0.23071 0.035747 -0.19056
342 -0.015614 0.57885 0.44122 0.39311 -0.065645 0.33334 0.22574 0.072047 -0.17975
343 0.0061445 0.61985 0.43287 0.4191 -0.072097 0.35951 0.24775 0.10052 -0.18465
344 -0.01845 0.62179 0.43759 0.44838 -0.078889 0.34575 0.25811 0.10137 -0.20679
345 0.010934 0.64866 0.47297 0.59029 -0.071884 0.38836 0.26596 0.1414 -0.1892
346 0.023633 0.67639 0.48558 0.65947 -0.059171 0.38649 0.28709 0.19195 -0.16434
347 0.069449 0.67805 0.49684 0.673 -0.058874 0.41714 0.30391 0.19467 -0.16534
348 0.087826 0.67739 0.48998 0.67446 -0.084782 0.38417 0.29323 0.22094 -0.16057
349 0.071994 0.65115 0.50555 0.66498 -0.095914 0.38296 0.28359 0.19595 -0.18631
350 0.13472 0.72428 0.54986 0.68753 -0.057994 0.42131 0.33456 0.23506 -0.1642
351 0.1419 0.71034 0.55708 0.68903 -0.064123 0.44639 0.33378 0.24765 -0.17203
352 0.19754 0.71419 0.55832 0.64052 -0.078811 0.47429 0.34604 0.27428 -0.14997
353 0.21055 0.69482 0.56425 0.59545 -0.041891 0.48294 0.36543 0.30698 -0.15883
354 0.20369 0.63829 0.57094 0.50733 -0.075021 0.46069 0.34052 0.2847 -0.17834
355 0.24111 0.64242 0.56791 0.48031 -0.066658 0.4844 0.34578 0.31675 -0.1467
356 0.23228 0.65445 0.56587 0.44341 -0.070889 0.45252 0.34412 0.32187 -0.16683
357 0.24903 0.66466 0.56793 0.41828 -0.055967 0.45931 0.38078 0.34961 -0.17301
358 0.26182 0.63239 0.56349 0.39737 -0.06312 0.44216 0.37254 0.35888 -0.14461
359 0.27298 0.66069 0.56687 0.4025 -0.032675 0.48249 0.37602 0.37375 -0.17291
360 0.26713 0.65991 0.57386 0.38641 -0.0446 0.48684 0.35664 0.39337 -0.16279
361 0.28992 0.75038 0.56507 0.40592 -0.020769 0.49014 0.3842 0.40367 -0.1777
362 0.28893 0.80037 0.52194 0.39152 -0.012684 0.49044 0.36086 0.42798 -0.16001
363 0.30439 0.83243 0.50864 0.38584 -0.016113 0.48558 0.36855 0.46111 -0.1316
364 0.32619 0.8336 0.48508 0.40551 0.014032 0.52224 0.37355 0.47109 -0.14962
365 0.30157 0.78702 0.4619 0.3757 -0.016079 0.4697 0.37637 0.46759 -0.17491
366 0.31701 0.78696 0.43126 0.35454 0.0076122 0.52062 0.39328 0.50472 -0.14011
367 0.32317 0.76371 0.44593 0.36572 0.040762 0.52708 0.39403 0.54237 -0.079327
368 0.33067 0.74897 0.41899 0.35963 0.018567 0.50879 0.38938 0.5246 -0.077536
369 0.33079 0.72844 0.44747 0.36085 0.049132 0.5038 0.41657 0.5524 -0.038638
370 0.32158 0.69467 0.41781 0.33545 0.026358 0.45091 0.39529 0.56898 -0.01549
371 0.34781 0.6579 0.4378 0.32234 0.026827 0.43775 0.39206 0.58134 0.0021891
372 0.32503 0.58637 0.43716 0.2947 -0.00862 0.39985 0.34108 0.55064 0.00075677
373 0.3417 0.56557 0.46123 0.29277 0.015291 0.38743 0.3759 0.56991 0.031647
374 0.34737 0.56458 0.47538 0.30624 0.036152 0.41193 0.38451 0.56949 0.035033
375 0.37424 0.5409 0.47071 0.29605 0.0061856 0.41749 0.38608 0.59664 0.037106
376 0.37623 0.54825 0.46375 0.30749 0.028605 0.42336 0.37549 0.61871 0.12192
377 0.34833 0.52195 0.46759 0.28538 -0.014511 0.41836 0.36661 0.62945 0.12941
378 0.34734 0.51364 0.4442 0.26851 -0.026048 0.40499 0.34465 0.61641 0.13634
379 0.39154 0.52486 0.43382 0.28604 -0.011837 0.39622 0.34828 0.62909 0.20309
380 0.38295 0.48826 0.43917 0.29474 -0.016692 0.41389 0.33904 0.60851 0.16051
381 0.3722 0.49397 0.40961 0.31928 -0.013839 0.37209 0.34638 0.58557 0.21831
382 0.36791 0.4622 0.36245 0.37582 -0.028905 0.34451 0.32702 0.54416 0.18545
383 0.40949 0.49274 0.37712 0.44904 -0.027284 0.33313 0.34962 0.52489 0.22523
384 0.38227 0.43628 0.36251 0.45304 -0.043367 0.31644 0.30569 0.46283 0.18098
385 0.4206 0.52816 0.37475 0.50497 -0.010286 0.34704 0.33894 0.47221 0.24733
386 0.42045 0.57806 0.35108 0.47873 -0.035272 0.31408 0.31711 0.42983 0.24469
387 0.43939 0.62452 0.33982 0.46906 -0.010574 0.30251 0.32395 0.42481 0.24026
388 0.45391 0.65193 0.32534 0.42478 -0.016303 0.29194 0.32918 0.41725 0.27013
389 0.44987 0.65011 0.33683 0.37951 0.028848 0.30174 0.35352 0.42307 0.29438
390 0.40102 0.5897 0.32067 0.32683 0.047329 0.29123 0.31205 0.39655 0.29931
391 0.41405 0.56333 0.32712 0.30024 0.13089 0.27695 0.31813 0.3923 0.29819
392 0.41233 0.52443 0.32039 0.26511 0.11827 0.24564 0.31391 0.37844 0.30031
393 0.41359 0.4939 0.34212 0.27151 0.12882 0.24815 0.33469 0.40218 0.33527
394 0.41176 0.43802 0.34717 0.25654 0.17511 0.24095 0.32314 0.39581 0.35486
395 0.42529 0.44111 0.36581 0.27258 0.19365 0.25058 0.34064 0.42192 0.3559
396 0.41645 0.41035 0.32509 0.25002 0.19556 0.23738 0.32428 0.43626 0.33554
397 0.46071 0.4213 0.36486 0.25281 0.1909 0.24119 0.33323 0.46299 0.36706
398 0.45957 0.42326 0.32584 0.24711 0.20705 0.22509 0.34676 0.44993 0.34167
399 0.43615 0.38984 0.30076 0.22809 0.17021 0.20594 0.31921 0.43519 0.34474
400 0.44154 0.37525 0.28438 0.21238 0.14062 0.20708 0.33018 0.41278 0.32086
401 0.44109 0.37136 0.27864 0.22142 0.10591 0.19562 0.33538 0.40893 0.31284
402 0.41559 0.36411 0.26579 0.2153 0.075661 0.21414 0.3096 0.39939 0.3631
403 0.39036 0.34881 0.26243 0.19323 0.05607 0.20254 0.30878 0.36903 0.3522
404 0.38967 0.33536 0.25517 0.18147 0.057819 0.18149 0.29888 0.33874 0.35088
405 0.38338 0.33758 0.2433 0.16548 0.041339 0.16113 0.28269 0.30798 0.34573
406 0.40184 0.33009 0.252 0.17714 0.060537 0.19333 0.29477 0.32774 0.34172
407 0.38277 0.30597 0.23163 0.16707 0.043621 0.1936 0.28087 0.31594 0.35601
408 0.39328 0.32632 0.24236 0.16232 0.076027 0.19429 0.29297 0.31491 0.36963
409 0.36119 0.2941 0.23056 0.1579 0.043663 0.18468 0.26944 0.29133 0.33282
410 0.30171 0.2982 0.23529 0.15126 0.052575 0.17739 0.27415 0.29635 0.34257
411 0.2676 0.28589 0.20709 0.14302 0.038467 0.17386 0.25615 0.28947 0.32968
412 0.26112 0.28052 0.20236 0.12106 0.060423 0.15716 0.25511 0.28781 0.33196
413 0.24326 0.25665 0.1874 0.11569 0.014037 0.13962 0.23902 0.26344 0.31858
414 0.22063 0.24457 0.19476 0.11719 0.013731 0.14243 0.2472 0.25281 0.30918
415 0.24616 0.26209 0.19806 0.13454 0.028426 0.16747 0.28275 0.25914 0.3133
416 0.23139 0.23797 0.19641 0.12261 0.014822 0.13271 0.2647 0.25695 0.33242
417 0.25331 0.26014 0.19054 0.1301 0.022904 0.13928 0.32361 0.26171 0.32763
418 0.22587 0.23086 0.19413 0.12378 0.016162 0.15244 0.27599 0.25639 0.35246
419 0.22076 0.23179 0.18828 0.1251 0.015958 0.13533 0.30099 0.2354 0.34728
420 0.22465 0.22932 0.19694 0.12393 0.017412 0.1283 0.31761 0.23498 0.34518
421 0.20998 0.20863 0.1914 0.11585 0.0084629 0.13213 0.2901 0.2262 0.29568
422 0.20318 0.21089 0.18757 0.10074 0.033103 0.12301 0.32404 0.2266 0.29647
423 0.18983 0.19645 0.16857 0.10115 0.0031104 0.10793 0.30489 0.21268 0.25537
424 0.2071 0.2017 0.19181 0.12008 0.045887 0.14734 0.30675 0.23639 0.27637
425 0.18955 0.1947 0.17074 0.10321 0.036696 0.12366 0.29805 0.21605 0.22431
426 0.18072 0.18623 0.16713 0.092248 0.014718 0.11114 0.28909 0.19634 0.23322
427 0.16606 0.15875 0.14186 0.059503 0.0173 0.10316 0.2626 0.19215 0.23392
428 0.16729 0.18349 0.15409 0.068413 -0.022141 0.095626 0.2656 0.18937 0.20235
429 0.16247 0.1649 0.13522 0.069367 -0.0087132 0.088787 0.23713 0.18959 0.20353
430 0.176 0.18016 0.15127 0.081123 -0.00047863 0.10938 0.25836 0.19303 0.22385
431 0.17636 0.16142 0.1549 0.075366 0.017793 0.09457 0.26268 0.18371 0.23292
432 0.19327 0.15312 0.15779 0.073066 0.010073 0.10518 0.23199 0.16189 0.21465
433 0.19208 0.14909 0.13316 0.066043 -0.0021862 0.080881 0.21609 0.1778 0.1632
434 0.19563 0.15216 0.13891 0.067661 0.018735 0.10044 0.23938 0.15208 0.16485
435 0.19383 0.12316 0.12641 0.045852 -0.0034875 0.09475 0.18914 0.15684 0.16429
436 0.21953 0.14339 0.13547 0.056536 -0.005899 0.093461 0.21378 0.17128 0.16748
437 0.22823 0.14226 0.13092 0.038131 -0.00602 0.08447 0.20105 0.14714 0.16823
438 0.24093 0.14189 0.11919 0.052925 -0.0060795 0.099426 0.21866 0.15628 0.17309
439 0.20299 0.12566 0.12047 0.044893 0.00072737 0.081133 0.19358 0.14235 0.1762
440 0.16965 0.12524 0.10405 0.0504 -0.00051646 0.068709 0.18618 0.13682 0.12045
441 0.16952 0.13766 0.10898 0.043366 -0.0077767 0.080922 0.19531 0.14562 0.13388
442 0.15696 0.12416 0.1066 0.044198 -0.00052553 0.090046 0.16723 0.12673 0.12679
443 0.149 0.11634 0.10013 0.037328 -0.0089164 0.074125 0.1627 0.13392 0.14549
444 0.127 0.11177 0.078686 -0.003389 -0.036954 0.062978 0.14054 0.10953 0.088912
445 0.13248 0.10679 0.10778 0.016701 -0.021834 0.050753 0.15186 0.11109 0.097336
446 0.14533 0.10097 0.094815 0.018474 -0.020742 0.060743 0.15088 0.12181 0.11683
447 0.11821 0.10226 0.093853 0.0058607 -0.026568 0.058972 0.14421 0.11756 0.10638
448 0.097162 0.079319 0.087279 -0.016008 -0.044957 0.04259 0.13323 0.10786 0.10447
449 0.10608 0.088238 0.081435 0.010246 -0.03438 0.058403 0.13649 0.11077 0.098934
450 0.1257 0.095855 0.10446 0.0033229 -0.045081 0.06079 0.13712 0.10133 0.096409
451 0.095456 0.08659 0.08793 -0.0046937 -0.042866 0.065866 0.12702 0.10409 0.09535
452 0.10779 0.0783 0.10006 -0.0021172 -0.016618 0.091304 0.11481 0.10077 0.10119
453 0.10419 0.092139 0.096239 0.034222 -0.01108 0.10108 0.13919 0.10452 0.086172
454 0.096438 0.079419 0.076842 0.0045869 -0.028309 0.0934 0.1275 0.090971 0.067535
455 0.096928 0.083452 0.065098 -0.0024213 -0.029016 0.099268 0.12137 0.091429 0.082377
456 0.097725 0.082338 0.087344 0.0059981 -0.016188 0.10167 0.1256 0.10212 0.10826
457 0.074155 0.071929 0.064873 -0.0075808 -0.02505 0.10405 0.10399 0.066608 0.051111
458 0.089765 0.075789 0.067014 -0.01075 -0.0091437 0.11374 0.10778 0.088884 0.10545
459 0.077686 0.078239 0.080004 -0.0042078 -0.035087 0.079485 0.11877 0.078466 0.05215
460 0.07751 0.062807 0.051003 -0.01945 -0.050154 0.08915 0.10373 0.068045 0.064436
461 0.061622 0.056409 0.054122 -0.020071 -0.056486 0.10628 0.11206 0.061777 0.044821
462 0.040414 0.059816 0.063217 -0.030336 -0.049325 0.083486 0.098136 0.082242 0.080432
463 0.059469 0.046395 0.044457 -0.031411 -0.050114 0.1019 0.084491 0.049401 0.0581
464 0.064596 0.066488 0.055391 -0.022922 -0.051356 0.080589 0.10083 0.052179 0.068481
465 0.059828 0.055891 0.054601 -0.013321 -0.040589 0.10113 0.090184 0.080462 0.071329
466 0.042841 0.039586 0.047233 -0.036278 -0.07296 0.088461 0.066007 0.051353 0.037243
467 0.026414 0.045977 0.053772 -0.037721 -0.073957 0.083976 0.07657 0.075667 0.036993
468 0.042864 0.040176 0.04894 -0.027958 -0.064102 0.081855 0.077599 0.057332 0.042745
469 0.034094 0.022012 0.033068 -0.048178 -0.096677 0.071886 0.07347 0.046366 0.05949
470 0.041115 0.039234 0.046027 -0.03593 -0.064119 0.085581 0.10002 0.045469 0.055027
471 0.025788 0.031659 0.039493 -0.0454 -0.090649 0.070578 0.064079 0.043054 0.048769
472 0.018727 0.0080624 0.023121 -0.053359 -0.080926 0.051108 0.072432 0.042275 0.038442
473 0.023832 0.037616 0.053742 -0.037175 -0.07247 0.072219 0.075986 0.059993 0.041932
474 0.015742 0.021765 0.043503 -0.025706 -0.070883 0.067121 0.069161 0.046083 0.020101
475 0.025808 0.016445 0.044689 -0.030449 -0.088713 0.073164 0.080818 0.048764 0.053673
476 0.032736 0.017711 0.03415 -0.021307 -0.048414 0.066244 0.087162 0.041387 0.039536
477 -0.0020929 0.018535 0.027224 -0.050593 -0.093094 0.059013 0.080436 0.030542 0.0084234
478 0.023224 0.019957 0.024637 -0.024961 -0.062734 0.077183 0.091369 0.041416 0.028214
479 -0.0037007 -0.0011658 0.019399 -0.040877 -0.083119 0.057083 0.065181 0.029682 0.0079511
480 0.020391 0.023425 0.030275 -0.039547 -0.08515 0.065252 0.076757 0.045004 0.047551
481 0.015482 0.013109 0.030639 -0.033836 -0.072609 0.059059 0.084856 0.043275 0.02028
482 0.0094842 0.0022544 0.021158 -0.048312 -0.067478 0.057116 0.06715 0.035075 -0.0038598
483 0.014976 0.022564 0.014383 -0.027577 -0.059811 0.059139 0.085207 0.039926 0.026606
484 0.02306 0.038844 0.036296 -0.034693 -0.063186 0.069901 0.080664 0.044005 0.03065
485 0.026293 -0.00063905 0.016672 -0.043803 -0.078244 0.058802 0.072918 0.039928 0.011706
486 0.0052602 -0.010551 0.0035336 -0.070736 -0.091359 0.034088 0.043459 0.029588 -0.020842
487 -0.023337 -0.028179 -0.0025878 -0.058875 -0.095039 0.025182 0.042824 0.019203 -0.010845
488 0.014134 -0.010217 0.0059737 -0.043784 -0.087276 0.032643 0.051467 0.024144 0.033989
489 -0.016826 -0.020082 0.0099001 -0.055515 -0.10196 0.014013 0.035071 0.0086754 -0.013893
490 -0.0096663 -0.035279 -0.0055824 -0.068603 -0.10987 0.0015563 0.042053 0.011108 0.0028576
491 -0.017548 -0.024057 -0.0054195 -0.062848 -0.089216 0.0117 0.035441 0.0068469 -0.024656
492 -0.019349 -0.022969 -0.0033374 -0.063783 -0.086858 0.022236 0.049823 0.005959 -0.035959
493 -0.01981 -0.035555 -0.016507 -0.08782 -0.098873 -0.011414 0.036946 0.010578 0.005313
494 -0.022068 -0.016828 0.0063969 -0.053359 -0.074399 0.011888 0.036596 0.016844 -0.0033591
495 -0.028905 -0.024219 -0.0044872 -0.074503 -0.089467 0.0056885 0.032283 -0.0032196 -0.0011084
496 -0.024339 -0.010561 -0.0014311 -0.060404 -0.064682 0.011722 0.024215 0.011623 -0.026567
497 -0.043563 -0.031995 -0.02744 -0.084178 -0.08902 -0.0057303 0.0017315 0.007943 -0.0029081
498 -0.01743 -0.007897 -0.0027993 -0.061951 -0.071108 -0.0037609 0.036282 0.016949 -0.014165
499 -0.029966 -0.028974 0.0027077 -0.062355 -0.081374 -0.0025074 0.012865 0.0090404 -0.030913
500 -0.035919 -0.022519 -0.0086881 -0.071412 -0.062249 0.0099024 0.021634 0.012842 -0.01226
501 -0.020183 -0.03023 -0.0028084 -0.04846 -0.07093 0.0048103 0.037806 -0.0052293 -0.0013332
502 -0.020073 -0.039402 0.0029299 -0.048764 -0.091736 -0.014008 0.024377 0.0080742 -0.023703
503 -0.021488 -0.018113 -0.0053392 -0.023013 -0.073397 0.0090738 0.056357 0.016195 0.017931
504 -0.064264 -0.055774 -0.02999 -0.079015 -0.11826 -0.053271 0.0058654 -0.010885 -0.03708
505 -0.01532 -0.03513 0.00071713 -0.057925 -0.089248 -0.02264 0.03423 -0.012908 -0.010316
506 -0.029736 -0.037128 0.00075354 -0.059741 -0.08461 0.0063841 0.033212 -0.0092179 0.0027016
507 -0.029201 -0.040837 -0.0076259 -0.058971 -0.091481 -0.015018 0.014301 -0.0013297 -0.014213
508 -0.034904 -0.03174 -0.0090951 -0.056085 -0.089404 -0.028704 0.015862 -0.00094412 -0.023821
509 -0.02365 -0.024923 0.00062297 -0.058995 -0.081187 -0.013091 0.034042 0.0059567 -0.0090228
510 -0.042295 -0.047642 -0.0035523 -0.067674 -0.098089 -0.016876 0.0060923 -0.0090486 -0.034085
511 -0.046233 -0.03969 -0.01711 -0.067748 -0.080189 -0.036771 0.028788 -0.0098372 -0.0096105
512 -0.049035 -0.050686 -0.029618 -0.08086 -0.10783 -0.053078 0.00076096 -0.011234 -0.053181
513 -0.052513 -0.056881 -0.026668 -0.078754 -0.093835 -0.020938 -0.024659 -0.023409 -0.03518
514 -0.043942 -0.041423 -0.013689 -0.072187 -0.07887 -0.023909 0.002758 -0.013505 -0.027594
515 -0.058748 -0.049941 -0.015068 -0.080693 -0.098263 -0.02566 0.0071739 -0.018232 -0.031421
516 -0.038367 -0.04257 -0.0044648 -0.061982 -0.06969 -0.032105 -0.0031303 0.005192 -0.040105
517 -0.03973 -0.053683 -0.0047818 -0.08088 -0.05557 -0.031939 0.011282 -0.0057237 -0.015706
518 -0.042212 -0.041691 0.0027255 -0.074897 -0.041173 -0.031535 0.0064385 0.0039732 -0.0064063
519 -0.063633 -0.056224 -0.0059978 -0.082679 -0.039501 -0.044327 -0.0085707 -0.01165 -0.031552
520 -0.075869 -0.078114 -0.02274 -0.1046 -0.011588 -0.064567 -0.044712 -0.018244 -0.054646
521 -0.047743 -0.034975 -0.0025902 -0.063041 0.01789 -0.028404 -0.0014942 -0.0056194 -0.028374
522 -0.052055 -0.053968 -0.010442 -0.059368 0.020257 -0.040998 0.00082628 -0.0013115 -0.0254
523 -0.057791 -0.056032 -0.018579 -0.084205 0.021254 -0.049602 -0.0042865 0.00068418 -0.041628
524 -0.045868 -0.05394 -0.01139 -0.083705 0.023958 -0.045393 0.014439 -0.023858 -0.025951
525 -0.036339 -0.033898 -0.0086922 -0.063752 0.02558 -0.024827 0.01012 -0.0082515 -0.027548
526 -0.074739 -0.058936 -0.025993 -0.096292 0.0054756 -0.04029 -0.029724 -0.038508 -0.058007
527 -0.050722 -0.043007 -0.015732 -0.0589 0.043588 -0.031521 -0.002569 -0.016278 -0.030618
528 -0.063706 -0.05707 -0.02729 -0.089078 0.013818 -0.046757 -0.020922 -0.024213 -0.05871
529 -0.061316 -0.065843 -0.025268 -0.093168 0.029603 -0.055906 -0.019222 -0.017338 -0.054906
530 -0.0562 -0.063034 -0.030943 -0.095057 0.014129 -0.056503 -0.0094098 -0.027451 -0.044292
531 -0.043887 -0.031774 -0.010752 -0.084575 0.018941 -0.034135 0.0029577 -0.011423 -0.0059584
532 -0.054659 -0.04449 -0.029704 -0.096012 0.014636 -0.031871 0.0012901 -0.0072235 -0.032553
533 -0.056934 -0.055981 -0.035455 -0.081851 -0.003452 -0.025751 -0.015776 -0.027092 -0.049837
534 -0.057442 -0.051312 -0.035217 -0.084766 0.014241 -0.045068 -0.0041253 -0.032613 -0.057519
535 -0.049682 -0.040459 -0.029366 -0.091935 0.0010392 -0.049543 -0.0050103 -0.012271 -0.04177
536 -0.091497 -0.071943 -0.048385 -0.10767 -0.010253 -0.069588 -0.036781 -0.047447 -0.061091
537 -0.077812 -0.071162 -0.037799 -0.10274 -0.024474 -0.059518 -0.035118 -0.037824 -0.039671
538 -0.075154 -0.065032 -0.035366 -0.095069 -0.021478 -0.044355 -0.026312 -0.036881 -0.049087
539 -0.091265 -0.068774 -0.0349 -0.097865 -0.0041686 -0.056333 -0.027795 -0.028203 -0.06499
540 -0.089765 -0.076858 -0.023218 -0.091417 0.0068019 -0.05233 -0.042681 -0.022151 -0.039986
541 -0.076316 -0.06333 -0.032693 -0.091944 -0.0078292 -0.048676 -0.023713 -0.042841 -0.067822
542 -0.080727 -0.058416 -0.05155 -0.10172 -0.0029719 -0.053251 -0.026809 -0.021976 -0.067399
543 -0.082796 -0.065543 -0.028872 -0.093998 0.0059876 -0.061929 -0.022194 -0.021645 -0.045233
544 -0.082657 -0.073512 -0.045632 -0.087771 -0.013593 -0.060832 -0.023156 -0.034313 -0.081283
545 -0.076468 -0.068007 -0.039249 -0.079933 0.0053652 -0.045397 -0.0041998 -0.023511 -0.042209
546 -0.092765 -0.078662 -0.039704 -0.094965 -0.016588 -0.051484 -0.023497 -0.051925 -0.064721
547 -0.073961 -0.067279 -0.040436 -0.073421 0.0085015 -0.042919 -0.015878 -0.032852 -0.061802
548 -0.082528 -0.074601 -0.050451 -0.082156 0.0010193 -0.064864 -0.02709 -0.049995 -0.072452
549 -0.071262 -0.052769 -0.037638 -0.068285 0.033965 -0.037117 -0.011021 -0.02915 -0.019723
550 -0.068087 -0.067657 -0.030546 -0.064593 0.019608 -0.061641 -0.022977 -0.027323 -0.051297
551 -0.058495 -0.045699 -0.037602 -0.059697 0.0095629 -0.04436 -0.015083 -0.030719 -0.05901
552 -0.104 -0.093644 -0.047804 -0.084408 -0.0096127 -0.065571 -0.046803 -0.044132 -0.054433
553 -0.090155 -0.065007 -0.048669 -0.082349 0.0063048 -0.071738 -0.031196 -0.041291 -0.057447
554 -0.07807 -0.084234 -0.046998 -0.065902 0.0099715 -0.060529 -0.018454 -0.034864 -0.064907
555 -0.097754 -0.082794 -0.065906 -0.09238 -0.022155 -0.083833 -0.050547 -0.054628 -0.072751
556 -0.082292 -0.064255 -0.041688 -0.07831 0.00010298 -0.076166 -0.028025 -0.046446 -0.066856
557 -0.085277 -0.096464 -0.062064 -0.096749 -0.015418 -0.076242 -0.055294 -0.056749 -0.091866
558 -0.085776 -0.098878 -0.074992 -0.089192 -0.0018638 -0.078001 -0.046285 -0.060103 -0.078343
559 -0.086925 -0.079231 -0.055362 -0.085018 0.0050184 -0.059902 -0.038735 -0.039811 -0.058336
560 -0.096996 -0.077502 -0.04865 -0.076328 0.009608 -0.054925 -0.055421 -0.037534 -0.038268
561 -0.091464 -0.082301 -0.047608 -0.097739 -0.0069049 -0.063812 -0.042785 -0.053508 -0.065045
562 -0.09359 -0.068147 -0.054437 -0.085335 -0.0049233 -0.059834 -0.049971 -0.044598 -0.07569
563 -0.081982 -0.076985 -0.0426 -0.08592 -0.0070148 -0.063305 -0.046074 -0.049999 -0.049758
564 -0.075288 -0.077287 -0.026415 -0.093715 -0.013202 -0.066139 -0.026745 -0.040409 -0.0476
565 -0.083811 -0.083247 -0.032468 -0.098422 -0.011266 -0.068008 -0.042522 -0.044133 -0.055699
566 -0.077292 -0.078545 -0.034746 -0.08876 0.0092836 -0.057494 -0.044503 -0.044191 -0.048117
567 -0.10165 -0.096862 -0.040744 -0.098943 -0.02198 -0.064748 -0.040157 -0.047138 -0.061406
568 -0.08908 -0.080417 -0.043727 -0.11679 -0.030111 -0.069904 -0.039842 -0.040731 -0.061936
569 -0.082584 -0.093485 -0.055245 -0.11269 -0.024641 -0.073381 -0.047073 -0.051118 -0.066068
570 -0.11384 -0.087767 -0.042209 -0.10404 -0.033332 -0.070913 -0.045182 -0.049558 -0.080864
571 -0.090469 -0.073042 -0.038775 -0.10064 -0.01936 -0.073289 -0.040362 -0.04227 -0.046677
572 -0.074419 -0.081819 -0.046637 -0.11005 -0.028814 -0.071427 -0.045195 -0.044198 -0.052419
573 -0.10206 -0.090631 -0.063382 -0.10761 -0.012873 -0.070587 -0.055278 -0.05852 -0.087466
574 -0.092021 -0.099744 -0.052481 -0.12842 -0.047396 -0.089863 -0.070333 -0.05952 -0.093432
575 -0.089694 -0.071516 -0.039353 -0.11009 -0.023126 -0.072524 -0.044358 -0.039115 -0.051379
576 -0.11073 -0.10049 -0.060637 -0.11739 -0.020719 -0.091923 -0.064196 -0.056617 -0.064127
577 -0.1033 -0.075767 -0.056153 -0.095118 0.015639 -0.057226 -0.033605 -0.053067 -0.069905
578 -0.10066 -0.079159 -0.048719 -0.10042 -0.0088262 -0.059732 -0.057535 -0.035427 -0.058757
579 -0.10763 -0.077612 -0.047747 -0.10458 -0.019009 -0.079833 -0.054045 -0.054193 -0.05095
580 -0.10162 -0.083099 -0.062498 -0.10825 -0.014954 -0.070716 -0.042773 -0.051616 -0.062086
581 -0.090744 -0.078192 -0.051731 -0.12086 0.017024 -0.065659 -0.054661 -0.038457 -0.070365
582 -0.070372 -0.07122 -0.047578 -0.09448 -0.012509 -0.069085 -0.040634 -0.047148 -0.053257
583 -0.090212 -0.088653 -0.077071 -0.12343 -0.025008 -0.087025 -0.077845 -0.047975 -0.077938
584 -0.099376 -0.097067 -0.072236 -0.122 -0.018185 -0.081116 -0.082219 -0.058653 -0.089712
585 -0.10658 -0.092362 -0.064978 -0.111 -0.026906 -0.086656 -0.077815 -0.063533 -0.078773
586 -0.11072 -0.10666 -0.064615 -0.12426 -0.04251 -0.075108 -0.07113 -0.071357 -0.094708
587 -0.096612 -0.090357 -0.055048 -0.12078 -0.0041757 -0.069185 -0.071895 -0.056953 -0.073852
588 -0.095918 -0.11402 -0.073555 -0.12978 -0.043021 -0.064972 -0.072049 -0.073618 -0.085906
589 -0.085458 -0.085325 -0.052186 -0.10515 -0.020029 -0.077185 -0.06237 -0.039258 -0.058277
590 -0.084258 -0.094874 -0.069113 -0.13437 -0.029842 -0.089406 -0.064818 -0.064763 -0.056318
591 -0.088716 -0.097359 -0.062497 -0.12125 -0.040217 -0.079876 -0.081951 -0.063159 -0.083991
592 -0.094501 -0.085377 -0.037741 -0.12509 -0.036442 -0.076413 -0.066232 -0.050855 -0.0645
593 -0.10497 -0.092604 -0.06021 -0.13227 -0.034113 -0.093525 -0.07551 -0.065689 -0.061656
594 -0.098587 -0.088001 -0.038927 -0.10658 -0.017792 -0.074988 -0.066856 -0.06011 -0.082801
595 -0.096275 -0.10132 -0.05611 -0.12595 -0.0296 -0.09242 -0.081118 -0.054803 -0.054484
596 -0.097288 -0.095355 -0.058742 -0.11803 0.015457 -0.087054 -0.067062 -0.060733 -0.062812
597 -0.12728 -0.11774 -0.078898 -0.13817 0.05671 -0.10385 -0.086888 -0.063741 -0.060314
598 -0.10661 -0.098688 -0.059812 -0.1373 0.17044 -0.10885 -0.077897 -0.058782 -0.083049
599 -0.10784 -0.10248 -0.057172 -0.13056 0.23891 -0.099399 -0.066925 -0.05863 -0.087337
600 -0.087169 -0.081799 -0.07028 -0.12659 0.27397 -0.078699 -0.081845 -0.053882 -0.063198
601 -0.11452 -0.10335 -0.075694 -0.13353 0.25257 -0.098949 -0.087973 -0.062808 -0.054256
602 -0.099135 -0.10692 -0.062738 -0.12619 0.24408 -0.10326 -0.07981 -0.056709 -0.073048
603 -0.06393 -0.06296 -0.051969 -0.09013 0.23485 -0.055013 -0.055947 -0.036295 -0.06523
604 -0.13473 -0.12032 -0.076027 -0.13285 0.15449 -0.10984 -0.091384 -0.066197 -0.091881
605 -0.095282 -0.089865 -0.053105 -0.10191 0.16767 -0.087791 -0.068747 -0.053872 -0.079997
606 -0.10524 -0.097945 -0.06384 -0.1049 0.11331 -0.080316 -0.084859 -0.059529 -0.073042
607 -0.096717 -0.1102 -0.064477 -0.11461 0.093679 -0.081118 -0.068276 -0.060805 -0.07488
608 -0.13436 -0.12099 -0.087602 -0.14256 0.070906 -0.10034 -0.10826 -0.069519 -0.07854
609 -0.11458 -0.10157 -0.052573 -0.096196 0.1315 -0.077478 -0.078615 -0.065048 -0.07475
610 -0.11726 -0.1028 -0.069323 -0.078918 0.13004 -0.089955 -0.082748 -0.05181 -0.075136
611 -0.11886 -0.10845 -0.071351 -0.078046 0.10955 -0.075087 -0.077242 -0.067059 -0.074609
612 -0.12371 -0.11463 -0.078708 -0.090352 0.12498 -0.093465 -0.085257 -0.070642 -0.082815
613 -0.077232 -0.083917 -0.062751 -0.0452 0.11981 -0.083252 -0.05907 -0.048628 -0.043624
614 -0.12454 -0.10216 -0.076038 -0.065572 0.091236 -0.094105 -0.088059 -0.077501 -0.088186
615 -0.10571 -0.10154 -0.065646 -0.052425 0.088839 -0.090005 -0.080235 -0.055833 -0.059423
616 -0.10146 -0.097703 -0.072012 -0.056161 0.076827 -0.081635 -0.071771 -0.068759 -0.059434
617 -0.11916 -0.088389 -0.075572 -0.054427 0.10377 -0.066368 -0.082964 -0.05642 -0.079565
618 -0.12589 -0.11356 -0.075095 -0.082543 0.070894 -0.10412 -0.095862 -0.069649 -0.076082
619 -0.11424 -0.099283 -0.075711 -0.080163 0.061945 -0.096022 -0.082549 -0.071041 -0.07281
620 -0.10353 -0.10125 -0.084623 -0.071246 0.076256 -0.070413 -0.090038 -0.064954 -0.067764
621 -0.10523 -0.095105 -0.067691 -0.076904 0.071772 -0.079974 -0.081428 -0.049022 -0.048216
622 -0.099804 -0.089173 -0.057884 -0.074632 0.081598 -0.055657 -0.065221 -0.045852 -0.034354
623 -0.10276 -0.093207 -0.074283 -0.072176 0.076197 -0.057423 -0.08339 -0.045101 0.00047638
624 -0.099561 -0.089426 -0.072396 -0.079081 0.055992 -0.065098 -0.07353 -0.057222 0.0064097
625 -0.11285 -0.10397 -0.093186 -0.084215 0.056636 -0.081708 -0.083639 -0.044736 -0.031478
626 -0.13 -0.11028 -0.086379 -0.083803 0.048409 -0.0866 -0.09452 -0.054298 -0.022657
627 -0.095993 -0.10016 -0.069571 -0.078509 0.06334 -0.079153 -0.076642 -0.047054 -0.033786
628 -0.11703 -0.096413 -0.07278 -0.098899 0.056086 -0.095299 -0.089414 -0.067394 -0.046189
629 -0.11466 -0.11164 -0.079279 -0.087708 0.039092 -0.094524 -0.099854 -0.063945 -0.013873
630 -0.11709 -0.1056 -0.082882 -0.075785 0.048372 -0.079056 -0.085002 -0.06882 -0.036402
631 -0.11713 -0.11269 -0.063825 -0.085514 0.076438 -0.08914 -0.083088 -0.056007 -0.033227
632 -0.11865 -0.10346 -0.075863 -0.073414 0.098845 -0.080394 -0.089167 -0.058422 -0.038687
633 -0.11306 -0.11194 -0.076604 -0.091362 0.053175 -0.093004 -0.088898 -0.06937 -0.067206
634 -0.11083 -0.11159 -0.072967 -0.076961 0.095334 -0.09836 -0.10024 -0.062794 -0.040016
635 -0.1268 -0.11074 -0.063716 -0.07722 0.051202 -0.082786 -0.083787 -0.07673 -0.050087
636 -0.12063 -0.097931 -0.077213 -0.065457 0.052362 -0.075746 -0.072115 -0.059858 -0.054441
637 -0.10079 -0.10067 -0.073873 -0.061419 0.056092 -0.070997 -0.057583 -0.060602 -0.025245
638 -0.10155 -0.090001 -0.050957 -0.055022 0.06617 -0.05539 -0.070274 -0.053969 0.0011779
639 -0.11357 -0.084927 -0.053246 -0.054585 0.060036 -0.048809 -0.078267 -0.060136 -0.013122
640 -0.12056 -0.11074 -0.060344 -0.06685 0.060799 -0.069767 -0.080427 -0.067635 -0.035619
641 -0.13317 -0.12708 -0.067794 -0.079695 0.0033172 -0.093879 -0.11366 -0.066999 -0.03293
642 -0.11455 -0.10136 -0.054221 -0.067392 0.02195 -0.088101 -0.094251 -0.062248 -0.028015
643 -0.12013 -0.10388 -0.066525 -0.055732 0.03823 -0.08376 -0.082622 -0.07218 -0.055202
644 -0.10738 -0.10771 -0.055611 -0.052684 0.032915 -0.080774 -0.087032 -0.069436 -0.025797
645 -0.1375 -0.11807 -0.067459 -0.070863 0.01523 -0.10035 -0.097953 -0.071979 -0.03143
646 -0.11827 -0.10829 -0.058453 -0.041839 0.032067 -0.089541 -0.07418 -0.05695 -0.039683
647 -0.121 -0.10263 -0.064065 -0.052986 0.014742 -0.088147 -0.086244 -0.059694 -0.047013
648 -0.11934 -0.11838 -0.051579 -0.037954 0.037177 -0.065554 -0.095072 -0.05313 -0.06374
649 -0.1035 -0.11847 -0.063018 -0.071917 0.027693 -0.089486 -0.06836 -0.062318 -0.037302
650 -0.14237 -0.13027 -0.06863 -0.07286 0.0024758 -0.093091 -0.10477 -0.070253 -0.068193
651 -0.11653 -0.11695 -0.08566 -0.054363 0.0063638 -0.091141 -0.079847 -0.072709 -0.058333
652 -0.11379 -0.10158 -0.058317 -0.037045 0.022633 -0.064955 -0.056534 -0.063612 -0.05195
653 -0.10641 -0.10718 -0.067188 -0.051301 0.00096871 -0.078372 -0.072381 -0.058189 -0.043072
654 -0.11007 -0.11608 -0.054484 -0.048091 -0.0060568 -0.079473 -0.067621 -0.052017 -0.048787
655 -0.13268 -0.1245 -0.087826 -0.074993 -0.0040435 -0.10167 -0.069897 -0.078988 -0.061366
656 -0.12237 -0.11804 -0.079884 -0.059642 -0.0085708 -0.102 -0.08352 -0.076136 -0.05422
657 -0.10298 -0.10612 -0.081056 -0.055691 8.6083e-05 -0.072826 -0.054812 -0.065594 -0.04432
658 -0.12076 -0.12277 -0.085128 -0.071129 -0.0095539 -0.082534 -0.086881 -0.076426 -0.07203
659 -0.10055 -0.10025 -0.073021 -0.051246 -0.013473 -0.066564 -0.063889 -0.069108 -0.066252
660 -0.12234 -0.1134 -0.088985 -0.072237 -0.015203 -0.081898 -0.080683 -0.072817 -0.082355
661 -0.099187 -0.093857 -0.070621 -0.04813 0.055515 -0.078867 -0.051397 -0.059238 -0.067736
662 -0.10523 -0.10843 -0.090034 -0.062508 0.12097 -0.082079 -0.075049 -0.072681 -0.074776
663 -0.10627 -0.1059 -0.076939 -0.049059 0.18123 -0.091774 -0.067097 -0.069914 -0.065924
664 -0.10994 -0.094127 -0.082326 -0.041997 0.27463 -0.0784 -0.069936 -0.069086 -0.052438
665 -0.094939 -0.091461 -0.067824 -0.047415 0.30857 -0.048539 -0.062365 -0.055516 -0.046169
666 -0.11567 -0.12051 -0.079851 -0.041384 0.27753 -0.075261 -0.076205 -0.057427 -0.065499
667 -0.10716 -0.12234 -0.077747 -0.055091 0.2024 -0.094641 -0.088297 -0.080881 -0.069012
668 -0.10307 -0.12514 -0.074508 -0.034103 0.15894 -0.095143 -0.06752 -0.058366 -0.070372
669 -0.10124 -0.11141 -0.077437 0.056357 0.14289 -0.085342 -0.080105 -0.072264 -0.06889
670 -0.093935 -0.10761 -0.08235 0.16649 0.10928 -0.071211 -0.06498 -0.07284 -0.091144
671 -0.081088 -0.11242 -0.080487 0.24097 0.096422 -0.064672 -0.071588 -0.064721 -0.065521
672 -0.081103 -0.11889 -0.076615 0.2046 0.098613 -0.079302 -0.065602 -0.069145 -0.070414
673 -0.088626 -0.12314 -0.087538 0.16611 0.071872 -0.082746 -0.066622 -0.074154 -0.074218
674 -0.07142 -0.11911 -0.090978 0.094184 0.071627 -0.076425 -0.074546 -0.085751 -0.074682
675 -0.077672 -0.11966 -0.080602 0.063936 0.078395 -0.076171 -0.074757 -0.08188 -0.064476
676 -0.076255 -0.12535 -0.085215 0.078902 0.037414 -0.088992 -0.076284 -0.090423 -0.075627
677 -0.066603 -0.12904 -0.094564 0.12472 0.019997 -0.09268 -0.075714 -0.087349 -0.088115
678 -0.059887 -0.10369 -0.086106 0.12204 0.044276 -0.07431 -0.070426 -0.074562 -0.079392
679 -0.073582 -0.1152 -0.059498 0.091577 0.054342 -0.072522 -0.075291 -0.058365 -0.079434
680 -0.090607 -0.14011 -0.10526 0.030615 0.0032123 -0.10943 -0.096385 -0.10132 -0.10419
681 -0.057455 -0.11147 -0.076531 0.066988 0.034021 -0.081954 -0.076375 -0.084907 -0.082503
682 -0.048801 -0.10471 -0.062282 0.13413 0.042151 -0.060157 -0.065499 -0.06965 -0.042743
683 -0.065037 -0.11467 -0.082231 0.16647 0.043133 -0.084444 -0.071793 -0.078228 -0.081808
684 -0.056709 -0.12476 -0.074699 0.20583 0.023114 -0.094759 -0.08289 -0.075923 -0.078643
685 -0.056683 -0.10959 -0.068398 0.28229 0.034331 -0.078231 -0.093312 -0.062708 -0.099721
686 -0.051759 -0.11765 -0.070881 0.32071 0.024519 -0.091775 -0.077359 -0.084938 -0.083257
687 -0.032082 -0.096456 -0.066398 0.30476 0.041996 -0.073198 -0.05793 -0.08242 -0.082387
688 -0.056152 -0.10263 -0.083788 0.23565 0.04465 -0.080708 -0.080684 -0.079323 -0.068013
689 -0.069338 -0.12364 -0.072723 0.1713 0.0065783 -0.095449 -0.09081 -0.091517 -0.084721
690 -0.06422 -0.12624 -0.070955 0.12555 0.017085 -0.093253 -0.097142 -0.076601 -0.091456
691 -0.041095 -0.10829 -0.052806 0.118 0.10956 -0.080263 -0.071225 -0.070835 -0.086283
692 -0.055663 -0.12371 -0.061537 0.0912 0.14681 -0.10279 -0.072651 -0.073399 -0.060301
693 -0.03526 -0.1218 -0.066673 0.067033 0.22618 -0.10459 -0.086932 -0.085976 -0.085275
694 -0.059706 -0.1213 -0.075915 0.069342 0.26787 -0.09966 -0.079587 -0.065086 -0.073603
695 -0.04241 -0.12495 -0.062434 0.061623 0.26322 -0.10581 -0.083312 -0.086025 -0.075399
696 -0.056417 -0.13045 -0.089839 0.051102 0.23339 -0.11743 -0.089357 -0.07515 -0.092973
697 -0.060779 -0.14157 -0.080701 0.032958 0.19281 -0.1158 -0.097942 -0.086376 -0.091331
698 -0.051169 -0.11892 -0.085561 0.043223 0.18736 -0.096003 -0.085187 -0.081013 -0.10753
699 -0.033127 -0.11346 -0.074993 0.045922 0.21729 -0.092916 -0.074051 -0.078792 -0.079434
700 -0.071033 -0.15456 -0.10085 0.017362 0.17012 -0.1355 -0.11295 -0.10288 -0.10833
701 -0.036904 -0.12316 -0.079788 0.027247 0.17987 -0.118 -0.093943 -0.071373 -0.081966
702 -0.02389 -0.12931 -0.078242 0.057215 0.20697 -0.09089 -0.082846 -0.069418 -0.056297
703 -0.027741 -0.12161 -0.090197 0.049775 0.21715 -0.12831 -0.095173 -0.087565 -0.086265
704 -0.021076 -0.13397 -0.085596 0.043334 0.19118 -0.1269 -0.087035 -0.080778 -0.10076
705 -0.046709 -0.14518 -0.095122 0.045431 0.18009 -0.1412 -0.1029 -0.081937 -0.093745
706 -0.031167 -0.13304 -0.099896 0.051334 0.18507 -0.11878 -0.10077 -0.093136 -0.074945
707 -0.0028642 -0.11954 -0.071807 0.077763 0.18926 -0.10845 -0.08736 -0.068955 -0.082147
708 -0.047518 -0.13257 -0.10024 0.042295 0.15984 -0.11988 -0.11145 -0.10016 -0.098491
709 -0.04998 -0.1454 -0.098201 0.04366 0.15882 -0.12232 -0.12007 -0.090995 -0.084883
710 -0.022379 -0.11434 -0.076883 0.052183 0.14706 -0.1024 -0.098198 -0.086671 -0.096431
711 -0.027481 -0.13261 -0.098203 0.026727 0.11223 -0.12464 -0.10888 -0.087345 -0.098835
712 -0.02205 -0.11546 -0.089668 0.035304 0.13314 -0.11061 -0.10386 -0.089751 -0.089147
713 -0.037985 -0.12461 -0.08302 0.023179 0.12005 -0.12632 -0.095328 -0.084946 -0.092471
714 -0.036491 -0.14047 -0.088354 0.019684 0.094853 -0.11539 -0.097058 -0.093858 -0.085233
715 -0.030823 -0.12816 -0.077451 0.021988 0.090118 -0.11548 -0.088872 -0.08942 -0.09041
716 -0.028674 -0.13039 -0.085555 0.0057192 0.07919 -0.10803 -0.094026 -0.088407 -0.10238
717 -0.041218 -0.13921 -0.096462 0.010732 0.081234 -0.12396 -0.1117 -0.09975 -0.10055
718 -0.009961 -0.1244 -0.071232 0.025607 0.087032 -0.098422 -0.088773 -0.081914 -0.084899
719 -0.0177 -0.12723 -0.083152 0.0015874 0.079793 -0.10059 -0.090365 -0.09649 -0.1003
720 -0.0036249 -0.1248 -0.075032 0.023766 0.093816 -0.10032 -0.08297 -0.074884 -0.058424
721 -0.018054 -0.1371 -0.078237 0.0071611 0.04864 -0.11317 -0.093717 -0.078992 -0.089128
722 -0.040589 -0.1571 -0.099174 -0.02705 0.028748 -0.12293 -0.12346 -0.11332 -0.12428
723 -0.026724 -0.14432 -0.10159 -0.037236 0.038251 -0.12259 -0.099988 -0.1085 -0.11805
724 -0.018298 -0.11977 -0.066342 0.0015105 0.055872 -0.092164 -0.080773 -0.075879 -0.11146
725 -0.02016 -0.12982 -0.050504 -0.015615 0.069112 -0.12299 -0.094659 -0.083863 -0.077364
726 0.007908 -0.1234 -0.0049836 0.002126 0.044271 -0.1002 -0.079204 -0.075571 -0.088589
727 -0.037158 -0.14399 -0.014355 -0.023717 0.041891 -0.10971 -0.10391 -0.088125 -0.1089
728 -0.030921 -0.1257 -0.022393 -0.021864 0.032269 -0.1092 -0.082711 -0.074653 -0.11223
729 -0.047862 -0.14102 -0.019291 -0.035746 0.034807 -0.10656 -0.098017 -0.11024 -0.10907
730 -0.045339 -0.14073 -0.029236 -0.039434 0.006085 -0.11306 -0.098509 -0.093344 -0.08827
731 -0.074711 -0.14485 -0.052644 -0.042084 -0.0043098 -0.12173 -0.11557 -0.10893 -0.13217
732 -0.063799 -0.14003 -0.05252 -0.043318 -0.0025113 -0.12465 -0.09086 -0.089355 -0.097586
733 -0.05555 -0.13595 -0.053495 -0.032138 0.017096 -0.1123 -0.084956 -0.087542 -0.10758
734 -0.048866 -0.11635 -0.044602 0.20261 0.0081945 -0.10217 -0.078722 -0.10357 -0.10257
735 -0.053121 -0.12345 -0.050056 0.27705 0.01633 -0.098 -0.071832 -0.094865 -0.091514
736 -0.073303 -0.13307 -0.055603 0.27959 -0.0014626 -0.10461 -0.081455 -0.1007 -0.11955
737 -0.061203 -0.1279 -0.050163 0.27626 0.0043163 -0.11805 -0.092508 -0.082981 -0.10258
738 -0.062437 -0.12406 -0.039814 0.2599 -0.015646 -0.11978 -0.091101 -0.095533 -0.107
739 -0.069211 -0.12971 -0.056881 0.2046 -0.0081158 -0.095454 -0.10033 -0.10362 -0.10603
740 -0.05905 -0.12445 -0.050048 0.18169 0.029405 -0.087506 -0.086499 -0.083946 -0.094633
741 -0.074036 -0.14349 -0.049981 0.10418 -0.016434 -0.097901 -0.11359 -0.087973 -0.1166
742 -0.089406 -0.14393 -0.066142 0.066811 -0.0062938 -0.10336 -0.1013 -0.10224 -0.10979
743 -0.0687 -0.13224 -0.052273 0.049506 -0.025717 -0.10596 -0.091715 -0.084216 -0.091568
744 -0.078993 -0.13435 -0.054249 0.064131 -0.0091922 -0.10392 -0.096696 -0.092142 -0.11041
745 -0.087475 -0.13916 -0.067208 0.046493 -0.019655 -0.12517 -0.10893 -0.099101 -0.10302
746 -0.094804 -0.15137 -0.073231 0.026922 -0.021405 -0.12165 -0.10239 -0.093238 -0.095167
747 -0.074209 -0.13174 -0.040281 0.04038 -0.013996 -0.10513 -0.086891 -0.080689 -0.081952
748 -0.074126 -0.12632 -0.030905 0.053265 0.00042059 -0.089455 -0.077403 -0.074444 -0.094911
749 -0.086043 -0.14836 -0.017934 0.098307 -0.040116 -0.11387 -0.09806 -0.085209 -0.094406
750 -0.077001 -0.12598 -0.0042086 0.26354 -0.034207 -0.10841 -0.090592 -0.078249 -0.08401
751 -0.096569 -0.1485 -0.020919 0.29638 -0.028728 -0.11103 -0.089111 -0.083327 -0.10944
752 -0.092939 -0.13697 -0.05253 0.32327 -0.033185 -0.101 -0.090151 -0.084674 -0.11607
753 -0.10639 -0.14406 -0.072502 0.29609 -0.052842 -0.11723 -0.084539 -0.11085 -0.10713
754 -0.091007 -0.14377 -0.074784 0.28941 -0.068866 -0.13092 -0.090437 -0.10297 -0.12095
755 -0.087227 -0.13095 -0.049159 0.24132 -0.050911 -0.088682 -0.071838 -0.080712 -0.10556
756 -0.090598 -0.13098 -0.056985 0.19831 -0.038021 -0.097488 -0.080471 -0.085704 -0.10209
757 -0.089763 -0.12602 -0.053422 0.14739 -0.029664 -0.10556 -0.068534 -0.075796 -0.088357
758 -0.11925 -0.16749 -0.072789 0.093805 -0.084264 -0.14009 -0.098608 -0.099686 -0.1229
759 -0.08096 -0.12103 -0.043922 0.12284 -0.031768 -0.084272 -0.07533 -0.065361 -0.091018
760 -0.083331 -0.13936 -0.058939 0.099128 -0.068594 -0.10408 -0.063938 -0.085589 -0.095321
761 -0.098664 -0.13822 -0.067282 0.096849 -0.066522 -0.10622 -0.068162 -0.092348 -0.12645
762 -0.087146 -0.14798 -0.074239 0.095655 -0.048524 -0.11436 -0.094334 -0.097412 -0.10415
763 -0.083441 -0.11985 -0.045648 0.086775 -0.062729 -0.12753 -0.042916 -0.097761 -0.083294
764 -0.10046 -0.13263 -0.063559 0.072743 -0.07141 -0.084627 -0.063122 -0.089842 -0.097912
765 -0.099845 -0.14167 -0.075619 0.087122 -0.054214 -0.11279 -0.073383 -0.11257 -0.11465
766 -0.10832 -0.13739 -0.088524 0.061857 -0.064514 -0.10804 -0.071337 -0.10228 -0.11309
767 -0.075512 -0.11638 -0.059547 0.077598 -0.053417 -0.091727 -0.048202 -0.082874 -0.081174
768 -0.099889 -0.14904 -0.089786 0.065337 -0.069426 -0.12555 -0.062507 -0.095169 -0.10212
769 -0.068442 -0.12137 -0.054612 0.076277 -0.063466 -0.088197 -0.056956 -0.083969 -0.052001
770 -0.086474 -0.13477 -0.071204 0.060184 -0.082983 -0.11048 -0.060908 -0.096555 -0.080452
771 -0.070193 -0.12337 -0.068308 0.062007 -0.067909 -0.10122 -0.065107 -0.076568 -0.098484
772 -0.082577 -0.13291 -0.063232 0.053806 -0.071988 -0.11831 -0.076809 -0.083104 -0.082009
773 -0.10365 -0.14967 -0.077329 0.054503 -0.063378 -0.11102 -0.080421 -0.090782 -0.020571
774 -0.084832 -0.11985 -0.067464 0.0486 -0.079371 -0.10245 -0.072784 -0.078856 -0.0048488
775 -0.086199 -0.14385 -0.079512 0.029701 -0.078578 -0.11439 -0.080687 -0.095416 -0.020166
776 -0.093719 -0.12501 -0.056166 0.028456 -0.091546 -0.12032 -0.08666 -0.076609 -0.028212
777 -0.086026 -0.12994 -0.067621 0.037865 -0.06957 -0.12126 -0.070329 -0.076724 -0.027209
778 -0.056901 -0.11054 -0.056678 0.03666 -0.059156 -0.076426 -0.055404 -0.070168 -0.063742
779 -0.063868 -0.11564 -0.05337 0.021873 -0.073943 -0.10345 -0.049 -0.076524 -0.032795
780 -0.068038 -0.12126 -0.060379 0.024002 -0.084001 -0.1021 -0.070175 -0.090744 -0.068449
781 -0.036625 -0.11539 -0.042373 0.027194 -0.063741 -0.099332 -0.06341 -0.076736 -0.056461
782 0.021708 -0.14172 -0.045203 -0.0062466 -0.092356 -0.10941 -0.081398 -0.087406 -0.049508
783 0.14758 -0.14539 0.07644 -0.020863 -0.083057 -0.12481 -0.076878 -0.093047 -0.10999
784 0.19472 -0.14386 0.17746 -0.030664 -0.11969 -0.14067 -0.084807 -0.098166 -0.087939
785 0.2291 -0.1361 0.19781 -0.00938 -0.088876 -0.1232 -0.081149 -0.094532 -0.08776
786 0.24449 -0.11539 0.1808 -0.0066391 -0.080103 -0.092438 -0.080075 -0.089619 -0.080954
787 0.18417 -0.12467 0.15175 -0.01445 -0.068954 -0.08538 -0.068122 -0.074022 -0.060618
788 0.089007 -0.13828 0.090712 -0.014323 -0.07672 -0.10541 -0.10329 -0.084517 -0.070305
789 0.058904 -0.12659 0.056413 -0.028957 -0.08713 -0.099421 -0.087033 -0.087315 -0.067455
790 0.022737 -0.1456 0.036646 -0.036171 -0.062808 -0.11388 -0.096604 -0.099488 -0.069571
791 0.037608 -0.12924 0.04273 -0.019645 0.10265 -0.094725 -0.078125 -0.10018 -0.056296
792 0.033707 -0.13163 0.046629 -0.02116 0.16742 -0.098398 -0.070774 -0.075196 -0.054772
793 0.055541 -0.11678 0.033725 -0.02679 0.24035 -0.067342 -0.078567 -0.081755 -0.049912
794 0.017993 -0.12381 0.023813 -0.027204 0.28952 -0.065961 -0.083904 -0.084451 -0.081754
795 0.026254 -0.13465 -0.001498 -0.041146 0.301 -0.070727 -0.083547 -0.090849 -0.023718
796 0.029409 -0.1259 0.014707 -0.024293 0.28103 -0.044015 -0.093669 -0.070986 0.038166
797 0.030036 -0.15377 -0.0038995 -0.06917 0.18952 -0.081647 -0.10647 -0.094935 -0.0033798
798 0.046286 -0.14448 -0.021734 -0.043248 0.17426 -0.024003 -0.093171 -0.083982 0.024567
799 0.058157 -0.11787 0.0144 -0.036559 0.21154 0.022296 -0.086869 -0.062639 0.02819
800 0.047566 -0.12706 -0.0090196 -0.059328 0.24047 0.031272 -0.079811 -0.08164 -0.022705
801 0.037809 -0.14263 -0.0080385 -0.05589 0.2575 0.0088029 -0.078461 -0.087867 -0.023183
802 0.019825 -0.13066 -0.011115 -0.060366 0.27479 -0.0098253 -0.09314 -0.079922 -0.03041
803 0.052483 -0.13142 -0.00071247 -0.048274 0.28784 -0.040339 -0.084218 -0.093828 -0.0075642
804 0.040988 -0.13252 -0.0070437 -0.048114 0.29785 -0.0316 -0.087504 -0.097114 -0.030013
805 0.070793 -0.10581 -0.0019223 -0.040012 0.30601 -0.010521 -0.060359 -0.069252 0.010477
806 0.036791 -0.1264 -0.024107 -0.058711 0.29131 -0.033359 -0.071987 -0.079205 0.018606
807 0.036071 -0.11714 -0.0087641 -0.060451 0.31507 -0.013277 -0.077219 -0.069198 0.072057
808 0.020908 -0.14039 -0.017696 -0.088275 0.25877 -0.051765 -0.079233 -0.085477 0.060055
809 0.0089793 -0.1485 -0.034344 -0.097917 0.25186 -0.052322 -0.070338 -0.083468 0.018105
810 0.0082605 -0.12618 -0.032453 -0.06805 0.28684 -0.031417 -0.053227 -0.090491 0.020751
811 -0.019857 -0.14731 -0.054231 -0.092257 0.27426 -0.063424 -0.079197 -0.094448 -0.0096184
812 0.024333 -0.12088 -0.026383 -0.065737 0.31658 -0.017191 -0.046688 -0.089271 0.016631
813 -0.0081898 -0.13558 -0.042731 -0.079964 0.28729 -0.051331 -0.071937 -0.092633 -0.017219
814 0.023366 -0.133 -0.036059 -0.077722 0.29401 -0.018691 -0.060033 -0.087869 -0.011467
815 0.013889 -0.13219 -0.042893 -0.068618 0.28885 -0.029027 -0.057381 -0.069914 0.013117
816 0.026558 -0.11466 -0.02786 -0.068308 0.31155 -0.028253 -0.063421 -0.073004 0.066194
817 0.013021 -0.13157 -0.051464 -0.071995 0.32165 -0.011192 -0.05742 -0.071803 0.078909
818 0.0058314 -0.1375 -0.058425 -0.073989 0.27448 -0.03153 -0.065519 -0.077585 0.07755
819 -0.011933 -0.12552 -0.037672 -0.069278 0.31442 -0.033926 -0.045195 -0.076944 0.074934
820 0.0042772 -0.12644 -0.036142 -0.080427 0.26508 -0.013521 -0.06626 -0.078234 0.031843
821 -0.010878 -0.12656 -0.041213 -0.058357 0.272 -0.013134 -0.072283 -0.066317 0.034448
822 -0.018363 -0.13331 -0.050734 -0.096903 0.19404 -0.050647 -0.08101 -0.074584 0.02305
823 -0.02148 -0.13043 -0.056592 -0.083682 0.2068 -0.042041 -0.072846 -0.066304 0.019948
824 -0.0085301 -0.13838 -0.045755 -0.07099 0.2179 -0.046255 -0.073973 -0.077903 0.067998
825 -0.027967 -0.13815 -0.038323 -0.089055 0.22074 -0.034383 -0.075141 -0.060011 0.096423
826 -0.014271 -0.11453 -0.034321 -0.087701 0.20046 -0.043082 -0.054516 -0.057812 0.066334
827 -0.025772 -0.068619 -0.037022 -0.085379 0.19087 -0.040325 -0.068962 -0.072862 0.037078
828 -0.032386 0.044896 -0.034952 -0.080129 0.18387 -0.034503 -0.062279 -0.064833 0.024331
829 -0.023235 0.085888 -0.031734 -0.076755 0.19885 -0.03176 -0.071754 -0.056319 0.038675
830 -0.014574 0.1114 -0.044756 -0.07415 0.18824 -0.02348 -0.056961 -0.049355 0.057721
831 -0.042459 0.073007 -0.029467 -0.079958 0.16277 -0.032283 -0.072919 -0.069533 0.033129
832 -0.043694 0.050928 0.096441 -0.10889 0.14168 -0.034599 -0.06817 -0.067591 0.080745
833 -0.050974 0.012936 0.17765 -0.098686 0.17042 0.0023743 -0.077569 -0.068936 0.10975
834 -0.049174 -0.00061048 0.20154 -0.094508 0.11833 0.033497 -0.074789 -0.07444 0.11131
835 -0.037644 -0.024831 0.1981 -0.085813 0.1538 0.086502 -0.070684 -0.072519 0.13613
836 -0.047308 -0.022407 0.14003 -0.078841 0.13422 0.10248 -0.060255 -0.04628 0.11751
837 -0.046444 -0.036548 0.092686 -0.10072 0.13783 0.062891 -0.066961 -0.061163 0.055976
838 -0.045767 -0.054622 0.058409 -0.093981 0.13412 0.025698 -0.052283 -0.078603 0.008793
839 -0.057008 -0.049193 0.046309 -0.088034 0.14389 -0.00034736 -0.078664 -0.077327 0.063318
840 -0.076471 -0.052679 0.014616 -0.1012 0.12674 -0.021584 -0.073346 -0.078562 0.070443
841 -0.054627 -0.046067 0.03752 -0.082896 0.10402 0.0015251 -0.05369 -0.069039 0.14443
842 -0.063621 -0.043467 0.005333 -0.12702 0.098335 -0.036117 -0.077978 -0.080747 0.088366
843 -0.070159 -0.014272 0.018047 -0.10303 0.089249 -0.024557 -0.076136 -0.058603 0.096426
844 -0.015766 0.067879 0.035852 -0.083363 0.1041 -0.024374 -0.043886 -0.072058 0.062828
845 -0.0022392 0.10325 0.10616 -0.089719 0.10091 -0.010389 -0.067409 -0.062225 0.047069
846 0.039971 0.16144 0.15557 -0.11314 0.065851 -0.039444 -0.040547 -0.068279 0.028405
847 0.13988 0.20045 0.20641 -0.087513 0.096739 -0.0063377 -0.030877 -0.058547 0.052699
848 0.18196 0.18273 0.20965 -0.11713 0.043148 -0.024895 -0.074004 -0.077618 0.066174
849 0.26383 0.17115 0.2402 -0.10134 0.074786 -0.024136 -0.068971 -0.064783 0.13232
850 0.29736 0.1334 0.19908 -0.1216 0.081503 -0.030522 -0.079303 -0.064105 0.16402
851 0.26472 0.10264 0.16753 -0.10182 0.0562 -0.023426 -0.070054 -0.028776 0.19044
852 0.23358 0.088896 0.14568 -0.096184 0.090861 -0.022187 -0.049492 0.014446 0.17447
853 0.1201 0.066191 0.10904 -0.10584 0.078043 -0.032001 -0.062826 0.07227 0.098362
854 0.088967 0.04902 0.096259 -0.10708 0.077143 -0.0032199 -0.051805 0.094203 0.098896
855 0.076264 0.038696 0.079884 -0.12481 0.053265 0.042448 -0.058558 0.065853 0.094808
856 0.05046 0.018422 0.051245 -0.13839 0.025883 0.090955 -0.063934 0.022616 0.059775
857 0.055886 0.02031 0.078998 -0.10803 0.039956 0.11652 -0.060331 0.010503 0.07917
858 0.026656 -0.0032762 0.030789 -0.1342 0.016801 0.06774 -0.08229 -0.02656 0.035869
859 0.058442 0.001628 0.069067 -0.12809 0.036503 0.021631 -0.070104 -0.015363 0.063122
860 0.04141 0.0043135 0.054302 -0.12906 0.034101 0.01615 -0.072186 -0.027091 0.093843
861 0.023888 -0.00078592 0.098411 -0.12393 0.019232 -0.0021568 -0.056032 -0.015472 0.096484
862 0.040728 0.030085 0.19378 -0.13241 0.0096736 0.0037722 -0.031123 -0.012446 0.12763
863 0.036032 0.021784 0.2695 -0.12372 0.012663 -0.0075032 -0.0079013 -0.031789 0.086979
864 0.017847 0.033381 0.27386 -0.11869 -0.0016694 0.0041156 -0.0040353 -0.028352 0.044421
865 0.017082 0.07801 0.28982 -0.13454 -0.0026966 -0.021314 -0.016226 -0.036262 0.062009
866 0.022682 0.18722 0.23992 -0.1467 -0.028755 -0.038271 -0.045189 -0.025602 0.04201
867 0.025674 0.21807 0.22467 -0.11194 0.0052234 -0.0045075 -0.032565 -0.015085 0.042387
868 0.030731 0.22074 0.19134 -0.1256 -0.0048158 -0.0046167 -0.048045 -0.009488 0.024528
869 0.029257 0.21659 0.16297 -0.14943 -0.033204 -0.024427 -0.039584 -0.023768 0.056777
870 0.018413 0.20107 0.13451 -0.12835 -0.0058687 -0.005653 -0.051632 -0.036144 0.0055699
871 0.03494 0.15092 0.11639 -0.13024 -0.0027537 -0.018889 -0.055097 -0.029061 0.022643
872 0.076015 0.098376 0.10166 -0.13422 -0.033472 -0.01389 -0.064409 -0.032729 0.017996
873 0.13867 0.089415 0.11666 -0.13409 -0.019357 0.0010055 -0.045349 -0.026081 0.039497
874 0.21625 0.064489 0.10362 -0.13211 -0.030665 -0.0015539 -0.049461 -0.03292 0.036587
875 0.28326 0.060216 0.11322 -0.12668 -0.03052 -0.018719 -0.058461 -0.042908 0.0022974
876 0.30426 0.053027 0.14569 -0.14035 -0.023481 -0.0096254 -0.063386 -0.041936 0.02882
877 0.25496 0.057165 0.21272 -0.13297 -0.029779 -0.0064837 -0.070988 -0.048432 -0.011453
878 0.16009 0.040821 0.20986 -0.13456 -0.047496 -0.014139 -0.054167 -0.029085 0.014757
879 0.098425 0.024905 0.15269 -0.15423 -0.069002 -0.050371 -0.084138 -0.052749 0.0064486
880 0.097578 0.056792 0.14528 -0.13278 -0.052828 -0.0050203 -0.0639 -0.028192 0.026532
881 0.084543 0.039053 0.10686 -0.14359 -0.056452 0.056796 -0.053983 -0.04011 0.016782
882 0.088057 0.031881 0.089444 -0.15541 -0.054522 0.14877 -0.05742 -0.064542 0.017938
883 0.082912 0.045192 0.091335 -0.12471 -0.050529 0.20005 -0.049202 -0.034968 0.0010175
884 0.090562 0.040886 0.085053 -0.12928 -0.036231 0.15991 -0.04763 -0.016071 -0.0031653
885 0.063413 0.024543 0.080756 -0.13783 -0.050257 0.088562 -0.049313 0.052203 -0.019323
886 0.060332 0.019013 0.08206 -0.12134 -0.047776 0.058576 -0.070675 0.10783 0.031601
887 0.054083 0.013186 0.081927 -0.13605 -0.070186 0.016212 -0.059533 0.10641 0.0045146
888 0.050237 -0.009244 0.096179 -0.15003 -0.08185 0.011454 -0.076381 0.098063 0.0095108
889 0.029477 0.0052812 0.11187 -0.15469 -0.053991 -0.013535 -0.087294 0.065173 -0.029193
890 0.03289 0.0024918 0.11095 -0.13882 -0.072005 0.0058933 -0.049715 0.054471 -0.0013415
891 0.018052 0.0054341 0.076227 -0.1363 -0.060661 0.013282 -0.0098437 0.041824 -0.010164
892 0.0024552 -0.0043429 0.069094 -0.14673 -0.087372 0.0038951 -0.01571 -0.0096401 -0.018399
893 0.012547 -0.011971 0.071965 -0.13578 -0.069336 0.020413 0.014997 0.019665 -0.0033532
894 0.0078762 -0.01241 0.058118 -0.14048 -0.085723 0.0028468 0.018607 0.0072883 -0.011728
895 -0.010421 -0.013391 0.062987 -0.13471 -0.069705 0.0031328 0.012367 0.012577 -0.0075612
896 -0.004138 0.00062007 0.10272 -0.14325 -0.080976 0.0010294 -0.0042336 0.005141 0.018459
897 -0.012338 -0.027206 0.15677 -0.14555 -0.099099 -0.003826 -0.046811 -0.016389 0.0019432
898 0.0090299 -0.00026262 0.17764 -0.14717 -0.081238 -0.012673 -0.028469 -0.010704 0.0042999
899 0.0030937 0.0071331 0.17005 -0.13524 -0.073818 -0.006373 -0.042833 0.014941 -0.015455
900 -0.029839 0.028457 0.10006 -0.16169 -0.10241 -0.021003 -0.053867 -0.019574 -0.036366
901 -0.0079287 0.13806 0.11309 -0.13238 -0.090646 -0.0054861 -0.038551 0.0010037 -0.012741
902 -0.015366 0.19477 0.10375 -0.12516 -0.074224 0.0082408 -0.042248 -0.0047769 -0.027394
903 -0.056966 0.20539 0.067108 -0.15082 -0.105 -0.030145 -0.078641 -0.025912 -0.031554
904 -0.025977 0.23843 0.075696 -0.14411 -0.10912 -0.0051006 -0.054217 -0.013449 -0.019484
905 -0.025142 0.18819 0.065232 -0.14773 -0.091988 -0.02539 -0.058354 -0.031417 -0.033637
906 -0.02253 0.13179 0.089421 -0.14894 -0.088326 -0.018909 -0.050052 -0.014833 -0.035264
907 -0.024259 0.10821 0.10376 -0.12349 -0.087844 -0.0077637 -0.049096 -0.0076363 -0.018942
908 -0.061902 0.057608 0.049508 -0.16445 -0.1071 -0.034922 -0.081475 -0.02564 -0.039516
909 -0.055357 0.043919 0.047066 -0.15289 -0.10782 -0.030669 -0.071807 -0.040503 -0.031529
910 -0.040786 0.055891 0.034215 -0.15096 -0.12635 -0.019504 -0.040031 -0.022448 -0.050731
911 -0.045908 0.058343 0.043803 -0.13406 -0.10055 -0.03012 -0.048746 -0.020643 -0.035874
912 -0.065261 0.027913 0.045077 -0.13929 -0.09118 -0.03586 -0.069669 -0.029108 -0.046882
913 -0.053569 0.023944 0.024013 -0.13 -0.095563 -0.024068 -0.0601 0.060978 -0.039495
914 -0.045813 0.028449 0.034159 -0.13815 -0.10505 -0.030766 -0.050646 0.070053 -0.038239
915 -0.08489 -0.0069939 0.002035 -0.16773 -0.12982 -0.078956 -0.0673 0.011431 -0.029391
916 -0.056427 0.025723 0.017073 -0.15564 -0.10342 -0.040235 -0.064812 0.087184 -0.024918
917 -0.053765 0.022163 0.031025 -0.13241 -0.082228 -0.037808 -0.063567 0.15683 -0.017849
918 -0.064134 0.011376 0.020982 -0.15413 -0.12004 -0.040447 -0.052606 0.16931 -0.015455
919 -0.059941 0.00211 0.010176 -0.15956 -0.12097 -0.05198 -0.070399 0.12776 -0.0093373
920 -0.057912 0.0083166 0.026708 -0.13641 -0.11169 -0.043574 -0.060047 0.13971 0.012877
921 -0.076295 -0.011152 0.015978 -0.1178 -0.096491 -0.029456 -0.074806 0.084018 -0.041122
922 -0.070753 -0.010842 0.0083755 -0.14121 -0.11259 -0.06119 -0.069778 0.047918 -0.031696
923 -0.040733 0.00505 0.032099 -0.084959 -0.093544 -0.031731 -0.055925 0.050942 -0.033474
924 -0.038043 -0.015182 0.0026018 -0.054635 -0.085358 -0.036582 -0.055876 0.028554 -0.022415
925 -0.046055 -0.00054859 0.0094944 -0.022687 -0.10546 -0.044622 -0.060152 0.031054 -0.036963
926 -0.084809 -0.044442 -0.022577 0.039852 -0.13823 -0.06 -0.073475 0.002296 -0.068821
927 -0.052965 -0.0039049 0.015942 0.16168 -0.11205 -0.028256 -0.019796 0.025125 -0.024875
928 -0.078351 -0.018302 0.0058034 0.16128 -0.11737 -0.049107 -0.054524 0.018482 -0.041096
929 -0.086609 -0.015216 0.00052715 0.14027 -0.11074 -0.023313 -0.059647 0.015126 -0.062522
930 -0.071388 -0.035888 -0.0048633 0.12906 -0.10035 -0.040746 -0.048323 0.027093 -0.053016
931 -0.0721 -0.028195 0.0076326 0.057741 -0.10242 -0.023244 -0.018965 0.041653 -0.024442
932 -0.074242 -0.039027 -0.012313 0.0020898 -0.12031 -0.044054 -0.050615 0.014748 -0.066069
933 -0.078308 -0.038666 -0.0058925 -0.014177 -0.12204 -0.048184 -0.040587 0.0023624 -0.084402
934 -0.10744 -0.048861 -0.037282 -0.026656 -0.15601 -0.073177 -0.05916 -0.0044476 -0.086595
935 -0.072721 -0.038739 -0.01365 -0.0010644 -0.11739 -0.049901 -0.029931 0.02223 0.019644
936 -0.097858 -0.050923 -0.029568 0.00050479 -0.12321 -0.059053 -0.047953 0.018079 0.16665
937 -0.089735 -0.050669 -0.029643 0.012614 -0.12527 0.0525 -0.018438 0.01326 0.19223
938 -0.068452 -0.049521 -0.016613 0.063156 -0.11159 0.10405 -0.015266 0.041854 0.11937
939 -0.092044 -0.057808 -0.036902 0.11723 -0.1295 0.125 -0.054435 0.034895 0.0090798
940 -0.10699 -0.070158 -0.028887 0.1507 -0.13198 0.06476 -0.054044 0.058434 -0.0020749
941 -0.093561 -0.068728 -0.022089 0.21138 -0.11912 0.012695 -0.056872 0.10237 -0.013046
942 -0.067496 -0.038256 -0.019669 0.21782 -0.1013 0.016594 -0.035579 0.12769 -0.0017253
943 -0.10003 -0.064095 -0.024955 0.21146 -0.12835 -0.0059139 -0.037118 0.146 0.025038
944 -0.064602 -0.039447 -0.013886 0.20913 -0.053498 0.013471 -0.015897 0.16021 0.021429
945 -0.060576 -0.036546 -0.018357 0.18945 0.098029 0.035834 0.0016335 0.13998 0.014332
946 -0.060039 -0.048197 -0.02692 0.1242 0.13953 0.028526 -0.031496 0.098704 -3.7264e-05
947 -0.082541 -0.051146 -0.039284 0.11005 0.17868 0.023443 -0.017248 0.078652 0.014777
948 -0.10161 -0.07697 -0.05142 0.056067 0.11112 -0.016701 -0.045811 0.030881 -0.035524
949 -0.085347 -0.049956 -0.031307 0.066588 0.10113 0.01934 -0.006983 0.069031 -0.025123
950 -0.09271 -0.073178 -0.048611 0.063025 0.024617 0.0093482 -0.031567 0.046882 -0.0071778
951 -0.097489 -0.071925 -0.03256 0.062341 0.0015578 0.04187 -0.043541 0.045423 -0.032129
952 -0.063194 -0.051624 -0.032383 0.074598 -0.0077998 0.10643 -0.015088 0.053964 -0.0024826
953 -0.047324 -0.064303 -0.038331 0.080213 -0.021189 0.097281 -0.024959 0.054963 0.012766
954 -0.015092 -0.0607 -0.047393 0.15048 -0.036088 0.064481 -0.022318 0.045347 0.015165
955 0.033667 -0.069018 -0.035875 0.26265 -0.0045852 0.021755 -0.0021004 0.05965 0.10659
956 0.13634 -0.057205 -0.04677 0.36246 -0.006626 0.01524 0.043111 0.077264 0.20798
957 0.1709 -0.070857 -0.050485 0.37499 -0.044695 0.0089501 0.054189 0.075689 0.25852
958 0.19225 -0.056735 -0.030619 0.36703 -0.037667 0.019739 0.093375 0.090643 0.19898
959 0.14481 -0.081352 -0.06225 0.24081 -0.039743 -0.0051494 0.048841 0.051203 0.092269
960 0.094381 -0.067654 -0.049015 0.20254 -0.041181 -0.0051805 0.071618 0.051518 0.069068
961 0.060096 -0.059327 -0.044644 0.16726 -0.032939 -0.00070934 0.096627 0.054384 0.068747
962 0.018907 -0.086102 -0.061415 0.12859 -0.014658 0.0056086 0.076754 0.041322 0.038081
963 0.0057039 -0.08764 -0.060793 0.092805 -0.068366 -0.01242 0.088518 0.039323 0.054744
964 -0.0119 -0.096296 -0.064517 0.082295 -0.056265 -0.027414 0.10497 0.019346 0.035651
965 0.0038406 -0.08276 -0.074406 0.094047 -0.051614 -0.0016128 0.12443 0.012051 0.042031
966 0.017784 -0.092498 -0.064401 0.067458 -0.085561 -0.018215 0.12113 0.02545 0.014765
967 -0.0027914 -0.094006 -0.083948 0.060418 -0.044387 -0.017429 0.11182 0.0014173 0.013226
968 0.018371 -0.078082 -0.05452 0.080234 -0.047758 -0.00040297 0.1631 0.030189 0.058004
969 0.0073475 -0.083581 -0.07781 0.074116 -0.045166 -0.014725 0.20044 0.022758 0.02677
970 0.079545 -0.076752 -0.051427 0.07684 -0.046983 -0.0144 0.18191 0.047504 0.027582
971 0.11169 -0.087586 -0.075341 0.072704 -0.045711 -0.035308 0.15384 0.01846 0.033742
972 0.12441 -0.089495 -0.064134 0.070197 -0.075778 -0.025412 0.14 0.011891 0.01797
973 0.13914 -0.10282 -0.078088 0.063215 -0.085918 -0.054234 0.11489 -0.013958 0.00098444
974 0.17782 -0.1135 -0.092992 0.038955 -0.077919 -0.039185 0.091812 -0.0065017 -0.0029903
975 0.20169 -0.096361 -0.085548 0.044736 -0.051435 -0.026837 0.067172 -0.018888 0.015828
976 0.16007 -0.11332 -0.067337 0.047067 -0.027786 0.046255 0.07568 -0.0047275 -0.022222
977 0.16268 -0.099772 -0.085876 0.048986 0.090126 0.14655 0.057159 -0.011398 -0.009538
978 0.1615 -0.09555 -0.082548 0.070826 0.19611 0.18044 0.07274 0.0040228 0.020918
979 0.13641 -0.086522 -0.080449 0.07106 0.20748 0.1484 0.066301 -0.0073913 -0.022481
980 0.092946 -0.10857 -0.091247 0.080767 0.20176 0.075109 0.032047 -0.020706 -0.0034904
981 0.060136 -0.10097 -0.089242 0.10695 0.19941 0.029648 0.04998 -0.012039 -0.014474
982 0.079184 -0.095027 -0.087789 0.18198 0.19222 0.029252 0.040039 -0.012785 -0.0099493
983 0.056739 -0.12316 -0.11082 0.22949 0.074086 -0.0091358 0.0069125 -0.023921 -0.034219
984 0.074515 -0.091896 -0.086104 0.35216 0.051917 0.024337 0.030026 -0.014849 -0.02307
985 0.068086 -0.10025 -0.084898 0.42931 0.043648 0.034448 0.055142 -0.013455 -0.0092945
986 0.07005 -0.099647 -0.086849 0.38983 0.01293 0.026407 0.042602 -0.024451 -0.024345
987 0.055431 -0.091629 -0.10882 0.33937 0.037324 0.022618 0.025548 -0.031143 -0.012985
988 0.028776 -0.10184 -0.09476 0.26429 0.019885 0.031845 0.04589 0.00033076 0.000415
989 0.055592 -0.097326 -0.087632 0.19319 0.021105 0.025231 0.026145 -0.016443 -0.013372
990 0.018875 -0.10644 -0.093608 0.15427 -0.003761 -0.0070733 0.013368 -0.029446 -0.0054435
991 0.037842 -0.10385 -0.090693 0.11744 -0.000498 0.013308 0.011411 -0.03216 -0.033794
992 0.033549 -0.095966 -0.08472 0.12555 -0.014447 0.010307 0.019275 -0.025259 -0.0021202
993 0.036678 -0.10245 -0.10168 0.092613 -0.029997 -0.0076649 0.020345 -0.037045 -0.043076
994 0.048397 -0.085401 -0.067339 0.11591 -0.010006 0.065272 0.031865 -0.024275 0.0048228
995 0.016525 -0.11253 -0.091603 0.1011 -0.0009317 0.12725 -0.011999 -0.028212 -0.034363
996 0.02026 -0.10688 -0.091642 0.096106 -0.02787 0.17108 -0.012412 -0.040686 -0.043131
997 0.05878 -0.11399 -0.11611 0.10567 -0.051838 0.13842 -0.018935 -0.035874 -0.027375
998 0.077064 -0.10369 -0.10749 0.19752 -0.019276 0.14565 -0.016652 -0.042591 -0.0022298
999 0.14615 -0.09434 -0.074692 0.26502 -0.039602 0.075128 -0.0048321 -0.038174 -0.030116
1000 0.26515 -0.082327 -0.08875 0.36712 -0.037794 0.078068 0.020357 -0.016776 0.04208
1001 0.30227 -0.090512 -0.10561 0.40475 -0.04355 0.039167 -0.0043069 -0.043245 0.18759
1002 0.31465 -0.10853 -0.094262 0.44437 -0.037806 0.039194 -0.0246 -0.021582 0.23368
1003 0.29786 -0.10296 -0.086413 0.45098 -0.037185 0.046344 -0.0073725 -0.026137 0.28922
1004 0.20407 -0.11212 -0.10169 0.35595 -0.043546 0.031985 -0.016739 -0.028686 0.20225
1005 0.13557 -0.10084 -0.087183 0.30085 -0.032919 0.042319 -0.0080372 -0.021901 0.1162
1006 0.12176 -0.1094 -0.097015 0.22755 -0.0634 0.032201 -0.031043 -0.041347 0.059664
1007 0.10868 -0.10066 -0.096499 0.18622 -0.046034 0.034414 -0.018682 -0.045485 0.069538
1008 0.080521 -0.11003 -0.081549 0.17502 -0.046945 0.0099017 -0.01905 -0.036462 0.062933
1009 0.07291 -0.114 -0.089463 0.14607 -0.059686 0.017411 -0.018719 -0.051752 0.042598
1010 0.084963 -0.10563 -0.085675 0.12559 -0.071436 -0.0067551 -0.021178 -0.03449 0.016295
1011 0.08661 -0.088044 -0.082624 0.15224 -0.063021 0.015579 -0.019881 -0.031343 0.049282
1012 0.059284 -0.11854 -0.056716 0.14349 -0.085402 -0.0041112 -0.048479 -0.067799 0.019665
1013 0.038086 -0.11299 -0.028535 0.21896 -0.074437 0.0093068 -0.047 -0.053634 0.039206
1014 0.049378 -0.099686 -0.0059284 0.31112 -0.05248 0.010538 -0.043255 -0.058709 0.019065
1015 0.058325 -0.092208 0.0093943 0.35677 -0.055724 0.0010235 -0.022569 -0.045053 0.03418
1016 0.061074 -0.083382 0.023522 0.45443 -0.038849 0.014102 -0.025962 -0.034947 0.074752
1017 0.038835 -0.1155 -0.013234 0.43548 -0.05921 0.00047821 -0.024078 -0.054942 0.062136
1018 0.027027 -0.11813 -0.040652 0.38467 -0.078917 -0.0044194 -0.03769 -0.056441 0.048154
1019 0.024465 -0.1197 -0.055864 0.30324 -0.07826 -0.0035467 -0.053366 -0.064391 0.050115
1020 0.02914 -0.089421 -0.052182 0.25604 -0.07996 -0.01462 -0.032603 -0.038708 0.060193
1021 0.033043 -0.096037 -0.042034 0.22136 -0.045419 0.0040982 -0.044391 -0.041271 0.037367
1022 7.6916e-05 -0.043232 -0.068287 0.19477 -0.060915 0.0068367 -0.046956 -0.04979 0.020765
1023 0.025935 0.064378 -0.060861 0.18202 -0.048675 -0.014412 -0.032795 -0.050435 0.021757
1024 0.018171 0.15434 -0.055331 0.17364 -0.069259 -0.0033016 -0.043074 -0.064774 0.0042059
1025 -0.0059859 0.1694 -0.080345 0.14255 -0.071918 -0.032684 -0.06423 -0.055795 -0.009516
1026 -0.0047455 0.19744 -0.062867 0.14051 -0.043158 -0.027483 -0.067124 -0.049308 -0.01265
1027 0.0098531 0.18575 -0.060668 0.15964 0.10259 -0.019221 -0.047835 -0.047748 0.012237
1028 -0.010588 0.09818 -0.068011 0.18908 0.1387 -0.029092 -0.066724 -0.061956 -0.025563
1029 -4.1864e-05 0.05648 -0.064294 0.29257 0.17714 -0.031105 -0.046247 -0.061745 -0.021298
1030 -0.016933 0.039693 -0.068654 0.38977 0.19557 -0.010159 -0.061148 -0.06678 0.0086829
1031 -0.018264 -0.00262 -0.065728 0.44057 0.19353 -0.051787 -0.069035 -0.043921 -0.0087706
1032 0.0089437 0.023618 -0.061846 0.46856 0.1919 -0.010346 -0.051216 -0.040754 0.0068539
1033 -0.004636 0.031018 -0.078536 0.45222 0.15366 -0.022811 -0.065032 -0.052637 -0.0012737
1034 -0.0036054 0.012554 -0.083955 0.37806 0.099979 -0.021949 -0.054521 -0.054807 0.016441
1035 0.025819 0.013125 -0.071945 0.3173 0.051552 0.0035674 -0.04952 -0.055287 0.07222
1036 0.058817 -0.0010909 -0.065618 0.25148 0.029036 0.0031224 -0.058507 -0.049915 0.24944
1037 0.12913 0.0034684 -0.077238 0.21909 0.04763 -0.012917 -0.078089 -0.035748 0.32525
1038 0.24376 0.12112 -0.050662 0.21349 0.067111 0.037181 -0.042146 -0.042628 0.30424
1039 0.32344 0.17579 -0.050489 0.19864 0.024399 0.020952 -0.047131 -0.047055 0.24745
1040 0.3359 0.20646 -0.060131 0.18935 0.024204 0.028716 -0.033946 -0.04472 0.13359
1041 0.30329 0.24523 -0.062065 0.23041 0.032714 0.037636 -0.033976 -0.053597 0.097346
1042 0.19855 0.21321 -0.066398 0.30115 0.0089835 0.0098321 -0.029758 -0.048361 0.086221
1043 0.11334 0.14554 -0.10059 0.3663 0.0084841 0.0042133 -0.066778 -0.068712 0.055544
1044 0.10232 0.12374 -0.075943 0.46583 0.033149 0.0099895 -0.052437 -0.083254 0.065223
1045 0.063493 0.10821 -0.06889 0.50989 0.1992 0.04535 -0.053931 -0.068378 0.053521
1046 0.089824 0.11087 -0.070483 0.51579 0.29324 0.075274 -0.034789 -0.040464 0.080417
1047 0.045953 0.072034 -0.084843 0.43677 0.28685 0.013214 -0.070648 -0.068872 0.09739
1048 0.056415 0.090275 -0.090664 0.37823 0.29642 0.033355 -0.048026 -0.059267 0.073894
1049 0.024193 0.096069 -0.069006 0.31196 0.30621 0.043359 -0.085207 -0.061322 0.061958
1050 0.067333 0.2133 -0.05894 0.29673 0.32875 0.044329 -0.043453 -0.03741 0.069155
1051 0.023319 0.22923 -0.098439 0.23105 0.25195 0.032702 -0.069033 -0.050448 0.048249
1052 0.012932 0.23727 -0.10133 0.20331 0.19316 0.014056 -0.087306 -0.067637 0.014638
1053 0.019357 0.25316 -0.087822 0.2061 0.17464 0.016688 -0.04969 -0.06263 0.05498
1054 0.057272 0.27373 -0.074669 0.21806 0.17204 0.050595 -0.037775 -0.048976 0.04978
1055 0.016153 0.20852 -0.093377 0.19345 0.12325 0.035894 -0.076978 -0.052471 0.052897
1056 0.024804 0.17674 -0.087249 0.21069 0.14705 0.056735 -0.064283 -0.055045 0.042531
1057 0.023407 0.15234 -0.065581 0.22583 0.11535 0.07798 -0.059024 -0.049785 0.10474
1058 0.010971 0.11507 -0.087392 0.18828 0.11502 0.033257 -0.079082 -0.047483 0.25617
1059 0.0007632 0.089492 -0.094337 0.18421 0.15926 0.022564 -0.082749 -0.05842 0.27595
1060 0.017069 0.10084 -0.07935 0.18503 0.34472 0.04706 -0.068312 -0.04059 0.35266
1061 -0.008027 0.08323 -0.091114 0.1613 0.37354 0.044567 -0.083375 -0.04507 0.25116
1062 -0.024844 0.072658 -0.10773 0.14373 0.35508 0.033717 -0.082541 -0.064653 0.11188
1063 -0.0030505 0.089317 -0.087762 0.138 0.39992 0.04306 -0.058232 -0.055018 0.10645
1064 -0.0099437 0.097148 -0.076524 0.15255 0.40766 0.061286 -0.04496 -0.042226 0.099556
1065 -0.027897 0.077175 -0.08367 0.14422 0.36466 0.04925 -0.072106 -0.054645 0.087275
1066 -0.0043846 0.084816 -0.082822 0.16621 0.38359 0.066757 -0.065403 -0.038832 0.1109
1067 -0.025827 0.084521 -0.038243 0.16265 0.29659 0.040995 -0.059108 -0.059703 0.086045
1068 -0.022118 0.12335 0.12286 0.24314 0.26908 0.040414 -0.065008 -0.05674 0.096814
1069 -0.039053 0.22299 0.2076 0.39702 0.25372 0.0094693 -0.081902 -0.064654 0.06952
1070 -0.016077 0.30046 0.22952 0.37932 0.23658 0.0049082 -0.076808 -0.058107 0.14039
1071 0.033346 0.35062 0.23721 0.39608 0.26891 0.05712 -0.060973 -0.021398 0.31197
1072 -0.010331 0.31853 0.15542 0.29178 0.27209 0.047534 -0.056062 -0.044733 0.32809
1073 0.015725 0.28744 0.12332 0.20013 0.32795 0.15579 -0.049493 -0.051674 0.30314
1074 0.061002 0.19012 0.087971 0.1621 0.43797 0.2465 -0.024121 -0.051845 0.21959
1075 0.22495 0.15766 0.07061 0.16681 0.46924 0.26655 0.024981 -0.040803 0.18621
1076 0.32519 0.12514 0.05513 0.12751 0.45939 0.23139 0.058531 -0.063064 0.1258
1077 0.35105 0.11342 0.030799 0.10389 0.42935 0.11584 0.12761 -0.068125 0.1056
1078 0.3557 0.10269 0.040254 0.11907 0.4003 0.090251 0.13992 -0.051056 0.10049
1079 0.26713 0.08029 0.015501 0.10007 0.38417 0.084155 0.16197 -0.057945 0.1369
1080 0.20299 0.10351 0.043907 0.13575 0.34578 0.11442 0.19536 -0.044329 0.26251
1081 0.15081 0.11943 0.067829 0.14036 0.28443 0.11969 0.22383 -0.034292 0.36552
1082 0.12163 0.095324 0.17726 0.098723 0.28877 0.091474 0.15057 -0.062643 0.32416
1083 0.11349 0.10101 0.30483 0.10103 0.24995 0.10624 0.12527 -0.034076 0.36023
1084 0.10066 0.096177 0.31144 0.087196 0.21962 0.097431 0.14274 -0.05171 0.27853
1085 0.073812 0.060654 0.29519 0.081503 0.23358 0.082921 0.11439 -0.045184 0.19048
1086 0.054938 0.038108 0.21281 0.046599 0.18779 0.057774 0.11324 -0.075598 0.11501
1087 0.095465 0.088068 0.19405 0.081604 0.24296 0.099984 0.17732 -0.045989 0.15136
1088 0.079252 0.057214 0.1485 0.063195 0.2197 0.060905 0.14944 -0.052054 0.16316
1089 0.086182 0.051733 0.11121 0.052606 0.22154 0.034546 0.1497 -0.043101 0.2276
1090 0.13139 0.073483 0.1026 0.068547 0.26356 0.061305 0.21875 -0.030837 0.29861
1091 0.14662 0.056766 0.09957 0.05566 0.41447 0.048462 0.26349 -0.032311 0.4225
1092 0.16259 0.044721 0.096501 0.032076 0.48245 0.037157 0.28999 -0.043211 0.37661
1093 0.2686 0.04 0.1275 0.045749 0.4751 0.041757 0.28001 -0.048537 0.39938
1094 0.36991 0.039785 0.19417 0.030581 0.42739 0.040527 0.27819 -0.054654 0.26399
1095 0.39283 0.041537 0.35154 0.027444 0.36429 0.022632 0.26674 -0.033934 0.23028
1096 0.36096 0.010432 0.35383 0.018953 0.27247 0.014706 0.28885 -0.060903 0.1714
1097 0.24682 0.012828 0.33128 0.029528 0.26986 0.015555 0.31748 -0.040315 0.19906
1098 0.16492 0.025016 0.273 0.025627 0.25974 0.021615 0.35646 -0.065618 0.16115
1099 0.11594 0.018331 0.22982 0.015369 0.2227 0.01613 0.34168 -0.05728 0.1866
1100 0.13991 0.031221 0.20761 0.0022989 0.21403 0.015955 0.37159 -0.049693 0.27272
1101 0.11166 0.012666 0.20272 -0.010148 0.23114 0.0086026 0.36376 -0.038413 0.28208
1102 0.1095 -0.0010578 0.1782 -0.018425 0.16779 -0.019953 0.36199 -0.036386 0.27944
1103 0.13707 0.02576 0.19539 0.02122 0.20823 0.024727 0.37994 -0.022433 0.31188
1104 0.12205 0.02701 0.18558 0.011868 0.20748 0.015553 0.3747 -0.033144 0.20899
1105 0.1019 0.016891 0.1709 0.0068102 0.19376 0.0067841 0.36406 -0.022519 0.2198
1106 0.084897 -0.0067602 0.14958 -0.005327 0.17354 -0.018547 0.3743 -0.055633 0.15686
1107 0.098798 0.012221 0.16628 -0.0023467 0.17346 0.012175 0.39745 -0.027932 0.16489
1108 0.046416 -0.020741 0.2365 -0.033822 0.13951 -0.033186 0.32609 -0.038974 0.14323
1109 0.058983 -0.00039233 0.36304 -0.027899 0.16696 -0.043836 0.32725 -0.061004 0.14543
1110 0.093147 -0.00058926 0.40849 -0.003431 0.16986 -0.00024322 0.34829 -0.054798 0.14643
1111 0.074457 0.0066635 0.38671 -0.01854 0.17132 -0.015479 0.34721 -0.038226 0.1574
1112 0.091554 0.0091146 0.32524 -0.012192 0.15235 0.0028508 0.35277 -0.032778 0.13785
1113 0.069922 -0.0015831 0.26091 -0.023102 0.11512 -0.030761 0.37136 -0.023875 0.1395
1114 0.07917 -0.0011658 0.21453 -0.013135 0.12133 0.0054136 0.39587 -0.033235 0.12385
1115 0.048846 -0.024214 0.16665 -0.039508 0.11746 -0.020528 0.33917 -0.010621 0.1071
1116 0.044231 -0.029569 0.14806 -0.061911 0.1048 -0.050169 0.3323 0.067304 0.10735
1117 0.031044 -0.0041038 0.15674 -0.038988 0.10633 -0.028307 0.30634 0.13121 0.10691
1118 0.043673 -0.014305 0.13278 -0.056591 0.073289 -0.045711 0.26457 0.11266 0.087132
1119 0.024758 -0.02159 0.1474 -0.047271 0.083751 -0.049084 0.26749 0.097624 0.1102
1120 0.061407 -0.0076004 0.14305 -0.038887 0.055544 -0.041162 0.28405 0.025066 0.10218
1121 0.02544 -0.019477 0.14072 -0.055108 0.067389 -0.042242 0.28624 0.020933 0.055573
1122 0.055259 -0.0037284 0.14991 -0.044685 0.086472 -0.021756 0.31234 0.017038 0.088613
1123 0.0062369 -0.0393 0.12176 -0.060261 0.037002 -0.044568 0.26041 -0.017188 0.045316
1124 -0.015038 -0.054138 0.11408 -0.061647 0.01189 -0.060529 0.26428 0.0073375 0.04811
1125 -0.019978 -0.049815 0.12269 -0.056601 0.023484 -0.045332 0.23932 0.0066127 0.05442
1126 0.015118 -0.042021 0.12974 -0.055082 0.040251 -0.034211 0.23644 0.0054974 0.057154
1127 -0.0097954 -0.041757 0.11638 -0.051455 0.02517 -0.019486 0.22494 -0.00059861 0.056888
1128 0.0034586 -0.024645 0.12164 -0.049938 0.038836 -0.021777 0.23261 0.010553 0.042455
1129 -0.027241 -0.055388 0.09223 -0.078023 0.014498 -0.032929 0.19456 -0.007097 0.040999
1130 -0.023152 -0.060771 0.078827 -0.07822 0.0051664 -0.058814 0.17324 -0.012388 0.019236
1131 -0.032189 -0.049911 0.069639 -0.074702 0.021194 -0.04149 0.16489 -0.030629 0.02293
1132 -0.045172 -0.061736 0.089872 -0.077059 0.0071913 -0.037782 0.16635 -0.0037164 0.022825
1133 -0.021783 -0.057188 0.069723 -0.08199 -0.0060675 -0.054153 0.1668 -0.013872 0.019239
1134 -0.042217 -0.080654 0.066514 -0.082182 -0.021363 -0.063922 0.11819 -0.011239 0.0078908
1135 -0.0018819 -0.058222 0.07097 -0.084368 -0.0018201 -0.060572 0.14607 -0.00039772 0.0038084
1136 0.11119 -0.073078 0.054287 -0.078192 -0.022049 -0.045748 0.13752 -0.019341 0.00058119
1137 0.24223 -0.075854 0.047735 -0.097832 -0.023696 -0.068626 0.12326 0.018122 -0.025394
1138 0.32752 -0.067653 0.049113 -0.079429 0.0054813 -0.049807 0.13459 0.077424 -0.0085208
1139 0.34759 -0.059382 0.050694 -0.091717 -0.006805 -0.041995 0.1363 0.14411 -0.0048183
1140 0.28539 -0.070002 0.031247 -0.094276 -0.034748 -0.058669 0.10734 0.18456 -0.0021215
1141 0.19687 -0.072148 0.029802 -0.10216 -0.02318 -0.052674 0.11807 0.16926 0.015354
1142 0.11987 -0.049979 0.039195 -0.08329 -0.022754 -0.044489 0.11391 0.12414 0.035376
1143 0.083678 -0.066004 0.038151 -0.088915 -0.056968 -0.051774 0.10099 0.075745 -0.027865
1144 0.054668 -0.061168 0.035962 -0.1069 -0.048673 -0.069729 0.09284 0.036987 -0.026422
1145 0.057089 0.059953 0.040229 -0.10003 0.0018762 -0.037129 0.11116 0.038569 -0.0095522
1146 0.039691 0.12786 0.01608 -0.095587 0.081403 -0.049702 0.088902 0.034638 -0.02444
1147 0.043091 0.1591 0.014434 -0.10097 0.19604 0.13112 0.077636 0.040128 -0.013828
1148 0.044091 0.18285 0.013952 -0.10475 0.22855 0.17255 0.077468 0.03732 -0.038601
1149 0.02136 0.13663 0.0049019 -0.10363 0.27801 0.1791 0.06493 0.016519 -0.0384
1150 0.065891 0.14989 0.025127 -0.084968 0.28415 0.13717 0.092275 0.036937 -0.022149
1151 0.023561 0.078086 0.0015094 -0.10483 0.25824 0.061788 0.080599 0.046691 -0.0073795
1152 0.045502 0.033532 -0.0037012 -0.12622 0.1259 0.0099897 0.073206 0.039507 -0.046689
1153 0.030789 0.016032 -0.00063606 -0.090968 0.10229 0.009432 0.066232 0.10519 -0.029751
1154 0.042339 0.0067274 -0.0015161 -0.10886 0.076919 0.010052 0.080216 0.18323 -0.036741
1155 0.026993 -0.0045274 0.010342 -0.10779 0.073407 -0.010932 0.055209 0.25384 -0.010281
1156 0.023583 -0.0015907 -0.015467 -0.11383 0.039928 0.0011713 0.058943 0.2468 -0.036327
1157 0.013502 -0.013205 -0.011012 -0.12241 0.048902 -0.0012808 0.060456 0.206 -0.011062
1158 -0.0086653 -0.012697 -0.027755 -0.12794 0.047481 -0.013395 0.039442 0.17141 -0.022172
1159 -0.014055 -0.034154 -0.034113 -0.12053 0.036849 -0.024693 0.028544 0.10792 -0.025513
1160 -0.012949 -0.017324 -0.008598 -0.11217 0.037478 -0.029975 0.0439 0.10418 -0.03563
1161 -0.031332 0.011877 -0.040487 -0.1382 0.023441 -0.04758 0.031472 0.091197 -0.029802
1162 -0.033683 0.10028 -0.030628 -0.12324 0.0048587 -0.034964 0.039893 0.072457 -0.026981
1163 -0.012794 0.1955 -0.018119 -0.11077 0.0090612 -0.031665 0.049947 0.090754 -0.032076
1164 -3.5724e-05 0.20746 -0.010583 -0.11655 0.014689 -0.029153 0.03166 0.11047 -0.022604
1165 -0.026425 0.22819 -0.038371 -0.12292 0.015298 -0.0066055 0.042467 0.12879 -0.040935
1166 -0.01083 0.21781 -0.029806 -0.10304 0.0063917 -0.020898 0.047244 0.16904 -0.018325
1167 0.043319 0.22503 -0.023868 -0.081496 0.01632 0.0031488 0.03756 0.19925 -0.026066
1168 0.18632 0.15419 -0.058708 -0.1008 -0.019521 -0.065315 -0.0048744 0.23106 -0.039124
1169 0.33195 0.10688 -0.05935 0.01055 -0.033064 -0.025472 0.0083799 0.29088 -0.024468
1170 0.35035 0.072637 -0.03129 0.11541 -0.019788 -0.047239 -0.00019471 0.30102 -0.014403
1171 0.38975 0.085969 -0.047294 0.1694 -0.0099002 -0.036135 0.026327 0.30648 -0.031064
1172 0.31784 0.038511 -0.057437 0.1739 -0.014572 -0.047812 -0.014764 0.2283 -0.035734
1173 0.19301 0.04957 -0.049332 0.11496 -0.046963 -0.057598 0.00046651 0.19002 -0.028993
1174 0.12571 0.041036 -0.057656 0.019854 -0.047388 -0.048324 -0.024997 0.16402 -0.032863
1175 0.11271 0.05827 -0.039301 -0.029034 -0.039384 -0.065358 -0.020085 0.14928 -0.04609
1176 0.10588 0.073391 -0.029091 -0.029149 -0.039363 -0.04998 0.010769 0.13596 -0.052648
1177 0.10779 0.095708 -0.039019 -0.048414 -0.020677 -0.044171 -0.010511 0.13242 -0.025026
1178 0.09322 0.12152 -0.055483 -0.058172 -0.044775 -0.049754 -0.016881 0.12593 -0.047458
1179 0.042293 0.15671 -0.072746 -0.094397 -0.081302 -0.084116 -0.046826 0.10119 -0.060969
1180 0.086463 0.25597 -0.047504 -0.057365 -0.037828 -0.0505 -0.0087009 0.11389 -0.036508
1181 0.069221 0.28705 -0.043195 -0.048447 -0.040432 -0.047668 -0.016592 0.1154 -0.035665
1182 0.046684 0.24189 -0.033989 -0.083008 -0.078829 -0.092201 -0.030512 0.090098 -0.073606
1183 0.093913 0.24374 0.054989 -0.03564 -0.051076 -0.053955 -0.0043013 0.12057 -0.065871
1184 0.044944 0.15497 0.046275 -0.069035 -0.073692 -0.072238 -0.042086 0.093989 -0.071585
1185 0.057586 0.10948 0.044479 -0.074059 -0.079659 -0.078142 -0.031102 0.09723 -0.068126
1186 0.060848 0.10429 0.054618 -0.045122 -0.07715 -0.046146 -0.026056 0.096996 -0.071523
1187 0.047033 0.090957 0.027071 -0.0083138 -0.067928 -0.070477 -0.036177 0.097786 -0.045467
1188 0.048147 0.082202 0.01892 0.11527 -0.057369 -0.073863 -0.041867 0.08362 -0.06353
1189 0.039182 0.065181 0.016687 0.22251 -0.080283 -0.071763 -0.051916 0.088517 -0.085735
1190 0.016764 0.043312 -0.018166 0.21051 -0.05731 -0.084687 -0.083659 0.060338 -0.089364
1191 0.02699 0.050205 -0.0051194 0.16388 -0.088328 -0.076266 -0.05992 0.072686 -0.068664
1192 0.025951 0.044377 -0.012457 0.088542 -0.088914 -0.077347 -0.047152 0.072788 -0.07074
1193 0.0058843 0.040339 -0.028569 0.022944 -0.10033 -0.079488 -0.068053 0.048106 -0.084311
1194 -0.0082674 0.025603 -0.037625 0.0030038 -0.10799 -0.086428 -0.062548 0.058083 -0.056074
1195 0.019085 0.030074 -0.034843 -0.0057296 -0.075774 -0.091939 -0.056416 0.059407 -0.085152
1196 -0.013731 0.023324 -0.056356 -0.020024 -0.09879 -0.095352 -0.085173 0.048225 -0.091723
1197 0.0053707 0.034213 -0.033588 -0.01504 -0.091256 -0.091359 -0.076611 0.065328 -0.074432
1198 -0.00012972 0.025924 -0.053673 -0.021991 -0.019557 -0.080225 -0.068478 0.046954 -0.092244
1199 0.048911 0.032019 -0.036851 -0.024864 0.055391 -0.071511 -0.034078 0.054499 -0.065637
1200 0.1465 0.022883 -0.046526 -7.9141e-05 0.15932 -0.060335 -0.051223 0.040018 -0.07698
1201 0.2364 0.035602 -0.039414 0.026682 0.17957 -0.037701 -0.073391 0.037041 -0.07568
1202 0.3181 0.014422 -0.060367 0.056876 0.17812 -0.05908 -0.070928 0.027439 -0.068862
1203 0.3305 0.015075 -0.063582 0.08651 0.157 -0.081182 -0.095166 0.03419 -0.09288
1204 0.29548 -0.0076175 -0.064689 0.19169 0.095278 -0.088398 -0.076083 0.02166 -0.090854
1205 0.22148 0.002193 -0.059325 0.24681 0.025168 0.10993 -0.062068 0.029779 -0.0978
1206 0.11155 -0.0029081 -0.059428 0.29949 0.0019198 0.1451 -0.077939 0.019594 -0.071693
1207 0.1109 0.0067165 -0.05356 0.25789 0.025116 0.15673 -0.071803 0.027053 -0.084984
1208 0.078144 -0.017543 -0.069086 0.22237 0.02886 0.14661 -0.075514 0.023448 -0.089358
1209 0.089292 -0.0013501 -0.04443 0.14371 0.027145 0.073181 -0.075105 0.023211 -0.083201
1210 0.073368 -0.020854 -0.056887 0.077098 -0.0066102 0.0073742 -0.073037 0.019869 -0.093687
1211 0.072958 -0.01106 -0.050312 0.067356 -0.037112 -0.0078481 -0.080684 0.024516 -0.072889
1212 0.05363 -0.016655 -0.074594 0.05959 -0.051421 -0.014149 -0.095418 0.010769 -0.095191
1213 0.031238 -0.037996 -0.092632 0.045639 -0.04869 -0.041036 -0.09974 0.0065224 -0.10322
1214 0.073442 -0.019485 -0.057641 0.068517 -0.015648 -0.00074178 -0.075328 0.010605 -0.063786
1215 0.058124 -0.030762 -0.06733 0.08483 -0.035538 -0.023083 -0.067939 -0.0017486 -0.077167
1216 0.039065 -0.032982 -0.068725 0.1209 -0.030298 -0.019786 -0.10791 0.00078231 -0.080826
1217 0.02819 -0.034923 -0.07155 0.23213 -0.01769 -0.026973 -0.097609 0.003398 -0.082312
1218 0.009526 -0.037202 -0.074873 0.32704 -0.027876 -0.014839 -0.090437 0.0053057 -0.04879
1219 0.042366 -0.025171 -0.056502 0.38039 -0.056281 -0.020177 -0.085684 0.010843 -0.059108
1220 -0.0021925 -0.042913 -0.078765 0.33327 -0.058963 -0.032139 -0.10193 -0.023912 -0.092728
1221 0.0027404 -0.055136 -0.093264 0.29274 -0.070177 -0.04992 -0.10978 -0.02796 -0.078124
1222 -0.012901 -0.073043 -0.09317 0.22087 -0.041358 -0.049081 -0.098759 -0.035683 -0.09642
1223 -0.0021295 -0.066715 -0.086218 0.16849 -0.054147 -0.039201 -0.12089 -0.017956 -0.074699
1224 -0.0072689 -0.059375 -0.08936 0.13952 -0.082619 -0.049446 -0.11333 -0.013995 -0.057898
1225 0.0073215 -0.067311 -0.099328 0.10427 -0.052385 -0.055252 -0.09457 -0.01358 -0.073544
1226 -0.013836 -0.057739 -0.077844 0.11382 -0.078646 -0.030046 -0.086919 -0.0099394 -0.049835
1227 0.0083782 -0.038885 -0.060919 0.12338 -0.035955 -0.023661 -0.077709 -0.00071848 -0.064633
1228 -0.023638 -0.065632 -0.089218 0.097193 -0.073971 -0.060532 -0.085613 -0.018396 -0.10253
1229 -0.016855 -0.066389 -0.088264 0.099204 -0.071703 -0.036599 -0.098773 -0.013552 -0.08457
1230 -0.010641 -0.056818 -0.076778 0.13686 -0.044846 -0.042783 -0.097753 -0.014633 -0.065596
1231 -0.012795 -0.063066 -0.085095 0.21593 -0.071969 -0.060649 -0.094264 -0.016959 -0.09962
1232 0.03434 -0.049 -0.059375 0.39666 -0.055385 -0.036282 -0.08569 -0.0022335 -0.072044
1233 0.023518 -0.058936 -0.074821 0.41314 -0.079217 -0.032119 -0.11229 -0.019445 0.024924
1234 0.053321 -0.060401 -0.07653 0.40998 -0.080508 -0.04103 -0.10496 -0.019097 0.058421
1235 0.15626 -0.070456 -0.062002 0.40276 -0.072987 -0.044767 -0.10896 -0.012068 0.087299
1236 0.20447 -0.088176 -0.07051 0.30005 -0.070871 -0.059438 -0.11146 -0.031681 -0.049079
1237 0.33688 -0.078376 -0.064739 0.22445 -0.085929 -0.047535 -0.10605 -0.016271 -0.029728
1238 0.32991 -0.075454 -0.076155 0.17748 -0.071354 -0.051572 -0.10923 -0.00684 -0.043003
1239 0.27969 -0.070023 -0.074934 0.13511 -0.10701 -0.066917 -0.099149 -0.020894 -0.061766
1240 0.14284 -0.099999 -0.10601 0.1177 -0.12755 -0.064437 -0.12859 -0.056794 -0.090412
1241 0.089925 -0.076892 -0.065503 0.13142 -0.070751 -0.035727 -0.083072 -0.024249 -0.035865
1242 0.076585 -0.093437 -0.08154 0.11964 -0.10708 -0.077223 -0.099876 -0.036062 -0.055239
1243 0.054308 -0.090941 -0.087158 0.099608 -0.086472 -0.041506 -0.11377 -0.030647 -0.040021
1244 0.088374 -0.08719 -0.083854 0.11919 -0.061622 -0.033484 -0.10191 0.00068001 0.061792
1245 0.048314 -0.098812 -0.1068 0.10936 -0.10297 -0.031207 -0.11428 -0.038353 0.11703
1246 0.05632 -0.085082 -0.089418 0.10509 -0.10286 0.12956 -0.11712 -0.01361 0.14425
1247 0.031945 -0.092966 -0.10329 0.11971 -0.11271 0.17708 -0.11694 -0.021058 0.085298
1248 0.036116 -0.072698 -0.07398 0.30894 -0.087636 0.22087 -0.091102 -0.021345 0.008401
1249 0.026002 -0.098431 -0.090337 0.40073 -0.11978 0.14643 -0.11328 -0.03301 -0.017323
1250 0.012196 -0.085528 -0.08395 0.43349 -0.13035 0.067284 -0.12466 -0.043867 -0.021589
1251 0.0024155 -0.098737 -0.076237 0.44686 -0.10939 0.029477 -0.1224 -0.026927 -0.009746
1252 0.0061282 -0.10034 -0.081188 0.36983 -0.12492 0.037883 -0.12332 -0.02895 -0.014157
1253 0.032294 -0.071793 -0.07602 0.31164 -0.10512 0.028608 -0.079067 -0.02103 0.014222
1254 -0.036006 -0.11529 -0.1038 0.21103 -0.13089 0.0077873 -0.14538 -0.049229 -0.039636
1255 -0.0095642 -0.10145 -0.094148 0.15327 -0.13382 0.0076256 -0.13221 -0.045863 0.0004205
1256 -0.0013518 -0.097312 -0.092972 0.15967 -0.093391 0.019725 -0.11092 -0.022678 0.12479
1257 -0.024508 -0.11708 -0.0044599 0.12414 -0.12926 0.014817 -0.12449 -0.037328 0.17588
1258 -0.015653 -0.073291 0.19081 0.129 -0.12721 0.015519 -0.11288 -0.029227 0.132
1259 -0.0024045 -0.082217 0.2386 0.13135 -0.11006 0.02707 -0.098982 -0.029863 0.059702
1260 -0.010549 -0.088643 0.2503 0.14102 -0.10532 0.024264 -0.11713 -0.032425 0.049866
1261 -0.035761 -0.093797 0.17286 0.1223 -0.12569 0.09473 -0.12302 -0.041819 0.03605
1262 -0.004196 -0.076653 0.10386 0.22812 -0.10673 0.22292 -0.10647 -0.027197 0.038136
1263 -0.029547 -0.088369 0.047715 0.30541 -0.10686 0.23805 -0.097751 -0.034764 0.024019
1264 -0.016105 -0.093177 0.0443 0.39338 -0.096069 0.22543 -0.1064 -0.030073 -0.0036437
1265 -0.017536 -0.068294 0.029808 0.46905 -0.085373 0.21045 -0.070868 -0.014807 0.042265
1266 -0.0073013 -0.061977 0.028172 0.42846 -0.099128 0.14559 -0.067464 -0.0072317 0.14243
1267 -0.025471 -0.060135 0.040885 0.3705 -0.077059 0.10083 -0.076666 0.010321 0.21972
1268 -0.016164 -0.048806 0.026709 0.29699 -0.083356 0.088372 -0.064237 -0.0026165 0.19427
1269 0.002544 -0.045841 0.041153 0.23387 -0.083276 0.10093 -0.062972 0.016985 0.16283
1270 -0.0177 -0.06426 0.039643 0.19915 -0.0877 0.10548 -0.081908 0.0087087 0.10854
1271 -0.01835 -0.047926 0.17828 0.16317 -0.085192 0.078954 -0.064387 -0.0042591 0.081205
1272 -0.035257 -0.073732 0.26283 0.17072 -0.073968 0.060271 -0.10097 -0.01719 0.063149
1273 0.013338 -0.020733 0.34294 0.18159 0.014289 0.19576 -0.06924 0.0097261 0.067643
1274 0.037219 0.059119 0.33664 0.17922 0.13049 0.3063 -0.078896 -0.014593 0.083597
1275 0.18891 0.15985 0.29794 0.21739 0.15702 0.31031 -0.071835 -0.002865 0.081953
1276 0.30632 0.24699 0.23411 0.31079 0.21012 0.33781 -0.04733 0.0085757 0.099425
1277 0.32327 0.25636 0.18458 0.37161 0.20666 0.3054 -0.049945 0.016207 0.12289
1278 0.3347 0.21005 0.12451 0.40272 0.20406 0.25814 -0.090179 -0.0057624 0.26848
1279 0.271 0.14939 0.11895 0.43683 0.15894 0.23358 -0.072709 -0.0073786 0.25478
1280 0.18209 0.089387 0.24175 0.39824 0.12645 0.21177 -0.057049 -0.0084012 0.23211
1281 0.090874 0.048671 0.33596 0.32853 0.066091 0.16759 -0.060301 -0.0055819 0.17198
1282 0.085609 0.031873 0.38978 0.23338 0.012317 0.14739 -0.069116 -0.009987 0.078494
1283 0.074244 0.019942 0.45061 0.21561 0.0056949 0.17561 -0.072522 0.0034224 0.080926
1284 0.049979 0.014327 0.34919 0.16421 0.029124 0.15397 -0.068716 -0.010339 0.06016
1285 0.056684 0.011458 0.27371 0.15383 0.046076 0.16932 -0.078381 0.0037359 0.10319
1286 0.096027 0.058723 0.26053 0.19625 0.069748 0.27666 -0.051663 0.0063954 0.1121
1287 0.061368 0.022436 0.19452 0.16381 0.069707 0.37227 -0.042239 -0.0011566 0.070745
1288 0.050878 0.048382 0.19585 0.15892 0.11257 0.40765 -0.047628 0.016474 0.097397
1289 0.056666 0.083973 0.17751 0.15807 0.097038 0.34733 -0.062446 -0.018268 0.088915
1290 0.040994 0.12869 0.21788 0.16536 0.10643 0.33533 -0.060775 -0.00037769 0.081506
1291 0.053079 0.17307 0.36084 0.15343 0.11685 0.30626 -0.048274 0.0071931 0.11211
1292 -0.0014186 0.16665 0.36218 0.094306 0.051282 0.17531 -0.087811 -0.032404 0.061328
1293 0.029171 0.30649 0.44312 0.14098 0.071236 0.23875 -0.04791 0.0041132 0.092403
1294 0.017013 0.3296 0.44266 0.13547 0.0498 0.19503 -0.068873 -0.017293 0.10103
1295 0.030167 0.35922 0.39273 0.12083 0.062606 0.22296 -0.068058 -0.0098665 0.072687
1296 0.0080998 0.27511 0.29129 0.10635 0.082843 0.19727 -0.079567 -0.018993 0.074064
1297 0.0032535 0.2092 0.28874 0.097578 0.10114 0.19907 -0.072218 0.0028952 0.083615
1298 0.0034259 0.14724 0.25995 0.093889 0.12633 0.20653 -0.058676 -0.012069 0.066847
1299 0.0055977 0.13354 0.2823 0.088028 0.18295 0.21711 -0.053915 -0.012449 0.079169
1300 -0.0054452 0.12865 0.35868 0.066967 0.28858 0.3312 -0.062443 -0.0025253 0.032875
1301 0.0071076 0.12978 0.37516 0.095736 0.33203 0.38831 -0.051771 -0.014921 0.067568
1302 0.014434 0.11192 0.42615 0.066147 0.29291 0.36129 -0.056355 -0.025611 0.06341
1303 -0.034276 0.1119 0.44273 0.036187 0.24847 0.27548 -0.078715 -0.044176 0.018249
1304 0.011527 0.14736 0.44603 0.050107 0.19454 0.26125 -0.052122 -0.002816 0.032517
1305 -0.02856 0.1435 0.35901 0.040628 0.14092 0.20606 -0.076947 -0.025955 0.014419
1306 -0.022175 0.171 0.33824 0.023876 0.094314 0.18894 -0.085839 -0.031129 0.026233
1307 -0.015104 0.2186 0.34069 0.036772 0.11287 0.22221 -0.060508 -0.027277 0.029809
1308 -0.021786 0.25243 0.34537 0.024453 0.089601 0.20066 -0.05944 -0.011195 0.03368
1309 0.012581 0.34629 0.37998 0.018335 0.081282 0.21011 -0.077714 -0.028145 0.020961
1310 0.2002 0.34208 0.34416 0.0153 0.068482 0.20277 -0.076297 -0.029795 0.015411
1311 0.26879 0.3729 0.35189 0.0053256 0.078145 0.24433 -0.069264 -0.037929 -0.0043186
1312 0.32847 0.37131 0.30853 0.012487 0.050576 0.33985 -0.076887 0.02701 0.037834
1313 0.27094 0.28661 0.27605 0.0037814 0.063037 0.32436 -0.047332 0.043236 0.013524
1314 0.25042 0.22313 0.24669 -0.012073 0.033429 0.28043 -0.054949 0.042113 0.028198
1315 0.18407 0.19862 0.24852 -0.0003188 0.060817 0.22847 -0.057723 0.050981 0.0029255
1316 0.11488 0.17372 0.24636 -0.0041777 0.041502 0.18737 -0.068507 0.0037107 -0.0094752
1317 0.11454 0.1776 0.25386 0.017744 0.051802 0.19746 -0.052093 0.0086651 0.020972
1318 0.075421 0.13186 0.24047 -0.030393 0.016103 0.14283 -0.092164 -0.012169 0.00073479
1319 0.10418 0.17634 0.26502 -0.001858 0.050267 0.19702 -0.059126 -0.0095725 0.0069822
1320 0.081602 0.14651 0.27154 -0.013097 0.025731 0.18069 -0.06787 -0.017118 -0.018139
1321 0.11965 0.1437 0.24955 -0.025821 0.005023 0.14598 -0.057962 -0.018012 0.01969
1322 0.18841 0.13687 0.20393 -0.031514 0.017758 0.15004 -0.067517 -0.012726 -0.013687
1323 0.34657 0.12085 0.18503 -0.040032 0.011082 0.14527 -0.073637 -0.014327 -0.026187
1324 0.3883 0.13111 0.21343 -0.027472 0.011788 0.15111 -0.07712 -0.00076645 -0.00068438
1325 0.4004 0.11289 0.18877 -0.05721 0.030009 0.13668 -0.0628 -0.0029794 -0.014546
1326 0.36131 0.11888 0.19157 -0.034756 0.0074967 0.11901 -0.056982 0.036674 -0.020163
1327 0.29608 0.08882 0.17746 -0.04123 0.0044926 0.11573 -0.064796 0.043491 -0.0034492
1328 0.23495 0.096382 0.18494 -0.050976 0.016546 0.12086 -0.053538 0.072444 0.0081593
1329 0.18756 0.077568 0.16505 -0.071523 0.013821 0.11454 -0.076811 0.093487 -0.016621
1330 0.17702 0.087779 0.15084 -0.07461 0.00093892 0.10871 -0.073853 0.097573 0.027035
1331 0.17943 0.077883 0.1395 -0.059692 0.025965 0.086036 -0.078502 0.042595 -0.0020638
1332 0.25991 0.10854 0.1671 -0.055687 0.023841 0.10425 -0.045137 0.04358 0.0033231
1333 0.34045 0.063004 0.12031 -0.07745 0.10684 0.069852 -0.068415 0.019639 -0.044663
1334 0.47508 0.084446 0.14683 -0.062483 0.24558 0.095879 -0.048083 0.03956 0.0036537
1335 0.51803 0.084775 0.13203 -0.054792 0.26815 0.082813 -0.03596 0.050515 -0.0071979
1336 0.46805 0.067119 0.12653 -0.061535 0.33965 0.076514 -0.050732 0.064046 -0.0010403
1337 0.40801 0.053718 0.12021 -0.065886 0.30562 0.071419 -0.062364 0.056719 -0.021465
1338 0.34163 0.052921 0.10283 -0.078039 0.24791 0.059633 -0.05632 0.059373 0.003754
1339 0.27618 0.058609 0.10987 -0.059548 0.16151 0.057256 -0.043117 0.08755 -0.019666
1340 0.20895 0.023162 0.064558 -0.099373 0.13508 0.054691 -0.069071 0.074366 0.0024679
1341 0.22628 0.033949 0.10903 -0.076883 0.07638 0.049461 -0.060113 0.12683 -0.01483
1342 0.23069 0.037896 0.068988 -0.083103 0.059274 0.043226 -0.071998 0.10399 -0.012444
1343 0.21122 0.029132 0.075489 -0.093894 0.073552 0.032496 -0.068985 0.10622 -0.039594
1344 0.31131 0.056391 0.093344 -0.062818 0.084921 0.064997 -0.049646 0.12286 -4.8341e-05
1345 0.46406 0.025034 0.071821 -0.084322 0.075725 0.030173 -0.057546 0.096446 -0.028595
1346 0.49678 0.039569 0.09215 -0.094968 0.038484 0.052835 -0.061463 0.0945 -0.010611
1347 0.48677 0.040037 0.070982 -0.073269 0.048055 0.036775 -0.043403 0.065756 -0.02034
1348 0.4208 0.0063529 0.057218 -0.10447 0.020861 0.026031 -0.053844 0.027573 -0.077939
1349 0.39309 0.019423 0.066374 -0.09211 0.034367 0.019926 -0.034035 0.07571 -0.031211
1350 0.31404 0.0039027 0.075354 -0.088521 0.016071 0.0098485 -0.012882 0.063344 -0.03483
1351 0.28248 0.0026999 0.059185 -0.097094 0.021103 0.0084826 0.027858 0.071829 -0.022742
1352 0.23458 0.011559 0.044913 -0.10638 0.049393 0.0081921 0.055331 0.060487 -0.024213
1353 0.23749 0.011316 0.041656 -0.097891 0.03167 0.0015916 0.06301 0.067203 -0.030174
1354 0.18447 -0.014167 0.028593 -0.12512 -0.017707 -0.012597 -0.0016781 0.050223 -0.050561
1355 0.20183 -0.0016014 0.047618 -0.11004 0.012436 0.0047598 -0.012988 0.064865 -0.026854
1356 0.22035 -0.0051162 0.040106 -0.10716 -0.015409 -0.0031191 -0.011625 0.055849 -0.010626
1357 0.2741 -0.014212 0.037527 -0.11979 -0.031051 -0.022356 -0.0445 0.050289 -0.013453
1358 0.43713 -0.0086124 0.033433 -0.095716 0.01003 0.011711 -0.01254 0.054004 -0.04094
1359 0.46211 -0.017495 0.0074386 -0.13262 -0.039878 -0.022044 -0.028324 0.041406 -0.059196
1360 0.45347 -0.0062054 0.016845 -0.1239 0.006198 -0.0058126 -0.029138 0.046103 -0.057593
1361 0.42313 -0.022362 0.014474 -0.11146 0.018875 -0.020604 -0.030579 0.039326 -0.042454
1362 0.32562 -0.010346 -0.0030046 -0.11733 -0.012665 -0.0070169 -0.029131 0.047055 -0.02593
1363 0.27033 -0.0080691 0.0032719 -0.10761 -0.019728 -0.0015245 -0.019596 0.043067 0.061977
1364 0.22737 -0.03057 -0.0008378 -0.11978 -0.012565 -0.013597 -0.020157 0.03905 0.18483
1365 0.2112 -0.016399 0.00092092 -0.12034 0.00050463 -0.01975 -0.034572 0.057019 0.19959
1366 0.22372 -0.016258 0.013019 -0.11853 -0.0027289 -0.0046146 -0.027719 0.06948 0.22228
1367 0.17444 -0.037653 -0.012469 -0.12679 0.016118 -0.020312 -0.036443 0.023777 0.089831
1368 0.16679 -0.044578 -0.015655 -0.13584 0.16004 -0.017417 -0.030923 0.025115 0.055347
1369 0.20589 -0.022503 0.0028745 -0.12435 0.26447 0.0063742 -0.018552 0.046684 0.040371
1370 0.17985 -0.023956 -0.0082792 -0.10209 0.26395 -0.010004 0.0070079 0.036039 0.052285
1371 0.15838 -0.042466 -0.020853 -0.13021 0.24909 -0.046879 -0.0019227 0.019059 0.025004
1372 0.1764 -0.041288 -0.028278 -0.11941 0.24983 -0.034776 0.017815 0.025195 -0.01019
1373 0.15343 -0.024189 -0.011858 -0.11816 0.18248 -0.030842 0.016945 0.036955 0.036748
1374 0.1578 -0.028593 -0.029934 -0.12393 0.10236 -0.030081 0.0036074 0.038627 0.15388
1375 0.11443 -0.043831 -0.040539 -0.14615 0.046201 -0.047427 -0.013792 0.025443 0.12541
1376 0.1536 -0.021899 -0.02162 -0.12102 0.073466 -0.025281 0.0059225 0.039957 0.1154
1377 0.14597 -0.016761 -0.024291 -0.13246 0.093377 -0.036444 0.012694 0.040612 0.14994
1378 0.14477 0.020415 -0.02432 -0.13847 0.076078 -0.028938 0.0043775 0.038767 0.16302
1379 0.094054 -0.010375 -0.04453 -0.14177 0.052574 -0.049886 -0.0084029 0.023739 0.20559
1380 0.10911 0.0076657 -0.028553 -0.13039 0.053918 -0.029025 -0.0034953 0.037248 0.34666
1381 0.11959 0.035608 -0.018658 -0.12835 0.063104 -0.040843 0.0084077 0.045291 0.33332
1382 0.10265 0.031142 -0.023429 -0.1146 0.052367 -0.023704 0.0032767 0.044272 0.30888
1383 0.088756 0.019741 -0.025963 -0.13246 0.021366 -0.055908 0.0064197 0.032742 0.22489
1384 0.071295 0.01099 -0.046602 -0.14476 0.025304 -0.043125 -0.0015145 0.032904 0.16463
1385 0.075959 -0.0096788 -0.035546 -0.14565 0.010163 -0.050862 -0.016974 0.020753 0.13016
1386 0.066298 -0.014207 -0.05666 -0.15059 0.0022625 -0.065673 -0.0065875 0.037792 0.1038
1387 0.087373 0.0045717 -0.028613 -0.11799 0.036246 -0.059623 0.0029896 0.017807 0.15271
1388 0.053835 -0.028489 -0.045706 -0.13736 0.046608 -0.062937 -0.0038532 0.011119 0.11099
1389 0.04319 -0.036265 -0.048223 -0.14598 0.015008 -0.057255 -0.0079761 0.021857 0.2038
1390 0.081483 -0.002524 -0.039245 -0.11782 0.13142 -0.051518 0.045781 0.032058 0.25998
1391 0.025685 -0.048897 -0.056967 -0.15871 0.21516 -0.072852 0.033116 0.016935 0.25427
1392 0.024703 -0.051528 -0.063386 -0.16478 0.28778 -0.081377 0.071103 0.01987 0.32305
1393 0.027768 -0.033134 -0.039548 -0.13934 0.32311 -0.060724 0.10223 0.039029 0.32708
1394 0.029778 -0.046136 -0.062981 -0.15885 0.27535 -0.086643 0.099748 0.015909 0.23678
1395 0.039307 -0.028931 -0.068973 -0.14941 0.27638 -0.056381 0.1246 0.02697 0.20816
1396 0.047597 -0.039521 -0.048665 -0.13091 0.19629 -0.059056 0.12696 0.022265 0.16819
1397 0.026164 -0.037429 -0.053942 -0.14092 0.14155 -0.050895 0.072576 0.013101 0.15198
1398 0.0081541 -0.036507 -0.039183 -0.141 0.10162 -0.077937 0.047839 0.027822 0.11509
1399 0.019268 -0.039437 -0.058547 -0.14267 0.10303 -0.065405 0.049865 0.022741 0.12225
1400 0.0040598 -0.062107 -0.063399 -0.17329 0.031938 -0.099089 0.01947 -0.0034523 0.133
1401 -0.011588 -0.083342 -0.06427 -0.15604 0.060139 -0.088825 0.0097453 -0.013631 0.11464
1402 -0.0049327 -0.064875 -0.07093 -0.15561 0.032401 -0.088483 0.010616 -0.0028545 0.076005
1403 -0.016179 -0.061342 -0.07132 -0.16452 0.038116 -0.1078 0.022277 -0.0073573 0.10878
1404 -0.00097409 -0.040877 -0.061195 -0.14146 0.01338 -0.08608 0.037251 0.010419 0.11009
1405 -0.010223 -0.066204 -0.059477 -0.16286 0.057202 -0.086683 0.020179 0.0035459 0.11109
1406 -0.021777 -0.067193 -0.054076 -0.1516 0.046039 -0.070115 0.011034 0.01131 0.09235
1407 -0.015214 -0.057818 -0.057963 -0.15562 0.031808 -0.076945 0.011769 -0.011557 0.050248
1408 -0.019979 -0.08047 -0.071936 -0.16373 0.035693 -0.095583 0.0048921 -0.016187 0.048418
1409 -0.0066245 -0.068873 -0.05412 -0.1618 -0.0036133 -0.077172 0.011841 -0.016792 0.055657
1410 -0.022275 -0.082218 -0.059087 -0.15902 0.0024595 -0.10501 0.016631 -0.024612 0.042368
1411 -0.025112 -0.070715 -0.055109 -0.14499 0.0076791 -0.0655 -0.0017574 -0.014332 0.074144
1412 -0.019884 -0.061652 -0.042682 -0.15216 -0.017217 -0.076383 0.0032604 -0.012028 0.0564
1413 0.0062864 -0.054919 -0.039954 -0.12884 0.044977 -0.052416 0.031788 -0.00071479 0.077879
1414 -0.018586 -0.053299 -0.050628 -0.14816 -0.0006801 -0.072779 0.0077085 0.006566 0.039984
1415 -0.011834 -0.052033 -0.042573 -0.128 0.017186 -0.066526 0.026733 0.010592 0.090828
1416 -0.050365 -0.080322 -0.082792 -0.16473 -0.013956 -0.089523 -0.019022 -0.026619 0.025588
1417 -0.023247 -0.047632 -0.076024 -0.14675 -0.0041575 -0.087663 -0.0007905 -0.014297 0.049445
1418 -0.046144 0.043128 -0.090199 -0.13189 -0.019006 -0.090614 -0.026478 -0.022856 0.059621
1419 -0.034256 0.15008 -0.066067 -0.051991 -0.027597 -0.066359 0.018071 0.0062575 0.051398
1420 0.0043731 0.21558 -0.054516 0.035655 0.022745 -0.054199 0.023344 0.0034316 0.061282
1421 -0.033994 0.2066 -0.073473 0.10862 -0.011769 -0.070069 0.005184 -0.0028722 0.047432
1422 -0.043185 0.16102 -0.080086 0.14903 -0.013356 -0.092346 0.012938 -0.016701 0.18185
1423 -0.040678 0.086054 -0.089873 0.14387 -0.022499 -0.10181 0.0053791 -0.0023843 0.23635
1424 -0.030544 0.054955 -0.070152 0.12136 -0.021155 -0.072099 0.015903 0.01193 0.24914
1425 -0.028323 0.024608 -0.054005 0.028511 0.0038243 -0.068783 0.0030833 0.01245 0.26719
1426 -0.021535 0.03314 -0.050225 -0.021723 0.01253 -0.041212 0.036551 -0.0024687 0.14638
1427 -0.048691 0.0171 -0.053339 -0.025188 -0.0091138 -0.026129 0.024428 0.017411 0.095815
1428 -0.053872 0.0026432 -0.07102 -0.064402 -0.043252 -0.051604 0.036392 -0.020913 0.10594
1429 -0.018839 0.01555 -0.057105 -0.030086 -0.0028261 -0.033506 0.14477 0.0016769 0.092968
1430 -0.044992 -0.010941 -0.083001 -0.066139 -0.018653 -0.070131 0.14847 -0.0046436 0.072002
1431 -0.03866 0.021405 -0.068965 -0.051651 -0.015108 -0.057761 0.20791 0.0037713 0.06049
1432 -0.034157 0.011764 -0.053657 -0.034853 0.021911 -0.050658 0.19034 0.028475 0.096864
1433 -0.056147 0.0036337 -0.068358 -0.074495 -0.049264 -0.078891 0.16236 0.002599 0.0524
1434 -0.028829 0.07657 -0.065684 -0.069147 -0.04202 -0.079512 0.14075 -0.0016508 0.058431
1435 -0.04308 0.14422 -0.068939 -0.062457 -0.045226 -0.073951 0.10438 -0.0090025 0.065413
1436 -0.074511 0.22172 -0.067809 -0.065164 -0.026107 -0.090399 0.095054 -0.0081729 0.097769
1437 -0.069412 0.24329 -0.06949 -0.06437 -0.026209 -0.072715 0.11498 -0.0066134 0.17991
1438 -0.037839 0.23483 -0.040786 -0.050156 -0.027309 -0.077088 0.098442 0.011015 0.30075
1439 -0.07853 0.16627 -0.07366 -0.058098 -0.078857 -0.09554 0.046881 -0.022142 0.28688
1440 -0.06397 0.15799 -0.05597 0.063119 -0.060596 -0.086437 0.068093 0.018389 0.28981
1441 -0.047369 0.11316 -0.053753 0.1752 -0.048255 -0.069445 0.061827 -0.0096053 0.21668
1442 -0.071688 0.063318 -0.062212 0.2249 -0.054654 -0.067876 0.041407 -0.011106 0.15385
1443 -0.053574 0.091445 -0.050623 0.29214 -0.043943 -0.053118 0.069916 -0.00021745 0.131
1444 -0.070833 0.10202 -0.028078 0.29013 -0.04196 -0.0083393 0.049346 0.035267 0.11187
1445 -0.065087 0.10852 0.026082 0.23955 -0.052822 0.0059306 0.048466 0.14211 0.11784
1446 -0.071889 0.11532 0.1197 0.13894 -0.077636 -0.021527 0.037808 0.19311 0.085365
1447 -0.066156 0.22606 0.11892 0.11339 -0.062482 -0.024933 0.062553 0.22438 0.12755
1448 -0.070823 0.26288 0.077401 0.074362 -0.060581 -0.041865 0.049259 0.19557 0.1419
1449 -0.067913 0.31256 0.009998 0.056586 -0.055683 -0.062356 0.071548 0.12675 0.20296
1450 -0.077387 0.29205 -7.342e-05 0.044239 -0.093927 -0.059487 0.035868 0.098105 0.32013
1451 -0.066025 0.2702 -0.023266 0.031388 -0.07549 -0.061316 0.026194 0.074876 0.35198
1452 -0.072599 0.2382 -0.024834 0.0417 -0.070056 -0.071291 0.032323 0.054871 0.37198
1453 -0.068883 0.20665 -0.019557 0.12233 -0.080869 -0.066067 0.043255 0.064409 0.36788
1454 -0.067331 0.17999 -0.019921 0.28542 -0.060008 -0.051664 0.033338 0.06959 0.23401
1455 -0.053876 0.17815 0.011144 0.40663 -0.045664 -0.041272 0.051567 0.067183 0.21687
1456 -0.08539 0.14416 0.023173 0.3837 -0.065202 -0.060609 0.0051213 0.079605 0.16273
1457 -0.041406 0.1712 0.030264 0.39287 -0.091434 -0.049464 0.042774 0.061481 0.1443
1458 -0.078894 0.17807 0.042371 0.38704 -0.078507 -0.052258 0.013056 0.058297 0.15556
1459 -0.069896 0.22763 0.099137 0.36556 -0.055338 -0.046691 0.028046 0.10914 0.15443
1460 -0.086774 0.3089 0.15242 0.31529 -0.076454 -0.079481 0.0025333 0.11877 0.20851
1461 -0.05596 0.38854 0.10229 0.30848 -0.059972 -0.063587 0.026618 0.17861 0.38184
1462 -0.065897 0.43918 0.071261 0.27908 -0.08279 -0.07596 0.034404 0.26885 0.41073
1463 -0.091683 0.41427 0.052784 0.32252 -0.10192 -0.078617 0.030429 0.29117 0.42135
1464 -0.10394 0.3961 0.0081667 0.4282 -0.097072 -0.066365 0.088229 0.2692 0.38425
1465 -0.060574 0.37548 0.042386 0.55836 -0.068988 -0.031217 0.21667 0.24681 0.34818
1466 -0.07655 0.28006 0.019677 0.52843 -0.083331 -0.05902 0.22535 0.1921 0.26989
1467 -0.076743 0.23275 0.029423 0.53568 -0.097884 -0.066953 0.23402 0.15364 0.19383
1468 -0.11732 0.19826 0.0331 0.49588 -0.094468 -0.084203 0.23924 0.12428 0.18197
1469 -0.082911 0.19473 0.077168 0.51199 -0.08128 -0.043935 0.26769 0.15859 0.16385
1470 -0.080522 0.15318 0.11924 0.47649 -0.11645 -0.06131 0.27517 0.11797 0.22558
1471 -0.065477 0.18622 0.20869 0.50684 -0.074615 -0.039364 0.32721 0.1534 0.34966
1472 -0.098275 0.1657 0.23077 0.42487 -0.095049 -0.053937 0.30439 0.14335 0.38945
1473 -0.095044 0.14029 0.16769 0.47394 0.01179 -0.042705 0.32913 0.20192 0.47752
1474 -0.075182 0.17305 0.10492 0.58608 0.14037 -0.05242 0.38602 0.2477 0.43824
1475 -0.09334 0.15062 0.050313 0.62167 0.20243 -0.048121 0.35118 0.28248 0.35702
1476 -0.098751 0.14789 0.058023 0.61523 0.24697 -0.029138 0.37631 0.31892 0.24891
1477 -0.090545 0.15144 0.044736 0.54776 0.21126 -0.023644 0.37289 0.32675 0.23268
1478 -0.1085 0.13273 0.041425 0.49941 0.19786 -0.0061048 0.37529 0.2683 0.19827
1479 -0.080949 0.14053 0.052502 0.45043 0.17028 0.00021397 0.38237 0.24339 0.25739
1480 -0.074059 0.14088 0.048381 0.39369 0.12803 0.12517 0.40209 0.22965 0.24509
1481 -0.091756 0.12837 0.0388 0.36542 0.057818 0.1837 0.37277 0.19649 0.23123
1482 -0.089068 0.091282 0.018162 0.32558 0.033676 0.20737 0.3715 0.17146 0.22621
1483 -0.066198 0.13138 0.089957 0.35452 0.060382 0.22504 0.41237 0.18851 0.32831
1484 -0.092744 0.11573 0.090306 0.32314 0.026596 0.13301 0.35272 0.19273 0.40408
1485 -0.074018 0.12673 0.12604 0.44336 0.048752 0.090621 0.34915 0.2001 0.44006
1486 -0.067141 0.12027 0.28902 0.59492 0.066479 0.080669 0.32265 0.2324 0.44506
1487 -0.079642 0.10386 0.34657 0.61767 0.025955 0.055845 0.30753 0.22272 0.33766
1488 -0.079674 0.086722 0.3665 0.55852 0.0038577 0.054651 0.28953 0.24029 0.2617
1489 -0.090161 0.10689 0.34994 0.5584 0.056796 0.073753 0.30878 0.29138 0.25259
1490 -0.1049 0.076691 0.30685 0.46679 0.12455 0.066549 0.28202 0.33453 0.21118
1491 -0.069962 0.09412 0.30548 0.4404 0.26044 0.10063 0.33265 0.33001 0.24566
1492 -0.06339 0.078757 0.26188 0.38512 0.32726 0.061972 0.29822 0.30269 0.21794
1493 -0.073359 0.062657 0.17832 0.3369 0.31993 0.049506 0.27908 0.26055 0.22305
1494 -0.040005 0.074284 0.17899 0.33091 0.34391 0.075816 0.29318 0.23613 0.19767
1495 -0.0090113 0.034035 0.12999 0.30324 0.33732 0.066351 0.22454 0.19988 0.17187
1496 0.074287 0.053392 0.12756 0.29958 0.30618 0.065809 0.22108 0.20404 0.16636
1497 0.075218 0.054298 0.13174 0.29477 0.29343 0.087703 0.22461 0.23145 0.17875
1498 0.067952 0.038977 0.11968 0.41474 0.18064 0.055 0.1843 0.19804 0.1731
1499 0.043596 0.025266 0.13617 0.52753 0.14928 0.067988 0.16651 0.21491 0.16034
1500 -0.0047439 0.038866 0.1358 0.52504 0.14461 0.087258 0.19 0.20522 0.18131
1501 -0.0089435 0.025862 0.13997 0.5024 0.099864 0.055985 0.18889 0.19158 0.13486
1502 -0.048845 0.0096085 0.10884 0.43164 0.098101 0.053398 0.16131 0.18239 0.12312
1503 -0.049894 0.0040347 0.1262 0.36069 0.09215 0.072035 0.15081 0.18192 0.12722
1504 -0.037877 0.0034621 0.10879 0.28162 0.079019 0.054673 0.15581 0.17206 0.12779
1505 -0.045531 0.021256 0.12995 0.26649 0.089864 0.089348 0.16431 0.16574 0.14433
1506 -0.037279 0.019507 0.12243 0.24481 0.066105 0.078326 0.15021 0.16964 0.12507
1507 -0.037023 0.014157 0.11715 0.24883 0.072709 0.078337 0.15558 0.18397 0.10944
1508 -0.025581 0.030177 0.13362 0.21938 0.079451 0.066681 0.15857 0.16918 0.13823
1509 -0.049996 0.022402 0.11371 0.24081 0.087008 0.097432 0.13711 0.15134 0.12182
1510 -0.056706 -0.011248 0.092888 0.22576 0.1703 0.056755 0.14684 0.15938 0.12399
1511 -0.017355 0.02229 0.11059 0.21586 0.29978 0.078388 0.14807 0.1479 0.057209
1512 -0.045449 0.0087687 0.10764 0.21908 0.4006 0.064587 0.11291 0.14703 0.10846
1513 -0.065743 0.0090534 0.072967 0.19459 0.40789 0.078336 0.11949 0.14505 0.083894
1514 -0.03627 0.0047276 0.1008 0.21374 0.42052 0.0884 0.13228 0.14143 0.11503
1515 -0.054062 -0.011547 0.075484 0.21269 0.39802 0.047346 0.099207 0.13216 0.085903
1516 -0.050898 -0.014745 0.068766 0.23357 0.35505 0.063315 0.084662 0.1191 0.082205
1517 -0.06963 -0.015323 0.088375 0.36484 0.43123 0.073661 0.096158 0.11915 0.066835
1518 -0.066429 -0.0080879 0.054994 0.35554 0.41957 0.038335 0.074586 0.089461 0.044963
1519 -0.042435 -0.014116 0.078166 0.33456 0.49105 0.045193 0.095388 0.1171 0.084287
1520 -0.046932 -0.016621 0.060737 0.28555 0.48521 0.065509 0.074544 0.098941 0.076765
1521 -0.054296 -0.010876 0.051205 0.18029 0.43485 0.044286 0.058951 0.10302 0.085326
1522 -0.037433 -0.013524 0.067724 0.1774 0.44263 0.13441 0.076428 0.091475 0.071247
1523 -0.02858 -0.004008 0.087159 0.18163 0.46058 0.26283 0.074898 0.10349 0.059117
1524 -0.02794 0.0054502 0.090227 0.18005 0.40592 0.2983 0.083978 0.10738 0.068875
1525 -0.031161 -0.0059739 0.066007 0.1624 0.45688 0.30516 0.082035 0.088142 0.061014
1526 -0.031854 -0.0079715 0.056941 0.14748 0.55357 0.26855 0.074797 0.064148 0.055956
1527 -0.051023 -0.022972 0.038653 0.13795 0.53885 0.16758 0.048602 0.087646 0.066138
1528 -0.051455 -0.0132 0.044505 0.13522 0.49947 0.12015 0.037971 0.084792 0.11948
1529 -0.06019 -0.028551 0.036374 0.10923 0.4227 0.098998 0.052234 0.075003 0.097255
1530 -0.061718 -0.026874 0.018074 0.1146 0.43338 0.073784 0.072734 0.068742 0.050449
1531 -0.056636 -0.042978 0.017818 0.10126 0.38565 0.081612 0.053639 0.060594 0.018357
1532 -0.040836 -0.021434 0.04153 0.11059 0.36649 0.069953 0.041231 0.075176 0.048953
1533 -0.072989 -0.033859 0.02327 0.084117 0.30021 0.06348 0.038306 0.057939 0.017737
1534 -0.025027 -0.0036316 0.037601 0.11664 0.292 0.093245 0.066771 0.091802 0.052618
1535 -0.044647 -0.019204 0.023455 0.084528 0.28881 0.073544 0.041996 0.070962 0.033307
1536 -0.057974 -0.040292 -0.0019313 0.096792 0.27779 0.074223 0.039713 0.055625 0.023688
1537 -0.070377 -0.042139 0.0060225 0.064897 0.21577 0.18051 0.022436 0.035639 0.008351
1538 0.010154 -0.026313 0.022417 0.067897 0.22224 0.24725 0.021574 0.061546 0.007396
1539 0.10998 -0.024121 0.05813 0.08272 0.21014 0.27474 0.042171 0.054616 0.032289
1540 0.15254 -0.030479 0.091527 0.057928 0.19049 0.25368 0.023049 0.049472 0.0050965
1541 0.14558 -0.024278 0.14035 0.071243 0.21337 0.24344 0.028198 0.0591 0.0068069
1542 0.16134 -0.041967 0.14389 0.061647 0.18094 0.16487 0.0045053 0.046374 0.011432
1543 0.1237 -0.041501 0.095985 0.027984 0.18353 0.11662 0.013772 0.038987 0.017611
1544 0.12019 -0.032235 0.056937 0.038344 0.23554 0.13256 0.020859 0.035815 -0.00092839
1545 0.064621 -0.028619 0.052393 0.037433 0.18623 0.080859 0.015827 0.039472 0.0061622
1546 0.030294 -0.056915 0.030534 0.03043 0.18573 0.097549 -0.016787 0.034173 -0.011587
1547 0.0056935 -0.055342 0.032012 0.0013184 0.14518 0.068865 -0.008482 0.019836 -0.010127
1548 -0.016374 -0.053704 0.015245 0.01454 0.27728 0.084638 -0.011084 0.028591 -0.01324
1549 -0.029574 -0.072834 0.027825 0.0039252 0.38307 0.077401 -0.013489 0.029087 -0.025957
1550 0.0101 -0.045455 0.016669 -0.0062528 0.39265 0.076262 -0.0086464 0.037213 -0.0076541
1551 -0.0090026 -0.048887 0.025505 0.0024904 0.43302 0.085298 -0.0011594 0.038569 -0.0026772
1552 0.027246 -0.015793 0.024945 0.011737 0.41405 0.20754 0.025498 0.028855 0.025753
1553 0.0047524 0.030006 0.0089508 -0.0056353 0.3404 0.27801 -0.010204 0.014622 -0.030188
1554 0.021872 0.11577 0.015377 -0.0043545 0.25339 0.31475 0.0071329 0.022453 -0.0010689
1555 0.032392 0.15508 0.027759 0.0016013 0.2379 0.28862 0.025696 0.031197 -0.032165
1556 0.0037154 0.18019 -0.0047824 -0.014854 0.17456 0.22369 -0.00439 0.01862 -0.025097
1557 0.016624 0.26978 0.02412 -0.0063629 0.19785 0.2079 0.0086699 0.035456 0.033519
1558 -0.014246 0.26496 0.02453 -0.020642 0.16782 0.14277 -0.020538 0.025349 0.011314
1559 0.0021926 0.22689 0.072786 -0.018895 0.16836 0.14576 -0.017155 0.023861 -0.01348
1560 0.0041736 0.15892 0.10004 -0.016446 0.17704 0.12011 -0.029274 0.009865 -0.0056194
1561 0.11506 0.080033 0.12908 -0.067267 0.13097 0.097735 -0.04677 -0.0088162 -0.037614
1562 0.16947 0.066297 0.15521 -0.055637 0.11798 0.10079 -0.059959 -0.0014436 -0.038956
1563 0.18883 0.051866 0.1639 -0.02736 0.14377 0.09977 -0.037403 0.018709 -0.025839
1564 0.18577 0.056311 0.099046 -0.039536 0.13711 0.11047 -0.017517 0.012796 0.013156
1565 0.18082 0.050642 0.074096 -0.033854 0.12193 0.22958 -0.026057 0.03514 -0.03001
1566 0.13951 0.043292 0.046643 -0.044469 0.14295 0.3374 -0.036984 0.011437 0.0017292
1567 0.10905 0.067957 0.058633 -0.019012 0.13836 0.3364 -0.010409 0.018891 0.097669
1568 0.069538 0.050963 0.050303 -0.053702 0.12807 0.31039 -0.013427 0.026874 0.1678
1569 0.054899 0.038813 0.051163 -0.044883 0.14445 0.29897 -0.032983 0.04094 0.14155
1570 0.045374 0.052349 0.032219 -0.061511 0.14087 0.2311 -0.02398 -0.0078144 0.04021
1571 0.056889 0.081926 0.020365 -0.068552 0.23458 0.14787 -0.034567 0.014571 0.023295
1572 0.033136 0.13985 0.016938 -0.045877 0.37464 0.13973 -0.043706 -0.00013153 0.017978
1573 0.034064 0.19465 0.035117 -0.066942 0.3472 0.13289 -0.035227 0.0020308 0.013121
1574 0.016661 0.24003 0.020953 -0.067362 0.4003 0.14855 -0.018507 -0.0026024 0.0066612
1575 0.012397 0.30379 0.020242 -0.072559 0.33276 0.1364 -0.049203 -0.014149 -0.047374
1576 0.024075 0.33612 0.014829 -0.092318 0.27533 0.12628 -0.043378 0.0031861 -0.02548
1577 0.1604 0.33222 0.013042 -0.07184 0.18849 0.1247 -0.043124 -0.0069404 0.0071287
1578 0.25688 0.31243 0.038061 -0.050257 0.20547 0.17983 -0.023069 0.018876 0.021242
1579 0.19926 0.20465 0.0016809 -0.1028 0.12789 0.16427 -0.072809 -0.018868 -0.061847
1580 0.26403 0.17884 0.024671 -0.062205 0.15781 0.32255 -0.015899 -9.6683e-05 0.01979
1581 0.24409 0.16074 0.021128 -0.078333 0.14174 0.31086 -0.0053445 0.0067359 -0.0034259
1582 0.20592 0.12388 0.011061 -0.099858 0.1246 0.28036 -0.059621 0.0022256 -0.023739
1583 0.23697 0.12631 0.025258 -0.066345 0.11456 0.27285 -0.025854 0.0018317 -0.0059548
1584 0.24977 0.11247 0.002909 -0.11504 0.12771 0.19894 -0.051933 0.0057719 -0.0004998
1585 0.23118 0.098714 -0.013295 -0.09615 0.083537 0.1242 -0.055194 -0.0046157 -0.020348
1586 0.2911 0.11448 0.0052961 -0.090233 0.10837 0.1328 -0.032373 -0.011098 -0.018594
1587 0.27504 0.138 -0.0052938 -0.088967 0.10614 0.14263 -0.014399 -0.0034575 -0.023603
1588 0.25036 0.11026 -0.011854 -0.10103 0.077336 0.10601 -0.032727 -0.0011197 0.010254
1589 0.28434 0.14087 -0.0010865 -0.082679 0.096788 0.12681 -0.027522 -0.005086 -0.029317
1590 0.29405 0.18848 -0.014419 -0.1013 0.076493 0.10688 -0.036594 -0.0051999 -0.029747
1591 0.30363 0.25476 0.0079135 -0.1008 0.074445 0.12791 -0.038399 -0.015647 -0.013718
1592 0.31755 0.34096 -0.0021862 -0.088701 0.05411 0.1111 -0.028384 -0.010574 -0.023433
1593 0.32404 0.39253 -0.011337 -0.10689 0.049152 0.094572 -0.037665 -0.0085985 -0.032558
1594 0.32305 0.36974 -0.018772 -0.10918 0.062052 0.097476 -0.034321 -0.015015 -0.03233
1595 0.29342 0.33402 -0.019009 -0.096815 0.066191 0.10246 -0.048833 -0.010355 -0.00076244
1596 0.26381 0.28242 -0.0061121 -0.11281 0.041093 0.098386 -0.043236 -0.016342 -0.052284
1597 0.23718 0.2474 -0.011463 -0.08278 0.060724 0.11986 -0.031005 -0.0019185 -0.0035706
1598 0.23919 0.1791 0.0038706 -0.10624 0.024516 0.079336 -0.028034 -0.01938 -0.025103
1599 0.18687 0.15977 -0.041056 -0.10478 0.016983 0.06856 -0.04614 -0.021324 -0.04467
1600 0.25134 0.18205 -0.0048629 -0.11389 0.055844 0.077344 -0.020754 -0.0061544 -0.032818
1601 0.36784 0.1577 -0.0041314 -0.10229 0.029421 0.09966 -0.029536 -0.0042449 -0.010639
1602 0.43102 0.15984 -0.018589 -0.10041 0.022255 0.071411 -0.037319 -0.0097964 -0.025037
1603 0.42877 0.14018 -0.027541 -0.12167 0.0051427 0.068945 -0.043614 -0.023516 0.10293
1604 0.38281 0.12912 -0.028102 -0.12346 0.0045937 0.054188 -0.036752 -0.011604 0.12018
1605 0.31591 0.1342 -0.030188 -0.10882 -0.012886 0.054701 -0.017127 0.0045548 0.17109
1606 0.24166 0.14092 -0.020799 -0.10332 0.02646 0.070937 -0.014105 0.0087522 0.19329
1607 0.21775 0.12305 -0.022546 -0.12296 0.0051366 0.055461 -0.0348 -0.0027828 0.11355
1608 0.21513 0.12582 -0.0331 -0.11311 -0.0054548 0.049666 -0.037089 -0.010488 0.017865
1609 0.20597 0.10837 -0.011986 -0.11309 -0.016539 0.059792 -0.046581 -0.0034222 0.042981
1610 0.21929 0.13335 -0.019873 -0.10611 -0.00078481 0.075292 -0.0099543 0.0063602 0.031014
1611 0.23726 0.09973 -0.037237 -0.093661 -0.012261 0.057703 -0.0223 -0.011778 0.038718
1612 0.22942 0.11237 -0.022652 -0.11479 -0.017567 0.055817 -0.021765 -0.0073187 0.015182
1613 0.21251 0.12463 -0.02038 -0.089884 0.0096857 0.055715 -0.017919 -0.010735 0.02252
1614 0.22796 0.10508 -0.039625 -0.12694 -0.019767 0.02865 -0.029484 -0.018833 0.036678
1615 0.36773 0.15795 -0.035111 -0.11581 -0.041924 0.057819 -0.022743 -0.011775 0.027658
1616 0.42814 0.21795 -0.046426 -0.1229 -0.054651 0.06805 -0.053638 -0.029768 -0.01136
1617 0.42121 0.36756 -0.041063 -0.12361 -0.050581 0.057756 -0.035147 -0.017479 0.026346
1618 0.35733 0.37266 -0.039144 -0.13827 -0.048526 0.043889 -0.061859 -0.035221 -0.021727
1619 0.24863 0.39096 -0.057738 -0.13427 -0.050353 0.036367 -0.036438 -0.028667 0.020803
1620 0.19095 0.37389 -0.04617 -0.12339 -0.055602 0.023858 -0.055206 -0.020748 0.0081519
1621 0.19483 0.31372 -0.044043 -0.12339 -0.050691 0.029409 -0.014517 -0.01015 -0.018691
1622 0.18763 0.25574 -0.045467 -0.12985 -0.046239 0.0071239 -0.043234 -0.02918 0.0089708
1623 0.1798 0.2047 -0.047842 -0.11992 -0.040794 0.0060507 -0.045342 -0.013822 0.00033769
1624 0.15355 0.15203 -0.066704 -0.13264 -0.052198 -0.011312 -0.048151 -0.019573 -0.034717
1625 0.17914 0.16727 -0.029688 -0.11006 -0.036121 0.025562 -0.019382 -0.014973 0.030906
1626 0.16538 0.15542 -0.054282 -0.12446 -0.045144 0.035208 -0.049224 -0.0055239 0.043844
1627 0.13141 0.13651 -0.067356 -0.14292 -0.059339 -0.0063401 -0.050983 -0.022005 0.075359
1628 0.13886 0.1357 -0.059043 -0.13547 -0.054077 0.012392 -0.027555 -0.0092255 0.23762
1629 0.15472 0.13752 -0.050309 -0.13302 -0.062724 0.0046916 -0.033179 -0.0069746 0.31115
1630 0.11741 0.12268 -0.050979 -0.13477 -0.076285 0.0007831 -0.034462 -0.0081904 0.25754
1631 0.10573 0.11251 -0.075558 -0.15034 -0.0797 -0.025558 -0.054481 -0.023187 0.20722
1632 0.12003 0.1027 -0.06986 -0.14345 -0.068525 -0.0041097 -0.056168 -0.057297 0.13195
1633 0.088167 0.09716 -0.064394 -0.13833 -0.090508 -0.0026172 -0.061634 -0.028094 0.063544
1634 0.12687 0.11601 -0.049105 -0.1219 -0.046409 0.03113 -0.040733 -0.023897 0.09201
1635 0.095565 0.10294 -0.068709 -0.15294 -0.07531 0.055281 -0.051319 -0.034743 0.062911
1636 0.10061 0.1155 -0.050357 -0.13912 -0.068804 0.17513 -0.032971 -0.01735 0.05366
1637 0.12361 0.11779 -0.068713 -0.13914 -0.040601 0.17663 -0.025561 -0.028498 0.056874
1638 0.09472 0.1223 -0.066733 -0.13704 0.13247 0.1575 -0.026065 -0.03434 0.019675
1639 0.051405 0.17683 -0.066621 -0.1649 0.1745 0.060566 -0.00074107 -0.041378 0.046373
1640 0.051334 0.29859 0.11264 -0.15089 0.23496 0.040963 0.048577 -0.022965 0.023234
1641 0.072983 0.37788 0.23966 -0.12793 0.27141 0.041166 0.042892 -0.027017 0.04198
1642 0.090996 0.39704 0.29542 -0.12597 0.22472 0.030855 0.087261 -0.028936 0.033228
1643 0.086065 0.40585 0.31999 -0.12407 0.21554 0.05539 0.10579 0.012982 0.27073
1644 0.063775 0.3434 0.19231 -0.15874 0.080298 -0.0024278 0.087751 -0.03087 0.28874
1645 0.078404 0.2681 0.14162 -0.14846 0.028077 0.030212 0.13544 -0.00071182 0.3541
1646 0.080247 0.19148 0.10184 -0.14345 0.013689 0.036226 0.14084 -0.016765 0.32982
1647 0.11788 0.16848 0.063854 -0.14328 0.031141 0.036584 0.14673 -0.0056789 0.27527
1648 0.18636 0.19184 0.084523 -0.074548 0.054418 0.11374 0.17285 0.004418 0.28466
1649 0.30522 0.15631 0.069173 -0.032043 0.06847 0.19214 0.15138 -0.016127 0.16262
1650 0.31686 0.13728 0.078521 0.068442 0.01541 0.17903 0.11745 -0.030377 0.14211
1651 0.34971 0.14902 0.22278 0.15405 0.028586 0.17579 0.097335 -0.0092837 0.13176
1652 0.30284 0.14799 0.30599 0.1731 0.0089431 0.084706 0.082439 -0.0011331 0.18309
1653 0.18204 0.13742 0.33845 0.17438 0.0035643 0.057964 0.059754 -0.02191 0.27106
1654 0.13827 0.15762 0.33594 0.1093 0.02603 0.069491 0.058823 -0.011252 0.38758
1655 0.12244 0.17534 0.29711 0.0019177 0.011416 0.054905 0.051533 -0.011095 0.44504
1656 0.11763 0.18073 0.25302 -0.010629 -0.013574 0.031711 0.060595 -0.019334 0.40122
1657 0.079693 0.19778 0.1917 -0.046905 -0.025695 0.022143 0.032267 -0.023492 0.34921
1658 0.074344 0.26544 0.18885 -0.047481 -0.04353 0.00048832 0.031385 -0.0055215 0.35319
1659 0.080853 0.32175 0.19229 -0.044434 -0.018829 0.028901 0.041582 0.0016402 0.30559
1660 0.075091 0.41117 0.30917 -0.054689 -0.039208 0.093158 0.034758 -0.0043532 0.28039
1661 0.086888 0.38409 0.41101 -0.054833 -0.047271 0.12935 0.032377 -0.0054963 0.29261
1662 0.087891 0.39901 0.46797 -0.03321 -0.03504 0.18584 0.043813 0.0119 0.30418
1663 0.065328 0.33419 0.45484 -0.052946 -0.048699 0.15431 0.041297 -0.017989 0.33942
1664 0.097846 0.29322 0.40931 -0.035431 -0.037877 0.096966 0.036844 0.0066862 0.47739
1665 0.10397 0.22604 0.39166 -0.026344 -0.042745 0.071878 0.026246 -0.004802 0.45046
1666 0.1246 0.20026 0.30913 -0.032711 -0.043307 0.038538 0.037053 -0.0046526 0.43496
1667 0.12613 0.16652 0.27159 -0.04295 -0.04452 0.030506 0.032772 -0.019694 0.42807
1668 0.11221 0.12894 0.27317 -0.04928 -0.055927 0.0062311 0.017209 -0.018301 0.42798
1669 0.11925 0.14612 0.38605 -0.041943 -0.060337 0.012772 0.03928 -0.0077285 0.39559
1670 0.12901 0.15041 0.44892 -0.017949 -0.045036 0.022721 0.085561 -0.006811 0.3734
1671 0.14477 0.1366 0.47697 -0.041891 -0.055375 0.0061346 0.16255 -0.024608 0.36881
1672 0.16722 0.15554 0.51108 0.039968 -0.022096 0.037052 0.18998 -0.0091525 0.39231
1673 0.15372 0.16401 0.50433 0.18201 0.015172 0.030898 0.23231 0.0061012 0.5451
1674 0.1269 0.13004 0.42164 0.24161 0.05309 0.0088627 0.24419 -0.016493 0.51825
1675 0.11543 0.15464 0.37776 0.29009 0.20939 0.02853 0.26041 0.0070088 0.51841
1676 0.1119 0.13849 0.33768 0.32071 0.29085 0.051124 0.24192 0.024421 0.45733
1677 0.10256 0.13497 0.30078 0.24712 0.28187 0.025383 0.25375 -0.013017 0.37794
1678 0.092771 0.12712 0.2765 0.1259 0.23241 0.016945 0.24837 -0.001827 0.42771
1679 0.10958 0.11204 0.29627 0.067966 0.17458 0.022178 0.25577 -0.013175 0.40097
1680 0.11663 0.11037 0.38763 0.055085 0.13003 0.032535 0.29603 -0.013082 0.39097
1681 0.15824 0.1253 0.47062 0.073935 0.091564 0.055572 0.28677 0.0045089 0.39618
1682 0.26155 0.11538 0.51568 0.022629 0.045589 0.01458 0.25976 -0.0075941 0.39302
1683 0.34613 0.11892 0.45477 0.022053 0.058887 0.016314 0.24397 -0.0036138 0.48251
1684 0.37792 0.15975 0.35926 0.038364 -0.0082412 0.011274 0.30227 0.025068 0.48202
1685 0.35599 0.19134 0.29921 0.051503 0.0032684 -0.021504 0.2751 0.035956 0.44755
1686 0.32493 0.27006 0.2861 0.12883 0.01916 0.016681 0.31062 0.11676 0.44238
1687 0.18728 0.26873 0.2686 0.24973 0.024714 -0.0034784 0.31538 0.13502 0.39401
1688 0.14998 0.26083 0.25619 0.36542 0.019733 -0.018555 0.2907 0.13206 0.31115
1689 0.18615 0.25722 0.25807 0.38238 0.035306 0.029199 0.31804 0.22364 0.35211
1690 0.15638 0.19187 0.32443 0.38034 0.039067 0.02547 0.32512 0.27876 0.34033
1691 0.14317 0.16099 0.40074 0.31978 0.0169 0.021068 0.33852 0.2153 0.30512
1692 0.1471 0.13216 0.45498 0.2091 0.023064 0.016113 0.3371 0.16952 0.26357
1693 0.10188 0.11256 0.43166 0.15338 -0.0087035 0.0035033 0.28134 0.095973 0.26709
1694 0.095868 0.10221 0.43114 0.10357 -0.033956 -0.01102 0.28566 0.088542 0.25666
1695 0.096116 0.12172 0.35042 0.11427 -0.046081 0.0078557 0.27521 0.063673 0.24258
1696 0.11373 0.10588 0.29714 0.099645 -0.050464 -0.0055151 0.27918 0.080743 0.23204
1697 0.067597 0.090198 0.23805 0.10538 -0.061505 -0.024944 0.24387 0.04684 0.16785
1698 0.087441 0.10724 0.25444 0.10776 -0.012852 -0.0094129 0.25074 0.044055 0.23661
1699 0.10493 0.096813 0.2672 0.13079 0.0071102 -0.0054492 0.27943 0.11916 0.25749
1700 0.079752 0.087395 0.24063 0.19547 -0.031674 -0.022334 0.27763 0.15831 0.24586
1701 0.086046 0.081423 0.236 0.36429 -0.044558 -0.023996 0.29288 0.20868 0.21377
1702 0.065962 0.068236 0.22848 0.36787 -0.024485 -0.029451 0.26142 0.21026 0.17609
1703 0.10136 0.067259 0.21557 0.39677 -0.052474 -0.030642 0.24884 0.25209 0.21578
1704 0.1582 0.071026 0.24004 0.40231 -0.055357 -0.017793 0.23977 0.2911 0.24609
1705 0.30259 0.07521 0.22682 0.29463 -0.054625 -0.037649 0.20322 0.29607 0.21497
1706 0.31322 0.069653 0.21798 0.21496 -0.066555 -0.039256 0.18368 0.3196 0.22452
1707 0.29844 0.044142 0.18128 0.15919 -0.058753 -0.048366 0.18085 0.29694 0.18847
1708 0.31116 0.063295 0.21087 0.14124 -0.046667 -0.033377 0.18902 0.28636 0.20055
1709 0.15414 0.028888 0.1869 0.11801 -0.066988 -0.047354 0.14941 0.2336 0.15265
1710 0.16119 0.042025 0.18335 0.10857 -0.06289 -0.046834 0.1379 0.24389 0.16053
1711 0.14195 0.032578 0.19113 0.12105 -0.054449 -0.032527 0.16462 0.24455 0.14741
1712 0.093962 0.0001597 0.15782 0.101 -0.088216 -0.068762 0.12362 0.25546 0.13178
1713 0.10963 0.032362 0.15047 0.11507 -0.071626 -0.05707 0.13829 0.28341 0.15724
1714 0.10241 0.020284 0.14464 0.099058 -0.07357 -0.043831 0.14008 0.32099 0.15203
1715 0.086961 0.016975 0.13397 0.097827 -0.059576 -0.046838 0.11683 0.328 0.15878
1716 0.1118 0.024021 0.15746 0.088356 -0.082566 -0.053625 0.12307 0.37276 0.12897
1717 0.085613 0.015506 0.13404 0.080932 -0.084161 -0.066 0.13123 0.38914 0.10535
1718 0.075508 -0.0016262 0.12233 0.093011 -0.068474 -0.054186 0.10328 0.39953 0.14403
1719 0.095433 0.019697 0.12375 0.066534 -0.063351 -0.063966 0.11737 0.39914 0.12365
1720 0.070785 0.011853 0.12348 0.069094 -0.074861 -0.047037 0.10528 0.40702 0.13129
1721 0.042258 -0.01671 0.11269 0.067152 -0.08505 -0.066937 0.081353 0.36335 0.11771
1722 0.06965 -9.1224e-06 0.12964 0.066754 -0.054817 -0.050312 0.12789 0.37092 0.12486
1723 0.026693 -0.0079358 0.090115 0.039023 -0.089202 -0.076263 0.098675 0.3099 0.10905
1724 0.034797 -0.0063304 0.10045 0.064867 -0.095552 -0.054959 0.093247 0.28247 0.067033
1725 0.0023348 -0.033942 0.072686 0.065652 -0.086163 -0.074594 0.072478 0.26321 0.07976
1726 0.029022 -0.0024757 0.085288 0.049065 -0.065417 -0.067998 0.075903 0.28461 0.098645
1727 0.070969 0.020177 0.095316 0.05776 -0.089057 -0.073122 0.088192 0.28846 0.08297
1728 0.035906 -0.020377 0.070989 0.038657 -0.073673 -0.093175 0.088174 0.27735 0.11173
1729 0.027714 -0.0073986 0.075058 0.047732 -0.099019 -0.040205 0.078892 0.30452 0.12727
1730 0.033457 -0.0091058 0.09207 0.042762 -0.092795 -0.0404 0.090865 0.27354 0.084148
1731 0.0098329 -0.030498 0.055569 0.014596 -0.12744 -0.087608 0.069022 0.25462 0.082271
1732 -0.019133 -0.047194 0.055025 0.0029657 -0.10274 -0.087926 0.045348 0.24525 0.1007
1733 0.02675 -0.007745 0.072859 0.052681 -0.096148 -0.039721 0.065776 0.24749 0.060059
1734 0.00097107 -0.023518 0.04686 0.012571 -0.10593 -0.076726 0.088863 0.25172 0.082977
1735 0.0064669 -0.033065 0.065675 0.034604 -0.083132 -0.044224 0.064654 0.26071 0.075911
1736 -0.031865 -0.042152 0.043249 -0.0028462 -0.071616 -0.087902 0.043878 0.23935 0.074931
1737 0.0017507 -0.049154 0.042338 0.030526 -0.071075 -0.056151 0.034404 0.25945 0.04367
1738 0.003495 -0.030754 0.049607 0.016347 -0.074341 -0.058183 0.045407 0.22916 0.059798
1739 -0.02344 -0.045668 0.036696 0.0056628 -0.074722 -0.075744 0.051836 0.22401 0.028431
1740 -0.031739 -0.072061 0.037375 -0.015842 -0.1007 -0.081941 0.039483 0.20771 0.055871
1741 -0.029117 -0.051668 0.089416 -0.027945 -0.085184 -0.079718 0.04331 0.19717 0.035373
1742 -0.039545 -0.076347 0.079257 -0.0078149 -0.023228 -0.064294 0.021762 0.1758 -0.0025056
1743 -0.035002 -0.072579 0.075194 -0.041415 0.11057 -0.10347 0.015877 0.13951 -0.015582
1744 -0.053663 -0.072618 0.080267 -0.02567 0.19323 -0.086287 -0.01808 0.16001 0.023206
1745 -0.0057033 -0.042393 0.10592 -0.001929 0.21773 -0.083328 0.03181 0.17805 0.016956
1746 -0.01051 -0.054912 0.089577 -0.01219 0.26458 -0.076157 0.039081 0.17053 0.024018
1747 -0.01182 -0.066308 0.079449 -0.021039 0.27332 -0.07596 0.029224 0.17294 0.037379
1748 -0.0011449 -0.046717 0.089053 -0.01029 0.1969 -0.075599 0.029476 0.17804 0.019481
1749 -0.0098132 -0.049012 0.065054 -0.029832 0.14544 -0.076066 0.0066718 0.15059 -0.00016794
1750 -0.018398 -0.05369 0.052551 -0.015064 0.10173 -0.058785 0.042746 0.17489 -0.00051987
1751 -0.024704 -0.041051 0.055469 -0.0047388 0.077896 -0.051583 0.030576 0.14466 0.001032
1752 -0.046179 -0.063887 0.032613 -0.034227 0.025351 -0.083418 -0.0075496 0.1347 -0.028308
1753 -0.054571 -0.060752 0.016973 -0.042302 0.017348 -0.077845 0.014047 0.14826 -0.010867
1754 -0.050113 -0.069228 0.015598 -0.036794 0.027742 -0.045379 0.015132 0.13313 -0.019869
1755 -0.020653 -0.055021 -0.0039414 -0.021083 0.053927 -0.010369 0.025419 0.12235 -0.021588
1756 -0.063349 -0.095218 -0.020188 -0.054069 -0.0052703 -0.06378 -0.032324 0.10986 -0.028287
1757 -0.04602 -0.065648 0.0076766 -0.04472 0.022069 -0.045442 -0.0047437 0.12148 -0.033418
1758 -0.028744 -0.047183 0.013461 -0.017883 0.028821 -0.0323 0.025311 0.13125 0.0071128
1759 -0.047128 -0.062795 0.0083971 -0.020182 0.038575 -0.040907 0.0084694 0.141 -0.033811
1760 -0.0366 -0.0649 -0.0074296 -0.038211 0.0040739 -0.057091 -0.0010362 0.13399 -0.0237
1761 -0.055753 -0.064259 0.010838 -0.025865 0.0057506 -0.074961 0.0043673 0.11318 0.0068807
1762 -0.036974 -0.076011 0.010974 -0.032787 0.027581 -0.037997 0.0078838 0.13335 -0.0098747
1763 -0.040873 -0.073422 -0.015217 -0.053613 0.0094505 -0.053898 0.01393 0.11456 -0.0067557
1764 -0.061766 -0.091003 -0.020517 -0.068809 -0.011435 -0.074128 -0.012208 0.11257 -0.027205
1765 -0.083962 -0.089047 -0.034031 -0.08104 -0.034116 -0.095563 -0.014998 0.1107 -0.024842
1766 -0.069468 -0.078452 -0.024082 -0.038803 0.013447 -0.080273 -0.01755 0.08548 -0.015827
1767 -0.064255 -0.077135 -0.0072578 -0.05629 -0.0073055 -0.058794 -0.011997 0.093688 -0.002511
1768 -0.046878 -0.078489 -0.0003155 -0.017798 0.0082361 -0.038893 0.0073185 0.11389 -0.018315
1769 -0.088623 -0.087534 -0.018392 -0.038278 0.019034 -0.08142 -0.017002 0.095771 -0.039418
1770 -0.065922 -0.093449 -0.018386 -0.056466 -0.00024069 -0.087818 0.0033878 0.099693 -0.033497
1771 -0.070202 -0.097101 -0.034361 -0.06308 0.1357 -0.075009 -0.029673 0.062573 -0.060569
1772 -0.082324 -0.090065 -0.048701 -0.05953 0.25234 -0.088559 -0.019924 0.083005 -0.029805
1773 -0.060062 -0.076412 -0.005201 -0.030974 0.33946 -0.037939 0.024803 0.11107 0.011674
1774 -0.028802 -0.073588 -0.007377 -0.0036343 0.3527 -0.083117 0.0042886 0.085522 -0.017507
1775 -0.078723 -0.087655 -0.019765 0.14105 0.32971 -0.081883 -0.019731 0.068856 -0.045273
1776 -0.059973 -0.087997 -0.039639 0.24564 0.31808 -0.087866 0.00037758 0.077599 -0.027523
1777 -0.048441 -0.087416 -0.043429 0.24949 0.26996 -0.068262 -0.033029 0.056409 -0.057821
1778 -0.075134 -0.086492 -0.057931 0.21376 0.17193 -0.11787 -0.032022 0.054118 -0.036516
1779 0.00040645 -0.075299 -0.028234 0.24582 0.18378 -0.063718 0.0036228 0.070419 -0.013086
1780 0.06288 -0.081889 -0.038464 0.15079 0.11321 -0.083115 -0.023801 0.087042 -0.029461
1781 0.06485 -0.097356 -0.046147 0.069232 0.090838 -0.095378 -0.024158 0.050326 -0.057696
1782 0.13143 -0.11778 -0.046942 0.038099 0.094323 -0.10419 -0.041243 0.047949 -0.048828
1783 0.18852 -0.090119 -0.04469 0.028482 0.068539 -0.084367 -0.030528 0.072476 -0.041505
1784 0.25073 -0.084518 -0.024548 0.033219 0.087855 -0.067765 -0.0095034 0.062838 -0.040815
1785 0.23495 -0.082931 -0.037905 0.020655 0.085315 -0.062154 -0.0090576 0.058046 -0.037812
1786 0.11171 -0.1031 -0.048507 0.017766 0.058805 0.036063 -0.033637 0.040473 -0.063534
1787 0.048631 -0.095791 -0.048543 0.010118 0.054591 0.044554 -0.029666 0.033126 -0.026031
1788 0.034021 -0.10515 -0.037718 0.026718 0.051677 0.12007 -0.037669 0.068639 -0.031308
1789 0.023463 -0.084992 -0.051377 0.030121 0.064964 0.077293 -0.019146 0.054926 -0.045847
1790 0.051716 -0.082888 -0.024917 0.069655 0.097439 0.02974 -0.0010315 0.059157 -0.031761
1791 0.0030769 -0.096401 -0.068679 0.18994 0.054154 -0.026743 -0.050312 0.036636 -0.036378
1792 0.015597 -0.10019 -0.063527 0.26641 0.042603 -0.033333 -0.011313 0.049697 -0.04621
1793 0.035104 -0.080957 -0.063015 0.30382 0.046214 -0.02724 -0.033502 0.041465 -0.04837
1794 0.02535 -0.10309 -0.059372 0.33018 0.12998 -0.027487 -0.015885 0.050927 -0.041386
1795 0.011195 -0.093005 -0.061612 0.29668 0.27053 -0.036279 -0.041367 0.032364 -0.051037
1796 0.039561 -0.076092 -0.062667 0.28503 0.38859 -0.0042586 0.010295 0.047804 -0.04282
1797 0.009383 -0.11378 -0.074751 0.19093 0.37475 -0.027342 -0.060822 0.025969 -0.057056
1798 0.019639 -0.078064 -0.059818 0.14805 0.38545 -0.027214 -0.024447 0.050113 -0.057359
1799 0.03668 -0.092842 -0.0637 0.079098 0.37452 -0.038098 -0.021043 0.038798 -0.072469
1800 0.049167 -0.081736 -0.067142 0.10068 0.34124 -0.019124 -0.02415 0.045942 -0.0092165
1801 0.01029 -0.090448 -0.088573 0.053012 0.2462 -0.038566 -0.06303 0.0078459 -0.05021
1802 0.066376 -0.087627 -0.063174 0.086737 0.19472 -0.033927 -0.036705 0.046182 -0.039581
1803 0.090145 -0.088352 -0.078643 0.088771 0.16071 -0.018847 -0.03396 0.023706 -0.040284
1804 0.14546 -0.096201 -0.059211 0.093648 0.1354 -0.040662 -0.035189 0.024667 -0.042445
1805 0.19389 -0.087758 -0.071148 0.21312 0.11208 -0.025006 -0.027242 0.025021 -0.059431
1806 0.15214 -0.082826 -0.063183 0.3965 0.13562 0.079648 -0.04315 0.022724 -0.048959
1807 0.10215 -0.10603 -0.083805 0.40901 0.11661 0.12567 -0.063977 0.012961 -0.058654
1808 0.079307 -0.090215 -0.0639 0.42214 0.085532 0.21494 -0.04585 0.020234 -0.056728
1809 0.04928 -0.035586 -0.060025 0.40273 0.083211 0.19484 -0.03217 0.038339 -0.038365
1810 0.064814 0.030498 -0.041861 0.44777 0.091877 0.17404 -0.039489 0.034332 -0.024939
1811 0.044775 0.093723 -0.085672 0.37975 0.074296 0.071034 -0.059807 0.024012 -0.050483
1812 0.06434 0.16989 -0.05631 0.46015 0.13061 0.075464 -0.046162 0.027766 -0.061432
1813 0.040751 0.20189 -0.0684 0.50094 0.074622 0.042325 -0.050378 0.015132 -0.058219
1814 0.040363 0.20542 -0.081074 0.51225 0.056517 0.017245 -0.045339 0.024109 -0.048668
1815 0.062888 0.19494 -0.080703 0.49113 0.040792 0.018499 -0.054159 -0.00057403 -0.078306
1816 0.084353 0.17394 -0.075411 0.46426 0.037695 0.028333 -0.037681 0.019507 -0.070178
1817 0.065625 0.12536 -0.061412 0.54095 0.079205 0.026267 -0.041899 0.021759 -0.055225
1818 0.095315 0.099376 -0.068833 0.52662 0.063563 0.04629 -0.027029 0.038567 -0.051461
1819 0.090949 0.094778 -0.06162 0.49141 0.13157 0.13314 -0.049251 0.013981 -0.06449
1820 0.058767 0.11363 -0.07769 0.53406 0.25578 0.1913 -0.05863 -0.0046134 -0.042594
1821 0.043285 0.19445 -0.06858 0.59494 0.31814 0.24903 -0.023416 0.014906 -0.053066
1822 0.047131 0.26906 -0.050125 0.57737 0.40742 0.27845 -0.011909 0.017552 -0.041455
1823 0.00066098 0.29629 -0.052009 0.49721 0.36211 0.23638 -0.046919 0.0027606 -0.058455
1824 0.030211 0.34334 -0.019476 0.47913 0.37455 0.20231 -0.044508 0.0069234 -0.034354
1825 0.0086398 0.38298 0.034203 0.51179 0.33197 0.16189 -0.04736 0.0076245 -0.075707
1826 0.030921 0.39427 0.048941 0.59279 0.30973 0.12443 -0.030188 0.022201 -0.024161
1827 -0.010109 0.38844 0.053748 0.58437 0.21773 0.091224 -0.044685 -0.00028289 -0.092427
1828 -0.0030112 0.38309 0.019218 0.55125 0.16775 0.099711 -0.047974 -0.0059218 -0.057043
1829 0.0031104 0.38111 -0.0063996 0.54607 0.16471 0.13193 -0.037929 0.029636 -0.02881
1830 -0.041955 0.29685 -0.027674 0.43428 0.11555 0.1687 -0.073382 0.010148 -0.089326
1831 -0.018725 0.29341 -0.022764 0.37742 0.10247 0.29752 -0.056954 0.041354 -0.059118
1832 -0.0016513 0.30189 0.0013582 0.36332 0.13759 0.36047 -0.036234 0.089183 -0.038478
1833 -0.021929 0.31119 0.031411 0.32982 0.09814 0.36635 -0.04614 0.096396 -0.03913
1834 -0.0051408 0.30808 0.051095 0.31835 0.099384 0.34652 0.016819 0.096317 -0.040841
1835 -0.012513 0.3743 0.045269 0.31066 0.10671 0.31485 0.0067827 0.025603 -0.069921
1836 -0.0035447 0.45464 0.09301 0.3177 0.085365 0.31232 0.032556 0.037557 -0.019145
1837 -0.00061968 0.48493 0.056944 0.48778 0.07682 0.29711 0.00838 -0.0054973 -0.071779
1838 0.00094512 0.48415 0.0080501 0.52116 0.2153 0.3085 0.020829 0.012662 -0.064271
1839 0.11302 0.5112 0.048101 0.55355 0.39128 0.40095 0.066368 0.035989 -0.030501
1840 0.22036 0.47424 0.018287 0.47564 0.41189 0.43981 0.07002 0.025104 -0.039252
1841 0.27011 0.43178 -0.0046416 0.39325 0.39312 0.40246 0.036651 0.012789 -0.074106
1842 0.30971 0.40678 0.055503 0.3343 0.43962 0.39672 0.07784 0.013466 -0.047177
1843 0.28348 0.37758 0.07867 0.31293 0.42692 0.40729 0.08442 0.021902 -0.057437
1844 0.18954 0.35243 0.1095 0.2911 0.39645 0.37119 0.088458 0.0058407 -0.095721
1845 0.12554 0.31911 0.12127 0.28328 0.38555 0.40959 0.088428 0.011178 -0.058704
1846 0.09128 0.29718 0.11484 0.26226 0.3693 0.36054 0.072393 0.011083 -0.052934
1847 0.05741 0.26538 0.083031 0.2546 0.34574 0.39606 0.084291 0.016459 -0.00022288
1848 0.061014 0.29303 0.045127 0.24434 0.34847 0.45561 0.10879 0.020378 0.039921
1849 0.058134 0.26476 0.052785 0.25936 0.36853 0.45969 0.068276 0.0098322 0.077961
1850 0.048069 0.38361 0.03107 0.23388 0.30627 0.47185 0.088279 0.01522 0.055509
1851 0.017915 0.49556 0.012692 0.20323 0.24953 0.3764 0.066619 -0.019979 0.025053
1852 0.035038 0.51807 0.018676 0.22153 0.31944 0.40342 0.081358 -0.0011679 0.00027068
1853 0.038752 0.52556 0.0059616 0.20983 0.28427 0.35293 0.085535 -0.0013483 -0.036157
1854 0.022222 0.49047 0.011282 0.19049 0.26965 0.32106 0.11148 0.00059461 -0.024888
1855 0.030872 0.48217 0.089262 0.19505 0.23662 0.32398 0.079181 0.0093388 -0.032059
1856 0.046205 0.44645 0.17729 0.19132 0.23517 0.3385 0.10786 0.016134 -0.0026547
1857 0.033014 0.41557 0.20252 0.1523 0.1514 0.29862 0.10765 -0.0066183 -0.047122
1858 -0.00067402 0.32998 0.26063 0.15323 0.14874 0.29609 0.065081 -0.014777 -0.059583
1859 0.027808 0.32292 0.18955 0.17496 0.14439 0.35268 0.10395 9.9634e-05 -0.049037
1860 0.02685 0.29806 0.089438 0.13432 0.15766 0.30288 0.1253 -0.0088482 -0.027682
1861 0.024331 0.30057 0.084479 0.14769 0.17377 0.37715 0.10646 0.0075045 0.0069049
1862 -0.00070665 0.25944 0.040736 0.11046 0.14498 0.4263 0.073772 -0.00034582 -0.013247
1863 0.042261 0.28547 0.063478 0.1342 0.15661 0.43417 0.1011 0.0086038 0.018818
1864 0.010361 0.26191 0.038498 0.11017 0.11795 0.33538 0.080827 0.0085199 -0.030278
1865 -0.012052 0.26313 0.026445 0.075253 0.097496 0.30077 0.056114 -0.01814 -0.041235
1866 0.058718 0.28425 0.020876 0.088314 0.21125 0.25855 0.056025 -0.0058977 -0.025743
1867 0.24943 0.37166 0.039497 0.096208 0.34451 0.27215 0.039528 0.00051985 -0.026603
1868 0.3221 0.41144 0.061933 0.098719 0.38249 0.24411 0.058673 -0.0037102 -0.022411
1869 0.36969 0.45769 0.12582 0.093197 0.41611 0.26412 0.085131 6.1015e-05 -0.014954
1870 0.31537 0.41172 0.22538 0.067087 0.34548 0.21256 0.030965 -0.027032 0.0070424
1871 0.23312 0.37153 0.24198 0.065729 0.34431 0.24434 0.060338 -0.027555 0.0094973
1872 0.12108 0.33831 0.24835 0.059841 0.22434 0.20253 0.047558 -0.013135 0.076633
1873 0.13772 0.30773 0.17531 0.056948 0.21417 0.22237 0.056566 -0.0016584 0.15342
1874 0.09245 0.27341 0.12334 0.056944 0.15392 0.22821 0.051926 -0.01176 0.1708
1875 0.090823 0.26542 0.10071 0.044963 0.1375 0.21117 0.058822 -0.011027 0.16676
1876 0.051039 0.21508 0.08207 0.043107 0.15187 0.20671 0.035108 -0.0042343 0.10984
1877 0.054152 0.19618 0.030505 0.014835 0.090215 0.18499 0.0049845 -0.022438 0.023409
1878 0.074071 0.22834 0.072977 0.026741 0.10981 0.171 0.020334 -0.033559 0.061728
1879 0.085241 0.20392 0.068316 0.04222 0.10757 0.18723 0.015616 -0.025721 -0.020747
1880 0.14504 0.19218 0.055009 -0.00054838 0.10303 0.17366 0.00066166 -0.010522 0.035304
1881 0.26224 0.16983 0.042326 0.0014213 0.0978 0.16847 0.0056159 -0.035837 0.0041164
1882 0.35566 0.19429 0.06107 0.031448 0.13751 0.2125 0.029556 -0.0089503 0.027344
1883 0.32893 0.14844 0.033501 -0.014074 0.084121 0.14716 -0.006442 -0.046478 0.0012673
1884 0.29731 0.19374 0.039339 -0.004973 0.091073 0.16659 0.02894 -0.015224 0.042439
1885 0.21947 0.19509 0.05638 0.01418 0.076443 0.16967 0.02137 -0.0071087 0.11377
1886 0.11144 0.16276 0.050039 -0.029801 0.026574 0.11726 -0.017827 -0.031159 0.10892
1887 0.13534 0.16964 0.053757 -0.017476 0.043812 0.13284 0.0048631 -0.0070989 0.2111
1888 0.12037 0.16708 0.076943 -0.017174 0.037272 0.12025 0.020003 -0.03317 0.18731
1889 0.087237 0.13822 0.11155 -0.047476 0.017381 0.10002 -0.0087553 -0.019884 0.15765
1890 0.12357 0.15816 0.28231 -0.00045644 0.050081 0.13888 0.023281 -0.011907 0.1455
1891 0.07518 0.12985 0.29526 -0.035415 -0.00081789 0.095202 -0.023045 -0.057672 0.092414
1892 0.14272 0.13715 0.30596 -0.017346 0.036093 0.11604 -0.010005 -0.010013 0.079906
1893 0.19939 0.1066 0.20659 -0.043671 0.018169 0.082763 -0.0047151 -0.033618 0.036238
1894 0.31893 0.1237 0.13518 -0.050876 -0.0093557 0.10048 0.00098125 -0.027199 0.066689
1895 0.35312 0.12399 0.10137 -0.036579 0.014687 0.092032 -0.0005735 -0.014415 0.055547
1896 0.35755 0.11841 0.10223 -0.029998 0.023078 0.1158 0.022532 -0.025187 0.07526
1897 0.26407 0.098421 0.086522 -0.048995 -0.026907 0.090266 0.023421 -0.022029 0.12599
1898 0.16767 0.084606 0.075118 -0.0657 -0.013624 0.085896 0.070556 -0.029345 0.088791
1899 0.15589 0.091662 0.07167 -0.044932 -0.0069002 0.096094 0.093173 -0.023007 0.1301
1900 0.094964 0.053914 0.064748 -0.049121 -0.0072466 0.079742 0.071908 -0.025921 0.12394
1901 0.13687 0.068146 0.062246 -0.078978 -0.045406 0.055366 0.080378 -0.047357 0.10279
1902 0.13459 0.061559 0.06996 -0.067849 -0.031656 0.056195 0.11858 -0.02153 0.13558
1903 0.11753 0.07874 0.081794 -0.051386 0.012987 0.094072 0.091321 -0.010975 0.15083
1904 0.14644 0.070887 0.070901 -0.061955 -0.049261 0.055581 0.075549 -0.02106 0.10378
1905 0.14149 0.044428 0.054608 -0.08455 -0.041848 0.042178 0.079561 -0.037135 0.10921
1906 0.26079 0.055233 0.054008 -0.057353 -0.0040457 0.06051 0.11771 -0.022597 0.13066
1907 0.29404 0.060185 0.063205 -0.059799 -0.032845 0.071859 0.14414 -0.0059804 0.13198
1908 0.33708 0.037751 0.04112 -0.091368 -0.058759 0.046805 0.11161 -0.037141 0.12178
1909 0.35099 0.029325 0.049228 -0.080583 -0.02651 0.068751 0.14571 -0.021526 0.12408
1910 0.31076 0.031667 0.049599 -0.078242 -0.061929 0.068302 0.14304 -0.012584 0.15188
1911 0.188 0.042279 0.025498 -0.089767 -0.035269 0.070322 0.14101 -0.016096 0.26574
1912 0.16361 0.031607 0.028619 -0.093004 -0.057079 0.044804 0.13542 -0.015376 0.28411
1913 0.14448 0.033244 0.051556 -0.086761 -0.058981 0.048967 0.16409 0.0072616 0.28476
1914 0.11192 0.019049 0.025578 -0.10276 -0.047406 0.03446 0.13872 -0.021113 0.25773
1915 0.11903 0.038898 0.030294 -0.096867 -0.041956 0.044741 0.16722 -0.016616 0.18825
1916 0.10238 -0.010058 0.015039 -0.11278 -0.04401 0.025992 0.16649 -0.011482 0.14124
1917 0.1152 0.0096468 0.015207 -0.10527 -0.061978 0.034964 0.16942 -0.024819 0.12892
1918 0.086599 -0.016622 0.0084644 -0.097898 -0.053302 0.023697 0.15449 -0.02465 0.13893
1919 0.0749 -0.0059618 0.012422 -0.1151 -0.077314 0.017648 0.15754 -0.036391 0.10166
1920 0.054397 -0.020991 -0.0044076 -0.10713 -0.090203 0.019314 0.14564 -0.033709 0.12559
1921 0.091213 -0.011889 0.018047 -0.096307 -0.093455 0.032029 0.13637 -0.011688 0.1398
1922 0.063084 -0.022388 0.013187 -0.12436 -0.071651 0.016501 0.16587 -0.032217 0.12502
1923 0.086224 -0.0077974 0.0014961 -0.11282 -0.07546 0.023421 0.16346 -0.025154 0.13586
1924 0.070073 -0.02381 -0.0021297 -0.10462 -0.06343 0.034429 0.16586 -0.00374 0.17638
1925 0.047193 -0.019947 0.017872 -0.11043 -0.074872 0.048371 0.14561 -0.024354 0.30869
1926 0.0054292 -0.043606 -0.016719 -0.1245 -0.093527 0.0042265 0.14032 -0.0291 0.29783
1927 0.038131 -0.043056 0.023209 -0.11552 -0.075746 0.0065235 0.13655 -0.042123 0.24165
1928 0.017482 -0.054948 0.0011555 -0.13258 -0.11439 -0.021107 0.10546 -0.024735 0.25868
1929 0.018354 -0.048396 0.014525 -0.12587 -0.11186 0.0015585 0.11971 -0.039391 0.17586
1930 0.059287 -0.0074867 0.0415 -0.10013 -0.064478 0.0048217 0.18896 -0.00094095 0.17727
1931 0.05008 -0.01769 0.089346 -0.11019 -0.055588 0.026979 0.14944 -0.028409 0.12763
1932 0.016494 -0.042684 0.14099 -0.12418 -0.10386 -0.0014309 0.14747 -0.010609 0.10063
1933 0.031666 -0.033267 0.19497 -0.12474 -0.080831 -0.011834 0.17517 0.016925 0.084532
1934 0.03188 -0.045812 0.23587 -0.13562 -0.093796 -0.016713 0.14692 0.026706 0.11718
1935 0.011734 -0.016119 0.23746 -0.11722 -0.074026 0.000511 0.15172 0.042327 0.10645
1936 0.042836 -0.0093575 0.19863 -0.10713 -0.053984 0.008263 0.19815 0.025986 0.15181
1937 0.014815 -0.048277 0.11714 -0.12796 -0.074471 0.00084838 0.14526 -0.0094678 0.16628
1938 -0.011329 -0.048042 0.073365 -0.12045 -0.094828 0.0063899 0.15518 -0.021151 0.20177
1939 -0.024668 -0.074562 0.052555 -0.14328 -0.08082 -0.030145 0.11333 -0.024779 0.15493
1940 -0.013155 -0.050781 0.058637 -0.12714 -0.073565 -0.014053 0.13819 -0.0057601 0.26016
1941 0.016435 -0.026967 0.061321 -0.12803 0.023852 0.0064325 0.18787 0.020148 0.31459
1942 -0.029935 -0.044346 0.051051 -0.13562 0.10181 -0.022003 0.15089 0.040353 0.27781
1943 -0.030983 -0.056384 0.051981 -0.14411 0.14743 -0.00084463 0.14447 0.043421 0.25502
1944 -0.045017 -0.066466 0.024255 -0.15501 0.16287 -0.028379 0.10412 0.046986 0.18154
1945 -0.010792 -0.057526 0.04359 -0.13403 0.21133 -0.0078004 0.16148 0.070596 0.13147
1946 -0.023312 -0.053646 0.028917 -0.13364 0.13951 -0.012713 0.1751 0.072402 0.13227
1947 -0.024484 -0.048058 0.016055 -0.14713 0.0607 -0.035846 0.13479 0.032862 0.10592
1948 -0.026229 -0.049784 0.028129 -0.13752 -0.0053557 -0.011922 0.16815 0.040335 0.12768
1949 -0.010499 -0.041285 0.027525 -0.12631 0.0021652 -0.013892 0.18632 0.04377 0.12649
1950 -0.046305 -0.084814 0.015802 -0.13924 -0.0016864 -0.019641 0.15402 0.049708 0.12946
1951 -0.026485 -0.059093 0.032907 -0.12215 -0.00098822 -0.013071 0.15108 0.059714 0.12211
1952 -0.046166 -0.07883 0.019718 -0.12408 -0.017388 -0.017829 0.11039 0.079744 0.10472
1953 -0.016764 -0.052288 0.0083184 -0.12444 -0.030418 -0.017738 0.13724 0.10817 0.11583
1954 -0.042627 -0.070604 0.0034484 -0.14188 -0.055765 -0.03529 0.11378 0.13817 0.093499
1955 -0.031757 -0.062891 0.018943 -0.15166 -0.04359 -0.021067 0.10254 0.15942 0.098109
1956 -0.0090032 -0.070545 0.0036188 -0.14072 -0.019632 -0.034433 0.12279 0.18172 0.10521
1957 0.028718 -0.044179 0.0080055 -0.15137 -0.052511 -0.028149 0.088987 0.16409 0.092466
1958 0.04788 -0.06287 0.020874 -0.11979 -0.022527 -0.0069837 0.11505 0.16839 0.098774
1959 0.065042 -0.074811 0.0084086 -0.124 -0.028885 -0.014012 0.11839 0.14583 0.078115
1960 0.12765 -0.07499 5.0178e-05 -0.14698 -0.077459 -0.026163 0.075733 0.10788 0.051177
1961 0.24588 -0.076165 -0.00030358 -0.14526 -0.052674 -0.037859 0.088791 0.12573 0.096627
1962 0.25084 -0.075643 0.0020971 -0.13899 -0.056502 -0.030586 0.082558 0.13978 0.1129
1963 0.28136 -0.050989 0.018731 -0.1261 -0.019221 -0.036427 0.10934 0.15116 0.088382
1964 0.19596 -0.08457 0.0027033 -0.14126 -0.043188 -0.040105 0.085336 0.20254 0.091448
1965 0.087443 -0.080012 0.0081696 -0.13578 -0.056148 -0.027911 0.085322 0.21675 0.081414
1966 0.078683 -0.093087 0.0065909 -0.14096 -0.038383 -0.037133 0.085505 0.2682 0.071206
1967 0.07336 -0.08238 0.00067797 -0.12837 -0.026057 -0.022509 0.085882 0.27994 0.055829
1968 0.073518 -0.060097 -0.0043745 -0.12778 -0.030933 -0.014399 0.09112 0.31183 0.089895
1969 0.043442 -0.090346 -0.022355 -0.14524 -0.03546 -0.030886 0.052996 0.30399 0.076373
1970 0.074368 -0.064813 0.029875 -0.11407 -0.034339 -0.010989 0.10048 0.31214 0.07895
1971 0.07361 -0.055066 0.018976 -0.10431 -0.00033253 0.014702 0.082144 0.31729 0.10109
1972 0.061823 -0.065295 -0.0086112 -0.12211 -0.060218 -0.017659 0.07353 0.29704 0.078764
1973 0.04881 -0.071493 0.0032009 -0.1322 -0.024284 -0.021708 0.066991 0.30704 0.072223
1974 0.035162 -0.080263 1.8222e-05 -0.13412 -0.057962 -0.01654 0.064433 0.28107 0.074079
1975 0.020447 -0.062811 -0.0099111 -0.13201 -0.049639 -0.012081 0.067974 0.32452 0.17774
1976 -0.0073054 -0.097565 -0.032067 -0.15342 -0.092776 -0.053882 -0.0013596 0.31245 0.18503
1977 -0.013684 -0.11945 -0.035108 -0.16788 -0.10312 -0.076824 0.015442 0.30835 0.21903
1978 -0.021661 -0.11097 -0.026913 -0.16738 -0.095421 -0.04359 0.007252 0.36662 0.22259
1979 0.024887 -0.069689 -0.01879 -0.12722 -0.054911 -0.0096806 0.060741 0.40155 0.2047
1980 -0.0022001 -0.076547 -0.042728 -0.13386 -0.05932 -0.044225 0.032148 0.38521 0.11356
1981 0.033289 -0.068355 -0.017719 -0.13399 -0.054096 -0.029015 0.049297 0.39902 0.098139
1982 -0.011114 -0.087415 -0.047939 -0.1595 -0.071396 -0.044565 0.015212 0.37818 0.081074
1983 -0.018606 -0.091717 -0.018771 -0.13614 -0.089884 -0.047543 0.019989 0.36571 0.098767
1984 -0.038914 -0.09285 -0.058503 -0.15861 -0.1087 -0.049039 -0.0011215 0.36735 0.077713
1985 -0.019305 -0.086264 -0.028331 -0.15603 -0.093399 -0.0568 0.012538 0.33384 0.062127
1986 -0.037522 -0.097486 -0.043589 -0.16185 -0.10137 -0.052726 0.026581 0.32173 0.070588
1987 -0.012833 -0.081361 -0.037424 -0.15699 -0.085977 -0.053215 0.021287 0.33252 0.039897
1988 -0.011367 -0.079927 -0.028564 -0.1268 -0.096639 -0.012938 0.028886 0.34081 0.090418
1989 -0.030171 -0.10193 -0.030142 -0.14302 -0.095816 -0.037113 0.00043136 0.33094 0.22631
1990 -0.04398 -0.11103 -0.030301 -0.15345 -0.089874 -0.058102 -0.0056494 0.3206 0.27094
1991 -0.031651 -0.082149 -0.034938 -0.13114 -0.061808 -0.018161 0.011665 0.34509 0.26228
1992 -0.066349 -0.109 -0.053546 -0.1511 -0.13134 -0.064838 -0.017418 0.37711 0.17105
1993 -0.025684 -0.085715 -0.027696 -0.13742 -0.10922 -0.035797 -0.0069615 0.39198 0.11139
1994 -0.048566 -0.088961 -0.020697 -0.14342 -0.11679 -0.061481 0.010947 0.42515 0.14109
1995 -0.026938 -0.080729 -0.008709 -0.11927 -0.069097 -0.048376 0.019733 0.40151 0.11004
1996 -0.055524 -0.089655 0.01277 -0.14379 -0.12719 -0.048668 0.007837 0.37195 0.051126
1997 -0.061727 -0.090588 0.074635 -0.11069 -0.11741 -0.033747 0.010296 0.35366 0.060078
1998 -0.04674 -0.080088 0.14879 -0.14718 -0.11417 -0.056302 0.00058981 0.32122 0.10295
1999 -0.026861 -0.067199 0.19687 -0.12981 -0.10698 -0.043099 0.018254 0.26186 0.12167
2000 -0.051855 -0.10399 0.14273 -0.14799 -0.13848 -0.041592 -0.001963 0.24303 0.14778
2001 -0.051938 -0.081974 0.19338 -0.14184 -0.11026 -0.020535 0.023024 0.26453 0.19062
2002 -0.065363 -0.099093 0.080516 -0.12294 -0.081605 -0.0023313 -0.0019436 0.24595 0.24271
2003 -0.073541 -0.10564 0.033314 -0.14582 -0.13118 0.021024 0.0058751 0.23175 0.19138
2004 -0.079528 -0.094151 0.020486 -0.12811 -0.12838 0.12092 0.016155 0.2625 0.20105
2005 -0.066713 -0.084613 0.03105 -0.13116 -0.14641 0.11181 0.0025299 0.25069 0.11923
2006 -0.058478 -0.10569 0.0072419 -0.13809 -0.13243 0.10905 0.0028636 0.22448 0.092053
2007 -0.066698 -0.096114 0.0071464 -0.12297 -0.11185 0.052899 -0.0023839 0.22107 0.077551
2008 -0.080638 -0.12585 0.0053945 -0.15379 -0.12343 0.0041385 -0.017838 0.22184 0.084543
2009 -0.063379 -0.086458 0.013313 -0.12102 -0.11692 0.016301 -0.019324 0.24471 0.081528
2010 -0.08172 -0.11633 -0.00087493 -0.16153 -0.15441 -0.019023 -0.022373 0.21414 0.10302
2011 -0.053777 -0.082683 0.023704 -0.11989 -0.12286 -0.0016303 -0.0014626 0.23186 0.064488
2012 -0.070142 -0.088047 0.14136 -0.14503 -0.12679 -0.0012124 0.01432 0.23945 0.088571
2013 -0.04341 -0.099016 0.18657 -0.14262 -0.11615 -0.01824 0.0013237 0.23371 0.085956
2014 -0.073964 -0.11398 0.21394 -0.1375 -0.14276 0.0033015 -0.0098312 0.20106 0.028507
2015 -0.060557 -0.074916 0.20192 -0.12501 -0.10709 0.035143 -0.0022546 0.23458 0.062984
2016 -0.046902 -0.081376 0.21151 -0.12136 -0.10203 0.057963 0.018619 0.21722 0.092661
2017 -0.072289 -0.078208 0.13139 -0.13264 -0.096844 0.047546 -0.0060607 0.18718 0.041599
2018 -0.044809 -0.073574 0.0856 -0.12098 -0.12214 0.038944 -0.0070569 0.19407 0.055158
2019 -0.079575 -0.1122 0.060099 -0.15327 -0.14439 0.081729 -0.034079 0.16181 0.02946
2020 -0.071027 -0.087259 0.040829 -0.15323 -0.12007 0.17174 -0.016357 0.16821 0.034322
2021 -0.086598 -0.1144 0.034342 -0.16553 -0.15202 0.16407 -0.03902 0.15158 0.013689
2022 -0.088722 -0.11441 0.032396 -0.14114 -0.11223 0.1755 -0.03187 0.14301 0.026029
2023 -0.078009 -0.11185 0.03745 -0.14511 -0.1156 0.13241 -0.012727 0.14112 0.020851
2024 -0.069968 -0.081846 0.07749 -0.12121 -0.11183 0.1109 -0.028365 0.15268 0.038565
2025 -0.081747 -0.079236 0.21283 -0.14242 -0.0040346 0.065282 -0.0036032 0.13231 -0.00090671
2026 -0.068324 -0.040402 0.24864 -0.13882 0.14807 0.076029 -0.013805 0.14469 0.043358
2027 -0.077302 -0.03221 0.25091 -0.14391 0.16864 0.075789 -0.01531 0.13171 -0.0053077
2028 -0.081932 -0.016811 0.23825 -0.14562 0.14319 0.062047 -0.01649 0.13769 0.0503
2029 -0.096098 -0.028921 0.21949 -0.14782 0.19079 0.052146 -0.00074725 0.12261 -0.021823
2030 -0.054479 -0.040756 0.21789 -0.10281 0.21315 0.07834 0.007548 0.138 0.034505
2031 -0.082556 -0.073334 0.12711 -0.077006 0.17465 0.088335 -0.007553 0.11071 -0.0061453
2032 -0.052826 -0.069977 0.12292 0.073361 0.053819 0.15276 0.0089741 0.11945 -0.0010875
2033 -0.065598 -0.058853 0.097572 0.12532 0.012021 0.22193 0.0055139 0.11429 0.0049285
2034 -0.087663 -0.060974 0.10256 0.15573 0.03011 0.28392 0.0387 0.1139 0.019934
2035 -0.077627 -0.084913 0.073937 0.14646 -0.0099914 0.28161 0.026088 0.10467 0.015586
2036 -0.070392 -0.074109 0.076525 0.088246 -0.044286 0.24511 0.025114 0.10266 0.0056608
2037 -0.065581 -0.07623 0.2094 0.020316 -0.038116 0.20367 0.042682 0.096889 -0.0059067
2038 -0.062182 -0.031946 0.32156 -0.008945 0.010984 0.1835 0.060231 0.10759 0.019241
2039 -0.068321 -0.054152 0.31184 -0.051108 0.00062721 0.13729 0.057397 0.085842 -0.0085485
2040 -0.085376 -0.026502 0.31619 -0.058559 -0.0016687 0.12529 0.036405 0.078136 -0.037698
2041 -0.06652 0.0974 0.35652 -0.042242 0.16539 0.16226 0.072663 0.091848 -0.021129
2042 -0.090242 0.12499 0.30571 -0.056729 0.22524 0.19888 0.070811 0.10473 0.0023461
2043 -0.061095 0.15496 0.23513 -0.015504 0.28944 0.29463 0.093587 0.097055 0.0032882
2044 -0.078333 0.20594 0.15261 -0.0052465 0.30871 0.29966 0.10531 0.086561 -0.019361
2045 -0.084347 0.18021 0.1369 0.027478 0.25601 0.20719 0.1028 0.074457 -0.02652
2046 -0.095922 0.11634 0.1469 0.087472 0.2181 0.14159 0.09305 0.078631 -0.037478
2047 -0.053327 0.067465 0.12696 0.21755 0.20533 0.13342 0.11814 0.064979 -0.013831
2048 -0.054045 0.034277 0.13769 0.29036 0.18342 0.13507 0.10921 0.078551 -0.041247
2049 -0.08819 0.011327 0.1456 0.26383 0.13719 0.10363 0.09446 0.054631 -0.020619
2050 -0.084858 -0.0043157 0.22801 0.23667 0.10966 0.085113 0.097063 0.037986 -0.065524
2051 -0.058277 0.0066369 0.31381 0.19527 0.10883 0.080344 0.11167 0.049307 -0.043393
2052 -0.0558 0.026417 0.30521 0.14363 0.1113 0.1071 0.12388 0.082156 -0.03264
2053 -0.088085 -0.023995 0.31155 0.10352 0.071068 0.083567 0.091109 0.073917 -0.024875
2054 -0.092708 -0.023667 0.26988 0.088194 0.14727 0.17892 0.086501 0.039542 0.037113
2055 -0.085358 0.0062826 0.23259 0.13747 0.31833 0.24731 0.091827 0.069052 0.17973
2056 -0.080485 -0.0010518 0.17915 0.13694 0.33876 0.23103 0.055738 0.056964 0.16709
2057 -0.076352 0.021308 0.16811 0.27028 0.39553 0.20191 0.080442 0.055206 0.1889
2058 -0.052639 0.13457 0.15232 0.36065 0.34757 0.16232 0.079394 0.044591 0.15826
2059 -0.062759 0.22146 0.13267 0.36834 0.34375 0.10466 0.066264 0.022999 0.063752
2060 -0.056336 0.25321 0.13268 0.36244 0.30356 0.10515 0.074199 0.036637 0.022524
2061 -0.048967 0.28707 0.15208 0.33233 0.28873 0.11578 0.099943 0.064032 0.045536
2062 -0.048202 0.27123 0.19953 0.2564 0.28681 0.095632 0.091237 0.044565 0.023041
2063 -0.047989 0.25946 0.24753 0.18012 0.26906 0.076436 0.072053 0.024492 -0.018091
2064 -0.04107 0.20954 0.28105 0.15205 0.23808 0.091564 0.066527 0.023903 0.018761
2065 -0.062904 0.18372 0.29321 0.1504 0.25402 0.19352 0.068451 0.025359 0.027973
2066 -0.061381 0.11768 0.1967 0.15405 0.25153 0.22619 0.036132 0.019606 -0.017527
2067 -0.068626 0.10652 0.14676 0.14804 0.3714 0.24541 0.049183 0.023777 -0.0020007
2068 -0.058406 0.1173 0.12181 0.21611 0.446 0.218 0.053113 0.040204 0.018559
2069 -0.086871 0.073416 0.11683 0.35748 0.40583 0.16485 0.034826 0.00062934 -0.0162
2070 -0.078301 0.098169 0.12685 0.42193 0.42334 0.13721 0.10498 0.047988 -0.0058337
2071 -0.062773 0.16055 0.14176 0.47165 0.41127 0.15062 0.12493 0.043159 0.023212
2072 -0.071658 0.2751 0.12049 0.39176 0.31652 0.1043 0.13526 0.019981 -0.024702
2073 -0.070639 0.36234 0.12745 0.36634 0.28436 0.081727 0.12659 0.025202 -0.0088836
2074 -0.075542 0.39062 0.14781 0.31548 0.22041 0.11525 0.11308 0.0020231 -0.018137
2075 -0.035127 0.38933 0.12088 0.26929 0.18726 0.1271 0.12733 0.016839 0.0064614
2076 -0.056504 0.37276 0.11401 0.21486 0.18663 0.18493 0.099951 0.010353 -0.024276
2077 -0.057734 0.38932 0.10941 0.1865 0.19076 0.2781 0.098217 0.019743 0.022319
2078 -0.078255 0.35388 0.095134 0.19298 0.13401 0.27466 0.07898 0.0013284 -0.050679
2079 -0.051122 0.32091 0.096055 0.19781 0.1543 0.25281 0.064182 0.0074453 -0.020893
2080 -0.069209 0.22135 0.075668 0.22288 0.14151 0.18954 0.049877 0.017039 -0.039942
2081 0.055626 0.21291 0.08427 0.41577 0.24221 0.16348 0.068518 0.01312 -0.039558
2082 0.16091 0.18216 0.088446 0.48927 0.34839 0.13317 0.050429 -0.0013829 -0.0082511
2083 0.24303 0.18624 0.077653 0.46557 0.40906 0.13243 0.06362 0.018341 -0.029979
2084 0.20075 0.15626 0.067176 0.40741 0.36967 0.11146 0.066014 -0.011377 -0.061016
2085 0.15366 0.17281 0.073514 0.34573 0.37212 0.11337 0.071394 0.0091582 -0.0099686
2086 0.066047 0.18818 0.066654 0.33111 0.33667 0.14486 0.090867 0.011636 -0.017302
2087 0.027178 0.25689 0.06986 0.26225 0.24244 0.11399 0.10122 0.00653 -0.019731
2088 0.029402 0.38836 0.045766 0.20596 0.22589 0.14116 0.13072 0.023557 -0.015054
2089 0.0053552 0.40727 0.039147 0.20562 0.18773 0.26076 0.15032 0.015592 -0.0075436
2090 0.024509 0.44591 0.037843 0.21515 0.14303 0.28584 0.12558 -0.0079861 -0.047827
2091 0.005886 0.41935 0.041381 0.21219 0.16106 0.27115 0.15514 -0.018755 -0.050053
2092 0.026128 0.44406 0.023414 0.33583 0.13447 0.22571 0.1736 -0.016714 -0.060676
2093 0.18669 0.4194 0.022855 0.45179 0.14004 0.18243 0.15545 -0.0041174 -0.021983
2094 0.28614 0.427 0.039095 0.4575 0.19702 0.13927 0.20599 -0.0084799 -0.073901
2095 0.3191 0.42451 0.036487 0.45701 0.38265 0.12515 0.22706 0.00079304 -0.048204
2096 0.28786 0.40206 0.029423 0.40909 0.41869 0.12474 0.24604 -0.018622 -0.026964
2097 0.24623 0.40681 0.0079682 0.34586 0.39918 0.084594 0.20737 -0.027114 -0.084405
2098 0.19204 0.47998 0.010205 0.30101 0.39596 0.11969 0.19112 -0.026587 -0.066093
2099 0.12292 0.4991 0.014801 0.25132 0.40133 0.09669 0.20957 -0.014444 -0.0739
2100 0.089429 0.52894 0.020071 0.24569 0.44471 0.12385 0.17184 -0.010423 -0.015669
2101 0.12455 0.49576 0.013376 0.22475 0.41318 0.12163 0.16545 -0.018715 -0.040665
2102 0.078527 0.42436 -0.020206 0.17773 0.23988 0.19365 0.13873 -0.011594 -0.014191
2103 0.049655 0.39303 -0.012981 0.18107 0.21134 0.23569 0.11443 -0.049439 -0.077374
2104 0.06325 0.36179 -0.038056 0.17267 0.15269 0.20197 0.11836 -0.030067 -0.090351
2105 0.07263 0.35019 0.0046043 0.21695 0.18514 0.22971 0.11453 -0.012334 -0.056814
2106 0.085659 0.32149 0.012499 0.38153 0.17132 0.1796 0.13287 -0.022466 -0.03779
2107 0.10495 0.29223 -0.027248 0.43652 0.1812 0.13734 0.093252 -0.048783 -0.05291
2108 0.34302 0.32224 -0.018742 0.44823 0.12928 0.11379 0.10758 -0.026517 -0.070759
2109 0.38282 0.28738 -0.014372 0.43139 0.13693 0.090367 0.099351 -0.034483 -0.064803
2110 0.33661 0.27721 -0.033836 0.37526 0.11832 0.094101 0.086904 -0.061558 -0.082399
2111 0.30393 0.40108 -0.018584 0.31694 0.15636 0.12368 0.076202 -0.02005 -0.049399
2112 0.24786 0.42813 -0.052428 0.23834 0.13648 0.11147 0.042818 -0.057875 -0.11211
2113 0.17387 0.45574 -0.025196 0.20016 0.094297 0.098782 0.063011 -0.032967 -0.041138
2114 0.14859 0.48495 -0.0086791 0.20395 0.12992 0.12998 0.10926 -0.032069 -0.055713
2115 0.12312 0.40563 -0.03459 0.18316 0.081487 0.07953 0.064534 -0.058328 -0.051119
2116 0.12138 0.40787 -0.02921 0.19059 0.10807 0.11373 0.065832 -0.045784 -0.037963
2117 0.12626 0.36293 -0.033211 0.18365 0.10088 0.089485 0.051189 -0.056466 -0.10711
2118 0.11512 0.32038 -0.036908 0.17384 0.090377 0.086431 0.051196 -0.010577 -0.05285
2119 0.12136 0.29783 -0.038134 0.17159 0.12551 0.10323 0.062489 -0.027146 -0.031265
2120 0.13184 0.26561 -0.049007 0.16347 0.063147 0.062795 0.0592 -0.051958 -0.097675
2121 0.23583 0.23481 -0.057299 0.17889 0.069542 0.067135 0.040763 -0.034655 -0.078919
2122 0.34081 0.2497 -0.049892 0.15709 0.089343 0.068069 0.036696 -0.038637 -0.087339
2123 0.38187 0.2377 -0.067153 0.13206 0.057829 0.042782 0.037912 -0.032256 0.097378
2124 0.37716 0.23051 -0.057777 0.15157 0.04662 0.06712 0.080526 -0.036601 0.10324
2125 0.27999 0.2075 -0.080459 0.12383 0.065887 0.047427 0.10202 -0.052168 0.12328
2126 0.22891 0.22512 -0.04116 0.15003 0.050914 0.09265 0.12651 -0.038252 0.17254
2127 0.16536 0.20098 -0.060206 0.10847 0.035001 0.030802 0.13577 -0.036283 0.10152
2128 0.15709 0.2072 -0.067004 0.13051 0.037246 0.040943 0.13994 -0.054271 0.0068831
2129 0.14652 0.18253 -0.052253 0.12364 0.045413 0.051073 0.15398 -0.04452 0.020358
2130 0.10971 0.17017 -0.053189 0.095181 0.049587 0.038801 0.093557 -0.057831 -0.023865
2131 0.11146 0.16861 -0.05536 0.08924 0.02202 0.031886 0.1073 -0.036673 -0.032722
2132 0.14008 0.21687 -0.049821 0.11712 0.054882 0.058233 0.10552 -0.022557 -0.026688
2133 0.088023 0.14248 -0.06516 0.067776 -0.002913 0.020779 0.048941 -0.062469 -0.012884
2134 0.12541 0.16984 -0.066474 0.075406 -0.019742 0.033541 0.076878 -0.028916 -0.037727
2135 0.1233 0.1556 -0.087356 0.062454 -0.0086535 0.019022 0.040242 -0.053741 -0.028864
2136 0.22155 0.16692 -0.067811 0.05872 -0.0046876 0.023684 0.037961 -0.050445 -0.015395
2137 0.30521 0.14902 -0.082531 0.03902 -0.024408 0.0085847 0.025342 -0.05708 -0.057879
2138 0.36829 0.13274 -0.076573 0.028087 -0.0059017 0.02244 0.03368 -0.061962 -0.053502
2139 0.38383 0.12065 -0.081822 0.038703 -4.9074e-05 0.011081 0.030397 -0.05551 0.0047436
2140 0.31408 0.12519 -0.075105 0.017563 -0.066918 0.011077 0.026088 -0.051389 -0.053127
2141 0.19355 0.11205 -0.079904 0.021324 -0.03971 -0.021121 0.014546 -0.047424 -0.054609
2142 0.1665 0.11019 -0.10215 0.019054 -0.036553 -0.023864 0.035149 -0.064241 -0.034905
2143 0.17747 0.11448 -0.07903 0.024889 -0.013925 0.020196 0.033212 -0.052805 -0.037437
2144 0.16354 0.12055 -0.065462 0.035944 -0.036682 0.031349 0.033465 -0.055205 -0.063848
2145 0.14825 0.13156 -0.066667 0.046591 -0.010124 0.035253 0.066269 -0.031641 -0.010609
2146 0.14537 0.10999 -0.089672 0.024261 -0.019978 0.011975 0.03963 -0.05884 -0.027911
2147 0.10883 0.069175 -0.089557 -0.017798 -0.038328 -0.0081312 -0.0073127 -0.058394 -0.070746
2148 0.12658 0.086408 -0.082544 0.0034484 -0.043634 -0.00072561 0.009684 -0.051022 -0.039362
2149 0.11699 0.085249 -0.086423 0.014406 -0.019465 -0.013414 0.0074568 -0.044328 -0.033431
2150 0.12663 0.087447 -0.083118 -0.0010766 -0.045324 0.0069124 0.021959 -0.049181 -0.019553
2151 0.11153 0.078454 -0.090488 0.0032033 -0.035646 -0.0039767 0.025332 -0.045248 -0.071722
2152 0.10717 0.086815 -0.086001 0.011786 -0.026912 0.010343 0.0055475 -0.046746 -0.050482
2153 0.075595 0.053954 -0.096467 -0.01972 -0.043578 -0.017908 -0.011294 -0.051923 -0.030269
2154 0.054163 0.050481 -0.092302 -0.0037945 -0.018488 -0.0035091 -0.0063849 -0.054219 -0.059717
2155 0.086435 0.047076 -0.097394 -0.029009 -0.056677 -0.0099318 -0.0090731 -0.078259 -0.07021
2156 0.088846 0.036379 -0.10144 -0.035354 -0.072529 -0.026322 0.016476 -0.087792 -0.080226
2157 0.10143 0.045965 -0.095796 -0.014454 -0.056772 0.0058854 -0.01858 -0.072126 -0.031739
2158 0.073176 0.0093642 -0.11445 -0.033935 -0.070208 -0.008564 -0.025544 -0.070378 -0.081901
2159 0.094825 0.05351 -0.094076 -0.030906 -0.059877 -0.014568 0.0011735 -0.029555 -0.055809
2160 0.091273 0.034127 -0.097801 -0.023611 -0.040831 0.0087572 -0.0045659 -0.04398 -0.05997
2161 0.10491 0.02139 -0.090603 -0.021571 -0.040584 -0.0011734 -0.023394 -0.058417 -0.09481
2162 0.068468 0.010407 -0.11306 -0.039545 -0.078165 -0.030968 -0.02906 -0.059428 -0.055504
2163 0.065293 0.022214 -0.10017 -0.058747 -0.10148 -0.024249 -0.0051788 -0.064031 -0.094323
2164 0.048315 0.014351 -0.097062 -0.040221 -0.05213 -0.022438 -0.010888 -0.051675 -0.063449
2165 0.032099 0.0083956 -0.12675 -0.051643 -0.1015 -0.04896 -0.033738 -0.075677 -0.044155
2166 0.043691 0.018083 -0.099378 -0.037524 -0.050961 0.017493 0.0018346 -0.056609 -0.067141
2167 0.050059 0.014624 -0.11851 -0.04997 -0.090979 -0.015234 -0.024042 -0.058566 -0.054305
2168 0.01724 -0.0081221 -0.11492 -0.0732 -0.092514 -0.042891 -0.04781 -0.075372 -0.082914
2169 0.044656 -0.014638 -0.1102 -0.05052 -0.091773 -0.015375 -0.029778 -0.059575 -0.066551
2170 0.0060781 -0.0026814 -0.10566 -0.070755 -0.088241 -0.0025027 -0.03098 -0.051593 -0.058499
2171 0.010717 0.001279 -0.097905 -0.056016 -0.087034 -0.0098657 -0.022341 -0.052437 -0.030414
2172 0.0022653 -0.018596 -0.11377 -0.075024 -0.11225 -0.028975 -0.036209 -0.063497 -0.03914
2173 0.0057666 -0.02191 -0.10588 -0.081306 -0.12699 -0.036615 -0.034788 -0.058261 -0.092831
2174 0.014622 -0.03204 -0.11504 -0.070551 -0.083554 -0.034248 -0.056998 -0.087355 -0.095903
2175 0.033154 -0.0088451 -0.10271 -0.071937 -0.11621 -0.062225 -0.047095 -0.061886 -0.062717
2176 0.12834 -0.037439 -0.11336 -0.098547 -0.11423 -0.078121 -0.056311 -0.072691 -0.082012
2177 0.23948 -0.020093 -0.11864 -0.062874 -0.08146 -0.044173 -0.04227 -0.077107 -0.067322
2178 0.2791 -0.00094888 -0.11939 -0.067087 -0.078908 -0.0071987 -0.023073 -0.059295 -0.056996
2179 0.22257 -0.042296 -0.12079 -0.092425 -0.12148 -0.066192 -0.067829 -0.072334 -0.038397
2180 0.17029 -0.016475 -0.11929 -0.085764 -0.093372 -0.037694 -0.036523 -0.067304 -0.054109
2181 0.078926 -0.056832 -0.13142 -0.10488 -0.14572 -0.066767 -0.06425 -0.061006 -0.080455
2182 0.074827 -0.050905 -0.098712 -0.093707 -0.10973 -0.040907 -0.06139 -0.066661 -0.064235
2183 0.041433 -0.053636 -0.11793 -0.10529 -0.15395 -0.045786 -0.058282 -0.082911 -0.12032
2184 0.052802 -0.030343 -0.11452 -0.09195 -0.10449 -0.03806 -0.067551 -0.068801 -0.068852
2185 0.052503 -0.039846 -0.11744 -0.10606 -0.12216 -0.043898 -0.080512 -0.070603 0.11337
2186 0.040109 -0.054686 -0.10105 -0.12074 -0.14937 -0.059793 -0.050835 -0.058226 0.11648
2187 -0.00060719 -0.082082 -0.13266 -0.13902 -0.14694 -0.075107 -0.088515 -0.088072 0.081042
2188 0.0051578 -0.067042 -0.10614 -0.10132 -0.10858 -0.047101 -0.070735 -0.070381 0.090306
2189 0.014381 -0.053706 -0.12288 -0.10151 -0.10216 -0.042758 -0.091967 -0.079561 0.0085222
2190 0.059572 -0.026209 -0.097099 -0.087096 -0.13849 -0.046837 -0.04018 -0.053368 0.029822
2191 -0.015172 -0.079366 -0.12879 -0.10047 -0.1568 -0.067479 -0.086291 -0.07093 -0.012965
2192 0.04229 -0.045066 -0.10013 -0.098503 -0.12121 -0.061522 -0.036428 -0.04803 0.00089104
2193 0.026537 -0.060724 -0.11986 -0.10486 -0.020859 -0.050878 -0.057646 -0.063404 -0.032055
2194 0.0029682 -0.08309 -0.13278 -0.1271 0.092668 -0.055312 -0.077738 -0.09513 -0.059059
2195 0.071329 -0.038705 -0.099981 -0.095637 0.14192 -0.065461 -0.043489 -0.067761 -0.0093702
2196 -0.010544 -0.060009 -0.12013 -0.12455 0.14391 -0.072352 -0.070644 -0.059398 -0.050864
2197 -0.0081411 -0.081762 -0.12775 -0.11272 0.089025 -0.045162 -0.077446 -0.068022 -0.042119
2198 0.028584 -0.065925 -0.11144 -0.12257 0.033286 -0.072787 -0.058008 -0.091699 -0.050098
2199 -0.020802 -0.070911 -0.096569 -0.11034 -0.0068154 -0.053899 -0.078824 -0.06538 -0.044976
2200 0.0092762 -0.059555 -0.094262 -0.093516 -0.0066334 -0.03174 -0.047347 -0.056243 -0.018176
2201 -0.013347 -0.067267 -0.10548 -0.1141 -0.029845 -0.043583 -0.085933 -0.064763 -0.025817
2202 -0.0089086 -0.065364 -0.1158 -0.10754 -0.037119 -0.052155 -0.077156 -0.067085 -0.029591
2203 -0.017642 -0.079086 -0.12081 -0.13992 -0.077144 -0.070352 -0.067882 -0.079912 -0.07527
2204 -0.035008 -0.0903 -0.13093 -0.1275 -0.074802 -0.06075 -0.07059 -0.084303 -0.014165
2205 -0.0221 -0.082963 -0.14355 -0.12875 -0.057634 -0.064905 -0.084059 -0.080731 0.043247
2206 -0.064522 -0.11548 -0.14788 -0.16568 -0.10904 -0.11037 -0.096575 -0.081564 0.12041
2207 -0.065448 -0.13127 -0.15437 -0.1669 -0.099335 -0.083047 -0.1299 -0.11152 0.13357
2208 -0.017832 -0.075772 -0.095385 -0.11901 -0.040888 -0.05748 -0.048632 -0.052571 0.22562
2209 -0.020851 -0.064887 -0.054088 -0.12067 -0.050196 -0.046283 -0.069522 -0.066782 0.1378
2210 -0.034415 -0.092153 -0.083156 -0.13034 -0.055598 -0.068498 -0.094112 -0.081282 0.096734
2211 -0.059457 -0.091463 -0.074998 -0.13689 -0.058692 -0.060621 -0.086677 -0.063003 0.040238
2212 -0.083674 -0.11928 -0.077145 -0.15542 -0.08638 -0.099011 -0.10226 -0.085095 0.018063
2213 -0.055068 -0.090928 -0.065431 -0.13133 -0.057105 -0.068284 -0.089857 -0.065677 0.041081
2214 -0.038639 -0.090944 -0.03044 -0.12693 -0.053669 -0.06609 -0.080206 -0.083303 0.055761
2215 -0.039597 -0.084816 -0.032946 -0.12905 -0.045166 -0.04126 -0.089455 -0.091196 -0.02745
2216 -0.025595 -0.10121 -0.039509 -0.13802 -0.086142 -0.081088 -0.083102 -0.08875 0.0038116
2217 0.047021 -0.089904 -0.028001 -0.11532 -0.068275 -0.05117 -0.10035 -0.067712 0.085402
2218 0.15877 -0.078743 -0.042298 -0.11939 -0.049509 -0.071628 -0.067963 -0.047268 0.18375
2219 0.19595 -0.11118 -0.051325 -0.1386 -0.077647 -0.067794 -0.11213 -0.06378 0.23788
2220 0.24982 -0.11698 -0.065838 -0.12955 -0.030543 -0.053288 -0.081927 -0.083747 0.23204
2221 0.19889 -0.10732 -0.014334 -0.1471 -0.052683 -0.049627 -0.099207 -0.075394 0.18985
2222 0.074679 -0.12045 0.0018715 -0.14676 -0.061573 -0.06772 -0.11253 -0.075306 0.19274
2223 0.010846 -0.11211 0.021366 -0.14856 -0.072202 -0.051976 -0.12388 -0.069833 0.11783
2224 0.02481 -0.11832 0.040389 -0.14701 -0.050521 -0.063775 -0.10207 -0.05872 0.10964
2225 0.015553 -0.1245 0.022527 -0.11877 -0.068207 -0.083911 -0.082786 -0.058772 0.10033
2226 0.017344 -0.11029 0.0032174 -0.12095 -0.068916 -0.086077 -0.039207 -0.070935 0.080395
2227 0.026616 -0.10111 0.0018923 -0.07957 -0.03349 -0.055249 0.00579 -0.050356 0.10957
2228 -0.011281 -0.1062 -0.019969 -0.13071 -0.080176 -0.086714 0.0074733 -0.075256 0.10062
2229 -0.017498 -0.12809 -0.019181 -0.12771 -0.096854 -0.091778 -0.0047483 -0.073153 0.20795
2230 -0.023139 -0.1238 -0.0021336 -0.13485 -0.062297 -0.085613 -0.0062085 -0.07507 0.22866
2231 -0.045152 -0.12474 0.0084057 -0.14684 -0.04521 -0.073954 -0.022084 -0.074188 0.24817
2232 0.00057186 -0.11044 0.061999 -0.14872 -0.070284 -0.074925 0.025984 -0.055894 0.27658
2233 -0.026003 -0.1247 0.064588 -0.12085 -0.064806 -0.08279 0.036209 -0.072236 0.29429
2234 0.0019465 -0.09383 0.039608 -0.11677 -0.057614 -0.064577 0.025072 -0.029214 0.26388
2235 -0.046042 -0.13229 -0.0097232 -0.13991 -0.091891 -0.071719 -0.024124 -0.064968 0.27098
2236 0.0010755 -0.12916 -0.010736 -0.13194 -0.066406 -0.096026 0.010552 -0.027448 0.23683
2237 -0.021132 -0.11944 0.0039021 -0.07352 -0.025493 -0.052658 0.022877 0.017975 0.37401
2238 -0.035818 -0.11305 0.01574 -0.071814 -0.0952 -0.10428 0.039665 0.037981 0.34405
2239 -0.013201 -0.10197 0.0067051 0.0021694 -0.042147 -0.076391 0.076751 0.03183 0.33816
2240 -0.0095745 -0.093501 -0.0015037 0.09834 0.12969 -0.056428 0.084958 0.026715 0.38184
2241 -0.062678 -0.10915 -0.0011343 0.078227 0.19617 -0.066506 0.078256 0.022899 0.36544
2242 -0.042768 -0.13413 -0.011606 0.04635 0.18077 -0.092052 0.03206 0.0050047 0.33336
2243 -0.045596 -0.12829 -0.0064169 -0.022008 0.19236 -0.087422 0.087969 -0.0047579 0.36624
2244 -0.049348 -0.12334 -0.013313 -0.067796 0.20052 -0.072219 0.076363 0.0060243 0.3996
2245 -0.086266 -0.14593 -0.051451 -0.11127 0.036872 -0.093198 0.038618 -0.019937 0.35866
2246 -0.032328 -0.10505 -0.020592 -0.054978 0.060762 -0.061137 0.1043 0.02336 0.40987
2247 -0.026631 -0.090774 -0.0041668 -0.064014 0.075079 -0.051933 0.094506 0.074879 0.42178
2248 -0.036069 -0.1092 -0.01858 -0.098128 0.018951 -0.053857 0.067197 0.075309 0.3768
2249 -0.036876 -0.11974 -0.027278 -0.080815 0.011611 -0.045102 0.054126 0.088887 0.40403
2250 -0.04383 -0.10616 -0.037052 -0.087388 -0.0047909 -0.048616 0.081064 0.084431 0.46012
2251 -0.042403 -0.10081 -0.0023024 -0.081084 0.021055 -0.016053 0.093275 0.13441 0.45635
2252 -0.071999 -0.13743 -0.042436 -0.097669 -0.050258 -0.059437 0.065401 0.11303 0.47126
2253 -0.037084 -0.12182 -0.0336 -0.085606 -0.009987 -0.01263 0.10791 0.081721 0.42035
2254 -0.012541 -0.085326 -0.012502 -0.055742 0.012403 1.8745e-05 0.098969 0.092117 0.46986
2255 -0.039949 -0.099061 -0.021675 -0.0067771 -0.0034713 -0.0072986 0.11503 0.11636 0.4788
2256 -0.03893 -0.12058 -0.030978 -0.037828 -0.046703 -0.020275 0.11457 0.11832 0.40852
2257 -0.081093 -0.13874 -0.03758 -0.0043203 -0.069783 -0.0049773 0.074443 0.09992 0.47892
2258 -0.063916 -0.13701 -0.03719 0.031798 -0.043644 -0.0018756 0.091493 0.12734 0.49918
2259 -0.045308 -0.097858 -0.050024 0.083009 -0.0032867 0.11703 0.11897 0.12452 0.43051
2260 -0.05795 -0.11488 -0.033052 0.17137 -0.0066842 0.16546 0.11409 0.12887 0.42224
2261 -0.083641 -0.13606 -0.047575 0.10597 -0.022532 0.16969 0.091875 0.17362 0.43107
2262 -0.038599 -0.10765 -0.033215 0.07645 -0.026257 0.15942 0.1173 0.17654 0.40196
2263 -0.063603 -0.11063 -0.045955 0.0027555 -0.016257 0.10047 0.1319 0.155 0.36646
2264 -0.062599 -0.12566 -0.04305 -0.029672 0.0079146 0.073269 0.10184 0.13978 0.30832
2265 -0.038353 -0.10668 -0.029212 -0.019187 0.02512 0.094439 0.13803 0.15889 0.31305
2266 -0.089019 -0.1454 -0.043164 -0.040632 -0.051848 0.089183 0.10427 0.15255 0.30946
2267 -0.059017 -0.11026 -0.039609 -0.039648 -0.060531 0.080916 0.15485 0.14633 0.30631
2268 -0.074769 -0.15438 -0.04586 -0.033112 -0.023556 0.069527 0.096195 0.14091 0.27863
2269 -0.067585 -0.11917 -0.026927 -0.017892 -0.027222 0.13246 0.13726 0.14304 0.26603
2270 -0.078051 -0.13426 -0.039323 -0.037508 -0.039738 0.083726 0.10901 0.14676 0.32554
2271 -0.082055 -0.12038 -0.063287 -0.037163 -0.067064 0.16148 0.083286 0.16804 0.24031
2272 -0.060547 -0.1088 -0.064773 0.012688 0.02654 0.24393 0.090718 0.17775 0.23844
2273 -0.066656 -0.12602 -0.058741 0.065631 0.15402 0.24356 0.07034 0.20228 0.26568
2274 -0.074189 -0.1202 -0.031083 0.15077 0.27938 0.23741 0.10114 0.2212 0.27597
2275 -0.089193 -0.12666 -0.038135 0.19688 0.23066 0.14139 0.084541 0.21999 0.24976
2276 -0.073608 -0.13316 -0.055637 0.20848 0.22155 0.079644 0.13886 0.19689 0.27337
2277 -0.065704 -0.1294 -0.043929 0.1999 0.19903 0.098075 0.16595 0.18244 0.20646
2278 -0.056559 -0.13069 -0.054952 0.17401 0.17288 0.10801 0.17248 0.19433 0.27049
2279 -0.074751 -0.12092 -0.059891 0.10327 0.12912 0.11712 0.20119 0.15059 0.24586
2280 -0.057252 -0.11467 -0.030014 0.046638 0.051899 0.12187 0.1949 0.17263 0.18982
2281 -0.095922 -0.14181 -0.080602 0.011744 0.020855 0.10605 0.17308 0.16427 0.20014
2282 -0.067799 -0.11739 -0.055953 0.0269 0.066931 0.14292 0.16043 0.20689 0.19577
2283 -0.082533 -0.12779 -0.059596 -0.0041357 0.029199 0.15315 0.14746 0.2317 0.20505
2284 -0.05398 -0.11945 -0.048429 0.03122 0.062277 0.28621 0.16966 0.27718 0.19285
2285 -0.068276 -0.13207 -0.054888 0.0091174 0.0019431 0.27782 0.14104 0.27905 0.16869
2286 -0.061679 -0.10525 -0.045663 0.055508 0.023403 0.31423 0.1796 0.26003 0.19595
2287 -0.013256 -0.13561 -0.019961 0.11283 0.0021048 0.28823 0.14079 0.23955 0.16233
2288 0.11283 -0.11405 -0.020078 0.27411 0.031868 0.20541 0.16277 0.1997 0.14327
2289 0.15534 -0.14255 -0.059018 0.26044 -0.016648 0.12205 0.13636 0.15826 0.14987
2290 0.2047 -0.09675 -0.030232 0.28622 0.016558 0.13501 0.16204 0.1743 0.1632
2291 0.11605 -0.11818 -0.050019 0.24393 0.0015021 0.11795 0.13827 0.14712 0.13124
2292 0.064818 -0.12539 -0.050094 0.20658 0.0028814 0.13289 0.17217 0.13662 0.17173
2293 -0.0051382 -0.13478 -0.055506 0.1227 -0.04137 0.087664 0.14123 0.1492 0.11415
2294 0.0025139 -0.11756 -0.056671 0.086598 -0.011522 0.11217 0.166 0.17953 0.16804
2295 -0.010848 -0.14105 -0.060698 0.074289 0.015003 0.16964 0.15551 0.18402 0.12785
2296 -0.0014113 -0.11885 -0.050956 0.093168 0.24269 0.30633 0.15581 0.20238 0.15729
2297 -0.0013305 -0.12167 -0.03128 0.061121 0.27893 0.35281 0.13991 0.19301 0.12905
2298 -0.015419 -0.12634 -0.010998 0.050671 0.2314 0.32384 0.12985 0.1742 0.13327
2299 -0.0027107 -0.10741 -0.031014 0.077749 0.31425 0.32073 0.16122 0.16257 0.13226
2300 0.023795 -0.093652 -0.025558 0.18717 0.31191 0.2741 0.16243 0.15853 0.14009
2301 0.11979 -0.1038 -0.065071 0.32196 0.20317 0.2151 0.13002 0.15664 0.093549
2302 0.19299 -0.10614 -0.053797 0.36028 0.11765 0.17639 0.1232 0.16025 0.089687
2303 0.24411 -0.10992 -0.046729 0.33718 0.068823 0.15142 0.13795 0.17211 0.076588
2304 0.24986 -0.096731 -0.064753 0.31345 0.069616 0.15792 0.12057 0.1827 0.11828
2305 0.21048 -0.11411 -0.060424 0.29192 0.053536 0.15132 0.13726 0.1843 0.098799
2306 0.12941 -0.088093 -0.06989 0.21388 0.062743 0.12547 0.12107 0.22742 0.055283
2307 0.060748 -0.10574 -0.065996 0.15529 0.019862 0.2335 0.14411 0.21326 0.079734
2308 0.077386 -0.052742 -0.031953 0.16771 0.079363 0.34496 0.13171 0.2217 0.041887
2309 0.072901 -0.040637 -0.016431 0.13416 0.014023 0.34369 0.14729 0.18747 0.058574
2310 0.081521 -0.026086 0.002646 0.14989 0.022045 0.34555 0.15348 0.1547 0.073926
2311 0.16741 0.020483 0.032156 0.21879 0.053622 0.36332 0.15279 0.14414 0.054076
2312 0.24607 -0.046128 0.050953 0.36993 0.1451 0.3098 0.1432 0.14527 0.009319
2313 0.33119 -0.029071 0.062614 0.42068 0.30052 0.30877 0.14212 0.16081 0.068822
2314 0.35527 -0.045108 0.07345 0.40056 0.2536 0.30284 0.15112 0.15693 0.034553
2315 0.35441 -0.037406 0.027295 0.37549 0.34016 0.26898 0.13685 0.14512 0.035465
2316 0.21774 -0.04943 -0.0014043 0.36344 0.37956 0.28484 0.14538 0.18355 0.06813
2317 0.20779 -0.042792 -0.0099355 0.30411 0.36537 0.3201 0.13523 0.16282 0.036535
2318 0.15838 -0.052683 -0.013319 0.2444 0.34883 0.34465 0.11979 0.14641 0.06692
2319 0.11302 -0.052836 -0.00063257 0.20947 0.33436 0.35029 0.079992 0.17648 0.050468
2320 0.13976 -0.028508 0.019919 0.19746 0.29571 0.38138 0.11218 0.22188 0.027111
2321 0.17851 -0.014876 0.081877 0.18355 0.39427 0.3669 0.12735 0.21507 0.088072
2322 0.26125 -0.015486 0.2173 0.17447 0.41952 0.33716 0.086314 0.221 0.040124
2323 0.33431 0.0065172 0.18862 0.15665 0.38572 0.28845 0.073842 0.17308 0.035059
2324 0.41783 0.070062 0.19904 0.19969 0.42165 0.26944 0.094249 0.17796 0.044086
2325 0.36451 0.1067 0.19483 0.38746 0.37562 0.21205 0.0745 0.14817 0.053033
2326 0.29809 0.18501 0.13706 0.42738 0.34582 0.2138 0.085636 0.13916 0.0036558
2327 0.27085 0.17475 0.081793 0.43173 0.37103 0.21947 0.095201 0.10313 0.009179
2328 0.24247 0.17698 0.12221 0.41881 0.33425 0.22334 0.13837 0.11471 0.034403
2329 0.16896 0.13772 0.062879 0.31337 0.27784 0.21878 0.10181 0.10834 0.0027011
2330 0.16944 0.095909 0.073478 0.27655 0.25721 0.21851 0.11802 0.088156 -0.0036739
2331 0.16096 0.073216 0.10606 0.22841 0.28787 0.23212 0.11066 0.13556 0.028241
2332 0.16351 0.064141 0.16988 0.18706 0.29207 0.22485 0.14372 0.10032 0.0024807
2333 0.21556 0.0172 0.27424 0.18628 0.28916 0.25227 0.084274 0.11579 -0.0044413
2334 0.33406 0.012038 0.27113 0.17566 0.3817 0.3482 0.082225 0.084492 0.038726
2335 0.42955 0.049288 0.30339 0.15708 0.42712 0.3473 0.11937 0.087193 -0.0029998
2336 0.41599 0.055971 0.25514 0.17685 0.43129 0.33627 0.11671 0.10892 0.015232
2337 0.35148 0.072943 0.21306 0.16156 0.43729 0.29057 0.097624 0.10835 0.014784
2338 0.23139 0.10233 0.17045 0.13864 0.35288 0.19699 0.084853 0.086767 0.003676
2339 0.21462 0.2091 0.13903 0.14472 0.37946 0.18359 0.085953 0.082227 -0.0085076
2340 0.16017 0.25491 0.097977 0.14091 0.3146 0.15956 0.05608 0.098007 -0.0029151
2341 0.15353 0.25892 0.11002 0.11875 0.21833 0.15887 0.058162 0.073997 -0.0093724
2342 0.1679 0.26153 0.097722 0.12224 0.2242 0.14878 0.02662 0.059327 -0.046855
2343 0.11894 0.2348 0.069807 0.1097 0.20557 0.13952 0.0093183 0.028656 -0.042444
2344 0.14708 0.23546 0.080538 0.10274 0.17856 0.16495 0.023891 0.041175 -0.035683
2345 0.18097 0.25728 0.23213 0.14544 0.21529 0.15644 0.064051 0.078639 -0.011194
2346 0.17974 0.1885 0.30495 0.125 0.2175 0.17987 0.065398 0.094097 -0.0076797
2347 0.25248 0.1439 0.34493 0.099645 0.14091 0.12435 0.033312 0.046375 -0.035759
2348 0.29258 0.12534 0.35179 0.057381 0.15799 0.10958 0.031166 0.035668 -0.033513
2349 0.36106 0.12626 0.31351 0.11386 0.16919 0.13002 0.02787 0.059751 -0.043681
2350 0.28529 0.084502 0.27954 0.055717 0.086855 0.098884 -0.0092285 0.02918 -0.050075
2351 0.20925 0.080909 0.2595 0.059884 0.13114 0.12477 0.013108 0.042944 -0.051447
2352 0.17553 0.10477 0.26581 0.055152 0.13 0.10779 0.00953 0.029066 -0.022301
2353 0.12768 0.098154 0.20843 0.041476 0.11514 0.10956 -0.025096 0.017382 -0.063454
2354 0.099166 0.11834 0.19832 0.036855 0.11079 0.085908 -0.026404 0.016409 -0.061315
2355 0.12472 0.25614 0.22552 0.024268 0.11727 0.081825 0.007798 0.013156 -0.036536
2356 0.14538 0.32033 0.23459 0.042743 0.10882 0.10343 0.013449 0.012309 -0.042822
2357 0.13011 0.36938 0.32922 0.04325 0.097481 0.091302 0.012449 0.00047136 -0.051912
2358 0.098197 0.32032 0.3609 0.018594 0.10559 0.07466 -0.0091545 0.016114 -0.063648
2359 0.13169 0.36811 0.37414 0.059355 0.12002 0.1156 0.00039437 0.010267 -0.089757
2360 0.084633 0.31884 0.35395 0.016747 0.06698 0.044045 -0.032142 0.02936 -0.095714
2361 0.10619 0.34009 0.31325 0.0098715 0.076219 0.070487 -0.0010935 0.017063 -0.074351
2362 0.10419 0.31348 0.25179 0.022751 0.065229 0.075826 0.0036322 0.0094823 -0.05868
2363 0.12967 0.30635 0.22593 0.014701 0.074701 0.073676 0.0055136 0.036427 -0.072696
2364 0.06027 0.25245 0.21999 0.0089076 0.053507 0.077731 -0.014568 0.030021 -0.083023
2365 0.072284 0.26826 0.2115 0.0045545 0.047095 0.06592 -0.011941 0.015015 -0.068414
2366 0.11787 0.26278 0.21284 0.019711 0.082998 0.087555 0.021696 0.011487 -0.056252
2367 0.062305 0.25987 0.19646 0.0055144 0.019787 0.06246 0.00066621 0.019971 -0.041337
2368 0.05259 0.25552 0.26477 -0.013672 0.044114 0.050688 -0.016607 0.0036864 -0.066981
2369 0.057951 0.28808 0.34695 -0.023637 0.0027888 0.024842 -0.025116 0.0028765 -0.099474
2370 0.059699 0.36381 0.40234 -0.010379 0.022191 0.049692 -0.0096998 0.0079673 -0.083485
2371 0.056742 0.40963 0.36432 -0.029055 0.043462 0.053792 -0.027344 -0.0085565 -0.068745
2372 0.036412 0.40635 0.33833 -0.030774 0.0030632 0.029529 -0.0063901 0.0066756 -0.040136
2373 0.036843 0.3971 0.30416 -0.03185 0.00076844 0.027638 -0.025141 -0.0013896 -0.094272
2374 0.054672 0.38618 0.24889 0.0030309 0.027064 0.058721 -0.023929 -0.0056023 -0.096107
2375 0.041415 0.38089 0.20793 -0.02928 0.0061949 0.040442 -0.043833 -0.02815 -0.11364
2376 0.012347 0.29994 0.2039 -0.026969 -0.027179 0.028322 -0.05108 0.0035407 -0.053034
2377 0.0029877 0.26837 0.15449 -0.066302 -0.062474 0.0099091 -0.02868 -0.024681 -0.1091
2378 0.016976 0.28714 0.15176 -0.039571 0.0053084 0.027089 -0.030153 -0.024859 -0.10388
2379 -0.029572 0.21866 0.15416 -0.07107 -0.052326 -0.0091923 -0.060189 -0.029502 -0.08114
2380 -0.0040596 0.22907 0.12328 -0.052736 -0.046709 0.025563 -0.065219 -0.025539 -0.062446
2381 0.039787 0.2441 0.17626 -0.04294 -0.0091889 0.016453 -0.024616 0.0056093 -0.04342
2382 -0.020311 0.18944 0.12453 -0.083248 -0.063623 -0.010474 -0.06342 -0.020341 -0.082226
2383 -0.0081854 0.1932 0.1316 -0.070495 -0.022408 0.031272 -0.05028 -0.015804 -0.091702
2384 -1.8088e-05 0.20199 0.15088 -0.079302 -0.036845 -0.0052921 -0.017635 -0.037973 -0.087535
2385 -0.014407 0.16694 0.12962 -0.090951 -0.060156 -0.0081768 -0.049988 -0.02958 -0.072821
2386 0.011874 0.1636 0.12728 -0.07411 -0.07505 0.0013869 -0.030927 -0.014425 -0.10838
2387 -0.016671 0.16555 0.12797 -0.074778 -0.072698 -0.017495 -0.046387 -0.032357 -0.056152
2388 -0.0070758 0.17761 0.12064 -0.045477 -0.067063 0.019583 -0.016069 -0.029613 -0.10264
2389 -0.012344 0.15006 0.098519 -0.08161 -0.042425 0.00503 -0.032833 -0.033022 -0.11282
2390 -0.037683 0.14429 0.10962 -0.10988 -0.096796 -0.0098108 -0.072256 -0.033091 -0.077256
2391 -0.054655 0.11404 0.091362 -0.083003 -0.066506 -0.011776 -0.074864 -0.049683 -0.10232
2392 -0.051992 0.11407 0.092359 -0.10417 -0.11531 -0.032403 -0.059091 -0.03942 -0.09864
2393 -0.035487 0.14678 0.090268 -0.10141 -0.11463 -0.017819 -0.050614 -0.047303 -0.09713
2394 -0.02599 0.13177 0.067748 -0.08246 -0.093478 -0.039981 -0.078887 -0.048227 -0.11952
2395 -0.034692 0.13166 0.082706 -0.093752 -0.097992 -0.035394 -0.065718 -0.039248 -0.10422
2396 -0.056137 0.10318 0.063473 -0.086504 -0.10035 -0.016409 -0.066707 -0.067453 -0.13391
2397 -0.039604 0.14 0.083785 -0.082175 -0.088624 0.0065385 -0.049086 -0.037399 -0.065062
2398 -0.056029 0.10532 0.066221 -0.12239 -0.10584 -0.029821 -0.061428 -0.051461 -0.11416
2399 -0.078187 0.07256 0.065304 -0.10425 -0.1133 -0.025402 -0.060809 -0.052598 -0.085285
2400 -0.066678 0.091709 0.053651 -0.10639 -0.12168 -0.026771 -0.068802 -0.04158 -0.10782
2401 -0.037088 0.10199 0.062225 -0.081938 -0.09158 -0.01155 -0.050328 -0.039697 -0.10014
2402 -0.048394 0.097017 0.040917 -0.1035 -0.094119 -0.016611 -0.057959 -0.056838 -0.13
2403 -0.051591 0.083716 0.023675 -0.11735 -0.1185 -0.058132 -0.066874 -0.063584 -0.12167
2404 -0.093186 0.034898 0.025921 -0.15698 -0.13264 -0.059569 -0.093382 -0.072047 -0.10334
2405 -0.094456 0.063151 0.024529 -0.112 -0.11925 -0.040147 -0.080729 -0.055115 -0.11021
2406 -0.099165 0.040277 0.031393 -0.12229 -0.13513 -0.057265 -0.085748 -0.055765 -0.10413
2407 -0.10311 0.038138 0.0011742 -0.16343 -0.15417 -0.088416 -0.09673 -0.097261 -0.12585
2408 -0.1003 0.040243 0.0062565 -0.13591 -0.15556 -0.074856 -0.070628 -0.076487 -0.076412
2409 -0.059881 0.056504 0.020549 -0.11414 -0.12301 -0.050691 -0.060244 -0.075346 -0.11114
2410 -0.077869 0.044991 -0.0044239 -0.13397 -0.11596 -0.0391 -0.093616 -0.078691 -0.097719
2411 -0.11311 0.022788 -0.02785 -0.13519 -0.15621 -0.081514 -0.097091 -0.054526 -0.099844
2412 -0.025586 0.067837 0.019055 -0.11915 -0.10176 -0.024817 -0.019289 -0.031201 -0.059224
2413 -0.097505 0.047489 0.0052886 -0.12631 -0.1481 -0.046089 -0.070446 -0.054846 -0.081502
2414 -0.080177 0.04747 0.009576 -0.11815 -0.11519 -0.037882 -0.068517 -0.06775 -0.11318
2415 -0.10067 0.0081009 -0.008701 -0.1271 -0.12202 -0.056246 -0.090155 -0.052982 -0.099304
2416 -0.10222 0.029321 0.0035308 -0.13387 -0.11818 -0.054032 -0.077457 -0.079541 -0.093672
2417 -0.11836 0.0072174 -0.021329 -0.13464 -0.15014 -0.078356 -0.093217 -0.047395 -0.086188
2418 -0.1009 0.004918 -0.006216 -0.13426 -0.12653 -0.070379 -0.12118 -0.062812 -0.12929
2419 -0.087196 -0.012741 -0.002199 -0.13709 -0.15578 -0.07317 -0.083455 -0.057644 -0.11797
2420 -0.10959 -0.021606 -0.029799 -0.14315 -0.11298 -0.068792 -0.098864 -0.080056 -0.10337
2421 -0.11605 -0.012061 -0.029227 -0.153 -0.15742 -0.086144 -0.11419 -0.064815 -0.11999
2422 -0.12694 -0.026336 -0.050465 -0.15175 -0.16929 -0.074045 -0.11168 -0.10347 -0.14792
2423 -0.10184 -0.014099 -0.026056 -0.11522 -0.13651 -0.065072 -0.091215 -0.060859 -0.092704
2424 -0.12474 -0.021705 -0.044529 -0.15179 -0.16192 -0.077147 -0.10443 -0.085837 -0.13288
2425 -0.13475 -0.025712 -0.054928 -0.16402 -0.15362 -0.077419 -0.14676 -0.083287 -0.12349
2426 -0.10311 -0.016083 -0.060057 -0.14937 -0.16662 -0.093599 -0.091455 -0.074641 -0.13195
2427 -0.11142 -0.033675 -0.058846 -0.15875 -0.11444 -0.089361 -0.088739 -0.080727 -0.12346
2428 -0.12405 -0.028918 -0.053122 -0.17978 -0.18521 -0.091386 -0.097072 -0.094535 -0.1466
2429 -0.11382 -0.03727 -0.064205 -0.15921 -0.15348 -0.063247 -0.087748 -0.069486 -0.12238
2430 -0.10623 -0.044366 -0.051247 -0.1742 -0.19937 -0.091883 -0.10631 -0.086941 -0.13538
2431 -0.11122 -0.025038 -0.048229 -0.14672 -0.19228 -0.11119 -0.10872 -0.088139 -0.11284
2432 -0.14905 -0.0515 -0.075039 -0.19857 -0.20357 -0.10636 -0.1309 -0.10575 -0.17108
2433 -0.14541 -0.071837 -0.078562 -0.20645 -0.20631 -0.12812 -0.12442 -0.10684 -0.1406
2434 -0.12037 -0.058242 -0.065092 -0.17911 -0.18224 -0.082564 -0.1168 -0.094651 -0.13445
2435 -0.14074 -0.078781 -0.087166 -0.18794 -0.20757 -0.11233 -0.13689 -0.11607 -0.18224
2436 -0.13883 -0.067339 -0.073695 -0.1688 -0.18002 -0.093329 -0.12227 -0.068862 -0.12681
2437 -0.11365 -0.076815 -0.079551 -0.17209 -0.17821 -0.081226 -0.10882 -0.10074 -0.13299
2438 -0.10502 -0.052572 -0.068455 -0.15767 -0.1766 -0.082798 -0.084589 -0.097999 -0.13059
2439 -0.12627 -0.082239 -0.065876 -0.18372 -0.1784 -0.080525 -0.098265 -0.088449 -0.10433
2440 -0.099123 -0.044431 -0.067311 -0.16165 -0.1674 -0.074666 -0.091638 -0.084947 -0.13362
2441 -0.15489 -0.070372 -0.0663 -0.18155 -0.17089 -0.10297 -0.11235 -0.090242 -0.12869
2442 -0.13096 -0.056193 -0.085115 -0.16361 -0.15532 -0.08922 -0.087328 -0.058112 -0.087216
2443 -0.156 -0.071614 -0.10309 -0.17345 -0.20908 -0.08996 -0.11945 -0.077495 -0.14023
2444 -0.13424 -0.057378 -0.082173 -0.17288 -0.18089 -0.085466 -0.096533 -0.076727 -0.13881
2445 -0.080098 -0.047628 -0.059568 -0.16058 -0.13272 -0.063961 -0.040797 -0.054163 -0.066045
2446 -0.12302 -0.087281 -0.096372 -0.16448 -0.18844 -0.079724 -0.09484 -0.070533 -0.10488
2447 -0.1364 -0.077187 -0.082033 -0.16565 -0.17755 -0.097306 -0.077972 -0.095746 -0.1253
2448 -0.11552 -0.089892 -0.10943 -0.18874 -0.17592 -0.10837 -0.085028 -0.095813 -0.14445
2449 -0.14229 -0.08682 -0.097951 -0.16862 -0.19911 -0.084631 -0.10114 -0.085868 -0.07696
2450 -0.13135 -0.064769 -0.088903 -0.15607 -0.15073 -0.076198 -0.080366 -0.061638 -0.11177
2451 -0.15344 -0.085691 -0.101 -0.17079 -0.19673 -0.087737 -0.12229 -0.068219 -0.12207
2452 -0.18338 -0.1141 -0.12215 -0.18071 -0.21799 -0.11 -0.13946 -0.088945 -0.13831
2453 -0.12424 -0.085739 -0.10895 -0.17613 -0.19859 -0.10192 -0.086483 -0.093148 -0.10273
2454 -0.16667 -0.12816 -0.12632 -0.21784 -0.20794 -0.13004 -0.13527 -0.10237 -0.10566
2455 -0.11827 -0.06944 -0.086053 -0.14559 -0.14808 -0.079848 -0.080851 -0.082756 -0.093183
2456 -0.1598 -0.12525 -0.13073 -0.18063 -0.17705 -0.1145 -0.12877 -0.091435 -0.093617
2457 -0.1539 -0.10541 -0.11565 -0.19353 -0.17305 -0.089662 -0.13238 -0.086045 -0.071122
2458 -0.13956 -0.10834 -0.10144 -0.1783 -0.21273 -0.12291 -0.1103 -0.066297 -0.00063128
2459 -0.15006 -0.11548 -0.10473 -0.18572 -0.18318 -0.1112 -0.094701 -0.073648 0.0055223
2460 -0.16322 -0.1135 -0.13925 -0.19832 -0.24235 -0.10606 -0.11937 -0.10631 -0.021792
2461 -0.14038 -0.095269 -0.11035 -0.17523 -0.18189 -0.063 -0.097824 -0.072493 -0.094797
2462 -0.11835 -0.092616 -0.093212 -0.1488 -0.16645 -0.045626 -0.075953 -0.073535 -0.035975
2463 -0.14053 -0.11587 -0.097961 -0.18482 -0.1948 -0.10318 -0.097535 -0.10725 -0.10126
2464 -0.13091 -0.10068 -0.11644 -0.17257 -0.19514 -0.10867 -0.10115 -0.09897 -0.092619
2465 -0.18386 -0.14381 -0.14029 -0.21027 -0.21229 -0.12335 -0.12328 -0.093196 -0.10518
2466 -0.14116 -0.10914 -0.10449 -0.1755 -0.19444 -0.075347 -0.090745 -0.086561 -0.11175
2467 -0.16299 -0.1183 -0.11966 -0.19237 -0.19862 -0.1077 -0.1134 -0.10888 -0.13681
2468 -0.12757 -0.11091 -0.096398 -0.18847 -0.19343 -0.11092 -0.10801 -0.074876 -0.077486
2469 -0.098067 -0.088998 -0.10055 -0.17064 -0.18746 -0.074889 -0.10453 -0.090098 -0.083392
2470 -0.13675 -0.12056 -0.11122 -0.18451 -0.17042 -0.08698 -0.10086 -0.11237 -0.11325
2471 -0.14978 -0.12399 -0.1319 -0.19728 -0.18898 -0.086342 -0.10287 -0.098271 -0.12771
2472 -0.13007 -0.084306 -0.094948 -0.16183 -0.15945 -0.086883 -0.094264 -0.073651 -0.054184
2473 -0.1527 -0.12527 -0.11848 -0.17951 -0.21549 -0.10448 -0.10917 -0.10489 -0.12657
2474 -0.14239 -0.098104 -0.097815 -0.16228 -0.17648 -0.087389 -0.10135 -0.077041 -0.10988
2475 -0.14957 -0.13172 -0.11821 -0.16299 -0.17267 -0.077083 -0.11592 -0.092577 -0.13345
2476 -0.16643 -0.13893 -0.14237 -0.20938 -0.21422 -0.11409 -0.11454 -0.1137 -0.14898
2477 -0.15895 -0.12042 -0.10296 -0.1872 -0.19412 -0.088218 -0.10364 -0.079263 -0.073089
2478 -0.14449 -0.11727 -0.13609 -0.2006 -0.21102 -0.082124 -0.11762 -0.1019 -0.091613
2479 -0.15005 -0.12414 -0.136 -0.1855 -0.21509 -0.10313 -0.11276 -0.091007 -0.11821
2480 -0.14749 -0.1319 -0.11419 -0.1949 -0.20158 -0.07647 -0.090864 -0.11355 -0.12177
2481 -0.15228 -0.13027 -0.12768 -0.167 -0.18613 -0.079343 -0.07029 -0.084988 -0.087715
2482 -0.1773 -0.13863 -0.14121 -0.20332 -0.24101 -0.11539 -0.103 -0.1254 -0.15681
2483 -0.15405 -0.1166 -0.13744 -0.17273 -0.18414 -0.10299 -0.10966 -0.095254 -0.13651
2484 -0.14748 -0.11751 -0.11771 -0.16949 -0.19392 -0.10309 -0.090854 -0.092244 -0.072216
2485 -0.13653 -0.11533 -0.12324 -0.17412 -0.2033 -0.096918 -0.10733 -0.075118 -0.088094
2486 -0.17271 -0.156 -0.14755 -0.19325 -0.24453 -0.11047 -0.11212 -0.097237 -0.11813
2487 -0.16122 -0.13813 -0.13259 -0.18617 -0.18712 -0.11153 -0.1197 -0.08366 -0.11367
2488 -0.14269 -0.1186 -0.14781 -0.16429 -0.19303 -0.094756 -0.083307 -0.094416 -0.12164
2489 -0.16285 -0.12647 -0.14502 -0.16417 -0.2028 -0.085689 -0.090438 -0.087494 -0.13532
2490 -0.16097 -0.15528 -0.12351 -0.1915 -0.21478 -0.12319 -0.11689 -0.10948 -0.1387
2491 -0.17151 -0.13891 -0.13411 -0.17938 -0.20238 -0.10264 -0.10597 -0.10652 -0.10659
2492 -0.16224 -0.15275 -0.13604 -0.2003 -0.22717 -0.11497 -0.11777 -0.096403 -0.13549
2493 -0.16871 -0.13569 -0.12949 -0.19322 -0.20737 -0.11309 -0.10174 -0.1069 -0.092126
2494 -0.14458 -0.14187 -0.13118 -0.1842 -0.21672 -0.107 -0.12653 -0.1068 -0.098715
2495 -0.15979 -0.14563 -0.16482 -0.16243 -0.21691 -0.12008 -0.097529 -0.10489 -0.10231
2496 -0.14996 -0.15319 -0.13645 -0.174 -0.18251 -0.091271 -0.11072 -0.083074 -0.11906
2497 -0.13434 -0.10826 -0.12387 -0.1356 -0.21093 -0.069987 -0.066914 -0.079444 -0.10322
2498 -0.17352 -0.13473 -0.14232 -0.1796 -0.1956 -0.065061 -0.10068 -0.087453 -0.12344
2499 -0.1655 -0.14536 -0.13696 -0.14727 -0.23148 0.010721 -0.1217 -0.10469 -0.11246
2500 -0.1248 -0.098141 -0.13265 -0.032368 -0.16728 0.098167 -0.10836 -0.084608 -0.13402
2501 -0.17912 -0.15391 -0.14848 0.0020534 -0.2347 0.067544 -0.15101 -0.11391 -0.14003
2502 -0.16226 -0.1373 -0.149 0.017894 -0.19553 0.10596 -0.12112 -0.10286 -0.12827
2503 -0.1542 -0.13465 -0.14312 0.0063102 -0.19429 0.053477 -0.11711 -0.10636 -0.11569
2504 -0.15568 -0.14982 -0.16706 0.021337 -0.17452 0.026226 -0.11986 -0.10017 -0.097
2505 -0.15195 -0.14518 -0.15138 -0.029254 -0.19865 0.019384 -0.12342 -0.10664 -0.10617
2506 -0.16985 -0.15002 -0.14971 -0.080272 -0.17136 0.0031743 -0.11885 -0.12328 -0.13213
2507 -0.15055 -0.12543 -0.14283 -0.08411 -0.17905 -0.015521 -0.081617 -0.096323 -0.10857
2508 -0.17988 -0.18106 -0.17097 -0.11633 -0.20335 -0.027203 -0.1398 -0.11315 -0.12879
2509 -0.15953 -0.14364 -0.14638 -0.11935 -0.22571 -0.044341 -0.12567 -0.089119 -0.097545
2510 -0.18099 -0.16921 -0.15917 -0.13479 -0.22082 -0.03356 -0.14191 -0.11181 -0.09968
2511 -0.17652 -0.15438 -0.16961 -0.12535 -0.1512 -0.017117 -0.11161 -0.086461 -0.12655
2512 -0.17078 -0.13525 -0.16193 -0.10281 -0.20126 0.0080464 -0.11577 -0.087254 -0.081282
2513 -0.16991 -0.15325 -0.17888 -0.069338 -0.19327 -0.0069006 -0.12426 -0.10331 0.020373
2514 -0.12369 -0.12397 -0.12408 0.035127 -0.17288 0.053036 -0.11098 -0.088233 0.078962
2515 -0.1549 -0.14881 -0.14699 0.086232 -0.22007 0.10057 -0.10152 -0.094449 0.01383
2516 -0.15216 -0.13764 -0.13633 0.19246 -0.17227 0.18238 -0.08828 -0.088543 0.040516
2517 -0.17581 -0.15587 -0.14701 0.14112 -0.19528 0.15443 -0.12122 -0.11191 0.0063343
2518 -0.17984 -0.15298 -0.15904 0.12397 -0.18492 0.14095 -0.11586 -0.1209 -0.053032
2519 -0.17466 -0.14412 -0.14634 0.10703 -0.19324 0.15218 -0.10009 -0.10695 -0.046877
2520 -0.17637 -0.13699 -0.15892 0.072092 -0.17141 0.10567 -0.098915 -0.10555 -0.064998
2521 -0.17986 -0.14529 -0.1496 0.06694 -0.1949 0.069074 -0.046086 -0.10365 -0.090969
2522 -0.1879 -0.1636 -0.18143 0.016567 -0.21197 0.03856 -0.044075 -0.12166 -0.10205
2523 -0.18086 -0.1648 -0.15556 0.056549 -0.19968 0.07204 0.014408 -0.099731 -0.04177
2524 -0.16554 -0.15224 -0.15889 0.099341 -0.17476 0.073081 0.027968 -0.08869 -0.071901
2525 -0.16359 -0.13911 -0.13601 0.15142 -0.16909 0.094799 0.046027 -0.091347 -0.062354
2526 -0.17392 -0.1604 -0.17142 0.1891 -0.21076 0.060677 0.041743 -0.10965 -0.10095
2527 -0.15446 -0.16448 -0.16525 0.24908 -0.18517 0.17873 0.052721 -0.10849 -0.084287
2528 -0.12182 -0.11496 -0.14024 0.27048 -0.14842 0.24712 0.10612 -0.093703 -0.051718
2529 -0.15179 -0.15251 -0.17993 0.23367 -0.21481 0.22268 0.10408 -0.093323 -0.087361
2530 -0.17306 -0.1647 -0.16503 0.17613 -0.22411 0.21323 0.075766 -0.10806 0.00046327
2531 -0.17933 -0.16498 -0.15364 0.13461 -0.20346 0.15422 0.13516 -0.10291 0.066206
2532 -0.16263 -0.1587 -0.1663 0.093366 -0.20369 0.12309 0.12987 -0.10009 0.044867
2533 -0.1562 -0.14951 -0.16173 0.11149 -0.17396 0.11347 0.18785 -0.098093 0.076063
2534 -0.11665 -0.12599 -0.13632 0.13503 -0.13821 0.138 0.19896 -0.077756 0.074968
2535 -0.18092 -0.1681 -0.19078 0.092446 -0.17897 0.092301 0.1796 -0.09543 0.091509
2536 -0.15914 -0.1424 -0.14424 0.17516 -0.14776 0.088735 0.19405 -0.081398 0.051169
2537 -0.15094 -0.15671 -0.15587 0.29702 -0.15657 0.12391 0.22751 -0.089995 0.018635
2538 -0.12458 -0.13796 -0.15895 0.30776 -0.19834 0.11277 0.25253 -0.079247 0.0031183
2539 -0.15469 -0.14558 -0.15449 0.31403 -0.18904 0.15748 0.22583 -0.10255 -0.017741
2540 -0.11765 -0.12563 -0.13572 0.31903 -0.15005 0.285 0.22833 -0.093887 0.025077
2541 -0.1567 -0.14141 -0.17126 0.23497 -0.20948 0.23822 0.23454 -0.096155 -0.011596
2542 -0.17734 -0.16612 -0.16926 0.17243 -0.19406 0.27951 0.24319 -0.095468 -0.02813
2543 -0.15899 -0.13902 -0.15493 0.15447 -0.16147 0.2697 0.25668 -0.081418 0.002539
2544 -0.14983 -0.14186 -0.16016 0.12307 -0.17547 0.28515 0.27832 -0.075183 0.084866
2545 -0.15113 -0.14474 -0.15595 0.086819 -0.21107 0.26408 0.23209 -0.08111 0.11902
2546 -0.13403 -0.13942 -0.14036 0.099484 -0.14515 0.2988 0.25512 -0.058297 0.14211
2547 -0.1205 -0.12701 -0.14459 0.11353 -0.15958 0.31852 0.2722 -0.065353 0.18037
2548 -0.16444 -0.14712 -0.15531 0.09485 -0.16261 0.2697 0.25161 -0.078158 0.11506
2549 -0.14197 -0.15288 -0.1631 0.18048 -0.18357 0.24342 0.25788 -0.086839 0.09609
2550 -0.1492 -0.16443 -0.17339 0.33992 -0.16258 0.24791 0.24087 -0.085843 0.11206
2551 -0.15415 -0.14845 -0.15524 0.35322 -0.18487 0.20335 0.26514 -0.07812 0.1434
2552 -0.14667 -0.15966 -0.15664 0.33677 -0.17834 0.16023 0.24175 -0.078605 0.16326
2553 -0.12793 -0.1265 -0.11148 0.34852 -0.16004 0.17136 0.31469 -0.072215 0.20628
2554 -0.16083 -0.16407 -0.073542 0.28809 -0.21714 0.12289 0.27252 -0.069232 0.17146
2555 -0.14811 -0.14607 -0.079583 0.25062 -0.17909 0.15486 0.29075 -0.070724 0.20829
2556 -0.18104 -0.17923 -0.10612 0.17429 -0.18935 0.11379 0.22991 -0.09806 0.14803
2557 -0.14161 -0.14625 -0.11608 0.14881 -0.16701 0.27645 0.27854 -0.093476 0.19336
2558 -0.15703 -0.15659 -0.14221 0.12249 -0.20704 0.30751 0.26826 -0.077666 0.17969
2559 -0.16912 -0.14703 -0.1407 0.10258 -0.16603 0.31575 0.27434 -0.088859 0.19369
2560 -0.15166 -0.15157 -0.15272 0.10934 -0.228 0.28046 0.25645 -0.082014 0.2053
2561 -0.13035 -0.14679 -0.13242 0.11401 -0.16495 0.27816 0.29906 -0.064919 0.22249
2562 -0.097389 -0.16943 -0.13016 0.16251 -0.15062 0.21735 0.27715 -0.09024 0.14454
2563 -0.16677 -0.16242 -0.13088 0.30078 -0.20189 0.17066 0.24663 -0.078918 0.16235
2564 -0.14553 -0.16122 -0.13955 0.34868 -0.17294 0.16825 0.23429 -0.057771 0.164
2565 -0.16621 -0.16496 -0.11889 0.35387 -0.19378 0.15743 0.22172 -0.058321 0.15898
2566 -0.11348 -0.13572 -0.025589 0.37129 -0.18286 0.14142 0.25454 -0.04037 0.14752
2567 -0.14627 -0.15474 -0.0094072 0.34373 -0.17654 0.14515 0.23272 -0.040352 0.16607
2568 -0.14708 -0.18116 -0.0012631 0.24196 -0.21654 0.13943 0.18104 -0.067157 0.12613
2569 -0.15989 -0.16776 -0.0098199 0.18674 -0.20608 0.091996 0.17988 -0.070449 0.16473
2570 -0.10814 -0.14612 -0.039568 0.21123 -0.14872 0.20923 0.20542 -0.049732 0.2164
2571 -0.125 -0.14831 -0.045414 0.13666 -0.16889 0.29568 0.18987 -0.053712 0.26474
2572 -0.030825 -0.13324 -0.04136 0.12761 -0.058804 0.27641 0.19683 -0.052853 0.2318
2573 0.027832 -0.14713 -0.014983 0.12881 -0.036034 0.28505 0.18814 -0.044918 0.24782
2574 0.018648 -0.1628 0.015137 0.14993 0.0033317 0.23042 0.15539 -0.042481 0.2013
2575 0.059426 -0.16112 0.02009 0.18117 -0.011082 0.14936 0.14689 -0.011573 0.20035
2576 0.073184 -0.12288 0.03276 0.2626 0.0030033 0.1729 0.1319 0.001609 0.19576
2577 0.0014559 -0.15174 0.032471 0.32419 -0.094302 0.12097 0.15595 -0.021601 0.20168
2578 -0.057069 -0.14319 0.0011351 0.33909 -0.13727 0.081113 0.11273 -0.014482 0.17578
2579 -0.044203 -0.14308 0.0078942 0.32671 -0.14415 0.13054 0.12113 -0.017867 0.17621
2580 -0.080229 -0.1643 0.021272 0.28671 -0.14433 0.12773 0.11385 -0.037199 0.13083
2581 -0.07591 -0.15328 0.096316 0.22536 -0.14138 0.13528 0.10402 -0.029176 0.15461
2582 -0.084107 -0.17128 0.094761 0.1555 -0.13964 0.10578 0.089176 -0.036999 0.13359
2583 -0.078116 -0.15243 0.0907 0.13377 -0.15845 0.091978 0.085688 -0.058486 0.12931
2584 -0.10432 -0.16433 0.025789 0.12206 -0.12383 0.13839 0.09184 -0.030582 0.058309
2585 -0.063952 -0.14452 0.035434 0.11509 -0.15997 0.16016 0.11621 -0.0080263 0.11221
2586 -0.085559 -0.15608 0.019564 0.10387 -0.13935 0.21706 0.071136 -0.030936 0.081448
2587 -0.069649 -0.13779 0.044554 0.13618 -0.11992 0.24723 0.10941 0.0027944 0.092033
2588 -0.054846 -0.12905 0.053719 0.1405 -0.14187 0.24506 0.057978 0.040295 0.2152
2589 -0.08743 -0.15289 0.1255 0.11087 -0.15565 0.18152 0.073346 0.0032361 0.22613
2590 -0.066285 -0.12919 0.14844 0.18777 -0.13805 0.12032 0.076707 -0.040264 0.24163
2591 -0.087129 -0.12154 0.18808 0.16299 -0.15691 0.069644 0.039109 -0.028818 0.19305
2592 -0.066155 -0.027942 0.21713 0.23498 -0.17886 0.096148 0.035855 -0.017547 0.14708
2593 -0.071746 0.024229 0.21236 0.26958 -0.12913 0.10041 0.05037 -0.0078779 0.14976
2594 -0.086403 0.037657 0.11573 0.21593 -0.13548 0.065634 0.014939 -0.013205 0.094159
2595 -0.10113 0.049523 0.058957 0.17485 -0.16626 0.024014 0.0059747 -0.00284 0.078209
2596 -0.080524 0.10263 0.052339 0.14268 -0.096159 0.083456 0.051627 0.040894 0.1125
2597 -0.056305 0.076151 0.015806 0.10375 -0.05852 0.054355 0.007374 0.021638 0.10456
2598 0.026026 0.048956 0.024462 0.13148 0.032965 0.10427 0.019322 0.086412 0.11078
2599 0.057416 0.027581 0.0083468 0.076368 -0.0043414 0.064926 0.022403 0.07294 0.091188
2600 0.09401 0.024923 0.02019 0.087264 0.0056606 0.070821 0.0095493 0.077883 0.10236
2601 0.091734 -0.041785 0.0074497 0.05128 -0.016371 0.059954 0.013249 0.091439 0.076141
2602 0.031133 -0.035993 0.0066411 0.078068 -0.075982 0.065862 0.020747 0.092365 0.12003
2603 -0.025598 -0.0248 0.0037699 0.052893 -0.090007 0.06468 0.0086503 0.081535 0.046165
2604 -0.022739 -0.021756 -0.0024074 0.054548 -0.064849 0.070895 0.0033704 0.030005 0.05998
2605 -0.04996 -0.043446 -0.0028037 0.056993 -0.10493 0.054362 0.0014776 0.026371 0.063836
2606 -0.017501 -0.028817 -0.014725 0.012923 -0.13153 0.0050591 5.3695e-05 0.014343 0.047423
2607 -0.036502 -0.0355 -0.015749 0.022776 -0.084536 0.040629 0.0010458 0.0073975 0.0075928
2608 -0.050938 -0.018808 0.0028312 0.041088 -0.090506 0.031663 -0.0055678 -0.0049572 0.036143
2609 -0.037652 -0.016018 0.0037109 0.033454 -0.074984 0.019031 -0.0065096 0.010984 0.026279
2610 -0.032732 -0.047019 0.00037065 -0.0011928 -0.09684 0.019479 -0.0080246 -0.0039504 0.051995
2611 0.057159 -0.033284 -0.018366 0.017811 -0.022626 0.021064 -0.021169 -0.0058208 0.032623
2612 0.063387 -0.0035426 -0.035586 0.0034067 0.059644 0.016722 -0.040275 -0.01184 0.030778
2613 0.1286 0.095298 -0.005637 0.022999 0.098307 0.013637 -0.009827 0.02336 0.037104
2614 0.15376 0.14572 0.0062412 0.037513 0.095382 0.039924 -0.0083686 0.095017 0.039229
2615 0.054165 0.14047 -0.017937 -0.026431 -0.02026 -0.0038299 -0.05148 0.11241 0.0063539
2616 0.041979 0.19562 -0.041204 -0.021961 -0.049207 0.010904 -0.016044 0.14747 0.017647
2617 0.0062387 0.17751 -0.020174 -0.023484 -0.072616 -0.00028752 -0.029821 0.1506 0.039505
2618 0.028313 0.20448 -0.0063387 -0.017468 -0.079178 0.01373 -0.0099511 0.13576 0.023624
2619 -0.025821 0.14974 -0.0015384 -0.022674 -0.058306 0.016868 -0.04591 0.11894 -0.010072
2620 0.00080506 0.13419 0.025996 -0.019596 -0.058182 -0.0098855 -0.057754 0.10713 -0.017344
2621 -0.0053394 0.07622 0.059788 -0.0098891 -0.05405 0.019612 -0.037543 0.10832 0.028715
2622 0.0070715 0.060191 0.078076 -0.026315 -0.036722 0.011319 -0.021308 0.081501 0.041594
2623 0.06786 0.044935 0.036253 -0.0078351 0.006615 0.00043668 -0.032733 0.056978 0.03363
2624 0.13056 0.053155 -0.0128 -0.041387 0.070399 0.013644 -0.02864 0.067929 0.035729
2625 0.19382 0.045438 -0.012083 -0.023397 0.1674 -0.0041044 -0.0312 0.034182 -0.0058385
2626 0.16033 -0.010081 -0.027504 -0.057879 0.070833 -0.037103 -0.065066 0.010504 -0.0082858
2627 0.17198 0.046924 -0.019915 -0.048749 0.055423 -0.0041353 -0.03424 0.042919 -0.0039667
2628 0.088732 0.025314 -0.037121 -0.055806 0.025041 -0.011992 -0.0426 0.039574 -0.011608
2629 0.11631 0.050357 -0.040096 -0.046076 0.0039187 -0.03057 -0.035396 0.035863 0.0029035
2630 0.081675 0.13444 -0.019355 -0.03429 0.027344 0.0088201 -0.025946 0.14153 0.047092
2631 0.036106 0.18569 -0.039437 -0.066361 -0.065101 -0.030433 -0.048785 0.094153 -0.033238
2632 0.034441 0.24563 -0.046089 -0.067017 -0.044723 -0.025123 -0.051288 0.10352 -0.047354
2633 0.033336 0.28798 -0.03994 -0.069754 -0.07979 -0.03917 -0.046279 0.12508 0.013295
2634 0.027126 0.25347 -0.028935 -0.049948 -0.066075 -0.03148 -0.044041 0.11242 -0.040998
2635 0.13825 0.27781 -0.049013 -0.045102 -0.040404 -0.018091 -0.041902 0.12528 0.067275
2636 0.26921 0.26512 -0.042407 -0.059663 -0.015271 -0.029303 -0.029084 0.10525 0.11084
2637 0.246 0.19925 -0.052194 -0.10497 0.015598 -0.022219 -0.090785 0.076244 0.11427
2638 0.27277 0.19035 -0.037627 -0.069107 0.10846 -0.0095004 -0.036211 0.095249 0.11726
2639 0.24518 0.16562 -0.046065 -0.09643 0.1051 -0.054843 -0.045454 0.075216 0.061197
2640 0.16356 0.13081 -0.041545 -0.086439 0.1617 -0.035712 -0.059464 0.097873 0.044977
2641 0.13211 0.11986 -0.066431 -0.057865 0.16337 -0.020674 -0.052222 0.081034 -0.0036554
2642 0.13342 0.078154 -0.048256 -0.089419 0.15178 -0.017153 -0.072317 0.10076 0.0074181
2643 0.061532 0.070861 -0.063851 -0.099682 0.060004 -0.041722 -0.077796 0.15228 0.041939
2644 0.074755 0.080255 -0.047687 -0.085697 0.046234 -0.037861 -0.069176 0.13633 -0.016793
2645 0.068421 0.10551 -0.060027 -0.1086 0.024191 -0.05862 -0.08393 0.12541 -0.0499
2646 0.10233 0.16852 -0.024222 -0.06886 0.015495 -0.015593 -0.066568 0.15021 0.017524
2647 0.15144 0.22961 0.0393 -0.065511 -0.003104 -0.023042 -0.050773 0.14079 0.021007
2648 0.24151 0.28506 -0.012987 -0.093966 -0.03167 -0.053853 -0.068288 0.12514 -0.0010304
2649 0.27095 0.33872 0.045878 -0.065475 0.0072463 -0.024157 -0.044358 0.13772 0.024273
2650 0.25294 0.32783 0.029482 -0.11272 -0.018613 -0.044712 -0.066529 0.10164 -0.027107
2651 0.23042 0.32787 0.052786 -0.072991 -0.014351 -0.024723 -0.060642 0.14522 0.025719
2652 0.20004 0.31097 0.032296 -0.089574 0.005908 -0.013622 -0.055112 0.1079 0.026788
2653 0.15092 0.28148 -0.039014 -0.098792 -0.0038142 -0.035649 -0.070624 0.088602 -0.048119
2654 0.14396 0.2546 -0.028985 -0.090629 0.07691 -0.04158 -0.097802 0.080949 -0.045607
2655 0.14376 0.20655 -0.050109 -0.13468 0.1505 -0.062204 -0.089016 0.06628 -0.042336
2656 0.12855 0.20126 -0.07037 -0.12158 0.18569 -0.06602 -0.10068 0.061276 -0.017709
2657 0.1595 0.22214 -0.049977 -0.089364 0.22525 -0.03898 -0.063301 0.083787 0.00066301
2658 0.19468 0.21485 -0.046221 -0.12495 0.19355 -0.053241 -0.088415 0.062377 -0.02701
2659 0.22951 0.19301 -0.062322 -0.12702 0.12618 -0.064303 -0.10426 0.064911 -0.0016937
2660 0.34309 0.25403 -0.049105 -0.1149 0.053861 -0.055199 -0.066191 0.092954 0.024657
2661 0.33079 0.30179 -0.055658 -0.11516 0.044566 -0.050957 -0.056 0.058577 -0.055102
2662 0.25939 0.34302 -0.088861 -0.15637 0.0027583 -0.083339 -0.083534 0.068016 -0.023482
2663 0.16561 0.35055 -0.088078 -0.13772 -0.0091315 -0.069596 -0.12249 0.034422 -0.048074
2664 0.15641 0.36758 -0.051523 -0.12898 -0.0072396 -0.071742 -0.086865 0.052631 -0.041154
2665 0.12442 0.32763 -0.071951 -0.17336 -0.038755 -0.12199 -0.083937 0.039656 -0.053179
2666 0.1054 0.28366 -0.079912 -0.16156 0.020339 -0.065989 -0.11529 0.044432 -0.030764
2667 0.070217 0.25953 -0.084343 -0.15969 0.037907 -0.080548 -0.13322 0.029042 -0.079409
2668 0.1344 0.25787 -0.051263 -0.10592 0.2118 -0.027079 -0.084591 0.058436 0.0051275
2669 0.075482 0.1956 -0.091819 -0.15613 0.22315 -0.096465 -0.12057 0.020463 -0.045371
2670 0.059928 0.17224 -0.089711 -0.14674 0.21706 -0.088422 -0.10093 0.026711 -0.075305
2671 0.10878 0.2065 -0.064689 -0.12494 0.25154 -0.068557 -0.062361 0.040504 -0.03161
2672 0.13924 0.16848 -0.073622 -0.14315 0.19618 -0.061424 -0.077273 0.041552 -0.048072
2673 0.15781 0.15002 -0.072127 -0.14971 0.16632 -0.084251 -0.11861 0.0077694 -0.044449
2674 0.2411 0.17906 -0.082893 -0.14325 0.14035 -0.073346 -0.094743 0.022318 -0.060837
2675 0.25939 0.13776 -0.08426 -0.17068 0.046386 -0.085154 -0.10638 0.0097509 -0.063159
2676 0.20808 0.16065 -0.097742 -0.15684 0.046414 -0.080953 -0.11798 0.0038848 -0.098033
2677 0.17208 0.15728 -0.089623 -0.16762 0.019052 -0.095882 -0.11172 0.033445 -0.03962
2678 0.11883 0.20867 -0.099472 -0.1391 0.035222 -0.08268 -0.092018 0.024577 -0.045729
2679 0.11008 0.21802 -0.087516 -0.16118 0.0021226 -0.07734 -0.092794 0.0083859 -0.069406
2680 0.074921 0.26289 -0.10776 -0.16841 0.0073632 -0.094514 -0.10656 -0.00457 -0.045107
2681 0.049489 0.28489 -0.095282 -0.1539 -0.0058501 -0.072201 -0.10856 0.014963 -0.057682
2682 0.094384 0.30427 -0.083012 -0.15054 0.014875 -0.075033 -0.071335 0.018717 -0.094826
2683 0.08008 0.28817 -0.098761 -0.16102 0.019898 -0.078448 -0.091867 0.0095208 -0.073307
2684 0.067404 0.24286 -0.0989 -0.159 -0.014015 -0.087002 -0.11432 0.00082528 -0.070984
2685 0.060178 0.21043 -0.10777 -0.13528 0.024347 -0.08583 -0.084556 0.005267 -0.064177
2686 0.04815 0.15147 -0.10544 -0.17328 -0.017179 -0.1132 -0.13052 -0.010299 -0.066186
2687 0.062815 0.1569 -0.10089 -0.18063 -0.023896 -0.078478 -0.10952 -0.01226 -0.047376
2688 0.05409 0.15867 -0.10815 -0.16817 -0.0062838 -0.082806 -0.098369 0.0093804 -0.082353
2689 0.046225 0.14172 -0.10237 -0.14745 0.010485 -0.061382 -0.068316 0.010776 -0.074541
2690 0.021455 0.10807 -0.12146 -0.17501 -0.028165 -0.098774 -0.12603 -0.041917 -0.13305
2691 0.013625 0.1227 -0.10401 -0.16025 -0.029771 -0.086883 -0.12649 -0.034649 -0.10459
2692 0.017387 0.13258 -0.11045 -0.14533 -0.049353 -0.075768 -0.10897 -0.016101 -0.071316
2693 0.011654 0.086571 -0.1306 -0.17104 -0.052142 -0.085809 -0.11136 -0.030446 -0.086232
2694 0.027571 0.10493 -0.1054 -0.14247 -0.029194 -0.068373 -0.08524 -0.021273 -0.076091
2695 0.018141 0.094531 -0.11358 -0.15865 -0.083007 -0.085517 -0.091243 -0.0063316 -0.07409
2696 0.01705 0.078984 -0.12106 -0.16926 -0.076543 -0.094947 -0.13144 -0.04404 -0.10413
2697 0.044644 0.10279 -0.10403 -0.14324 -0.01388 -0.095081 -0.086668 -0.020819 -0.036874
2698 0.022279 0.0989 -0.1078 -0.16698 -0.058706 -0.091855 -0.1066 -0.0079617 -0.04766
2699 0.026172 0.075367 -0.12282 -0.16223 -0.059171 -0.10681 -0.11555 -0.029302 -0.082658
2700 0.020352 0.084085 -0.12193 -0.16767 -0.068252 -0.064976 -0.099742 -0.036882 -0.094806
2701 0.01491 0.081352 -0.095914 -0.15174 -0.039879 -0.086491 -0.10695 -0.025172 -0.099624
2702 -0.0041761 0.055484 -0.11595 -0.17634 -0.087189 -0.12108 -0.11734 -0.02169 -0.080283
2703 -0.0021576 0.066148 -0.12767 -0.18009 -0.095883 -0.082192 -0.1025 -0.029896 -0.041123
2704 0.01397 0.058092 -0.11657 -0.17654 -0.079095 -0.071286 -0.11949 -0.038984 -0.0034527
2705 -0.02884 0.035557 -0.12501 -0.17895 -0.088765 -0.11374 -0.093945 -0.026275 0.014749
2706 0.011725 0.053899 -0.1128 -0.15317 -0.1034 -0.080256 -0.10994 -0.048303 -0.0041901
2707 -0.043533 0.02243 -0.11539 -0.16578 -0.094758 -0.087881 -0.13446 -0.044686 -0.067498
2708 -0.076221 0.0083594 -0.13598 -0.20331 -0.11807 -0.12189 -0.16504 -0.042014 -0.069505
2709 -0.061417 0.0088116 -0.13442 -0.17981 -0.12862 -0.10125 -0.15302 -0.054514 -0.083923
2710 -0.022322 0.045191 -0.11718 -0.16138 -0.069265 -0.085054 -0.095427 -0.040273 -0.054928
2711 -0.014632 0.052157 -0.12632 -0.16274 -0.08595 -0.056026 -0.1103 -0.048133 -0.026603
2712 -0.091834 -0.0030988 -0.14279 -0.21092 -0.12223 -0.12841 -0.13846 -0.054752 -0.10543
2713 -0.030926 -0.011653 -0.1201 -0.19345 -0.14075 -0.09836 -0.13169 -0.056967 -0.087907
2714 -0.051606 0.009707 -0.11567 -0.18039 -0.13145 -0.10089 -0.11427 -0.030757 -0.086891
2715 -0.070974 -0.0079497 -0.14516 -0.19205 -0.093796 -0.092652 -0.1489 -0.087578 -0.12752
2716 -0.064147 -0.023163 -0.12982 -0.19109 -0.15758 -0.13638 -0.13623 -0.068311 -0.055085
2717 -0.045398 0.0012243 -0.10782 -0.17008 -0.11586 -0.086365 -0.11298 -0.044237 -0.066175
2718 -0.032919 -0.0020444 -0.11232 -0.19449 -0.13341 -0.054666 -0.11043 -0.051256 -0.024322
2719 -0.06592 -0.0015603 -0.10692 -0.19925 -0.12662 0.0064385 -0.11212 -0.05358 0.0025686
2720 -0.089868 -0.026688 -0.15624 -0.20554 -0.15343 -0.0052498 -0.11776 -0.079273 0.0021814
2721 -0.0529 -0.017753 -0.12532 -0.2028 -0.12416 0.044874 -0.10496 -0.075586 -0.0065212
2722 -0.075698 -0.020247 -0.1362 -0.19186 -0.13326 0.011502 -0.11693 -0.092176 -0.03625
2723 -0.070549 -0.022527 -0.12327 -0.19312 -0.11595 -0.019622 -0.086383 -0.054148 -0.097068
2724 -0.067292 -0.036271 -0.11453 -0.18847 -0.11417 -0.058744 -0.10148 -0.060884 -0.069556
2725 -0.030328 -0.0019574 -0.11829 -0.16395 -0.096755 -0.026105 -0.040707 -0.050487 -0.024302
2726 -0.10374 -0.054219 -0.12274 -0.21579 -0.16864 -0.078534 -0.088154 -0.071755 -0.06446
2727 -0.074845 -0.024989 -0.12232 -0.17964 -0.1048 -0.035652 -0.083931 -0.060085 -0.088936
2728 -0.094688 -0.07574 -0.15002 -0.21347 -0.14963 -0.094621 -0.093313 -0.090215 -0.057115
2729 -0.09725 -0.041879 -0.15418 -0.20507 -0.18067 -0.074913 -0.035995 -0.096907 -0.059514
2730 -0.10833 -0.03982 -0.14494 -0.20167 -0.15611 -0.076562 -0.065117 -0.059485 -0.0036905
2731 -0.10495 -0.056817 -0.13974 -0.20891 -0.16061 -0.087263 -0.055141 -0.086681 0.0083802
2732 -0.081965 -0.053529 -0.11478 -0.20638 -0.17012 -0.079104 -0.020386 -0.060315 0.076248
2733 -0.066561 -0.030304 -0.11239 -0.20273 -0.16666 -0.083218 -0.0051124 -0.082978 0.071766
2734 -0.097964 -0.074824 -0.13803 -0.20161 -0.1431 -0.057965 -0.039491 -0.077655 -0.0074061
2735 -0.12429 -0.077795 -0.13554 -0.20245 -0.16829 -0.093871 -0.065536 -0.10423 -0.038402
2736 -0.1032 -0.063282 -0.13128 -0.18537 -0.1723 -0.043522 0.0036843 -0.072424 -0.055949
2737 -0.098495 -0.049221 -0.12375 -0.17054 -0.16947 -0.05434 -0.02643 -0.076366 -0.10564
2738 -0.14056 -0.099185 -0.16275 -0.23369 -0.1799 -0.1186 -0.041851 -0.10916 -0.09436
2739 -0.10278 -0.070767 -0.13758 -0.19969 -0.17422 0.019832 -0.0076315 -0.068084 -0.064966
2740 -0.10607 -0.087076 -0.13719 -0.19418 -0.1969 0.047018 -0.0029909 -0.061754 -0.043469
2741 -0.082616 -0.07564 -0.1151 -0.16956 -0.14288 0.14332 0.031003 -0.051763 -0.055469
2742 -0.11159 -0.054442 -0.13195 -0.17459 -0.16857 0.095086 0.010338 -0.072951 -0.026626
2743 -0.13415 -0.11287 -0.13867 -0.20328 -0.18186 0.053361 -0.02676 -0.081794 0.044329
2744 -0.10468 -0.085261 -0.1489 -0.19857 -0.13109 0.016359 0.00012175 -0.05372 0.076938
2745 -0.12092 -0.080255 -0.1428 -0.21027 -0.15641 -0.0076436 0.0113 -0.053124 0.057692
2746 -0.12329 -0.095756 -0.15151 -0.2226 -0.18266 -0.0105 0.0047702 -0.050304 0.024054
2747 -0.13507 -0.080807 -0.1327 -0.20716 -0.16787 0.0014737 0.033105 -0.071091 -0.030237
2748 -0.091435 -0.07036 -0.13425 -0.19716 -0.16919 0.0072107 0.007165 -0.073122 -0.058475
2749 -0.10548 -0.085661 -0.16374 -0.17378 -0.15694 0.016336 0.058328 -0.075587 -0.091143
2750 -0.072628 -0.067719 -0.11768 -0.17212 -0.14107 0.073863 0.068793 -0.067123 0.0039174
2751 -0.11716 -0.083816 -0.13202 -0.18847 -0.13828 0.12388 0.027836 -0.083965 -0.071346
2752 -0.10264 -0.11123 -0.16779 -0.21519 -0.15468 0.14739 0.0068758 -0.085752 -0.065669
2753 -0.14279 -0.11091 -0.17179 -0.20862 -0.16295 0.15914 0.027489 -0.080367 -0.037266
2754 -0.092205 -0.093821 -0.14281 -0.19213 -0.18608 0.20444 0.056677 -0.086464 -0.031075
2755 -0.12266 -0.11852 -0.14771 -0.21436 -0.19497 0.19974 0.047096 -0.096632 -0.084238
2756 -0.089079 -0.068904 -0.14025 -0.18105 -0.19168 0.20952 0.09598 -0.069953 -0.035264
2757 -0.11815 -0.12732 -0.14795 -0.19893 -0.17843 0.14235 0.048661 -0.080008 -0.055918
2758 -0.13094 -0.099758 -0.16669 -0.17428 -0.20237 0.11341 0.062322 -0.077803 -0.040954
2759 -0.13512 -0.11762 -0.14918 -0.19831 -0.16605 0.083341 0.087063 -0.091288 -0.022967
2760 -0.14667 -0.13124 -0.15903 -0.20957 -0.22903 0.053162 0.083782 -0.10023 -0.016723
2761 -0.16147 -0.1263 -0.16375 -0.20907 -0.2126 0.044094 0.0455 -0.095657 0.056928
2762 -0.13382 -0.12742 -0.15011 -0.18166 -0.17651 0.069702 0.066847 -0.081002 0.068426
2763 -0.13769 -0.11327 -0.15621 -0.18238 -0.20174 0.064106 0.036369 -0.09095 0.039066
2764 -0.13119 -0.11092 -0.1555 -0.1318 -0.20107 0.17507 0.065329 -0.07603 -0.0056638
2765 -0.13938 -0.13077 -0.15973 -0.16539 -0.2031 0.17365 0.065304 -0.094463 -0.0035172
2766 -0.14805 -0.13032 -0.16743 -0.1488 -0.18287 0.22107 0.039593 -0.107 -0.045342
2767 -0.12099 -0.1089 -0.1201 -0.12246 -0.19776 0.24028 0.084054 -0.081118 -0.018109
2768 -0.13167 -0.11948 -0.16132 -0.17165 -0.18313 0.27195 0.078176 -0.090501 -0.033314
2769 -0.12862 -0.094528 -0.13755 -0.14091 -0.15886 0.25616 0.087602 -0.085677 -0.035797
2770 -0.12775 -0.13454 -0.13888 -0.16629 -0.19219 0.25693 0.04646 -0.09521 -0.050326
2771 -0.1469 -0.11107 -0.13965 -0.17264 -0.1958 0.22688 0.057 -0.073845 -0.040375
2772 -0.10807 -0.12354 -0.12943 -0.16439 -0.17298 0.14296 0.056973 -0.096029 -0.033191
2773 -0.15424 -0.12686 -0.03411 -0.1591 -0.19055 0.13181 0.066947 -0.088797 -0.043285
2774 -0.13559 -0.12404 0.078965 -0.17306 -0.16808 0.12682 0.028113 -0.059525 -0.042638
2775 -0.11727 -0.11817 0.1072 -0.16425 -0.21434 0.16461 0.031538 -0.082428 -0.0281
2776 -0.15494 -0.15744 0.057306 -0.17922 -0.21545 0.12597 0.046841 -0.12031 -0.098831
2777 -0.14149 -0.13367 0.093034 -0.11317 -0.17778 0.15383 0.03505 -0.090272 -0.055246
2778 -0.11334 -0.11962 0.012539 -0.056628 -0.20048 0.12498 0.051179 -0.11179 -0.080554
2779 -0.15147 -0.12571 -0.05506 0.0041043 -0.20937 0.17086 0.038672 -0.094006 -0.085564
2780 -0.12907 -0.12398 -0.053674 0.068796 -0.18483 0.25145 0.061237 -0.090901 -0.046245
2781 -0.15575 -0.13599 -0.071926 0.041803 -0.20597 0.25403 0.045675 -0.10538 -0.040737
2782 -0.10832 -0.1126 -0.05549 0.019209 -0.15149 0.29812 0.061423 -0.086942 -0.047137
2783 -0.13932 -0.10158 -0.064584 -0.013175 -0.17982 0.28104 0.045114 -0.07982 -0.05917
2784 -0.14949 -0.1424 -0.1209 -0.1021 -0.22127 0.19819 0.015631 -0.1271 -0.10998
2785 -0.11567 -0.099382 -0.054144 -0.064826 -0.16859 0.24476 0.051387 -0.10353 -0.080469
2786 -0.16106 -0.12777 -0.082004 -0.096728 -0.21595 0.13582 0.0086867 -0.10512 -0.07218
2787 -0.16323 -0.15241 0.029409 -0.12752 -0.18176 0.094118 0.015523 -0.11951 -0.081463
2788 -0.16406 -0.13409 0.15638 -0.11247 -0.21538 0.10134 0.024879 -0.10673 -0.071758
2789 -0.14232 -0.1605 0.20722 -0.10206 -0.23397 0.084933 0.032363 -0.095333 -0.043651
2790 -0.15242 -0.15292 0.24168 -0.10281 -0.19857 0.048346 0.0016224 -0.10374 -0.088396
2791 -0.14527 -0.12537 0.22072 -0.076289 -0.20529 0.093133 0.029525 -0.10433 -0.084767
2792 -0.10361 -0.12003 0.24658 -0.012226 -0.20907 0.066141 0.026506 -0.085617 -0.058383
2793 -0.182 -0.17337 0.20159 0.1034 -0.20769 0.058619 -0.03129 -0.11762 -0.11032
2794 -0.14433 -0.133 0.2183 0.15843 -0.15666 0.12164 0.013169 -0.095491 -0.11745
2795 -0.15515 -0.13772 0.27586 0.16253 -0.01787 0.17237 -0.01836 -0.12014 -0.083649
2796 -0.10662 -0.11798 0.31246 0.15817 0.057255 0.23893 0.015993 -0.093701 -0.053706
2797 -0.13389 -0.13639 0.31001 0.11922 0.045967 0.1928 -0.024236 -0.11525 -0.083443
2798 -0.14728 -0.12717 0.33342 0.095044 0.087366 0.17277 0.014191 -0.095839 -0.083864
2799 -0.202 -0.15575 0.32012 0.0024643 0.046914 0.090784 -0.030108 -0.091547 -0.083502
2800 -0.12543 -0.12905 0.35281 0.010427 0.025203 0.080579 -0.0256 -0.091045 -0.065422
2801 -0.12932 -0.13081 0.33056 -0.044185 -0.069844 0.040186 -0.011609 -0.10774 -0.068406
2802 -0.16126 -0.14384 0.32053 -0.024209 -0.11049 0.026269 -0.036416 -0.11876 -0.087379
2803 -0.13449 -0.12889 0.32381 -0.024806 -0.12518 0.043898 -0.0050037 -0.11137 -0.089419
2804 -0.14111 -0.14564 0.36223 -0.010953 -0.097887 0.031383 -0.029696 -0.088444 -0.056515
2805 -0.15025 -0.15411 0.38163 0.034681 -0.10642 0.012975 -0.022449 -0.10121 -0.091242
2806 -0.17526 -0.15801 0.405 0.17519 -0.1061 0.015703 -0.055284 -0.11833 -0.1148
2807 -0.14085 -0.13467 0.38492 0.23513 -0.12082 0.014138 -0.028771 -0.10176 -0.099281
2808 -0.16784 -0.15323 0.33845 0.21944 -0.13018 0.012511 -0.051807 -0.096243 -0.092345
2809 -0.17535 -0.16028 0.36073 0.19607 -0.11098 -0.014147 -0.070702 -0.12127 -0.10772
2810 -0.16402 -0.15345 0.36918 0.18819 -0.098451 0.032361 -0.060589 -0.096635 -0.065563
2811 -0.15715 -0.1425 0.37316 0.15332 -0.077303 0.031673 -0.051594 -0.10374 -0.094369
2812 -0.13632 -0.13376 0.40407 0.17909 -0.094875 0.048479 -0.03207 -0.09687 -0.09564
2813 -0.15762 -0.14354 0.38067 0.15301 -0.091477 0.057844 -0.054405 -0.10351 -0.09858
2814 -0.15924 -0.13901 0.39435 0.28325 -0.083061 0.082682 -0.034761 -0.10089 -0.10008
2815 -0.14403 -0.14842 0.39258 0.30788 0.043926 0.12127 -0.026845 -0.10338 -0.097564
2816 -0.13365 -0.13331 0.35352 0.33181 0.067117 0.16181 -0.045666 -0.1199 -0.10815
2817 -0.1289 -0.12944 0.3675 0.29272 0.089835 0.09674 -0.063143 -0.10582 -0.11621
2818 -0.12004 -0.1462 0.38326 0.2599 0.13112 0.11057 -0.042326 -0.10061 -0.089129
2819 -0.15105 -0.14937 0.4096 0.26606 0.16684 0.064165 -0.063926 -0.097643 -0.068743
2820 -0.15251 -0.16562 0.42502 0.22479 0.099776 0.031119 -0.064743 -0.11367 -0.11514
2821 -0.16301 -0.16454 0.36651 0.234 0.042672 -0.022812 -0.084931 -0.13345 -0.10447
2822 -0.16392 -0.13371 0.37406 0.32742 0.021961 0.0019524 -0.069932 -0.12093 -0.11741
2823 -0.15069 -0.1726 0.31462 0.34959 0.0058215 0.0077354 -0.073571 -0.10401 -0.10789
2824 -0.090665 -0.14449 0.28675 0.36609 -0.012597 0.017286 -0.035921 -0.08371 -0.10865
2825 -0.064805 -0.14212 0.28302 0.34229 0.0086678 -3.9591e-05 -0.048153 -0.11239 -0.088344
2826 0.0085328 -0.14569 0.26857 0.30022 0.018428 0.032143 -0.044239 -0.11268 -0.085056
2827 0.060143 -0.12248 0.25262 0.25091 0.046263 0.022155 0.010028 -0.087121 -0.13332
2828 0.052216 -0.14415 0.22577 0.21479 0.18291 0.018931 0.022159 -0.10848 -0.091583
2829 0.05744 -0.12951 0.23073 0.19947 0.23192 0.016877 0.054795 -0.096629 -0.063532
2830 -0.052099 -0.16113 0.23487 0.18558 0.22975 -0.018541 0.030634 -0.10874 -0.098911
2831 -0.081288 -0.15285 0.24409 0.20862 0.23894 -0.0088562 0.051699 -0.097181 -0.081583
2832 -0.11191 -0.16401 0.21189 0.29069 0.22114 -0.073059 0.028805 -0.12309 -0.14058
2833 -0.072237 -0.14021 0.19601 0.3671 0.19399 -0.061167 0.04827 -0.12948 -0.14469
2834 -0.11381 -0.14463 0.2042 0.38299 0.25838 -0.010119 0.043111 -0.13015 -0.087951
2835 -0.068001 -0.1191 0.24007 0.35634 0.2613 -0.01929 0.066296 -0.10135 -0.093469
2836 -0.11033 -0.14931 0.16933 0.30209 0.17825 -0.054369 0.0060778 -0.10996 -0.10427
2837 -0.080131 -0.089572 0.18564 0.25155 0.2633 -0.038725 0.043769 -0.10123 -0.12246
2838 -0.10141 -0.10256 0.15577 0.20354 0.23221 -0.046087 0.0060217 -0.10104 -0.094136
2839 -0.085538 -0.068585 0.19112 0.18906 0.25944 -0.048022 -0.013155 -0.1116 -0.1036
2840 -0.085223 -0.080796 0.1888 0.17101 0.29938 -0.060923 0.020628 -0.10454 -0.06918
2841 -0.10198 -0.08504 0.13984 0.14291 0.27785 -0.087829 -0.037016 -0.11153 0.029489
2842 -0.11161 -0.10194 0.13684 0.14772 0.2833 -0.095749 0.025522 -0.11545 0.029597
2843 -0.095737 -0.062987 0.17162 0.15722 0.31456 -0.018658 0.07562 -0.073443 0.033725
2844 -0.12415 -0.095202 0.12857 0.16423 0.21854 -0.07319 0.052577 -0.099331 0.055767
2845 -0.10269 -0.078627 0.09172 0.17927 0.19074 -0.085516 0.059581 -0.086364 0.012672
2846 -0.11473 -0.076705 0.12014 0.29354 0.20043 -0.059066 0.056239 -0.11928 -0.0016135
2847 -0.11436 -0.098966 0.12715 0.30683 0.19522 -0.093936 0.0097046 -0.10437 -0.0053595
2848 -0.10692 -0.086277 0.10193 0.32371 0.2298 -0.095558 0.026964 -0.11334 -0.035337
2849 -0.099189 -0.067221 0.11242 0.28564 0.28524 -0.10841 0.041638 -0.10452 -0.061324
2850 -0.10668 -0.073689 0.094618 0.21253 0.34428 -0.080173 0.063572 -0.085637 -0.046715
2851 -0.12093 -0.099385 0.09534 0.16751 0.33005 -0.077612 0.032095 -0.10393 -0.062817
2852 -0.086511 -0.055249 0.082556 0.14413 0.32205 -0.094916 0.062603 -0.095879 -0.065048
2853 -0.11705 -0.075198 0.066412 0.12311 0.29142 -0.095815 0.041218 -0.061588 -0.0089372
2854 -0.11882 -0.073593 0.04147 0.11325 0.24369 -0.10709 0.016962 -0.085445 -0.0062604
2855 -0.12798 -0.095228 0.05499 0.086355 0.17629 -0.12411 0.015142 -0.058404 0.065447
2856 -0.10119 -0.041954 0.079254 0.14958 0.24848 -0.074799 0.046534 -0.052538 0.10792
2857 -0.11078 -0.089154 0.040618 0.097044 0.15245 -0.1041 0.020079 -0.047116 0.076568
2858 -0.13484 -0.1236 0.061739 0.093193 0.2222 -0.11879 0.0042237 -0.059145 0.07616
2859 -0.1173 -0.071279 0.047431 0.099251 0.24838 -0.10332 0.064369 -0.02914 0.078528
2860 -0.16873 -0.12475 0.0033148 0.054932 0.25885 -0.16333 -0.019269 -0.066364 0.018711
2861 -0.10518 -0.089448 0.053385 0.089652 0.34838 -0.10851 0.047638 -0.014146 0.05423
2862 -0.0047035 -0.091521 0.033887 0.083245 0.31629 -0.11031 0.033271 -0.0098558 0.061914
2863 0.0097176 -0.11284 -3.7224e-05 0.039057 0.23805 -0.13063 -0.009098 -0.061909 0.038979
2864 0.051061 -0.10517 0.0026039 0.053634 0.27873 -0.13645 -0.005202 -0.038383 0.028299
2865 0.063083 -0.083698 0.020145 0.052881 0.2342 -0.12436 0.0077295 -0.00034333 0.12349
2866 0.042444 -0.078457 0.029707 0.087229 0.25532 -0.10962 0.028341 0.042724 0.11031
2867 -0.03697 -0.081577 0.015035 0.036867 0.19844 -0.13535 0.0091641 0.015671 0.22588
2868 -0.060294 -0.099376 -0.01231 0.020839 0.11414 -0.11843 0.0034586 0.055598 0.18817
2869 -0.093025 -0.075906 0.0033642 0.023327 0.11663 -0.12791 0.0019773 0.052855 0.21952
2870 -0.075923 -0.064118 0.01017 0.064326 0.15307 -0.098599 0.0089026 0.092305 0.20835
2871 -0.10407 -0.083738 -0.0077778 0.010187 0.13927 -0.14317 -9.6419e-05 0.066776 0.15709
2872 -0.07131 -0.074109 0.025989 0.028396 0.1153 -0.11925 0.025359 0.08924 0.15755
2873 -0.080451 -0.10527 -0.023126 -0.0030201 0.11205 -0.15588 -0.0059758 0.056505 0.10473
2874 -0.093913 -0.085783 0.0083679 0.012124 0.19706 -0.13048 -0.012222 0.064283 0.12703
2875 -0.090661 -0.089352 -0.020502 -0.0068868 0.25503 -0.16491 -9.0782e-05 0.05739 0.12138
2876 -0.076316 -0.081009 -0.021125 -0.0069312 0.32306 -0.12711 0.018071 0.070912 0.14427
2877 -0.093486 -0.082714 -0.037528 -0.017667 0.30486 -0.13872 -0.016564 0.052325 0.18213
2878 -0.06333 -0.075399 0.0035689 -0.0018438 0.25913 -0.13582 -0.017742 0.089363 0.28044
2879 -0.086574 -0.076213 -0.024488 -0.008328 0.20013 -0.13044 -0.017959 0.12297 0.18994
2880 -0.056932 -0.056163 -0.01705 -0.012131 0.1729 -0.13451 -0.011744 0.17824 0.29069
2881 -0.091924 -0.089526 -0.030975 -0.037464 0.13995 -0.14522 -0.025074 0.16926 0.28668
2882 -0.10273 -0.092301 -0.054113 -0.010415 0.16997 -0.13555 -0.026591 0.15191 0.19702
2883 -0.13119 -0.13037 -0.053367 -0.0593 0.074072 -0.14278 -0.068085 0.12584 0.17103
2884 -0.082507 -0.096101 -0.048415 -0.041377 0.13626 -0.16312 -0.045231 0.16698 0.19716
2885 -0.086673 -0.10346 -0.031804 -0.043626 0.079585 -0.16525 -0.063909 0.14838 0.16742
2886 -0.025886 -0.11819 -0.053764 -0.034479 0.11553 -0.12862 -0.037934 0.15895 0.1737
2887 0.037689 -0.12319 -0.073734 -0.071949 0.059179 -0.13865 -0.082128 0.12533 0.18484
2888 0.075692 -0.1147 -0.058326 -0.068851 0.056865 -0.14481 -0.059938 0.13536 0.28997
2889 0.14255 -0.12703 -0.044508 -0.068228 0.15854 -0.14766 -0.070282 0.15347 0.27758
2890 0.1314 -0.12026 -0.026459 -0.060284 0.22329 -0.14445 -0.055123 0.15465 0.27303
2891 0.061654 -0.1302 -0.061825 -0.072058 0.20954 -0.16707 -0.077403 0.18078 0.27574
2892 0.0054066 -0.12107 -0.05713 -0.078464 0.29479 -0.13988 -0.052055 0.17675 0.23437
2893 -0.013905 -0.11239 -0.047156 -0.073861 0.22982 -0.15707 -0.068869 0.1883 0.21439
2894 0.012268 -0.093433 -0.037091 -0.049925 0.24147 -0.1098 -0.057352 0.21746 0.26455
2895 -0.01818 -0.11429 -0.063546 -0.078742 0.14227 -0.15156 -0.05758 0.20029 0.22281
2896 -0.02461 -0.10636 -0.050908 -0.060414 0.10236 -0.11734 -0.062774 0.23014 0.2992
2897 -0.0053197 -0.088243 -0.078121 -0.046909 0.12536 -0.13938 -0.047009 0.20403 0.28238
2898 -0.048154 -0.14067 -0.076301 -0.09077 0.054501 -0.1608 -0.090513 0.19549 0.31892
2899 -0.034408 -0.12312 -0.058395 -0.095653 0.061601 -0.16381 -0.066653 0.18863 0.3304
2900 -0.048656 -0.15576 -0.089743 -0.088261 0.04761 -0.16736 -0.09481 0.19123 0.28194
2901 0.056965 -0.10724 -0.064735 -0.092512 0.064584 -0.15565 -0.045909 0.19184 0.27265
2902 0.089809 -0.12778 -0.077226 -0.089683 0.062171 -0.15481 -0.071043 0.20181 0.22018
2903 0.10018 -0.1245 -0.086866 -0.093602 0.060066 -0.16322 -0.081572 0.18598 0.20784
2904 0.13644 -0.12809 -0.07806 -0.066869 0.036904 -0.1517 -0.10268 0.20866 0.20506
2905 0.1557 -0.1227 -0.076784 -0.080737 0.057092 -0.16422 -0.086097 0.22991 0.17008
2906 0.14079 -0.12912 -0.08474 -0.09468 0.015202 -0.1729 -0.081539 0.24352 0.1478
2907 0.11904 -0.12075 -0.09479 -0.08802 0.0030221 -0.1508 -0.062304 0.2486 0.21237
2908 0.065115 -0.15681 -0.093567 -0.10655 0.01375 -0.17273 -0.11179 0.19668 0.24641
2909 0.082217 -0.088074 -0.062901 -0.097806 -0.0041569 -0.14146 -0.073429 0.22831 0.30242
2910 0.060913 -0.1391 -0.10676 -0.1422 0.032511 -0.18418 -0.12217 0.17157 0.28404
2911 0.062453 -0.15547 -0.096962 -0.12937 -0.0024125 -0.16213 -0.13795 0.14362 0.19902
2912 0.12149 -0.12851 -0.1098 -0.095238 0.016628 -0.11884 -0.10464 0.14851 0.18939
2913 0.15113 -0.12206 -0.079126 -0.086058 0.030624 -0.12689 -0.076575 0.14808 0.18561
2914 0.071877 -0.13473 -0.085488 -0.13012 -0.023592 -0.16233 -0.11425 0.14105 0.17495
2915 0.11731 -0.14006 -0.11398 -0.12109 -0.0030708 -0.14957 -0.11249 0.13607 0.1358
2916 0.18078 -0.14667 -0.096773 -0.13449 -0.051251 -0.16919 -0.10277 0.13097 0.16894
2917 0.20181 -0.13888 -0.097065 -0.11214 -0.059737 -0.096105 -0.111 0.16232 0.12899
2918 0.18774 -0.11968 -0.099791 -0.1215 -0.034493 -0.068799 -0.12327 0.17559 0.1207
2919 0.17957 -0.13751 -0.090083 -0.12483 -0.06833 -0.0092854 -0.095049 0.20294 0.13131
2920 0.13203 -0.14049 -0.12468 -0.14739 -0.040748 -0.0088048 -0.10786 0.22037 0.17252
2921 0.12156 -0.13778 -0.1057 -0.12489 -0.070063 -0.0098105 -0.10716 0.21683 0.15966
2922 0.12708 -0.11431 -0.10643 -0.092334 -0.0062098 -0.0084242 -0.075873 0.23257 0.22827
2923 0.14281 -0.11729 -0.08907 -0.10994 -0.043526 -0.066567 -0.069855 0.20758 0.21689
2924 0.18136 -0.14045 -0.12658 -0.12753 -0.046877 -0.098153 -0.095673 0.15418 0.15141
2925 0.18921 -0.13034 -0.12736 -0.12964 -0.055641 -0.11294 -0.1235 0.12676 0.13652
2926 0.24501 -0.14399 -0.10563 -0.1427 -0.079539 -0.10878 -0.12932 0.1132 0.11631
2927 0.28128 -0.15685 -0.14011 -0.13632 -0.063973 -0.11534 -0.11535 0.11525 0.11802
2928 0.27805 -0.14039 -0.15585 -0.16505 -0.073863 -0.12237 -0.11752 0.095236 0.075931
2929 0.21239 -0.14072 -0.12635 -0.16061 -0.042562 -0.10766 -0.12566 0.10013 0.067248
2930 0.16644 -0.15203 -0.14571 -0.1414 -0.079855 -0.11857 -0.12591 0.10749 0.10936
2931 0.13086 -0.13812 -0.12781 -0.15158 -0.079767 -0.12944 -0.12018 0.10683 0.08673
2932 0.13458 -0.11956 -0.13269 -0.13502 -0.082629 -0.10952 -0.090754 0.11055 0.070899
2933 0.099377 -0.14544 -0.14555 -0.15717 -0.087752 -0.12581 -0.1042 0.106 0.074715
2934 0.14714 -0.11512 -0.10485 -0.10986 -0.043011 -0.070706 -0.07058 0.13151 0.14171
2935 0.097611 -0.13561 -0.13628 -0.13767 -0.080307 0.0072877 -0.11747 0.11204 0.058244
2936 0.089014 -0.14322 -0.13644 -0.17349 -0.12312 -0.0012216 -0.13169 0.13121 0.055001
2937 0.059605 -0.13846 -0.15015 -0.16462 -0.10678 0.027721 -0.13056 0.12856 0.08111
2938 0.095903 -0.11712 -0.13132 -0.13875 -0.062279 0.044688 -0.090024 0.13808 0.031607
2939 0.10946 -0.12475 -0.11114 -0.13845 -0.071998 0.025509 -0.11459 0.16325 0.066485
2940 0.18502 -0.15034 -0.14956 -0.16306 -0.11437 -0.035245 -0.11332 0.11577 0.01198
2941 0.25643 -0.1207 -0.1245 -0.14068 -0.12161 -0.037953 -0.10304 0.12014 0.045197
2942 0.27379 -0.14056 -0.12309 -0.15652 -0.1393 -0.092622 -0.10581 0.095733 0.04981
2943 0.2101 -0.15846 -0.14388 -0.18279 -0.14886 -0.092592 -0.12624 0.073947 0.020586
2944 0.1637 -0.13587 -0.13042 -0.13404 -0.10335 -0.065671 -0.099655 0.079341 0.058762
2945 0.10056 -0.14288 -0.13928 -0.18154 -0.13388 -0.094625 -0.13977 0.071469 0.034984
2946 0.10104 -0.15192 -0.13958 -0.18364 -0.17183 -0.085331 -0.11332 0.07638 0.040206
2947 0.10306 -0.036874 -0.12052 -0.13999 -0.12681 -0.064972 -0.10395 0.088493 0.050644
2948 0.050164 -0.028897 -0.15716 -0.18286 -0.16265 -0.061571 -0.12476 0.078114 0.0055218
2949 0.048952 -0.00093139 -0.15509 -0.17622 -0.12722 0.051179 -0.097793 0.08894 0.039967
2950 0.050148 0.0095805 -0.1679 -0.18363 -0.13099 0.065488 -0.13154 0.081947 -0.0028149
2951 0.062178 0.022126 -0.11522 -0.14675 -0.12561 0.10787 -0.11884 0.085076 -0.025797
2952 0.063029 -0.024992 -0.11498 -0.17962 -0.16527 0.066852 -0.12548 0.095721 -0.021739
2953 0.06913 -0.043705 -0.14615 -0.14032 -0.107 0.051786 -0.10984 0.11574 0.046997
2954 0.025032 -0.084845 -0.15428 -0.18082 -0.15431 0.018578 -0.13303 0.061373 -0.0081414
2955 0.058998 -0.071095 -0.14459 -0.174 -0.13667 6.4916e-05 -0.12704 0.054306 -0.03326
2956 0.075464 -0.075285 -0.14814 -0.17744 -0.12649 -0.040762 -0.11584 0.039844 -0.0011774
2957 0.013745 -0.083273 -0.16168 -0.16019 -0.16251 -0.023596 -0.14583 0.065275 -0.018517
2958 0.059215 -0.060139 -0.14659 -0.16803 -0.14105 -0.038867 -0.11347 0.078455 0.025784
2959 0.02518 -0.084581 -0.1347 -0.15983 -0.17937 -0.028178 -0.1308 0.034432 -0.034442
2960 0.012079 -0.0814 -0.17235 -0.16079 -0.1761 -0.032369 -0.14967 0.017124 -0.025862
2961 -0.013598 -0.014095 -0.17915 -0.18912 -0.18408 -0.039122 -0.1505 0.030991 -0.046818
2962 0.0040044 0.050973 -0.16466 -0.17163 -0.19621 0.081542 -0.14821 0.025549 -0.033735
2963 0.02843 0.081321 -0.15938 -0.16944 -0.1685 0.11798 -0.11396 0.055102 -0.00946
2964 -0.0042044 0.053764 -0.16333 -0.17401 -0.17725 0.12144 -0.13203 0.022275 -0.015749
2965 -0.003236 0.076619 -0.16349 -0.1731 -0.1684 0.11638 -0.10033 0.024427 -0.043683
2966 0.0025727 0.06656 -0.15923 -0.18458 -0.14431 0.13547 -0.12087 0.032591 -0.02873
2967 -0.036654 0.03509 -0.16528 -0.19285 -0.18417 0.11051 -0.12068 0.037445 -0.07014
2968 -0.066706 -0.017994 -0.18912 -0.18073 -0.19669 0.054098 -0.15778 0.011212 -0.066679
2969 -0.024864 -0.0077516 -0.17557 -0.18927 -0.1746 0.067501 -0.14033 0.013053 -0.077519
2970 -0.020742 -0.017563 -0.16765 -0.1729 -0.12463 0.071571 -0.11302 0.013853 -0.036889
2971 -0.020539 -0.011335 -0.16353 -0.1919 -0.20974 0.030499 -0.13666 0.04765 -0.079537
2972 -0.084545 -0.010322 -0.16916 -0.19587 -0.18471 0.032557 -0.15995 0.0059171 -0.087764
2973 -0.056497 0.065797 -0.17255 -0.18836 -0.17394 0.11809 -0.1389 0.0023132 -0.063145
2974 -0.027251 0.078209 -0.17746 -0.1832 -0.16026 0.20689 -0.12828 0.0065939 -0.075923
2975 0.0039563 0.12745 -0.1719 -0.165 -0.16552 0.22412 -0.081161 0.0085335 -0.056541
2976 -0.039601 0.098072 -0.19676 -0.21041 -0.19523 0.15346 -0.14441 -0.016632 -0.071872
2977 -0.011416 0.13696 -0.17349 -0.21149 -0.20673 0.13367 -0.10294 0.0031782 -0.057915
2978 0.0036845 0.20128 -0.13242 -0.1548 -0.17713 0.1108 -0.10511 0.022346 -0.03114
2979 -0.027076 0.2086 -0.18381 -0.16411 -0.16185 0.09869 -0.13734 0.0082094 -0.02544
2980 -0.021038 0.22173 -0.17879 -0.1834 -0.18235 0.068249 -0.10589 -0.0075238 -0.05012
2981 -0.032991 0.21406 -0.15519 -0.17621 -0.17536 0.038088 -0.10091 0.019574 -0.084232
2982 -0.044805 0.20994 -0.16372 -0.17942 -0.17433 0.028022 -0.11863 -0.014176 -0.059263
2983 -0.051156 0.18001 -0.19078 -0.20996 -0.20618 -0.0093532 -0.13887 -0.015922 -0.095869
2984 -0.075537 0.13722 -0.18668 -0.19912 -0.20666 0.014182 -0.12519 -0.0477 -0.11629
2985 -0.077783 0.1202 -0.18804 -0.21857 -0.21682 0.013467 -0.12809 -0.0092956 -0.078408
2986 -0.074445 0.1205 -0.15729 -0.18729 -0.19484 0.084346 -0.12334 -0.023851 -0.064054
2987 -0.066441 0.11168 -0.16752 -0.17849 -0.16143 0.14852 -0.10405 -0.0086458 -0.089847
2988 -0.075616 0.093949 -0.17502 -0.20801 -0.18683 0.14967 -0.10991 -0.040121 -0.10628
2989 -0.059467 0.11326 -0.17124 -0.198 -0.2315 0.1089 -0.08374 -0.042751 -0.13568
2990 -0.052518 0.19529 -0.16732 -0.17848 -0.18632 0.17564 -0.099582 -0.011373 -0.079482
2991 -0.083256 0.19866 -0.15433 -0.19867 -0.20515 0.13736 -0.090752 -0.025545 -0.057184
2992 -0.059384 0.22676 -0.17114 -0.1952 -0.17512 0.10131 -0.081404 -0.016886 -0.072332
2993 -0.065232 0.24572 -0.14342 -0.17879 -0.17942 0.088401 -0.05936 -0.014172 -0.071028
2994 -0.070999 0.24331 -0.17804 -0.18339 -0.21898 0.034831 -0.070442 -0.040479 -0.084399
2995 -0.083613 0.2812 -0.18182 -0.19982 -0.18987 0.049277 -0.041354 -0.029009 -0.095119
2996 -0.086873 0.26115 -0.17455 -0.18616 -0.19674 0.043603 -0.051656 -0.019147 -0.077425
2997 -0.036662 0.2496 -0.17571 -0.19243 -0.1903 0.062525 -0.036366 -0.050582 -0.092903
2998 -0.092831 0.2317 -0.18365 -0.20019 -0.19588 0.028883 -0.048729 -0.045527 -0.12783
2999 -0.085634 0.18574 -0.17211 -0.18504 -0.19781 0.004046 -0.052552 -0.04636 -0.069016
3000 -0.071071 0.19312 -0.1672 -0.18433 -0.1947 0.038608 -0.03149 -0.016455 -0.096401
3001 -0.098414 0.13092 -0.16902 -0.21832 -0.26367 -0.0026457 -0.06266 -0.037859 -0.09971
3002 -0.085225 0.1539 -0.17091 -0.19192 -0.221 0.0050231 -0.020531 -0.045313 -0.12187
3003 -0.12993 0.12484 -0.17649 -0.22218 -0.22289 -0.020592 -0.058728 -0.059136 -0.089321
3004 -0.10825 0.1442 -0.1952 -0.20501 -0.20855 0.044846 -0.030938 -0.041759 -0.091709
3005 -0.11327 0.13838 -0.19226 -0.22324 -0.22766 0.056377 -0.052724 -0.057937 -0.098524
3006 -0.14701 0.13933 -0.20298 -0.23454 -0.22466 0.08671 -0.042788 -0.054976 -0.13383
3007 -0.080092 0.2159 -0.15312 -0.20241 -0.19347 0.10067 0.024021 -0.04484 -0.08935
3008 -0.085061 0.24853 -0.17296 -0.18117 -0.21858 0.085584 0.0035863 -0.026512 -0.085272
3009 -0.043518 0.31048 -0.15873 -0.14727 -0.16267 0.068155 0.024477 -0.048204 -0.096343
3010 -0.091575 0.25639 -0.17084 -0.1931 -0.18906 0.014173 -0.019897 -0.053265 -0.087365
3011 -0.1008 0.24425 -0.16955 -0.1754 -0.17438 0.0059067 -0.0093791 -0.049538 -0.12029
3012 -0.1006 0.23119 -0.17636 -0.18145 -0.18653 0.030137 0.003898 -0.063044 -0.13562
3013 -0.1187 0.21425 -0.19473 -0.19226 -0.17122 -0.017539 -0.038667 -0.074883 -0.15487
3014 -0.092228 0.17397 -0.17845 -0.18851 -0.17926 0.0012711 -0.02502 -0.065074 -0.1533
3015 -0.093082 0.16119 -0.17992 -0.19407 -0.24475 -0.016998 -0.031231 -0.072061 -0.13233
3016 -0.089154 0.14727 -0.17275 -0.12241 -0.2175 -0.018447 0.012423 -0.062123 -0.1371
3017 -0.10863 0.12544 -0.16758 -0.038046 -0.21085 -0.0020859 -0.010979 -0.071184 -0.13765
3018 -0.1284 0.080557 -0.21924 -0.018417 -0.2297 -0.062069 -0.056721 -0.079997 -0.14536
3019 -0.15179 0.068798 -0.20507 0.025181 -0.22805 -0.032926 -0.038949 -0.074041 -0.18453
3020 -0.13285 0.10184 -0.19151 0.039594 -0.23109 -0.03356 -0.046441 -0.073679 -0.11348
3021 -0.11679 0.082051 -0.1956 0.0010429 -0.2098 -0.048425 -0.030399 -0.068634 -0.12087
3022 -0.13275 0.08837 -0.17176 -0.025977 -0.18166 0.010989 0.0033226 -0.066789 -0.12872
3023 -0.12116 0.095363 -0.18863 -0.10474 -0.24148 -0.063266 -0.011808 -0.095697 -0.11548
3024 -0.12436 0.13896 -0.20544 -0.087807 -0.17408 -0.021119 0.028466 -0.046024 -0.13512
3025 -0.1073 0.15602 -0.18854 -0.11981 -0.20198 -0.019829 0.025013 -0.077406 -0.096595
3026 -0.16052 0.19061 -0.15569 -0.12129 -0.18489 -0.056126 0.0178 -0.064028 -0.13113
3027 -0.12326 0.22922 -0.16179 -0.09049 -0.17428 -0.020732 0.033957 -0.068996 -0.13507
3028 -0.14086 0.2082 -0.19943 -0.14526 -0.1769 -0.066662 0.052183 -0.091844 -0.12955
3029 -0.13672 0.1929 -0.1961 -0.13432 -0.19093 -0.038782 0.027737 -0.084616 -0.13494
3030 -0.12961 0.14535 -0.20376 -0.14252 -0.24325 -0.085456 0.010593 -0.088955 -0.13734
3031 -0.15307 0.11161 -0.20004 -0.14598 -0.22608 -0.10825 0.0095459 -0.075967 -0.15082
3032 -0.12356 0.12418 -0.15844 -0.076073 -0.17939 -0.058061 0.032021 -0.06956 -0.16547
3033 -0.14887 0.11914 -0.1852 -0.024731 -0.24257 -0.083671 0.016232 -0.080563 -0.13026
3034 -0.13661 0.078854 -0.20632 0.093279 -0.20274 -0.090393 0.058223 -0.083242 -0.095097
3035 -0.12963 0.079749 -0.20079 0.087887 -0.27071 -0.062962 0.03567 -0.075844 -0.12981
3036 -0.15273 0.083279 -0.1944 0.11261 -0.20679 -0.097518 -0.006288 -0.094626 -0.16633
3037 -0.11715 0.10318 -0.17313 0.13874 -0.20594 -0.07924 0.038448 -0.087214 -0.13489
3038 -0.12499 0.054287 -0.19513 0.087825 -0.19749 -0.12167 0.0096765 -0.099563 -0.13798
3039 -0.15615 0.068671 -0.16473 0.11083 -0.23112 -0.078973 0.013491 -0.084126 -0.1478
3040 -0.13434 0.049827 -0.18339 0.040046 -0.20455 -0.097372 -0.022585 -0.085108 -0.13362
3041 -0.13922 0.074931 -0.18179 0.02841 -0.19027 -0.095903 -0.0061012 -0.075854 -0.16526
3042 -0.14154 0.040474 -0.19213 -0.026216 -0.2253 -0.098512 -0.00048606 -0.10774 -0.17992
3043 -0.17738 0.013735 -0.18848 -0.028789 -0.20184 -0.10793 -0.030927 -0.11067 -0.19064
3044 -0.15548 0.029603 -0.18859 -0.031296 -0.2503 -0.12518 -0.031547 -0.089659 -0.188
3045 -0.084841 0.048262 -0.15991 0.012411 -0.20752 -0.091485 -0.012554 -0.089333 -0.15244
3046 -0.030401 0.052759 -0.17875 0.019211 -0.21271 -0.086125 0.0005762 -0.090174 -0.14664
3047 0.030768 0.0347 -0.14948 0.15275 -0.20213 -0.10561 0.0082608 -0.10613 -0.15246
3048 0.023794 0.0088835 -0.16274 0.16522 -0.2397 -0.12452 0.037638 -0.098768 -0.17926
3049 -0.0027179 0.012925 -0.17139 0.17896 -0.22904 -0.1244 0.034724 -0.10496 -0.13137
3050 -0.027139 0.020036 -0.1485 0.20943 -0.20479 -0.11438 0.087233 -0.11688 -0.16233
3051 -0.082055 0.0070128 -0.17145 0.18838 -0.22988 -0.11524 0.071523 -0.093211 -0.18065
3052 -0.08713 0.0092721 -0.16333 0.19164 -0.2133 -0.10209 0.10624 -0.091567 -0.16364
3053 -0.10604 -0.010525 -0.17721 0.11658 -0.20077 -0.11839 0.050239 -0.11429 -0.1697
3054 -0.10994 0.0094772 -0.18071 0.073716 -0.23011 -0.14057 0.082448 -0.13842 -0.17904
3055 -0.1534 -0.041532 -0.17274 0.020339 -0.22752 -0.16484 0.023331 -0.12785 -0.19703
3056 -0.10262 0.0003831 -0.17605 0.016753 -0.21964 -0.12723 0.028568 -0.1107 -0.17031
3057 -0.098013 -0.0071661 -0.1471 0.045269 -0.19059 -0.10731 0.02587 -0.098311 -0.12981
3058 -0.12874 -0.037859 -0.14635 0.020375 -0.21566 -0.11932 -0.012855 -0.10983 -0.17245
3059 -0.090073 0.010942 -0.11258 0.051131 -0.2005 -0.1113 0.022167 -0.10792 -0.17068
3060 -0.0988 -0.019804 -0.12745 0.053267 -0.19639 -0.13252 -0.00923 -0.11583 -0.13654
3061 -0.10981 -0.019846 -0.1483 0.20651 -0.18265 -0.12897 -0.024471 -0.11797 -0.19079
3062 -0.13748 -0.039679 -0.16372 0.20863 -0.215 -0.15323 -0.0097875 -0.12283 -0.20401
3063 -0.14164 -0.050655 -0.14429 0.27353 -0.1752 -0.13496 -0.029291 -0.099889 -0.15219
3064 -0.13189 -0.042872 -0.15753 0.26687 -0.19678 -0.10868 0.0061275 -0.1147 -0.18136
3065 -0.13599 -0.029078 -0.16489 0.24227 -0.18738 -0.14459 -0.034675 -0.10662 -0.18311
3066 -0.13637 -0.029229 -0.13693 0.21151 -0.22313 -0.1471 -0.0309 -0.099107 -0.15713
3067 -0.11461 -0.030841 -0.12197 0.21978 -0.15908 -0.14601 -0.0073187 -0.11425 -0.16538
3068 -0.14664 -0.04683 -0.086605 0.16899 -0.20186 -0.12989 -0.016404 -0.11914 -0.17457
3069 -0.10091 -0.041301 0.0084653 0.12259 -0.17514 -0.15646 0.003007 -0.11206 -0.14714
3070 -0.1089 -0.056477 0.023678 0.11593 -0.18509 -0.16763 -0.026684 -0.10618 -0.15061
3071 -0.13772 -0.063009 0.0244 0.11519 -0.23104 -0.16382 -0.044411 -0.10963 -0.16816
3072 -0.10795 -0.036449 0.079234 0.18715 -0.20836 -0.15042 0.0033481 -0.10862 -0.17346
3073 -0.12382 -0.061181 0.0018403 0.27701 -0.21322 -0.1522 -0.05244 -0.10818 -0.16586
3074 -0.14913 -0.054181 -0.064251 0.33011 -0.20711 -0.16146 -0.042427 -0.10766 -0.14266
3075 -0.13638 -0.079542 -0.096379 0.29646 -0.19316 -0.14574 -0.050538 -0.1125 -0.17203
3076 -0.12837 -0.07141 -0.079003 0.27605 -0.1238 -0.15014 -0.048902 -0.11268 -0.158
3077 -0.15263 -0.078806 -0.11518 0.2504 -0.04159 -0.16563 -0.066457 -0.11086 -0.19379
3078 -0.15104 -0.088544 -0.10068 0.20207 -0.058965 -0.17325 -0.034769 -0.12726 -0.20331
3079 -0.16498 -0.098693 -0.087242 0.11958 -0.087336 -0.19114 -0.049596 -0.12583 -0.15825
3080 -0.15159 -0.096158 -0.089087 0.10326 -0.087745 -0.17328 -0.057294 -0.11349 -0.16958
3081 -0.13591 -0.06583 -0.085247 0.13561 -0.097372 -0.14574 -0.050844 -0.10172 -0.12997
3082 -0.14783 -0.076391 -0.079124 0.075286 -0.17029 -0.17682 -0.06968 -0.14065 -0.14352
3083 -0.13514 -0.076679 -0.046915 0.12496 -0.088883 -0.12287 -0.044192 -0.092502 -0.10658
3084 -0.13086 -0.090485 0.01612 0.11168 -0.11007 -0.15864 -0.05891 -0.12569 -0.1692
3085 -0.13359 -0.079502 0.065867 0.25836 -0.15542 -0.15188 -0.06698 -0.12498 -0.15748
3086 -0.15224 -0.090511 0.050629 0.31757 -0.14306 -0.182 -0.064312 -0.11882 -0.17898
3087 -0.1056 -0.05113 0.10993 0.33491 -0.14333 -0.14175 -0.0048449 -0.10368 -0.14659
3088 -0.13614 -0.077456 0.14405 0.33213 -0.12008 -0.13679 -0.0718 -0.10783 -0.18769
3089 -0.1591 -0.10777 0.13595 0.27875 -0.18013 -0.19131 -0.096926 -0.15057 -0.17041
3090 -0.13213 -0.088679 0.13495 0.2177 -0.18415 -0.17714 -0.068215 -0.1393 -0.17467
3091 -0.10306 -0.088507 0.17301 0.20866 -0.15896 -0.14514 -0.027195 -0.12831 -0.16888
3092 -0.11737 -0.08743 0.14447 0.15235 -0.12613 -0.13495 -0.0775 -0.10922 -0.1726
3093 -0.05619 -0.082908 0.11819 0.10791 -0.14902 -0.15927 -0.04488 -0.094745 -0.1508
3094 -0.088562 -0.10854 0.11726 0.12014 -0.12957 -0.14962 -0.0574 -0.11571 -0.15538
3095 -0.10119 -0.10404 0.13783 0.10595 -0.13606 -0.14654 -0.067721 -0.11089 -0.12061
3096 -0.10392 -0.060356 0.1879 0.11669 -0.042815 -0.15415 -0.063777 -0.10311 -0.14568
3097 -0.096828 -0.076114 0.2708 0.12235 0.051114 -0.14187 -0.071892 -0.10465 -0.099834
3098 -0.14249 -0.10407 0.24608 0.16544 0.041313 -0.17264 -0.065393 -0.12611 -0.14381
3099 -0.12421 -0.079198 0.23328 0.305 0.078328 -0.14839 -0.086186 -0.10132 -0.12656
3100 -0.13644 -0.10189 0.15676 0.31111 0.012157 -0.16113 -0.071775 -0.11746 -0.12401
3101 -0.16144 -0.09714 0.11501 0.32139 -0.042145 -0.15171 -0.09798 -0.11622 -0.12489
3102 -0.14105 -0.11996 0.069197 0.21919 -0.086374 -0.19903 -0.094491 -0.10343 -0.16416
3103 -0.12934 -0.11681 0.052922 0.18597 -0.079349 -0.18022 -0.095277 -0.10796 -0.17858
3104 -0.13697 -0.12491 0.060325 0.12712 -0.096206 -0.1669 -0.075444 -0.12684 -0.15939
3105 -0.14611 -0.096512 0.053198 0.1031 -0.12638 -0.18403 -0.080895 -0.12177 -0.14335
3106 -0.14283 -0.10661 0.054955 0.10449 -0.10486 -0.1666 -0.080003 -0.13715 -0.16201
3107 -0.1403 -0.11926 -0.0035894 0.060862 -0.12574 -0.19405 -0.10723 -0.13369 -0.1593
3108 -0.12413 -0.080355 0.030069 0.092715 -0.12996 -0.16874 -0.087787 -0.12016 -0.11579
3109 -0.1347 -0.12271 0.049182 0.078959 -0.15052 -0.15477 -0.11856 -0.12522 -0.17058
3110 -0.12654 -0.12113 0.065648 0.0923 -0.068995 -0.17635 -0.083658 -0.10795 -0.14393
3111 -0.18461 -0.14887 0.04455 0.059742 -0.11605 -0.2126 -0.114 -0.15593 -0.16671
3112 -0.18491 -0.15749 0.032195 0.037155 -0.066318 -0.19834 -0.13089 -0.15492 -0.13041
3113 -0.16006 -0.12013 0.057234 0.069719 0.039849 -0.16483 -0.11604 -0.11428 -0.10722
3114 -0.17321 -0.15753 0.034185 0.033953 0.035176 -0.19974 -0.11729 -0.14944 -0.14443
3115 -0.15277 -0.13746 0.059769 0.044104 0.018076 -0.19638 -0.094122 -0.14692 -0.15157
3116 -0.17282 -0.15344 0.012733 0.0086034 0.0060641 -0.22054 -0.13923 -0.14138 -0.16098
3117 -0.16062 -0.15312 0.022651 0.016402 0.025699 -0.20427 -0.083266 -0.13498 -0.15984
3118 -0.14704 -0.15306 0.016168 0.0026906 -0.01666 -0.19126 -0.10936 -0.1308 -0.15247
3119 -0.11849 -0.11304 -0.00025875 0.049122 -0.044939 -0.18184 -0.10725 -0.14576 -0.13521
3120 -0.14808 -0.1343 -0.0084886 0.043602 -0.064712 -0.17091 -0.11395 -0.11748 -0.13843
3121 -0.11882 -0.15723 -0.018411 -0.0063452 -0.090259 -0.209 -0.096429 -0.13461 -0.12892
3122 -0.097914 -0.13631 -0.022081 0.019602 -0.054285 -0.17146 -0.085101 -0.15312 -0.10858
3123 -0.018529 -0.10812 0.001832 0.012873 -0.050315 -0.14899 -0.0064535 -0.1031 -0.084293
3124 -0.13161 -0.1531 -0.038814 -0.0043262 -0.077502 -0.18184 -0.085397 -0.13169 -0.13442
3125 -0.14008 -0.1773 -0.023703 -0.0070525 -0.071158 -0.19207 -0.078667 -0.11809 -0.13373
3126 -0.1254 -0.15825 -0.030677 -0.010224 -0.041304 -0.19953 -0.038509 -0.12893 -0.15133
3127 -0.15903 -0.18284 -0.065048 -0.036666 0.049156 -0.2017 -0.06356 -0.17487 -0.17822
3128 -0.15727 -0.15991 -0.022595 0.0046773 0.11564 -0.17136 -0.0491 -0.129 -0.11569
3129 -0.16266 -0.1572 -0.030628 -0.031938 0.15679 -0.1918 -0.043934 -0.1383 -0.17282
3130 -0.17817 -0.1975 -0.070061 -0.059305 0.099265 -0.20944 -0.075624 -0.15802 -0.17448
3131 -0.12171 -0.12517 -0.054418 -0.00023812 0.15629 -0.16168 -0.018837 -0.13443 -0.1403
3132 -0.12966 -0.13705 -0.050165 -0.046997 0.084722 -0.18195 -0.01807 -0.15049 -0.13861
3133 -0.15804 -0.14546 -0.051554 -0.030328 0.11201 -0.1603 -0.034225 -0.14856 -0.13822
3134 -0.12549 -0.13285 -0.04931 -0.029976 0.070192 -0.15541 0.00097275 -0.14634 -0.10249
3135 -0.11788 -0.14171 -0.060758 -0.049291 -0.0075994 -0.16259 -0.017642 -0.14017 -0.098111
3136 -0.12114 -0.14349 -0.028456 -0.044225 0.035257 -0.13341 0.0079034 -0.13325 -0.066712
3137 -0.16603 -0.19617 -0.079478 -0.082245 -0.018226 -0.14411 -0.025814 -0.129 -0.11035
3138 -0.17339 -0.1682 -0.03508 -0.052009 0.074093 -0.098729 -0.01685 -0.12558 -0.0848
3139 -0.12153 -0.13328 -0.052669 -0.03936 0.11537 -0.019035 0.010344 -0.14026 -0.10949
3140 -0.14159 -0.1615 -0.071824 -0.071383 0.16314 -0.062997 -0.0098824 -0.13434 -0.12986
3141 -0.17477 -0.17866 -0.082487 -0.064522 0.16813 -0.10892 -0.014204 -0.1427 -0.13073
3142 -0.11747 -0.15124 -0.080515 -0.077695 0.17733 -0.14805 0.029196 -0.1349 -0.11863
3143 -0.12683 -0.13471 -0.03785 -0.055148 0.14056 -0.14982 0.017312 -0.13088 -0.1318
3144 -0.13279 -0.14419 -0.06842 -0.054221 0.11095 -0.14433 0.0060012 -0.1256 -0.15506
3145 -0.10891 -0.14274 -0.051358 -0.046787 0.12959 -0.11797 0.029369 -0.12509 -0.13978
3146 -0.12038 -0.16603 -0.067483 -0.074856 0.06953 -0.13738 0.025036 -0.14466 -0.087458
3147 -0.15739 -0.17006 -0.087606 -0.084472 0.050934 -0.15967 -0.01041 -0.1264 -0.069214
3148 -0.18369 -0.19937 -0.11554 -0.11788 0.0023162 -0.19376 -0.025418 -0.16288 -0.12337
3149 -0.14306 -0.17941 -0.087678 -0.057428 0.066906 -0.12935 0.034589 -0.096492 -0.033576
3150 -0.14243 -0.15736 -0.078716 -0.081242 -0.011179 -0.14194 0.01611 -0.10715 -0.042237
3151 -0.13082 -0.15815 -0.083771 -0.097697 0.021041 -0.087274 0.017306 -0.11653 -0.057005
3152 -0.15983 -0.18328 -0.14048 -0.1118 -0.0032384 -0.039814 -0.015484 -0.12611 -0.095329
3153 -0.14389 -0.1423 -0.076026 -0.082032 -0.022976 -0.024107 0.033268 -0.11197 -0.049862
3154 -0.12651 -0.13872 -0.086902 -0.069436 0.056264 -0.015641 0.014831 -0.095935 -0.062619
3155 -0.14029 -0.17319 -0.080652 -0.10719 0.11444 -0.083456 -0.010253 -0.13355 -0.095237
3156 -0.18793 -0.19027 -0.096937 -0.1301 0.17865 -0.10601 -0.019228 -0.13036 -0.12661
3157 -0.17228 -0.17152 -0.10882 -0.12262 0.20968 -0.11845 -0.020069 -0.14089 -0.1427
3158 -0.13803 -0.1842 -0.088601 -0.12118 0.21553 -0.11958 0.037223 -0.10848 -0.10286
3159 -0.15029 -0.16705 -0.11987 -0.10519 0.17335 -0.11205 -0.003931 -0.114 -0.1222
3160 -0.15698 -0.18126 -0.098749 -0.11688 0.15959 -0.10042 0.0068358 -0.11252 -0.079518
3161 -0.13024 -0.19268 -0.11865 -0.12424 0.12732 -0.11019 0.0025722 -0.10796 -0.10161
3162 -0.1334 -0.18049 -0.11652 -0.11797 0.078952 -0.070753 -0.016026 -0.088278 -0.024924
3163 -0.1512 -0.16466 -0.11572 -0.10903 0.10231 0.027325 -0.0022479 -0.086955 0.0017884
3164 -0.13756 -0.17682 -0.13536 -0.1362 0.045831 0.015059 0.002506 -0.090922 0.013718
3165 -0.16406 -0.18357 -0.12911 -0.11887 0.049793 0.033344 -0.02386 -0.10557 -0.041208
3166 -0.13054 -0.17407 -0.1241 -0.10729 0.017816 0.026831 -0.013525 -0.11007 0.024881
3167 -0.022733 -0.1907 -0.13573 -0.13265 -0.020266 0.04198 -0.027662 -0.091611 -0.037975
3168 0.0317 -0.19261 -0.14903 -0.15947 -0.021938 0.0021639 -0.031912 -0.10154 -0.069746
3169 0.096011 -0.15414 -0.11327 -0.11071 0.017018 0.06152 -0.031302 -0.086156 -0.063843
3170 0.089225 -0.17556 -0.14343 -0.12573 0.031952 0.086467 -0.049793 -0.091976 -0.069923
3171 0.090651 -0.18923 -0.14794 -0.14015 -0.029181 0.052557 -0.061758 -0.091333 -0.071068
3172 0.10781 -0.15488 -0.1194 -0.13171 -0.027162 0.054403 -0.050744 -0.088178 -0.037943
3173 0.1111 -0.17579 -0.1307 -0.1289 0.030279 0.10522 -0.023253 -0.084817 -0.053912
3174 0.065143 -0.15325 -0.12605 -0.12178 -0.0061274 0.12574 -0.03915 -0.075583 -0.045773
3175 0.020264 -0.17251 -0.14021 -0.12211 -0.030582 0.12099 -0.044239 -0.075338 0.016983
3176 -0.0054873 -0.15442 -0.13857 -0.11616 0.039367 0.12938 -0.030022 -0.069673 0.0642
3177 0.031985 -0.14738 -0.12082 -0.11504 0.0085026 0.12982 -0.027279 -0.087215 0.069883
3178 -0.001451 -0.18982 -0.16226 -0.19829 -0.086634 0.076233 -0.077114 -0.076983 0.040246
3179 0.12067 -0.14896 -0.12321 -0.12074 -0.015674 0.059124 -0.022227 -0.087592 0.037057
3180 0.15711 -0.17412 -0.11721 -0.11743 0.012558 0.051081 -0.074365 -0.053091 0.053593
3181 0.19993 -0.15516 -0.13024 -0.15266 0.037248 0.057253 -0.04121 -0.061934 0.050087
3182 0.196 -0.18026 -0.14111 -0.15267 0.11836 -0.024113 -0.045839 -0.081843 -0.027185
3183 0.12649 -0.17362 -0.14926 -0.1491 0.11459 0.0042384 -0.085828 -0.068673 -0.012933
3184 0.14801 -0.16233 -0.15543 -0.15716 0.13837 0.0072732 -0.050003 -0.062756 -0.0075613
3185 0.12939 -0.18486 -0.15562 -0.13106 0.16759 0.079472 -0.069191 -0.018011 0.062707
3186 0.10173 -0.19317 -0.1602 -0.17696 0.078197 0.07578 -0.094325 -0.065847 0.027722
3187 0.12761 -0.19128 -0.15115 -0.1491 0.013383 0.13031 -0.05922 -0.064046 0.097069
3188 0.11931 -0.18471 -0.15719 -0.17169 0.0030332 0.14681 -0.082711 -0.065571 0.055047
3189 0.14815 -0.16049 -0.13965 -0.15296 -0.015774 0.15917 -0.068008 -0.060099 0.13217
3190 0.17371 -0.201 -0.17717 -0.16743 -0.040286 0.1043 -0.094633 -0.086254 0.1076
3191 0.13257 -0.20469 -0.18081 -0.17062 -0.048105 0.032256 -0.11527 -0.090238 0.076815
3192 0.21913 -0.16576 -0.12413 -0.15434 -0.049183 0.041629 -0.098876 -0.052039 0.014174
3193 0.15993 -0.19328 -0.17702 -0.16356 -0.025096 0.0093147 -0.086995 -0.063455 0.035471
3194 0.12382 -0.16919 -0.16167 -0.15394 -0.039744 -0.025209 -0.088055 -0.07113 0.07454
3195 0.13172 -0.17525 -0.15968 -0.15513 -0.043647 -0.012585 -0.0933 -0.036415 0.066825
3196 0.078045 -0.21382 -0.16494 -0.18374 -0.078316 0.0045633 -0.11158 -0.048566 0.083451
3197 0.065991 -0.17704 -0.17699 -0.21586 -0.12123 -0.061896 -0.10778 -0.05828 0.036957
3198 0.1582 -0.15383 -0.12952 -0.14538 -0.017591 0.01766 -0.06317 -0.040885 0.13893
3199 0.11013 -0.17393 -0.16167 -0.16693 -0.068488 0.0056953 -0.11608 -0.02828 0.077191
3200 0.20135 -0.17984 -0.1676 -0.15736 -0.058602 0.026972 -0.095032 -0.051154 0.067933
3201 0.2143 -0.15832 -0.14822 -0.15973 -0.052442 0.03243 -0.063304 -0.03984 0.0588
3202 0.21786 -0.19767 -0.17071 -0.1958 -0.12736 -0.017617 -0.093676 -0.059988 0.094089
3203 0.20749 -0.17588 -0.17272 -0.16483 -0.067816 0.0044603 -0.097018 -0.037534 0.074365
3204 0.15665 -0.17511 -0.15101 -0.19418 -0.064916 0.038422 -0.082299 -0.037852 0.040255
3205 0.11265 -0.18583 -0.17685 -0.15797 -0.088821 0.083576 -0.095051 -0.022464 0.061253
3206 0.075137 -0.20821 -0.16701 -0.20295 -0.078494 0.11905 -0.11863 -0.030578 0.081919
3207 0.085519 -0.16671 -0.17046 -0.18118 -0.068343 0.089096 -0.079328 -0.012158 0.090057
3208 0.068793 -0.19143 -0.1751 -0.2007 -0.14011 0.071876 -0.12406 -0.033717 0.083556
3209 0.023541 -0.18714 -0.17596 -0.17425 -0.087258 0.025036 -0.1315 -0.055036 0.079208
3210 0.063557 -0.17926 -0.16622 -0.18257 -0.12021 -0.01038 -0.094627 -0.035512 0.10075
3211 0.011682 -0.20454 -0.21264 -0.20522 -0.13897 -0.03091 -0.14224 -0.046908 0.10224
3212 0.083692 -0.20248 -0.18416 -0.21502 -0.10931 -0.048289 -0.093858 -0.072247 0.056192
3213 0.13754 -0.19798 -0.17655 -0.19523 -0.12598 -0.057966 -0.10991 -0.074423 0.0091856
3214 0.19007 -0.19476 -0.19222 -0.18742 -0.13505 -0.054385 -0.1405 -0.062671 0.031606
3215 0.25253 -0.18581 -0.16723 -0.198 -0.11635 -0.060075 -0.11153 -0.039336 0.056068
3216 0.18667 -0.19477 -0.17378 -0.17711 -0.079277 -0.00046378 -0.12042 -0.064854 -0.019859
3217 0.03923 -0.21859 -0.20152 -0.23113 -0.14613 -0.04335 -0.1662 -0.10561 -0.011004
3218 0.039349 -0.21081 -0.17998 -0.18766 -0.089706 -0.043607 -0.14699 -0.063113 0.067909
3219 0.051685 -0.20978 -0.19167 -0.20335 -0.15015 -0.046886 -0.1457 -0.089129 0.052951
3220 0.055132 -0.16613 -0.19794 -0.17573 -0.10248 -0.039398 -0.12166 -0.067114 0.085304
3221 0.055578 -0.17602 -0.16217 -0.17455 -0.15808 -0.030201 -0.12172 -0.037612 0.045602
3222 -0.020381 -0.20342 -0.18084 -0.19234 -0.12878 -0.047851 -0.15851 -0.096653 -0.0021453
3223 0.015599 -0.17115 -0.16645 -0.22287 -0.17012 -0.060401 -0.12832 -0.087507 0.022599
3224 0.039344 -0.1506 -0.16547 -0.19291 -0.16913 -0.059033 -0.11894 -0.04347 -0.0030989
3225 0.023045 -0.15631 -0.19372 -0.22572 -0.16781 -0.071699 -0.14625 -0.062406 0.013205
3226 0.0082378 -0.15133 -0.203 -0.21373 -0.21136 -0.11417 -0.15141 -0.044207 -0.0073214
3227 0.0009916 -0.13307 -0.18169 -0.18878 -0.15692 -0.033163 -0.12672 -0.037823 -0.018305
3228 -0.0012642 -0.11859 -0.19611 -0.19866 -0.15988 -0.073406 -0.11786 -0.0179 -0.027145
3229 -0.0095856 -0.11946 -0.18443 -0.1961 -0.15674 -0.07327 -0.13053 0.029709 -0.023804
3230 0.014176 -0.14508 -0.17835 -0.20157 -0.1643 -0.089364 -0.10893 0.017891 -0.068973
3231 -0.02955 -0.14886 -0.18879 -0.23145 -0.14577 -0.10325 -0.14802 0.009758 -0.004812
3232 -0.0093969 -0.11403 -0.17117 -0.19921 -0.18399 -0.093676 -0.10868 -0.0088964 -0.031722
3233 0.019806 -0.13447 -0.19323 -0.23039 -0.19666 -0.1023 -0.085004 -0.0002118 0.01671
3234 -0.0069332 -0.1341 -0.18927 -0.20525 -0.17401 -0.070294 -0.10451 -0.034257 -0.09338
3235 -0.030693 -0.11699 -0.18834 -0.19828 -0.16041 -0.094018 -0.1029 -0.044496 -0.054787
3236 -0.045279 -0.13337 -0.18224 -0.22046 -0.17402 -0.091093 -0.13259 -0.046345 -0.050383
3237 -0.017568 -0.085947 -0.19518 -0.18635 -0.11913 -0.07024 -0.086203 -0.0288 -0.029438
3238 -0.044509 -0.1093 -0.17889 -0.21077 -0.18271 -0.084279 -0.097855 -0.056191 -0.061562
3239 -0.070117 -0.14412 -0.19087 -0.21896 -0.2103 -0.097917 -0.075288 -0.034425 -0.022008
3240 -0.050261 -0.11893 -0.17219 -0.21195 -0.14631 -0.081616 -0.036974 -0.044665 -0.029443
3241 -0.070633 -0.12607 -0.18624 -0.19917 -0.17856 -0.11886 -0.037768 -0.062406 -0.068226
3242 -0.086699 -0.11446 -0.197 -0.22041 -0.19026 -0.13443 -0.035188 -0.055681 -0.033692
3243 -0.064355 -0.12413 -0.17331 -0.22332 -0.20822 -0.10358 -0.031948 -0.050656 -0.093538
3244 -0.074804 -0.12106 -0.20733 -0.21936 -0.20176 -0.14298 -0.056064 -0.038432 -0.086803
3245 -0.074568 -0.10333 -0.21327 -0.20152 -0.23334 -0.11607 -0.030091 0.0001444 -0.056173
3246 -0.053754 -0.10107 -0.17453 -0.20525 -0.20057 -0.11769 -0.022928 0.020026 -0.037305
3247 -0.0676 -0.11245 -0.17707 -0.19903 -0.18353 -0.12762 0.013995 0.036461 -0.025031
3248 -0.075872 -0.12404 -0.20466 -0.19431 -0.17991 -0.10956 -0.030915 0.022822 -0.012552
3249 -0.069344 -0.10013 -0.16742 -0.19842 -0.18938 -0.089424 0.0030727 -0.0075199 -0.088386
3250 -0.065636 -0.097424 -0.19147 -0.19737 -0.20183 -0.11962 0.020836 -0.0017455 -0.054592
3251 -0.064365 -0.11979 -0.19556 -0.21107 -0.17718 -0.12756 0.010049 -0.049941 -0.087305
3252 -0.12221 -0.11731 -0.20272 -0.22439 -0.23724 -0.13434 -0.042237 -0.067926 -0.089354
3253 -0.036554 -0.062325 -0.19207 -0.18234 -0.15089 -0.12086 0.036713 -0.040242 -0.080523
3254 -0.073655 -0.067765 -0.18511 -0.182 -0.21282 -0.1205 0.042226 -0.023646 -0.096821
3255 -0.086733 -0.071714 -0.18475 -0.20475 -0.1906 -0.14855 -0.0099827 -0.015495 -0.10562
3256 -0.10832 -0.093713 -0.18321 -0.20918 -0.1923 -0.12799 0.00024405 -0.0083307 -0.06693
3257 -0.10874 -0.082603 -0.20925 -0.23707 -0.20617 -0.16932 -0.020618 -0.047103 -0.097614
3258 -0.12172 -0.086789 -0.18607 -0.22419 -0.23637 -0.16667 -0.0046644 -0.063351 -0.099118
3259 -0.12789 -0.096078 -0.20035 -0.22698 -0.1677 -0.16148 -0.0069402 -0.031791 -0.099883
3260 -0.063361 -0.070374 -0.18202 -0.21827 -0.18569 -0.12141 0.042358 0.01425 -0.054431
3261 -0.098063 -0.10435 -0.19218 -0.21186 -0.17472 -0.13531 0.011365 0.02457 -0.056788
3262 -0.11305 -0.10931 -0.18301 -0.1988 -0.21969 -0.1459 0.014084 0.029713 -0.076596
3263 -0.105 -0.10436 -0.16222 -0.21393 -0.2305 -0.12625 -0.0059489 0.028485 -0.08321
3264 -0.091575 -0.11339 -0.17632 -0.20471 -0.17876 -0.11326 0.064804 0.024283 -0.092141
3265 -0.13051 -0.13102 -0.18752 -0.20857 -0.19431 -0.16657 -0.018767 0.011463 -0.093203
3266 -0.11258 -0.14234 -0.18035 -0.2249 -0.21938 -0.16998 -0.0038523 0.024745 -0.061517
3267 -0.10607 -0.1109 -0.16623 -0.22284 -0.21227 -0.16833 0.024881 -0.010273 -0.064639
3268 -0.08638 -0.10821 -0.17215 -0.17331 -0.16442 -0.14384 0.032045 -0.0058514 -0.11225
3269 -0.11613 -0.13399 -0.20705 -0.22489 -0.17955 -0.14595 0.01334 -0.049143 -0.12449
3270 -0.089268 -0.092376 -0.17314 -0.21883 -0.18795 -0.15627 0.017107 -0.049935 -0.097169
3271 -0.1138 -0.12284 -0.19436 -0.22568 -0.16876 -0.13818 -0.00333 -0.033403 -0.096839
3272 -0.1311 -0.12469 -0.21029 -0.20989 -0.18255 -0.13897 -0.036109 -0.027357 -0.089416
3273 -0.13773 -0.13399 -0.19223 -0.20653 -0.19778 -0.1587 -0.035301 -0.056851 -0.14505
3274 -0.12963 -0.12257 -0.1733 -0.23482 -0.22369 -0.17463 -0.040729 -0.026406 -0.13666
3275 -0.13828 -0.1359 -0.16896 -0.19936 -0.20055 -0.14444 -0.025417 -0.047671 -0.13032
3276 -0.13953 -0.15772 -0.19551 -0.20654 -0.23729 -0.17529 -0.04198 -0.045896 -0.087552
3277 -0.11618 -0.12131 -0.18085 -0.20689 -0.18865 -0.16804 -0.013367 -0.04827 -0.080251
3278 -0.15393 -0.1399 -0.20445 -0.22532 -0.21791 -0.19202 -0.07502 -0.075837 -0.094112
3279 -0.10961 -0.11369 -0.19355 -0.20538 -0.19948 -0.17417 -0.028791 -0.040461 -0.091008
3280 -0.12739 -0.12824 -0.17583 -0.18141 -0.22482 -0.16111 -0.060268 -0.041194 -0.090832
3281 -0.11965 -0.12614 -0.18127 -0.19492 -0.21707 -0.13449 -0.040051 -0.052662 -0.12832
3282 -0.14535 -0.1327 -0.19011 -0.21416 -0.19654 -0.16063 -0.071694 -0.064652 -0.14548
3283 -0.13729 -0.14128 -0.18217 -0.20846 -0.18082 -0.17711 -0.053871 -0.066993 -0.11903
3284 -0.15523 -0.15014 -0.1869 -0.2282 -0.23869 -0.21127 -0.088568 -0.053249 -0.12132
3285 -0.1226 -0.14741 -0.19009 -0.22623 -0.21067 -0.1731 -0.056534 -0.051301 -0.12417
3286 -0.1652 -0.16029 -0.19639 -0.22712 -0.20668 -0.16958 -0.095844 -0.061486 -0.15032
3287 -0.099965 -0.11497 -0.17614 -0.19952 -0.19994 -0.16994 -0.051359 -0.052945 -0.13602
3288 -0.1408 -0.13169 -0.14357 -0.22951 -0.2096 -0.18981 -0.049136 -0.051635 -0.12645
3289 -0.13084 -0.1277 -0.10291 -0.19008 -0.18443 -0.18018 -0.059693 -0.044217 -0.093488
3290 -0.14695 -0.16277 -0.057983 -0.22787 -0.18943 -0.18747 -0.11368 -0.057848 -0.15732
3291 -0.14111 -0.13493 -0.010322 -0.20016 -0.17576 -0.11722 -0.0446 -0.036392 -0.089078
3292 -0.15326 -0.16506 0.017411 -0.21316 -0.19192 -0.14081 -0.069145 -0.083776 -0.13684
3293 -0.15336 -0.15388 0.014526 -0.21881 -0.22194 -0.11195 -0.083249 -0.049834 -0.1475
3294 -0.16615 -0.1823 0.064735 -0.2147 -0.23295 -0.10406 -0.09456 -0.073747 -0.11843
3295 -0.11307 -0.14078 0.032884 -0.18964 -0.20288 -0.054113 -0.084686 -0.072124 -0.17301
3296 -0.14629 -0.15271 -0.032573 -0.19613 -0.18833 -0.057861 -0.058882 -0.077798 -0.1789
3297 -0.16576 -0.16412 -0.082385 -0.21746 -0.086505 -0.062213 -0.096183 -0.083353 -0.14896
3298 -0.15619 -0.15465 -0.11474 -0.22666 -0.090992 -0.13495 -0.080917 -0.11408 -0.16193
3299 -0.17621 -0.17179 -0.11572 -0.22781 -0.085802 -0.14703 -0.1037 -0.10691 -0.16612
3300 -0.1719 -0.1624 -0.07852 -0.22554 -0.039124 -0.16558 -0.081621 -0.10573 -0.18722
3301 -0.13106 -0.12295 -0.05081 -0.1984 0.015356 -0.12525 -0.065853 -0.052409 -0.14935
3302 -0.17464 -0.1558 -0.032045 -0.22362 -0.082168 -0.14389 -0.10442 -0.10572 -0.19595
3303 -0.14789 -0.16398 -0.0046994 -0.23316 -0.14166 -0.15403 -0.10039 -0.073019 -0.13631
3304 -0.17626 -0.18733 0.040309 -0.24616 -0.15376 -0.14713 -0.13552 -0.11675 -0.17985
3305 -0.14789 -0.13974 0.13087 -0.20957 -0.15166 -0.15041 -0.072699 -0.094349 -0.1572
3306 -0.1901 -0.18347 0.1279 -0.24701 -0.16072 -0.14928 -0.12835 -0.089605 -0.195
3307 -0.15804 -0.15927 0.171 -0.20587 -0.17143 -0.11889 -0.13659 -0.10218 -0.17793
3308 -0.20695 -0.20251 0.10864 -0.25057 -0.17622 -0.14272 -0.13778 -0.10369 -0.13803
3309 -0.13108 -0.13123 0.20013 -0.18514 -0.1356 -0.082173 -0.086738 -0.076789 -0.13755
3310 -0.14758 -0.13226 0.18617 -0.19306 -0.15297 -0.071734 -0.10205 -0.057987 -0.1611
3311 -0.17941 -0.16953 0.17293 -0.21721 -0.19287 -0.042948 -0.13473 -0.099769 -0.18763
3312 -0.16482 -0.13747 0.15601 -0.21728 -0.17417 -0.037757 -0.11948 -0.10379 -0.15228
3313 -0.12835 -0.097179 0.20426 -0.19171 -0.15217 0.0031676 -0.10585 -0.084224 -0.18287
3314 -0.17685 -0.091773 0.18957 -0.20379 -0.18241 -0.057268 -0.15061 -0.10391 -0.16584
3315 -0.15218 0.0029523 0.2628 -0.15031 -0.1779 -0.074803 -0.13297 -0.11385 -0.18213
3316 -0.17876 -0.0022437 0.21407 -0.19571 -0.18051 -0.081966 -0.12575 -0.09841 -0.17824
3317 -0.15912 0.032193 0.22392 -0.17401 -0.18711 -0.11967 -0.098943 -0.073609 -0.1439
3318 -0.15008 0.023919 0.22248 -0.15636 -0.19924 -0.1191 -0.10273 -0.077993 -0.15452
3319 -0.18878 -0.036528 0.21759 -0.16574 -0.18039 -0.10277 -0.14041 -0.099164 -0.13264
3320 -0.17483 -0.058537 0.23505 -0.16363 -0.19513 -0.11116 -0.11467 -0.10979 -0.188
3321 -0.14981 -0.078073 0.24873 -0.16761 -0.20394 -0.11663 -0.12376 -0.1238 -0.16379
3322 -0.17718 -0.099429 0.26048 -0.13626 -0.16587 -0.10069 -0.13337 -0.090575 -0.18731
3323 -0.16541 -0.088884 0.2365 -0.12868 -0.19649 -0.079487 -0.13699 -0.13464 -0.16512
3324 -0.16431 -0.090912 0.25343 -0.034446 -0.19795 -0.061051 -0.12793 -0.0879 -0.17683
3325 -0.17272 -0.095148 0.26634 -0.039922 -0.17577 -0.0094356 -0.12135 -0.10114 -0.15752
3326 -0.19624 -0.11001 0.24259 -0.00016362 -0.17695 -0.0087009 -0.14544 -0.12541 -0.16032
3327 -0.16402 -0.093511 0.25659 0.028592 -0.17508 0.012219 -0.12217 -0.10754 -0.17545
3328 -0.18635 -0.11012 0.25564 -0.0043465 -0.19266 -0.055022 -0.12179 -0.11421 -0.16799
3329 -0.17221 -0.098448 0.21518 -0.095096 -0.21747 -0.09923 -0.16063 -0.12426 -0.18051
3330 -0.15886 -0.10756 0.24081 -0.12193 -0.21791 -0.090016 -0.13267 -0.1108 -0.17149
3331 -0.14687 -0.094765 0.25729 -0.12526 -0.20188 -0.076124 -0.13709 -0.063258 -0.086947
3332 -0.17514 -0.088934 0.24025 -0.098787 -0.19256 -0.091346 -0.13463 -0.1061 -0.15324
3333 -0.18096 -0.09941 0.24473 -0.12064 -0.1865 -0.10989 -0.15743 -0.10831 -0.1552
3334 -0.19891 -0.12327 0.29283 -0.12478 -0.23158 -0.12038 -0.15725 -0.10105 -0.15318
3335 -0.18427 -0.13091 0.27102 -0.13676 -0.19973 -0.15131 -0.1253 -0.1266 -0.18418
3336 -0.16154 -0.090469 0.28698 -0.097315 -0.20897 -0.098391 -0.11218 -0.109 -0.16832
3337 -0.16172 -0.087104 0.28351 -0.10926 -0.1906 -0.12581 -0.10784 -0.11012 -0.19592
3338 -0.15411 -0.089456 0.24183 -0.10738 -0.17597 -0.088763 -0.11567 -0.12357 -0.15922
3339 -0.19078 0.00017441 0.20729 -0.087219 -0.12571 -0.11855 -0.10261 -0.10382 -0.19284
3340 -0.13368 0.038256 0.21761 0.0074191 0.0089662 -0.10764 -0.10235 -0.11562 -0.17525
3341 -0.15067 0.086783 0.26416 0.076001 0.018603 -0.08864 -0.11807 -0.11016 -0.16636
3342 -0.1789 0.11044 0.28527 0.062327 -0.013629 -0.069809 -0.13644 -0.14067 -0.18008
3343 -0.20863 0.080328 0.28304 0.11392 0.023711 -0.021902 -0.17269 -0.14908 -0.17818
3344 -0.19246 0.093874 0.22401 0.088011 -0.032528 -0.063051 -0.16825 -0.15465 -0.19387
3345 -0.20925 0.11964 0.21649 0.052221 -0.0051396 -0.041043 -0.15668 -0.139 -0.18361
3346 -0.20264 0.080011 0.17639 0.018853 0.040104 -0.075304 -0.13485 -0.12516 -0.15821
3347 -0.17739 0.050512 0.1597 -0.026326 -0.0052027 -0.082158 -0.13872 -0.11485 -0.20161
3348 -0.17669 0.015983 0.13157 -0.068168 -0.12388 -0.14646 -0.1749 -0.14564 -0.19019
3349 -0.16285 0.01691 0.15449 -0.058121 -0.080545 -0.10482 -0.13378 -0.09858 -0.15079
3350 -0.1915 -0.046297 0.13875 -0.079616 -0.13515 -0.14056 -0.16209 -0.126 -0.21674
3351 -0.18038 -0.0011908 0.16182 -0.055065 -0.080797 -0.11489 -0.14603 -0.11639 -0.15343
3352 -0.19442 -0.051931 0.14533 -0.040666 -0.1237 -0.1312 -0.17662 -0.12972 -0.12086
3353 -0.17349 -0.032221 0.17469 0.025126 -0.13121 -0.11183 -0.15198 -0.11972 -0.136
3354 -0.16735 -0.027499 0.21541 0.12485 -0.10949 -0.12224 -0.12773 -0.12246 -0.11
3355 -0.16654 -0.020159 0.22268 0.17709 -0.13781 -0.12609 -0.14527 -0.10297 -0.16169
3356 -0.20158 -0.048959 0.18622 0.15901 -0.11065 -0.15471 -0.17875 -0.13807 -0.18632
3357 -0.18493 0.00049899 0.13611 0.17353 -0.1175 -0.15393 -0.1403 -0.12673 -0.13325
3358 -0.17146 0.096881 0.14543 0.18388 -0.097826 -0.1166 -0.12736 -0.10818 -0.16161
3359 -0.21853 0.054981 0.11716 0.18478 -0.033994 -0.15951 -0.17566 -0.11183 -0.1672
3360 -0.19648 0.12206 0.12712 0.19542 0.058369 -0.12956 -0.15606 -0.064298 -0.13407
3361 -0.21249 0.14523 0.099648 0.21043 0.085097 -0.12966 -0.13173 -0.074719 -0.15428
3362 -0.16719 0.15744 0.082086 0.20171 0.055872 -0.15238 -0.14259 -0.081046 -0.17672
3363 -0.17999 0.16812 0.097362 0.15649 0.057242 -0.1388 -0.13177 -0.074378 -0.18831
3364 -0.19275 0.18029 0.09534 0.14837 0.10435 -0.12306 -0.13384 -0.020319 -0.14323
3365 -0.17145 0.16646 0.088777 0.07543 0.085078 -0.15023 -0.1627 -0.04686 -0.17301
3366 -0.1799 0.13832 0.077958 0.058563 0.066694 -0.15539 -0.1492 -0.03102 -0.15305
3367 -0.17819 0.12987 0.08558 0.073763 0.072666 -0.15532 -0.14083 -0.021111 -0.060623
3368 -0.15399 0.092261 0.073494 0.053393 -0.0171 -0.1687 -0.13092 -0.056567 -0.10235
3369 -0.2124 0.018941 0.025688 0.10375 0.018368 -0.19039 -0.1979 -0.070686 -0.097031
3370 -0.11858 0.088062 0.073368 0.27517 0.057711 -0.1039 -0.12573 -0.022742 -0.068819
3371 -0.16471 0.035153 0.033073 0.25732 0.0095712 -0.17421 -0.16784 -0.05994 -0.093628
3372 -0.15533 0.042942 0.051223 0.25327 0.019688 -0.1541 -0.1339 -0.030745 -0.1127
3373 -0.16665 0.02651 0.039893 0.18011 0.03611 -0.16416 -0.14076 -0.048973 -0.15344
3374 -0.16806 0.014975 0.052177 0.23796 0.13585 -0.13954 -0.15488 -0.041505 -0.14326
3375 -0.18424 0.037905 0.055332 0.17233 0.15944 -0.1349 -0.16022 -0.051575 -0.13015
3376 -0.14121 0.035624 0.035388 0.12914 0.16082 -0.16405 -0.13954 -0.047774 -0.16425
3377 -0.17207 0.10932 0.017126 0.098677 0.12242 -0.17934 -0.18907 -0.065205 -0.13838
3378 -0.1772 0.18257 0.012948 0.10869 0.14265 -0.15758 -0.13766 -0.018588 -0.11634
3379 -0.16429 0.25995 0.058845 0.086911 0.13145 -0.17529 -0.15183 0.0082757 -0.10435
3380 -0.22492 0.19478 0.0084908 0.058794 0.097243 -0.19004 -0.21997 -0.017708 -0.084076
3381 -0.15714 0.22571 -0.012572 0.11187 0.053507 -0.17824 -0.16162 0.027994 -0.0037039
3382 -0.17655 0.21191 0.0090324 0.26537 0.059195 -0.17615 -0.18341 0.046499 -0.033527
3383 -0.16834 0.21669 0.024701 0.27561 0.065848 -0.17475 -0.15469 0.066289 0.020217
3384 -0.1405 0.22265 0.011635 0.28679 0.076415 -0.15031 -0.14834 0.05917 -0.012181
3385 -0.17517 0.1715 -0.020952 0.27017 0.1263 -0.15003 -0.1538 0.02756 -0.087966
3386 -0.17034 0.11903 -0.019815 0.22711 0.12236 -0.1692 -0.15608 0.0033466 -0.072912
3387 -0.21121 0.095686 -0.018728 0.19775 0.19295 -0.16753 -0.20418 -0.047142 -0.16928
3388 -0.14921 0.13126 -0.016265 0.16887 0.23274 -0.16389 -0.1475 -0.020519 -0.084738
3389 -0.1555 0.10962 -0.0053414 0.1204 0.17092 -0.18632 -0.16229 -0.040354 -0.12067
3390 -0.085172 0.085359 -0.017838 0.097972 0.15331 -0.17729 -0.15056 -0.035964 -0.1162
3391 -0.051617 0.065913 -0.0083605 0.064538 0.10321 -0.17591 -0.18111 -0.03425 -0.057189
3392 -0.055497 0.024082 -0.074896 0.058786 0.088521 -0.21003 -0.19306 -0.066104 -0.034244
3393 -0.050207 0.060161 0.0036171 0.091371 0.12818 -0.17611 -0.16853 -0.04965 0.035602
3394 -0.025359 0.08702 -0.020309 0.096704 0.090843 -0.1785 -0.1232 -0.015156 0.075922
3395 -0.08716 0.042854 -0.046859 0.056513 0.014171 -0.21309 -0.14996 -0.068199 0.044034
3396 -0.12587 0.068907 -0.030044 0.1696 0.069999 -0.17645 -0.17107 -0.06785 -0.053585
3397 -0.13242 0.035706 -0.065258 0.21981 0.0033827 -0.2054 -0.1725 -0.063741 -0.066252
3398 -0.16873 0.051564 -0.057036 0.25428 0.015704 -0.18141 -0.18185 -0.048615 -0.058499
3399 -0.14283 0.054142 -0.047422 0.24831 0.045844 -0.18277 -0.16609 -0.030179 -0.052689
3400 -0.14294 0.091659 -0.073473 0.18464 -0.031708 -0.2057 -0.19952 -0.030215 -0.10536
3401 -0.10544 0.23771 -0.044694 0.16771 0.003778 -0.19718 -0.13286 -0.0041229 -0.021816
3402 -0.14003 0.201 -0.084895 0.11262 0.040325 -0.20657 -0.16533 -0.027942 -0.10778
3403 -0.13932 0.19733 -0.064718 0.11676 0.15937 -0.16404 -0.16003 0.019053 -0.078263
3404 -0.11556 0.20809 -0.048024 0.077177 0.17503 -0.17543 -0.16357 0.028783 -0.033133
3405 -0.1356 0.14783 -0.079756 0.036248 0.19411 -0.20186 -0.15395 0.045532 0.096705
3406 -0.15724 0.10406 -0.07697 0.027382 0.15408 -0.2037 -0.16006 0.055075 0.068269
3407 -0.12203 0.12178 -0.046807 0.062226 0.16949 -0.16457 -0.15307 0.06246 0.14342
3408 -0.13378 0.066809 -0.067629 0.058388 0.097588 -0.19556 -0.13073 0.03403 0.12234
3409 -0.1219 0.081356 -0.046257 0.067256 0.0088161 -0.18926 -0.16578 0.04925 0.15886
3410 -0.16521 0.026696 -0.097731 -0.010469 -0.039222 -0.25679 -0.21672 -0.060486 0.006098
3411 -0.10612 0.055149 -0.035915 0.083093 0.066043 -0.17744 -0.14046 -0.008791 0.096309
3412 -0.13539 0.02506 -0.084507 0.017348 -0.038453 -0.19815 -0.16648 -0.033009 0.054391
3413 -0.1419 0.027139 -0.076454 0.053724 -0.0077376 -0.20156 -0.16559 -0.036823 0.07534
3414 -0.11277 0.074379 -0.064566 0.09739 -0.024794 -0.16792 -0.14004 -0.029766 0.030485
3415 -0.14694 0.019024 -0.10894 0.088783 -0.027281 -0.18808 -0.15659 -0.044015 -0.0065551
3416 -0.15161 0.023915 -0.089899 0.1354 -0.026574 -0.2121 -0.17217 -0.030699 -0.030099
3417 -0.10944 0.037478 -0.093221 0.1702 0.019153 -0.18192 -0.14032 -0.0098224 0.041123
3418 -0.14798 -0.011333 -0.097148 0.12656 0.019796 -0.18607 -0.18154 -0.013041 -0.022453
3419 -0.14735 0.027195 -0.10507 0.15605 0.054679 -0.17773 -0.14682 0.007459 -0.050289
3420 -0.18829 -0.038241 -0.12945 0.023578 0.037717 -0.25954 -0.22156 -0.010416 -0.038151
3421 -0.13084 0.018044 -0.098371 0.056554 0.13768 -0.19915 -0.15786 0.034403 0.014333
3422 -0.16648 -0.017062 -0.10707 0.040411 0.15834 -0.18362 -0.14684 0.029992 0.059949
3423 -0.13064 0.022999 -0.09021 0.032402 0.14167 -0.16511 -0.13895 0.051353 0.11898
3424 -0.1928 -0.018388 -0.11696 -0.0036425 0.013175 -0.21341 -0.1448 0.044583 0.11639
3425 -0.14713 -0.015535 -0.11604 0.018459 0.012577 -0.21334 -0.089684 0.021514 0.082088
3426 -0.152 -0.016543 -0.10543 0.032097 0.00053555 -0.18659 -0.091209 0.030033 0.09166
3427 -0.14666 -0.040661 -0.13869 0.010518 0.0058464 -0.19448 -0.069941 0.012498 0.10207
3428 -0.17803 -0.021077 -0.12793 -0.0024128 -0.025469 -0.21172 -0.062359 -0.025049 0.019964
3429 -0.15248 0.0011036 -0.12014 0.021422 -0.01703 -0.14548 -0.064934 -0.0061702 -0.0061564
3430 -0.14441 -0.018708 -0.12007 0.016024 -0.021602 -0.16676 -0.042113 -0.023495 -0.0019467
3431 -0.16903 -0.062056 -0.13632 -0.014487 -0.064277 -0.19179 -0.036554 -0.055091 -0.06501
3432 -0.062003 -0.029696 -0.12357 0.010108 -0.068395 -0.17277 -0.036049 -0.013943 0.011272
3433 -0.079357 -0.088999 -0.16255 -0.057893 -0.070315 -0.24107 -0.083483 -0.0093003 -0.028813
3434 0.019919 -0.048517 -0.12613 -0.022608 -0.030762 -0.2182 -0.035793 0.00045656 0.0097066
3435 -0.016981 -0.067685 -0.14414 -0.03859 -0.089225 -0.2171 -0.041346 0.029752 0.023735
3436 -0.027068 -0.069348 -0.14909 -0.059256 -0.083496 -0.21837 -0.019714 0.019244 0.067686
3437 -0.057436 -0.090156 -0.1652 -0.060883 -0.067769 -0.21726 -0.011705 0.0038656 0.10293
3438 -0.074527 -0.090887 -0.19615 -0.048883 -0.060552 -0.22227 -0.034299 0.034526 0.11349
3439 -0.070655 -0.091757 -0.16236 -0.06341 -0.089263 -0.20681 0.013072 0.0091528 0.078716
3440 -0.041029 -0.091114 -0.14903 -0.061672 -0.059919 -0.2151 0.028499 0.032858 0.087546
3441 -0.11001 -0.079544 -0.15626 -0.05241 -0.037135 -0.23415 -0.0073523 -0.015889 8.1917e-05
3442 -0.050193 -0.05351 -0.14848 -0.075111 -0.0097936 -0.20256 0.024623 0.00042504 0.018982
3443 -0.021319 -0.065647 -0.14685 -0.026952 0.04398 -0.20086 0.054206 0.015714 -0.0083759
3444 -0.04405 -0.10372 -0.16545 -0.071027 -0.0040884 -0.18394 0.06027 0.0062135 -0.029697
3445 0.011008 -0.083699 -0.1495 -0.084897 -0.0021139 -0.20615 0.037822 0.016194 0.010474
3446 0.0032969 -0.098622 -0.13981 -0.085772 -0.036463 -0.19854 0.05464 0.026316 -0.0041622
3447 -0.023546 -0.089897 -0.14646 -0.079566 -0.075726 -0.2342 0.054639 0.01454 -0.045785
3448 -0.017904 -0.086797 -0.13808 -0.083358 -0.084655 -0.20459 0.022767 0.010508 -0.040933
3449 -0.052699 -0.099879 -0.1735 -0.11465 -0.069517 -0.23166 0.020416 -0.015107 -0.044723
3450 -0.036665 -0.10279 -0.1454 -0.097715 -0.079641 -0.18305 0.054809 -0.0019534 -0.045093
3451 -0.050412 -0.081778 -0.16865 -0.089294 -0.10594 -0.22363 0.058083 -0.017499 -0.066048
3452 -0.07693 -0.09437 -0.15817 -0.11431 -0.040087 -0.2096 0.054628 0.0038255 -0.027674
3453 -0.084034 -0.11867 -0.16736 -0.098689 -0.10254 -0.191 0.049501 0.02309 -0.0032032
3454 -0.078987 -0.10343 -0.17083 -0.10303 -0.087457 -0.20446 0.049753 0.015466 -0.057227
3455 -0.0608 -0.088679 -0.12967 -0.095278 -0.11866 -0.19717 0.054756 0.048951 -0.0088215
3456 -0.026258 -0.08296 -0.15233 -0.061286 -0.091443 -0.20668 0.034857 0.041641 -0.064294
3457 0.0036043 -0.090379 -0.16381 -0.073036 -0.079414 -0.17429 0.066152 0.027468 -0.030535
3458 0.038095 -0.1113 -0.17415 -0.11341 -0.11259 -0.21399 0.050806 -0.0046149 -0.12041
3459 0.11001 -0.092464 -0.16585 -0.10739 -0.10369 -0.19708 0.064202 -0.0045836 -0.061863
3460 0.10422 -0.086912 -0.17229 -0.10726 -0.099841 -0.19852 0.055686 -0.0081913 -0.079324
3461 0.0732 -0.1199 -0.16854 -0.11169 -0.11268 -0.14815 0.023835 -0.04266 -0.12207
3462 0.0057269 -0.1348 -0.16957 -0.12518 -0.11892 -0.1127 -0.017923 -0.012854 -0.061429
3463 0.0054776 -0.1087 -0.16074 -0.11246 -0.12557 -0.089506 0.022906 -0.027337 -0.094337
3464 -0.017337 -0.12967 -0.16729 -0.13248 -0.13896 -0.081266 0.040434 -0.040616 -0.076371
3465 -0.074453 -0.15423 -0.1838 -0.12656 -0.1648 -0.12081 -0.0386 -0.020187 -0.10498
3466 -0.032941 -0.086187 -0.18319 -0.13079 -0.11306 -0.13366 0.053251 -0.032036 -0.074311
3467 -0.03905 -0.15406 -0.18096 -0.13487 -0.14999 -0.18223 0.0014755 -0.021 -0.10753
3468 -0.062137 -0.12623 -0.1833 -0.13042 -0.11957 -0.16784 0.022316 -0.012675 -0.067375
3469 -0.051002 -0.11013 -0.20162 -0.10278 -0.13714 -0.17502 0.019364 -0.030821 -0.10554
3470 -0.11213 -0.17667 -0.19534 -0.17332 -0.20308 -0.21488 -0.025473 -0.04461 -0.11228
3471 -0.061977 -0.11537 -0.1824 -0.14767 -0.16658 -0.19539 0.0041166 -0.0269 -0.12764
3472 -0.028485 -0.14522 -0.19403 -0.13949 -0.13169 -0.18322 -0.0095587 -0.019971 -0.12192
3473 0.042191 -0.16401 -0.1972 -0.17159 -0.19541 -0.18141 -0.0031809 -0.035701 -0.098334
3474 0.12977 -0.12709 -0.21941 -0.15624 -0.17095 -0.21189 0.019324 -0.043367 -0.10895
3475 0.12145 -0.15644 -0.19682 -0.15114 -0.18079 -0.19983 -0.0054055 -0.028894 -0.12315
3476 0.13288 -0.13968 -0.20623 -0.14874 -0.1578 -0.091138 0.0036652 -0.053657 -0.1266
3477 0.089983 -0.14274 -0.17514 -0.14637 -0.12384 -0.066715 -0.0093572 -0.046951 -0.12016
3478 0.034248 -0.12177 -0.20388 -0.13059 -0.15124 -0.00855 0.017354 -0.065652 -0.074964
3479 -0.013391 -0.15859 -0.21794 -0.17124 -0.16017 -0.042137 -0.063717 -0.083172 -0.15567
3480 -0.012509 -0.13035 -0.18922 -0.14973 -0.13642 -0.034604 0.0060885 -0.072512 -0.13244
3481 -0.020514 -0.15126 -0.20599 -0.17154 -0.2047 -0.058079 -0.013517 -0.064956 -0.099687
3482 -0.020288 -0.15298 -0.19692 -0.17236 -0.14915 -0.058323 -0.013831 -0.076443 -0.15083
3483 -0.044763 -0.14928 -0.20013 -0.17582 -0.21582 -0.12715 -0.085624 -0.067523 -0.12047
3484 -0.0028745 -0.15786 -0.22487 -0.16313 -0.17998 -0.14135 -0.032735 -0.082701 -0.14035
3485 -0.062921 -0.16865 -0.20718 -0.18699 -0.21134 -0.14934 -0.049497 -0.09004 -0.13667
3486 -0.019859 -0.18944 -0.22695 -0.19861 -0.20636 -0.17193 -0.076267 -0.10262 -0.13912
3487 0.027101 -0.19935 -0.23918 -0.24423 -0.24173 -0.13374 -0.13731 -0.10489 -0.16643
3488 0.1168 -0.17137 -0.20783 -0.19265 -0.20816 -0.048062 -0.070021 -0.087776 -0.096083
3489 0.14469 -0.17429 -0.21327 -0.18403 -0.19242 -0.025909 -0.060351 -0.084651 -0.13273
3490 0.066633 -0.18298 -0.19877 -0.18033 -0.18708 0.020311 -0.09475 -0.075463 -0.094205
3491 0.061169 -0.16751 -0.21497 -0.19042 -0.19925 0.032268 -0.060112 -0.094829 -0.15102
3492 -0.047628 -0.20559 -0.22748 -0.19995 -0.23643 0.02165 -0.11278 -0.14483 -0.17354
3493 -0.0031149 -0.15782 -0.22021 -0.17205 -0.16914 0.035967 -0.094942 -0.10039 -0.16108
3494 0.00070627 -0.16338 -0.19272 -0.13809 -0.14471 0.029439 -0.0863 -0.086944 -0.14366
3495 0.014846 -0.15314 -0.21434 -0.17966 -0.18698 0.046618 -0.08287 -0.083811 -0.17436
3496 -0.042863 -0.20461 -0.2629 -0.22664 -0.2335 -0.055631 -0.11888 -0.12223 -0.17353
3497 -0.063953 -0.20501 -0.23645 -0.21173 -0.2263 0.035739 -0.090544 -0.11161 -0.16823
3498 -0.0071042 -0.17861 -0.22721 -0.17162 -0.18289 0.028883 -0.078523 -0.11028 -0.13213
3499 0.020068 -0.18834 -0.23992 -0.21012 -0.24011 -0.017817 -0.14017 -0.11758 -0.14953
3500 0.13585 -0.16536 -0.21421 -0.18197 -0.21006 0.085488 -0.052562 -0.091729 -0.14931
3501 0.1198 -0.18359 -0.22582 -0.20134 -0.23934 0.042337 -0.10686 -0.12971 -0.17044
3502 0.17866 -0.17363 -0.20732 -0.17128 -0.17877 0.11209 -0.07543 -0.090632 -0.16533
3503 0.16984 -0.17481 -0.21789 -0.21596 -0.23347 0.05603 -0.085027 -0.086686 -0.11843
3504 0.10316 -0.17382 -0.21253 -0.17946 -0.17287 0.061691 -0.072581 -0.096801 -0.10836
3505 0.049788 -0.17961 -0.2282 -0.17837 -0.17223 0.067874 -0.12455 -0.11309 -0.17774
3506 0.013365 -0.18033 -0.22346 -0.19808 -0.18935 0.044335 -0.11869 -0.098984 -0.13805
3507 -0.022195 -0.18492 -0.24017 -0.22668 -0.24322 0.0088747 -0.12859 -0.11831 -0.19334
3508 -0.02011 -0.20092 -0.23092 -0.20888 -0.24771 -0.0038261 -0.13051 -0.11735 -0.18581
3509 0.025565 -0.1818 -0.23141 -0.17567 -0.16727 0.061328 -0.12577 -0.14817 -0.17805
3510 -0.0091194 -0.18551 -0.22541 -0.22251 -0.17119 0.07168 -0.12707 -0.11958 -0.20274
3511 0.026628 -0.18164 -0.21935 -0.1878 -0.17141 0.094016 -0.099897 -0.10813 -0.15022
3512 -0.029992 -0.18042 -0.21242 -0.22097 -0.23858 0.044492 -0.1171 -0.092102 -0.12494
3513 0.003027 -0.18618 -0.22478 -0.22161 -0.17999 0.045186 -0.12429 -0.11439 -0.16001
3514 0.035468 -0.16856 -0.22791 -0.21703 -0.20065 -0.0015661 -0.098068 -0.13913 -0.14923
3515 -0.030089 -0.18829 -0.22672 -0.19788 -0.19572 0.067884 -0.1156 -0.1101 -0.16422
3516 0.0077135 -0.17009 -0.23249 -0.21378 -0.18117 0.028383 -0.11033 -0.11743 -0.15664
3517 -0.075571 -0.19819 -0.24262 -0.22142 -0.2318 -0.012324 -0.14989 -0.11615 -0.1662
3518 -0.018304 -0.19088 -0.22131 -0.19589 -0.18443 0.0073654 -0.10863 -0.12492 -0.16314
3519 -0.050884 -0.19729 -0.21714 -0.19255 -0.22312 -0.03732 -0.14948 -0.13059 -0.18035
3520 -0.028686 -0.14826 -0.20647 -0.17944 -0.16901 0.018667 -0.090246 -0.12116 -0.13216
3521 -0.055689 -0.21104 -0.24897 -0.22966 -0.23612 -0.0241 -0.13689 -0.13874 -0.20631
3522 -0.038215 -0.19277 -0.22296 -0.20697 -0.20704 -0.0004507 -0.10171 -0.12275 -0.18211
3523 -0.035731 -0.19251 -0.22721 -0.20799 -0.2264 0.053592 -0.075541 -0.11857 -0.19909
3524 -0.075572 -0.19647 -0.23016 -0.21584 -0.23119 0.059292 -0.12794 -0.13918 -0.18672
3525 -0.054947 -0.17567 -0.20288 -0.2003 -0.2008 0.048464 -0.13438 -0.12929 -0.18804
3526 -0.081569 -0.19821 -0.22583 -0.21511 -0.22444 0.058744 -0.12046 -0.15208 -0.20235
3527 -0.061604 -0.18681 -0.22396 -0.19563 -0.20425 0.0029179 -0.12048 -0.138 -0.24547
3528 -0.072672 -0.19984 -0.20845 -0.20874 -0.23391 0.001762 -0.1216 -0.13676 -0.18008
3529 -0.10291 -0.18981 -0.23229 -0.22003 -0.24145 -0.06546 -0.15451 -0.14672 -0.15397
3530 -0.042975 -0.18292 -0.20813 -0.1889 -0.17226 -0.013588 -0.12261 -0.12832 -0.16124
3531 -0.044076 -0.19889 -0.23823 -0.22464 -0.20857 -0.01128 -0.13182 -0.12977 -0.21471
3532 -0.090921 -0.18471 -0.21435 -0.20705 -0.21776 -0.010688 -0.13063 -0.14757 -0.21127
3533 -0.088602 -0.21091 -0.23782 -0.22756 -0.25165 -0.047657 -0.13402 -0.13503 -0.19714
3534 -0.079027 -0.19249 -0.20753 -0.21187 -0.22495 -0.038671 -0.13021 -0.12113 -0.18228
3535 -0.087662 -0.19537 -0.20821 -0.22148 -0.24331 -0.060233 -0.11601 -0.13174 -0.17593
3536 -0.1065 -0.19816 -0.21108 -0.22298 -0.25084 -0.07709 -0.12153 -0.15653 -0.19137
3537 -0.062745 -0.19124 -0.22535 -0.19445 -0.20823 -0.034981 -0.11266 -0.13685 -0.14562
3538 -0.084725 -0.17722 -0.20674 -0.22812 -0.26459 -0.056112 -0.12619 -0.12506 -0.17908
3539 -0.1443 -0.22367 -0.24984 -0.23761 -0.24833 -0.05259 -0.13994 -0.15319 -0.18303
3540 -0.098382 -0.18631 -0.20728 -0.24429 -0.23128 -0.05419 -0.077931 -0.13388 -0.18143
3541 -0.15865 -0.21298 -0.22375 -0.22446 -0.23565 -0.058978 -0.12644 -0.13462 -0.22248
3542 -0.11149 -0.21344 -0.23863 -0.25009 -0.26888 -0.086857 -0.1125 -0.15271 -0.1917
3543 -0.11997 -0.20183 -0.2511 -0.23112 -0.25018 -0.040527 -0.090493 -0.15268 -0.21474
3544 -0.12644 -0.20592 -0.23467 -0.2184 -0.226 -0.055269 -0.089823 -0.15282 -0.20058
3545 -0.10606 -0.19048 -0.21658 -0.21976 -0.26516 -0.084766 -0.10814 -0.13059 -0.19772
3546 -0.049988 -0.17544 -0.19894 -0.21595 -0.23528 -0.032559 -0.043142 -0.13475 -0.15485
3547 -0.11781 -0.20119 -0.24384 -0.24127 -0.24282 -0.062923 -0.082012 -0.14826 -0.19691
3548 -0.16521 -0.22572 -0.24531 -0.28058 -0.30076 -0.14204 -0.1051 -0.14703 -0.19037
3549 -0.13991 -0.20114 -0.23578 -0.21274 -0.21473 -0.065378 -0.12196 -0.13305 -0.17654
3550 -0.093963 -0.1724 -0.23568 -0.21818 -0.22121 -0.084362 -0.087657 -0.14109 -0.18787
3551 -0.13129 -0.21088 -0.22943 -0.24128 -0.2046 -0.0714 -0.087451 -0.16389 -0.19945
3552 -0.12927 -0.1895 -0.24824 -0.22563 -0.21554 -0.075636 -0.10487 -0.14854 -0.16455
3553 -0.16529 -0.21476 -0.25589 -0.23263 -0.21888 -0.083869 -0.099969 -0.15624 -0.23134
3554 -0.15151 -0.20779 -0.23833 -0.21762 -0.23188 -0.11602 -0.099579 -0.11922 -0.18289
3555 -0.13497 -0.18533 -0.22843 -0.24526 -0.2089 -0.09516 -0.083559 -0.16708 -0.20075
3556 -0.17343 -0.20496 -0.2688 -0.24131 -0.27243 -0.15382 -0.10016 -0.15569 -0.19171
3557 -0.14772 -0.19522 -0.2408 -0.23212 -0.25164 -0.12152 -0.12094 -0.15114 -0.17787
3558 -0.13997 -0.19082 -0.2299 -0.23096 -0.27386 -0.15354 -0.09963 -0.14304 -0.2068
3559 -0.15166 -0.22444 -0.21894 -0.25023 -0.27125 -0.1562 -0.11049 -0.15543 -0.18159
3560 -0.13426 -0.17732 -0.22022 -0.21117 -0.20415 -0.11611 -0.084987 -0.13887 -0.17566
3561 -0.12553 -0.1913 -0.24917 -0.24713 -0.29276 -0.15251 -0.12192 -0.16582 -0.19534
3562 -0.11262 -0.19831 -0.25173 -0.21372 -0.21275 -0.096478 -0.10598 -0.16184 -0.18187
3563 -0.12059 -0.20391 -0.23949 -0.22228 -0.22991 -0.13543 -0.090019 -0.17548 -0.16426
3564 -0.12966 -0.19457 -0.23015 -0.23381 -0.22687 -0.1509 -0.12576 -0.15297 -0.19603
3565 -0.18183 -0.21873 -0.21871 -0.23959 -0.22265 -0.13155 -0.14126 -0.14555 -0.22496
3566 -0.15559 -0.20599 -0.25183 -0.23641 -0.24685 -0.13903 -0.12789 -0.15507 -0.2422
3567 -0.14354 -0.20008 -0.24776 -0.20372 -0.23195 -0.11977 -0.081272 -0.15682 -0.22274
3568 -0.16816 -0.19132 -0.22761 -0.23342 -0.23606 -0.13654 -0.094735 -0.18202 -0.21759
3569 -0.17285 -0.20725 -0.22144 -0.24205 -0.22125 -0.148 -0.12638 -0.15097 -0.20019
3570 -0.14452 -0.19945 -0.21888 -0.21494 -0.21321 -0.13685 -0.11773 -0.13711 -0.17804
3571 -0.16572 -0.20841 -0.2363 -0.22952 -0.23706 -0.1545 -0.13577 -0.1621 -0.20111
3572 -0.17293 -0.21482 -0.22343 -0.23406 -0.1943 -0.1545 -0.13226 -0.16255 -0.21371
3573 -0.18832 -0.23102 -0.23904 -0.26597 -0.23268 -0.18123 -0.16896 -0.17213 -0.26738
3574 -0.169 -0.21695 -0.23136 -0.22492 -0.19632 -0.13288 -0.15099 -0.14967 -0.19489
3575 -0.14948 -0.19219 -0.2264 -0.24431 -0.21118 -0.16981 -0.13691 -0.1427 -0.18231
3576 -0.16428 -0.21394 -0.23538 -0.24502 -0.26709 -0.18837 -0.15208 -0.17634 -0.20457
3577 -0.16164 -0.19811 -0.25327 -0.21107 -0.15107 -0.11195 -0.16147 -0.15032 -0.23426
3578 -0.17256 -0.20976 -0.21622 -0.23143 -0.20555 -0.14051 -0.15877 -0.14396 -0.2201
3579 -0.12325 -0.16632 -0.18763 -0.19299 -0.076029 -0.13067 -0.11779 -0.11897 -0.16754
3580 -0.18605 -0.19974 -0.24806 -0.22925 -0.070156 -0.15054 -0.15514 -0.16595 -0.15497
3581 -0.16768 -0.2189 -0.24114 -0.24527 -0.039421 -0.18796 -0.15731 -0.17301 -0.18621
3582 -0.19835 -0.22402 -0.26114 -0.24925 -0.037999 -0.16053 -0.20487 -0.18832 -0.25042
3583 -0.17606 -0.21318 -0.23832 -0.20657 -0.019256 -0.1561 -0.14585 -0.16982 -0.16075
3584 -0.179 -0.22099 -0.2276 -0.23656 -0.14256 -0.20041 -0.17995 -0.17244 -0.20879
3585 -0.13772 -0.20956 -0.23696 -0.20974 -0.13594 -0.13803 -0.12892 -0.15145 -0.18394
3586 -0.17978 -0.21305 -0.23258 -0.22855 -0.18332 -0.17778 -0.17753 -0.18472 -0.20994
3587 -0.18753 -0.21115 -0.2252 -0.22717 -0.17094 -0.15667 -0.16121 -0.15551 -0.20126
3588 -0.20606 -0.20254 -0.24264 -0.25579 -0.20352 -0.19291 -0.17275 -0.15953 -0.20461
3589 -0.21066 -0.2255 -0.24957 -0.26371 -0.18953 -0.17935 -0.18416 -0.17663 -0.21444
3590 -0.19787 -0.20992 -0.23259 -0.24518 -0.14533 -0.16974 -0.17005 -0.16012 -0.18267
3591 -0.19772 -0.20257 -0.23331 -0.22123 -0.18142 -0.18988 -0.12258 -0.17938 -0.23774
3592 -0.19714 -0.20794 -0.21004 -0.26109 -0.23473 -0.19858 -0.13302 -0.15631 -0.21055
3593 -0.18936 -0.23316 -0.23818 -0.25716 -0.21852 -0.20026 -0.11434 -0.18038 -0.17149
3594 -0.18414 -0.21446 -0.22603 -0.25076 -0.20245 -0.17787 -0.14566 -0.16513 -0.20093
3595 -0.17712 -0.2225 -0.21984 -0.21987 -0.19629 -0.1706 -0.12817 -0.16401 -0.18482
3596 -0.21171 -0.23179 -0.25743 -0.27454 -0.22801 -0.21905 -0.1642 -0.20319 -0.2416
3597 -0.19635 -0.20542 -0.22971 -0.24009 -0.16937 -0.19026 -0.1461 -0.18038 -0.21014
3598 -0.16306 -0.20353 -0.20425 -0.21123 -0.20418 -0.17662 -0.11417 -0.16178 -0.20571
3599 -0.17436 -0.21859 -0.25174 -0.25899 -0.16741 -0.20764 -0.12214 -0.18778 -0.2551
3600 -0.20138 -0.21132 -0.2181 -0.23906 -0.19809 -0.19383 -0.14732 -0.17881 -0.21412
3601 -0.19977 -0.23552 -0.24456 -0.25948 -0.23208 -0.20587 -0.14376 -0.19281 -0.19924
3602 -0.25157 -0.23629 -0.25097 -0.26406 -0.20984 -0.23874 -0.14798 -0.16943 -0.2318
3603 -0.19474 -0.19212 -0.23679 -0.2545 -0.16782 -0.20851 -0.10384 -0.19386 -0.22253
3604 -0.22988 -0.24439 -0.21809 -0.26555 -0.064425 -0.23124 -0.19493 -0.18066 -0.21344
3605 -0.21355 -0.22145 -0.20733 -0.25525 -0.04276 -0.21157 -0.17954 -0.1843 -0.23859
3606 -0.1954 -0.2045 -0.15825 -0.24932 0.0098888 -0.21473 -0.14817 -0.18362 -0.2267
3607 -0.21966 -0.21818 -0.18934 -0.26504 -0.069321 -0.2362 -0.18279 -0.19305 -0.22933
3608 -0.19452 -0.21827 -0.13472 -0.2349 -0.024977 -0.18827 -0.15834 -0.14007 -0.19453
3609 -0.23001 -0.2379 -0.16919 -0.2495 -0.019753 -0.20272 -0.18072 -0.18541 -0.2497
3610 -0.24344 -0.22871 -0.17207 -0.25707 -0.099571 -0.21965 -0.19409 -0.20264 -0.21207
3611 -0.20128 -0.21381 -0.19014 -0.2512 -0.090102 -0.22787 -0.15803 -0.16267 -0.22527
3612 -0.1967 -0.22631 -0.20933 -0.25887 -0.10904 -0.22458 -0.19168 -0.18765 -0.20999
3613 -0.20354 -0.22072 -0.19453 -0.22311 -0.11172 -0.23355 -0.16868 -0.1642 -0.18102
3614 -0.18276 -0.23398 -0.17712 -0.25358 -0.10076 -0.20108 -0.15069 -0.16837 -0.18203
3615 -0.17611 -0.19564 -0.16818 -0.22211 -0.092477 -0.19894 -0.17122 -0.17938 -0.14289
3616 -0.13099 -0.19659 -0.14208 -0.22555 -0.059936 -0.18668 -0.17098 -0.17025 -0.23465
3617 -0.090965 -0.22242 -0.16979 -0.25804 -0.09719 -0.21176 -0.17085 -0.16398 -0.21924
3618 -0.042799 -0.20753 -0.17172 -0.24507 -0.1188 -0.19442 -0.17182 -0.17787 -0.20079
3619 -0.016593 -0.21584 -0.16668 -0.26124 -0.10555 -0.21567 -0.19315 -0.16589 -0.13583
3620 0.011281 -0.18543 -0.16007 -0.22897 -0.031802 -0.22264 -0.17054 -0.16865 -0.17783
3621 -0.035559 -0.20309 -0.17377 -0.24093 0.093953 -0.19548 -0.17278 -0.16922 -0.15389
3622 -0.10264 -0.24596 -0.18222 -0.26875 0.038429 -0.23185 -0.20248 -0.16734 -0.15903
3623 -0.13538 -0.20542 -0.16188 -0.21422 0.09027 -0.21944 -0.18326 -0.17197 -0.14494
3624 -0.16875 -0.20329 -0.15605 -0.24343 0.068275 -0.23263 -0.19192 -0.16166 -0.14549
3625 -0.20402 -0.27269 -0.20632 -0.27295 -0.018209 -0.22643 -0.24499 -0.19692 -0.17863
3626 -0.2009 -0.24298 -0.15719 -0.24223 0.022392 -0.21253 -0.20342 -0.1969 -0.16712
3627 -0.16886 -0.22782 -0.17271 -0.25855 -0.042489 -0.24273 -0.18869 -0.20155 -0.19957
3628 -0.14777 -0.22134 -0.16255 -0.2333 -0.052237 -0.21863 -0.19045 -0.18696 -0.1684
3629 -0.14777 -0.22762 -0.11602 -0.2305 -0.065901 -0.22552 -0.18103 -0.15137 -0.19945
3630 -0.15603 -0.22631 -0.13315 -0.22594 -0.02486 -0.21513 -0.18025 -0.16765 -0.16302
3631 -0.16948 -0.19104 -0.13638 -0.21591 -0.035246 -0.18505 -0.18639 -0.14387 -0.13666
3632 -0.15322 -0.19748 -0.15408 -0.23482 -0.085879 -0.23297 -0.17727 -0.15707 -0.13027
3633 -0.14448 -0.19275 -0.16815 -0.20119 -0.046228 -0.21815 -0.17544 -0.14108 -0.074522
3634 -0.15895 -0.19998 -0.13859 -0.24332 -0.022237 -0.22675 -0.1622 -0.17843 -0.12776
3635 -0.20146 -0.22026 -0.17629 -0.26227 0.030274 -0.246 -0.1986 -0.18606 -0.11022
3636 -0.19434 -0.20019 -0.17001 -0.23987 0.057729 -0.21713 -0.21833 -0.15176 -0.16211
3637 -0.15836 -0.16183 -0.16001 -0.1965 0.070723 -0.20139 -0.1519 -0.12874 -0.12027
3638 -0.18503 -0.19187 -0.18463 -0.23399 0.11028 -0.22397 -0.18758 -0.18297 -0.16062
3639 -0.19943 -0.18985 -0.17556 -0.23878 0.12525 -0.22745 -0.19201 -0.17002 -0.11537
3640 -0.18576 -0.18607 -0.17972 -0.24323 -0.0019558 -0.22471 -0.18733 -0.19284 -0.1461
3641 -0.1569 -0.17871 -0.16589 -0.2134 0.077747 -0.23225 -0.1956 -0.18026 -0.12731
3642 -0.17125 -0.16177 -0.1293 -0.21675 0.046798 -0.20529 -0.13823 -0.13688 -0.073105
3643 -0.17956 -0.14757 -0.12263 -0.19164 0.0021474 -0.21918 -0.13815 -0.14486 -0.036357
3644 -0.15662 -0.17301 -0.10253 -0.20111 -0.031321 -0.19833 -0.19151 -0.1717 -0.077096
3645 -0.17349 -0.16059 -0.055715 -0.21515 -0.036057 -0.22339 -0.21218 -0.17902 -0.085319
3646 -0.19243 -0.18401 -0.027125 -0.24398 -0.071554 -0.27604 -0.18334 -0.17626 -0.10344
3647 -0.13597 -0.15775 -0.022011 -0.22246 -0.0063115 -0.20615 -0.17662 -0.16446 -0.069537
3648 -0.16468 -0.17032 -0.02668 -0.21461 -0.021938 -0.22718 -0.18513 -0.15506 -0.10223
3649 -0.15752 -0.15084 -0.074646 -0.20707 0.02637 -0.24644 -0.16443 -0.17758 -0.13061
3650 -0.18427 -0.16617 -0.099975 -0.22878 0.054117 -0.23394 -0.18722 -0.17985 -0.14425
3651 -0.18375 -0.15713 -0.09865 -0.1957 0.04578 -0.24686 -0.22295 -0.18526 -0.14327
3652 -0.19854 -0.14388 -0.11262 -0.20003 0.12363 -0.21443 -0.18682 -0.18647 -0.095465
3653 -0.19789 -0.16086 -0.13005 -0.20267 0.08209 -0.23656 -0.20325 -0.16832 -0.069996
3654 -0.15539 -0.1568 -0.1134 -0.21841 0.030327 -0.23314 -0.20021 -0.14804 -0.078701
3655 -0.19198 -0.16381 -0.11458 -0.18894 -0.024927 -0.22786 -0.19047 -0.16589 -0.097795
3656 -0.22266 -0.14706 -0.14064 -0.19297 -0.03176 -0.25934 -0.16949 -0.14226 -0.075243
3657 -0.19338 -0.17251 -0.16177 -0.21208 -0.034153 -0.24892 -0.18798 -0.16071 -0.095639
3658 -0.2168 -0.18703 -0.17465 -0.22549 -0.08407 -0.28558 -0.22012 -0.14271 -0.091225
3659 -0.17926 -0.15508 -0.12066 -0.19026 -0.10523 -0.25579 -0.18844 -0.12592 -0.12022
3660 -0.19823 -0.20576 -0.14403 -0.23145 -0.079496 -0.29131 -0.20529 -0.15647 -0.08297
3661 -0.19888 -0.17546 -0.13647 -0.21568 -0.099185 -0.26501 -0.20882 -0.14411 -0.077397
3662 -0.16797 -0.14936 -0.14279 -0.15911 -0.020386 -0.20859 -0.15343 -0.12643 -0.12676
3663 -0.1766 -0.17424 -0.1643 -0.21215 -0.080844 -0.25252 -0.19638 -0.18666 -0.101
3664 -0.22375 -0.17509 -0.14988 -0.20024 -0.049074 -0.24233 -0.19578 -0.13996 -0.039101
3665 -0.25942 -0.19234 -0.17689 -0.23901 -0.082765 -0.29339 -0.22627 -0.16979 -0.069361
3666 -0.22468 -0.16803 -0.14266 -0.20061 -0.13184 -0.26048 -0.19961 -0.13639 -0.10218
3667 -0.19729 -0.17414 -0.16238 -0.19133 -0.11266 -0.29324 -0.20152 -0.15561 -0.076782
3668 -0.17822 -0.16994 -0.16477 -0.21355 -0.086624 -0.27126 -0.19794 -0.16484 -0.064905
3669 -0.23976 -0.18166 -0.15887 -0.20085 -0.13951 -0.24594 -0.18654 -0.16716 -0.083197
3670 -0.20949 -0.19908 -0.1784 -0.21361 -0.1412 -0.30353 -0.18776 -0.17265 -0.080277
3671 -0.18448 -0.15543 -0.15262 -0.19166 -0.085909 -0.24077 -0.18519 -0.15335 -0.088834
3672 -0.22649 -0.18312 -0.17462 -0.21406 -0.094575 -0.23347 -0.20036 -0.15906 -0.081387
3673 -0.215 -0.22486 -0.19733 -0.24264 -0.15195 -0.29253 -0.22995 -0.18294 -0.11249
3674 -0.21883 -0.1979 -0.1573 -0.21107 -0.040097 -0.25175 -0.20626 -0.15376 -0.095514
3675 -0.17999 -0.16518 -0.1703 -0.20707 0.042211 -0.24882 -0.17586 -0.15607 -0.1003
3676 -0.24453 -0.22123 -0.17909 -0.20837 0.02407 -0.26532 -0.20748 -0.17865 -0.074823
3677 -0.19185 -0.19164 -0.17042 -0.19403 0.0090425 -0.2411 -0.20612 -0.15898 -0.054257
3678 -0.21254 -0.19268 -0.16796 -0.20816 -0.082363 -0.30208 -0.20394 -0.17689 -0.115
3679 -0.21176 -0.20015 -0.17913 -0.17601 -0.041801 -0.21719 -0.19706 -0.15318 -0.083311
3680 -0.20181 -0.17352 -0.17497 -0.20741 -0.10409 -0.28284 -0.19588 -0.15753 -0.084291
3681 -0.20015 -0.17515 -0.17874 -0.18465 -0.074871 -0.23773 -0.19458 -0.14571 -0.094046
3682 -0.23751 -0.2037 -0.19043 -0.21347 -0.14022 -0.26068 -0.21517 -0.14866 -0.033591
3683 -0.23111 -0.1951 -0.19357 -0.21147 -0.091537 -0.24918 -0.20962 -0.15116 -0.060436
3684 -0.22699 -0.19523 -0.20707 -0.20232 -0.1225 -0.26134 -0.20637 -0.17047 -0.028173
3685 -0.20786 -0.19863 -0.18724 -0.20048 -0.10834 -0.25716 -0.20068 -0.13779 -0.04634
3686 -0.19985 -0.18441 -0.15251 -0.21435 -0.10269 -0.24019 -0.20321 -0.12293 -0.015345
3687 -0.2123 -0.20878 -0.20226 -0.17004 -0.085818 -0.26435 -0.17425 -0.13872 -0.0092408
3688 -0.040851 -0.1653 -0.1735 -0.02575 0.051844 -0.21566 -0.13361 -0.054375 0.025453
3689 -0.031858 -0.12272 -0.19293 -0.00056283 0.014038 -0.24026 -0.11872 -0.066423 -8.845e-05
3690 -0.0051444 -0.038796 -0.10732 0.0049827 0.084025 -0.22625 -0.054225 0.0027923 0.04702
3691 0.090434 0.028157 0.010314 0.030534 0.10321 -0.16033 0.00082447 0.023717 0.045181
3692 0.09357 0.096276 0.048962 0.11162 0.19563 -0.068003 0.029687 0.094696 0.075404
3693 0.1385 0.12136 0.10367 0.16307 0.16913 -0.0159 0.12655 0.116 0.13172
3694 0.11606 0.091883 0.12977 0.12547 0.15292 -0.001232 0.096828 0.10246 0.10032
3695 0.15184 0.16548 0.13972 0.18871 0.20413 0.049132 0.16829 0.15233 0.17551
3696 0.20835 0.24655 0.25434 0.23475 0.2762 0.089395 0.2253 0.2047 0.18336
3697 0.26792 0.27649 0.29782 0.26795 0.3475 0.14474 0.27363 0.24878 0.20647
3698 0.28155 0.28182 0.32253 0.30696 0.32879 0.19967 0.28575 0.24854 0.25192
3699 0.29816 0.28768 0.33264 0.29525 0.29499 0.19763 0.29673 0.26552 0.20165
3700 0.33075 0.31985 0.38971 0.32596 0.3516 0.22269 0.38615 0.29788 0.24893
3701 0.38305 0.4046 0.44433 0.43122 0.40415 0.34041 0.43091 0.31385 0.26751
3702 0.37659 0.40521 0.47837 0.35524 0.35978 0.29558 0.44218 0.33772 0.23783
3703 0.41539 0.43661 0.54619 0.47798 0.48299 0.40696 0.5199 0.33985 0.30686
3704 0.46031 0.46937 0.57541 0.51556 0.51753 0.41805 0.54889 0.37019 0.29487
3705 0.42934 0.47896 0.6112 0.479 0.49254 0.42948 0.52695 0.36792 0.34753
3706 0.46478 0.46062 0.59718 0.50872 0.52591 0.49735 0.54145 0.38601 0.32688
3707 0.49406 0.49178 0.65988 0.53341 0.51018 0.51643 0.60741 0.38357 0.32502
3708 0.50233 0.51365 0.67884 0.52626 0.52235 0.56027 0.61318 0.37097 0.35176
3709 0.56585 0.55138 0.64301 0.594 0.55787 0.58371 0.69257 0.41757 0.3699
3710 0.56753 0.58894 0.72182 0.63219 0.65517 0.65248 0.64842 0.46439 0.38158
3711 0.56178 0.55476 0.66931 0.589 0.62128 0.57759 0.67296 0.39523 0.33468
3712 0.565 0.54957 0.72064 0.58829 0.63121 0.61207 0.65032 0.4558 0.40804
3713 0.48265 0.52784 0.72261 0.58075 0.54337 0.64355 0.62877 0.41949 0.37054
3714 0.58311 0.53938 0.73527 0.63072 0.61146 0.61821 0.6973 0.42025 0.38464
3715 0.59547 0.60189 0.73492 0.63239 0.6298 0.66814 0.6841 0.43438 0.41384
3716 0.5561 0.55322 0.76292 0.66107 0.71873 0.66003 0.64875 0.46007 0.42568
3717 0.60839 0.60428 0.76292 0.69637 0.70864 0.70188 0.71158 0.4588 0.3805
3718 0.59867 0.5769 0.75332 0.66385 0.66002 0.67374 0.68599 0.46469 0.41289
3719 0.61438 0.61539 0.79197 0.63759 0.71419 0.67859 0.73822 0.49418 0.45679
3720 0.58045 0.60791 0.7803 0.65689 0.67772 0.70138 0.75297 0.50458 0.47181
3721 0.58557 0.63949 0.78227 0.67695 0.76836 0.71989 0.72957 0.50797 0.45031
3722 0.64016 0.62564 0.77128 0.63673 0.73616 0.67544 0.69502 0.49443 0.42439
3723 0.63295 0.66068 0.82135 0.73154 0.80491 0.78202 0.73744 0.51884 0.46547
3724 0.5904 0.61485 0.74185 0.62487 0.71924 0.65699 0.69914 0.46292 0.38456
3725 0.59019 0.60732 0.76127 0.6332 0.67776 0.68885 0.68863 0.48296 0.5038
3726 0.6738 0.65448 0.76846 0.73577 0.8346 0.77199 0.79432 0.52944 0.45465
3727 0.6123 0.60264 0.80113 0.6903 0.74312 0.71241 0.7171 0.53798 0.4662
3728 0.65556 0.64632 0.81047 0.67488 0.73607 0.72316 0.75956 0.47382 0.45525
3729 0.60701 0.61959 0.79044 0.68494 0.73179 0.69632 0.7105 0.50913 0.49703
3730 0.62028 0.6301 0.75978 0.67129 0.71496 0.69569 0.74505 0.50547 0.39388
3731 0.68742 0.6655 0.82674 0.69587 0.78212 0.7176 0.73837 0.52784 0.48275
3732 0.62391 0.62154 0.78904 0.68079 0.64885 0.71192 0.66851 0.52184 0.48553
3733 0.63676 0.66247 0.78211 0.64429 0.72389 0.67504 0.72126 0.48725 0.4466
3734 0.6177 0.64512 0.79294 0.69859 0.80107 0.69033 0.72481 0.52941 0.46934
3735 0.62995 0.62117 0.78541 0.68692 0.74165 0.72499 0.73519 0.50524 0.43504
3736 0.62063 0.65396 0.79868 0.70557 0.73178 0.70339 0.6972 0.53099 0.45313
3737 0.63595 0.66691 0.76897 0.70572 0.73883 0.75777 0.7206 0.54496 0.40555
3738 0.53214 0.55939 0.76556 0.62223 0.70859 0.6629 0.60999 0.49441 0.41787
3739 0.60636 0.63933 0.7617 0.72255 0.71223 0.71959 0.71324 0.51148 0.46869
3740 0.57669 0.61853 0.74722 0.64897 0.67615 0.66614 0.65292 0.50651 0.41253
3741 0.58251 0.60362 0.73133 0.62106 0.63508 0.66543 0.65255 0.50732 0.44338
3742 0.58679 0.62261 0.72685 0.63495 0.66083 0.63227 0.66638 0.51155 0.44039
3743 0.5787 0.60337 0.6696 0.58339 0.62081 0.61683 0.63974 0.51673 0.42821
3744 0.58452 0.58773 0.70347 0.60836 0.63463 0.60765 0.63058 0.49188 0.39988
3745 0.54336 0.58686 0.70838 0.60712 0.64601 0.63526 0.66526 0.47683 0.43349
3746 0.59586 0.60404 0.73478 0.63216 0.69712 0.66203 0.68458 0.46792 0.38013
3747 0.55116 0.5704 0.68453 0.60854 0.66593 0.65986 0.60166 0.46063 0.43474
3748 0.54725 0.578 0.66585 0.59922 0.65588 0.65475 0.63295 0.44116 0.36361
3749 0.56998 0.6267 0.70718 0.66194 0.7148 0.67772 0.65163 0.45796 0.3869
3750 0.55298 0.58148 0.68536 0.61066 0.65929 0.63933 0.60185 0.45625 0.4307
3751 0.58827 0.58849 0.65175 0.6041 0.65023 0.64464 0.6116 0.46423 0.35583
3752 0.54358 0.56191 0.62704 0.58048 0.66488 0.61153 0.6082 0.43839 0.38485
3753 0.51002 0.55621 0.66025 0.56957 0.69568 0.60269 0.53679 0.42097 0.33319
3754 0.53047 0.53507 0.6271 0.54803 0.59808 0.59326 0.5765 0.42575 0.33986
3755 0.47913 0.51519 0.58598 0.53428 0.59245 0.54839 0.56781 0.38457 0.33888
3756 0.50298 0.54949 0.62831 0.55514 0.58283 0.55834 0.54465 0.45409 0.36495
3757 0.52817 0.53704 0.59715 0.54412 0.62205 0.56696 0.53501 0.40211 0.31567
3758 0.46111 0.50372 0.61412 0.5506 0.60125 0.56352 0.53722 0.43742 0.4091
3759 0.49661 0.50399 0.58796 0.54933 0.5755 0.54405 0.54261 0.37057 0.31361
3760 0.44781 0.48568 0.53331 0.50409 0.54966 0.507 0.52411 0.40584 0.3746
3761 0.50125 0.45499 0.54451 0.48364 0.57022 0.4941 0.47413 0.3856 0.28695
3762 0.39558 0.42031 0.53739 0.4512 0.48348 0.42003 0.45841 0.35298 0.28531
3763 0.44991 0.47048 0.52067 0.45825 0.54437 0.46885 0.48058 0.33397 0.25231
3764 0.40588 0.42727 0.50297 0.44041 0.49394 0.42808 0.44493 0.3225 0.24693
3765 0.46201 0.4622 0.53616 0.51416 0.55924 0.50186 0.48594 0.37093 0.21504
3766 0.40885 0.43751 0.49793 0.43904 0.48525 0.4236 0.43834 0.33646 0.30005
3767 0.43206 0.43492 0.50731 0.43438 0.52782 0.44136 0.42153 0.33609 0.2861
3768 0.36169 0.39609 0.45657 0.41676 0.51149 0.38476 0.41895 0.28524 0.2466
3769 0.39658 0.39032 0.49001 0.44217 0.4694 0.39289 0.39339 0.31338 0.23264
3770 0.41254 0.39922 0.45202 0.39202 0.45968 0.36593 0.42346 0.28922 0.25381
3771 0.33627 0.34413 0.42345 0.3477 0.44837 0.33381 0.35517 0.25391 0.14658
3772 0.33158 0.35032 0.42703 0.36883 0.44039 0.37354 0.36771 0.28143 0.2175
3773 0.31866 0.3468 0.42374 0.38596 0.41485 0.35377 0.31999 0.28678 0.21734
3774 0.35247 0.32445 0.37382 0.33579 0.40721 0.29946 0.30802 0.24783 0.19673
3775 0.35048 0.36569 0.4165 0.36172 0.44428 0.32281 0.36338 0.26024 0.21449
3776 0.36753 0.35261 0.40816 0.31774 0.36557 0.30292 0.33932 0.22025 0.16771
3777 0.32785 0.31434 0.39933 0.32877 0.34266 0.30384 0.31373 0.19057 0.15337
3778 0.32243 0.31198 0.3423 0.30083 0.34404 0.2523 0.25048 0.22059 0.1233
3779 0.30855 0.2936 0.33798 0.28675 0.40902 0.22485 0.26852 0.18326 0.10486
3780 0.288 0.30979 0.34722 0.31485 0.36533 0.28333 0.294 0.22007 0.14521
3781 0.27958 0.25831 0.30569 0.27501 0.31 0.23043 0.25975 0.17655 0.13842
3782 0.28557 0.3095 0.34379 0.29969 0.34213 0.2321 0.25815 0.17233 0.11045
3783 0.24224 0.2255 0.31505 0.23847 0.30402 0.17975 0.18191 0.14974 0.032646
3784 0.24537 0.23264 0.29018 0.23623 0.27516 0.17998 0.18995 0.14723 0.074409
3785 0.24347 0.26122 0.29088 0.23256 0.26534 0.19158 0.21516 0.15589 0.080187
3786 0.21412 0.22212 0.25252 0.21553 0.28728 0.16129 0.18479 0.14263 0.12053
3787 0.23214 0.22165 0.27364 0.24105 0.34678 0.19198 0.18279 0.17281 0.094753
3788 0.16691 0.18401 0.22163 0.17584 0.20403 0.13996 0.11443 0.097453 0.0316
3789 0.1261 0.15568 0.21425 0.15709 0.24411 0.12739 0.11154 0.089782 0.017363
3790 0.11881 0.14414 0.20351 0.10683 0.17719 0.078019 0.09051 0.087201 0.012703
3791 0.10801 0.12228 0.154 0.098516 0.10723 0.045226 0.067813 0.046613 -0.018333
3792 0.082214 0.1155 0.15017 0.099784 0.11347 0.044376 0.029349 0.068764 0.037577
3793 0.073806 0.11273 0.19268 0.11471 0.1157 0.065014 0.079357 0.06659 -0.0090211
3794 0.078576 0.099349 0.14186 0.094752 0.16082 0.067376 0.074315 0.067657 0.030445
3795 0.071347 0.090399 0.12879 0.093248 0.058737 0.024579 0.024256 0.054069 0.0052133
3796 0.046279 0.09502 0.14296 0.06098 0.043216 0.0178 0.030528 0.05586 0.0054667
3797 0.01311 0.036675 0.11057 0.019901 0.072479 -0.038399 0.019414 0.03034 -0.021154
3798 -0.015742 0.06555 0.089528 0.030874 0.037438 -0.0064103 -0.027899 0.013432 0.020659
3799 -0.023303 0.04212 0.058011 0.0016238 0.04821 -0.02527 -0.0063632 0.0094272 -0.059887
3800 -0.019333 0.040779 0.10558 0.042309 0.077073 0.022228 0.01011 0.038535 -0.017986
3801 -0.034417 0.023774 0.043117 -0.023513 0.012739 -0.066352 -0.035153 -0.029242 -0.095118
3802 -0.04198 0.015952 0.073803 0.05038 0.012137 0.0087023 -0.011389 -0.018845 -0.092394
3803 -0.018718 0.045204 0.066078 0.032817 0.01773 -0.004606 -0.00074371 0.00043645 -0.077064
3804 -0.088048 -0.0099728 0.04445 -0.026674 -0.049522 -0.092289 -0.073438 0.0030895 -0.050191
3805 -0.021467 0.0069361 0.024394 -0.032389 0.021623 -0.045375 -0.052927 -1.2901e-05 -0.044625
3806 -0.026208 0.02509 0.032047 -0.022033 -0.070853 -0.0843 -0.067638 -0.028231 -0.039978
3807 -0.058468 -0.0026274 0.011668 -0.020858 -0.035583 -0.088706 -0.06084 -0.063733 -0.11222
3808 -0.037514 0.014851 0.032403 -0.020623 -0.072337 -0.086298 -0.032957 -0.015305 -0.073678
3809 -0.076255 -0.024847 0.028104 -0.041706 -0.062945 -0.10684 -0.072532 -0.051812 -0.10169
3810 -0.08107 -0.023097 0.01546 -0.047211 -0.059691 -0.10528 -0.071124 -0.051464 -0.10549
3811 -0.11424 -0.071756 -0.0022923 -0.060068 -0.11201 -0.12134 -0.091493 -0.063145 -0.091784
3812 -0.088622 -0.045342 -0.0058467 -0.038111 -0.026517 -0.088554 -0.081121 -0.058463 -0.11736
3813 -0.048812 -0.027356 -0.004886 -0.048071 -0.031848 -0.084201 -0.069672 -0.033536 -0.03447
3814 -0.077495 -0.040361 0.0039032 -0.053363 -0.041214 -0.12767 -0.080773 -0.054444 -0.092104
3815 -0.069435 -0.013109 -0.040349 -0.057585 -0.10988 -0.12042 -0.070354 -0.05705 -0.12779
3816 -0.099918 -0.075326 -0.051531 -0.09757 -0.13772 -0.11737 -0.088859 -0.079992 -0.12972
3817 -0.060835 -0.027307 -0.035898 -0.055138 -0.087552 -0.098669 -0.075798 -0.061372 -0.15619
3818 -0.13507 -0.090149 -0.06342 -0.12882 -0.15201 -0.17352 -0.13437 -0.10399 -0.15232
3819 -0.10711 -0.056807 -0.04878 -0.088331 -0.16738 -0.14456 -0.11162 -0.095049 -0.14648
3820 -0.17068 -0.11361 -0.06526 -0.13899 -0.189 -0.20984 -0.14269 -0.12129 -0.13627
3821 -0.15069 -0.084405 -0.09137 -0.10017 -0.1739 -0.15518 -0.14253 -0.096752 -0.10459
3822 -0.13057 -0.095394 -0.049062 -0.093769 -0.12217 -0.16506 -0.16813 -0.06441 -0.15142
3823 -0.12281 -0.07582 -0.078308 -0.068514 -0.13199 -0.17051 -0.1223 -0.081252 -0.098138
3824 -0.14808 -0.10232 -0.081515 -0.10514 -0.1531 -0.17884 -0.13359 -0.109 -0.18807
3825 -0.15848 -0.10121 -0.077621 -0.11748 -0.13616 -0.18786 -0.17322 -0.10409 -0.16143
3826 -0.12594 -0.10028 -0.11549 -0.13839 -0.15361 -0.19362 -0.14028 -0.11688 -0.13652
3827 -0.10722 -0.10035 -0.069664 -0.099998 -0.1296 -0.16901 -0.10488 -0.1267 -0.15749
3828 -0.16187 -0.12228 -0.091474 -0.12899 -0.11593 -0.15789 -0.13268 -0.099665 -0.084961
3829 -0.19925 -0.15833 -0.14296 -0.16884 -0.20053 -0.22403 -0.18194 -0.13452 -0.15677
3830 -0.15615 -0.12209 -0.10583 -0.16334 -0.23103 -0.24538 -0.15119 -0.12727 -0.22896
3831 -0.18658 -0.11652 -0.10192 -0.14863 -0.16275 -0.19174 -0.17496 -0.12741 -0.18739
3832 -0.17747 -0.10942 -0.11509 -0.14866 -0.18083 -0.20441 -0.16919 -0.10153 -0.18626
3833 -0.18386 -0.11397 -0.11752 -0.13984 -0.20836 -0.20577 -0.17522 -0.12542 -0.21969
3834 -0.14427 -0.1193 -0.10786 -0.12514 -0.15924 -0.1916 -0.14338 -0.11495 -0.17735
3835 -0.16987 -0.14033 -0.12709 -0.17947 -0.22813 -0.22207 -0.1598 -0.12065 -0.19663
3836 -0.14247 -0.10277 -0.1294 -0.13795 -0.21023 -0.21964 -0.15816 -0.12889 -0.16105
3837 -0.16319 -0.13619 -0.11463 -0.16188 -0.21214 -0.22269 -0.17897 -0.14023 -0.23172
3838 -0.19801 -0.17271 -0.13447 -0.17709 -0.22341 -0.25232 -0.18326 -0.15146 -0.17592
3839 -0.18163 -0.13648 -0.1049 -0.12405 -0.16501 -0.17909 -0.15919 -0.14612 -0.21623
3840 -0.15912 -0.13533 -0.11698 -0.14842 -0.18578 -0.22075 -0.17796 -0.13431 -0.1832
3841 -0.161 -0.14536 -0.15487 -0.13808 -0.19447 -0.22053 -0.16353 -0.13118 -0.17569
3842 -0.21613 -0.15747 -0.14647 -0.18701 -0.22751 -0.24109 -0.19552 -0.12406 -0.1893
3843 -0.17494 -0.15424 -0.13284 -0.18138 -0.21156 -0.23033 -0.15844 -0.14377 -0.1617
3844 -0.17883 -0.14832 -0.12225 -0.17335 -0.22154 -0.23574 -0.15274 -0.14204 -0.20635
