# Supplementary material for: Insulin modulates the frequency of Ca2+ oscillations in mouse pancreatic islets
Source: PLoS One. 2017 Aug 28;12(8):e0183569. doi: 10.1371/journal.pone.0183569 (PMC5573301; doi:10.1371/journal.pone.0183569)
Supplement: S1 File — All the time traces of detrended Ca2+ oscillations for constant insulin infusion (0, 100, or 1000 nM) and alternating insulin infusion (100, 500, or 1000 nM with 4 or 5 min periods) were compressed as a single file, S1_File.zip, in which each imaging experiment was recorded as a text file where the first column represents time (sec) and the following columns represent detrended Ca2+ traces from multiple islets. (ZIP) [file pone.0183569.s001.zip › data_0I_4.txt]

1 -0.088788 -0.19532 -0.26122 -0.16528 -0.11343 -0.13718 -0.20049 -0.1067 -0.1664 -0.18875
2 -0.10419 -0.20792 -0.26493 -0.16567 -0.10907 -0.14315 -0.2151 -0.1227 -0.18247 -0.21277
3 -0.10492 -0.21853 -0.26311 -0.16567 -0.11328 -0.15927 -0.21312 -0.13491 -0.19858 -0.19769
4 -0.095931 -0.1884 -0.25237 -0.15406 -0.09638 -0.14094 -0.19702 -0.10577 -0.18521 -0.17922
5 -0.098746 -0.20431 -0.26247 -0.16713 -0.10605 -0.15831 -0.21507 -0.10815 -0.18785 -0.17945
6 -0.11237 -0.21891 -0.27109 -0.17298 -0.11553 -0.15376 -0.21388 -0.13476 -0.20096 -0.22734
7 -0.10187 -0.20315 -0.25668 -0.16474 -0.10532 -0.14972 -0.20306 -0.11757 -0.18012 -0.21305
8 -0.097962 -0.20769 -0.25013 -0.16976 -0.10253 -0.13935 -0.19052 -0.11337 -0.17464 -0.18393
9 -0.094253 -0.19939 -0.25498 -0.16095 -0.10008 -0.14854 -0.20284 -0.11554 -0.18228 -0.17793
10 -0.097913 -0.19827 -0.25935 -0.1627 -0.10047 -0.14448 -0.20365 -0.10943 -0.18008 -0.18804
11 -0.10988 -0.18598 -0.2525 -0.1589 -0.10029 -0.13901 -0.1906 -0.10053 -0.17921 -0.18734
12 -0.097706 -0.18183 -0.24791 -0.14866 -0.10432 -0.13813 -0.19987 -0.10451 -0.17018 -0.16972
13 -0.099741 -0.19911 -0.2527 -0.16254 -0.099561 -0.13844 -0.19956 -0.1018 -0.17561 -0.18544
14 -0.11607 -0.21726 -0.26477 -0.16919 -0.10995 -0.15584 -0.21058 -0.1243 -0.19196 -0.20715
15 -0.09313 -0.21013 -0.24055 -0.15604 -0.093621 -0.13044 -0.19321 -0.10704 -0.1665 -0.19021
16 -0.10401 -0.17525 -0.24813 -0.15912 -0.10507 -0.14074 -0.1953 -0.11361 -0.18911 -0.18257
17 -0.1105 -0.21008 -0.26422 -0.16061 -0.1096 -0.14659 -0.19604 -0.10805 -0.18548 -0.18358
18 -0.10343 -0.17418 -0.2303 -0.14746 -0.087973 -0.12645 -0.17969 -0.089726 -0.16445 -0.16945
19 -0.091791 -0.19862 -0.25094 -0.15479 -0.1063 -0.14582 -0.1909 -0.10602 -0.17714 -0.18654
20 -0.10328 -0.1911 -0.25471 -0.16432 -0.11369 -0.15022 -0.21067 -0.099795 -0.17103 -0.1881
21 -0.10873 -0.21574 -0.25167 -0.15986 -0.095458 -0.13859 -0.19875 -0.10623 -0.19696 -0.19228
22 -0.10941 -0.19523 -0.26108 -0.17357 -0.10298 -0.14231 -0.20265 -0.11108 -0.19548 -0.19806
23 -0.11484 -0.21135 -0.25512 -0.1597 -0.11172 -0.1414 -0.20202 -0.10428 -0.18667 -0.21696
24 -0.11977 -0.22023 -0.26504 -0.17625 -0.12248 -0.14434 -0.19884 -0.12073 -0.1924 -0.20986
25 -0.10783 -0.22627 -0.26668 -0.1683 -0.10711 -0.14489 -0.19893 -0.10797 -0.18929 -0.19385
26 -0.10123 -0.20232 -0.2444 -0.15394 -0.091772 -0.13629 -0.18794 -0.10443 -0.17742 -0.20072
27 -0.1075 -0.19759 -0.248 -0.15556 -0.099951 -0.13974 -0.19484 -0.10858 -0.16946 -0.18855
28 -0.10945 -0.20938 -0.24603 -0.1615 -0.090831 -0.12539 -0.19503 -0.098283 -0.18835 -0.19653
29 -0.12368 -0.22418 -0.26908 -0.1796 -0.11479 -0.14711 -0.2119 -0.11811 -0.20278 -0.2084
30 -0.10789 -0.20512 -0.24962 -0.16366 -0.12196 -0.1444 -0.18908 -0.097935 -0.1844 -0.21786
31 -0.093536 -0.20286 -0.24099 -0.15384 -0.093144 -0.14309 -0.19722 -0.087949 -0.15961 -0.2046
32 -0.12331 -0.21688 -0.26045 -0.16928 -0.11824 -0.13241 -0.2098 -0.10584 -0.19082 -0.19489
33 -0.10634 -0.20342 -0.25988 -0.15232 -0.10544 -0.14258 -0.1977 -0.093158 -0.17921 -0.18958
34 -0.099142 -0.18633 -0.23838 -0.14369 -0.087599 -0.12755 -0.1966 -0.08007 -0.17092 -0.19387
35 -0.11921 -0.23097 -0.26061 -0.17368 -0.11257 -0.16706 -0.217 -0.11514 -0.20622 -0.22633
36 -0.1214 -0.20103 -0.2591 -0.17132 -0.10575 -0.16593 -0.20718 -0.11395 -0.19328 -0.21845
37 -0.10228 -0.18186 -0.24327 -0.15186 -0.090553 -0.1366 -0.19283 -0.080996 -0.16361 -0.19777
38 -0.1118 -0.19664 -0.25248 -0.16626 -0.11234 -0.14622 -0.19963 -0.09767 -0.17639 -0.19899
39 -0.11292 -0.22276 -0.26045 -0.16661 -0.12209 -0.15351 -0.21114 -0.10698 -0.18147 -0.20323
40 -0.1235 -0.19846 -0.24905 -0.16855 -0.10167 -0.14845 -0.20409 -0.098048 -0.17942 -0.20062
41 -0.11856 -0.19222 -0.25264 -0.16842 -0.11345 -0.15632 -0.20272 -0.10634 -0.1829 -0.20019
42 -0.11325 -0.17526 -0.26119 -0.16869 -0.10281 -0.14765 -0.2118 -0.09564 -0.19514 -0.19946
43 -0.11496 -0.21119 -0.26553 -0.16659 -0.11025 -0.15323 -0.20411 -0.10297 -0.1792 -0.21147
44 -0.1192 -0.20307 -0.2632 -0.1716 -0.10381 -0.16394 -0.21038 -0.095734 -0.19141 -0.20643
45 -0.11227 -0.20413 -0.2485 -0.17075 -0.10232 -0.15594 -0.2071 -0.10262 -0.18419 -0.20858
46 -0.11458 -0.19422 -0.2681 -0.17317 -0.11379 -0.16668 -0.20511 -0.098036 -0.20243 -0.22637
47 -0.10997 -0.20299 -0.24629 -0.16426 -0.10073 -0.1396 -0.21329 -0.099081 -0.16919 -0.18226
48 -0.12851 -0.22885 -0.26209 -0.17349 -0.11525 -0.1615 -0.22391 -0.11708 -0.19523 -0.2135
49 -0.12226 -0.19208 -0.24604 -0.16684 -0.10308 -0.13613 -0.19402 -0.10254 -0.19377 -0.20833
50 -0.11062 -0.20965 -0.25241 -0.16818 -0.1055 -0.15492 -0.20529 -0.10362 -0.17792 -0.18814
51 -0.10965 -0.20812 -0.25069 -0.16563 -0.10552 -0.143 -0.20209 -0.10867 -0.16989 -0.1997
52 -0.11981 -0.2237 -0.25357 -0.1629 -0.10598 -0.1545 -0.19409 -0.11366 -0.19693 -0.19515
53 -0.10567 -0.19074 -0.2515 -0.15911 -0.10606 -0.15052 -0.19132 -0.11042 -0.19324 -0.20078
54 -0.10802 -0.19712 -0.25421 -0.15554 -0.092807 -0.15352 -0.20028 -0.11156 -0.18265 -0.18257
55 -0.12232 -0.21719 -0.26186 -0.17352 -0.11268 -0.15796 -0.19777 -0.1222 -0.21138 -0.2016
56 -0.1177 -0.19717 -0.25381 -0.17034 -0.11237 -0.14088 -0.19938 -0.11992 -0.20294 -0.21236
57 -0.11362 -0.20059 -0.25087 -0.16695 -0.10528 -0.14233 -0.20449 -0.11835 -0.19246 -0.1848
58 -0.11414 -0.21237 -0.25692 -0.16914 -0.10798 -0.1406 -0.20296 -0.10978 -0.20277 -0.19431
59 -0.11641 -0.2036 -0.26117 -0.16804 -0.10739 -0.14424 -0.20778 -0.11829 -0.19746 -0.20238
60 -0.12272 -0.22335 -0.26919 -0.17969 -0.11786 -0.14914 -0.21055 -0.13033 -0.20016 -0.21591
61 -0.11886 -0.20636 -0.25516 -0.16564 -0.092105 -0.13201 -0.20351 -0.12531 -0.19724 -0.20589
62 -0.11212 -0.19406 -0.24575 -0.16057 -0.1041 -0.13782 -0.18598 -0.11333 -0.19271 -0.20386
63 -0.12349 -0.19448 -0.26205 -0.16834 -0.10664 -0.14779 -0.19457 -0.12885 -0.21065 -0.21003
64 -0.11642 -0.2154 -0.25509 -0.17201 -0.1125 -0.13949 -0.21196 -0.1166 -0.18457 -0.19289
65 -0.11289 -0.19697 -0.25574 -0.17304 -0.10647 -0.14724 -0.19335 -0.11834 -0.19756 -0.21159
66 -0.12821 -0.21763 -0.2772 -0.18292 -0.12023 -0.16691 -0.22221 -0.12981 -0.20434 -0.23169
67 -0.1205 -0.2078 -0.25698 -0.16908 -0.11314 -0.14415 -0.2029 -0.12023 -0.21008 -0.2092
68 -0.12116 -0.21096 -0.26743 -0.17101 -0.11669 -0.14438 -0.20066 -0.13001 -0.21143 -0.19518
69 -0.12087 -0.20557 -0.26692 -0.18385 -0.13823 -0.15124 -0.19767 -0.13541 -0.21694 -0.21652
70 -0.13718 -0.21404 -0.27721 -0.18289 -0.11954 -0.16574 -0.22531 -0.14385 -0.2124 -0.21584
71 -0.11707 -0.19054 -0.25981 -0.16525 -0.10744 -0.1441 -0.19902 -0.12607 -0.18993 -0.20587
72 -0.12445 -0.18762 -0.257 -0.16023 -0.10492 -0.1512 -0.20325 -0.12768 -0.19355 -0.19271
73 -0.11024 -0.18021 -0.25624 -0.17243 -0.10185 -0.14657 -0.19777 -0.12255 -0.1922 -0.20371
74 -0.1284 -0.19758 -0.26313 -0.18057 -0.12686 -0.16343 -0.19876 -0.13688 -0.19443 -0.19882
75 -0.11662 -0.20656 -0.26139 -0.16995 -0.10772 -0.13918 -0.19431 -0.13225 -0.18155 -0.19694
76 -0.10225 -0.17959 -0.25708 -0.16213 -0.10959 -0.14073 -0.18137 -0.12176 -0.1923 -0.1856
77 -0.11442 -0.19269 -0.26131 -0.17542 -0.11362 -0.15217 -0.20018 -0.14379 -0.20177 -0.20081
78 -0.13035 -0.18619 -0.26834 -0.18117 -0.12242 -0.15272 -0.20246 -0.1425 -0.20306 -0.20803
79 -0.1116 -0.18266 -0.26169 -0.16714 -0.10559 -0.13237 -0.19032 -0.12578 -0.17962 -0.20243
80 -0.12125 -0.21823 -0.26919 -0.17415 -0.12784 -0.14784 -0.19985 -0.14539 -0.2096 -0.2069
81 -0.10913 -0.18815 -0.25546 -0.16019 -0.11062 -0.1317 -0.19783 -0.13282 -0.19408 -0.17354
82 -0.12115 -0.22277 -0.26941 -0.17643 -0.1316 -0.15343 -0.19225 -0.13498 -0.19939 -0.20928
83 -0.11383 -0.1865 -0.2572 -0.16813 -0.1071 -0.14568 -0.19629 -0.12439 -0.20542 -0.19499
84 -0.10017 -0.19152 -0.2493 -0.15903 -0.10952 -0.13304 -0.18714 -0.12859 -0.18278 -0.19211
85 -0.092143 -0.19444 -0.23741 -0.15781 -0.099344 -0.12635 -0.18915 -0.1219 -0.1763 -0.17454
86 -0.12702 -0.1827 -0.27052 -0.17268 -0.11775 -0.15621 -0.20513 -0.1465 -0.20369 -0.19859
87 -0.10796 -0.18911 -0.25177 -0.16748 -0.10305 -0.15148 -0.19175 -0.12006 -0.19618 -0.17478
88 -0.12889 -0.20606 -0.27353 -0.18473 -0.13132 -0.17089 -0.20805 -0.14362 -0.20238 -0.17759
89 -0.1283 -0.19864 -0.26462 -0.17499 -0.11602 -0.16151 -0.20041 -0.13905 -0.2104 -0.19411
90 -0.12846 -0.1924 -0.26938 -0.18578 -0.12227 -0.16904 -0.21034 -0.14638 -0.20689 -0.20079
91 -0.12078 -0.18352 -0.25782 -0.17624 -0.10687 -0.15375 -0.19064 -0.13882 -0.1859 -0.18804
92 -0.1204 -0.19187 -0.26465 -0.16355 -0.10868 -0.16077 -0.189 -0.13641 -0.1934 -0.18724
93 -0.11263 -0.17913 -0.25295 -0.16074 -0.10409 -0.15131 -0.19594 -0.12844 -0.18362 -0.18067
94 -0.11047 -0.19046 -0.25079 -0.16758 -0.098548 -0.1535 -0.20036 -0.12621 -0.1674 -0.15968
95 -0.12839 -0.1987 -0.26648 -0.18392 -0.13101 -0.16783 -0.19188 -0.13965 -0.19594 -0.19907
96 -0.1222 -0.17786 -0.25962 -0.17484 -0.11528 -0.15786 -0.1991 -0.13269 -0.18705 -0.16988
97 -0.12021 -0.17847 -0.25491 -0.17247 -0.11125 -0.14989 -0.20072 -0.14047 -0.20097 -0.20006
98 -0.11119 -0.16093 -0.27007 -0.17637 -0.11135 -0.15876 -0.1878 -0.13705 -0.18812 -0.17883
99 -0.11674 -0.14685 -0.25206 -0.17135 -0.11019 -0.15252 -0.19784 -0.13113 -0.1905 -0.1903
100 -0.1088 -0.16205 -0.25705 -0.16355 -0.11121 -0.15843 -0.20058 -0.12256 -0.18379 -0.18168
101 -0.13465 -0.18769 -0.2803 -0.19188 -0.14443 -0.16904 -0.22725 -0.1564 -0.21463 -0.23063
102 -0.13733 -0.174 -0.28073 -0.19592 -0.13052 -0.16472 -0.20619 -0.14137 -0.21871 -0.21167
103 -0.10882 -0.16568 -0.25992 -0.17183 -0.10868 -0.15871 -0.19173 -0.12985 -0.18802 -0.18416
104 -0.12116 -0.18793 -0.27049 -0.17772 -0.12541 -0.15931 -0.21375 -0.133 -0.21253 -0.20418
105 -0.12656 -0.16743 -0.26217 -0.17409 -0.1267 -0.15509 -0.2035 -0.13964 -0.17984 -0.18114
106 -0.11413 -0.17501 -0.25341 -0.16626 -0.11277 -0.16153 -0.19504 -0.11738 -0.19722 -0.19859
107 -0.10384 -0.1726 -0.24748 -0.1537 -0.10779 -0.1576 -0.18132 -0.1102 -0.16971 -0.20483
108 -0.1044 -0.15144 -0.25071 -0.15592 -0.086921 -0.14117 -0.18842 -0.10563 -0.1729 -0.18493
109 -0.12305 -0.18248 -0.26037 -0.17351 -0.12852 -0.16443 -0.20551 -0.12861 -0.18729 -0.19416
110 -0.11977 -0.19267 -0.26147 -0.17923 -0.11988 -0.15763 -0.19833 -0.125 -0.20137 -0.20452
111 -0.11273 -0.16772 -0.25849 -0.16347 -0.11023 -0.16284 -0.18156 -0.11277 -0.18596 -0.18471
112 -0.1088 -0.17022 -0.24689 -0.15976 -0.10431 -0.15186 -0.18258 -0.10779 -0.16892 -0.17667
113 -0.11812 -0.20995 -0.25588 -0.1735 -0.1267 -0.16605 -0.19216 -0.11973 -0.18436 -0.19528
114 -0.12388 -0.18126 -0.26226 -0.16916 -0.12801 -0.16115 -0.1899 -0.12597 -0.18687 -0.19359
115 -0.12594 -0.17911 -0.2649 -0.16597 -0.11498 -0.15571 -0.1948 -0.11711 -0.20015 -0.20618
116 -0.11961 -0.18573 -0.26984 -0.17123 -0.11718 -0.17358 -0.20553 -0.12211 -0.20568 -0.19336
117 -0.12218 -0.18952 -0.26845 -0.17434 -0.13565 -0.15873 -0.20856 -0.13484 -0.20099 -0.21361
118 -0.11903 -0.20144 -0.27101 -0.17329 -0.13086 -0.17319 -0.21374 -0.12143 -0.18484 -0.20164
119 -0.12045 -0.1898 -0.26326 -0.16887 -0.12305 -0.16768 -0.20998 -0.12962 -0.18671 -0.20075
120 -0.12078 -0.20021 -0.27569 -0.17851 -0.13729 -0.17097 -0.20582 -0.12884 -0.19726 -0.20262
121 -0.12066 -0.18103 -0.2589 -0.16669 -0.11101 -0.15811 -0.19501 -0.12206 -0.18374 -0.20349
122 -0.11443 -0.19503 -0.27955 -0.18127 -0.1347 -0.18002 -0.21117 -0.13958 -0.20229 -0.23113
123 -0.13113 -0.21081 -0.27269 -0.18345 -0.13281 -0.15478 -0.2007 -0.13723 -0.1981 -0.2076
124 -0.12593 -0.19702 -0.28148 -0.17858 -0.13088 -0.17214 -0.22478 -0.12659 -0.2219 -0.20656
125 -0.1165 -0.19275 -0.26613 -0.1615 -0.12199 -0.16208 -0.21217 -0.12266 -0.19483 -0.19279
126 -0.11593 -0.18978 -0.26014 -0.15824 -0.11247 -0.15127 -0.17788 -0.12836 -0.19125 -0.19315
127 -0.11875 -0.18787 -0.27472 -0.17775 -0.12591 -0.15573 -0.20686 -0.14366 -0.19297 -0.20175
128 -0.11218 -0.19115 -0.26649 -0.16722 -0.11938 -0.15667 -0.20392 -0.13219 -0.19925 -0.20129
129 -0.13105 -0.18823 -0.27944 -0.17889 -0.1123 -0.17382 -0.20059 -0.14177 -0.19623 -0.20355
130 -0.1304 -0.20847 -0.26345 -0.1767 -0.1267 -0.16606 -0.21026 -0.14537 -0.19528 -0.20397
131 -0.1096 -0.18053 -0.2664 -0.17421 -0.12355 -0.16273 -0.1913 -0.12936 -0.19651 -0.20259
132 -0.10858 -0.17966 -0.26332 -0.16407 -0.103 -0.15419 -0.18216 -0.12863 -0.20555 -0.19547
133 -0.10714 -0.1686 -0.26532 -0.1671 -0.11346 -0.15807 -0.19006 -0.12155 -0.19436 -0.217
134 -0.11438 -0.18111 -0.25634 -0.17167 -0.12081 -0.15167 -0.19212 -0.12313 -0.20794 -0.19006
135 -0.12452 -0.19199 -0.27531 -0.17725 -0.13101 -0.15983 -0.19949 -0.13729 -0.20365 -0.22417
136 -0.11696 -0.18835 -0.26596 -0.17453 -0.12045 -0.16071 -0.19281 -0.13589 -0.20829 -0.20924
137 -0.13097 -0.19026 -0.27096 -0.18124 -0.12915 -0.16941 -0.21022 -0.14514 -0.20551 -0.19863
138 -0.11367 -0.2066 -0.27927 -0.18785 -0.1271 -0.17916 -0.20616 -0.14265 -0.22483 -0.20071
139 -0.12405 -0.17893 -0.27833 -0.18972 -0.12816 -0.18015 -0.21136 -0.14747 -0.21288 -0.19859
140 -0.1218 -0.19544 -0.27863 -0.17562 -0.12079 -0.17037 -0.2023 -0.13846 -0.20971 -0.21233
141 -0.11955 -0.20205 -0.27445 -0.17512 -0.1162 -0.16757 -0.20614 -0.12978 -0.19378 -0.19319
142 -0.10826 -0.20631 -0.27105 -0.17354 -0.11594 -0.16705 -0.20632 -0.12909 -0.20264 -0.18865
143 -0.1152 -0.16804 -0.27541 -0.18051 -0.12219 -0.16101 -0.21087 -0.13657 -0.21977 -0.21335
144 -0.1116 -0.17839 -0.27428 -0.18511 -0.13243 -0.17051 -0.20458 -0.13198 -0.20787 -0.22279
145 -0.12189 -0.18281 -0.26698 -0.1756 -0.11327 -0.1586 -0.19633 -0.13849 -0.22416 -0.19473
146 -0.12058 -0.19799 -0.27721 -0.17985 -0.12551 -0.17169 -0.20903 -0.14961 -0.21755 -0.20548
147 -0.12306 -0.19871 -0.27636 -0.18235 -0.13598 -0.17241 -0.20885 -0.15356 -0.23471 -0.21113
148 -0.10438 -0.18105 -0.27085 -0.17716 -0.13023 -0.16695 -0.2026 -0.14582 -0.20816 -0.1992
149 -0.12212 -0.19862 -0.27803 -0.18804 -0.13594 -0.17895 -0.21596 -0.15563 -0.21463 -0.18733
150 -0.1189 -0.17619 -0.27498 -0.17143 -0.112 -0.16181 -0.19961 -0.13524 -0.2063 -0.21092
151 -0.11814 -0.18185 -0.26996 -0.17646 -0.12061 -0.15878 -0.21033 -0.14237 -0.19863 -0.17672
152 -0.12085 -0.18449 -0.27472 -0.18952 -0.14006 -0.16416 -0.20295 -0.15298 -0.21549 -0.19547
153 -0.13703 -0.17796 -0.29381 -0.1984 -0.14827 -0.18083 -0.21731 -0.17214 -0.21676 -0.20341
154 -0.11847 -0.15689 -0.27515 -0.17926 -0.12706 -0.16673 -0.19826 -0.14205 -0.20894 -0.17533
155 -0.12621 -0.17332 -0.2785 -0.18319 -0.12376 -0.16906 -0.20412 -0.14773 -0.20553 -0.20324
156 -0.1276 -0.1871 -0.28734 -0.19003 -0.13748 -0.17106 -0.21899 -0.15531 -0.19797 -0.19318
157 -0.14012 -0.20306 -0.29247 -0.19411 -0.14521 -0.1807 -0.21872 -0.16503 -0.22758 -0.21939
158 -0.13994 -0.18017 -0.29297 -0.18911 -0.14315 -0.19102 -0.21487 -0.17389 -0.23664 -0.20828
159 -0.13424 -0.19255 -0.27741 -0.18601 -0.13442 -0.17917 -0.20866 -0.16512 -0.21874 -0.20822
160 -0.12249 -0.1558 -0.26992 -0.17773 -0.12817 -0.16809 -0.20834 -0.14477 -0.19159 -0.17863
161 -0.13632 -0.17136 -0.27998 -0.19117 -0.1325 -0.17747 -0.20649 -0.15548 -0.22174 -0.20363
162 -0.12877 -0.16147 -0.2736 -0.18277 -0.11715 -0.17545 -0.20558 -0.14665 -0.20237 -0.18111
163 -0.13571 -0.18122 -0.29704 -0.20176 -0.15139 -0.19489 -0.2221 -0.17032 -0.23248 -0.19734
164 -0.13875 -0.17238 -0.29546 -0.19991 -0.1509 -0.18717 -0.21922 -0.17347 -0.22396 -0.21971
165 -0.13887 -0.19152 -0.29732 -0.2021 -0.14363 -0.18884 -0.23662 -0.16925 -0.21894 -0.22172
166 -0.14111 -0.19464 -0.29295 -0.19449 -0.13887 -0.19523 -0.23277 -0.17496 -0.23397 -0.20944
167 -0.14962 -0.20981 -0.3149 -0.22013 -0.16657 -0.20502 -0.24793 -0.19053 -0.24257 -0.23277
168 -0.156 -0.19142 -0.30527 -0.20454 -0.15089 -0.19799 -0.23906 -0.20011 -0.2525 -0.22769
169 -0.14433 -0.21213 -0.29476 -0.20077 -0.15523 -0.18394 -0.22642 -0.17695 -0.22707 -0.20821
170 -0.15264 -0.16978 -0.30059 -0.20455 -0.16755 -0.19841 -0.23455 -0.17575 -0.22317 -0.22097
171 -0.15416 -0.20582 -0.29743 -0.21133 -0.16369 -0.20083 -0.23911 -0.18591 -0.2456 -0.21453
172 -0.13567 -0.16835 -0.28148 -0.19012 -0.12777 -0.19683 -0.21214 -0.16651 -0.21906 -0.20369
173 -0.15665 -0.18178 -0.29486 -0.20626 -0.14484 -0.19848 -0.22519 -0.1925 -0.23624 -0.2231
174 -0.15972 -0.21154 -0.29833 -0.20302 -0.16497 -0.20614 -0.2355 -0.19039 -0.23486 -0.20192
175 -0.14342 -0.2033 -0.30336 -0.18999 -0.15841 -0.1922 -0.23299 -0.18354 -0.24177 -0.21131
176 -0.14979 -0.1997 -0.29829 -0.20193 -0.15449 -0.21606 -0.2377 -0.17919 -0.24529 -0.21928
177 -0.15693 -0.18466 -0.30119 -0.20027 -0.15384 -0.19841 -0.2435 -0.18164 -0.23357 -0.21651
178 -0.16574 -0.20363 -0.30696 -0.21256 -0.1632 -0.21293 -0.25335 -0.19118 -0.23388 -0.21116
179 -0.15756 -0.19242 -0.30376 -0.19799 -0.16976 -0.21288 -0.2328 -0.18875 -0.2435 -0.2242
180 -0.16634 -0.19774 -0.30691 -0.2099 -0.168 -0.22404 -0.24903 -0.18965 -0.25269 -0.21181
181 -0.16412 -0.18973 -0.30333 -0.2012 -0.16042 -0.20837 -0.24486 -0.1823 -0.24989 -0.21712
182 -0.16988 -0.18443 -0.29938 -0.20779 -0.16665 -0.20374 -0.23665 -0.194 -0.22559 -0.20824
183 -0.1686 -0.17558 -0.30595 -0.20495 -0.17326 -0.20749 -0.25243 -0.18698 -0.23324 -0.22033
184 -0.17769 -0.21093 -0.31308 -0.20301 -0.17327 -0.21325 -0.26724 -0.20252 -0.2644 -0.23353
185 -0.17387 -0.19061 -0.31244 -0.20382 -0.16284 -0.20822 -0.25101 -0.20343 -0.26184 -0.22313
186 -0.16963 -0.17992 -0.30493 -0.19968 -0.16116 -0.21113 -0.25439 -0.18568 -0.2435 -0.21329
187 -0.18302 -0.18726 -0.30536 -0.2068 -0.16898 -0.21185 -0.24767 -0.18794 -0.24643 -0.22813
188 -0.19127 -0.19033 -0.32244 -0.21805 -0.18449 -0.23119 -0.27782 -0.21548 -0.2763 -0.24606
189 -0.20309 -0.20079 -0.32679 -0.23129 -0.19304 -0.23863 -0.26875 -0.21227 -0.27499 -0.25283
190 -0.19023 -0.19377 -0.31942 -0.21438 -0.18334 -0.22029 -0.25686 -0.20837 -0.26471 -0.23369
191 -0.19195 -0.21913 -0.31749 -0.20838 -0.18512 -0.22269 -0.2461 -0.20308 -0.25703 -0.23586
192 -0.20763 -0.20284 -0.33309 -0.22139 -0.20261 -0.2369 -0.28387 -0.22381 -0.27265 -0.24263
193 -0.19243 -0.21016 -0.32085 -0.20635 -0.18401 -0.22573 -0.27017 -0.20698 -0.26669 -0.24512
194 -0.1987 -0.21869 -0.32495 -0.22166 -0.18424 -0.23554 -0.26945 -0.20979 -0.27632 -0.24127
195 -0.20901 -0.21111 -0.33608 -0.2265 -0.18998 -0.23668 -0.27793 -0.21979 -0.28976 -0.24468
196 -0.20154 -0.19328 -0.32262 -0.21703 -0.19378 -0.23832 -0.26737 -0.20851 -0.26961 -0.2408
197 -0.20177 -0.21104 -0.32239 -0.21322 -0.18528 -0.22558 -0.26288 -0.20181 -0.26946 -0.23998
198 -0.21393 -0.22505 -0.32876 -0.22796 -0.20675 -0.23209 -0.27889 -0.21945 -0.27955 -0.24721
199 -0.2058 -0.19397 -0.32241 -0.22487 -0.18644 -0.22732 -0.26878 -0.2072 -0.2737 -0.23137
200 -0.20437 -0.18896 -0.32887 -0.22008 -0.1818 -0.22921 -0.2746 -0.20976 -0.28057 -0.2299
201 -0.22396 -0.22164 -0.33616 -0.23221 -0.20065 -0.23502 -0.29366 -0.22286 -0.26705 -0.23327
202 -0.22551 -0.22018 -0.33227 -0.23267 -0.20276 -0.24125 -0.27411 -0.23271 -0.27525 -0.23577
203 -0.21934 -0.20709 -0.32121 -0.22472 -0.19566 -0.22762 -0.28393 -0.22001 -0.29 -0.25487
204 -0.22344 -0.21323 -0.33555 -0.23042 -0.19518 -0.23883 -0.28877 -0.22195 -0.27898 -0.26462
205 -0.21525 -0.20899 -0.32152 -0.22969 -0.18724 -0.23793 -0.27108 -0.21478 -0.27031 -0.23321
206 -0.2129 -0.18847 -0.32683 -0.22741 -0.2018 -0.23431 -0.27599 -0.22549 -0.28197 -0.25203
207 -0.23352 -0.2091 -0.33665 -0.22624 -0.20501 -0.23751 -0.27358 -0.22536 -0.2818 -0.25573
208 -0.23237 -0.21056 -0.34451 -0.23765 -0.20893 -0.2585 -0.2921 -0.23811 -0.28411 -0.25041
209 -0.22517 -0.21766 -0.33655 -0.22934 -0.19595 -0.23317 -0.28225 -0.22 -0.28211 -0.23841
210 -0.23595 -0.24369 -0.33589 -0.23819 -0.2103 -0.2348 -0.27842 -0.23187 -0.29744 -0.2597
211 -0.25012 -0.2242 -0.34541 -0.23584 -0.2217 -0.247 -0.29086 -0.23279 -0.28874 -0.27254
212 -0.23358 -0.21252 -0.32909 -0.23512 -0.20479 -0.24477 -0.27295 -0.22698 -0.29065 -0.23613
213 -0.23712 -0.21987 -0.33625 -0.23064 -0.19382 -0.2506 -0.30108 -0.23133 -0.29157 -0.24374
214 -0.24261 -0.20413 -0.34036 -0.24354 -0.21749 -0.25749 -0.29787 -0.23901 -0.28307 -0.24317
215 -0.23485 -0.23404 -0.33712 -0.23238 -0.19118 -0.24477 -0.28175 -0.23423 -0.28528 -0.25509
216 -0.25042 -0.25974 -0.34533 -0.25245 -0.21607 -0.25582 -0.30072 -0.2445 -0.30286 -0.25878
217 -0.25116 -0.22453 -0.34868 -0.24971 -0.21702 -0.25058 -0.28814 -0.2538 -0.30603 -0.25998
218 -0.25322 -0.23838 -0.34576 -0.24917 -0.22346 -0.26468 -0.2938 -0.25924 -0.30346 -0.23909
219 -0.24972 -0.23064 -0.33228 -0.23609 -0.20604 -0.25413 -0.28952 -0.23804 -0.29042 -0.24623
220 -0.24952 -0.21677 -0.33999 -0.24378 -0.2101 -0.25871 -0.29474 -0.25261 -0.28513 -0.25086
221 -0.24734 -0.2353 -0.34074 -0.23554 -0.21425 -0.25505 -0.28747 -0.25464 -0.30636 -0.2537
222 -0.2428 -0.22143 -0.34092 -0.24387 -0.204 -0.26354 -0.29089 -0.23919 -0.28539 -0.23461
223 -0.23668 -0.19416 -0.32892 -0.23254 -0.20632 -0.23874 -0.28287 -0.23492 -0.27718 -0.22192
224 -0.25355 -0.23284 -0.34287 -0.24005 -0.22836 -0.25551 -0.2886 -0.2446 -0.28963 -0.24759
225 -0.25502 -0.22351 -0.34177 -0.2416 -0.22077 -0.25747 -0.2983 -0.25992 -0.30593 -0.24441
226 -0.24649 -0.23793 -0.33502 -0.23794 -0.22204 -0.25913 -0.28576 -0.25402 -0.30145 -0.24671
227 -0.2572 -0.23195 -0.33926 -0.24355 -0.21389 -0.25959 -0.28747 -0.25047 -0.28994 -0.24186
228 -0.26075 -0.25635 -0.33942 -0.23455 -0.21601 -0.25257 -0.30948 -0.26615 -0.31632 -0.25865
229 -0.252 -0.22184 -0.32871 -0.23019 -0.21616 -0.26108 -0.28909 -0.24547 -0.28877 -0.24285
230 -0.25019 -0.22648 -0.33497 -0.22868 -0.21228 -0.26198 -0.29628 -0.25437 -0.30788 -0.25707
231 -0.25503 -0.23893 -0.33998 -0.23739 -0.213 -0.25728 -0.2906 -0.24696 -0.31536 -0.24559
232 -0.24132 -0.22632 -0.32291 -0.22507 -0.20096 -0.24322 -0.28221 -0.24813 -0.29001 -0.23074
233 -0.25344 -0.24001 -0.32933 -0.23664 -0.21288 -0.24653 -0.28703 -0.26566 -0.28601 -0.24476
234 -0.2655 -0.25404 -0.35191 -0.24453 -0.2322 -0.26266 -0.30041 -0.25535 -0.30036 -0.27387
235 -0.25116 -0.23951 -0.32857 -0.22886 -0.21376 -0.24172 -0.275 -0.24889 -0.29989 -0.24885
236 -0.25914 -0.24239 -0.33169 -0.23536 -0.2277 -0.2464 -0.27731 -0.25569 -0.29341 -0.25271
237 -0.25013 -0.23609 -0.33555 -0.24086 -0.22148 -0.25551 -0.29908 -0.24794 -0.29887 -0.24993
238 -0.2538 -0.23537 -0.33685 -0.23437 -0.22309 -0.25707 -0.29006 -0.25112 -0.28969 -0.24278
239 -0.25162 -0.23047 -0.33399 -0.2299 -0.211 -0.2563 -0.28706 -0.25537 -0.30167 -0.25251
240 -0.25918 -0.24712 -0.31965 -0.22577 -0.21281 -0.2527 -0.2724 -0.25393 -0.28619 -0.23509
241 -0.26776 -0.2392 -0.33701 -0.24117 -0.22095 -0.26392 -0.29123 -0.25855 -0.30638 -0.24632
242 -0.25976 -0.25246 -0.34461 -0.23566 -0.22016 -0.26721 -0.28598 -0.25868 -0.29894 -0.2419
243 -0.25996 -0.25845 -0.33609 -0.24515 -0.21856 -0.26482 -0.29898 -0.25376 -0.30123 -0.26261
244 -0.2655 -0.25433 -0.33908 -0.24189 -0.21956 -0.25321 -0.30114 -0.24587 -0.3223 -0.25573
245 -0.26237 -0.25418 -0.33184 -0.23405 -0.21621 -0.24637 -0.28534 -0.2477 -0.30321 -0.24505
246 -0.26187 -0.2472 -0.33793 -0.23999 -0.2283 -0.26572 -0.28221 -0.24314 -0.29428 -0.2387
247 -0.27336 -0.25935 -0.35605 -0.25901 -0.22891 -0.26603 -0.28264 -0.25734 -0.30004 -0.26385
248 -0.26923 -0.26347 -0.32611 -0.23586 -0.22173 -0.25155 -0.24664 -0.25279 -0.30018 -0.23613
249 -0.25614 -0.27246 -0.33071 -0.24617 -0.2098 -0.2609 -0.25003 -0.25065 -0.30697 -0.22802
250 -0.26885 -0.24076 -0.32674 -0.23739 -0.221 -0.2531 -0.25179 -0.24547 -0.30199 -0.23485
251 -0.26255 -0.23597 -0.324 -0.24382 -0.21393 -0.24438 -0.25155 -0.24433 -0.29092 -0.2235
252 -0.26077 -0.26721 -0.32402 -0.23987 -0.21716 -0.24988 -0.2531 -0.2598 -0.29774 -0.25717
253 -0.27613 -0.25183 -0.3302 -0.23902 -0.22969 -0.25997 -0.25305 -0.26101 -0.30712 -0.24117
254 -0.26891 -0.26184 -0.32321 -0.24352 -0.21834 -0.25742 -0.23496 -0.26207 -0.30807 -0.25722
255 -0.27053 -0.24335 -0.33308 -0.24266 -0.2161 -0.25991 -0.24925 -0.25863 -0.29226 -0.25918
256 -0.27912 -0.26793 -0.34541 -0.2491 -0.23048 -0.26271 -0.25867 -0.26785 -0.32347 -0.23572
257 -0.27311 -0.25913 -0.33846 -0.23886 -0.22349 -0.26168 -0.24922 -0.25537 -0.30145 -0.25589
258 -0.27811 -0.26491 -0.33333 -0.24989 -0.21557 -0.26508 -0.25406 -0.26417 -0.30519 -0.24185
259 -0.27038 -0.23754 -0.3291 -0.24869 -0.23212 -0.25786 -0.24569 -0.26616 -0.29874 -0.24411
260 -0.27574 -0.26207 -0.33609 -0.25083 -0.23355 -0.27329 -0.24156 -0.28359 -0.31507 -0.27101
261 -0.28207 -0.28566 -0.3364 -0.24928 -0.23544 -0.26485 -0.25632 -0.26547 -0.31455 -0.2681
262 -0.26222 -0.25552 -0.31734 -0.23059 -0.21811 -0.25402 -0.24832 -0.24948 -0.29607 -0.25162
263 -0.27293 -0.24797 -0.32091 -0.23746 -0.235 -0.26246 -0.23894 -0.26189 -0.29932 -0.25897
264 -0.26967 -0.22195 -0.32073 -0.23556 -0.22018 -0.26029 -0.24138 -0.259 -0.28376 -0.24771
265 -0.27907 -0.2636 -0.33887 -0.249 -0.23931 -0.27721 -0.26167 -0.2792 -0.31973 -0.25097
266 -0.2767 -0.26396 -0.32828 -0.23481 -0.23388 -0.26116 -0.2474 -0.26972 -0.30698 -0.23735
267 -0.27625 -0.26037 -0.33339 -0.24146 -0.23329 -0.26468 -0.25134 -0.26251 -0.2898 -0.23298
268 -0.27722 -0.25654 -0.32071 -0.23883 -0.22655 -0.25003 -0.24316 -0.26255 -0.29917 -0.23208
269 -0.27568 -0.25761 -0.32186 -0.23878 -0.2264 -0.26154 -0.23987 -0.2653 -0.29983 -0.24569
270 -0.27846 -0.26757 -0.32364 -0.23679 -0.23515 -0.26522 -0.23841 -0.26089 -0.30288 -0.22052
271 -0.2791 -0.27933 -0.32031 -0.22928 -0.22351 -0.25502 -0.23588 -0.27198 -0.30799 -0.22124
272 -0.28643 -0.29021 -0.33652 -0.24432 -0.2297 -0.26601 -0.24597 -0.27915 -0.31873 -0.26175
273 -0.27286 -0.29354 -0.329 -0.23889 -0.22052 -0.26678 -0.23426 -0.26936 -0.32509 -0.26021
274 -0.26431 -0.26035 -0.31462 -0.22265 -0.21903 -0.24554 -0.23509 -0.25599 -0.2911 -0.2361
275 -0.28273 -0.262 -0.3391 -0.2394 -0.2334 -0.26668 -0.24924 -0.26877 -0.31785 -0.26012
276 -0.26451 -0.25623 -0.32126 -0.22921 -0.22518 -0.26113 -0.22289 -0.2531 -0.30399 -0.23565
277 -0.2756 -0.27694 -0.32922 -0.23663 -0.23873 -0.25575 -0.23308 -0.27121 -0.3148 -0.23707
278 -0.2692 -0.25475 -0.31156 -0.21967 -0.2327 -0.24004 -0.20106 -0.25124 -0.29731 -0.22748
279 -0.27105 -0.2576 -0.32391 -0.23372 -0.23888 -0.25315 -0.21203 -0.25091 -0.30467 -0.2579
280 -0.27649 -0.25495 -0.33074 -0.23412 -0.22857 -0.25994 -0.22384 -0.26574 -0.29711 -0.25049
281 -0.27371 -0.26127 -0.32987 -0.23358 -0.23199 -0.25016 -0.21351 -0.26462 -0.30773 -0.24365
282 -0.26876 -0.26122 -0.32288 -0.23543 -0.22953 -0.24339 -0.20312 -0.2587 -0.30229 -0.25665
283 -0.26468 -0.24829 -0.32093 -0.23236 -0.23956 -0.25135 -0.20161 -0.25434 -0.29203 -0.23324
284 -0.2601 -0.25638 -0.30864 -0.22319 -0.21494 -0.25219 -0.16864 -0.25001 -0.2877 -0.23509
285 -0.28089 -0.25556 -0.32346 -0.23562 -0.24042 -0.25782 -0.19024 -0.26889 -0.30036 -0.26636
286 -0.27584 -0.25853 -0.31602 -0.22856 -0.23375 -0.24532 -0.18816 -0.25984 -0.3084 -0.25218
287 -0.27714 -0.24532 -0.31918 -0.22891 -0.22963 -0.25267 -0.16999 -0.25982 -0.30166 -0.23908
288 -0.27324 -0.24758 -0.30096 -0.21569 -0.22787 -0.2419 -0.16588 -0.24592 -0.29762 -0.23986
289 -0.27104 -0.25095 -0.29868 -0.21914 -0.23498 -0.25847 -0.16643 -0.24184 -0.29939 -0.23794
290 -0.27106 -0.25318 -0.27703 -0.22613 -0.23069 -0.25505 -0.16493 -0.26426 -0.29387 -0.24467
291 -0.27822 -0.25233 -0.22663 -0.22611 -0.23278 -0.24539 -0.14902 -0.26831 -0.29358 -0.24044
292 -0.2879 -0.25306 -0.21692 -0.22513 -0.24116 -0.26332 -0.15673 -0.27205 -0.30807 -0.24582
293 -0.27587 -0.25364 -0.17869 -0.2221 -0.23052 -0.24552 -0.14647 -0.26391 -0.30046 -0.23813
294 -0.27391 -0.25702 -0.16522 -0.21771 -0.22135 -0.2536 -0.15284 -0.26521 -0.29939 -0.25012
295 -0.27886 -0.24875 -0.14796 -0.21901 -0.22769 -0.2528 -0.16238 -0.26427 -0.30272 -0.23165
296 -0.26508 -0.24726 -0.11593 -0.20629 -0.21651 -0.2437 -0.14341 -0.25543 -0.29499 -0.22639
297 -0.26314 -0.22198 -0.10417 -0.1959 -0.22524 -0.23898 -0.1308 -0.24739 -0.2878 -0.22924
298 -0.26581 -0.22531 -0.077488 -0.20043 -0.22247 -0.24618 -0.13015 -0.25528 -0.27984 -0.21866
299 -0.28047 -0.21124 -0.059594 -0.19858 -0.23736 -0.24137 -0.13398 -0.25431 -0.29463 -0.24641
300 -0.2631 -0.18294 -0.016686 -0.193 -0.22527 -0.2451 -0.11438 -0.26038 -0.28264 -0.23716
301 -0.25753 -0.1764 0.02675 -0.17633 -0.21166 -0.23146 -0.082169 -0.24139 -0.28427 -0.23145
302 -0.2771 -0.17657 0.044996 -0.1762 -0.22009 -0.24667 -0.097281 -0.26222 -0.30884 -0.23605
303 -0.27651 -0.15472 0.078076 -0.16888 -0.21499 -0.24778 -0.088129 -0.26357 -0.30056 -0.25819
304 -0.26119 -0.15007 0.10769 -0.15956 -0.20937 -0.24461 -0.076039 -0.25355 -0.30899 -0.24481
305 -0.27077 -0.12365 0.13744 -0.15253 -0.2161 -0.25338 -0.038232 -0.25975 -0.30237 -0.24214
306 -0.27235 -0.12462 0.15438 -0.13788 -0.21731 -0.23514 -0.020659 -0.26386 -0.29691 -0.23659
307 -0.24971 -0.076317 0.19217 -0.1031 -0.20425 -0.22962 0.094143 -0.24515 -0.2733 -0.20279
308 -0.27072 -0.091305 0.20173 -0.11181 -0.215 -0.25014 0.1729 -0.25185 -0.30316 -0.22977
309 -0.26337 -0.084823 0.21303 -0.088458 -0.21128 -0.24025 0.26158 -0.24496 -0.28371 -0.20181
310 -0.24569 -0.050693 0.23591 -0.066819 -0.20188 -0.22387 0.29941 -0.21856 -0.26004 -0.14858
311 -0.25886 -0.078398 0.24209 -0.072809 -0.21296 -0.23944 0.36552 -0.22351 -0.19166 -0.1326
312 -0.24837 -0.048802 0.2597 -0.05477 -0.20293 -0.21946 0.40897 -0.19596 -0.084737 -0.084672
313 -0.25762 -0.03965 0.26827 -0.050096 -0.19896 -0.23241 0.42592 -0.18767 -0.05633 -0.086644
314 -0.25496 -0.049063 0.27656 -0.02888 -0.21217 -0.22678 0.46523 -0.17362 -0.011978 -0.030233
315 -0.25584 -0.031118 0.27983 -0.028223 -0.21337 -0.22853 0.45304 -0.1726 0.010541 -0.012672
316 -0.26076 -0.030719 0.29272 0.0021906 -0.21005 -0.23077 0.5089 -0.15749 0.098308 0.0012319
317 -0.2619 -0.0336 0.31249 0.017173 -0.2025 -0.22908 0.48888 -0.15951 0.10942 -0.0041443
318 -0.25613 -0.036263 0.32688 0.028966 -0.20842 -0.21498 0.53561 -0.14206 0.15663 0.023951
319 -0.26783 -0.030924 0.32402 0.02135 -0.21426 -0.20808 0.53494 -0.14043 0.16118 0.024482
320 -0.26631 -0.024403 0.33415 0.035889 -0.20821 -0.1799 0.53293 -0.10421 0.20433 0.063885
321 -0.2555 0.011563 0.36814 0.061568 -0.20514 -0.1712 0.58765 -0.063356 0.26008 0.10457
322 -0.24235 0.064312 0.38156 0.084625 -0.19861 -0.13658 0.62904 -0.041545 0.2706 0.15582
323 -0.25917 0.086908 0.37304 0.084569 -0.19937 -0.14498 0.60235 -0.035108 0.31112 0.15657
324 -0.24149 0.13386 0.41045 0.10729 -0.18334 -0.12059 0.65442 -0.011408 0.3644 0.22665
325 -0.25305 0.16239 0.4024 0.11567 -0.2106 -0.10892 0.66961 -0.0048201 0.37368 0.25958
326 -0.24194 0.21934 0.43366 0.13552 -0.1943 -0.086203 0.69679 0.019916 0.41758 0.27389
327 -0.25006 0.26356 0.41375 0.1394 -0.20337 -0.077333 0.67502 0.019824 0.42771 0.31743
328 -0.23497 0.26407 0.46242 0.16516 -0.17562 -0.05651 0.70686 0.10995 0.50413 0.39776
329 -0.23107 0.28724 0.48838 0.20797 -0.14168 -0.016556 0.75078 0.1847 0.53021 0.40497
330 -0.23278 0.31829 0.49949 0.22391 -0.10907 -0.0031454 0.73542 0.22919 0.52459 0.41092
331 -0.24682 0.32453 0.50172 0.23439 -0.047485 0.012242 0.74758 0.29854 0.53274 0.44321
332 -0.23213 0.37746 0.52742 0.264 0.017391 0.076282 0.77347 0.37345 0.58437 0.48859
333 -0.2312 0.37983 0.53102 0.26355 0.041669 0.10384 0.74815 0.38382 0.61325 0.48931
334 -0.22562 0.41605 0.57883 0.28734 0.096346 0.19101 0.76512 0.44273 0.64721 0.50201
335 -0.21841 0.40684 0.59071 0.31037 0.1258 0.24747 0.82712 0.46986 0.70274 0.52285
336 -0.22964 0.41603 0.58914 0.3021 0.15134 0.28245 0.80305 0.49522 0.68058 0.51316
337 -0.21658 0.43888 0.62296 0.32625 0.21073 0.37808 0.82785 0.55295 0.7519 0.57641
338 -0.2157 0.41935 0.61554 0.33057 0.23357 0.41419 0.84887 0.54823 0.77108 0.58353
339 -0.22357 0.39286 0.61371 0.3391 0.21139 0.46412 0.83628 0.56034 0.77317 0.58811
340 -0.20303 0.44023 0.6516 0.37066 0.29868 0.51298 0.88366 0.61179 0.7888 0.65293
341 -0.21208 0.44494 0.60116 0.34649 0.24239 0.51325 0.85881 0.5852 0.77675 0.59673
342 -0.15328 0.47279 0.6562 0.38137 0.33546 0.51057 0.91133 0.64627 0.84954 0.66061
343 0.046483 0.50479 0.66866 0.40127 0.36732 0.54594 0.89725 0.66684 0.83726 0.60712
344 0.18519 0.54741 0.70036 0.42884 0.38162 0.59953 0.89445 0.68564 0.8508 0.66094
345 0.31598 0.59272 0.73028 0.45192 0.40964 0.61052 0.93414 0.70413 0.90138 0.71817
346 0.42428 0.60828 0.76615 0.47238 0.41532 0.71176 0.94106 0.74629 0.90846 0.70923
347 0.4279 0.61317 0.73529 0.45924 0.41502 0.67401 0.9247 0.75856 0.93014 0.72899
348 0.50797 0.59167 0.75581 0.4757 0.46548 0.67759 0.93205 0.79239 0.91281 0.75559
349 0.51102 0.64551 0.73831 0.46877 0.49722 0.67232 0.93823 0.78822 0.92332 0.77554
350 0.52135 0.58643 0.69069 0.4665 0.51186 0.65108 0.93481 0.77981 0.8803 0.71431
351 0.58206 0.61926 0.65601 0.4654 0.5374 0.59444 0.95276 0.8384 0.87581 0.73259
352 0.57187 0.66396 0.63054 0.4775 0.56414 0.57346 0.93799 0.85584 0.90277 0.77117
353 0.62324 0.65106 0.59175 0.46621 0.56242 0.56311 0.91178 0.86601 0.90536 0.76518
354 0.69028 0.70047 0.6248 0.5037 0.6226 0.71633 0.93155 0.92639 0.93896 0.82264
355 0.7609 0.64881 0.6548 0.52325 0.62238 0.84764 0.93495 0.89754 0.91572 0.78837
356 0.72227 0.69478 0.67777 0.54215 0.66176 0.85676 0.91855 0.92818 0.93666 0.83488
357 0.77136 0.68067 0.71017 0.56615 0.70049 0.84013 0.88942 0.94572 0.93113 0.87575
358 0.76665 0.64986 0.72522 0.55428 0.71242 0.80008 0.85803 0.95083 0.88455 0.7945
359 0.85329 0.70366 0.75759 0.58695 0.73778 0.84089 0.85518 0.96524 0.93273 0.82206
360 0.83383 0.69392 0.75018 0.60166 0.77323 0.79064 0.8112 0.97758 0.92032 0.79504
361 0.86601 0.68191 0.73948 0.58185 0.73498 0.76815 0.72192 0.9759 0.85089 0.80379
362 0.9509 0.69745 0.71811 0.5815 0.74893 0.72983 0.69805 0.97585 0.84746 0.81428
363 0.94682 0.67412 0.70625 0.60681 0.79729 0.68195 0.69449 1.0122 0.87303 0.8105
364 0.92111 0.68391 0.66093 0.61048 0.80053 0.63019 0.68326 0.99517 0.83964 0.80411
365 0.94207 0.70191 0.5985 0.59716 0.76514 0.56064 0.65465 0.98274 0.80626 0.79901
366 1.0226 0.6709 0.56908 0.61302 0.79366 0.55008 0.71205 1.0202 0.78805 0.78443
367 0.98991 0.71179 0.56232 0.62101 0.80988 0.55713 0.80011 1.02 0.78488 0.79097
368 1.0366 0.72125 0.56248 0.64182 0.80546 0.70769 0.79977 1.0299 0.78225 0.8218
369 1.053 0.64864 0.52672 0.63263 0.81676 0.87206 0.69959 1.0054 0.78292 0.79831
370 1.0475 0.66651 0.54722 0.64815 0.83451 0.88344 0.64892 1.0068 0.75692 0.79818
371 1.0787 0.69254 0.55918 0.64718 0.85839 0.94939 0.63315 1.0033 0.72284 0.79167
372 1.1026 0.71619 0.57533 0.66734 0.85637 0.92089 0.57939 1.0204 0.72139 0.8211
373 1.0744 0.68446 0.61769 0.6668 0.84645 0.88914 0.58053 1.007 0.69807 0.75564
374 1.1265 0.69689 0.63456 0.64207 0.84831 0.8557 0.55826 0.98424 0.71027 0.74723
375 1.119 0.71312 0.65493 0.67306 0.86414 0.7937 0.55042 0.99204 0.68676 0.74848
376 1.0697 0.67447 0.69661 0.66784 0.85595 0.72907 0.53796 0.97259 0.66807 0.75085
377 1.111 0.68896 0.70996 0.67453 0.8585 0.68822 0.53453 0.95071 0.65293 0.74788
378 1.0959 0.621 0.72513 0.69499 0.8722 0.65648 0.51334 0.92894 0.64422 0.68184
379 1.1004 0.64699 0.72835 0.68473 0.86997 0.6311 0.51541 0.89894 0.62651 0.64482
380 1.1213 0.59792 0.70238 0.69569 0.84602 0.63645 0.50117 0.90874 0.60451 0.63834
381 1.1061 0.57022 0.69805 0.70106 0.82642 0.61074 0.5107 0.89277 0.58566 0.65514
382 1.1269 0.58722 0.65787 0.69654 0.77717 0.61417 0.4712 0.89096 0.59379 0.64649
383 1.1227 0.62118 0.62689 0.68632 0.72183 0.60904 0.47101 0.87408 0.60001 0.654
384 1.0773 0.67122 0.55416 0.66068 0.64272 0.60643 0.43939 0.83642 0.61988 0.61967
385 1.0893 0.64221 0.53758 0.65632 0.63979 0.61261 0.47625 0.82001 0.67075 0.60246
386 1.1029 0.68419 0.50308 0.64535 0.62389 0.59864 0.44799 0.81635 0.69784 0.62355
387 1.0391 0.59344 0.48251 0.62128 0.57606 0.56969 0.43441 0.78388 0.68318 0.61091
388 0.98242 0.63267 0.47286 0.631 0.58707 0.56333 0.43102 0.7797 0.69723 0.65904
389 0.91565 0.56522 0.48289 0.62622 0.58908 0.54422 0.40894 0.76073 0.6933 0.65252
390 0.85836 0.59423 0.47629 0.61803 0.56231 0.54206 0.40816 0.76056 0.66032 0.67349
391 0.80668 0.50678 0.48151 0.61803 0.55498 0.53043 0.40016 0.7277 0.59545 0.60258
392 0.77335 0.47862 0.47353 0.60829 0.53379 0.51023 0.39456 0.71792 0.59847 0.5616
393 0.73821 0.43148 0.48247 0.57662 0.49964 0.48055 0.34941 0.65889 0.55159 0.46436
394 0.77811 0.47781 0.52075 0.59733 0.5266 0.51021 0.39126 0.67363 0.52855 0.53247
395 0.76722 0.43744 0.58154 0.58977 0.50347 0.50885 0.37599 0.66907 0.51108 0.49756
396 0.74716 0.39505 0.58962 0.56064 0.49685 0.47845 0.36972 0.59783 0.4581 0.43736
397 0.71201 0.38688 0.58798 0.54096 0.45873 0.44971 0.34357 0.57228 0.44099 0.41825
398 0.7012 0.41093 0.63512 0.54078 0.45018 0.49519 0.35405 0.58393 0.44757 0.44943
399 0.69507 0.4066 0.64348 0.53346 0.46342 0.46004 0.34196 0.56788 0.43862 0.43153
400 0.67476 0.41983 0.63627 0.52659 0.43654 0.47323 0.33139 0.56576 0.42545 0.42851
401 0.67642 0.38332 0.61862 0.52428 0.41974 0.47684 0.33647 0.55278 0.41303 0.43625
402 0.60965 0.39806 0.545 0.49904 0.41819 0.4227 0.28785 0.52515 0.40344 0.414
403 0.59791 0.43451 0.53792 0.50098 0.42746 0.44074 0.2994 0.52883 0.43251 0.47996
404 0.62305 0.42801 0.49641 0.4797 0.40633 0.44555 0.30077 0.5375 0.42963 0.51255
405 0.60137 0.43077 0.45257 0.46075 0.40325 0.42135 0.3028 0.50451 0.43821 0.53846
406 0.57788 0.41385 0.43353 0.44743 0.39387 0.4165 0.30374 0.49156 0.39664 0.54804
407 0.57034 0.39974 0.42223 0.43031 0.3862 0.4143 0.30163 0.47438 0.40232 0.53587
408 0.56696 0.39758 0.40214 0.4102 0.37048 0.4019 0.28451 0.48275 0.39179 0.50584
409 0.56194 0.39522 0.39381 0.39793 0.36984 0.41609 0.30522 0.46194 0.36514 0.46506
410 0.53294 0.36834 0.38371 0.39517 0.35391 0.39517 0.27312 0.43264 0.36738 0.42321
411 0.5212 0.36348 0.37823 0.38371 0.34123 0.37147 0.27217 0.40737 0.34275 0.3736
412 0.52372 0.37077 0.38141 0.37879 0.35107 0.37544 0.27003 0.41424 0.31316 0.36112
413 0.48393 0.31209 0.3692 0.34431 0.31386 0.35625 0.24464 0.36515 0.29318 0.34122
414 0.49937 0.30595 0.41404 0.35159 0.30831 0.35486 0.23813 0.3723 0.29193 0.32437
415 0.49977 0.30124 0.44437 0.34922 0.32912 0.36167 0.24884 0.36355 0.30207 0.32379
416 0.47304 0.30613 0.46837 0.32943 0.31231 0.35246 0.2256 0.3545 0.29579 0.31779
417 0.46458 0.24112 0.48104 0.29737 0.28529 0.3461 0.21718 0.32307 0.26189 0.29411
418 0.47387 0.27311 0.50322 0.32335 0.3065 0.37191 0.23392 0.3362 0.26687 0.33093
419 0.43049 0.23173 0.48817 0.27847 0.2667 0.32407 0.19234 0.29736 0.20713 0.25351
420 0.43142 0.27087 0.46618 0.29604 0.27331 0.33133 0.2013 0.3186 0.2573 0.25813
421 0.42684 0.24966 0.41263 0.28621 0.25711 0.32924 0.19124 0.29639 0.24751 0.28634
422 0.40231 0.22139 0.36857 0.26328 0.25779 0.31496 0.1967 0.26989 0.23421 0.24517
423 0.40837 0.22307 0.36689 0.2854 0.26478 0.33146 0.21338 0.28422 0.22881 0.26891
424 0.41545 0.20922 0.32855 0.25881 0.24162 0.31202 0.19812 0.26768 0.23695 0.25175
425 0.41186 0.23716 0.33167 0.25747 0.25661 0.32136 0.17952 0.26485 0.20524 0.23964
426 0.38285 0.20515 0.29574 0.24548 0.23042 0.29194 0.16307 0.23628 0.20115 0.20837
427 0.40136 0.23658 0.30542 0.23436 0.24227 0.29797 0.18637 0.25277 0.22673 0.24687
428 0.39407 0.20848 0.2919 0.23482 0.24095 0.28899 0.17453 0.24139 0.20589 0.21625
429 0.36636 0.19324 0.29698 0.22828 0.23339 0.29245 0.17381 0.23111 0.19869 0.21259
430 0.35735 0.17485 0.27594 0.21998 0.2376 0.28926 0.18896 0.21976 0.17346 0.17455
431 0.36843 0.19883 0.26615 0.21326 0.21477 0.27778 0.16209 0.22217 0.18342 0.20523
432 0.35631 0.17692 0.25832 0.20736 0.20514 0.26009 0.14635 0.19949 0.16251 0.18148
433 0.34577 0.17781 0.25956 0.2088 0.2002 0.26824 0.14462 0.21441 0.15805 0.18979
434 0.34238 0.17425 0.24054 0.18091 0.18552 0.25105 0.14003 0.19625 0.14915 0.19763
435 0.34694 0.18527 0.24004 0.19943 0.20053 0.25721 0.13972 0.20071 0.1618 0.18446
436 0.32358 0.1604 0.22331 0.17097 0.18066 0.23963 0.12108 0.18309 0.14411 0.17703
437 0.3059 0.14764 0.22037 0.17533 0.17192 0.21845 0.1249 0.17115 0.13269 0.12752
438 0.31112 0.15819 0.20975 0.17457 0.18421 0.23599 0.1173 0.16776 0.12533 0.14822
439 0.32135 0.14836 0.21871 0.1887 0.17769 0.23667 0.12876 0.17276 0.13219 0.14312
440 0.29821 0.14455 0.2066 0.17699 0.15553 0.21935 0.11654 0.15689 0.12821 0.16462
441 0.29136 0.12158 0.19942 0.18485 0.16617 0.21631 0.10181 0.15165 0.12498 0.14579
442 0.29395 0.12882 0.20647 0.19106 0.17716 0.22147 0.11945 0.1521 0.14428 0.16435
443 0.29968 0.11589 0.207 0.19687 0.15786 0.22615 0.099595 0.15321 0.10979 0.13354
444 0.28709 0.12979 0.18977 0.19083 0.14083 0.22688 0.095232 0.14585 0.12716 0.14262
445 0.29179 0.143 0.18062 0.18376 0.15987 0.21917 0.095145 0.14913 0.11962 0.15431
446 0.28622 0.10923 0.18104 0.18725 0.15354 0.22058 0.11081 0.13774 0.11221 0.1283
447 0.26594 0.097214 0.16527 0.16934 0.13927 0.20108 0.091001 0.13579 0.10627 0.11791
448 0.27493 0.11362 0.15724 0.16562 0.13915 0.18948 0.084446 0.11294 0.090684 0.13155
449 0.26696 0.080031 0.15239 0.16165 0.13229 0.19829 0.089122 0.12345 0.097931 0.11546
450 0.26221 0.10968 0.15683 0.16067 0.13514 0.2005 0.075932 0.14183 0.10892 0.12743
451 0.25376 0.086247 0.13358 0.13434 0.13727 0.19728 0.067324 0.10859 0.086964 0.11992
452 0.22385 0.050187 0.12503 0.10709 0.10233 0.17107 0.052964 0.092487 0.05784 0.083184
453 0.24714 0.079168 0.14621 0.1357 0.13041 0.17758 0.068522 0.12974 0.091237 0.094146
454 0.22488 0.065567 0.1203 0.11286 0.10802 0.16479 0.061354 0.10081 0.083636 0.10414
455 0.235 0.073749 0.11512 0.10812 0.10588 0.17705 0.051339 0.10584 0.072931 0.099143
456 0.21345 0.048187 0.090125 0.086874 0.087981 0.14067 0.027479 0.085792 0.051233 0.070721
457 0.23549 0.055537 0.12156 0.11764 0.1093 0.17438 0.053878 0.10896 0.061561 0.090676
458 0.23712 0.074706 0.1025 0.092589 0.10424 0.14995 0.038566 0.094781 0.051363 0.080105
459 0.20705 0.064612 0.10562 0.088262 0.10416 0.15177 0.043237 0.083642 0.066322 0.062701
460 0.20888 0.061959 0.097604 0.08711 0.10455 0.15096 0.039283 0.1019 0.061751 0.063655
461 0.2219 0.079613 0.10971 0.10651 0.12254 0.16225 0.069353 0.097324 0.072864 0.076111
462 0.20747 0.053408 0.091791 0.076949 0.090567 0.14821 0.068165 0.078692 0.066392 0.072914
463 0.21882 0.046418 0.10602 0.08529 0.098813 0.1428 0.053399 0.074926 0.053794 0.080012
464 0.20803 0.041567 0.088338 0.069183 0.085479 0.12933 0.059772 0.059639 0.041179 0.053941
465 0.19268 0.060062 0.071991 0.062436 0.071666 0.11842 0.044593 0.064281 0.046452 0.045242
466 0.19135 0.063268 0.086668 0.06836 0.065867 0.13778 0.067875 0.054112 0.029888 0.048639
467 0.17525 0.023244 0.070843 0.048422 0.046519 0.12431 0.057057 0.040746 0.023859 0.032292
468 0.19484 0.053569 0.075399 0.059727 0.08327 0.11725 0.062833 0.066907 0.026118 0.052148
469 0.16986 0.03306 0.064858 0.043409 0.065984 0.11955 0.06053 0.046667 -0.0027867 0.017613
470 0.17122 0.039396 0.047901 0.045771 0.064226 0.12059 0.073229 0.039664 0.02581 0.044602
471 0.16703 0.024287 0.049198 0.038975 0.06354 0.1074 0.059905 0.038984 -0.00019087 0.030722
472 0.16286 0.0012327 0.019615 0.026211 0.054438 0.093034 0.03285 0.021886 0.01543 0.040642
473 0.16934 0.0099824 0.041953 0.037556 0.063836 0.11536 0.058744 0.020891 -0.0055874 0.017067
474 0.17481 0.021825 0.059557 0.035888 0.061587 0.1163 0.059121 0.022669 0.026077 0.021965
475 0.15133 0.019482 0.042293 0.033579 0.036055 0.11421 0.047607 0.015809 0.0013705 0.014526
476 0.17217 0.03286 0.048172 0.04173 0.064231 0.11042 0.0525 0.046971 0.011759 0.023099
477 0.15092 0.019116 0.034799 0.016058 0.041434 0.10273 0.051575 0.013512 -0.018586 0.02973
478 0.15224 0.012647 0.028096 0.023137 0.051638 0.094163 0.049865 0.016214 -0.011905 0.0063257
479 0.12478 0.016171 0.0059777 -0.0024358 0.020023 0.0837 0.02054 0.0035882 -0.015366 -0.011104
480 0.14795 0.015068 0.017541 0.024003 0.048648 0.090041 0.052786 0.014394 0.0091603 0.031314
481 0.15178 0.003561 0.019331 0.016271 0.050899 0.10137 0.026459 0.010381 -0.023608 0.015097
482 0.14319 0.0036983 0.018173 0.009413 0.026666 0.090366 0.035554 0.0053623 -0.0191 -0.013878
483 0.14004 0.019513 0.011023 0.0086462 0.030459 0.074384 0.020736 0.004993 -0.038891 -0.001663
484 0.15201 0.024792 0.015382 0.014788 0.031676 0.082533 0.029758 0.027902 -0.0070011 -0.00074944
485 0.14643 0.03656 0.018769 0.024671 0.033553 0.082759 0.034557 0.03163 0.0015189 0.0095801
486 0.12566 0.016193 0.0054252 0.00079683 0.028113 0.075745 0.017753 0.0025612 -0.016064 0.0059371
487 0.12007 -0.00042024 0.0099037 0.0070112 0.032659 0.066352 0.036968 0.0043324 -0.028786 -0.012191
488 0.12659 0.012213 0.0079602 0.010115 0.017443 0.082237 0.021687 0.0045065 -0.023692 -0.016056
489 0.1174 -0.0013447 -0.010313 -0.010173 0.020089 0.062588 0.02535 -0.0017974 -0.029895 -0.0085741
490 0.11435 0.0042732 -0.010262 -0.0025601 0.021564 0.055794 0.021623 -0.0013777 -0.031001 -0.02012
491 0.10156 -0.0018715 -0.024699 -0.01597 0.011865 0.044139 0.010287 -0.0077942 -0.052707 -0.019321
492 0.11471 -0.014716 -0.037656 -0.023201 -0.010053 0.051283 -0.011288 -0.0079894 -0.041663 -0.057239
493 0.11976 -0.0086401 -0.012685 -0.0049205 0.0085538 0.059839 -0.0048278 0.0021307 -0.023338 -0.0085078
494 0.11614 -0.01908 -0.019364 -0.009016 0.010162 0.050982 -0.022633 0.00088714 -0.024236 -0.0074566
495 0.10182 -0.061354 -0.033774 -0.027768 -0.0019535 0.04276 -0.0306 -0.017727 -0.054465 -0.021023
496 0.11597 -0.029476 -0.023925 -0.008065 0.012299 0.062039 -0.027122 -0.0023593 -0.035114 -0.020994
497 0.10301 -0.027713 -0.048246 -0.015948 -0.0060073 0.047441 -0.052345 -0.014072 -0.048108 -0.029472
498 0.088384 -0.051421 -0.036274 -0.032138 -0.013781 0.036737 -0.022204 -0.027364 -0.03439 -0.030404
499 0.10176 -0.024511 -0.029245 -0.018992 -0.0047725 0.051306 -0.045737 -0.016614 -0.036983 -0.027878
500 0.09939 -0.056147 -0.024325 -0.026621 0.00070703 0.042574 -0.044692 -0.01395 -0.064804 -0.041981
501 0.11073 -0.031312 -0.030549 -0.016151 0.0085095 0.049425 -0.029606 -0.0067813 -0.048487 -0.021088
502 0.095305 -0.052748 -0.034735 -0.035849 -0.0015968 0.037829 -0.037949 -0.026301 -0.05433 -0.042954
503 0.075889 -0.043409 -0.057394 -0.049123 -0.019382 0.032982 -0.05954 -0.047839 -0.072364 -0.056372
504 0.097622 -0.032378 -0.041031 -0.02962 -0.0087985 0.035856 -0.030131 -0.022916 -0.041306 -0.036247
505 0.091219 -0.021597 -0.036582 -0.027883 -0.00022205 0.033429 -0.027583 -0.017712 -0.048579 -0.018066
506 0.085987 -0.0069873 -0.046083 -0.03432 -0.0097202 0.022817 -0.052807 -0.022409 -0.037002 -0.038729
507 0.081785 -0.040781 -0.05549 -0.044484 -0.022299 0.013953 -0.055681 -0.039789 -0.072592 -0.080266
508 0.077902 -0.058277 -0.056036 -0.057906 -0.0289 0.020402 -0.053104 -0.036954 -0.074145 -0.055667
509 0.077654 -0.043263 -0.05125 -0.038633 -0.016294 0.029364 -0.040125 -0.028645 -0.053962 -0.025849
510 0.079111 -0.058379 -0.051169 -0.043194 -0.019033 0.036684 -0.04539 -0.03725 -0.072156 -0.054618
511 0.070787 -0.051459 -0.080103 -0.063795 -0.034673 0.011119 -0.061264 -0.048387 -0.056956 -0.023188
512 0.074946 -0.045677 -0.058856 -0.049423 -0.03788 0.020099 -0.047028 -0.032181 -0.052092 -0.03147
513 0.075205 -0.043197 -0.068545 -0.052342 -0.02095 0.022262 -0.056795 -0.043535 -0.061796 -0.060681
514 0.07647 -0.033653 -0.059356 -0.040712 -0.028837 0.023069 -0.053385 -0.033459 -0.050535 -0.044805
515 0.073471 -0.047769 -0.066444 -0.038281 -0.017361 0.019419 -0.057037 -0.030496 -0.054029 -0.042622
516 0.05373 -0.070674 -0.077634 -0.059498 -0.035942 0.025666 -0.060099 -0.057786 -0.08285 -0.060143
517 0.062788 -0.039658 -0.08243 -0.059348 -0.023079 0.017264 -0.068574 -0.039548 -0.067454 -0.039586
518 0.061121 -0.063766 -0.068566 -0.038212 -0.0079743 0.028629 -0.058445 -0.030958 -0.067295 -0.052936
519 0.053664 -0.0534 -0.083595 -0.059803 -0.039511 0.016531 -0.063479 -0.054851 -0.071951 -0.08901
520 0.064589 -0.066856 -0.085216 -0.052537 -0.021734 0.024283 -0.062399 -0.054824 -0.079345 -0.046349
521 0.058468 -0.075166 -0.084786 -0.060156 -0.046399 0.0092503 -0.059966 -0.057242 -0.074099 -0.072843
522 0.052458 -0.077938 -0.083231 -0.066303 -0.032811 0.024631 -0.058967 -0.055978 -0.082379 -0.062496
523 0.058324 -0.071057 -0.071222 -0.0525 -0.011526 0.013173 -0.046785 -0.05251 -0.066711 -0.049464
524 0.055046 -0.076284 -0.088754 -0.072412 -0.024793 0.011423 -0.069611 -0.058504 -0.089869 -0.058228
525 0.029772 -0.072051 -0.10616 -0.088186 -0.042015 -0.0048159 -0.086643 -0.06745 -0.090164 -0.064984
526 0.056919 -0.061403 -0.091237 -0.062134 -0.035491 0.014179 -0.072115 -0.054585 -0.082028 -0.053304
527 0.039617 -0.094708 -0.093776 -0.064503 -0.032195 0.00071473 -0.07397 -0.067505 -0.085025 -0.06695
528 0.033019 -0.085231 -0.095135 -0.067269 -0.053979 -0.011182 -0.071522 -0.067006 -0.1039 -0.071627
529 0.03755 -0.07214 -0.092132 -0.066933 -0.045434 -0.0068936 -0.078048 -0.056595 -0.06988 -0.078512
530 0.042913 -0.048166 -0.074539 -0.058565 -0.038267 0.0109 -0.061692 -0.04019 -0.083658 -0.05009
531 0.029655 -0.074493 -0.10265 -0.069914 -0.059776 0.0025076 -0.092081 -0.067775 -0.099389 -0.080002
532 0.054481 -0.057959 -0.085417 -0.068524 -0.038182 0.00027637 -0.089771 -0.05165 -0.08136 -0.055989
533 0.030384 -0.060111 -0.10289 -0.069569 -0.033531 -0.0045934 -0.089258 -0.062139 -0.084463 -0.061062
534 0.039381 -0.06474 -0.092005 -0.073192 -0.041922 -0.0022426 -0.084986 -0.063941 -0.074282 -0.067445
535 0.034269 -0.068217 -0.095919 -0.082967 -0.043006 -0.015546 -0.087794 -0.07596 -0.087488 -0.06785
536 0.020461 -0.09468 -0.11843 -0.089246 -0.052958 -0.017301 -0.11487 -0.08178 -0.091768 -0.070781
537 0.022599 -0.080788 -0.11813 -0.092674 -0.046525 -0.0062174 -0.10935 -0.087902 -0.093282 -0.068346
538 0.020325 -0.063381 -0.11951 -0.084952 -0.06107 -0.01936 -0.10303 -0.085198 -0.11967 -0.088356
539 0.01202 -0.087109 -0.13079 -0.10132 -0.055658 -0.019892 -0.11024 -0.092854 -0.11608 -0.081613
540 0.016704 -0.080599 -0.10872 -0.08456 -0.049146 -0.0061237 -0.091302 -0.07672 -0.10548 -0.065761
541 0.02487 -0.070596 -0.1138 -0.085414 -0.051758 -0.025876 -0.091907 -0.075391 -0.10265 -0.071576
542 0.015529 -0.06767 -0.13384 -0.095103 -0.057222 -0.038978 -0.1141 -0.092272 -0.09105 -0.076038
543 0.022136 -0.092592 -0.11891 -0.096274 -0.062272 -0.018497 -0.092272 -0.096938 -0.12345 -0.09957
544 0.015997 -0.074518 -0.11767 -0.098783 -0.049439 -0.03238 -0.1072 -0.081667 -0.11168 -0.079596
545 0.018192 -0.071494 -0.11752 -0.077733 -0.038794 -0.023032 -0.10549 -0.088701 -0.10494 -0.091914
546 0.034991 -0.070868 -0.1142 -0.082898 -0.056596 -0.037865 -0.10645 -0.077886 -0.073418 -0.077957
547 0.0039825 -0.10266 -0.13168 -0.10779 -0.075676 -0.042886 -0.1268 -0.092662 -0.10421 -0.083396
548 0.0088947 -0.092624 -0.12986 -0.10763 -0.073931 -0.046217 -0.11471 -0.10137 -0.12434 -0.085913
549 0.013499 -0.062443 -0.13151 -0.1075 -0.074595 -0.03971 -0.10499 -0.1015 -0.10163 -0.10467
550 0.012677 -0.084779 -0.13413 -0.11349 -0.070185 -0.040289 -0.10548 -0.1108 -0.11574 -0.09878
551 -0.0023653 -0.085881 -0.13354 -0.10489 -0.070701 -0.039068 -0.12222 -0.095648 -0.10031 -0.096177
552 0.013272 -0.07749 -0.12964 -0.099596 -0.067011 -0.03253 -0.1091 -0.079542 -0.084243 -0.067487
553 0.015098 -0.091598 -0.13731 -0.10945 -0.072382 -0.043136 -0.10651 -0.09323 -0.11765 -0.092555
554 0.0097101 -0.07024 -0.13881 -0.10962 -0.069533 -0.052129 -0.12641 -0.11193 -0.12093 -0.08623
555 0.0080712 -0.09764 -0.13418 -0.10663 -0.074374 -0.052142 -0.11835 -0.09993 -0.10302 -0.093758
556 -0.0045079 -0.13118 -0.14658 -0.11036 -0.069685 -0.057315 -0.13338 -0.10281 -0.11554 -0.1012
557 0.0020154 -0.081456 -0.13733 -0.1119 -0.083824 -0.052795 -0.1049 -0.10337 -0.10506 -0.094902
558 -0.001238 -0.10739 -0.13637 -0.11635 -0.081398 -0.061728 -0.11492 -0.11789 -0.12431 -0.10653
559 -0.0066901 -0.10987 -0.13241 -0.10552 -0.073819 -0.045386 -0.10644 -0.10042 -0.10287 -0.11253
560 -0.01229 -0.10103 -0.13221 -0.11524 -0.074494 -0.059754 -0.1025 -0.11077 -0.12591 -0.074849
561 -0.0055009 -0.10354 -0.13087 -0.10785 -0.058052 -0.056434 -0.10781 -0.10182 -0.11618 -0.10152
562 -0.0064896 -0.080973 -0.1494 -0.12058 -0.082764 -0.065901 -0.10853 -0.11839 -0.11013 -0.11256
563 -0.029295 -0.11862 -0.15347 -0.12861 -0.114 -0.064816 -0.13933 -0.13307 -0.14614 -0.1164
564 -0.017592 -0.11391 -0.15464 -0.11669 -0.088138 -0.070133 -0.12349 -0.11525 -0.13246 -0.10392
565 0.0078462 -0.071298 -0.14046 -0.10858 -0.085713 -0.060463 -0.11378 -0.099922 -0.11616 -0.089019
566 -0.014525 -0.092715 -0.14594 -0.11859 -0.082145 -0.070159 -0.12397 -0.12072 -0.12981 -0.091912
567 0.0072852 -0.066618 -0.12885 -0.096371 -0.079573 -0.057172 -0.11328 -0.094341 -0.097528 -0.073539
568 -0.010799 -0.072051 -0.15254 -0.11983 -0.097533 -0.064516 -0.12638 -0.11625 -0.14021 -0.112
569 -0.0035017 -0.095571 -0.15481 -0.11594 -0.096012 -0.065041 -0.12815 -0.11654 -0.14284 -0.10359
570 -0.00051063 -0.10535 -0.14334 -0.11015 -0.074947 -0.053471 -0.11381 -0.10664 -0.1283 -0.084916
571 -0.019145 -0.11622 -0.14869 -0.12258 -0.0874 -0.074072 -0.11256 -0.13028 -0.12461 -0.11194
572 -0.022182 -0.12102 -0.16221 -0.12678 -0.098097 -0.077078 -0.11955 -0.12225 -0.12096 -0.095772
573 -0.017057 -0.11221 -0.15289 -0.12428 -0.10283 -0.071226 -0.10859 -0.1227 -0.12133 -0.10204
574 -0.016908 -0.087646 -0.1548 -0.12116 -0.09631 -0.07431 -0.11022 -0.12839 -0.13067 -0.10735
575 -0.022412 -0.11586 -0.16639 -0.13716 -0.11472 -0.081334 -0.11231 -0.13096 -0.15711 -0.12635
576 -0.0079487 -0.095476 -0.15607 -0.12346 -0.10128 -0.061134 -0.097374 -0.12074 -0.12895 -0.083415
577 -0.0033384 -0.096139 -0.1518 -0.12049 -0.084832 -0.069363 -0.10099 -0.11906 -0.13537 -0.097252
578 -0.02342 -0.11974 -0.16187 -0.14131 -0.11163 -0.080861 -0.12379 -0.14077 -0.14194 -0.13009
579 -0.012492 -0.11023 -0.14954 -0.12738 -0.10451 -0.061236 -0.1165 -0.12427 -0.13237 -0.095132
580 -0.017409 -0.11139 -0.16233 -0.13263 -0.10459 -0.070145 -0.12417 -0.12903 -0.13342 -0.11382
581 -0.016549 -0.12746 -0.16246 -0.13028 -0.10177 -0.063747 -0.12395 -0.12532 -0.13739 -0.12653
582 -0.020365 -0.13784 -0.17251 -0.13708 -0.10702 -0.064682 -0.12305 -0.14476 -0.15397 -0.10288
583 -0.013737 -0.1186 -0.15462 -0.12834 -0.10461 -0.067574 -0.1262 -0.12108 -0.12974 -0.1165
584 -0.02451 -0.13183 -0.15806 -0.13285 -0.1112 -0.066882 -0.12602 -0.13165 -0.13339 -0.11483
585 -0.012438 -0.1278 -0.14743 -0.12647 -0.088818 -0.062396 -0.11076 -0.12247 -0.14878 -0.12149
586 -0.033245 -0.13721 -0.15561 -0.12853 -0.091107 -0.051506 -0.12065 -0.13221 -0.14818 -0.11482
587 -0.030317 -0.11982 -0.16722 -0.13607 -0.10925 -0.067975 -0.13346 -0.14044 -0.14422 -0.14384
588 -0.028355 -0.1104 -0.16556 -0.13387 -0.11325 -0.065792 -0.12797 -0.12581 -0.13709 -0.12112
589 -0.02254 -0.11964 -0.16734 -0.13611 -0.10083 -0.072024 -0.13632 -0.13536 -0.12318 -0.11772
590 -0.033024 -0.1163 -0.16111 -0.13191 -0.088081 -0.078311 -0.12508 -0.13709 -0.12975 -0.11704
591 -0.011242 -0.087781 -0.15078 -0.11835 -0.092481 -0.059376 -0.12781 -0.1089 -0.10758 -0.098748
592 -0.021351 -0.1218 -0.14752 -0.13125 -0.094413 -0.076021 -0.12554 -0.12545 -0.1309 -0.10032
593 -0.021766 -0.13742 -0.15425 -0.12622 -0.10484 -0.05838 -0.12541 -0.13034 -0.14486 -0.10562
594 -0.028893 -0.12454 -0.15674 -0.13357 -0.10987 -0.084593 -0.13588 -0.13958 -0.15158 -0.10897
595 -0.03058 -0.12567 -0.14689 -0.12738 -0.10883 -0.070061 -0.13861 -0.13246 -0.14133 -0.10611
596 -0.044121 -0.15273 -0.15541 -0.13923 -0.11088 -0.081976 -0.12258 -0.14476 -0.16374 -0.12375
597 -0.027881 -0.1062 -0.14794 -0.12223 -0.095857 -0.070554 -0.12471 -0.11752 -0.11548 -0.11805
598 -0.029875 -0.094513 -0.14207 -0.1137 -0.090755 -0.080168 -0.12666 -0.11222 -0.14807 -0.11286
599 -0.045508 -0.12911 -0.16933 -0.13909 -0.12107 -0.09514 -0.13191 -0.15112 -0.15175 -0.14627
600 -0.047527 -0.1094 -0.15875 -0.13341 -0.10491 -0.083712 -0.13228 -0.12393 -0.14524 -0.12166
601 -0.054164 -0.13884 -0.17054 -0.14606 -0.11745 -0.074758 -0.13979 -0.14312 -0.15776 -0.11978
602 -0.033325 -0.12371 -0.15841 -0.12674 -0.11041 -0.084321 -0.1253 -0.13021 -0.15855 -0.13814
603 -0.043341 -0.11402 -0.16423 -0.12697 -0.11152 -0.074791 -0.12587 -0.1407 -0.13766 -0.13461
604 -0.024627 -0.12033 -0.1475 -0.10317 -0.10075 -0.05306 -0.13328 -0.12086 -0.14338 -0.11101
605 -0.052493 -0.12513 -0.16374 -0.11131 -0.11392 -0.062781 -0.12924 -0.12033 -0.13692 -0.12063
606 -0.041293 -0.13799 -0.17787 -0.10788 -0.11972 -0.088774 -0.14607 -0.15408 -0.17081 -0.1343
607 -0.041654 -0.1235 -0.15738 -0.10344 -0.11084 -0.072191 -0.123 -0.1326 -0.14939 -0.13275
608 -0.045808 -0.11548 -0.16959 -0.11152 -0.10966 -0.078638 -0.14284 -0.13151 -0.15658 -0.11526
609 -0.060212 -0.17199 -0.19853 -0.13418 -0.15213 -0.12248 -0.16642 -0.1743 -0.17957 -0.15643
610 -0.044133 -0.12303 -0.17224 -0.10327 -0.10688 -0.086924 -0.12913 -0.12393 -0.16767 -0.12535
611 -0.043617 -0.12934 -0.16761 -0.1027 -0.11781 -0.085584 -0.10993 -0.14052 -0.16105 -0.14528
612 -0.038561 -0.10378 -0.17536 -0.10236 -0.10445 -0.071931 -0.11326 -0.12895 -0.14898 -0.12999
613 -0.047194 -0.11521 -0.17195 -0.094506 -0.099739 -0.079679 -0.10867 -0.14057 -0.1672 -0.12212
614 -0.035824 -0.12546 -0.16864 -0.091583 -0.10884 -0.094199 -0.097492 -0.14751 -0.14217 -0.12348
615 -0.059132 -0.13975 -0.18394 -0.09087 -0.12587 -0.094547 -0.12324 -0.15845 -0.16819 -0.15051
616 -0.055766 -0.13035 -0.16619 -0.081846 -0.11617 -0.087173 -0.11734 -0.1419 -0.13768 -0.10282
617 -0.056524 -0.12588 -0.17903 -0.076266 -0.11026 -0.088231 -0.11989 -0.14907 -0.15527 -0.12537
618 -0.050469 -0.15085 -0.18074 -0.077995 -0.11497 -0.091081 -0.13164 -0.15168 -0.17424 -0.13843
619 -0.060306 -0.12694 -0.18921 -0.074493 -0.12429 -0.089095 -0.14429 -0.14433 -0.1659 -0.13739
620 -0.052412 -0.13111 -0.18176 -0.074348 -0.11535 -0.076694 -0.13967 -0.14088 -0.1577 -0.1118
621 -0.075747 -0.15104 -0.19679 -0.070724 -0.11586 -0.10001 -0.13654 -0.16412 -0.15576 -0.15163
622 -0.049019 -0.144 -0.16821 -0.04969 -0.098034 -0.085454 -0.13107 -0.13521 -0.13296 -0.12489
623 -0.082756 -0.16657 -0.2062 -0.085046 -0.13416 -0.12201 -0.16799 -0.17838 -0.18245 -0.16392
624 -0.074593 -0.16349 -0.20265 -0.080132 -0.13103 -0.1183 -0.15984 -0.16081 -0.18058 -0.15765
625 -0.050632 -0.11963 -0.17447 -0.046246 -0.10724 -0.084276 -0.14233 -0.14157 -0.13228 -0.12174
626 -0.057949 -0.14811 -0.19269 -0.058243 -0.12208 -0.10452 -0.1505 -0.15643 -0.15572 -0.13039
627 -0.070328 -0.11509 -0.18991 -0.052053 -0.10713 -0.090717 -0.14661 -0.15236 -0.16013 -0.13162
628 -0.063497 -0.12083 -0.18714 -0.051038 -0.12811 -0.099557 -0.1427 -0.14759 -0.16912 -0.11271
629 -0.060462 -0.12418 -0.19253 -0.05574 -0.12056 -0.11521 -0.1587 -0.15751 -0.14013 -0.14528
630 -0.050635 -0.09474 -0.16804 -0.043554 -0.1075 -0.082798 -0.13167 -0.14272 -0.12088 -0.12453
631 -0.062513 -0.11989 -0.18331 -0.048021 -0.12421 -0.10318 -0.16014 -0.16629 -0.16235 -0.13673
632 -0.070995 -0.13109 -0.19975 -0.066666 -0.1339 -0.1082 -0.17553 -0.16272 -0.1778 -0.15465
633 -0.083018 -0.11885 -0.19458 -0.068812 -0.12495 -0.12127 -0.15715 -0.1688 -0.15393 -0.14892
634 -0.070387 -0.11812 -0.18811 -0.062577 -0.13962 -0.11362 -0.15505 -0.15634 -0.1507 -0.13
635 -0.06115 -0.11769 -0.1793 -0.043037 -0.11197 -0.11174 -0.14861 -0.15985 -0.15445 -0.13789
636 -0.059718 -0.099017 -0.18315 -0.052192 -0.12072 -0.11251 -0.16969 -0.15705 -0.16175 -0.13442
637 -0.063667 -0.099821 -0.18779 -0.050367 -0.12042 -0.12379 -0.15227 -0.15247 -0.14331 -0.13594
638 -0.068365 -0.10761 -0.18621 -0.060899 -0.12711 -0.11305 -0.14712 -0.1583 -0.16037 -0.12355
639 -0.082946 -0.12108 -0.19854 -0.075266 -0.13652 -0.12651 -0.16582 -0.1736 -0.16055 -0.17213
640 -0.065694 -0.11239 -0.19175 -0.065694 -0.12784 -0.1117 -0.15097 -0.16186 -0.15155 -0.13545
641 -0.061255 -0.11765 -0.19165 -0.064721 -0.12618 -0.10761 -0.14806 -0.14459 -0.1373 -0.14934
642 -0.077706 -0.098851 -0.18408 -0.077805 -0.137 -0.11531 -0.15473 -0.15526 -0.16686 -0.12686
643 -0.070213 -0.11942 -0.19448 -0.077368 -0.1281 -0.11355 -0.15653 -0.16302 -0.15952 -0.13802
644 -0.07277 -0.13026 -0.18483 -0.089048 -0.12587 -0.10463 -0.14502 -0.16025 -0.16627 -0.1368
645 -0.069942 -0.098196 -0.19003 -0.086925 -0.12659 -0.12085 -0.14736 -0.16271 -0.15522 -0.14328
646 -0.081484 -0.11977 -0.19942 -0.096542 -0.13436 -0.12421 -0.16948 -0.17057 -0.17744 -0.1633
647 -0.072091 -0.089844 -0.18016 -0.085546 -0.12481 -0.1064 -0.14486 -0.16425 -0.17392 -0.14019
648 -0.080411 -0.096817 -0.19448 -0.092955 -0.13722 -0.12155 -0.17439 -0.16185 -0.17625 -0.1433
649 -0.078847 -0.099281 -0.19187 -0.093666 -0.12431 -0.10334 -0.1531 -0.17389 -0.14132 -0.13621
650 -0.072516 -0.12908 -0.19256 -0.094845 -0.13237 -0.12176 -0.14714 -0.16793 -0.16965 -0.1482
651 -0.072545 -0.086201 -0.1936 -0.10492 -0.13978 -0.12554 -0.15988 -0.15601 -0.167 -0.14839
652 -0.079345 -0.10306 -0.18151 -0.090982 -0.11024 -0.11888 -0.14585 -0.16124 -0.15626 -0.13619
653 -0.069114 -0.11623 -0.19597 -0.098791 -0.13827 -0.12142 -0.15034 -0.1582 -0.18916 -0.15823
654 -0.075474 -0.12158 -0.18885 -0.098555 -0.11965 -0.11397 -0.15366 -0.16272 -0.14508 -0.13984
655 -0.082212 -0.13116 -0.2088 -0.11571 -0.13726 -0.12824 -0.17435 -0.18846 -0.17998 -0.16018
656 -0.094418 -0.12642 -0.21333 -0.11009 -0.13726 -0.14136 -0.1615 -0.18436 -0.17933 -0.16619
657 -0.073195 -0.087551 -0.18593 -0.094403 -0.12619 -0.10838 -0.15717 -0.15875 -0.14643 -0.13931
658 -0.079785 -0.10671 -0.19837 -0.1058 -0.14098 -0.12132 -0.15912 -0.1678 -0.16255 -0.12219
659 -0.089418 -0.10396 -0.19657 -0.11986 -0.13411 -0.11962 -0.16106 -0.18021 -0.17743 -0.16063
660 -0.098152 -0.11675 -0.20866 -0.12183 -0.13952 -0.12478 -0.16413 -0.18769 -0.17378 -0.1576
661 -0.074407 -0.10525 -0.19525 -0.1074 -0.12825 -0.11943 -0.14011 -0.16696 -0.17165 -0.16159
662 -0.069959 -0.13005 -0.19179 -0.10423 -0.12871 -0.12129 -0.14774 -0.18206 -0.15774 -0.12541
663 -0.10333 -0.14712 -0.21332 -0.13261 -0.14022 -0.14272 -0.17783 -0.19068 -0.18804 -0.16698
664 -0.085489 -0.13323 -0.20167 -0.12023 -0.14006 -0.12248 -0.15821 -0.16875 -0.16134 -0.16001
665 -0.075038 -0.11654 -0.19229 -0.10542 -0.12275 -0.118 -0.13317 -0.15981 -0.1694 -0.14613
666 -0.071429 -0.11909 -0.19278 -0.11202 -0.12593 -0.12383 -0.15033 -0.14959 -0.16526 -0.14371
667 -0.077507 -0.10716 -0.19206 -0.11745 -0.1304 -0.11699 -0.14015 -0.15488 -0.14908 -0.13208
668 -0.092663 -0.14484 -0.21701 -0.13547 -0.15002 -0.14061 -0.15806 -0.18962 -0.18286 -0.17349
669 -0.083192 -0.13273 -0.20232 -0.12652 -0.14261 -0.12619 -0.15361 -0.17521 -0.18422 -0.12905
670 -0.077209 -0.10208 -0.1851 -0.10903 -0.12619 -0.11254 -0.1396 -0.15587 -0.16346 -0.13467
671 -0.086004 -0.1208 -0.20226 -0.12005 -0.14168 -0.13792 -0.16672 -0.17903 -0.16539 -0.14448
672 -0.07429 -0.11969 -0.19582 -0.12164 -0.12024 -0.12047 -0.14746 -0.1675 -0.16071 -0.13155
673 -0.091227 -0.12419 -0.19791 -0.12913 -0.13762 -0.14006 -0.13831 -0.1795 -0.16411 -0.13983
674 -0.070155 -0.12592 -0.19504 -0.11893 -0.12366 -0.1136 -0.15147 -0.17129 -0.17422 -0.12337
675 -0.091893 -0.11391 -0.20927 -0.13157 -0.14271 -0.12094 -0.17358 -0.17285 -0.15794 -0.15619
676 -0.080541 -0.11555 -0.20134 -0.12856 -0.13539 -0.12473 -0.16797 -0.16967 -0.16962 -0.1381
677 -0.09134 -0.10038 -0.21074 -0.14022 -0.14671 -0.12794 -0.16783 -0.18309 -0.18019 -0.16213
678 -0.080068 -0.098885 -0.1772 -0.12151 -0.14827 -0.11648 -0.11412 -0.15699 -0.15928 -0.13128
679 -0.078909 -0.10842 -0.18439 -0.11887 -0.12979 -0.11437 -0.11552 -0.16774 -0.16697 -0.12154
680 -0.08023 -0.10582 -0.17894 -0.12397 -0.13421 -0.12445 -0.10412 -0.16186 -0.14816 -0.1318
681 -0.078246 -0.11385 -0.18928 -0.13248 -0.13798 -0.11962 -0.10058 -0.16677 -0.15211 -0.13537
682 -0.080302 -0.12031 -0.1814 -0.13555 -0.14055 -0.11589 -0.11687 -0.16836 -0.15494 -0.1168
683 -0.089149 -0.12822 -0.18485 -0.13466 -0.13649 -0.11959 -0.11436 -0.18493 -0.1653 -0.17058
684 -0.080433 -0.09731 -0.16925 -0.12393 -0.12415 -0.11616 -0.11679 -0.16696 -0.13978 -0.10111
685 -0.083141 -0.097365 -0.16597 -0.12305 -0.12794 -0.11066 -0.10976 -0.15752 -0.14207 -0.10696
686 -0.097514 -0.093303 -0.17732 -0.13425 -0.13141 -0.11334 -0.12824 -0.16749 -0.17359 -0.14862
687 -0.10583 -0.12925 -0.19622 -0.15031 -0.14448 -0.15776 -0.13878 -0.18647 -0.1818 -0.13755
688 -0.099939 -0.12878 -0.18648 -0.1345 -0.13615 -0.11955 -0.1183 -0.17628 -0.1853 -0.14188
689 -0.10377 -0.11271 -0.18098 -0.14286 -0.14924 -0.13138 -0.13836 -0.18659 -0.16489 -0.15614
690 -0.097157 -0.098739 -0.18002 -0.13785 -0.13394 -0.12363 -0.11806 -0.18488 -0.17576 -0.14674
691 -0.072157 -0.099406 -0.16294 -0.12178 -0.11511 -0.12236 -0.11009 -0.16507 -0.15641 -0.13075
692 -0.086306 -0.10184 -0.17414 -0.14686 -0.13598 -0.12723 -0.12022 -0.17496 -0.15981 -0.13104
693 -0.097072 -0.11309 -0.18869 -0.15514 -0.13582 -0.1451 -0.12607 -0.1871 -0.18269 -0.15943
694 -0.086721 -0.071049 -0.17454 -0.13769 -0.12318 -0.11671 -0.12853 -0.17714 -0.16263 -0.14058
695 -0.090852 -0.08293 -0.16862 -0.14422 -0.1389 -0.13786 -0.1368 -0.17587 -0.18173 -0.13425
696 -0.07021 -0.075673 -0.14131 -0.12041 -0.11607 -0.12326 -0.12143 -0.16142 -0.15396 -0.13737
697 -0.086594 -0.099152 -0.14659 -0.13129 -0.12763 -0.13431 -0.12715 -0.17542 -0.15744 -0.13893
698 -0.090604 -0.068387 -0.15217 -0.14047 -0.13533 -0.12979 -0.14036 -0.18661 -0.17168 -0.16251
699 -0.079234 -0.065147 -0.14818 -0.13418 -0.13232 -0.13071 -0.12999 -0.1662 -0.15948 -0.11291
700 -0.084733 -0.077656 -0.15258 -0.12568 -0.12056 -0.13931 -0.128 -0.1704 -0.14919 -0.13639
701 -0.092734 -0.1167 -0.16783 -0.13169 -0.13134 -0.12548 -0.12374 -0.18629 -0.17818 -0.13174
702 -0.099518 -0.097638 -0.17317 -0.13362 -0.13489 -0.15091 -0.13451 -0.18286 -0.16305 -0.1399
703 -0.08718 -0.1216 -0.17284 -0.13076 -0.13795 -0.13431 -0.12321 -0.18335 -0.18502 -0.12938
704 -0.088337 -0.094287 -0.16389 -0.11655 -0.11829 -0.14393 -0.12698 -0.1796 -0.1538 -0.11107
705 -0.10863 -0.13544 -0.18637 -0.11915 -0.14584 -0.1566 -0.14536 -0.21101 -0.17006 -0.16038
706 -0.085572 -0.098819 -0.15788 -0.093849 -0.12343 -0.13235 -0.11934 -0.16292 -0.15395 -0.13482
707 -0.10929 -0.13079 -0.18866 -0.11039 -0.14423 -0.14012 -0.13334 -0.18767 -0.18017 -0.14763
708 -0.094898 -0.12449 -0.18458 -0.10305 -0.14284 -0.14558 -0.13727 -0.18364 -0.19964 -0.13047
709 -0.11847 -0.11544 -0.19005 -0.11804 -0.14792 -0.15261 -0.12456 -0.19123 -0.19456 -0.13592
710 -0.085982 -0.10707 -0.16729 -0.11088 -0.13547 -0.14085 -0.11302 -0.17879 -0.1777 -0.12919
711 -0.095069 -0.10191 -0.17556 -0.10778 -0.13064 -0.14085 -0.11469 -0.18886 -0.16059 -0.1251
712 -0.09559 -0.12643 -0.18059 -0.1222 -0.15096 -0.15279 -0.11494 -0.18308 -0.15776 -0.14999
713 -0.10922 -0.12386 -0.18361 -0.1165 -0.14056 -0.14612 -0.12107 -0.19702 -0.18754 -0.14184
714 -0.089569 -0.1194 -0.17036 -0.10976 -0.1347 -0.13803 -0.10872 -0.18408 -0.18127 -0.12795
715 -0.10691 -0.13865 -0.17707 -0.11743 -0.14547 -0.16269 -0.10667 -0.18993 -0.19005 -0.13656
716 -0.086117 -0.10239 -0.15717 -0.10505 -0.13893 -0.12947 -0.11579 -0.17007 -0.15429 -0.10712
717 -0.094693 -0.1024 -0.16651 -0.11807 -0.13422 -0.13456 -0.10433 -0.18962 -0.1762 -0.1349
718 -0.094074 -0.10218 -0.15651 -0.10893 -0.13073 -0.13132 -0.10748 -0.1672 -0.16899 -0.12659
719 -0.094111 -0.1218 -0.1627 -0.1022 -0.12796 -0.14144 -0.10162 -0.17758 -0.17568 -0.10822
720 -0.092936 -0.1364 -0.15164 -0.1097 -0.13981 -0.14356 -0.10154 -0.19212 -0.16738 -0.13654
721 -0.11892 -0.14363 -0.1669 -0.12377 -0.14786 -0.15705 -0.11282 -0.20541 -0.18164 -0.15781
722 -0.10676 -0.15119 -0.13289 -0.10463 -0.12977 -0.14602 -0.11225 -0.18055 -0.17952 -0.13991
723 -0.097569 -0.12547 -0.11106 -0.098556 -0.12125 -0.15614 -0.10447 -0.19316 -0.17967 -0.13371
724 -0.098916 -0.1351 -0.093128 -0.096409 -0.13687 -0.13856 -0.11104 -0.18495 -0.18578 -0.12645
725 -0.096778 -0.13704 -0.088676 -0.096985 -0.13454 -0.13839 -0.11488 -0.18217 -0.17654 -0.1376
726 -0.092171 -0.1161 -0.090961 -0.1014 -0.14002 -0.15122 -0.099922 -0.18744 -0.17064 -0.13275
727 -0.11061 -0.13324 -0.11937 -0.11951 -0.15644 -0.16086 -0.12574 -0.19432 -0.19224 -0.14222
728 -0.096926 -0.11351 -0.12361 -0.094339 -0.1273 -0.15561 -0.11457 -0.18562 -0.17178 -0.13134
729 -0.10125 -0.072097 -0.12434 -0.099051 -0.13329 -0.14281 -0.10241 -0.18585 -0.16691 -0.1079
730 -0.091931 -0.090855 -0.12727 -0.083518 -0.12183 -0.13591 -0.10802 -0.16947 -0.16525 -0.12373
731 -0.083376 -0.10206 -0.13384 -0.094923 -0.12708 -0.14309 -0.10581 -0.17799 -0.16067 -0.096287
732 -0.09843 -0.10541 -0.13947 -0.089091 -0.12285 -0.1387 -0.098402 -0.16531 -0.16769 -0.085586
733 -0.087013 -0.099829 -0.1361 -0.085026 -0.12214 -0.14717 -0.10467 -0.16258 -0.15132 -0.12174
734 -0.11705 -0.10576 -0.16085 -0.1062 -0.13498 -0.16274 -0.13366 -0.17546 -0.20387 -0.13895
735 -0.11108 -0.086463 -0.14047 -0.10243 -0.14048 -0.14149 -0.10385 -0.14544 -0.16991 -0.10361
736 -0.10641 -0.087168 -0.14883 -0.10855 -0.13783 -0.14522 -0.11333 -0.1579 -0.16603 -0.10698
737 -0.10068 -0.081751 -0.15084 -0.11481 -0.13309 -0.13988 -0.12022 -0.15657 -0.1767 -0.095504
738 -0.11815 -0.10803 -0.16919 -0.13916 -0.15075 -0.15802 -0.13271 -0.16712 -0.20529 -0.13597
739 -0.10553 -0.071226 -0.14154 -0.12145 -0.12396 -0.13979 -0.11809 -0.15609 -0.15817 -0.087346
740 -0.089753 -0.033995 -0.13516 -0.11567 -0.12879 -0.13349 -0.13531 -0.15891 -0.16077 -0.072469
741 -0.083701 0.067734 -0.12687 -0.11604 -0.12532 -0.12143 -0.12463 -0.15444 -0.17474 -0.074102
742 -0.086659 0.073302 -0.085323 -0.11329 -0.12935 -0.14006 -0.11945 -0.15671 -0.17399 -0.069192
743 -0.097808 0.097761 -0.075799 -0.11835 -0.12789 -0.12876 -0.13113 -0.14432 -0.16613 -0.053949
744 -0.087035 0.10203 -0.041213 -0.12003 -0.12529 -0.1399 -0.12817 -0.1587 -0.16399 -0.043326
745 -0.10685 0.053578 -0.029672 -0.13617 -0.14179 -0.13707 -0.13629 -0.18176 -0.17752 -0.05953
746 -0.11291 0.020789 -0.041176 -0.13749 -0.13595 -0.15627 -0.17731 -0.17291 -0.17128 -0.061131
747 -0.094564 0.019677 -0.034249 -0.1197 -0.13043 -0.13941 -0.15088 -0.1546 -0.15694 -0.017541
748 -0.10938 0.032918 -0.047402 -0.1155 -0.12527 -0.13727 -0.14126 -0.16268 -0.13898 -0.0059364
749 -0.10917 0.0013699 -0.049419 -0.12464 -0.12919 -0.13068 -0.14445 -0.1638 -0.14761 -0.042827
750 -0.089635 0.040176 -0.059187 -0.12628 -0.13156 -0.14674 -0.14038 -0.16353 -0.14559 -0.013335
751 -0.10944 0.032607 -0.075228 -0.13358 -0.13808 -0.14739 -0.14916 -0.17531 -0.15164 -0.025654
752 -0.11398 0.030137 -0.095155 -0.13201 -0.13888 -0.15255 -0.16311 -0.15995 -0.16216 -0.056671
753 -0.09043 0.044907 -0.081332 -0.12848 -0.12579 -0.13277 -0.13615 -0.16139 -0.13597 -0.046247
754 -0.10361 0.039674 -0.090171 -0.12532 -0.12662 -0.14089 -0.14134 -0.16846 -0.1622 -0.055272
755 -0.10375 0.032041 -0.097887 -0.13288 -0.12485 -0.13263 -0.14122 -0.17527 -0.16022 -0.080917
756 -0.10803 0.045778 -0.10254 -0.11721 -0.11635 -0.12764 -0.15633 -0.16942 -0.14456 -0.096368
757 -0.10175 0.0517 -0.10185 -0.12581 -0.13385 -0.13931 -0.1496 -0.15017 -0.15024 -0.069901
758 -0.10149 0.030054 -0.099465 -0.13659 -0.12487 -0.13972 -0.14935 -0.1612 -0.14252 -0.071931
759 -0.11328 0.030203 -0.096968 -0.13129 -0.13164 -0.12949 -0.13438 -0.14856 -0.16296 -0.089641
760 -0.10494 0.01988 -0.083563 -0.11996 -0.11108 -0.13089 -0.14024 -0.15124 -0.14825 -0.066539
761 -0.11389 0.034486 -0.04506 -0.13724 -0.087801 -0.14431 -0.15543 -0.17454 -0.14265 -0.070545
762 -0.12022 0.0093947 0.0063823 -0.14023 -0.10365 -0.15194 -0.13856 -0.17058 -0.15656 -0.095678
763 -0.10686 0.063561 0.056894 -0.11722 -0.087826 -0.14426 -0.13359 -0.15615 -0.13043 -0.064814
764 -0.095636 0.041931 0.097425 -0.1177 -0.097909 -0.13733 -0.12378 -0.15476 -0.13287 -0.060763
765 -0.12032 0.0054107 0.10134 -0.12812 -0.10605 -0.13536 -0.1303 -0.17052 -0.1367 -0.065004
766 -0.10436 0.038017 0.099846 -0.12609 -0.10192 -0.13829 -0.15066 -0.1706 -0.14806 -0.065939
767 -0.1261 -0.010379 0.077778 -0.13577 -0.093756 -0.16474 -0.14793 -0.19026 -0.14425 -0.050838
768 -0.10563 0.013921 0.053737 -0.11793 -0.088875 -0.1379 -0.11854 -0.17058 -0.14573 -0.013057
769 -0.11915 0.024679 0.031681 -0.11876 -0.1063 -0.13131 -0.10351 -0.17847 -0.13564 -0.0072272
770 -0.11481 -0.0039814 0.010663 -0.12545 -0.1019 -0.13596 -0.11798 -0.1734 -0.12497 0.00064765
771 -0.11618 0.022364 -0.0068116 -0.12467 -0.093463 -0.13865 -0.11345 -0.16291 -0.084413 0.065641
772 -0.11782 -0.0082413 -0.0155 -0.13419 -0.10982 -0.14483 -0.10967 -0.17292 -0.10984 0.082222
773 -0.10459 0.051914 -0.0097589 -0.12556 -0.099078 -0.13549 -0.086512 -0.15543 -0.069522 0.098232
774 -0.10616 0.029958 0.0084476 -0.12031 -0.080366 -0.14051 -0.077239 -0.15059 -0.047658 0.088303
775 -0.12709 -0.0024605 -0.01891 -0.13432 -0.10329 -0.15252 -0.099144 -0.16988 -0.096574 0.0014575
776 -0.12284 -0.00033485 0.0016544 -0.12393 -0.094161 -0.13588 -0.08651 -0.17824 -0.079973 0.0067879
777 -0.11481 0.029463 0.012624 -0.089731 -0.087975 -0.13289 -0.097687 -0.16683 -0.11206 -0.017132
778 -0.11465 0.0093123 0.023631 -0.062647 -0.067731 -0.14366 -0.093705 -0.15952 -0.092689 -0.035149
779 -0.11548 0.025096 0.071545 -0.032459 -0.081846 -0.12907 -0.096143 -0.14755 -0.036646 -0.0091985
780 -0.12784 0.025649 0.09392 -0.016647 -0.07792 -0.13248 -0.10758 -0.16249 -0.036399 -0.019414
781 -0.12316 0.0031599 0.12987 -0.010052 -0.077514 -0.13194 -0.11387 -0.15405 -0.040301 -0.056071
782 -0.10691 0.017598 0.17768 0.016269 -0.083773 -0.12833 -0.10717 -0.16291 -0.053862 -0.016044
783 -0.12935 -0.021427 0.16943 -0.0044331 -0.097178 -0.1391 -0.1231 -0.16438 -0.097446 -0.044216
784 -0.12326 -0.044206 0.16526 0.010264 -0.079813 -0.12278 -0.11524 -0.15971 -0.081036 -0.046832
785 -0.11396 0.013228 0.12534 0.012003 -0.076058 -0.13417 -0.11989 -0.14996 -0.092251 -0.015298
786 -0.11916 -0.013984 0.085209 -0.010206 -0.092725 -0.12807 -0.10807 -0.13998 -0.084274 -0.007758
787 -0.11609 -0.01869 0.064609 -0.00094393 -0.08851 -0.13052 -0.098192 -0.14682 -0.047118 0.031247
788 -0.11803 0.012145 0.039083 0.0030918 -0.079186 -0.1361 -0.10617 -0.1359 -0.014185 0.090984
789 -0.10772 -0.012122 0.031617 0.020112 -0.10161 -0.13762 -0.10011 -0.12825 0.049207 0.097001
790 -0.10059 0.013073 0.028822 0.032291 -0.065765 -0.1342 -0.098992 -0.10187 0.095987 0.15059
791 -0.12346 -0.048329 0.004117 0.035098 -0.10149 -0.1438 -0.12977 -0.077343 0.058985 0.16289
792 -0.11988 -0.045853 -0.0024524 0.041347 -0.082411 -0.14389 -0.11683 -0.059213 0.028661 0.14241
793 -0.1193 -0.058268 0.025703 0.052359 -0.079319 -0.13486 -0.11338 -0.040112 0.00282 0.16053
794 -0.12567 -0.024971 0.034927 0.053683 -0.081984 -0.13374 -0.098298 -0.014054 0.017142 0.12505
795 -0.13066 -0.044554 0.024985 0.041126 -0.10129 -0.14358 -0.12928 -0.031156 -0.002073 0.10178
796 -0.11304 0.056038 0.039389 0.044388 -0.078533 -0.14902 -0.12454 -0.035721 -0.014796 0.049673
797 -0.12054 0.095593 0.05756 0.040353 -0.016767 -0.13614 -0.13308 -0.06864 -0.047619 0.017751
798 -0.12643 0.13435 0.10903 0.06061 0.074241 -0.14495 -0.11879 -0.058059 -0.068948 0.003288
799 -0.114 0.14314 0.17756 0.087913 0.1094 -0.14714 -0.11406 -0.077549 -0.04871 0.0092376
800 -0.13564 0.11447 0.21343 0.088837 0.019638 -0.15371 -0.12473 -0.092528 -0.065274 -0.0018284
801 -0.11912 0.020144 0.22805 0.084307 -0.01186 -0.13656 -0.12036 -0.086212 -0.054224 -0.0025768
802 -0.13549 0.022645 0.21826 0.075021 -0.043066 -0.14084 -0.1097 -0.086209 -0.09306 -0.004359
803 -0.11319 0.023729 0.22489 0.094081 -0.033901 -0.12189 -0.081807 -0.049746 -0.045605 0.0084056
804 -0.11014 -0.031737 0.19365 0.095354 -0.033521 -0.12121 -0.078523 -0.063822 -0.057939 0.025699
805 -0.11208 -0.025603 0.1568 0.10863 -0.039144 -0.11341 -0.064543 -0.048142 -0.04796 0.094334
806 -0.13415 -0.027373 0.093751 0.071497 -0.060887 -0.13369 -0.078561 -0.064611 -0.050657 0.11707
807 -0.13512 -0.017334 0.07015 0.07456 -0.058227 -0.14275 -0.061449 -0.05433 -0.0061122 0.14913
808 -0.13435 0.018948 0.060257 0.066192 -0.06297 -0.13374 0.052868 -0.02634 0.0083127 0.18171
809 -0.13819 -0.014111 0.040504 0.062328 -0.079385 -0.13568 0.090944 -0.03507 0.011597 0.18194
810 -0.12731 -0.016603 0.055665 0.065424 -0.048335 -0.12388 0.09271 -0.0012199 -0.00092673 0.18048
811 -0.13069 0.0071047 0.029685 0.052859 -0.066652 -0.13746 0.02821 0.04357 -0.0051194 0.16605
812 -0.14944 -0.034635 0.02343 0.04103 -0.070831 -0.13618 -0.022265 0.062741 -0.020996 0.11116
813 -0.1273 -0.0043618 0.042846 0.051826 -0.065091 -0.13687 -0.021487 0.089995 -0.003524 0.14166
814 -0.11036 0.0033075 0.06098 0.08455 -0.04448 -0.13052 -0.01513 0.10462 -0.0094847 0.10596
815 -0.12374 0.0066243 0.036374 0.072526 -0.060186 -0.14046 -0.027782 0.052338 -0.052163 0.069251
816 -0.12416 -0.015503 0.039016 0.077272 -0.056357 -0.12667 -0.033239 0.030717 -0.04682 0.062358
817 -0.11758 0.011614 0.041283 0.064945 -0.053912 -0.12994 -0.033555 0.010756 -0.053053 0.063316
818 -0.13427 0.0037395 0.033898 0.077726 -0.082964 -0.14796 -0.040525 -0.013005 -0.053831 0.027285
819 -0.11787 0.080192 0.07008 0.13492 -0.067614 -0.12437 0.011307 -0.017705 -0.087228 0.028781
820 -0.12268 0.1641 0.096583 0.15679 -0.056963 -0.12158 0.11763 -0.02303 -0.076614 0.047675
821 -0.12236 0.1218 0.11609 0.13848 -0.071222 -0.13364 0.15389 -0.020279 -0.067015 0.03849
822 -0.12526 0.17451 0.13402 0.14735 -0.080743 -0.12617 0.16849 -0.023135 -0.054302 0.056193
823 -0.12218 0.17099 0.13635 0.11122 -0.068805 -0.13175 0.12298 -0.01743 -0.075544 0.038088
824 -0.13996 0.095936 0.12884 0.10087 -0.080551 -0.13623 0.071616 -0.023402 -0.083842 0.045475
825 -0.13246 0.070524 0.10652 0.084849 -0.069817 -0.13348 0.021625 -0.028027 -0.069457 0.091455
826 -0.1169 0.058639 0.071136 0.070649 -0.051035 -0.14012 -0.0041101 0.0029153 -0.040859 0.17772
827 -0.12732 0.035411 0.049335 0.074725 0.066254 -0.13741 -0.014748 0.051724 -0.0054651 0.22959
828 -0.12513 0.020504 0.050923 0.077831 0.086489 -0.13294 -0.0090769 0.11813 0.0022632 0.21868
829 -0.11647 0.045147 0.051316 0.069482 0.10038 -0.13106 -0.0026632 0.14051 0.015715 0.2345
830 -0.13839 0.030141 0.046007 0.082362 0.13218 -0.12473 0.0047886 0.17332 0.007943 0.1741
831 -0.12697 0.035904 0.03332 0.060345 0.077522 -0.13353 0.085603 0.14739 -0.013918 0.12331
832 -0.11387 0.10408 0.024264 0.053049 0.025803 -0.1384 0.13121 0.12332 -0.027775 0.11315
833 -0.11588 0.17807 0.013154 0.054611 -0.01144 -0.12853 0.16167 0.087689 -0.034716 0.066538
834 -0.12086 0.18076 0.00099859 0.048939 -0.026022 -0.14216 0.22373 0.055616 -0.065366 0.031154
835 -0.12809 0.17106 0.0043677 0.044707 -0.027973 -0.14263 0.15586 0.014302 -0.066687 0.040104
836 -0.12257 0.19988 0.0072935 0.050087 -0.023574 -0.12764 0.11214 0.031474 -0.081587 0.037657
837 -0.11386 0.19608 0.016539 0.056539 -0.008418 -0.13023 0.080001 0.015175 -0.083865 0.037231
838 -0.14175 0.17435 -0.013709 0.022406 -0.040355 -0.15019 0.031332 -0.0049185 -0.089684 0.041733
839 -0.11649 0.16671 0.0073257 0.057234 -0.018607 -0.12628 0.017587 0.02761 -0.071786 0.043669
840 -0.13015 0.13766 -0.0008872 0.049687 -0.022174 -0.13152 0.0021428 0.023645 -0.063843 0.051643
841 -0.14803 0.074028 -0.016119 0.042694 -0.044764 -0.15001 -0.019874 0.010437 -0.096672 0.013903
842 -0.12203 0.080429 0.024003 0.053621 -0.020025 -0.1278 0.014274 0.0089376 -0.081817 0.025594
843 -0.13989 0.04333 0.019274 0.034577 -0.040427 -0.13328 0.040797 0.006416 -0.087671 0.021664
844 -0.12683 0.036689 0.04367 0.071513 -0.034085 -0.11449 0.17349 0.025797 -0.084079 0.041804
845 -0.12156 0.029647 0.065742 0.076691 -0.02109 -0.11717 0.23504 0.097797 -0.056794 0.042553
846 -0.12198 0.025092 0.042588 0.069634 -0.024605 -0.12656 0.19803 0.17069 -0.058692 0.022072
847 -0.12437 0.001362 0.035205 0.066727 0.043173 -0.10903 0.21949 0.2014 -0.0574 0.095041
848 -0.14406 -0.019642 -0.0097021 0.055639 0.12539 -0.14929 0.18942 0.16734 -0.061556 0.05021
849 -0.13853 0.0074904 -0.0038577 0.056513 0.10162 -0.12299 0.24754 0.1421 -0.040298 0.1291
850 -0.12905 -0.0093936 -0.0081531 0.05767 0.10966 -0.12732 0.25343 0.1075 -0.024628 0.14851
851 -0.13096 -0.04911 -0.0064063 0.04495 0.040486 -0.12614 0.21224 0.069947 -0.025633 0.12031
852 -0.11623 -0.0041602 -0.015574 0.042903 0.038172 -0.13142 0.13742 0.059981 -0.035029 0.088487
853 -0.12971 -0.036663 -0.030325 0.024866 -0.0064158 -0.12326 0.12315 0.024749 -0.061718 0.039062
854 -0.13472 -0.035271 -0.026886 0.023929 -0.012684 -0.12397 0.10209 0.019548 -0.083867 0.026577
855 -0.1363 -0.049857 -0.037571 0.027029 -0.017726 -0.11439 0.084806 0.027324 -0.065705 0.035554
856 -0.13528 -0.044722 -0.04541 0.018137 -0.018731 -0.13416 0.15136 0.010007 -0.092273 -0.012723
857 -0.12802 -0.035063 -0.046591 0.017561 -0.01152 -0.1168 0.24119 0.0087075 -0.090113 0.030742
858 -0.13419 -0.05009 -0.047514 0.0091562 -0.02406 -0.12691 0.29883 -0.0061601 -0.078343 0.02245
859 -0.12773 -0.045118 -0.043405 0.018607 -0.019714 -0.1157 0.30552 0.0062175 -0.092255 0.026136
860 -0.12453 -0.053401 -0.046393 0.022436 -0.025338 -0.12548 0.31462 -0.0058119 -0.070883 0.011724
861 -0.13632 -0.048022 -0.049134 0.020895 -0.029131 -0.11987 0.32725 -0.021793 -0.10026 -0.010148
862 -0.1348 -0.063159 -0.057013 0.0031694 -0.036789 -0.12162 0.29437 -0.027431 -0.10246 -0.00071158
863 -0.1393 -0.05478 -0.063064 0.012879 -0.036617 -0.12981 0.26885 -0.0051934 -0.070397 -0.014348
864 -0.12395 -0.064575 -0.043674 0.027818 -0.016322 -0.11886 0.23418 0.038667 0.051507 0.018779
865 -0.1339 -0.074462 -0.062401 0.013301 -0.053207 -0.14235 0.21086 0.05694 0.025725 -0.030046
866 -0.13719 -0.071928 -0.068865 0.014738 -0.030396 -0.014521 0.20415 0.14454 0.071219 0.00082569
867 -0.12541 -0.061846 -0.063301 0.021724 -0.037569 0.085097 0.20827 0.19831 0.05941 -0.01306
868 -0.1298 -0.04875 -0.05965 0.02291 -0.028978 0.13408 0.23467 0.20865 0.0323 0.0024136
869 -0.1324 -0.077749 -0.079754 0.0093693 -0.037503 0.066014 0.30462 0.1661 -0.025476 0.016208
870 -0.12859 -0.067468 -0.069711 0.008633 -0.031592 0.0019079 0.31342 0.12159 -0.047251 -0.004326
871 -0.14388 -0.077378 -0.05904 0.0062785 -0.045222 -0.022981 0.29375 0.08151 -0.052438 -0.00075436
872 -0.14342 -0.08593 -0.074511 0.020965 -0.0095892 -0.050396 0.22892 0.041925 -0.032875 -4.3134e-05
873 -0.13932 -0.099106 -0.089166 0.0049871 0.11173 -0.06581 0.18074 0.012729 -0.06887 0.006716
874 -0.13416 -0.080885 -0.075127 0.01792 0.17205 -0.064211 0.15123 0.0026502 -0.062692 -0.023325
875 -0.14279 -0.096254 -0.07581 0.00923 0.16846 -0.056955 0.1273 -0.0015303 -0.051918 -0.0016711
876 -0.13123 -0.10717 -0.089621 0.0048797 0.080297 -0.079369 0.12567 0.015762 -0.074914 -0.0013892
877 -0.11123 -0.071548 -0.089762 0.0038549 0.051493 -0.077693 0.11907 0.0016908 -0.048497 0.025885
878 -0.13351 -0.13616 -0.10394 -0.019844 0.015617 -0.07694 0.10758 -0.019282 -0.086705 -0.009581
879 -0.13539 -0.11402 -0.10077 -0.019468 0.0083014 -0.066711 0.11 -0.021231 -0.07381 -0.064467
880 -0.12484 -0.089224 -0.089777 -0.020393 0.0007339 -0.063181 0.10403 -0.012963 -0.072076 -0.036459
881 -0.12936 -0.099146 -0.10524 -0.033438 -0.021459 -0.075364 0.097146 -0.019514 -0.037972 -0.029182
882 -0.099454 -0.084526 -0.07955 -0.00348 0.015063 -0.045812 0.11257 0.00013613 0.081815 -0.01464
883 -0.14149 -0.14071 -0.096801 -0.0083502 -0.011253 -0.07416 0.076058 -0.025033 0.053195 -0.018358
884 -0.12756 -0.12161 -0.086905 0.010707 0.02296 -0.052759 0.085194 -0.027171 0.026268 -0.027261
885 -0.11565 -0.08585 -0.086077 0.023004 0.16399 -0.030664 0.063557 -0.01249 0.093976 -0.025218
886 -0.12301 -0.085246 -0.089007 0.0254 0.19647 0.088125 0.074299 -0.012688 0.04948 -0.028526
887 -0.12209 -0.11907 -0.079586 0.0060116 0.21243 0.11031 0.029362 -0.047317 0.0067277 -0.046823
888 -0.12898 -0.10138 -0.042219 0.015849 0.19943 0.15826 0.043278 -0.04545 -0.036297 -0.056398
889 -0.12445 -0.097056 -0.028521 0.018238 0.19622 0.086748 0.047807 -0.036309 -0.0081957 -0.047052
890 -0.12116 -0.12395 0.0045703 0.03432 0.14496 0.029554 0.042049 -0.043426 -0.053612 -0.04172
891 -0.10971 -0.10189 0.016881 0.080838 0.10249 0.0097954 0.030666 -0.034193 -0.041435 -0.035676
892 -0.11706 -0.12763 0.0022111 0.14003 0.090212 0.00019082 0.014136 -0.050817 -0.04133 -0.046622
893 -0.13347 -0.11179 -0.034447 0.14496 0.060527 -0.043669 0.011843 -0.066256 -0.056794 -0.057693
894 -0.13349 -0.1249 -0.070907 0.11946 0.034183 -0.025762 -0.012939 -0.073902 0.002627 -0.071537
895 -0.11649 -0.11906 -0.0589 0.11517 0.055415 -0.028601 0.0015856 -0.053336 0.075549 -0.05448
896 -0.13094 -0.14889 -0.072657 0.065374 0.049872 -0.034191 -0.0039431 -0.068166 0.079899 -0.071114
897 -0.14519 -0.15447 -0.080827 0.015745 0.029924 -0.033388 -0.0034014 -0.094701 0.051528 -0.081463
898 -0.12703 -0.14603 -0.069769 0.027327 0.044855 -0.028793 0.0040135 -0.06951 0.044314 -0.062919
899 -0.13347 -0.10857 -0.077789 0.012537 0.044134 -0.035692 -0.009758 -0.077128 -0.0056092 -0.073736
900 -0.11695 -0.1161 -0.073302 0.029464 0.053942 -0.02783 -0.022326 -0.069576 -0.032976 -0.085247
901 -0.13342 -0.11813 -0.085033 0.0092538 0.045221 -0.038188 -0.03661 -0.083574 -0.044222 -0.08169
902 -0.12579 -0.11829 -0.071244 0.030893 0.21351 -0.026856 -0.029658 -0.068152 -0.059501 -0.077037
903 -0.11242 -0.10305 -0.051973 0.046502 0.25164 -0.030403 -0.022597 -0.056251 -0.028475 -0.075863
904 -0.12997 -0.12138 -0.093551 0.020377 0.23233 -0.046107 -0.040112 -0.065755 -0.043675 -0.090702
905 -0.12236 -0.12162 -0.076765 0.016786 0.16584 -0.040121 -0.036359 -0.051002 -0.036358 -0.086717
906 -0.13618 -0.13266 -0.088054 0.011356 0.10677 -0.041043 -0.032091 -0.049015 -0.0088039 -0.075805
907 -0.11768 -0.13056 -0.082558 0.0071581 0.086263 -0.050124 -0.034113 -0.053625 0.097468 -0.072926
908 -0.10888 -0.073535 -0.087963 -0.00056166 0.076677 -0.038698 -0.031976 -0.057254 0.13014 -0.068677
909 -0.11962 -0.12275 -0.08436 -0.0063196 0.070598 -0.045614 -0.038545 -0.06561 0.10035 -0.089201
910 -0.11266 -0.13601 -0.085252 -0.0045598 0.059914 -0.033626 -0.054771 -0.066409 0.078841 -0.058559
911 -0.12644 -0.11752 -0.10248 -0.019493 0.042087 -0.057633 -0.067877 -0.090064 0.037828 -0.09017
912 -0.12247 -0.13168 -0.097916 -0.018526 0.054333 -0.035971 -0.073149 -0.090012 -0.0045732 -0.11338
913 -0.12939 -0.14248 -0.10361 -0.022553 0.043301 -0.05253 -0.068617 -0.091494 -0.031747 -0.08477
914 -0.10931 -0.094951 -0.076633 -0.0049455 0.063803 -0.01328 -0.04738 -0.067953 -0.010438 -0.054559
915 -0.12275 -0.14124 -0.097875 -0.020648 0.039686 -0.041668 -0.064949 -0.08535 -0.0084197 -0.10442
916 -0.11424 -0.1149 -0.096173 -0.014663 0.058423 -0.027351 -0.056011 -0.073077 0.0010591 -0.081414
917 -0.12482 -0.15122 -0.10094 -0.027263 0.036177 -0.050116 -0.060306 -0.10782 -0.021899 -0.10445
918 -0.13223 -0.13888 -0.11784 -0.051515 0.015421 -0.078967 -0.080858 -0.1102 -0.040466 -0.14021
919 -0.12431 -0.14054 -0.096891 -0.037368 0.028725 -0.041642 -0.073687 -0.10075 -0.020206 -0.094322
920 -0.1249 -0.15815 -0.11635 -0.038368 0.026461 -0.046556 -0.087675 -0.10336 -0.024278 -0.099708
921 -0.13247 -0.15703 -0.12226 -0.039676 0.021869 -0.053384 -0.082148 -0.1223 -0.074822 -0.11864
922 -0.12416 -0.12735 -0.1089 -0.036571 0.01722 -0.040226 -0.083374 -0.095335 -0.020345 -0.1015
923 -0.12871 -0.13135 -0.11458 -0.033882 0.021814 -0.056871 -0.10118 -0.11291 -0.060872 -0.10576
924 -0.11192 -0.1023 -0.1021 -0.026375 0.038323 -0.039872 -0.079235 -0.10364 -0.031191 -0.087592
925 -0.13072 -0.10555 -0.10891 -0.039017 0.01548 -0.048488 -0.085282 -0.1052 -0.052449 -0.10743
926 -0.12874 -0.14781 -0.12412 -0.036125 0.0087314 -0.053587 -0.1024 -0.11855 -0.063339 -0.12636
927 -0.11936 -0.10917 -0.1046 -0.032638 0.0080692 -0.04711 -0.093103 -0.10472 -0.039241 -0.082904
928 -0.13316 -0.13208 -0.1194 -0.032967 -0.0080155 -0.057537 -0.11521 -0.12875 -0.074636 -0.13847
929 -0.13385 -0.13828 -0.11325 -0.028791 0.0052123 -0.049113 -0.10749 -0.11621 -0.071343 -0.10338
930 -0.1188 -0.10796 -0.12075 -0.040167 -0.007762 -0.056433 -0.11368 -0.11797 -0.084652 -0.13534
931 -0.11672 -0.12396 -0.10824 -0.03262 -0.019119 -0.061045 -0.097876 -0.1365 -0.078235 -0.1259
932 -0.13577 -0.14968 -0.12971 -0.0088425 -0.0059893 -0.067386 -0.11848 -0.13212 -0.10218 -0.12866
933 -0.13081 -0.11136 -0.12701 0.039989 -0.017437 -0.063376 -0.10967 -0.13296 -0.083317 -0.10644
934 -0.12491 -0.13906 -0.12329 0.077355 0.0061611 -0.065203 -0.11126 -0.13175 -0.084973 -0.12465
935 -0.11047 -0.096122 -0.11254 0.13177 0.16291 -0.047956 -0.10797 -0.12146 -0.072413 -0.11205
936 -0.12301 -0.15587 -0.12323 0.11956 0.22379 -0.054763 -0.10301 -0.13681 -0.10578 -0.1208
937 -0.11461 -0.13937 -0.10984 0.1046 0.23767 -0.054573 -0.087913 -0.14127 -0.085324 -0.10862
938 -0.11476 -0.1426 -0.13938 0.066168 0.21979 -0.067249 -0.11992 -0.14718 -0.11346 -0.11878
939 -0.12105 -0.15104 -0.12899 0.017348 0.16703 -0.069282 -0.11593 -0.1396 -0.11818 -0.10771
940 -0.10359 -0.12671 -0.12127 0.0069222 0.091622 -0.049165 -0.11652 -0.13054 -0.093069 -0.1122
941 -0.10733 -0.1144 -0.12053 0.00094452 0.068552 -0.047881 -0.11225 -0.12524 -0.089248 -0.12293
942 -0.11999 -0.12321 -0.1307 -0.0089368 0.058407 -0.05599 -0.10416 -0.14597 -0.092411 -0.11193
943 -0.14239 -0.13409 -0.15564 -0.036428 0.032567 -0.068947 -0.13035 -0.17069 -0.13048 -0.1372
944 -0.10551 -0.11928 -0.12754 -0.012955 0.040703 -0.057835 -0.10379 -0.11651 -0.1011 -0.12983
945 -0.13735 -0.14374 -0.14277 -0.034139 0.026815 -0.077614 -0.12164 -0.11663 -0.11721 -0.11193
946 -0.11887 -0.1156 -0.13052 -0.019338 0.026121 -0.050472 -0.11853 -0.10873 -0.083104 -0.091568
947 -0.12857 -0.13148 -0.1272 -0.021756 0.018259 -0.052192 -0.1061 -0.11981 -0.11814 -0.13455
948 -0.1217 -0.12039 -0.13284 -0.0048234 0.026917 -0.033707 -0.093525 -0.10812 -0.10007 -0.12708
949 -0.11152 -0.1155 -0.12896 -0.019964 0.03209 -0.043542 -0.094487 -0.11982 -0.12073 -0.12313
950 -0.13742 -0.14699 -0.14933 -0.019247 0.083328 -0.047798 -0.092307 -0.13728 -0.13266 -0.13027
951 -0.1272 -0.11748 -0.12323 -0.0012255 0.20552 -0.040981 -0.09526 -0.13109 -0.12096 -0.12572
952 -0.12688 -0.13161 -0.12954 -0.00034658 0.249 0.026984 -0.071272 -0.11145 -0.10071 -0.12774
953 -0.11385 -0.10639 -0.11432 0.0083344 0.29995 0.18302 -0.032651 0.023385 -0.108 -0.11504
954 -0.13687 -0.17808 -0.1476 -0.032666 0.18189 0.25572 -0.060958 0.078902 -0.1186 -0.13629
955 -0.12189 -0.13647 -0.15147 -0.029492 0.12136 0.27847 -0.081214 0.11143 -0.11398 -0.14334
956 -0.11843 -0.13856 -0.15663 -0.039514 0.073489 0.2285 -0.074759 0.11268 -0.11648 -0.12756
957 -0.12716 -0.13036 -0.15733 -0.039744 0.080198 0.16133 -0.063446 0.089402 -0.1063 -0.13634
958 -0.12753 -0.10951 -0.15605 -0.04327 0.054055 0.079039 -0.038739 0.031535 -0.10445 -0.13633
959 -0.10907 0.049542 -0.13543 -0.027031 0.077695 0.071628 -0.028565 -0.01609 -0.094611 -0.11265
960 -0.12616 0.084938 -0.15432 -0.052327 0.047449 0.043473 -0.054081 -0.060196 -0.12266 -0.14731
961 -0.11132 0.12012 -0.15061 -0.043446 0.041372 0.019211 -0.048201 -0.062365 -0.12494 -0.10612
962 -0.11284 0.12456 -0.16646 -0.05681 0.039673 0.016082 -0.086822 -0.070032 -0.13729 -0.12641
963 -0.077739 0.12946 -0.14501 -0.04319 0.038681 0.020317 -0.084081 -0.066121 -0.13556 -0.12088
964 0.059173 0.096144 -0.14466 -0.02324 0.046602 0.015133 -0.072343 -0.043813 -0.10756 -0.12338
965 0.09444 0.06974 -0.15352 -0.04933 0.033204 0.0065658 -0.078815 -0.075862 -0.12728 -0.12409
966 0.048566 -0.0018289 -0.12882 -0.031616 0.0438 0.013436 -0.067245 -0.070087 -0.12935 -0.13408
967 -0.014975 0.036078 -0.090304 -0.0070162 0.044834 0.025641 -0.065975 -0.065689 -0.12201 -0.11321
968 -0.063167 0.039367 -0.018467 0.074409 0.050137 0.0015041 -0.068103 -0.082894 -0.13522 -0.10989
969 -0.063311 0.021717 0.083791 0.14918 0.038651 0.0030432 -0.062156 -0.077399 -0.11937 -0.11033
970 -0.076314 0.05314 0.14768 0.16685 0.043549 0.0052621 -0.063868 -0.070966 -0.13773 -0.11765
971 -0.080952 0.052637 0.15758 0.17165 0.048935 0.0040765 -0.08159 -0.082656 -0.13398 -0.10071
972 -0.057431 0.15072 0.15413 0.15061 0.030704 0.0037602 -0.048409 -0.065143 -0.0996 -0.11358
973 -0.06258 0.16767 0.10138 0.11856 0.027146 0.0004559 -0.046165 -0.076311 -0.11956 -0.098603
974 -0.066228 0.20687 0.022201 0.032628 0.0046999 -0.026248 -0.076346 -0.096506 -0.14072 -0.10867
975 -0.076102 0.22343 -0.016737 0.013478 0.0027387 -0.028728 -0.072256 -0.10327 -0.13109 -0.11626
976 -0.066462 0.21373 -0.015947 0.011225 0.021242 -0.0036062 -0.0541 -0.065972 -0.11814 -0.12489
977 -0.069225 0.20386 -0.041144 -0.0028389 0.0074177 -0.020794 -0.05728 -0.083462 -0.13365 -0.12598
978 -0.074657 0.13559 -0.028843 -0.0074043 -0.0056926 -0.0053272 -0.059414 -0.08748 -0.13518 -0.1094
979 -0.092316 0.11742 -0.033011 -0.01314 -0.02469 -0.015323 -0.065533 -0.099715 -0.14183 -0.11893
980 -0.077397 0.13012 -0.027249 -0.010112 -0.018622 -0.030492 -0.065287 -0.098524 -0.12761 -0.12635
981 -0.075333 0.14329 -0.029183 0.00043656 0.005078 -0.018829 -0.065598 -0.089886 -0.094762 -0.099294
982 -0.082572 0.13828 -0.010629 -0.0055421 -0.008637 -0.026108 -0.058137 -0.10159 0.030748 -0.097439
983 -0.085732 0.19704 0.015747 -0.013271 -0.017469 -0.02992 -0.071351 -0.066153 0.11403 -0.10441
984 -0.066975 0.26619 0.0036152 -0.0093402 -0.034049 -0.048141 -0.091136 -0.083825 0.11363 -0.12639
985 -0.081869 0.24731 0.04518 0.017894 0.00023334 -0.025212 -0.073469 -0.067957 0.032951 -0.12203
986 -0.088028 0.28403 0.13692 0.032595 -0.020522 -0.035347 -0.069527 -0.078095 -0.008867 -0.088703
987 -0.089038 0.28162 0.18012 0.046483 -0.019063 -0.029049 -0.096936 -0.072169 -0.026175 -0.11283
988 -0.064502 0.24914 0.23263 0.11286 -0.015606 -0.01648 -0.066549 -0.081121 -0.016427 -0.083733
989 -0.078506 0.25287 0.21796 0.17047 -0.011076 -0.044404 -0.080923 -0.10404 -0.011625 -0.048503
990 -0.073026 0.24424 0.19752 0.19261 -0.011912 -0.032407 -0.082652 -0.081215 0.0058128 0.001562
991 -0.082675 0.26835 0.14528 0.18129 -0.030947 -0.035138 -0.068443 -0.10122 0.0047095 0.023454
992 -0.077996 0.36892 0.097338 0.15961 -0.020697 -0.0052488 -0.075065 -0.084803 0.020903 0.040459
993 -0.082 0.3828 0.05966 0.13764 -0.038473 -0.036254 -0.1178 -0.090383 0.0075926 0.026647
994 -0.083764 0.35736 0.052139 0.13481 -0.031325 0.065984 -0.095246 -0.099776 -0.016233 0.0042434
995 -0.074672 0.37376 0.064533 0.11421 -0.022157 0.21638 -0.087614 -0.078756 0.015662 -0.031089
996 -0.072029 0.38401 0.063858 0.10726 -0.019336 0.2805 -0.091039 -0.082926 -0.014041 -0.043772
997 -0.082683 0.39962 0.068421 0.079457 -0.030008 0.27163 -0.10037 -0.10637 0.050611 -0.067165
998 -0.089452 0.36468 0.090999 0.063575 -0.043026 0.21193 -0.088756 -0.084442 0.11678 -0.070936
999 -0.085469 0.35099 0.10848 0.069062 -0.041033 0.12997 -0.10756 -0.080207 0.14772 -0.069045
1000 -0.067001 0.36086 0.216 0.087893 -0.022927 0.1071 -0.076517 0.098696 0.15996 -0.082007
1001 -0.076621 0.39821 0.2893 0.1097 -0.043983 0.074601 -0.079414 0.16843 0.13747 -0.063922
1002 -0.063209 0.41423 0.3372 0.12976 -0.03197 0.074279 -0.073159 0.21562 0.075985 -0.044121
1003 -0.081236 0.34614 0.31374 0.12114 -0.042799 0.047591 -0.073495 0.16962 0.020192 -0.094946
1004 -0.066405 0.33966 0.30931 0.17071 -0.024897 0.062229 0.00452 0.16588 0.045815 -0.057427
1005 -0.080075 0.31035 0.25694 0.22452 -0.0382 0.035303 0.053764 0.077253 0.039365 -0.059894
1006 -0.065704 0.28156 0.24652 0.24927 -0.027283 0.07212 0.13161 0.033145 0.061452 -0.036075
1007 -0.078539 0.22006 0.17381 0.22246 -0.030621 0.031389 0.11667 -0.010091 0.25632 -0.019603
1008 -0.060917 0.21053 0.13757 0.19806 -0.044691 0.049721 0.11884 -0.0039374 0.32719 0.0603
1009 0.11453 0.25244 0.14301 0.19717 -0.033187 0.065866 0.078038 -0.0038563 0.36792 0.13062
1010 0.18732 0.21378 0.10162 0.12624 -0.064237 0.029588 0.010767 -0.035695 0.31792 0.13901
1011 0.19743 0.20591 0.10921 0.11338 -0.065686 0.018902 0.0091755 -0.022438 0.25175 0.15655
1012 0.16149 0.19332 0.13985 0.11218 -0.054238 0.039327 0.023084 -0.011221 0.23257 0.18527
1013 0.070463 0.19333 0.16245 0.097054 -0.050479 0.042012 0.009419 0.00098551 0.20894 0.17309
1014 0.028198 0.18981 0.21576 0.10002 -0.048087 0.026593 -0.0097635 0.030077 0.20991 0.19151
1015 0.006223 0.15086 0.31688 0.10852 -0.054876 0.014388 0.0083187 0.076608 0.19079 0.12917
1016 0.02029 0.22168 0.3971 0.16212 -0.037269 0.045833 -0.013595 0.17378 0.20133 0.068319
1017 0.006879 0.15784 0.40652 0.15844 -0.046644 0.056718 0.0025965 0.30331 0.25277 0.06134
1018 0.0056659 0.17819 0.3664 0.16383 -0.055851 0.019722 -0.025295 0.33326 0.34358 0.058593
1019 0.0044334 0.14874 0.35048 0.18112 -0.041995 0.047298 -0.024634 0.3573 0.35465 0.056582
1020 -0.0095691 0.099601 0.29559 0.17255 -0.055363 0.05974 -0.038364 0.31609 0.32214 0.02928
1021 -0.018774 0.10123 0.23979 0.23196 -0.055958 0.20062 -0.064157 0.2343 0.2124 0.013258
1022 -0.0099982 0.10411 0.20061 0.27388 -0.072582 0.28699 -0.017393 0.17469 0.18979 0.026456
1023 -0.030912 0.083523 0.1735 0.25944 -0.047677 0.32682 0.036355 0.1046 0.15347 0.0058136
1024 -0.038547 0.11465 0.17322 0.25598 0.14545 0.33209 0.11855 0.078557 0.18012 0.021759
1025 -0.015873 0.17648 0.18677 0.26905 0.19783 0.25644 0.15134 0.091201 0.2115 0.062845
1026 0.0057164 0.29496 0.23163 0.22079 0.23118 0.17317 0.10106 0.095058 0.20883 0.17004
1027 -0.004246 0.25637 0.27953 0.19394 0.15689 0.1326 0.068887 0.08311 0.24464 0.20043
1028 -0.01577 0.2573 0.30084 0.18188 0.044437 0.096819 1.3991e-05 0.11451 0.21371 0.25149
1029 -0.025933 0.18508 0.41673 0.18596 0.016232 0.10488 0.01196 0.1241 0.24586 0.27905
1030 -0.03413 0.13424 0.43946 0.17919 0.0068031 0.0941 -0.031046 0.1621 0.23372 0.27711
1031 -0.0083715 0.12801 0.47692 0.20138 0.024283 0.11357 -0.015424 0.28383 0.38205 0.24252
1032 -0.029193 0.091199 0.39893 0.16645 0.008174 0.092531 -0.028759 0.36047 0.41802 0.20585
1033 -0.017071 0.09189 0.3898 0.18291 0.027324 0.10583 -0.020212 0.42071 0.42812 0.21655
1034 -0.017299 0.071814 0.29728 0.17284 -0.00094208 0.14253 -0.033039 0.39628 0.30669 0.12954
1035 -0.034592 0.045108 0.26389 0.14786 0.0021498 0.23367 -0.040402 0.38302 0.22758 0.11256
1036 -0.023584 0.087727 0.23683 0.15462 -0.010412 0.31055 -0.042198 0.35135 0.21083 0.12801
1037 -0.024406 0.03787 0.23568 0.16335 -0.001669 0.364 -0.018567 0.28587 0.18438 0.12424
1038 -0.051019 0.051385 0.20136 0.14228 0.008764 0.32605 -0.020738 0.22119 0.19271 0.11411
1039 -0.029996 0.084182 0.22536 0.16276 0.15209 0.31784 -0.008911 0.19476 0.1741 0.10981
1040 -0.032256 0.077967 0.2054 0.15935 0.23694 0.23068 -0.013819 0.18038 0.19528 0.088633
1041 -0.049215 0.044971 0.23007 0.17736 0.24528 0.18705 -0.0063005 0.15828 0.18652 0.077929
1042 -0.041687 0.031168 0.24692 0.19839 0.21121 0.13342 -0.024103 0.15103 0.19095 0.10079
1043 -0.030279 0.055318 0.29903 0.22369 0.13004 0.1472 -0.027477 0.17684 0.23357 0.20442
1044 -0.042026 0.027157 0.33452 0.25544 0.070148 0.14049 -0.0073472 0.18915 0.23217 0.30462
1045 -0.030097 0.062659 0.36111 0.23625 0.078527 0.13874 0.0024844 0.19188 0.24781 0.32965
1046 -0.04307 0.050962 0.37267 0.22556 0.055857 0.12579 0.1417 0.15308 0.22017 0.31088
1047 -0.061216 0.035781 0.34909 0.19077 0.047864 0.098516 0.21913 0.12878 0.20887 0.32056
1048 -0.055359 0.002625 0.31026 0.17545 0.0367 0.11255 0.26204 0.12636 0.18672 0.33152
1049 -0.039409 0.028984 0.25055 0.15175 0.024782 0.099513 0.22631 0.13089 0.18488 0.24453
1050 -0.038842 0.022594 0.2308 0.14256 0.046973 0.11875 0.15866 0.13165 0.17462 0.21578
1051 -0.049891 9.721e-06 0.17876 0.10701 0.021032 0.080583 0.075976 0.10298 0.13404 0.14715
1052 -0.059453 -0.026825 0.15851 0.099624 0.016407 0.089966 0.052191 0.099325 0.08794 0.11855
1053 -0.049844 -0.0011616 0.14799 0.092844 0.021465 0.078786 0.041878 0.079764 0.096222 0.13222
1054 0.22099 0.0020084 0.17289 0.099159 0.027733 0.097883 0.051987 0.088011 0.12643 0.13907
1055 0.27511 0.062548 0.16996 0.10647 0.03748 0.087355 0.068892 0.10621 0.10799 0.13321
1056 0.23185 0.046748 0.14726 0.11934 0.21362 0.070771 0.052125 0.078205 0.10004 0.11131
1057 0.15561 0.053296 0.14879 0.11139 0.22924 0.055555 0.079299 0.064402 0.082856 0.11303
1058 0.097676 0.060908 0.14922 0.1387 0.28805 0.072299 0.073592 0.070015 0.11921 0.14106
1059 0.076127 0.10604 0.16105 0.13453 0.27521 0.079657 0.099758 0.079935 0.099171 0.19093
1060 0.088745 0.2348 0.1789 0.2466 0.17034 0.096973 0.19713 0.10042 0.12325 0.20865
1061 0.045518 0.22859 0.14192 0.19239 0.09521 0.068994 0.27985 0.087971 0.12006 0.26767
1062 0.029481 0.20715 0.15785 0.13271 0.092061 0.0577 0.31467 0.24035 0.14427 0.34523
1063 0.040493 0.128 0.18117 0.11674 0.079578 0.05559 0.32773 0.37097 0.15451 0.37358
1064 0.050525 0.091837 0.22034 0.18642 0.09794 0.063198 0.25881 0.43117 0.21658 0.39182
1065 0.022693 0.038628 0.21849 0.2145 0.08429 0.050713 0.1762 0.40737 0.29719 0.36499
1066 0.032403 0.049131 0.21935 0.26444 0.08517 0.046704 0.11177 0.37613 0.30893 0.3061
1067 0.013299 0.011121 0.16633 0.26233 0.071502 0.039266 0.060295 0.35838 0.27572 0.2746
1068 0.024324 0.061404 0.17725 0.28412 0.095959 0.060812 0.081566 0.31774 0.18076 0.23647
1069 0.010958 -0.023818 0.13805 0.23719 0.16951 0.041605 0.076543 0.26431 0.11207 0.20593
1070 -0.00038453 0.021123 0.10491 0.18679 0.29607 0.016628 0.052884 0.23193 0.08187 0.16766
1071 0.017982 -0.0079177 0.10534 0.14558 0.32751 0.012778 0.060826 0.17327 0.07413 0.14068
1072 0.04811 -0.0026405 0.098009 0.11301 0.29359 0.037136 0.092296 0.16518 0.08817 0.1429
1073 0.26417 0.0077696 0.089457 0.10639 0.20247 0.027968 0.10682 0.16423 0.10135 0.13579
1074 0.37712 0.017897 0.099973 0.10291 0.13855 0.038264 0.22002 0.21951 0.082696 0.17029
1075 0.31263 -0.017277 0.081353 0.075648 0.1115 0.020596 0.32807 0.29317 0.084331 0.11506
1076 0.19463 -0.021044 0.087451 0.08569 0.12469 0.026979 0.34162 0.39165 0.096552 0.15973
1077 0.10264 -0.015247 0.068128 0.078541 0.10238 0.024855 0.32786 0.4449 0.093513 0.19023
1078 0.096795 -0.015594 0.064029 0.079016 0.10546 0.017176 0.31912 0.51858 0.10584 0.20994
1079 0.068648 -0.035717 0.033467 0.061997 0.08444 -0.0049555 0.22833 0.50208 0.14757 0.25039
1080 0.061712 -0.068083 0.048549 0.067007 0.087197 0.011075 0.16959 0.50885 0.13529 0.35684
1081 0.073929 -0.043201 0.038655 0.05618 0.074719 0.0055254 0.12833 0.46822 0.14931 0.35909
1082 0.061814 -0.053014 0.041332 0.059158 0.077639 0.0038732 0.090349 0.40848 0.11623 0.3538
1083 0.068996 -0.051804 0.042904 0.062215 0.06659 0.007632 0.10424 0.37298 0.10871 0.29463
1084 0.047686 -0.068528 0.030902 0.044517 0.055691 0.01325 0.079135 0.33224 0.097265 0.25263
1085 0.050846 -0.037429 0.029801 0.056889 0.066061 0.013387 0.10164 0.31155 0.061689 0.19282
1086 0.056282 -0.058554 0.030314 0.047996 0.062053 0.0034177 0.11341 0.29483 0.06058 0.19671
1087 0.068363 -0.057047 0.034619 0.045597 0.072103 0.014292 0.16975 0.26928 0.064926 0.15564
1088 0.045967 -0.048482 0.014469 0.036203 0.037529 0.013148 0.32088 0.25285 0.041878 0.1335
1089 0.040128 -0.083607 0.022476 0.032436 0.046362 0.012256 0.36563 0.23214 0.047329 0.12578
1090 0.028539 -0.072619 0.00091949 0.018482 0.027404 0.0011324 0.35211 0.23736 0.014069 0.10104
1091 0.038727 -0.035657 0.012557 0.026499 0.02203 -0.00161 0.32339 0.28946 0.049148 0.13304
1092 0.050358 -0.073468 -0.00077923 0.012596 0.017819 -0.0046709 0.24433 0.36528 0.042947 0.12257
1093 0.066322 -0.087653 -0.0046078 -0.0062905 0.0072822 -0.023602 0.17377 0.44505 0.046299 0.11948
1094 0.33395 -0.046897 -0.014986 0.0042136 0.011947 -0.01246 0.14703 0.48722 0.04145 0.14961
1095 0.35696 -0.049601 -0.01403 -0.001728 0.020802 -0.0004495 0.1186 0.49193 0.024817 0.10331
1096 0.31338 -0.069768 -0.031422 -0.019442 -0.009431 -0.033666 0.096604 0.41292 0.0037992 0.107
1097 0.29557 -0.075519 -0.033386 -0.017952 -0.0070387 -0.030245 0.093376 0.38064 0.0037249 0.12012
1098 0.17908 -0.077021 -0.022514 -0.012244 0.0043446 -0.015229 0.095706 0.31339 -0.0059768 0.10837
1099 0.14827 -0.096942 -0.03447 -0.021373 -0.019929 -0.024635 0.076393 0.26201 0.0066857 0.14485
1100 0.11871 -0.060002 -0.034227 -0.023021 -0.012628 -0.037906 0.078081 0.21168 0.018562 0.17335
1101 0.1162 -0.088068 -0.036376 -0.022476 -0.017218 -0.028145 0.068236 0.22363 0.025094 0.25147
1102 0.098671 -0.11841 -0.05143 -0.027894 -0.0062664 -0.028754 0.08102 0.1918 0.018114 0.28464
1103 0.10624 -0.079985 -0.021066 -0.028929 -0.019885 -0.019145 0.078387 0.21697 0.05068 0.25836
1104 0.095833 -0.07189 -0.049154 -0.043137 -0.0060702 -0.044184 0.04244 0.19619 0.015431 0.22076
1105 0.089004 -0.096558 -0.048016 -0.026725 -0.032925 -0.017253 0.055609 0.17319 0.00016049 0.13509
1106 0.08773 -0.1066 -0.062011 -0.036614 -0.022651 -0.033666 0.037941 0.17299 -0.014432 0.10481
1107 0.094947 -0.087081 -0.058932 -0.039365 -0.03143 -0.031504 0.040086 0.16887 -0.019753 0.10328
1108 0.097158 -0.10692 -0.035104 -0.024454 -0.012911 -0.031616 0.061501 0.1692 -0.014309 0.098199
1109 0.087643 -0.10979 -0.049972 -0.029912 -0.021131 -0.041811 0.042407 0.16846 0.0044735 0.076476
1110 0.073261 -0.12314 -0.06769 -0.049046 -0.041872 -0.050042 0.060048 0.13542 -0.035971 0.078419
1111 0.065963 -0.12908 -0.072953 -0.051406 -0.042732 -0.037002 0.041552 0.1247 -0.047662 0.076713
1112 0.074983 -0.08546 -0.058266 -0.050208 -0.041435 -0.033845 0.042944 0.13063 -0.010546 0.088014
1113 0.044526 -0.1055 -0.07175 -0.059374 -0.05146 -0.047462 0.045593 0.1144 -0.046369 0.053381
1114 0.066809 -0.11948 -0.071751 -0.048779 -0.058841 -0.03894 0.022937 0.11776 -0.045061 0.072211
1115 0.042549 -0.10038 -0.087884 -0.060451 -0.064808 -0.043564 0.023978 0.10864 -0.034818 0.093196
1116 0.065885 -0.11178 -0.05352 -0.033081 -0.020431 -0.034117 0.033879 0.13459 -0.010153 0.1203
1117 0.043226 -0.11592 -0.085365 -0.056095 -0.046592 -0.036406 0.014326 0.095966 -0.048018 0.091073
1118 0.020727 -0.10487 -0.084429 -0.062 -0.051898 -0.069113 -0.0030919 0.089126 -0.046511 0.076501
1119 0.031889 -0.091005 -0.087912 -0.068296 -0.059532 -0.04782 -0.00087849 0.082256 -0.065131 0.058055
1120 0.042574 -0.091201 -0.077282 -0.06048 -0.050847 -0.058153 0.0023305 0.090816 -0.054529 0.063148
1121 0.028537 -0.1255 -0.081231 -0.073919 -0.064415 -0.049925 0.020061 0.066945 -0.038348 0.081205
1122 0.0019745 -0.13383 -0.089921 -0.071311 -0.060566 -0.06528 -0.0062469 0.062348 -0.057499 0.051109
1123 0.0248 -0.14439 -0.10318 -0.066153 -0.067538 -0.053359 -0.0035608 0.055409 -0.070463 0.051998
1124 0.021789 -0.10992 -0.085526 -0.066622 -0.065173 -0.045902 -0.0071224 0.064889 -0.054283 0.058086
1125 0.014461 -0.10887 -0.081781 -0.063617 -0.050672 -0.05379 -0.015163 0.063164 -0.047431 0.064857
1126 0.013743 -0.1294 -0.089478 -0.075071 -0.063191 -0.059587 -0.028355 0.054086 -0.067601 0.042638
1127 0.019606 -0.083947 -0.063722 -0.065258 -0.057062 -0.0081839 -0.0059406 0.065629 -0.01093 0.065841
1128 0.025709 -0.10803 -0.061604 -0.057085 -0.038282 0.1928 0.0078264 0.054872 0.1182 0.045206
1129 -0.0071953 -0.13281 -0.10453 -0.091714 -0.089524 0.20508 -0.033893 0.019646 0.13266 0.036186
1130 0.0042536 -0.11058 -0.10084 -0.079376 -0.078726 0.16105 -0.038745 0.022376 0.10207 0.042111
1131 0.011099 -0.10677 -0.09595 -0.072907 -0.060097 0.074236 -0.043039 0.025674 -0.00079922 0.048903
1132 -0.0071704 -0.089088 -0.10819 -0.072321 -0.075547 0.017756 -0.041093 0.018888 -0.027569 0.046733
1133 0.0023694 -0.095599 -0.10996 -0.061008 -0.075423 0.0016607 -0.050848 0.056798 -0.023263 0.078131
1134 -0.019193 -0.12975 -0.1295 -0.084378 -0.10038 -0.017385 -0.07364 0.022591 -0.032139 0.046549
1135 0.0066854 -0.13068 -0.10988 -0.06142 -0.073972 0.013539 -0.052959 0.047278 -0.020692 0.037384
1136 -0.0092248 -0.12271 -0.10801 -0.078121 -0.075147 -0.0077825 -0.058269 0.021564 -0.024738 0.018802
1137 -0.0062686 -0.1119 -0.11675 -0.070176 -0.090524 -0.012918 -0.057719 0.0083719 -0.047558 0.023264
1138 -0.014006 -0.10987 -0.11313 -0.057378 -0.071078 -0.0084618 -0.067326 0.0082903 -0.0342 0.011363
1139 -0.030715 -0.14326 -0.12805 -0.073389 -0.096507 -0.028838 -0.087235 -0.023936 -0.071949 0.0058343
1140 -0.0006791 -0.10639 -0.10156 -0.041953 -0.088117 0.010905 -0.052879 -0.002584 -0.048678 0.032818
1141 -0.019727 -0.095211 -0.12001 -0.048414 -0.10304 -0.0087547 -0.078548 -0.019659 -0.044475 -0.028519
1142 -0.016964 -0.11432 -0.12668 -0.053167 -0.086776 -0.0044136 -0.080596 -0.021892 -0.057306 0.0039078
1143 -0.046887 -0.1382 -0.15046 -0.069637 -0.10604 -0.041567 -0.10784 -0.036748 -0.085571 -0.04017
1144 -0.017606 -0.13121 -0.12989 -0.052227 -0.10457 0.00051081 -0.093655 -0.031947 -0.087737 -0.045578
1145 -0.010696 -0.12715 -0.11594 -0.039274 -0.091848 0.06921 -0.082382 -0.026185 -0.048625 -0.013152
1146 -0.024377 -0.10479 -0.12178 -0.020482 -0.088342 0.16283 -0.080334 -0.042927 -0.088619 -0.029189
1147 -0.029404 -0.12573 -0.12606 -0.019924 -0.1062 0.19143 -0.089409 -0.053741 -0.077714 -0.043072
1148 -0.0406 -0.1431 -0.1262 -0.0066053 -0.088146 0.094231 -0.077787 -0.051671 -0.083117 -0.043356
1149 -0.028606 -0.11835 -0.12933 -0.0052631 -0.091033 0.033476 -0.082691 -0.045043 -0.09178 -0.060823
1150 -0.051765 -0.14679 -0.13175 -0.0019709 -0.10562 0.012147 -0.10825 -0.069236 -0.10125 -0.039593
1151 -0.019996 -0.12251 -0.11531 0.01368 -0.074454 0.013479 -0.091605 -0.044971 -0.067609 -0.04187
1152 -0.034783 -0.11166 -0.12051 0.0028003 -0.089746 0.010681 -0.084681 -0.050593 -0.086377 -0.053427
1153 -0.039516 -0.12228 -0.11192 0.0012844 -0.085913 0.012777 -0.089019 -0.04709 -0.088457 -0.044131
1154 -0.040824 -0.12713 -0.11652 -0.01846 -0.095612 0.025191 -0.086506 -0.055917 -0.079648 -0.031384
1155 -0.066558 -0.15882 -0.14588 -0.039292 -0.11312 0.0036817 -0.10076 -0.089367 -0.13018 -0.090789
1156 -0.057924 -0.11729 -0.14803 -0.037489 -0.11185 -0.0048408 -0.098522 -0.091129 -0.1181 -0.062125
1157 -0.040499 -0.12457 -0.11984 -0.020927 -0.099586 0.019664 -0.086876 -0.082521 -0.091904 -0.050442
1158 -0.060526 -0.15143 -0.12402 -0.031347 -0.1009 -0.0077099 -0.089209 -0.08255 -0.11192 -0.071773
1159 -0.039792 -0.14077 -0.13025 -0.012394 -0.10165 -0.0041156 -0.082431 -0.070143 -0.081032 -0.047382
1160 -0.0412 -0.11375 -0.13248 -0.0099241 -0.10106 0.017288 -0.094442 -0.061421 -0.088745 -0.054903
1161 -0.063964 -0.14871 -0.15139 -0.034693 -0.10175 -0.00039811 -0.11898 -0.10851 -0.12199 -0.10947
1162 -0.058217 -0.14957 -0.14194 -0.036995 -0.10499 -0.025597 -0.11071 -0.095749 -0.10341 -0.098919
1163 -0.057231 -0.13007 -0.13348 -0.0071408 -0.10266 -0.0087293 -0.10979 -0.082768 -0.12758 -0.081272
1164 -0.070455 -0.12592 -0.15003 -0.028264 -0.1126 -0.026828 -0.12655 -0.083624 -0.14565 -0.087906
1165 -0.050574 -0.12055 -0.14459 -0.023397 -0.11466 -0.01023 -0.11702 -0.089417 -0.13131 -0.087892
1166 -0.076285 -0.11664 -0.14247 -0.03087 -0.11145 -0.017307 -0.10152 -0.092168 -0.11645 -0.049217
1167 -0.065699 -0.10301 -0.13656 -0.026791 -0.10871 -0.0010015 -0.092716 -0.097448 -0.11762 -0.094125
1168 -0.068922 -0.10892 -0.1445 -0.024389 -0.11507 -0.02075 -0.10427 -0.097259 -0.12221 -0.073498
1169 -0.062812 -0.13798 -0.14804 -0.034278 -0.11853 -0.028119 -0.09376 -0.10621 -0.12826 -0.074042
1170 -0.090107 -0.13531 -0.14567 -0.039496 -0.13379 -0.022602 -0.11222 -0.11677 -0.131 -0.096264
1171 -0.086191 -0.15085 -0.13324 -0.028462 -0.11715 -0.028943 -0.095515 -0.10178 -0.12607 -0.071264
1172 -0.081683 -0.16796 -0.14772 -0.034764 -0.12218 -0.042518 -0.10383 -0.12476 -0.13189 -0.10024
1173 -0.081427 -0.12396 -0.14429 -0.021963 -0.11794 -0.01872 -0.09996 -0.11739 -0.14146 -0.1071
1174 -0.075546 -0.15432 -0.1327 -0.013472 -0.11213 -0.016021 -0.080121 -0.1152 -0.14223 -0.082103
1175 -0.085719 -0.11752 -0.14249 -0.032363 -0.1199 -0.0288 -0.090846 -0.11842 -0.11594 -0.077302
1176 -0.064314 -0.11456 -0.12893 -0.0047678 -0.098597 -0.022255 -0.072639 -0.098104 -0.11785 -0.096931
1177 -0.086362 -0.11083 -0.13473 -0.020355 -0.11525 -0.030507 -0.074154 -0.11006 -0.12596 -0.078923
1178 -0.099762 -0.13063 -0.15302 -0.052698 -0.1333 -0.04612 -0.085706 -0.12198 -0.14958 -0.09775
1179 -0.096499 -0.11493 -0.15636 -0.040027 -0.14185 -0.044643 -0.11143 -0.13746 -0.13855 -0.12909
1180 -0.094498 -0.13527 -0.15932 -0.050433 -0.14269 -0.057294 -0.098894 -0.13763 -0.1546 -0.10844
1181 -0.076171 -0.13129 -0.12986 -0.029262 -0.11263 -0.021429 -0.076617 -0.11703 -0.11813 -0.10717
1182 -0.069837 -0.081525 -0.1272 -0.043331 -0.11332 -0.057201 -0.085678 -0.12462 -0.11248 -0.078891
1183 -0.081838 -0.14539 -0.10535 -0.051865 -0.12969 -0.040735 -0.090957 -0.13084 -0.12418 -0.10315
1184 -0.092465 -0.12909 -0.081576 -0.047256 -0.10768 -0.048176 -0.088064 -0.13316 -0.14569 -0.07926
1185 -0.081692 -0.12895 -0.051326 -0.052933 -0.11308 -0.048237 -0.10452 -0.13968 -0.15452 -0.10491
1186 -0.10264 -0.11313 0.025172 -0.043025 -0.11955 -0.036179 -0.096335 -0.12993 -0.14433 -0.094872
1187 -0.10661 -0.14992 0.042995 -0.059586 -0.14029 -0.05865 -0.091585 -0.14904 -0.15334 -0.12133
1188 -0.089254 -0.14435 0.083119 -0.056056 -0.1319 -0.067071 -0.10272 -0.15161 -0.15795 -0.11272
1189 -0.079145 -0.12532 0.10937 -0.055092 -0.11835 -0.063622 -0.10187 -0.1454 -0.14514 -0.11082
1190 -0.07457 -0.10331 0.061285 -0.053396 -0.11452 -0.055418 -0.088285 -0.13196 -0.14089 -0.088829
1191 -0.10025 -0.12973 -0.0061423 -0.068663 -0.1347 -0.07239 -0.08544 -0.16996 -0.15017 -0.12543
1192 0.080534 -0.11925 -0.044751 -0.076054 -0.12558 -0.053708 -0.094309 -0.14702 -0.15308 -0.10772
1193 0.22413 -0.096131 -0.033459 -0.046531 -0.11374 -0.047347 -0.073836 -0.13289 -0.14568 -0.10697
1194 0.22183 -0.10293 -0.061492 -0.083024 -0.12809 -0.069852 -0.11043 -0.16044 -0.17247 -0.11975
1195 0.13685 -0.10038 -0.0621 -0.081454 -0.12644 -0.069161 -0.089956 -0.14684 -0.13611 -0.1021
1196 0.043145 -0.11489 -0.043311 -0.06738 -0.10939 -0.046498 -0.088475 -0.14639 -0.14935 -0.10796
1197 0.024166 -0.11681 -0.044303 -0.070951 -0.10348 -0.050016 -0.074547 -0.13718 -0.15279 -0.1232
1198 -0.0042066 -0.082083 -0.054332 -0.069809 -0.10448 -0.053327 -0.060986 -0.13317 -0.14149 -0.08757
1199 -0.015875 -0.11697 -0.05186 -0.076015 -0.12359 -0.06255 -0.072183 -0.15069 -0.1566 -0.080161
1200 -0.038215 -0.13077 -0.071118 -0.095351 -0.1174 -0.07998 -0.094808 -0.17949 -0.1659 -0.14099
1201 -0.025239 -0.10478 -0.059609 -0.088233 -0.12786 -0.06514 -0.091079 -0.15383 -0.13707 -0.097886
1202 -0.018015 -0.13261 -0.052965 -0.079881 -0.12253 -0.068512 -0.078291 -0.14716 -0.10393 -0.10357
1203 -0.047133 -0.11864 -0.049157 -0.095848 -0.12672 -0.071976 -0.081862 -0.16146 0.041006 -0.12446
1204 -0.033334 -0.11134 -0.02509 -0.092186 -0.12625 -0.07254 -0.086396 -0.14845 0.090084 -0.093585
1205 -0.036193 -0.1314 0.0072032 -0.091113 -0.13307 -0.063813 -0.09416 -0.1458 0.079623 -0.12637
1206 -0.045684 -0.10913 0.039043 -0.10585 -0.13647 -0.060739 -0.11019 -0.16052 0.02558 -0.13428
1207 -0.033809 -0.1367 0.11424 -0.079428 -0.11245 -0.030336 -0.066699 -0.15257 -0.040035 -0.099307
1208 -0.040203 -0.11676 0.14989 -0.091822 -0.11254 0.0022751 -0.072089 -0.16968 -0.080696 -0.12294
1209 -0.048977 -0.093974 0.19219 -0.0941 -0.12891 0.11073 -0.077479 -0.16428 -0.075096 -0.11041
1210 -0.04656 -0.10591 0.21039 -0.10138 -0.13557 0.17433 -0.093387 -0.16697 -0.10741 -0.10705
1211 -0.040181 -0.10959 0.21634 -0.084747 -0.12532 0.051369 -0.081115 -0.15167 -0.062421 -0.096767
1212 -0.022447 -0.089621 0.17095 -0.080147 -0.11528 0.018025 -0.081428 -0.14379 -0.070746 -0.081576
1213 -0.051783 -0.098992 0.084357 -0.091885 -0.12743 -0.020575 -0.097472 -0.16266 -0.086579 -0.10845
1214 -0.056644 -0.11591 0.026445 -0.10502 -0.1295 -0.036252 -0.1044 -0.17513 -0.10401 -0.1247
1215 -0.057389 -0.12946 0.022435 -0.097435 -0.1243 -0.028968 -0.097427 -0.16996 -0.069964 -0.10385
1216 -0.03475 -0.04048 0.040119 -0.083891 -0.10115 -0.016124 -0.066649 -0.15954 -0.049022 -0.10305
1217 -0.04542 -0.042155 0.027487 -0.088679 -0.12439 -0.020732 -0.087531 -0.14485 0.096839 -0.10725
1218 -0.063746 -0.053808 0.0033159 -0.10006 -0.14022 -0.030037 -0.089557 -0.16195 0.15339 -0.10428
1219 -0.07392 -0.02636 -0.0010263 -0.12239 -0.14244 -0.036283 -0.098503 -0.17597 0.15915 -0.085167
1220 -0.054853 -0.022229 0.018412 -0.10751 -0.13837 -0.037526 -0.1208 -0.14515 0.12186 -0.077036
1221 -0.069714 0.0058431 0.028979 -0.11765 -0.13628 -0.040131 -0.10915 -0.16482 0.061505 -0.11922
1222 -0.055507 0.0074956 0.077766 -0.10875 -0.12371 -0.035143 -0.09242 -0.1545 -0.021016 -0.091021
1223 -0.064999 -0.031264 0.10961 -0.11954 -0.14339 -0.028101 -0.10876 -0.15712 -0.013873 -0.11649
1224 -0.068891 0.027286 0.12383 -0.102 -0.14391 -0.034882 -0.10286 -0.11836 -0.0074268 -0.11611
1225 -0.057835 0.030615 0.11979 -0.098801 -0.1197 -0.052974 -0.12225 -0.13168 -0.0023401 -0.095567
1226 -0.069761 0.036007 0.10774 -0.10737 -0.13608 -0.054866 -0.12649 -0.12954 -0.014789 -0.11072
1227 -0.062784 0.018869 0.1059 -0.11308 -0.13712 -0.048527 -0.14139 -0.13324 0.047808 -0.13497
1228 -0.067774 0.012959 0.10411 -0.10566 -0.12526 -0.029318 -0.11838 -0.14916 0.17429 -0.1109
1229 -0.058689 0.02997 0.10893 -0.10044 -0.11773 -0.027319 -0.11027 -0.146 0.26347 -0.11174
1230 -0.071035 0.02216 0.071129 -0.11861 -0.13035 -0.054288 -0.14864 -0.15175 0.23385 -0.095189
1231 -0.06686 0.01439 0.057933 -0.1083 -0.12444 -0.052524 -0.13967 -0.13665 0.23617 -0.094059
1232 -0.078383 0.0084744 0.046539 -0.13791 -0.14351 -0.079139 -0.14001 -0.13177 0.13365 -0.14092
1233 -0.073319 0.040569 0.059446 -0.10605 -0.11704 -0.048313 -0.13327 -0.1002 0.1532 -0.079122
1234 -0.065587 0.056545 0.057277 -0.10738 -0.1214 -0.043643 -0.13234 -0.096812 0.081491 -0.095661
1235 -0.08875 0.029265 0.041845 -0.1245 -0.13397 -0.059396 -0.13285 -0.1246 0.04902 -0.11513
1236 -0.065736 0.030283 0.059531 -0.12221 -0.13255 -0.059284 -0.13633 -0.13953 0.029206 -0.11494
1237 -0.094458 0.032763 0.094702 -0.12755 -0.13438 -0.048968 -0.12569 -0.16121 0.00075694 -0.14744
1238 -0.080258 0.057869 0.15665 -0.11193 -0.11755 -0.060415 -0.11975 -0.15402 0.030979 -0.1074
1239 -0.076004 0.068813 0.19142 -0.10763 -0.11245 -0.047309 -0.13524 -0.14204 0.014592 -0.12883
1240 -0.080852 0.043689 0.25488 -0.091544 -0.11771 -0.05567 -0.12379 -0.14497 0.18281 -0.11112
1241 -0.084733 0.04207 0.28271 -0.11406 -0.10783 -0.061439 -0.14751 -0.14775 0.24786 -0.1261
1242 -0.093085 0.044072 0.26193 -0.10542 -0.10805 -0.07044 -0.14059 -0.15254 0.24866 -0.11689
1243 -0.076673 0.091649 0.26383 -0.082446 -0.080898 -0.042408 -0.13344 -0.13626 0.30019 -0.10441
1244 -0.077225 0.090987 0.19328 -0.078274 -0.080776 -0.051552 -0.1361 -0.14292 0.20842 -0.10919
1245 -0.10356 0.018589 0.12965 -0.10888 -0.12591 -0.062199 -0.14452 -0.16852 0.10341 -0.14253
1246 -0.088902 0.063039 0.10039 -0.11535 -0.10437 -0.068429 -0.13493 -0.14805 0.095237 -0.11081
1247 -0.11092 0.025819 0.05844 -0.13515 -0.13406 -0.082782 -0.15481 -0.17727 0.039533 -0.12486
1248 -0.1044 0.037821 0.056448 -0.13321 -0.12594 -0.079252 -0.14287 -0.16685 0.061054 -0.14176
1249 -0.083102 0.062674 0.059146 -0.10504 -0.099346 -0.076441 -0.14168 -0.14351 0.053822 -0.10839
1250 -0.08793 0.053762 0.04844 -0.11009 -0.11808 -0.061712 -0.16516 -0.15747 0.017935 -0.11037
1251 -0.11734 0.010022 0.031224 -0.13344 -0.11224 -0.078481 -0.17166 -0.18369 -0.010518 -0.14237
1252 -0.082218 0.049858 0.060575 -0.10419 -0.10191 -0.045923 -0.14043 -0.1033 0.044277 -0.10269
1253 -0.092915 0.03026 0.064854 -0.12168 -0.10704 -0.06367 -0.13959 -0.078917 0.048471 -0.12526
1254 -0.10121 0.028577 0.060322 -0.12904 -0.1199 -0.068653 -0.14594 -0.02536 0.044736 -0.10879
1255 -0.092837 0.027566 0.098174 -0.11915 -0.086084 -0.063409 -0.12159 0.0044079 0.19137 -0.1182
1256 -0.10692 0.057121 0.10134 -0.1222 -0.074817 -0.071128 -0.13963 -0.026227 0.23364 -0.10765
1257 -0.09334 0.029171 0.19911 -0.097507 -0.018969 -0.057024 -0.13613 -0.066172 0.25666 -0.10569
1258 -0.093246 0.038903 0.2972 -0.093392 0.097982 -0.072813 -0.14542 -0.095968 0.19805 -0.08126
1259 -0.10885 0.02225 0.30088 -0.095808 0.17845 -0.081826 -0.15354 -0.1368 0.076508 -0.1507
1260 -0.10677 0.022962 0.31901 -0.078769 0.17362 -0.07565 -0.13006 -0.1188 0.047236 -0.11791
1261 -0.10151 0.077214 0.2872 -0.048681 0.15852 -0.070131 -0.12194 -0.1132 0.078625 -0.10315
1262 -0.089632 0.045124 0.22385 -0.055026 0.080651 -0.079201 -0.11382 -0.12145 0.03941 -0.13753
1263 -0.10068 0.069179 0.16706 -0.053907 0.02604 -0.063853 -0.11321 -0.1233 0.056919 -0.12951
1264 -0.11013 0.056022 0.10601 -0.077489 -0.0065227 -0.093969 -0.11219 -0.12322 -0.01195 -0.1197
1265 -0.097243 0.045853 0.10465 -0.080216 -0.010823 -0.073237 0.062786 -0.11498 0.0062714 -0.11434
1266 -0.097348 0.049173 0.093259 -0.077462 -0.019356 -0.075821 0.16534 -0.099973 0.00016763 -0.10663
1267 -0.085117 0.060708 0.10181 -0.074679 0.022088 -0.074052 0.17306 -0.096871 0.04508 -0.10636
1268 -0.091902 0.046499 0.091138 -0.081056 0.037495 -0.066566 0.19606 -0.085681 0.0078637 -0.12976
1269 -0.10901 0.0077846 0.089363 -0.084012 0.045425 -0.06506 0.092607 -0.085778 -0.0092902 -0.10493
1270 -0.097977 0.021 0.083187 -0.075281 0.078226 -0.097787 0.016942 -0.078743 0.0017823 -0.12018
1271 -0.10442 -0.0064362 0.077746 -0.070985 0.16272 -0.071903 -0.027565 -0.035438 -0.013797 -0.12108
1272 -0.096769 -0.012898 0.1336 -0.052946 0.25609 -0.053265 -0.016658 0.050433 0.022953 -0.1204
1273 -0.12233 -0.025683 0.14611 -0.078713 0.24831 -0.10303 -0.057938 0.052032 -0.013417 -0.13851
1274 -0.093601 -0.00067092 0.21028 -0.048062 0.22843 -0.068985 -0.03365 0.058868 0.0087009 -0.11138
1275 -0.10792 0.015235 0.26214 -0.069577 0.12506 -0.059442 -0.040587 -0.018096 -0.012742 -0.11467
1276 -0.099083 -0.0028299 0.32405 -0.052857 0.10471 -0.070647 -0.040178 -0.062529 -0.020073 -0.10764
1277 -0.11276 -0.012126 0.33894 -0.060866 0.074382 -0.076877 -0.044987 -0.069457 -0.033994 -0.11455
1278 -0.12608 0.0091637 0.28525 -0.076292 0.041587 -0.096093 -0.063706 -0.096303 -0.025406 -0.13294
1279 -0.09362 0.036499 0.26584 -0.04547 0.066658 -0.081566 -0.039376 -0.062834 -0.027331 -0.10912
1280 -0.10208 -0.034607 0.19141 -0.059237 0.056161 -0.066528 -0.066087 -0.09225 -0.030104 -0.08459
1281 -0.10937 -0.013285 0.1456 -0.074275 0.046228 -0.090985 -0.068029 -0.071513 -0.029268 -0.1162
1282 -0.091528 -0.043565 0.11753 -0.052617 0.085964 -0.083359 -0.065257 -0.070614 -0.0065052 -0.11579
1283 -0.079339 -0.0074999 0.11587 -0.032903 0.14111 -0.078069 -0.064997 -0.0039279 0.003094 -0.011334
1284 -0.09327 0.076785 0.10227 -0.037685 0.17011 -0.081456 -0.052549 0.042654 0.00046835 0.039018
1285 -0.07562 0.12677 0.12857 -0.025609 0.32447 -0.080171 -0.04063 0.1562 0.045842 0.11645
1286 -0.08395 0.11215 0.090891 -0.04472 0.32163 -0.079377 -0.054058 0.22427 0.051973 0.068805
1287 -0.089741 0.16461 0.084891 -0.05039 0.27038 -0.078195 -0.063619 0.21761 0.029323 0.075954
1288 -0.085314 0.048652 0.11165 -0.053455 0.19415 -0.075797 -0.037675 0.18497 0.041175 0.10343
1289 -0.092951 -0.0067221 0.11853 -0.053788 0.13489 -0.073409 -0.040472 0.098528 0.0010888 0.052407
1290 -0.096648 0.0099276 0.11192 -0.07578 0.095137 -0.082756 -0.056337 0.027587 -0.030903 0.0047351
1291 -0.1003 0.015719 0.13134 -0.079659 0.082892 -0.081996 -0.038383 0.016012 -0.014382 0.01105
1292 -0.11902 -0.020465 0.11276 -0.091628 0.07162 -0.084683 -0.034586 -0.032343 -0.053849 -0.030986
1293 -0.1008 -0.039068 0.11222 -0.07209 0.071963 -0.059397 0.16491 -0.00053178 -0.046536 -0.021636
1294 -0.10177 0.012523 0.088269 -0.075301 0.068941 -0.090556 0.22846 -0.0084505 -0.025124 -0.022031
1295 -0.093126 0.028297 0.076529 -0.07124 0.082796 -0.075659 0.26143 0.051208 -0.0068186 -0.019792
1296 -0.087608 0.036455 0.074881 -0.070584 0.073569 -0.084541 0.25407 0.12762 -0.024858 0.010489
1297 -0.079381 0.031004 0.07483 -0.065625 0.06853 -0.078862 0.1679 0.23127 -0.009094 -0.017121
1298 -0.094729 0.030367 0.062231 -0.067822 0.064688 -0.074148 0.10794 0.29706 0.0041186 0.045005
1299 -0.095168 -0.00011358 0.046113 -0.080401 0.053065 -0.091814 0.043311 0.31116 -0.01165 0.040457
1300 -0.1148 -0.013948 0.043776 -0.082354 0.07481 -0.09848 0.023098 0.2605 -0.012623 0.063159
1301 -0.090158 0.0048338 0.038296 -0.066002 0.085984 -0.089729 0.010995 0.20519 0.047347 0.1163
1302 -0.092394 0.0085038 0.075071 -0.036458 0.22443 -0.068019 0.036842 0.14826 0.030815 0.1759
1303 -0.095875 0.040904 0.10137 -0.027496 0.30095 -0.081945 0.029765 0.10015 0.027467 0.24678
1304 -0.11033 0.078321 0.11383 -0.029117 0.28644 -0.082307 0.030156 0.055072 0.01111 0.22109
1305 -0.1044 0.14383 0.09676 -2.8248e-05 0.20144 -0.087255 0.11912 0.057193 0.0042747 0.24392
1306 -0.07261 0.2179 0.13988 0.061216 0.14118 -0.068317 0.28687 0.098668 0.043743 0.26465
1307 -0.10328 0.16115 0.1324 0.083687 0.11302 -0.070622 0.32922 0.075259 0.016838 0.15136
1308 -0.0861 0.10638 0.16869 0.089045 0.10308 -0.075445 0.32159 0.11404 0.028148 0.1516
1309 -0.084259 0.054917 0.18844 0.060014 0.10642 -0.073003 0.26921 0.1423 0.020853 0.13797
1310 -0.11876 0.0029979 0.15967 0.015312 0.063461 -0.081714 0.18997 0.18476 0.021524 0.12087
1311 -0.095104 0.050318 0.13857 -0.00093461 0.084891 -0.085163 0.16803 0.20834 0.023173 0.11122
1312 -0.089095 0.030643 0.09599 -0.0093618 0.066617 -0.087095 0.15054 0.19056 0.017994 0.14342
1313 -0.092039 0.023765 0.080621 -0.016607 0.074887 -0.064309 0.12269 0.16235 0.018452 0.1371
1314 -0.089905 0.057863 0.063823 -0.033373 0.075099 -0.107 0.11104 0.1428 0.04792 0.24173
1315 -0.093876 0.1077 0.059477 -0.034841 0.047694 -0.10226 0.11965 0.12394 0.051761 0.26994
1316 -0.072984 0.22374 0.059512 -0.03084 0.069254 -0.068725 0.28705 0.094324 0.073522 0.35701
1317 0.10585 0.26913 0.055053 -0.034053 0.045415 -0.071224 0.38693 0.084392 0.061557 0.37409
1318 0.24981 0.30089 0.052263 -0.035806 0.039012 -0.087677 0.42848 0.058338 0.072783 0.38478
1319 0.28923 0.21847 0.068675 -0.029801 0.039868 -0.080128 0.40488 0.050587 0.045335 0.35965
1320 0.20864 0.17996 0.10036 -0.03006 0.058875 -0.06594 0.34952 0.05766 0.05556 0.34735
1321 0.047416 0.11781 0.11503 -0.047012 0.040801 -0.08543 0.28921 0.033714 0.060726 0.32415
1322 0.029025 0.14329 0.15078 -0.040416 0.030238 -0.076308 0.2283 0.04735 0.068102 0.33784
1323 -0.013001 0.087307 0.18066 -0.046197 0.030823 -0.10084 0.15813 0.015251 0.00624 0.20869
1324 -0.0010173 0.13681 0.20583 -0.036798 0.021452 -0.086217 0.14352 0.032692 0.02355 0.19022
1325 0.0059417 0.16879 0.19839 -0.022302 0.02906 -0.077623 0.15477 0.029695 0.0072402 0.18967
1326 0.0017896 0.2897 0.17043 -0.018077 0.024683 -0.057977 0.17207 0.019849 0.0086679 0.20464
1327 -0.0084512 0.28637 0.11006 -0.024674 -0.0075936 -0.091186 0.31771 -0.019768 -0.0023797 0.14576
1328 -0.026748 0.27377 0.080236 -0.031628 0.0019684 -0.085749 0.43533 -0.0049187 0.0083932 0.20649
1329 -0.0098148 0.28674 0.079108 -0.020629 0.00038633 -0.064333 0.43976 -0.013253 0.033357 0.26448
1330 -0.0090504 0.27239 0.074923 0.019971 0.0053176 -0.080881 0.43414 -0.0009475 0.072081 0.34691
1331 -0.017515 0.24427 0.067449 0.070052 -0.0020301 -0.092166 0.40439 -0.016995 0.072766 0.39945
1332 -0.013428 0.19742 0.085829 0.1247 0.0097844 -0.053568 0.47274 -0.018595 0.078598 0.44039
1333 -0.020068 0.19465 0.061887 0.14481 0.03174 -0.06316 0.48033 -0.018226 0.065058 0.41999
1334 -0.041798 0.10069 0.054303 0.11938 -0.021276 -0.087798 0.45253 -0.039853 0.055629 0.3855
1335 -0.010459 0.15951 0.060406 0.12119 0.0011425 -0.079602 0.47891 -0.022406 0.048444 0.40061
1336 -0.025019 0.17903 0.03618 0.073837 -0.00096498 -0.06962 0.46501 -0.030026 0.064669 0.32349
1337 -0.014661 0.30204 0.059641 0.072371 -0.010898 -0.071369 0.45779 -0.036638 0.033047 0.29329
1338 -0.033643 0.33559 0.045296 0.063391 -0.015384 -0.076262 0.43641 -0.059127 -0.00014796 0.24873
1339 -0.029389 0.34835 0.030104 0.054811 -0.0094842 -0.079555 0.47739 -0.057167 -0.016543 0.227
1340 -0.023312 0.35573 0.058804 0.085873 -0.02734 -0.065773 0.52482 -0.048068 -0.0055092 0.21609
1341 -0.032501 0.32127 0.060416 0.12197 -0.017835 -0.088133 0.48577 -0.057603 0.0072034 0.16717
1342 -0.029038 0.29942 0.077681 0.14283 -0.026458 -0.072771 0.43224 -0.055916 -0.0050036 0.17649
1343 -0.036409 0.2353 0.076769 0.14658 -0.026183 -0.093746 0.33706 -0.077731 -0.012761 0.17779
1344 -0.0094103 0.22669 0.072606 0.20054 -0.025134 -0.060827 0.29188 -0.058949 0.0027947 0.25054
1345 -0.028305 0.24753 0.05788 0.23653 -0.013269 -0.061521 0.26 -0.064853 0.03442 0.2623
1346 -0.042849 0.24382 0.03912 0.26194 -0.031469 -0.078535 0.28221 -0.052731 0.052157 0.28245
1347 -0.035827 0.35082 0.021881 0.2513 -0.028841 -0.078697 0.25887 -0.077959 0.056257 0.35533
1348 -0.010721 0.4248 0.026344 0.25562 -0.025785 -0.071096 0.2595 -0.059595 0.039111 0.40944
1349 -0.033383 0.40677 0.022591 0.24052 -0.019629 -0.059484 0.23755 -0.068658 0.15548 0.42325
1350 -0.040548 0.36032 0.013956 0.22424 -0.040239 -0.090541 0.22037 -0.079692 0.2293 0.38353
1351 -0.03873 0.36283 0.012943 0.22393 -0.030493 -0.082504 0.20154 -0.069979 0.26525 0.32179
1352 -0.023453 0.3199 0.021944 0.23342 -0.023668 -0.059472 0.21597 -0.057375 0.27768 0.32253
1353 -0.037791 0.2723 -0.0076208 0.23087 -0.046714 -0.092611 0.17243 -0.084291 0.18447 0.21832
1354 -0.055881 0.21688 -0.0039767 0.23821 -0.049306 -0.084857 0.16832 -0.10388 0.090694 0.22356
1355 -0.059449 0.1953 0.0075766 0.27893 -0.04861 -0.0907 0.14893 -0.087391 0.061103 0.18061
1356 -0.058701 0.17332 0.0076742 0.31378 -0.040367 -0.091735 0.13974 -0.073332 0.045598 0.16191
1357 -0.063528 0.13829 0.031796 0.37346 -0.043738 -0.073625 0.15133 -0.06766 0.055362 0.16754
1358 -0.059691 0.13855 0.071923 0.37836 -0.044678 -0.080288 0.14916 -0.069604 0.064844 0.17996
1359 -0.056109 0.17276 0.14451 0.38432 -0.036104 -0.068899 0.1423 -0.078933 0.053649 0.17889
1360 -0.061086 0.14584 0.17183 0.36424 -0.052275 -0.068063 0.12017 -0.10223 0.021434 0.16734
1361 -0.062658 0.14174 0.22358 0.36838 -0.037471 0.21919 0.12764 -0.092869 0.064448 0.17636
1362 -0.082191 0.1149 0.18075 0.40145 -0.06295 0.26685 0.12209 -0.092543 0.1691 0.21086
1363 -0.069072 0.1358 0.14879 0.3895 -0.040399 0.26428 0.12111 -0.082298 0.27434 0.21321
1364 -0.054114 0.11129 0.11247 0.41237 -0.028681 0.24032 0.13448 -0.068723 0.30429 0.26754
1365 -0.062732 0.07246 0.080666 0.44233 -0.046252 0.11705 0.098448 -0.10528 0.29257 0.24415
1366 -0.062781 0.12831 0.088397 0.48356 -2.9127e-05 0.051452 0.077635 -0.087013 0.29805 0.33064
1367 -0.080837 0.059007 0.074601 0.45677 0.087261 0.039252 0.09768 -0.10744 0.22406 0.30784
1368 -0.07356 0.062945 0.054645 0.41737 0.16 0.032163 0.076205 -0.10685 0.13214 0.26031
1369 -0.057367 0.089881 0.059571 0.39436 0.079749 0.033807 0.0867 -0.096194 0.12946 0.22323
1370 -0.065986 0.08876 0.057195 0.37155 0.0049397 0.044852 0.082959 -0.093016 0.11382 0.19304
1371 -0.080751 0.042194 0.026499 0.32268 -0.027479 0.061393 0.048557 -0.10996 0.087192 0.15866
1372 -0.022782 0.08176 0.038273 0.3047 -0.0093437 0.21377 0.073341 -0.079996 0.10851 0.16706
1373 0.21679 0.073477 0.023743 0.29252 -0.036154 0.34514 0.058226 -0.062877 0.11417 0.15186
1374 0.28409 0.029223 0.019884 0.27529 -0.0209 0.34672 0.060679 -0.07424 0.2762 0.13148
1375 0.32875 0.068946 -0.00060406 0.26363 -0.048741 0.29825 0.0401 -0.074345 0.34647 0.13709
1376 0.17836 0.036374 0.0032284 0.25525 -0.047086 0.25489 0.051852 -0.10172 0.35289 0.13293
1377 0.080068 -0.011803 -0.0077716 0.2459 -0.04807 0.17908 0.03242 -0.10953 0.3679 0.10144
1378 0.048413 -0.012402 -0.011929 0.26047 -0.056113 0.15204 0.015634 -0.10536 0.28666 0.11977
1379 0.038022 0.0087334 -0.003551 0.2887 -0.047505 0.13428 0.025938 -0.088509 0.26871 0.17106
1380 0.010723 0.010964 -0.018779 0.2933 -0.044785 0.1125 0.0053569 -0.1135 0.2157 0.16254
1381 0.013898 -0.002478 -0.021078 0.30967 -0.059559 0.096302 0.017202 -0.10098 0.13518 0.12941
1382 0.0044446 -6.2747e-05 -0.022953 0.32173 -0.057815 0.083953 0.012913 -0.10612 0.14411 0.14837
1383 0.032009 0.025316 -0.017967 0.3021 -0.039097 0.094614 -0.00060014 -0.087634 0.17166 0.17503
1384 0.013148 -0.0056003 -0.029583 0.26955 -0.058757 0.085239 -0.0027527 -0.11296 0.13356 0.11646
1385 -0.0072689 -0.030345 -0.03697 0.22791 -0.057081 0.084691 -0.0076333 -0.059808 0.32186 0.12704
1386 0.010657 -0.049655 -0.028416 0.20559 -0.059014 0.13948 -0.004333 0.025459 0.42457 0.119
1387 0.0010127 -0.022653 -0.024154 0.19251 -0.070702 0.36778 -0.00092658 0.11717 0.42433 0.12624
1388 0.0030669 -0.025856 -0.032079 0.17832 -0.053189 0.39303 0.0021226 0.1436 0.39878 0.1118
1389 -0.0027481 -0.0041291 -0.030888 0.17395 -0.056084 0.36278 -0.0081677 0.1806 0.42041 0.079107
1390 0.010082 -0.030386 -0.045705 0.17063 -0.049773 0.30837 -0.018504 0.14052 0.42464 0.10394
1391 -0.013004 -0.029286 -0.042729 0.15638 -0.062344 0.20266 -0.031539 0.020409 0.44528 0.094029
1392 -0.0065464 -0.013577 -0.0456 0.16548 -0.063542 0.18587 -0.0032223 0.0051597 0.50146 0.085937
1393 -0.0095063 0.010095 -0.038336 0.15248 -0.059347 0.1549 -0.013384 0.024929 0.52137 0.14962
1394 -0.020485 -0.055091 -0.056271 0.14533 -0.096581 0.15097 -0.020873 -0.012826 0.43851 0.065431
1395 -0.019321 -0.047156 -0.061279 0.13187 -0.078074 0.1261 -0.033682 -0.0060268 0.38461 0.10905
1396 -0.023678 -0.057405 -0.058486 0.12735 -0.070846 0.13423 -0.037675 -0.021959 0.36357 0.080377
1397 -0.039999 -0.10051 -0.091097 0.10702 -0.097772 0.11343 -0.050248 -0.057384 0.36935 0.060025
1398 -0.022138 -0.073683 -0.078847 0.10564 -0.095604 0.13918 -0.054708 -0.062851 0.46428 0.073694
1399 -0.015869 -0.049038 -0.060173 0.12207 -0.076726 0.24242 -0.020444 -0.039388 0.57097 0.085346
1400 -0.023226 -0.057083 -0.060849 0.11824 -0.080621 0.45121 -0.032293 -0.054082 0.47904 0.072423
1401 -0.029361 -0.092681 -0.069263 0.10684 -0.092689 0.43835 -0.040444 -0.064106 0.42598 0.035401
1402 -0.022767 -0.050216 -0.068328 0.10318 -0.075047 0.41788 -0.024062 -0.048826 0.4104 0.039733
1403 -0.044765 -0.074199 -0.082625 0.090974 -0.088443 0.33316 -0.047836 -0.062901 0.36306 0.016988
1404 -0.050712 -0.083752 -0.10691 0.063936 -0.094407 0.22647 -0.061721 -0.081769 0.39116 0.021198
1405 -0.028588 -0.091968 -0.083703 0.082479 -0.090239 0.20603 -0.053434 -0.050069 0.4835 0.048063
1406 -0.046837 -0.067127 -0.10614 0.070448 -0.10772 0.17132 -0.062307 -0.082667 0.46872 0.0051573
1407 -0.039278 -0.082204 -0.090463 0.072483 -0.098678 0.1791 -0.065773 -0.087003 0.42262 0.02178
1408 -0.028082 -0.059593 -0.088066 0.070162 -0.086887 0.17311 -0.072712 -0.064178 0.38054 0.035948
1409 -0.018691 -0.064016 -0.087633 0.077684 -0.079896 0.17816 -0.04454 -0.083078 0.33498 0.05302
1410 0.0039328 -0.08252 -0.096746 0.062319 -0.10015 0.16936 -0.071346 -0.090989 0.28526 0.015898
1411 0.28967 -0.053608 -0.1102 0.031292 -0.1148 0.17928 -0.080591 -0.1056 0.25908 -0.0023244
1412 0.35628 -0.050529 -0.10308 0.041116 -0.10608 0.38539 -0.065673 -0.067212 0.28965 0.016211
1413 0.27096 -0.08457 -0.096742 0.044348 -0.10617 0.49338 -0.042585 -0.065708 0.26969 -0.010034
1414 0.16751 -0.06349 -0.092792 0.038939 -0.091736 0.49865 -0.045151 -0.057234 0.32381 0.036831
1415 0.090618 -0.091242 -0.092509 0.057293 -0.090041 0.47927 -0.061376 -0.050622 0.45833 0.027517
1416 0.049313 -0.098868 -0.10434 0.042244 -0.096279 0.4078 -0.074266 -0.04881 0.47778 0.015328
1417 0.040474 -0.071605 -0.094687 0.066545 0.031185 0.33776 -0.063268 -0.047222 0.42633 0.015109
1418 0.055718 -0.070376 -0.088148 0.073345 0.14242 0.27159 -0.071388 -0.065926 0.3622 0.035319
1419 0.015548 -0.10182 -0.071006 0.056552 0.12634 0.22572 -0.079144 -0.093945 0.2832 -0.017069
1420 0.020177 -0.10953 -0.050881 0.048283 0.13604 0.21945 -0.089499 -0.084029 0.21916 -0.023016
1421 0.016547 -0.1216 3.929e-05 0.051685 0.031499 0.23749 -0.081512 -0.085987 0.23513 -0.015209
1422 0.013771 -0.080395 0.034315 0.052373 -0.022856 0.29841 -0.075684 -0.081827 0.24069 -0.018741
1423 0.011587 -0.11393 0.13981 0.036645 -0.034557 0.42541 -0.083806 -0.098556 0.22246 -0.042692
1424 0.0072884 -0.094773 0.21235 0.057362 -0.044965 0.48403 -0.067477 -0.0726 0.2029 -0.034037
1425 0.011965 -0.052765 0.23593 0.063147 -0.04158 0.53973 -0.068746 -0.0025113 0.2029 -0.031239
1426 0.0044941 -0.1086 0.23737 0.049206 -0.044542 0.53248 -0.066279 0.12428 0.23179 -0.018093
1427 0.0017336 -0.11843 0.17251 0.044957 -0.034732 0.50659 -0.073373 0.21001 0.23872 -0.0016628
1428 0.016878 -0.083234 0.10011 0.028325 -0.035397 0.41443 -0.07164 0.24664 0.22964 -0.016629
1429 -0.013173 -0.11534 0.031366 0.0060683 -0.056055 0.33436 -0.095579 0.22022 0.17574 -0.041295
1430 0.0021899 -0.12285 0.020366 0.015703 -0.034365 0.30282 -0.094771 0.24156 0.18568 -0.052861
1431 0.0041971 -0.089336 0.028864 0.027591 0.13814 0.28566 -0.083349 0.2469 0.21887 -0.015599
1432 -0.0098819 -0.1005 0.011477 0.028474 0.21545 0.28562 -0.079365 0.13761 0.19497 -0.032723
1433 -0.0074314 -0.12784 0.016275 0.022091 0.22597 0.37163 -0.046837 0.073951 0.18522 -0.037491
1434 -0.026402 -0.12594 0.0056432 0.008612 0.22927 0.48372 0.084555 0.046606 0.14764 -0.061941
1435 -0.039255 -0.13616 0.018494 0.00084026 0.22655 0.52021 0.11764 -0.0067095 0.10956 -0.081568
1436 -0.0021676 -0.13139 0.090825 0.0097917 0.15072 0.57453 0.2161 0.017844 0.11965 -0.083398
1437 -0.0049575 -0.09545 0.10883 0.031574 0.077873 0.55253 0.21246 0.033262 0.13636 -0.0011263
1438 -0.036425 -0.12865 0.11737 0.0042441 0.011119 0.49792 0.19741 -0.0085155 0.12372 -0.074088
1439 -0.02361 -0.12704 0.21854 0.0097695 0.040768 0.43612 0.12804 -0.0025109 0.12176 -0.062057
1440 -0.046302 -0.15739 0.28382 0.035493 0.029225 0.36874 0.071207 -0.01244 0.070582 -0.075045
1441 -0.017964 -0.096129 0.33681 0.030763 0.050312 0.36859 0.072462 0.0010437 0.085576 -0.042621
1442 -0.039289 -0.11488 0.30948 0.030643 0.034796 0.32792 0.051676 -0.00047139 0.076822 -0.077716
1443 -0.014029 -0.094891 0.2794 0.057512 0.078908 0.33871 0.084989 0.027779 0.071908 -0.033059
1444 -0.026764 -0.10017 0.19556 0.032517 0.2361 0.32257 0.1175 0.098359 0.075687 -0.072338
1445 -0.021973 0.028676 0.15387 0.020099 0.28119 0.31433 0.18494 0.26163 0.10135 -0.05074
1446 -0.021015 0.10131 0.10167 0.011349 0.28478 0.3249 0.28129 0.32184 0.052714 -0.07943
1447 -0.0093696 0.15479 0.1016 0.014574 0.34556 0.31864 0.27861 0.34548 0.098427 -0.049372
1448 -0.014759 0.067067 0.10446 0.011242 0.27884 0.29887 0.25552 0.35143 0.084286 -0.034265
1449 -0.039918 -0.032666 0.079591 -0.020126 0.15206 0.29081 0.1698 0.27299 0.054209 -0.053587
1450 -0.048495 -0.091437 0.096205 -0.016983 0.10448 0.28638 0.12563 0.2077 0.046514 -0.10196
1451 -0.050631 -0.05518 0.15474 -0.02907 0.087043 0.27337 0.1026 0.17271 0.0018639 -0.06128
1452 -0.046208 -0.06368 0.19543 -0.020041 0.10506 0.28613 0.097387 0.13559 0.041677 -0.054757
1453 -0.040126 -0.065791 0.28236 -0.018155 0.095611 0.28642 0.1195 0.10232 0.014597 -0.080574
1454 -0.036906 -0.070714 0.35103 -0.012159 0.084808 0.26414 0.11778 0.10993 0.0027235 -0.081465
1455 -0.049277 -0.10294 0.39398 -0.012188 0.070232 0.24355 0.24598 0.12628 0.0081447 -0.098228
1456 -0.024951 -0.067781 0.42969 0.018708 0.11939 0.25783 0.33168 0.17782 0.055239 -0.038575
1457 -0.046896 -0.045869 0.40034 0.02877 0.27578 0.2749 0.33953 0.24832 0.04808 -0.046505
1458 -0.060857 -0.10832 0.36712 0.010542 0.34125 0.23691 0.22626 0.36798 0.020068 -0.092531
1459 -0.040012 -0.054537 0.31019 -0.0014403 0.34378 0.24205 0.17464 0.44946 0.045158 -0.060239
1460 -0.052532 -0.073114 0.27716 -0.018987 0.29801 0.22401 0.13808 0.45504 0.040349 -0.061999
1461 -0.045228 -0.059326 0.21891 -0.022682 0.17976 0.21176 0.10604 0.43592 0.027823 -0.059111
1462 -0.063731 -0.093426 0.18819 -0.036735 0.13256 0.1856 0.083465 0.37942 0.01644 -0.069185
1463 -0.051112 -0.079448 0.18657 -0.033717 0.11995 0.19563 0.096171 0.34445 0.026456 -0.077342
1464 -0.062257 -0.062929 0.18837 -0.04253 0.11955 0.19599 0.11219 0.30318 -0.014877 -0.08498
1465 -0.073525 -0.093331 0.20444 -0.051597 0.095429 0.17818 0.19158 0.25347 -0.009287 -0.092184
1466 -0.053873 -0.073955 0.33512 -0.032205 0.12156 0.17846 0.30315 0.26343 -0.0016543 -0.080114
1467 -0.075605 -0.081349 0.4162 -0.052301 0.11668 0.1664 0.28517 0.25342 -0.0015429 -0.080962
1468 -0.075167 -0.13225 0.4427 -0.059854 0.097453 0.14154 0.23575 0.2587 -0.040333 -0.11173
1469 -0.073402 -0.11817 0.48704 -0.031575 0.12814 0.16451 0.15854 0.30377 -0.039989 -0.090093
1470 -0.084509 -0.1094 0.48724 -0.020155 0.20297 0.15672 0.10676 0.41763 -0.02205 -0.08818
1471 -0.071048 -0.09725 0.48173 0.0024849 0.31814 0.1704 0.075612 0.48841 -0.0087503 -0.094546
1472 -0.056941 -0.10387 0.466 0.022854 0.43669 0.15032 0.084615 0.50916 -0.012824 -0.095206
1473 -0.056639 -0.094769 0.46847 0.020859 0.42669 0.1499 0.081157 0.57881 0.02991 -0.072391
1474 -0.077526 -0.12128 0.40645 -0.012844 0.36645 0.13952 0.064978 0.56132 0.015314 -0.091748
1475 -0.075479 -0.093855 0.36637 -0.028779 0.32419 0.13581 0.066359 0.58035 0.022193 -0.080027
1476 -0.089119 -0.12925 0.32892 -0.053504 0.21593 0.11169 0.027905 0.55138 -0.020812 -0.11167
1477 -0.069035 -0.091629 0.31539 -0.035294 0.18116 0.12503 0.039107 0.57132 0.0023847 -0.097066
1478 -0.075813 -0.11088 0.26641 -0.057644 0.16376 0.10346 0.019232 0.55357 -0.0047485 -0.12203
1479 -0.063675 -0.090299 0.25772 -0.052016 0.17256 0.11894 0.020439 0.61118 0.013716 -0.069384
1480 -0.06272 -0.1185 0.24897 -0.052375 0.1296 0.10286 0.026472 0.56735 0.0034902 -0.10633
1481 -0.064303 -0.10361 0.26685 -0.039368 0.15165 0.11953 0.017655 0.54367 -0.00035254 -0.065082
1482 -0.082374 -0.12718 0.33401 -0.056616 0.13583 0.089631 0.014266 0.48493 -0.034142 -0.11569
1483 -0.080618 -0.091676 0.39302 -0.064362 0.17232 0.081486 0.017851 0.43519 -0.063466 -0.10365
1484 -0.064347 -0.11492 0.48349 -0.016968 0.25229 0.09054 0.013349 0.41396 -0.047537 -0.10321
1485 -0.064322 -0.11735 0.50597 -0.020843 0.31035 0.074898 -0.0088234 0.37778 -0.033813 -0.082667
1486 -0.062103 -0.09937 0.53074 0.0045891 0.42427 0.083328 -0.0012412 0.35547 -0.054378 -0.087306
1487 -0.059591 -0.091985 0.52852 0.0050121 0.45547 0.071777 0.0033841 0.33543 -0.035281 -0.086753
1488 -0.065712 -0.12067 0.50814 -0.0048545 0.45044 0.075016 -0.010061 0.31797 -0.062604 -0.10719
1489 0.25196 -0.067563 0.43193 -0.022705 0.35145 0.055747 -0.024941 0.31649 -0.077699 -0.10916
1490 0.34614 -0.064141 0.37279 -0.035273 0.26892 0.057772 -0.031936 0.3535 -0.064782 -0.11113
1491 0.40477 -0.041198 0.33243 -0.044659 0.22211 0.057681 -0.010445 0.46195 -0.036116 -0.084675
1492 0.31509 -0.090796 0.28811 -0.043604 0.20273 0.071194 -0.027876 0.51918 -0.019135 -0.081598
1493 0.15485 -0.065553 0.2785 -0.049154 0.19266 0.044477 -0.049908 0.58518 -0.034393 -0.097214
1494 0.061029 -0.092901 0.26445 -0.070685 0.19591 0.033456 -0.028004 0.55132 -0.048218 -0.076378
1495 0.039349 -0.11871 0.25902 -0.063936 0.19415 0.047614 -0.053446 0.50632 -0.050487 -0.11851
1496 0.039951 -0.10353 0.25231 -0.059352 0.17943 0.053723 -0.033824 0.43892 -0.058897 -0.10279
1497 0.045579 -0.089275 0.24672 -0.067162 0.1632 0.026101 -0.04454 0.35774 -0.079778 -0.080492
1498 0.019247 -0.14273 0.25653 -0.073463 0.15076 0.016595 -0.05591 0.29051 -0.085496 -0.14183
1499 0.019034 -0.09055 0.35674 -0.059575 0.17471 0.038149 -0.050563 0.27966 -0.030739 -0.095143
1500 0.021083 -0.12432 0.37141 -0.06998 0.14769 0.015864 -0.071087 0.24373 -0.1012 -0.13279
1501 0.012397 -0.10791 0.3934 -0.077369 0.14406 0.019788 -0.063823 0.24832 -0.078209 -0.1166
1502 0.0059138 -0.11588 0.37335 -0.077858 0.13889 0.01882 -0.068934 0.24002 -0.081176 -0.090134
1503 0.0056545 -0.10822 0.37454 -0.062839 0.14928 0.018257 -0.057556 0.22733 -0.090005 -0.12064
1504 0.023123 -0.077525 0.33319 -0.049745 0.16009 0.047152 -0.050774 0.24208 -0.092842 -0.094423
1505 0.0066047 -0.15463 0.26441 -0.079341 0.11786 0.019321 -0.074094 0.19657 -0.11046 -0.11628
1506 0.029531 -0.080853 0.2444 -0.075437 0.13509 0.014122 -0.053967 0.23201 -0.065542 -0.059572
1507 0.013929 0.076777 0.21982 -0.079108 0.10609 -0.0018316 -0.0685 0.17777 -0.10717 -0.11949
1508 0.029976 0.15381 0.22469 -0.069322 0.12406 0.0053468 -0.086941 0.20003 -0.11023 -0.12414
1509 -0.0073873 0.12894 0.18785 -0.09337 0.08984 -0.0099633 -0.087253 0.17 -0.11889 -0.12938
1510 -0.0018774 0.1033 0.19583 -0.10829 0.090877 -0.0091977 -0.082188 0.14801 -0.11514 -0.13269
1511 -0.0033487 0.057672 0.19531 -0.089814 0.10011 -0.0067006 -0.091955 0.14825 -0.12771 -0.10648
1512 0.0053049 -0.017516 0.18406 -0.084425 0.082312 -0.0089111 -0.080691 0.15826 -0.10568 -0.11725
1513 -0.0085087 -0.054091 0.16186 -0.10747 0.075827 -0.018118 -0.087783 0.12568 -0.11441 -0.10027
1514 -0.016101 -0.083803 0.15811 -0.094985 0.079594 -0.021287 -0.095239 0.12508 -0.13512 -0.13189
1515 -0.019475 -0.036789 0.15087 -0.097665 0.060725 -0.026222 -0.092941 0.10796 -0.1151 -0.11349
1516 -0.025247 -0.078435 0.14613 -0.092555 0.073108 -0.0068038 -0.081868 0.0955 -0.1358 -0.080138
1517 -0.044403 -0.061082 0.1165 -0.12003 0.044448 -0.033194 -0.108 0.085612 -0.14791 -0.11588
1518 -0.017412 -0.05359 0.13021 -0.092831 0.049143 -0.0070871 -0.099929 0.096261 -0.12229 -0.095356
1519 -0.025162 -0.052604 0.12433 -0.10494 0.055258 -0.034484 -0.092734 0.082562 -0.15696 -0.10599
1520 -0.028351 -0.060912 0.12145 -0.094494 0.038716 -0.022093 -0.099019 0.079163 -0.14137 -0.09782
1521 -0.061853 -0.079838 0.095805 -0.12427 0.016875 -0.049529 -0.10105 0.053729 -0.14833 -0.10644
1522 -0.031092 -0.063299 0.087226 -0.088447 0.021514 -0.039254 -0.095291 0.070667 -0.13042 -0.066166
1523 -0.04866 -0.11414 0.077785 -0.034905 0.010295 -0.050671 -0.11195 0.054041 -0.1361 -0.068604
1524 -0.033635 -0.09973 0.083054 0.011454 0.03655 -0.033455 -0.10992 0.05607 -0.12866 -0.093917
1525 -0.024124 -0.079784 0.095573 0.039855 0.04973 -0.0278 -0.089318 0.056024 -0.15468 -0.074663
1526 -0.055479 -0.10451 0.065903 0.021539 0.017218 -0.044014 -0.11421 0.016082 -0.15825 -0.085251
1527 -0.040838 -0.043239 0.077747 0.053228 0.072295 -0.04266 -0.095922 0.056009 -0.14006 -0.066646
1528 -0.046494 -0.085433 0.06808 0.046454 0.095281 -0.054431 -0.11548 0.014028 -0.13212 -0.089907
1529 -0.040579 -0.086378 0.089963 0.051703 0.23618 -0.033901 -0.09202 0.036991 -0.1329 -0.095458
1530 -0.036846 -0.10234 0.066794 0.023393 0.19657 -0.061486 -0.10434 0.018588 -0.14672 -0.11935
1531 -0.04314 -0.097833 0.059112 -0.0056305 0.13985 -0.06211 -0.10012 0.0046433 -0.14648 -0.079666
1532 -0.036906 -0.081905 0.046379 -0.010197 0.068429 -0.055493 -0.098777 0.033016 -0.13259 -0.090559
1533 -0.041669 -0.069212 0.051732 -0.0059653 0.048548 -0.051788 -0.11514 0.010926 -0.155 -0.074667
1534 -0.060379 -0.063836 0.028506 -0.010238 0.042278 -0.059265 -0.10934 0.0087661 -0.14975 -0.084639
1535 -0.044226 0.044804 0.013 -0.02656 0.021824 -0.082002 -0.12313 -0.039222 -0.16185 -0.086358
1536 0.2892 0.20662 0.017817 -0.011845 0.049098 -0.061647 -0.12101 -5.4419e-05 -0.13983 -0.075681
1537 0.37775 0.17454 0.0012019 0.011537 0.020477 -0.065215 -0.12243 -0.019969 -0.16041 -0.065796
1538 0.41516 0.22267 0.022081 0.048187 0.046073 -0.050658 -0.10177 -0.025409 -0.14515 -0.064647
1539 0.39537 0.19056 0.014486 0.09144 0.042184 -0.061292 -0.10593 -0.0090982 -0.1526 -0.066097
1540 0.25188 0.084886 0.0080652 0.12272 0.025855 -0.055086 -0.096894 -0.017028 -0.15797 -0.046399
1541 0.14695 0.028904 0.005802 0.11556 0.031707 -0.074939 -0.1133 -0.019407 -0.10997 0.01194
1542 0.10271 -0.021605 0.00020271 0.11555 0.063253 -0.055796 -0.10689 -0.035733 -0.12258 0.087799
1543 0.07349 -0.035156 -0.0075784 0.10823 0.10911 -0.072658 -0.116 -0.040136 -0.082437 0.13469
1544 0.082212 -0.031136 -0.021275 0.080626 0.18007 -0.063466 -0.12504 -0.044979 -0.077776 0.13028
1545 0.060169 -0.025564 -0.019447 0.055438 0.17166 -0.0754 -0.11673 -0.063821 -0.083994 0.18789
1546 0.074181 0.0082579 0.0026167 0.047831 0.12371 -0.055269 -0.11703 -0.021663 -0.064863 0.18201
1547 0.044588 -0.03354 -0.03434 0.0075392 0.041131 -0.081543 -0.13186 -0.067252 -0.11355 0.10969
1548 0.05564 0.039651 -0.028394 0.031722 0.044035 -0.062424 -0.11729 -0.064497 -0.10845 0.034845
1549 0.07738 0.21008 -0.033612 0.037378 0.04593 -0.086739 -0.11924 -0.047809 -0.1164 0.042702
1550 0.058008 0.25719 -0.049234 0.032508 0.031172 -0.069625 -0.1213 -0.074416 -0.14868 0.018091
1551 0.059687 0.25069 -0.038401 0.047065 0.019326 -0.064848 -0.11448 -0.063934 -0.12861 0.046555
1552 0.066641 0.22906 -0.030188 0.073317 0.034797 -0.059382 -0.086583 -0.064756 -0.10234 0.051963
1553 0.041129 0.20962 -0.044796 0.063892 0.0040912 -0.085651 -0.093702 -0.087456 -0.13924 0.025696
1554 0.035837 0.1675 -0.054674 0.092903 0.0068895 -0.07237 -0.12015 -0.079715 -0.13116 0.082151
1555 0.065319 0.14657 -0.040324 0.14844 0.054095 -0.07372 -0.096991 -0.075749 -0.13731 0.12345
1556 0.37685 0.16539 -0.047065 0.17403 0.086912 -0.067737 -0.10553 -0.086691 -0.12648 0.13698
1557 0.49293 0.2112 -0.041328 0.17905 0.10874 -0.070042 -0.087481 -0.064475 -0.063558 0.25618
1558 0.49145 0.24869 -0.067082 0.15545 0.13772 -0.10039 -0.10314 -0.092333 -0.074321 0.27136
1559 0.39586 0.375 -0.07515 0.11226 0.080038 -0.091906 -0.088845 -0.08975 -0.055538 0.30016
1560 0.26114 0.39231 -0.064813 0.099088 0.057074 -0.072216 -0.061031 -0.083203 0.020493 0.31372
1561 0.1747 0.36515 -0.074386 0.064654 0.012606 -0.091401 -0.085457 -0.10152 0.1166 0.31277
1562 0.16081 0.37925 -0.066304 0.074726 0.0295 -0.065017 -0.05617 -0.075304 0.14624 0.33812
1563 0.14863 0.34508 -0.076461 0.05688 -0.0046931 -0.072353 -0.057572 -0.09734 0.14848 0.29087
1564 0.12578 0.26287 -0.068982 0.056289 -0.0031326 -0.079034 -0.0732 -0.1058 0.16608 0.24773
1565 0.12313 0.21606 -0.07353 0.05622 -0.0064364 -0.082505 -0.067546 -0.10066 0.17543 0.17458
1566 0.13227 0.251 -0.067104 0.085719 0.011041 -0.074832 -0.062219 -0.085098 0.11822 0.16039
1567 0.13006 0.23696 -0.066096 0.10496 0.016282 -0.089813 -0.079319 -0.099412 0.0069787 0.14232
1568 0.14095 0.35075 -0.056249 0.12032 -0.0078349 -0.063596 -0.081482 -0.084675 -0.0057155 0.13674
1569 0.12655 0.41376 -0.084862 0.13219 0.0098903 -0.086845 -0.080452 -0.10379 -0.026666 0.17153
1570 0.11932 0.44825 -0.075214 0.14904 -0.01279 -0.097254 -0.087965 -0.1075 0.028693 0.16905
1571 0.12237 0.45406 -0.068074 0.18549 0.029947 -0.088667 -0.075853 -0.097174 0.062687 0.30874
1572 0.12035 0.4693 -0.068412 0.19531 0.044956 -0.070336 -0.073399 -0.091421 0.12101 0.38265
1573 0.11282 0.42664 -0.071544 0.18459 0.087569 -0.087549 -0.07913 -0.10314 0.27625 0.41185
1574 0.092177 0.43975 -0.086784 0.20033 0.12658 -0.086567 -0.081966 -0.11453 0.28471 0.41305
1575 0.098179 0.45286 -0.088692 0.152 0.13756 -0.0813 -0.078753 -0.10668 0.33022 0.43661
1576 0.094561 0.5064 -0.077053 0.16347 0.051846 -0.080351 -0.091472 -0.10329 0.33918 0.40202
1577 0.10693 0.52725 -0.086772 0.14221 0.024639 -0.087052 -0.072137 -0.10826 0.3503 0.36163
1578 0.1099 0.52388 -0.073351 0.15646 0.01832 -0.070226 -0.062308 -0.091317 0.3472 0.3681
1579 0.081407 0.52886 -0.089672 0.12555 -0.0053055 -0.09013 -0.087932 -0.11639 0.20646 0.28072
1580 0.083259 0.53229 -0.094861 0.12004 -0.0037814 -0.082449 -0.072262 -0.10808 0.19029 0.27443
1581 0.078416 0.53908 -0.10096 0.10241 0.000204 -0.08217 -0.10227 -0.11617 0.18419 0.22577
1582 0.070316 0.56924 -0.103 0.11553 0.0084613 -0.093646 -0.068389 -0.1056 0.1715 0.24517
1583 0.074844 0.52144 -0.10888 0.1055 -0.0046624 -0.090628 -0.084893 -0.12771 0.13079 0.21553
1584 0.051933 0.53984 -0.13457 0.10992 -0.028293 -0.10743 -0.1095 -0.14158 0.17273 0.24088
1585 0.059158 0.49172 -0.1168 0.13759 0.010555 -0.11424 -0.10436 -0.088178 0.23609 0.37757
1586 0.056245 0.5596 -0.11604 0.1415 -0.020306 -0.10312 -0.080202 -0.072634 0.44441 0.40324
1587 0.071911 0.55204 -0.10916 0.18647 0.0028195 -0.10825 -0.10256 -0.070128 0.52232 0.47057
1588 0.034153 0.50911 -0.12855 0.18409 -0.02041 -0.10697 -0.094742 -0.067301 0.51255 0.43153
1589 0.064055 0.52248 -0.093641 0.19902 0.016731 -0.089311 -0.047336 -0.071697 0.55505 0.46011
1590 0.055453 0.50315 -0.12343 0.14013 -0.021268 -0.10543 -0.079798 -0.094559 0.48566 0.46024
1591 0.024534 0.46476 -0.13068 0.0892 -0.031609 -0.11992 -0.088981 -0.11432 0.42195 0.38992
1592 0.027954 0.49464 -0.14336 0.07565 -0.023588 -0.12076 -0.086262 -0.11136 0.47333 0.33595
1593 0.019161 0.45307 -0.13681 0.054757 -0.062445 -0.11822 -0.098814 -0.13456 0.47892 0.32113
1594 0.033792 0.49197 -0.11506 0.058725 -0.02498 -0.11642 -0.072479 -0.11548 0.52386 0.2719
1595 0.026367 0.42023 -0.13462 0.037683 -0.060632 -0.12911 -0.075376 -0.12217 0.46658 0.23852
1596 0.0012531 0.40277 -0.13103 0.03606 -0.052578 -0.1146 -0.081422 -0.11787 0.51158 0.27807
1597 0.014221 0.46663 -0.13921 0.035132 -0.038362 -0.12462 -0.081462 -0.11501 0.50592 0.25735
1598 0.010043 0.31916 -0.11723 0.038976 -0.044877 -0.11783 -0.055376 -0.13432 0.50629 0.23354
1599 0.027809 0.33073 -0.11673 0.052122 -0.012756 -0.12734 -0.057706 -0.1166 0.53738 0.29138
1600 0.039807 0.3044 -0.12276 0.051417 -0.030866 -0.099421 -0.046574 -0.105 0.5566 0.28642
1601 0.006463 0.28354 -0.13094 0.025392 -0.048927 -0.12214 -0.055449 -0.12871 0.55377 0.33956
1602 0.0016917 0.27137 -0.14208 0.020239 -0.050304 -0.1241 -0.075945 -0.12255 0.60077 0.44015
1603 -0.020199 0.24554 -0.14295 0.012859 -0.057796 -0.11459 -0.064725 -0.10401 0.61227 0.42588
1604 0.013269 0.32622 -0.11753 0.028663 -0.044553 -0.10511 0.1165 -0.066148 0.61528 0.43071
1605 -0.016527 0.27653 -0.15417 0.014008 -0.061713 -0.11655 0.16756 -0.11196 0.54763 0.41107
1606 -0.0091624 0.39514 -0.15278 0.028146 -0.064134 -0.088666 0.22368 -0.11223 0.54869 0.37362
1607 -0.0028224 0.46435 -0.13724 0.036895 -0.031179 -0.044886 0.21698 -0.096273 0.50622 0.37157
1608 0.0080414 0.45757 -0.1254 0.049609 -0.027467 0.063063 0.21823 -0.077834 0.46951 0.31587
1609 0.0051532 0.42669 -0.12911 0.053899 -0.03841 -0.031592 0.14521 -0.082604 0.51304 0.25323
1610 0.0070969 0.36909 -0.14194 0.04981 -0.041669 -0.067537 0.065865 -0.076782 0.59874 0.27233
1611 -0.034504 0.30602 -0.13923 0.020722 -0.058475 -0.11096 0.013127 -0.096521 0.54424 0.21046
1612 -0.025659 0.24407 -0.13362 0.018945 -0.056105 -0.10149 0.015196 -0.086587 0.48047 0.17853
1613 -0.0089449 0.21662 -0.13585 0.012889 -0.05675 -0.083669 -0.012465 -0.065572 0.42161 0.22242
1614 -0.018977 0.21241 -0.15132 0.0021023 -0.048929 -0.10714 0.01339 -0.075952 0.39517 0.23434
1615 -0.017628 0.22309 -0.14485 0.00039587 -0.071098 -0.093843 0.011643 -0.064601 0.39572 0.22496
1616 -0.041428 0.171 -0.14317 -0.022435 -0.072102 -0.099894 0.018976 -0.088907 0.37309 0.17934
1617 -0.031213 0.20703 -0.11589 -0.011214 -0.067384 -0.092444 0.070147 -0.074458 0.3969 0.21888
1618 -0.027925 0.18766 -0.073451 -0.00065051 -0.063512 -0.096906 0.23413 -0.058937 0.37006 0.25894
1619 -0.051368 0.13794 -0.047591 -0.014201 -0.074709 -0.11896 0.26915 -0.087716 0.36242 0.24443
1620 -0.041821 0.16667 0.023574 0.028591 0.01003 -0.10749 0.29075 -0.079478 0.35528 0.33302
1621 -0.035974 0.13443 0.027378 0.033021 0.017233 -0.10203 0.30796 -0.076431 0.39663 0.34978
1622 -0.038203 0.22951 0.080156 0.058988 0.11771 -0.075208 0.35484 -0.039077 0.42538 0.43349
1623 -0.047158 0.16147 0.08281 0.040021 0.10191 -0.06754 0.23097 -0.051611 0.38086 0.38376
1624 -0.04203 0.16628 0.046355 0.046428 0.03676 -0.086977 0.14478 -0.03781 0.33885 0.30625
1625 -0.042587 0.11935 -0.013462 0.012957 0.0025354 -0.093335 0.10706 -0.046509 0.34251 0.23823
1626 -0.038009 0.15073 -0.029914 -0.0050952 -0.011297 -0.088566 0.09108 -0.0012289 0.30806 0.22835
1627 -0.03616 0.11134 -0.044378 -0.021065 -0.031425 -0.11247 0.058366 0.048873 0.32772 0.22186
1628 -0.05241 0.092198 -0.068765 -0.038712 -0.03283 -0.10909 0.054677 0.058742 0.27988 0.18651
1629 -0.055201 0.08272 -0.070039 -0.038927 -0.049493 -0.097421 0.065414 0.061584 0.2979 0.19236
1630 -0.039915 0.10022 -0.058919 -0.017499 -0.02933 -0.081321 0.16653 0.094758 0.29887 0.19698
1631 -0.076838 0.046587 -0.079619 -0.04439 -0.044872 -0.10763 0.26602 0.085198 0.2704 0.15007
1632 -0.035515 0.10261 -0.055215 -0.012005 -0.0136 -0.074034 0.37391 0.061733 0.27515 0.18206
1633 -0.062065 0.055827 -0.057753 -0.0033535 -0.033763 -0.098378 0.34333 0.018066 0.23595 0.17166
1634 -0.072042 0.015595 -0.037433 0.013451 -0.030124 -0.045705 0.36226 -0.014543 0.22048 0.16262
1635 -0.057454 0.078515 0.026589 0.028722 0.0067216 0.091969 0.37055 -0.0034058 0.21653 0.25167
1636 -0.04604 0.045164 0.090088 0.048219 -0.0011616 0.14321 0.43069 0.0073847 0.23533 0.24403
1637 -0.054769 0.033116 0.13588 0.048784 -0.020262 0.064334 0.4131 0.033909 0.22398 0.23133
1638 -0.057278 0.050061 0.18824 0.042971 -0.013418 0.0032326 0.34026 0.076599 0.22855 0.24761
1639 -0.066661 0.0035684 0.21779 0.044969 -0.036008 -0.036469 0.37079 0.10112 0.23212 0.2468
1640 -0.070601 -0.0079418 0.20855 0.036365 -0.036028 -0.069959 0.3751 0.13329 0.19477 0.20097
1641 -0.067986 0.027116 0.22497 0.041402 -0.040774 -0.054109 0.50874 0.21892 0.20561 0.19105
1642 -0.077159 -0.0012574 0.1716 0.013151 -0.066077 -0.044223 0.49593 0.24484 0.1534 0.13285
1643 -0.079177 0.017489 0.11417 0.014638 -0.05332 -0.055124 0.50049 0.23767 0.16428 0.12983
1644 -0.07746 -0.028192 0.060382 -0.016492 -0.0759 -0.080104 0.48136 0.19464 0.14768 0.1315
1645 -0.058912 0.00069956 0.053888 -0.011709 -0.046783 -0.061296 0.52818 0.13769 0.1655 0.15284
1646 -0.055186 0.0018619 0.057896 -0.0081103 -0.022049 -0.040924 0.5543 0.092201 0.11583 0.10254
1647 -0.064244 0.00067834 0.033871 -0.016634 0.11286 -0.060467 0.51156 0.040074 0.12306 0.11282
1648 -0.075613 -0.073621 0.033834 -0.0026545 0.14013 -0.074142 0.53805 0.026119 0.10347 0.10167
1649 -0.049941 0.0026679 0.054068 0.027777 0.20399 -0.025506 0.56392 0.056154 0.14626 0.15021
1650 -0.076001 -0.022507 0.040241 0.0013869 0.18901 0.017819 0.57654 0.038009 0.077499 0.13171
1651 -0.067004 -0.062867 0.047303 -0.0018538 0.11486 0.10649 0.60966 0.073287 0.076705 0.13307
1652 -0.075395 -0.041167 0.10357 -0.0060509 0.037374 0.1815 0.56876 0.12591 0.09803 0.12089
1653 -0.075277 -0.038889 0.15056 0.021105 0.010591 0.14113 0.59421 0.1843 0.10879 0.15461
1654 -0.080786 -0.057322 0.18648 0.0091007 0.019471 0.03863 0.55982 0.23772 0.10062 0.12797
1655 -0.055976 -0.034821 0.25548 0.030296 0.030869 0.034332 0.60669 0.2917 0.079556 0.13866
1656 0.23357 0.013921 0.29052 0.022434 0.00037043 0.013111 0.60243 0.2955 0.10427 0.10616
1657 0.38995 0.016699 0.2923 0.040416 0.01478 0.027543 0.6167 0.29571 0.093577 0.13857
1658 0.38987 -0.013649 0.31049 0.023732 -0.011496 0.01513 0.59851 0.23668 0.062247 0.12106
1659 0.30441 -0.015785 0.26321 0.0031683 -0.020785 -0.0071897 0.56898 0.17633 0.075175 0.099139
1660 0.17126 -0.034388 0.21744 0.0021591 0.0018396 0.018227 0.59449 0.14076 0.066141 0.11412
1661 0.07087 -0.078471 0.14168 -0.01741 -0.004308 -0.00016677 0.60619 0.11094 0.023208 0.038862
1662 0.056213 -0.044112 0.12872 -0.023769 0.0046311 0.012236 0.63271 0.13606 0.045039 0.07026
1663 0.060304 -0.069469 0.109 -0.017266 0.0036712 0.075674 0.63164 0.15315 0.034877 0.086955
1664 0.033364 -0.062518 0.095819 -0.035187 -0.024313 0.25672 0.55722 0.16004 0.024534 0.038932
1665 0.018014 -0.060862 0.087421 -0.028247 -0.023039 0.26492 0.55046 0.1751 0.0086225 0.020438
1666 0.020708 -0.053795 0.085129 -0.043146 -0.032469 0.19209 0.50931 0.16499 -0.0043193 0.033286
1667 0.033697 -0.070897 0.081576 -0.03362 -0.01496 0.12021 0.47951 0.21744 0.025492 0.068782
1668 0.029657 -0.058508 0.097586 -0.016268 -0.025668 0.058201 0.44449 0.23167 0.030479 0.037419
1669 0.0079596 -0.096275 0.11246 -0.027525 -0.039613 0.032688 0.40895 0.27875 0.00077934 0.020436
1670 0.022831 -0.077754 0.16705 -0.0041559 -0.02723 0.033427 0.41136 0.34597 -0.030508 0.051592
1671 0.0068303 -0.06784 0.21572 -0.017194 -0.030426 0.0087572 0.38431 0.33485 -0.030373 0.031454
1672 -0.00092088 -0.065253 0.27426 -0.0039088 -0.034756 0.029245 0.36442 0.30751 -0.0043888 0.025791
1673 -0.0031331 -0.10001 0.31417 0.0046838 -0.021918 0.034337 0.34788 0.24409 -0.043898 0.047032
1674 0.0039631 -0.061605 0.32836 0.029693 -0.029048 0.011724 0.31913 0.19653 -0.011933 0.061074
1675 0.025824 -0.057804 0.34903 0.081818 0.0053527 0.056331 0.33055 0.17168 0.021763 0.029084
1676 -0.012588 -0.1057 0.26194 0.058297 -0.039416 0.019399 0.31264 0.093312 -0.055083 -0.003386
1677 -0.0053853 -0.10504 0.19738 0.10178 -0.025544 0.06247 0.29656 0.10352 -0.018707 0.02124
1678 9.5984e-05 -0.11217 0.17406 0.13143 -0.026141 0.12542 0.29286 0.094502 -0.046593 0.023078
1679 -0.0050782 -0.10019 0.15184 0.12699 -0.024942 0.27399 0.27699 0.1045 -0.069188 0.012624
1680 -0.0037318 -0.082265 0.11659 0.099099 -0.033778 0.30024 0.25227 0.08216 -0.017756 0.0064357
1681 -0.0060408 -0.11036 0.10525 0.047738 -0.062237 0.29318 0.2606 0.088324 -0.079002 0.033239
1682 -0.014208 -0.10538 0.11645 0.028548 -0.054324 0.16328 0.24797 0.081399 -0.073804 0.0061094
1683 -0.010691 -0.051394 0.10292 0.020453 -0.023868 0.12252 0.24505 0.097858 -0.037448 0.010141
1684 -0.027123 -0.09941 0.089054 -0.0057114 -0.048187 0.089084 0.20202 0.054127 -0.080118 -0.019499
1685 -0.04298 -0.084259 0.075051 -0.014976 -0.084663 0.06585 0.17166 0.041578 -0.08785 -0.035286
1686 0.0032543 -0.078758 0.096917 0.013524 -0.04875 0.08968 0.20693 0.085676 -0.035338 0.0095672
1687 -0.025571 -0.13146 0.1269 -0.0038801 -0.048133 0.075475 0.18564 0.065464 -0.093164 -0.015868
1688 -0.029643 -0.08931 0.2128 -0.012135 -0.074319 0.082215 0.16196 0.040054 -0.062594 -0.022705
1689 -0.028298 -0.12583 0.32941 -0.0078603 -0.041864 0.075781 0.18815 0.039821 -0.086142 -0.011695
1690 -0.018884 -0.092395 0.37967 0.023576 -0.046316 0.089604 0.1771 0.046136 -0.083968 -0.051276
1691 -0.030526 -0.10562 0.37304 0.021628 -0.019072 0.064222 0.16717 0.02081 -0.096855 -0.021228
1692 -0.062687 -0.13814 0.34374 0.027552 0.12688 0.042917 0.13139 0.013482 -0.11372 -0.029006
1693 -0.024081 -0.084147 0.35229 0.064535 0.24148 0.069867 0.16075 0.035716 -0.09332 -0.047687
1694 -0.017432 -0.12194 0.27256 0.057847 0.25984 0.25965 0.14283 0.019619 -0.064438 -0.017393
1695 -0.037951 -0.088424 0.21702 0.049503 0.25795 0.37621 0.12821 0.0036863 -0.1012 -0.0064117
1696 0.2797 -0.087689 0.1873 0.055111 0.27715 0.42923 0.13185 0.023033 -0.088545 -0.026036
1697 0.4264 -0.061104 0.15059 0.017642 0.22058 0.37713 0.11982 0.020081 -0.091476 -0.017789
1698 0.49228 -0.038454 0.16333 0.018417 0.1565 0.30553 0.15386 0.029286 -0.080243 -0.043555
1699 0.45959 -0.095828 0.1246 -0.013813 0.069524 0.19513 0.12765 -0.016031 -0.10586 -0.069936
1700 0.46366 -0.06433 0.10731 -0.00646 0.045082 0.15736 0.088782 -0.0009446 -0.11134 -0.018482
1701 0.22001 -0.12434 0.093401 -0.024512 0.044611 0.12347 0.083777 -0.01325 -0.098216 -0.047684
1702 0.14964 -0.10202 0.11215 -0.015498 0.043159 0.13272 0.10949 -0.023083 -0.10981 -0.062249
1703 0.13367 -0.081361 0.12138 -0.0022842 0.072412 0.12563 0.095437 0.009559 -0.079534 -0.034344
1704 0.08164 -0.12197 0.09605 -0.014973 0.10732 0.097977 0.053646 -0.018206 -0.12455 -0.055023
1705 0.082747 -0.12147 0.12015 -0.020538 0.20346 0.11028 0.050362 -0.039616 -0.12118 -0.061933
1706 0.1054 -0.11602 0.29155 0.0055349 0.35509 0.14008 0.074315 -0.025874 -0.11594 -0.073118
1707 0.10973 -0.11141 0.38826 0.012691 0.37898 0.34756 0.083767 -0.018402 -0.098095 -0.050886
1708 0.07993 -0.13683 0.42659 0.016284 0.37384 0.39328 0.13377 -0.062685 -0.13006 -0.093578
1709 0.092171 -0.091503 0.41455 0.046182 0.39638 0.42545 0.12865 -0.035044 -0.13399 -0.066147
1710 0.089594 -0.12921 0.39183 0.042031 0.36928 0.43734 0.10947 -0.047431 -0.13834 -0.084814
1711 0.091433 -0.10678 0.37952 0.042509 0.33791 0.38284 0.13906 -0.031883 -0.13143 -0.06399
1712 0.23544 -0.091483 0.27821 0.018264 0.26541 0.25603 0.11005 -0.04498 -0.12618 -0.073401
1713 0.47024 -0.071074 0.22692 -0.0038018 0.2139 0.1878 0.10272 -0.04845 -0.13721 -0.07298
1714 0.55119 -0.094298 0.16625 -0.022043 0.1755 0.16349 0.045564 -0.059955 -0.1577 -0.093766
1715 0.56898 -0.086773 0.16706 -0.020143 0.17583 0.16903 0.058727 -0.057705 -0.13034 -0.10321
1716 0.54708 -0.076944 0.15785 -0.014852 0.16698 0.17651 0.058681 -0.068143 -0.12608 -0.087228
1717 0.37773 -0.10736 0.14513 -0.025134 0.23268 0.15597 0.035209 -0.078922 -0.14769 -0.079032
1718 0.25931 -0.12144 0.13316 -0.032517 0.32666 0.14872 0.036894 -0.088059 -0.14932 -0.10636
1719 0.21653 -0.10035 0.12439 -0.01943 0.40038 0.16501 0.026113 -0.068918 -0.13681 -0.071556
1720 0.19174 -0.11351 0.11685 -0.017799 0.43227 0.15527 0.015615 -0.080702 -0.1577 -0.092867
1721 0.19244 -0.12227 0.14326 -0.00014264 0.49852 0.34473 0.0099631 -0.057456 -0.15662 -0.073051
1722 0.19095 -0.097317 0.19697 0.011392 0.50601 0.41674 0.037794 -0.068228 -0.14112 -0.090001
1723 0.16655 -0.13821 0.24363 0.016443 0.487 0.41879 0.012578 -0.08671 -0.15451 -0.094656
1724 0.18146 -0.12568 0.31092 0.026279 0.40762 0.41825 0.016775 -0.083774 -0.17879 -0.074041
1725 0.49522 -0.068879 0.40448 0.13145 0.36936 0.33582 0.0069129 -0.081701 -0.13911 -0.11209
1726 0.63977 -0.057768 0.47328 0.20966 0.39457 0.27984 0.022462 -0.072629 -0.11901 -0.045903
1727 0.59583 -0.098319 0.42615 0.19581 0.33516 0.21154 -0.0017923 -0.10892 -0.14013 -0.096242
1728 0.68296 -0.092639 0.44773 0.21631 0.34836 0.20372 -0.0033641 -0.11363 -0.15526 -0.1095
1729 0.48647 -0.11183 0.36809 0.18872 0.39522 0.15894 -0.022338 -0.10457 -0.13623 -0.079631
1730 0.35456 -0.098905 0.32095 0.16745 0.42332 0.17462 -0.018649 -0.10357 -0.13972 -0.10878
1731 0.33196 -0.078105 0.28423 0.15586 0.48859 0.20507 -0.022757 -0.068987 -0.080059 -0.083071
1732 0.29553 -0.085307 0.20059 0.10659 0.55538 0.15992 -0.027603 -0.10016 -0.038349 -0.072824
1733 0.24302 -0.14768 0.17828 0.084165 0.51087 0.16106 -0.033072 -0.11772 -0.075238 -0.12863
1734 0.27327 -0.072857 0.19215 0.088225 0.55191 0.17564 -0.017868 -0.090464 -0.052109 -0.061974
1735 0.24553 -0.11404 0.18019 0.087451 0.45905 0.15042 -0.048194 -0.11407 -0.099009 -0.074702
1736 0.25795 -0.10194 0.17876 0.0605 0.37837 0.14348 -0.05385 -0.11502 -0.13982 -0.062058
1737 0.24537 -0.13473 0.23175 0.085076 0.33686 0.14731 -0.037816 -0.11226 -0.12679 -0.075004
1738 0.26501 -0.10989 0.25967 0.11279 0.29898 0.15414 -0.02796 -0.10549 -0.13294 -0.061336
1739 0.63939 -0.088133 0.27769 0.16121 0.2882 0.12277 -0.051533 -0.10495 -0.12476 -0.093386
1740 0.6529 -0.067466 0.32703 0.18876 0.28678 0.13264 -0.029326 -0.12269 -0.15396 -0.10072
1741 0.71494 0.066842 0.36257 0.23692 0.32065 0.13749 -0.047771 -0.10867 -0.11512 -0.069534
1742 0.73665 0.13523 0.4109 0.23927 0.2734 0.10889 -0.066261 -0.15446 -0.15362 -0.088012
1743 0.79721 0.18544 0.47914 0.28295 0.28301 0.10198 -0.048924 -0.12669 -0.13816 -0.093877
1744 0.85812 0.25296 0.48876 0.32109 0.3059 0.13125 -0.039957 -0.10374 -0.1418 -0.10438
1745 0.90759 0.29934 0.42305 0.32248 0.2904 0.1109 -0.058674 -0.10218 -0.12379 -0.066544
1746 0.9106 0.33253 0.32998 0.3021 0.26716 0.10706 -0.065763 -0.12522 -0.14149 -0.13576
1747 0.95187 0.37666 0.28092 0.27209 0.26277 0.088386 -0.078957 -0.13096 -0.14652 -0.1251
1748 0.91302 0.34565 0.23967 0.27599 0.25143 0.090661 -0.068758 -0.13149 -0.13882 -0.085991
1749 0.92171 0.30538 0.21235 0.27931 0.25216 0.069786 -0.070032 -0.15067 -0.15626 -0.12387
1750 0.93632 0.25332 0.20769 0.30917 0.24019 0.084689 -0.07502 -0.14961 -0.15073 -0.10209
1751 0.93052 0.27926 0.19978 0.33284 0.25824 0.097712 -0.062774 -0.11171 -0.12912 -0.041994
1752 0.91745 0.25605 0.20659 0.33462 0.23652 0.074478 -0.073975 -0.13243 -0.17296 -0.10238
1753 0.96127 0.25855 0.19525 0.32099 0.22651 0.070297 -0.069033 -0.12143 -0.14788 -0.097211
1754 0.91511 0.36953 0.19693 0.33934 0.24569 0.086284 -0.073947 -0.11366 -0.13224 -0.08773
1755 0.87374 0.47317 0.18731 0.2977 0.21386 0.075561 -0.085621 -0.12318 -0.1371 -0.10312
1756 0.80263 0.43187 0.17236 0.30047 0.19366 0.041816 -0.090221 -0.12261 -0.16134 -0.10592
1757 0.71733 0.39899 0.18267 0.27106 0.17242 0.037481 -0.075355 -0.13582 -0.17357 -0.10813
1758 0.68136 0.39881 0.21466 0.28622 0.19443 0.047582 -0.088358 0.022346 -0.15432 -0.10035
1759 0.62432 0.26365 0.22133 0.27015 0.14861 0.045303 -0.1022 0.060594 -0.15201 -0.11379
1760 0.65518 0.26144 0.30439 0.30575 0.1902 0.040415 -0.064654 0.15492 -0.10771 -0.074809
1761 0.64079 0.23793 0.32832 0.29092 0.17225 0.040159 -0.086582 0.163 -0.10346 -0.082779
1762 0.61762 0.22275 0.34344 0.29843 0.1655 0.050625 -0.089542 0.16907 -0.13704 -0.11217
1763 0.61312 0.20669 0.36969 0.3325 0.13562 0.047829 -0.095413 0.13658 -0.14168 -0.096721
1764 0.63599 0.24088 0.41978 0.41663 0.18192 0.027842 -0.083135 0.1228 -0.13754 -0.091425
1765 0.58353 0.21682 0.36769 0.39535 0.17088 0.027407 -0.11225 0.047267 -0.15519 -0.11966
1766 0.57185 0.3114 0.33303 0.39521 0.17477 0.017298 -0.11128 0.022155 -0.14152 -0.096361
1767 0.55781 0.29958 0.23239 0.34883 0.13637 -0.0079736 -0.12002 -0.028634 0.0052383 -0.11053
1768 0.55408 0.33264 0.20043 0.34369 0.1516 0.011751 -0.094173 -0.038133 0.052161 -0.082016
1769 0.51571 0.30885 0.18622 0.33589 0.15073 0.015078 -0.11134 -0.043427 0.073772 -0.085289
1770 0.52339 0.2065 0.17152 0.29799 0.10949 0.0021509 -0.11025 -0.049429 0.08828 -0.092642
1771 0.51461 0.17685 0.14764 0.27838 0.12138 0.017418 -0.10401 -0.049944 0.050724 -0.10372
1772 0.48868 0.13573 0.13914 0.25107 0.092758 -0.0034193 -0.099685 -0.06956 0.080382 -0.11443
1773 0.46296 0.16517 0.14448 0.26866 0.099789 -0.0017025 -0.11377 -0.054329 0.15202 -0.085178
1774 0.42643 0.17134 0.12478 0.24429 0.099281 -0.034228 -0.11975 -0.060039 0.16826 -0.10143
1775 0.44429 0.19538 0.12949 0.23688 0.094477 -0.0068632 -0.1218 -0.054177 0.19207 -0.10272
1776 0.44672 0.20069 0.13122 0.24628 0.096726 -0.0095031 -0.098533 -0.066113 0.18159 -0.081371
1777 0.40576 0.34796 0.11635 0.24601 0.12223 -0.0096218 -0.12613 -0.073947 0.22233 -0.099991
1778 0.42998 0.36456 0.13254 0.24406 0.090428 0.012247 -0.10227 -0.038756 0.27639 -0.054461
1779 0.39251 0.39043 0.087393 0.24897 0.093335 -0.017968 -0.12629 -0.069744 0.24444 -0.079729
1780 0.39101 0.30651 0.10596 0.27992 0.083127 -0.0092355 -0.14166 0.023799 0.25818 -0.096907
1781 0.36592 0.26443 0.088008 0.27929 0.065328 -0.043242 -0.12614 0.13945 0.25729 -0.10576
1782 0.40519 0.24571 0.11761 0.30553 0.10517 0.011928 -0.097966 0.25885 0.36262 -0.05759
1783 0.35992 0.16743 0.081118 0.25473 0.072462 -0.020861 -0.132 0.24948 0.35091 -0.063314
1784 0.34344 0.15521 0.069934 0.23699 0.05536 -0.035714 -0.12231 0.24715 0.33947 -0.086956
1785 0.35638 0.11009 0.084402 0.23882 0.091127 -0.014992 -0.12029 0.26502 0.35829 -0.058985
1786 0.32828 0.12712 0.06105 0.1761 0.043723 -0.056633 -0.11697 0.24063 0.38203 -0.066284
1787 0.33084 0.13109 0.045157 0.16373 0.047427 -0.026896 -0.12652 0.24237 0.4011 -0.081181
1788 0.30775 0.10624 0.049764 0.17601 0.048456 -0.021512 -0.12224 0.26611 0.38398 -0.10237
1789 0.29932 0.12253 0.041169 0.14923 0.035761 -0.020792 -0.13837 0.26827 0.36754 -0.097017
1790 0.29242 0.10212 0.036913 0.14229 0.01838 -0.024384 -0.12918 0.38912 0.43035 -0.066743
1791 0.27388 0.14293 0.031222 0.14576 0.039251 -0.035155 -0.11989 0.38467 0.40414 -0.084872
1792 0.28442 0.099191 0.035653 0.1544 0.043962 -0.018814 -0.12985 0.41208 0.4341 -0.07867
1793 0.27202 0.12909 0.021119 0.13722 0.017355 -0.038515 -0.1298 0.35268 0.41572 -0.086473
1794 0.25467 0.12323 0.012643 0.12256 0.017351 -0.043302 -0.129 0.3514 0.43159 -0.077552
1795 0.22082 0.038821 0.0033823 0.11634 -0.0010135 -0.033845 -0.12559 0.30012 0.38913 -0.12592
1796 0.23406 0.10148 0.0038386 0.1246 0.0039779 -0.035791 -0.12468 0.28303 0.40738 -0.1185
1797 0.20599 0.029721 -0.011928 0.1042 0.010301 -0.057133 -0.14747 0.33141 0.40312 -0.11875
1798 0.21845 0.081446 -0.010375 0.098077 -0.0010545 -0.067484 -0.1455 0.34079 0.43198 -0.082149
1799 0.21003 0.080426 -0.0057612 0.10217 0.017568 -0.050065 -0.12243 0.46938 0.43538 -0.093669
1800 0.22969 0.16679 -0.016501 0.10017 -0.001056 -0.050449 -0.12558 0.46996 0.42341 -0.07948
1801 0.22026 0.18405 0.0070121 0.10492 0.0036703 -0.034825 -0.11917 0.53772 0.44555 -0.062296
1802 0.21212 0.12678 -0.016255 0.08771 -0.0042073 -0.052224 -0.13888 0.54414 0.4892 -0.098092
1803 0.17456 0.0722 -0.023603 0.078869 -0.015886 -0.061014 -0.11542 0.51709 0.42964 -0.094664
1804 0.15137 0.089235 -0.041657 0.049613 -0.020259 -0.067521 -0.14456 0.51041 0.43892 -0.11736
1805 0.17384 0.078515 -0.028478 0.085402 -0.0090959 -0.04579 -0.11903 0.53553 0.48998 -0.060974
1806 0.15715 0.085595 -0.040427 0.045371 -0.01952 -0.047082 -0.12766 0.56596 0.43909 -0.081593
1807 0.14288 0.081187 -0.04207 0.033221 -0.035642 -0.087483 -0.14405 0.51474 0.35654 -0.098347
1808 0.1323 0.11121 -0.046606 0.037383 -0.020988 -0.077285 -0.15442 0.54557 0.33528 -0.083837
1809 0.12033 0.11595 -0.056816 0.030057 -0.025498 -0.070038 -0.13285 0.54336 0.31074 -0.099234
1810 0.13722 0.084883 -0.052654 0.015217 -0.045199 -0.081302 -0.14801 0.46657 0.28179 -0.095732
1811 0.1228 0.11621 -0.075169 0.016969 -0.036034 -0.081164 -0.14241 0.49779 0.27011 -0.094268
1812 0.10915 0.073379 -0.073372 0.021826 -0.035905 -0.077526 -0.13552 0.44302 0.28166 -0.081462
1813 0.1184 0.081047 -0.062625 0.019998 -0.037872 -0.086459 -0.12407 0.45587 0.28249 -0.099656
1814 0.12526 0.065429 -0.065752 0.02805 -0.024549 -0.078903 -0.14047 0.54758 0.29181 -0.029664
1815 0.11515 0.11995 -0.064982 0.007494 -0.058119 -0.064482 -0.14339 0.59868 0.3162 0.0070728
1816 0.10396 0.22752 -0.075763 0.014161 -0.048685 -0.075333 -0.14706 0.54195 0.31355 0.090412
1817 0.10057 0.29211 -0.087554 -0.0028341 -0.064774 -0.08459 -0.11996 0.49609 0.31969 0.14836
1818 0.084997 0.32684 -0.087166 0.012723 -0.062813 -0.07866 -0.11995 0.45196 0.28924 0.16387
1819 0.078282 0.25588 -0.092635 -0.015645 -0.061169 -0.09974 -0.13887 0.35185 0.25446 0.1009
1820 0.089887 0.2911 -0.079472 0.0030734 -0.058094 -0.090079 -0.13721 0.33211 0.30003 0.13151
1821 0.070432 0.26411 -0.097501 -0.01867 -0.053789 -0.10976 -0.14015 0.29466 0.25401 0.087159
1822 0.059271 0.13015 -0.097183 -0.022451 -0.063118 -0.10297 -0.13872 0.28426 0.23864 0.098334
1823 0.057778 0.08514 -0.10389 -0.022538 -0.067269 -0.086248 -0.12513 0.28198 0.2133 0.0025274
1824 0.081037 0.09852 -0.094258 -0.01548 -0.04295 -0.076841 -0.10378 0.30196 0.23065 0.022484
1825 0.058597 0.10088 -0.094814 -0.017652 -0.059557 -0.078619 -0.1048 0.31264 0.23317 0.025032
1826 0.063166 0.048311 -0.094366 -0.039121 -0.05371 -0.089926 -0.11603 0.27915 0.1984 0.014462
1827 0.038688 0.02584 -0.10736 -0.037598 -0.074635 -0.10103 -0.11071 0.24306 0.20466 0.0086547
1828 0.033797 0.050098 -0.098555 -0.04768 -0.070583 -0.089817 -0.10708 0.25319 0.16647 -0.012347
1829 0.038668 0.03022 -0.13799 -0.056023 -0.10947 -0.1162 -0.10346 0.21846 0.1593 -0.010802
1830 0.022433 0.021206 -0.12341 -0.047174 -0.1008 -0.097755 -0.11512 0.23421 0.1767 0.079132
1831 0.042437 0.045863 -0.10525 -0.047095 -0.079222 -0.085797 -0.093668 0.2479 0.23763 0.20568
1832 0.028446 0.014947 -0.11877 -0.039144 -0.075126 -0.087807 -0.11726 0.23093 0.22894 0.2318
1833 0.043766 -0.00094073 -0.11485 -0.038529 -0.059293 -0.077603 -0.10761 0.21024 0.2448 0.27412
1834 0.024255 -0.012512 -0.12753 -0.061846 -0.091213 -0.11299 -0.11629 0.1818 0.17474 0.21419
1835 -0.0048796 0.029703 -0.12718 -0.063653 -0.082652 -0.096594 -0.11155 0.18028 0.20568 0.23726
1836 -4.768e-05 -0.029196 -0.14564 -0.080484 -0.092175 -0.09962 -0.1238 0.15641 0.16686 0.23804
1837 0.02384 0.014744 -0.10513 -0.043694 -0.072674 -0.065534 -0.069592 0.174 0.19295 0.26041
1838 0.015194 0.014168 -0.12198 -0.05123 -0.094275 -0.093679 -0.086968 0.16105 0.20493 0.2402
1839 0.016475 0.019651 -0.1245 -0.060051 -0.083439 -0.11215 -0.095983 0.1578 0.17713 0.22857
1840 0.0022594 0.19815 -0.12121 -0.058704 -0.09121 -0.087154 -0.090635 0.2202 0.23397 0.24007
1841 0.026827 0.23047 -0.12853 -0.068133 -0.0882 -0.075326 -0.099761 0.21741 0.26561 0.25184
1842 -0.011891 0.22127 -0.14992 -0.08175 -0.094755 -0.09636 -0.11901 0.20288 0.22453 0.23419
1843 -9.1848e-05 0.22276 -0.14437 -0.084063 -0.10565 -0.11053 -0.13958 0.19528 0.23027 0.26211
1844 0.015412 0.29643 -0.11617 -0.053724 -0.064114 -0.084242 -0.093529 0.21921 0.28194 0.37756
1845 -0.022673 0.22309 -0.13112 -0.065901 -0.092718 -0.1043 -0.12195 0.19523 0.26521 0.3963
1846 -0.011274 0.13174 -0.12096 -0.034563 -0.1025 -0.088442 -0.1008 0.2037 0.25333 0.4248
1847 -0.0085627 0.12363 -0.11003 -0.028433 -0.073778 -0.083887 -0.11283 0.21247 0.23298 0.39898
1848 -0.019082 0.0791 -0.096419 -0.025462 -0.069543 -0.07967 -0.10866 0.20446 0.25203 0.35124
1849 -0.024562 0.048988 -0.13353 -0.028675 -0.071195 -0.10153 -0.14088 0.2272 0.23277 0.36699
1850 -0.046233 0.046842 -0.11569 -0.054845 -0.1055 -0.088547 -0.09876 0.24065 0.26422 0.36504
1851 -0.049914 0.01129 -0.13195 -0.066132 -0.088291 -0.084536 -0.10449 0.24162 0.26425 0.37952
1852 -0.052955 0.025106 -0.1382 -0.088801 -0.11236 -0.10128 -0.1161 0.22689 0.23789 0.32111
1853 -0.040892 0.037787 -0.11931 -0.060457 -0.072796 -0.043466 -0.12404 0.23114 0.2702 0.3821
1854 -0.071925 0.0058441 -0.14923 -0.08459 -0.090145 0.083242 -0.12422 0.19039 0.20759 0.32326
1855 -0.059916 -0.0068892 -0.14294 -0.086858 -0.10883 0.17096 -0.094964 0.17456 0.21791 0.36811
1856 -0.050997 -0.017451 -0.15608 -0.094406 -0.10124 0.19887 0.011384 0.17481 0.21768 0.41615
1857 -0.056516 0.0094689 -0.12369 -0.080749 -0.099421 0.1278 0.13554 0.19259 0.24946 0.468
1858 -0.04948 0.0070485 -0.12995 -0.085924 -0.10698 0.058201 0.14309 0.2016 0.25157 0.53374
1859 -0.057632 -0.0086338 -0.13574 -0.094297 -0.11627 -0.0079725 0.16867 0.1729 0.21371 0.4189
1860 -0.053577 -0.0093507 -0.13439 -0.079988 -0.10543 -0.019843 0.12592 0.17836 0.24493 0.46791
1861 -0.060517 0.014923 -0.12752 -0.080183 -0.079193 -0.016238 0.064536 0.18633 0.23256 0.44289
1862 -0.046789 -0.0044187 -0.11462 -0.081 -0.084809 -0.0028534 0.017197 0.16297 0.22275 0.39585
1863 -0.054854 0.13023 -0.14163 -0.10996 -0.10242 -0.027617 -0.032789 0.1518 0.18954 0.32985
1864 -0.051973 0.23362 -0.11443 -0.079612 -0.072315 -0.015841 -0.027048 0.17288 0.19232 0.38438
1865 -0.064338 0.19081 -0.091038 -0.087145 -0.12061 -0.02727 -0.03306 0.15116 0.17081 0.35266
1866 -0.082831 0.23894 -0.085304 -0.10622 -0.10116 -0.046821 -0.051334 0.11828 0.14984 0.33761
1867 -0.052117 0.15641 -0.038898 -0.07553 -0.089492 -0.010873 -0.031332 0.16863 0.17516 0.34489
1868 -0.088525 0.016248 -0.049715 -0.098003 -0.11891 -0.019979 -0.044259 0.13036 0.15794 0.32319
1869 -0.092578 0.020986 -0.059742 -0.10587 -0.10254 -0.021375 -0.063443 0.11784 0.16004 0.37098
1870 -0.064214 0.043878 -0.078014 -0.094558 -0.10668 -0.016053 -0.038634 0.13606 0.19415 0.48342
1871 -0.10022 -0.013585 -0.10928 -0.10927 -0.12128 -0.043779 -0.075612 0.10926 0.17814 0.48969
1872 -0.1074 -0.011711 -0.14535 -0.12562 -0.12091 -0.036558 -0.093309 0.10524 0.14104 0.43503
1873 -0.108 -0.048233 -0.13877 -0.11359 -0.11369 0.020964 -0.062226 0.079849 0.099814 0.38562
1874 -0.085857 0.012867 -0.11841 -0.079204 -0.065173 0.22294 0.067672 0.12283 0.15147 0.40467
1875 -0.071931 -0.012273 -0.10584 -0.089937 -0.026608 0.28862 0.19755 0.11304 0.13826 0.37137
1876 -0.084792 -0.0094709 -0.11521 -0.08566 -0.015185 0.30493 0.23553 0.089545 0.11674 0.3123
1877 -0.090333 -0.034592 -0.11305 -0.070616 -0.033771 0.25418 0.23498 0.097804 0.099771 0.28555
1878 -0.10062 -0.033605 -0.11842 -0.10646 -0.092744 0.14351 0.28287 0.073967 0.070748 0.29163
1879 -0.091403 -0.042214 -0.12148 -0.1069 -0.073024 0.080725 0.20123 0.073461 0.07074 0.26206
1880 -0.092977 -0.046007 -0.12225 -0.11037 -0.088763 0.053291 0.089251 0.072367 0.12675 0.27432
1881 -0.093306 -0.015167 -0.11541 -0.10267 -0.089672 0.069163 0.062864 0.068614 0.08779 0.25931
1882 -0.10141 -0.041374 -0.11764 -0.12318 -0.096927 0.036857 0.018838 0.068663 0.078219 0.2373
1883 -0.086987 -0.062353 -0.12073 -0.10528 -0.09159 0.066076 0.017285 0.054377 0.076692 0.2548
1884 -0.086076 -0.063543 -0.12043 -0.10544 -0.076231 0.042268 0.010195 0.055141 0.04148 0.23582
1885 -0.060741 -0.045361 -0.09277 -0.096094 -0.067459 0.071772 -0.0030433 0.035394 0.062119 0.25871
1886 -0.053016 -0.020826 -0.039219 -0.068459 -0.010561 0.064752 0.02964 0.049752 0.069371 0.28593
1887 -0.067273 -0.045975 0.029538 -0.054533 0.039432 0.06168 0.019515 0.03779 0.092362 0.22324
1888 -0.082529 -0.077372 0.013837 -0.074135 0.055712 0.044174 -0.015035 0.0065484 -0.0015476 0.20511
1889 -0.070885 -0.03601 0.026282 -0.090654 -0.00033142 0.086923 -0.025072 0.027739 0.031794 0.27315
1890 -0.074024 -0.034441 0.060146 -0.083134 -0.049367 0.25881 0.0044042 0.010553 0.038221 0.32323
1891 -0.10395 -0.061795 0.070812 -0.10756 -0.062703 0.33902 -0.012707 -0.021644 0.0073536 0.24869
1892 -0.095808 -0.071646 0.073904 -0.096227 -0.05584 0.36266 -0.010244 -0.018849 0.012492 0.23594
1893 -0.098467 -0.056698 0.07239 -0.094067 -0.061918 0.38714 0.014233 -0.0060775 0.02451 0.23518
1894 -0.067269 -0.04958 0.039065 -0.076198 -0.056325 0.26584 0.15904 -0.014067 0.0076614 0.21375
1895 -0.097639 -0.05373 -0.012717 -0.10325 -0.055624 0.15693 0.24052 -0.016027 0.012612 0.18652
1896 -0.10524 -0.087252 -0.029806 -0.099687 -0.066602 0.10746 0.28995 -0.034436 -0.016356 0.18272
1897 -0.14019 -0.10309 -0.055412 -0.10567 -0.064455 0.098349 0.27602 -0.062527 -0.022899 0.13304
1898 -0.10749 -0.075583 -0.0093095 -0.080176 0.009412 0.11412 0.28928 -0.042052 -0.012085 0.17195
1899 -0.11896 -0.080377 -0.044728 -0.10723 0.052219 0.08795 0.2107 -0.06545 -0.055575 0.1253
1900 -0.10877 -0.086636 0.025704 -0.077902 0.14947 0.11461 0.15454 -0.050339 -0.065638 0.13825
1901 -0.10361 -0.067897 0.077567 -0.073118 0.091023 0.11154 0.085885 -0.043115 -0.04191 0.14311
1902 -0.12745 -0.10475 0.093291 -0.10617 -0.018438 0.11381 0.064018 -0.078954 -0.036534 0.1275
1903 -0.11803 -0.11748 0.10656 -0.099332 -0.0248 0.11821 0.059314 -0.084485 -0.058547 0.11965
1904 -0.11812 -0.068519 0.13662 -0.098753 -0.028053 0.32774 0.079254 -0.062582 -0.041671 0.12077
1905 -0.11245 -0.065963 0.15122 -0.087325 -0.046667 0.43782 0.098878 -0.068025 -0.043143 0.11418
1906 -0.13603 -0.10416 0.15608 -0.098402 -0.041517 0.45573 0.29049 -0.095465 -0.058224 0.12283
1907 -0.12514 -0.10129 0.17381 -0.079901 -0.040339 0.45502 0.40063 -0.084968 -0.059244 0.13376
1908 -0.096462 0.037156 0.15753 -0.068212 -0.052351 0.37202 0.41433 -0.066127 -0.027551 0.10702
1909 -0.099181 0.09834 0.17073 -0.042217 -0.022902 0.2838 0.41385 -0.092707 -0.071136 0.1026
1910 -0.084723 0.1212 0.19281 -0.055286 -0.049213 0.22699 0.44517 -0.079784 -0.061211 0.085645
1911 -0.081996 0.14277 0.19032 -0.066738 -0.069722 0.17831 0.35324 -0.12214 -0.1138 0.054903
1912 -0.059386 0.15829 0.21571 -0.054289 -0.050339 0.182 0.39492 -0.085749 -0.067329 0.10125
1913 -0.065366 0.016673 0.21721 -0.04846 -0.067148 0.17455 0.42863 -0.10708 -0.10154 0.070406
1914 -0.07496 -0.01792 0.20012 -0.034083 -0.034651 0.19051 0.49607 -0.10362 -0.077258 0.060381
1915 -0.090874 -0.056091 0.20273 -0.039121 -0.0502 0.19931 0.48779 -0.10905 -0.090713 0.091233
1916 -0.072158 -0.05022 0.2071 -0.023518 -0.011226 0.38546 0.48109 -0.10156 -0.10627 0.068819
1917 -0.057601 -0.053206 0.18952 -0.017538 0.057091 0.51831 0.53078 -0.12336 -0.10124 0.033341
1918 -0.012942 -0.032566 0.21227 0.0016011 0.14172 0.52405 0.58015 -0.11633 -0.076383 0.081581
1919 -0.051443 -0.045568 0.18535 0.010172 0.13308 0.51382 0.49968 -0.11504 -0.090131 0.021583
1920 -0.081615 0.11095 0.16641 0.014812 0.061573 0.4812 0.44023 -0.12419 -0.13313 0.062476
1921 -0.10391 0.18277 0.12033 -0.032952 -0.028931 0.38508 0.51095 -0.14807 -0.080924 0.031426
1922 -0.089879 0.19988 0.18333 -0.024726 -0.0033995 0.35989 0.58641 -0.12071 -0.094583 0.068321
1923 -0.085842 0.20621 0.19834 -0.063595 -0.024879 0.27536 0.5645 -0.13725 -0.12028 0.059472
1924 -0.067174 0.20592 0.20743 -0.058215 -0.020195 0.25662 0.54718 -0.12165 -0.12079 0.055819
1925 -0.077864 0.18115 0.21528 -0.042023 0.0019421 0.25465 0.56958 -0.13412 -0.088591 0.03603
1926 -0.086752 0.081055 0.22637 -0.060453 -0.026456 0.24394 0.56399 -0.13502 -0.11414 0.030682
1927 -0.081801 0.034306 0.26199 -0.053977 -0.041005 0.27071 0.59942 -0.12934 -0.11353 0.056772
1928 -0.061288 0.023552 0.26861 -0.016993 -0.018091 0.3161 0.63444 -0.11417 -0.062642 0.094001
1929 -0.079253 0.0053842 0.22735 -0.01452 -0.031886 0.49511 0.66037 -0.13075 -0.11361 0.024225
1930 -0.079845 -0.031206 0.21055 0.0047618 -0.022929 0.60107 0.60513 -0.14857 -0.14225 0.027497
1931 -0.10902 -0.012975 0.16796 0.018817 -0.027778 0.57823 0.62337 -0.16068 -0.16392 0.030519
1932 -0.074607 -0.025997 0.17516 0.045268 0.055452 0.54551 0.66379 -0.14365 -0.12003 0.020752
1933 -0.058626 0.02322 0.16097 0.064473 0.14995 0.52535 0.6456 -0.14445 -0.12391 0.0014912
1934 0.13736 0.17569 0.15422 0.10214 0.14771 0.46098 0.62291 -0.12631 -0.11618 0.026801
1935 0.16056 0.24735 0.13217 0.10437 0.22534 0.35343 0.6254 -0.14494 -0.13044 0.02515
1936 0.11652 0.26597 0.11881 0.091528 0.12135 0.31945 0.63952 -0.15228 -0.13278 0.024514
1937 0.041709 0.25335 0.1047 0.07052 0.031978 0.3071 0.64889 -0.16234 -0.12691 0.027662
1938 -0.017288 0.24797 0.098841 0.065725 0.034255 0.3007 0.6424 -0.15352 -0.15144 0.0031626
1939 -0.042598 0.23069 0.088703 0.035029 -2.3706e-05 0.26904 0.61854 -0.18427 -0.15662 -0.018482
1940 -0.051726 0.11273 0.094893 0.028982 0.026691 0.2731 0.70604 -0.15123 -0.15173 -0.010447
1941 -0.076214 0.01143 0.076213 0.024545 0.020937 0.29944 0.61789 -0.18519 -0.17838 -0.042826
1942 -0.048221 0.047122 0.077348 0.043167 0.023682 0.50898 0.61813 -0.16542 -0.16184 -0.017682
1943 -0.03512 0.031195 0.085361 0.06021 0.027302 0.57069 0.60908 -0.15357 -0.14756 -0.033168
1944 -0.071585 0.073579 0.075164 0.054073 0.010783 0.59124 0.5461 -0.16525 -0.17443 -0.03145
1945 -0.051348 0.10907 0.085093 0.091608 0.026113 0.61047 0.48552 -0.16557 -0.15878 -0.0062447
1946 -0.056684 0.10866 0.052231 0.091003 0.0071692 0.52571 0.43284 -0.17148 -0.1603 -0.021239
1947 -0.072219 0.22175 0.041151 0.091392 -0.0024089 0.41616 0.39576 -0.17971 -0.15453 -0.023247
1948 -0.07584 0.24008 0.041057 0.11367 0.0047736 0.35793 0.41087 -0.19418 -0.18346 -0.060758
1949 -0.05962 0.2348 0.038521 0.14848 0.0032858 0.30057 0.36771 -0.19867 -0.19036 -0.046383
1950 -0.056762 0.34395 0.051582 0.18057 0.028406 0.30525 0.36553 -0.16686 -0.13732 -0.014582
1951 -0.074067 0.28014 0.059021 0.18047 0.027181 0.3189 0.35732 -0.18025 -0.11524 -0.054309
1952 -0.075482 0.30169 0.033364 0.17184 -0.0030858 0.3675 0.34275 -0.17613 -0.043075 -0.043563
1953 -0.080005 0.20553 0.04758 0.17363 0.015378 0.51521 0.36488 -0.17198 -0.013875 -0.022124
1954 -0.093169 0.11515 0.018955 0.14146 -0.0081193 0.52481 0.294 -0.20994 0.0053748 -0.071717
1955 -0.10001 0.11126 0.066478 0.17709 -0.0027549 0.62122 0.30738 -0.1822 0.031742 -0.05308
1956 -0.086009 0.13896 0.092852 0.18934 -0.0010857 0.61342 0.30522 -0.18528 0.026265 -0.053808
1957 -0.079388 0.18922 0.10283 0.21816 0.024655 0.57164 0.31247 -0.15572 0.011818 -0.055413
1958 -0.067919 0.23575 0.12868 0.24708 0.028337 0.56422 0.3156 -0.16883 -0.036439 -0.015474
1959 -0.0678 0.409 0.11712 0.23666 0.027141 0.47848 0.28393 -0.16434 -0.07584 -0.032244
1960 0.11025 0.37954 0.097686 0.26205 0.0099236 0.38527 0.24694 -0.1767 -0.068723 -0.056035
1961 0.19507 0.42917 0.093823 0.27846 0.015406 0.37774 0.26621 -0.16254 -0.085429 -0.071894
1962 0.23167 0.36145 0.064461 0.24364 -0.027082 0.34162 0.22893 -0.20781 -0.12015 -0.067176
1963 0.11214 0.36102 0.045556 0.24131 -0.0043677 0.3248 0.22687 -0.18685 -0.097566 -0.097889
1964 0.033876 0.36592 0.037369 0.21848 -0.021883 0.32035 0.22638 -0.1954 -0.12981 -0.053213
1965 -0.011111 0.39677 0.036024 0.22095 0.021904 0.45325 0.24094 -0.18709 -0.10211 -0.057954
1966 -0.017479 0.36056 0.02798 0.21069 -0.0032772 0.54947 0.2183 -0.18318 -0.088342 -0.060067
1967 -0.020891 0.4456 0.025537 0.207 0.0048963 0.56494 0.23076 -0.17945 0.055171 -0.055066
1968 -0.018793 0.45688 0.0079315 0.22244 -0.010785 0.54072 0.22071 -0.18826 0.116 -0.071937
1969 -0.044415 0.42133 0.004745 0.20983 -0.019763 0.48272 0.17816 -0.20088 0.11899 -0.072449
1970 -0.03323 0.43522 0.015939 0.27721 -0.013279 0.45868 0.19181 -0.1594 0.14073 -0.042623
1971 -0.055041 0.40541 -0.0054243 0.27527 -0.047838 0.37463 0.15581 -0.21036 0.060419 -0.087978
1972 -0.042482 0.377 -0.0039019 0.29776 -0.015405 0.33333 0.1552 -0.16539 0.076681 -0.063486
1973 -0.054793 0.24437 0.015229 0.29336 -0.033432 0.32139 0.16405 -0.18672 0.015828 -0.077106
1974 -0.051196 0.26919 -0.0019653 0.28804 -0.028024 0.35127 0.15341 -0.18577 -0.011686 -0.05819
1975 -0.072309 0.22466 -0.012458 0.23617 -0.052935 0.29694 0.11115 -0.2026 -0.088495 -0.11789
1976 -0.068549 0.25729 0.017325 0.24983 -0.03422 0.29215 0.11799 -0.1973 -0.070334 -0.10696
1977 -0.067339 0.27556 0.047758 0.23216 -0.030128 0.29908 0.14259 -0.20611 -0.068243 -0.083149
1978 -0.044532 0.41393 0.089063 0.27119 -0.027065 0.3295 0.1532 -0.18523 -0.038191 -0.079497
1979 -0.053378 0.42474 0.11651 0.2592 -0.037598 0.31175 0.1142 -0.1734 -0.04651 -0.077657
1980 -0.066299 0.44118 0.10124 0.24444 -0.042092 0.26857 0.11367 -0.20408 0.032978 -0.085882
1981 -0.073975 0.39588 0.068712 0.27116 -0.035911 0.28006 0.07147 -0.1991 0.078128 -0.12154
1982 -0.065803 0.44183 0.066107 0.29835 -0.042688 0.27861 0.10114 -0.18469 0.14765 -0.078081
1983 -0.087865 0.43721 0.041348 0.3251 -0.055248 0.25043 0.076639 -0.16674 0.14966 -0.097244
1984 -0.04723 0.45355 0.057312 0.32293 -0.029543 0.2523 0.091984 -0.093359 0.15571 -0.069303
1985 -0.069436 0.46703 0.016559 0.31264 -0.032352 0.25892 0.089846 0.018933 0.18195 -0.065381
1986 -0.057404 0.44288 0.019415 0.28994 -0.041798 0.24026 0.078918 0.03315 0.21364 -0.077558
1987 -0.088607 0.48826 0.011506 0.24086 -0.059178 0.22206 0.0396 0.013498 0.21404 -0.074833
1988 -0.07177 0.44189 -0.0017501 0.2159 -0.053663 0.21613 0.061111 -0.04156 0.22427 -0.078146
1989 -0.073567 0.4291 -0.022146 0.18463 -0.082725 0.17626 0.058781 -0.11362 0.21971 -0.099229
1990 -0.0075404 0.46571 -0.005424 0.18517 -0.077271 0.20921 0.043483 -0.14153 0.21794 -0.10972
1991 0.20912 0.51317 0.0077497 0.19521 -0.033921 0.20622 0.057457 -0.12733 0.29177 -0.070247
1992 0.22729 0.49573 -0.012724 0.1707 -0.071751 0.16445 0.038929 -0.15409 0.21785 -0.098977
1993 0.12556 0.44809 0.0043808 0.20307 -0.067495 0.20183 0.023151 -0.14402 0.24033 -0.086951
1994 0.0038507 0.43219 0.014877 0.17084 -0.088789 0.16885 0.032534 -0.15795 0.27929 -0.084102
1995 -0.0080556 0.38258 0.066818 0.19438 -0.047232 0.19106 0.031204 -0.16201 0.30437 -0.075632
1996 -0.036614 0.37084 0.11661 0.20496 -0.053334 0.20087 0.025133 -0.15556 0.30304 -0.069834
1997 -0.04279 0.29152 0.20777 0.27962 -0.034755 0.20373 0.05812 -0.14472 0.32038 -0.080002
1998 -0.042213 0.2886 0.2589 0.31903 -0.048088 0.20769 0.023278 -0.12434 0.30781 -0.078274
1999 -0.040282 0.20434 0.25319 0.28667 -0.042231 0.1506 0.004946 -0.14926 0.2735 -0.11448
2000 0.00424 0.2586 0.29914 0.29896 -0.041955 0.16766 -0.00018048 -0.15622 0.28685 -0.083182
2001 0.12617 0.31114 0.28629 0.26908 -0.06266 0.16929 0.0019356 -0.14636 0.29844 -0.11791
2002 0.25092 0.41711 0.24134 0.23097 -0.059781 0.12809 0.014457 -0.12756 0.31906 -0.075997
2003 0.28429 0.44114 0.19881 0.20579 -0.041351 0.15887 0.013512 -0.086708 0.30204 -0.080505
2004 0.32589 0.48449 0.12891 0.16583 -0.056326 0.13987 -0.007131 0.028099 0.27155 -0.073457
2005 0.38995 0.46081 0.081229 0.15101 -0.077194 0.12712 -0.021051 0.085413 0.26072 -0.080627
2006 0.28981 0.40533 0.05826 0.11629 -0.085489 0.11899 -0.02429 0.087457 0.24182 -0.13635
2007 0.22592 0.4419 0.047768 0.10713 -0.092652 0.099048 -0.025873 0.072667 0.2621 -0.089952
2008 0.16026 0.37783 0.051915 0.13327 -0.075476 0.14511 -0.026538 0.029328 0.33515 -0.09882
2009 0.16317 0.31179 0.043479 0.11521 -0.064667 0.10512 -0.035353 -0.036431 0.33015 -0.13531
2010 0.14261 0.23581 0.022895 0.10576 -0.11271 0.095326 -0.055174 -0.09142 0.24988 -0.084112
2011 0.17293 0.22846 0.044436 0.126 -0.07022 0.10339 -0.037723 -0.10792 0.24097 -0.11522
2012 0.46647 0.22402 0.054185 0.09905 -0.07887 0.10332 -0.056735 -0.10636 0.15088 -0.098458
2013 0.50131 0.2255 0.088721 0.12497 -0.068079 0.089773 -0.055252 -0.077985 0.15553 -0.097522
2014 0.54563 0.24065 0.10631 0.14875 -0.066832 0.089492 -0.048942 -0.066892 0.14626 -0.10905
2015 0.45752 0.21725 0.17696 0.13194 -0.088256 0.092347 -0.036422 -0.080296 0.13276 -0.12172
2016 0.5189 0.1856 0.22602 0.16671 -0.057877 0.07895 -0.067719 -0.04127 0.12713 -0.12323
2017 0.57216 0.22862 0.30487 0.20589 -0.064571 0.078475 -0.035114 0.083553 0.15876 -0.073445
2018 0.43323 0.2873 0.35425 0.2185 -0.065374 0.086901 -0.026582 0.22025 0.2248 -0.070831
2019 0.32582 0.36034 0.34815 0.19217 -0.070125 0.059937 -0.051314 0.24872 0.26227 -0.081308
2020 0.25968 0.34529 0.31694 0.18893 -0.073493 0.053682 -0.054052 0.26748 0.22516 -0.12096
2021 0.2502 0.30248 0.2796 0.16446 -0.088792 0.073843 -0.076471 0.24191 0.17173 -0.10825
2022 0.25185 0.35836 0.25735 0.16123 -0.059528 0.073296 -0.04644 0.28696 0.20194 -0.062968
2023 0.23613 0.19203 0.20811 0.13114 -0.058967 0.066893 -0.068615 0.23387 0.16963 -0.10351
2024 0.40164 0.22152 0.16076 0.12413 -0.057772 0.082662 -0.05202 0.19094 0.16932 -0.072464
2025 0.57901 0.16007 0.12228 0.10738 -0.085471 0.05076 -0.074587 0.1245 0.12919 -0.11486
2026 0.60579 0.22387 0.11061 0.097721 -0.078323 0.038673 -0.053589 0.13431 0.19428 -0.090559
2027 0.60555 0.20247 0.11145 0.087545 -0.090077 0.045964 -0.072454 0.10754 0.18355 -0.081309
2028 0.60231 0.2182 0.12182 0.10445 -0.07901 0.064239 -0.07652 0.12985 0.16006 -0.055266
2029 0.54066 0.19412 0.13894 0.093734 -0.0571 0.052133 -0.075902 0.12637 0.16667 -0.02716
2030 0.39853 0.11406 0.15859 0.077201 -0.090128 0.043782 -0.080948 0.10981 0.15225 -0.032795
2031 0.36136 0.10699 0.20664 0.077862 -0.089639 0.028341 -0.085584 0.262 0.18678 -0.016437
2032 0.28831 0.087073 0.27827 0.090202 -0.088091 0.019768 -0.074245 0.37858 0.14963 -0.034188
2033 0.29613 0.079784 0.32858 0.089269 -0.095232 0.0087412 -0.075945 0.35679 0.094055 -0.055045
2034 0.29878 0.13479 0.36276 0.10845 -0.056128 0.021301 -0.078346 0.39995 0.15742 -0.042752
2035 0.27939 0.11908 0.37371 0.11849 -0.048828 0.0088628 -0.093535 0.39322 0.11749 -0.075013
2036 0.26376 0.059912 0.36846 0.10621 -0.053469 0.016412 -0.091787 0.35111 0.11606 -0.060707
2037 0.47997 0.08176 0.32671 0.12524 -0.021027 0.012953 -0.10534 0.31439 0.085946 -0.078773
2038 0.63797 0.11028 0.27459 0.10438 0.0053299 0.0082839 -0.099051 0.2856 0.10001 -0.033353
2039 0.67703 0.12128 0.22475 0.097863 0.17969 0.0078097 -0.078404 0.27709 0.088368 -0.0094674
2040 0.62946 0.08561 0.18498 0.081843 0.23943 0.013475 -0.10055 0.24737 0.10842 -0.062259
2041 0.49699 0.11614 0.18278 0.091086 0.27203 0.020977 -0.079746 0.29207 0.13915 0.021304
2042 0.38006 0.076569 0.1765 0.08039 0.22124 0.011892 -0.06984 0.29659 0.10495 0.011188
2043 0.29474 0.031731 0.14142 0.04275 0.18677 -0.0050501 -0.11112 0.27517 0.088971 -0.036166
2044 0.29677 0.045841 0.1468 0.046423 0.095356 0.0023793 -0.096172 0.47823 0.152 0.033148
2045 0.31114 0.022369 0.18079 0.03437 0.049792 -0.0085333 -0.082895 0.51545 0.16773 0.088688
2046 0.31553 0.02383 0.22333 0.047322 0.052881 0.008967 -0.099374 0.50869 0.19233 0.13951
2047 0.29076 0.051699 0.22453 0.031002 0.044758 -0.023773 -0.095859 0.49067 0.18846 0.16225
2048 0.27917 0.0567 0.23902 0.031836 0.052154 -0.029023 -0.10877 0.4424 0.15857 0.18257
2049 0.27488 0.008322 0.28251 0.012731 0.061786 -0.02618 -0.12294 0.38015 0.15873 0.13748
2050 0.2374 -0.057141 0.34963 0.0079272 0.072093 -0.035435 -0.13629 0.27919 0.11662 0.10879
2051 0.24923 0.044966 0.40166 0.020158 0.099282 -0.024458 -0.1132 0.28258 0.13223 0.090063
2052 0.21115 -0.021337 0.38983 0.006019 0.11589 -0.039365 -0.12539 0.22519 0.047136 0.00099636
2053 0.23149 0.0023756 0.40703 0.027381 0.31519 -0.030597 -0.12331 0.20632 0.073942 -0.021915
2054 0.23352 -0.0094648 0.36561 0.053517 0.35125 -0.021271 -0.107 0.21905 0.066508 -0.017909
2055 0.19324 -0.040091 0.27226 0.036069 0.31515 -0.060845 -0.1261 0.20378 0.039952 -0.03368
2056 0.21304 -0.0019597 0.23806 0.038721 0.31341 -0.0506 -0.12044 0.20878 0.044902 -0.041009
2057 0.21409 0.0061237 0.2046 0.012848 0.26546 -0.029157 -0.11556 0.21444 0.051969 -0.0011595
2058 0.19427 0.012611 0.18174 0.013892 0.20417 -0.044755 -0.099711 0.21645 0.054011 -0.021452
2059 0.14944 -0.020143 0.15127 -0.0096626 0.12981 -0.058309 -0.11786 0.18565 0.037564 0.013943
2060 0.1572 -0.035221 0.16308 -0.00069169 0.13855 -0.027162 -0.11439 0.2053 0.039655 0.0063249
2061 0.15766 -0.046008 0.15975 -0.010878 0.11631 -0.032606 -0.10017 0.16799 0.010201 0.01976
2062 0.14767 -0.037024 0.1462 -0.011114 0.080539 -0.062983 -0.1275 0.15538 0.078686 0.12308
2063 0.12546 -0.029738 0.16283 -0.020827 0.11469 -0.046805 -0.12297 0.15456 0.071922 0.17316
2064 0.12792 -0.025492 0.13421 -0.021019 0.16626 -0.082428 -0.15057 0.13609 0.099966 0.23953
2065 0.10668 -0.050996 0.18293 -0.024634 0.33269 -0.056781 -0.10573 0.13418 0.11026 0.19198
2066 0.089707 -0.06302 0.21053 -0.016334 0.4057 -0.091742 -0.15442 0.098496 0.057345 0.22486
2067 0.10062 -0.092916 0.2483 -0.016003 0.43736 -0.05786 -0.13296 0.096449 0.081476 0.18891
2068 0.10411 -0.055201 0.28021 -0.0014089 0.41971 -0.069716 -0.10432 0.10107 0.097223 0.19619
2069 0.066477 -0.06827 0.25452 -0.031113 0.36974 -0.059485 -0.14843 0.065819 -0.0030779 0.1361
2070 0.080276 -0.079535 0.24332 -0.023053 0.38919 -0.057847 -0.13359 0.068779 0.0094447 0.13075
2071 0.083492 -0.065584 0.19892 -0.017931 0.46249 -0.067571 -0.11415 0.065249 0.03396 0.10125
2072 0.086372 -0.078329 0.16668 -0.027054 0.43817 -0.070849 -0.13713 0.044372 0.010407 0.021612
2073 0.055326 -0.079558 0.13679 -0.019759 0.50003 -0.069259 -0.13696 0.060757 0.00096279 0.035777
2074 0.086355 -0.062365 0.14768 -0.0015125 0.48409 -0.044607 -0.13489 0.056048 0.0026096 0.079941
2075 0.045163 -0.1303 0.11797 -0.02448 0.45988 -0.084793 -0.13209 0.028052 -0.0083038 0.014267
2076 0.055758 -0.073984 0.13528 -0.0057143 0.44304 -0.057637 -0.11659 0.046456 -0.028193 0.0017256
2077 0.056819 -0.062576 0.11907 -0.018256 0.37583 -0.059952 -0.14091 0.023007 -0.036493 0.063913
2078 0.023177 -0.12168 0.12331 -0.022683 0.3297 -0.080133 -0.14011 0.0098485 -0.024924 0.041338
2079 0.041504 -0.096724 0.11864 0.00062948 0.28983 -0.080602 -0.15939 0.024715 -0.040428 0.14178
2080 0.045903 -0.043798 0.21839 0.043832 0.29198 -0.065215 -0.1206 0.03026 0.019987 0.25703
2081 0.02094 -0.092886 0.23496 0.045304 0.27156 -0.050816 -0.11908 0.0028477 0.037579 0.28246
2082 0.0092081 -0.093485 0.25559 0.080711 0.30894 -0.056892 -0.12783 -0.017975 0.059851 0.27962
2083 -0.0083577 -0.099999 0.25035 0.084479 0.55039 -0.073972 -0.1378 -0.0092748 0.037884 0.32522
2084 0.0052332 -0.090351 0.24918 0.073035 0.56199 -0.07452 -0.14254 0.0017564 0.052262 0.32551
2085 -0.0046299 -0.11516 0.20664 0.05712 0.57591 -0.075678 -0.13721 -0.019452 0.018931 0.26908
2086 -0.030995 -0.073682 0.15471 0.020762 0.49479 -0.050848 -0.14189 -0.039561 0.010206 0.22851
2087 -0.018999 -0.13434 0.11377 0.0046285 0.5322 -0.085027 -0.16648 -0.047435 -0.037707 0.17068
2088 -0.031865 -0.10736 0.10302 -0.018073 0.49001 -0.084865 -0.15755 -0.044625 -0.021036 0.13084
2089 -0.040298 -0.13222 0.079833 -0.020557 0.48122 -0.092654 -0.1564 -0.065021 -0.052194 0.098355
2090 -0.042571 -0.12042 0.072694 -0.02842 0.49557 -0.075153 -0.14934 -0.06471 -0.061355 0.082589
2091 -0.034971 -0.11133 0.098105 -0.001385 0.46734 -0.069897 -0.13883 -0.060079 -0.047187 0.13522
2092 -0.024285 -0.10848 0.076824 -0.014618 0.38766 -0.083677 -0.15941 -0.045096 -0.065987 0.1007
2093 -0.038039 -0.15204 0.065762 -0.021713 0.34503 -0.081289 -0.13625 -0.067201 -0.062942 0.089366
2094 -0.04063 -0.11405 0.069048 -0.024965 0.34132 -0.078904 -0.15311 -0.059065 -0.032545 0.14785
2095 -0.036951 -0.11052 0.061886 -0.018806 0.32807 -0.099287 -0.15622 -0.057226 -0.03952 0.22687
2096 -0.047014 -0.12246 0.063405 -0.01623 0.33784 -0.10457 -0.14607 -0.064177 0.027067 0.3145
2097 -0.069041 -0.11945 0.048551 -0.033457 0.31298 -0.10256 -0.16007 -0.094518 -0.035659 0.2866
2098 -0.043372 -0.089878 0.048181 -0.025237 0.33273 -0.097135 -0.16964 -0.052485 0.042768 0.40291
2099 -0.075956 -0.13597 0.029362 -0.040002 0.30019 -0.090582 -0.15534 -0.093404 -0.0048297 0.32366
2100 -0.065264 -0.12245 0.040531 -0.037444 0.3902 -0.092258 -0.16885 -0.092508 -0.0085461 0.28732
2101 -0.055642 -0.098462 0.025655 -0.017568 0.54741 -0.089187 -0.14733 -0.068487 0.0025341 0.2819
2102 -0.072539 -0.12966 0.017733 -0.029866 0.5319 -0.109 -0.1491 -0.074571 -0.040951 0.1974
2103 -0.076041 -0.1228 0.019384 -0.040568 0.48454 -0.093617 -0.13672 -0.1047 -0.047404 0.16876
2104 -0.06723 -0.10116 0.01998 -0.023613 0.4418 -0.086251 -0.15203 -0.10451 -0.05887 0.20392
2105 -0.067231 -0.10189 -0.010487 -0.041423 0.35595 -0.10477 -0.15248 -0.10328 -0.061352 0.16686
2106 -0.093701 -0.094143 0.0023256 -0.052212 0.31847 -0.09746 -0.15831 -0.11303 -0.087316 0.12999
2107 -0.09264 -0.10737 -0.0026224 -0.044786 0.34231 -0.11519 -0.1392 -0.11713 -0.061195 0.1416
2108 -0.073673 -0.097165 -0.01114 -0.054163 0.28616 -0.10423 -0.13815 -0.094397 -0.043184 0.17929
2109 -0.081017 -0.10933 -0.011705 -0.064192 0.28521 -0.090507 -0.15529 -0.099507 -0.050308 0.17181
2110 -0.095823 -0.11245 -0.048227 -0.095757 0.26286 -0.12298 -0.18379 -0.12451 -0.068725 0.22438
2111 -0.090478 -0.14363 -0.02844 -0.070721 0.26502 -0.10364 -0.18332 -0.13238 -0.028316 0.26885
2112 -0.10955 -0.15004 -0.036877 -0.082321 0.27093 -0.11081 -0.13566 -0.13092 -0.009783 0.33437
2113 -0.11874 -0.13415 -0.042761 -0.083359 0.2548 -0.10859 -0.16585 -0.14193 0.011961 0.35816
2114 -0.096309 -0.1625 -0.031158 -0.057862 0.25873 -0.10253 -0.14522 -0.10975 -0.026964 0.32877
2115 -0.10514 -0.14066 -0.045433 -0.085688 0.24543 -0.136 -0.15243 -0.1202 -0.0089633 0.34304
2116 -0.087169 -0.10607 -0.028227 -0.061364 0.25786 -0.10684 -0.14581 -0.096396 -0.022812 0.27897
2117 -0.10309 -0.10667 -0.050946 -0.066364 0.23663 -0.10498 -0.1489 -0.10693 -0.038644 0.21567
2118 -0.10683 -0.10522 -0.053125 -0.082687 0.22707 -0.12539 -0.15417 -0.13702 -0.0588 0.19231
2119 -0.12845 -0.15022 -0.081881 -0.10512 0.20456 -0.14378 -0.17883 -0.14295 -0.10564 0.16619
2120 -0.1237 -0.16209 -0.08206 -0.087283 0.18883 -0.14238 -0.15947 -0.15224 -0.12023 0.15037
2121 -0.11577 -0.13649 -0.049267 -0.08925 0.21328 -0.10806 -0.16122 -0.13472 -0.092627 0.1441
2122 -0.12261 -0.13555 -0.073499 -0.10115 0.18112 -0.13596 -0.15007 -0.1432 -0.096372 0.12428
2123 -0.12458 -0.15394 -0.085705 -0.10098 0.16706 -0.15308 -0.16963 -0.1504 -0.11271 0.16442
2124 -0.1178 -0.14687 -0.067554 -0.092216 0.1927 -0.12642 -0.14635 -0.12612 -0.093127 0.20215
2125 -0.12187 -0.1447 -0.079226 -0.090121 0.1949 -0.12792 -0.15062 -0.12929 -0.093047 0.28384
2126 -0.13407 -0.10819 -0.083212 -0.10706 0.16553 -0.12758 -0.13733 -0.13514 -0.083174 0.28662
2127 -0.13228 -0.13716 -0.086967 -0.089102 0.15471 -0.13772 -0.16566 -0.14656 -0.055247 0.27256
2128 -0.1294 -0.15592 -0.089176 -0.10553 0.15518 -0.13408 -0.12885 -0.13785 -0.04321 0.3094
2129 -0.12271 -0.14871 -0.097519 -0.10619 0.12707 -0.13191 -0.1629 -0.14419 -0.033152 0.35011
2130 -0.12469 -0.11799 -0.090512 -0.10203 0.14125 -0.12844 -0.15304 -0.13183 -0.038291 0.35801
2131 -0.13004 -0.1784 -0.10111 -0.095458 0.14759 -0.11988 -0.15604 -0.14833 -0.068158 0.32752
2132 -0.15071 -0.15112 -0.11159 -0.11207 0.12862 -0.1361 -0.15878 -0.16189 -0.075247 0.24316
2133 -0.12993 -0.1195 -0.10522 -0.10128 0.12926 -0.1183 -0.13185 -0.14858 -0.085356 0.18129
2134 -0.13773 -0.15626 -0.1056 -0.10268 0.12424 -0.13133 -0.13686 -0.16551 -0.10639 0.16233
2135 -0.13618 -0.11882 -0.12129 -0.10731 0.1153 -0.14293 -0.15647 -0.14597 -0.071527 0.16033
2136 -0.13574 -0.12814 -0.11646 -0.10757 0.10306 -0.13756 -0.13028 -0.1426 -0.10041 0.13509
2137 -0.13327 -0.13259 -0.11763 -0.11758 0.10713 -0.12918 -0.13466 -0.16752 -0.11397 0.13834
2138 -0.15926 -0.16213 -0.13311 -0.13295 0.060345 -0.14705 -0.12798 -0.16802 -0.09186 0.11751
2139 -0.12368 -0.10432 -0.10056 -0.10329 0.13218 -0.10732 -0.1027 -0.14838 -0.079659 0.16285
2140 -0.13732 -0.14842 -0.1137 -0.11111 0.1 -0.12771 -0.099231 -0.14102 -0.068592 0.17709
2141 -0.13445 -0.13763 -0.12203 -0.11208 0.067262 -0.13046 -0.09381 -0.17328 -0.13566 0.1689
2142 -0.16886 -0.16345 -0.12709 -0.1104 0.08713 -0.12216 -0.10486 -0.18394 -0.1095 0.18365
2143 -0.13374 -0.15318 -0.13815 -0.1165 0.067426 -0.13067 -0.11147 -0.15874 -0.1092 0.15349
2144 -0.15757 -0.15399 -0.13989 -0.12595 0.050233 -0.13177 -0.10857 -0.1788 -0.084514 0.15307
2145 -0.17665 -0.19451 -0.16045 -0.14868 0.041625 -0.1408 -0.13872 -0.18613 -0.13118 0.13284
2146 -0.16501 -0.13365 -0.14455 -0.13452 0.046251 -0.12489 -0.12635 -0.17094 -0.10344 0.14946
2147 -0.17165 -0.19005 -0.1595 -0.14581 0.049973 -0.13745 -0.13557 -0.18524 -0.087849 0.11656
2148 -0.14036 -0.12368 -0.14305 -0.1289 0.050112 -0.10869 -0.10304 -0.1462 -0.032596 0.14365
2149 -0.13821 -0.14787 -0.14383 -0.12856 0.054996 -0.10786 -0.11824 -0.16292 0.052591 0.13961
2150 -0.15245 -0.16646 -0.14861 -0.12333 0.061721 -0.095946 -0.12159 -0.15854 0.077182 0.11792
2151 -0.15291 -0.17111 -0.14764 -0.1154 0.056065 -0.074164 -0.12171 -0.17011 0.063051 0.10777
2152 -0.18147 -0.17466 -0.16019 -0.13826 0.037585 -0.0040833 -0.12626 -0.1707 0.020044 0.079019
2153 -0.16787 -0.1329 -0.14821 -0.13841 0.049334 0.055919 -0.098814 -0.094022 -0.026648 0.06677
2154 -0.16414 -0.1663 -0.16282 -0.13692 -0.0047455 0.027542 -0.13062 -0.045637 -0.06686 0.087412
2155 -0.17917 -0.15672 -0.15443 -0.1485 0.021959 -0.063076 -0.11683 0.010507 -0.047998 0.069889
2156 -0.17496 -0.17141 -0.15447 -0.1427 -0.0012143 -0.069839 -0.1108 0.075416 -0.077345 0.048604
2157 -0.1703 -0.16143 -0.15402 -0.12623 0.024268 -0.067584 -0.093931 0.082974 -0.06457 0.070248
2158 -0.17107 -0.19062 -0.1541 -0.14064 0.0001682 -0.10618 -0.11738 0.088242 -0.085229 0.05012
2159 -0.18426 -0.18276 -0.15803 -0.14812 -0.0079468 -0.092402 -0.092344 0.042872 -0.050375 0.015905
2160 -0.14965 -0.16043 -0.16898 -0.14535 0.027231 -0.07696 -0.079773 -0.030386 -0.079212 0.044371
2161 -0.17635 -0.14 -0.16578 -0.1415 0.00030393 -0.026411 -0.081174 -0.095934 -0.064091 0.010443
2162 -0.16989 -0.15162 -0.16227 -0.14562 -0.014542 0.12693 -0.095378 -0.094954 -0.10542 0.024671
2163 -0.16433 -0.14432 -0.16404 -0.13175 -0.011778 0.13823 -0.048373 -0.084755 -0.084532 -0.0063196
2164 -0.18394 -0.14202 -0.17813 -0.1241 -0.028639 0.1027 0.0077917 -0.11597 -0.098154 0.0086052
2165 -0.16793 -0.16454 -0.16888 -0.10202 -0.0092487 0.035272 0.18251 -0.047675 -0.11885 -0.002377
2166 -0.15001 -0.13891 -0.14771 -0.093767 -0.01313 -0.0095234 0.1983 -0.013777 -0.079325 0.032133
2167 -0.16085 -0.16314 -0.14886 -0.091363 0.014879 0.014698 0.20008 0.04625 -0.051644 0.029261
2168 -0.17921 -0.16633 -0.18036 -0.10119 -0.01708 -0.065087 0.11586 0.056926 -0.082478 0.01813
2169 -0.18544 -0.19068 -0.18579 -0.12346 -0.037038 -0.042863 0.022789 0.053515 -0.061851 -0.023383
2170 -0.16624 -0.19165 -0.1744 -0.12927 -0.023688 -0.0398 -0.012922 0.047447 0.060615 0.0074622
2171 -0.16659 -0.14566 -0.16398 -0.12345 -0.019655 -0.02189 -0.036021 0.04542 0.12858 0.0079331
2172 -0.1613 -0.16911 -0.14874 -0.11957 -0.010503 0.0057198 -0.026361 0.0042679 0.14532 0.0093819
2173 -0.17387 -0.17308 -0.15326 -0.10699 -0.015036 0.059017 -0.023759 0.0020543 0.089739 -0.0049065
2174 -0.18507 -0.14191 -0.17847 -0.12464 -0.031571 0.20365 -0.042222 0.025908 0.13528 -0.027633
2175 -0.1705 -0.19661 -0.1726 -0.13864 -0.048662 0.24851 -0.035765 0.17266 0.024585 -0.015335
2176 -0.1776 -0.16088 -0.16467 -0.11411 -0.041657 0.23101 -0.028291 0.26901 -0.00058825 -0.032854
2177 -0.17512 -0.14684 -0.16248 -0.11052 -0.038036 0.14453 -0.002138 0.31761 -0.00041004 -0.016734
2178 -0.17072 -0.17653 -0.17195 -0.097252 -0.054311 0.054422 0.0094022 0.25489 -0.01913 -0.044431
2179 -0.19612 -0.16206 -0.18337 -0.097511 -0.057412 0.026943 0.15573 0.20086 -0.056719 -0.054843
2180 -0.17459 -0.14158 -0.16344 -0.080532 -0.024411 0.059698 0.23098 0.15833 -0.034442 0.0045596
2181 -0.14934 -0.16608 -0.17131 -0.05849 -0.03002 0.016307 0.26219 0.05729 -0.061282 -0.036752
2182 -0.16529 -0.15735 -0.17731 -0.059638 -0.053002 0.021712 0.20346 0.025762 -0.057016 -0.050045
2183 -0.17562 -0.15582 -0.17286 -0.039043 -0.039629 0.034445 0.14116 0.013941 -0.050215 -0.043904
2184 -0.1467 -0.12005 -0.14635 -0.031247 -0.039044 0.062666 0.11661 0.055755 0.010644 -0.019444
2185 -0.1629 -0.17032 -0.16411 -0.035906 -0.035807 0.21296 0.055158 0.029896 0.099719 -0.0364
2186 -0.19714 -0.17397 -0.19504 -0.069364 -0.061115 0.2579 0.0079665 -0.014097 0.1158 -0.075824
2187 -0.17505 -0.16087 -0.16987 -0.055683 -0.05089 0.31594 0.030585 -0.013362 0.19617 -0.027096
2188 -0.17362 -0.14476 -0.18441 -0.091173 -0.066394 0.32204 0.031093 -0.0082265 0.20046 -0.039829
2189 -0.18186 -0.20974 -0.18009 -0.098344 -0.067056 0.2721 0.044692 -0.020957 0.14785 -0.059894
2190 -0.16294 -0.12847 -0.18626 -0.076624 -0.06555 0.18102 0.079183 -0.0033367 0.17822 -0.053314
2191 -0.19014 -0.14829 -0.17606 -0.077608 -0.06937 0.12002 0.25668 -0.017586 0.054298 -0.07259
2192 -0.17674 -0.14386 -0.17202 -0.065021 -0.075111 0.099875 0.32001 -0.022037 0.039428 -0.031903
2193 -0.18445 -0.16126 -0.18238 -0.057727 -0.061167 0.10863 0.29642 -0.040791 -0.029411 -0.086519
2194 -0.1994 -0.17462 -0.19497 -0.078757 -0.078998 0.089922 0.27765 -0.043098 -0.0046158 -0.061515
2195 -0.16666 -0.15089 -0.17753 -0.051682 -0.057495 0.086349 0.28892 -0.03568 0.012527 -0.050869
2196 0.010575 -0.15058 -0.16147 -0.019104 -0.05291 0.23493 0.25578 -0.042264 -0.0092315 -0.078804
2197 0.082312 -0.13705 -0.19461 -0.007192 -0.066981 0.34036 0.16401 -0.049087 0.092644 -0.090981
2198 0.18941 -0.12448 -0.18626 0.028666 -0.073189 0.36841 0.10871 -0.043514 0.20888 -0.083018
2199 0.21972 -0.094794 -0.16479 0.059854 -0.059002 0.40581 0.12473 -0.035566 0.24683 -0.049699
2200 0.071493 -0.096825 -0.17367 0.065725 -0.065237 0.38557 0.09805 -0.066907 0.20012 -0.098557
2201 -0.02368 -0.0010539 -0.16203 0.048074 -0.082603 0.25924 0.11426 -0.057453 0.25864 -0.038248
2202 -0.08193 0.011499 -0.1811 0.017122 -0.090511 0.20563 0.31486 -0.060407 0.21595 -0.080848
2203 -0.083397 0.066621 -0.18998 0.0087203 -0.076371 0.16098 0.37924 -0.061245 0.24453 -0.0624
2204 -0.077347 0.037091 -0.18356 0.0013187 -0.064521 0.17378 0.38877 -0.073746 0.21662 -0.081698
2205 -0.065493 0.067725 -0.17104 0.013589 -0.06869 0.15694 0.40536 -0.046023 0.31451 -0.04875
2206 -0.016658 0.031023 -0.18288 0.0073143 -0.066939 0.13202 0.43538 -0.088013 0.26019 -0.07854
2207 0.24201 0.01376 -0.1697 0.031362 -0.068824 0.17092 0.45324 -0.074037 0.29594 -0.072588
2208 0.29021 0.0012617 -0.17377 0.01526 -0.09151 0.27235 0.3771 -0.094463 0.26054 -0.083246
2209 0.3285 -0.01906 -0.17734 0.047931 -0.087966 0.41752 0.45581 -0.081911 0.30604 -0.093061
2210 0.29662 -0.031544 -0.1811 0.065885 -0.089247 0.40309 0.4298 -0.096226 0.26893 -0.087713
2211 0.17299 0.0066927 -0.17761 0.086323 -0.086271 0.44991 0.48362 -0.060861 0.34906 -0.069868
2212 0.096679 0.017416 -0.15018 0.13152 -0.054273 0.41623 0.50934 -0.050717 0.35394 -0.078137
2213 0.045001 0.025445 -0.17028 0.11238 -0.090933 0.42674 0.51135 -0.060035 0.34007 -0.081371
2214 0.036827 0.14687 -0.15166 0.12874 -0.07007 0.47745 0.50686 -0.062578 0.39276 -0.085403
2215 0.020225 0.19184 -0.14016 0.11367 -0.068713 0.40098 0.53713 -0.053898 0.3493 -0.084893
2216 0.057027 0.19138 -0.15721 0.091126 -0.075504 0.33382 0.53021 -0.072305 0.39072 -0.063378
2217 0.21619 0.18992 -0.15715 0.099089 -0.076559 0.32076 0.50004 -0.063434 0.30694 -0.077197
2218 0.39576 0.19506 -0.13964 0.10002 -0.081985 0.26815 0.56704 -0.076289 0.33087 -0.063284
2219 0.41161 0.13719 -0.16711 0.1041 -0.074406 0.23307 0.54442 -0.10199 0.32702 -0.075213
2220 0.43203 0.14277 -0.15673 0.1172 -0.08761 0.23202 0.56182 -0.10948 0.27106 -0.10316
2221 0.29042 0.090105 -0.14189 0.14311 -0.051019 0.22891 0.61919 -0.085899 0.30487 -0.077421
2222 0.17713 0.069709 -0.13948 0.15217 -0.071578 0.24406 0.5495 -0.11556 0.2665 -0.10999
2223 0.12778 0.095049 -0.15128 0.18952 -0.072531 0.24508 0.57845 -0.10562 0.26745 -0.10743
2224 0.081821 0.10302 -0.16344 0.14235 -0.082598 0.37025 0.57135 -0.081531 0.33786 -0.13312
2225 0.093031 0.19348 -0.15521 0.14165 -0.078443 0.48677 0.6119 -0.056098 0.37515 -0.094379
2226 0.12033 0.30604 -0.14344 0.14172 -0.063942 0.51807 0.5992 -0.028933 0.35195 -0.077486
2227 0.17646 0.24453 -0.15441 0.11404 -0.088594 0.47638 0.58368 -0.059023 0.24553 -0.1202
2228 0.38991 0.18223 -0.15962 0.094269 -0.10411 0.36013 0.54755 -0.067626 0.20738 -0.10839
2229 0.48362 0.22137 -0.14455 0.10381 -0.082266 0.28916 0.57083 -0.056733 0.2014 -0.09932
2230 0.53061 0.25013 -0.15229 0.093069 -0.081791 0.248 0.53403 -0.039654 0.23642 -0.075224
2231 0.39264 0.28204 -0.1747 0.097787 -0.070813 0.22585 0.52581 -0.068709 0.2131 -0.083408
2232 0.28874 0.22191 -0.16182 0.11739 -0.10036 0.21917 0.54691 -0.070504 0.20968 -0.12183
2233 0.2275 0.23676 -0.14651 0.16866 -0.053006 0.23324 0.59517 -0.052459 0.16935 -0.1088
2234 0.20129 0.31202 -0.12191 0.20989 -0.058575 0.24184 0.57527 -0.027883 0.22744 -0.078197
2235 0.16304 0.31118 -0.14196 0.18618 -0.064227 0.23912 0.54926 -0.034704 0.17793 -0.081265
2236 0.15956 0.34939 -0.1461 0.19848 -0.030866 0.20995 0.51794 -0.046693 0.19282 -0.0739
2237 0.15597 0.31165 -0.14769 0.14588 -0.095718 0.20893 0.47503 -0.050054 0.17526 -0.1123
2238 0.1443 0.26904 -0.15367 0.12405 -0.082232 0.19579 0.41135 -0.10289 0.12122 -0.15026
2239 0.14074 0.29272 -0.1452 0.13449 -0.090781 0.19112 0.3613 -0.07252 0.1502 -0.12618
2240 0.37576 0.29343 -0.10759 0.13617 -0.076472 0.18712 0.3342 -0.05244 0.15242 -0.12193
2241 0.464 0.30829 0.011723 0.11819 -0.10564 0.19509 0.34303 -0.049567 0.1552 -0.095246
2242 0.48824 0.31192 0.041756 0.11824 -0.090521 0.1616 0.29887 -0.067828 0.16086 -0.079074
2243 0.38275 0.31938 0.11064 0.15206 -0.080508 0.17404 0.32877 -0.061159 0.11604 -0.13096
2244 0.25801 0.35719 0.13126 0.1554 -0.072734 0.18593 0.31237 -0.037079 0.097688 -0.1046
2245 0.22579 0.35622 0.15067 0.21439 -0.065748 0.18137 0.31707 -0.03877 0.15716 -0.088989
2246 0.19304 0.31909 0.12042 0.21905 -0.10476 0.15289 0.29529 -0.060207 0.11619 -0.12284
2247 0.17532 0.31638 0.093268 0.22767 -0.096519 0.15312 0.30171 -0.045843 0.10385 -0.081188
2248 0.15304 0.33772 0.025584 0.23707 -0.093351 0.16831 0.25214 -0.055927 0.078314 -0.11791
2249 0.17501 0.34393 0.00027143 0.23734 -0.043762 0.14373 0.26777 -0.036196 0.10102 -0.088456
2250 0.16656 0.34847 -0.025672 0.20611 -0.027146 0.13105 0.25476 -0.04815 0.060503 -0.092199
2251 0.14572 0.35202 -0.047667 0.16188 -0.067432 0.11038 0.23909 -0.077485 0.059037 -0.12899
2252 0.13345 0.35645 -0.036404 0.15512 -0.05232 0.12209 0.23097 -0.05822 0.052493 -0.13316
2253 0.13645 0.32866 -0.044783 0.15462 -0.034006 0.10125 0.21947 -0.090566 0.068273 -0.1217
2254 0.12311 0.34422 -0.02377 0.14518 -0.059917 0.12728 0.22789 -0.05594 0.063979 -0.11912
2255 0.13728 0.35409 -0.0084233 0.12354 -0.083093 0.10713 0.21067 -0.044667 0.070637 -0.11993
2256 0.12231 0.31894 0.077856 0.15701 -0.074732 0.12427 0.21086 -0.050093 0.031905 -0.12254
2257 0.10361 0.31711 0.12993 0.14383 -0.089133 0.08939 0.19022 -0.051352 0.047591 -0.074675
2258 0.091923 0.32557 0.17224 0.15502 -0.060638 0.092043 0.18909 -0.064003 0.032374 -0.11179
2259 0.084897 0.29877 0.19932 0.17239 -0.092628 0.080815 0.17073 -0.087294 0.015864 -0.14136
2260 0.084193 0.39252 0.24783 0.20872 -0.028204 0.10272 0.16432 -0.071576 0.028632 -0.095113
2261 0.10706 0.39203 0.31046 0.22966 0.0019386 0.06977 0.15145 -0.079612 0.028497 -0.099033
2262 0.080698 0.32774 0.32364 0.22271 -0.0022159 0.098397 0.16248 -0.096562 -0.002047 -0.13069
2263 0.07571 0.34944 0.36083 0.23159 0.00066988 0.083104 0.1759 -0.073407 0.056107 -0.093015
2264 0.075567 0.29266 0.32689 0.22513 -0.020366 0.089937 0.14242 -0.080297 0.0067289 -0.091114
2265 0.026301 0.19507 0.29746 0.17679 -0.046397 0.046268 0.10058 -0.1105 -0.03891 -0.14042
2266 0.066113 0.18677 0.308 0.18849 -0.037279 0.083258 0.14975 -0.062852 0.0047607 -0.13747
2267 0.045641 0.17404 0.26245 0.15905 -0.044122 0.060489 0.11796 -0.11339 -0.011278 -0.11693
2268 0.01463 0.11816 0.21522 0.12568 -0.082453 0.04404 0.090608 -0.11641 -0.077875 -0.12573
2269 0.015718 0.16364 0.19896 0.13535 -0.053258 0.039823 0.099149 -0.1193 -0.058262 -0.13088
2270 0.012187 0.16686 0.18999 0.15065 0.01531 0.033422 0.084686 -0.12229 -0.023314 -0.10416
2271 0.0219 0.13952 0.25037 0.16334 0.068489 0.05581 0.11713 -0.11012 -0.0012301 -0.10427
2272 0.0092539 0.11668 0.26016 0.14246 0.095559 0.040144 0.069032 -0.11631 -0.047201 -0.12459
2273 0.014999 0.1394 0.30545 0.14004 0.11487 0.030564 0.072021 -0.1157 -0.021215 -0.082336
2274 -0.0050831 0.12408 0.37402 0.14531 0.044781 0.03511 0.078681 -0.09448 -0.039967 -0.11814
2275 0.0046089 0.11437 0.43827 0.15069 0.0037772 0.035352 0.081705 -0.11705 -0.070755 -0.1065
2276 0.0026014 0.11881 0.45603 0.17016 0.0023557 0.047861 0.070391 -0.098681 -0.052322 -0.11416
2277 -0.033398 0.078467 0.45135 0.18223 0.0085585 0.014598 0.05992 -0.12775 -0.080929 -0.14146
2278 -0.0065619 0.11115 0.49262 0.1868 0.017381 0.039053 0.072573 -0.109 -0.024995 -0.12549
2279 -0.034317 0.051211 0.46885 0.1893 0.084428 0.020786 0.040526 -0.12167 -0.069534 -0.12478
2280 -0.026874 0.07295 0.45341 0.16833 0.13676 0.0045508 0.032907 -0.13601 -0.063215 -0.12383
2281 -0.038255 0.03878 0.41514 0.1506 0.11275 0.0085683 0.052446 -0.13667 -0.082474 -0.11601
2282 -0.054344 0.022277 0.37386 0.14056 0.039531 -0.015619 0.012581 -0.13394 -0.10323 -0.11785
2283 -0.056806 0.044493 0.35489 0.16605 0.028871 0.0075224 0.018878 -0.1482 -0.10131 -0.14026
2284 -0.065827 0.042001 0.30294 0.14805 0.020592 -0.0016128 0.012609 -0.12338 -0.067204 -0.10875
2285 -0.047916 0.014784 0.29088 0.13838 0.019089 -0.018275 0.01869 0.033153 -0.083388 -0.1539
2286 -0.040763 0.01211 0.2588 0.14599 0.038739 -0.0054574 0.028788 0.13083 -0.048766 -0.10846
2287 -0.046296 0.034374 0.27098 0.15264 0.17775 -0.0097367 0.014521 0.17307 -0.064517 -0.10728
2288 -0.066323 0.02575 0.2886 0.14863 0.20631 -0.0058122 0.049763 0.19247 -0.059917 -0.11258
2289 -0.061171 0.029523 0.30714 0.15681 0.20247 0.0042647 0.021086 0.17735 -0.052286 -0.095916
2290 -0.075714 0.040642 0.39093 0.13297 0.091431 -0.021805 0.0010127 0.18428 -0.09525 -0.074159
2291 -0.074744 -0.0027664 0.4847 0.15605 0.05398 0.0014363 0.0061944 0.17553 -0.071561 -0.081781
2292 -0.079229 -0.023736 0.50793 0.1431 0.073635 -0.016321 0.0094065 0.091941 -0.070451 -0.069715
2293 -0.058181 0.040855 0.48069 0.14657 0.053621 -0.018797 -0.011761 0.033473 -0.088905 -0.097352
2294 -0.064523 -0.032864 0.48686 0.13331 0.036719 -0.01795 0.0077 -0.014098 -0.099341 -0.10246
2295 -0.089913 -0.020233 0.46179 0.13863 0.022871 -0.022011 -0.021233 -0.036367 -0.11729 -0.05316
2296 -0.10114 -0.018587 0.41782 0.11308 0.16613 -0.027386 -0.019344 -0.05171 -0.11427 -0.079646
2297 -0.082157 -0.047586 0.37185 0.13085 0.22205 -0.048703 -0.032823 -0.047794 -0.11109 -0.075518
2298 -0.083066 0.0047216 0.35372 0.13314 0.25203 -0.02417 -0.012797 -0.013752 -0.11407 -0.071157
2299 -0.10142 -0.037363 0.29611 0.1087 0.16415 -0.03614 -0.032769 0.0081401 -0.11598 -0.11497
2300 -0.10303 0.00042452 0.27177 0.080537 0.080129 -0.050794 -0.040656 0.16467 -0.13133 -0.069814
2301 -0.10425 -0.049945 0.25393 0.072678 0.078289 -0.040118 -0.031557 0.24809 -0.10689 -0.047944
2302 -0.11599 -0.010976 0.23431 0.053577 0.055663 -0.049096 -0.036182 0.29311 -0.076191 -0.067941
2303 -0.11529 -0.060922 0.22398 0.041833 0.038632 -0.035846 -0.053025 0.29334 -0.11801 -0.061763
2304 -0.10865 -0.081727 0.24156 0.043931 0.029724 -0.068942 -0.061803 0.28064 -0.10422 -0.067174
2305 -0.11263 -0.076433 0.26493 0.03208 0.037227 -0.05144 -0.060375 0.29689 -0.10286 -0.064588
2306 -0.12468 -0.036672 0.25735 0.029444 0.032044 -0.07956 -0.05839 0.25349 -0.13456 -0.021516
2307 -0.13596 -0.049617 0.30284 0.05255 0.05179 -0.034944 -0.042718 0.27264 -0.13046 -0.016056
2308 -0.11688 -0.05813 0.34385 0.076749 0.15827 -0.046392 -0.056201 0.25573 -0.096479 -0.0338
2309 -0.13243 -0.10007 0.37624 0.069655 0.19941 -0.062151 -0.053065 0.27144 -0.12774 -0.031889
2310 -0.11475 -0.06358 0.43049 0.10261 0.25003 -0.040743 -0.049011 0.29313 -0.10477 0.016544
2311 -0.12284 -0.090401 0.42361 0.096097 0.15173 -0.047183 -0.061999 0.35729 -0.1092 0.034258
2312 -0.13619 -0.0033434 0.38645 0.076161 0.071854 -0.04643 -0.058136 0.39179 -0.10856 0.018711
2313 -0.14195 -0.062586 0.34051 0.074324 0.077505 -0.039579 -0.069496 0.44294 -0.080714 0.012939
2314 -0.12925 -0.099337 0.29216 0.084403 0.068236 -0.063641 -0.094688 0.39725 -0.119 0.010839
2315 -0.13049 -0.095557 0.23568 0.040406 0.0715 -0.053898 -0.080454 0.42034 -0.086734 0.014386
2316 -0.12145 -0.037756 0.23372 0.050177 0.050519 -0.062998 -0.044028 0.40875 -0.11887 0.01106
2317 -0.13424 -0.082101 0.2138 0.028537 0.041435 -0.061456 -0.076777 0.41421 -0.13092 -0.00028451
2318 -0.1576 -0.10969 0.19348 0.022595 0.048593 -0.088561 -0.077106 0.37341 -0.13042 -0.040652
2319 -0.11922 -0.027378 0.22376 0.039641 0.055547 -0.059192 -0.080455 0.4368 -0.12941 0.05634
2320 -0.1378 -0.084216 0.20816 0.029958 0.044793 -0.062083 -0.089284 0.40226 -0.12374 -0.0024964
2321 -0.15881 -0.085334 0.18461 0.0027362 0.018246 -0.080823 -0.075728 0.4281 -0.13822 0.0061922
2322 -0.13767 -0.10009 0.19452 -0.0073228 0.029373 -0.080856 -0.10757 0.48899 -0.081546 0.064113
2323 -0.14537 -0.095686 0.21721 0.023006 0.039293 -0.069109 -0.078408 0.51699 -0.042811 0.077828
2324 -0.14621 -0.11768 0.2332 0.017506 0.012896 -0.086422 -0.067271 0.50096 -0.040818 0.11311
2325 -0.12486 -0.041606 0.25173 0.010457 0.033641 -0.08278 -0.08139 0.4721 -0.05148 0.15492
2326 -0.14861 -0.096783 0.25948 0.003391 0.035899 -0.06586 -0.08158 0.44481 -0.015215 0.17609
2327 -0.16599 -0.14317 0.26022 -0.020537 0.010377 -0.090768 -0.096472 0.40056 -0.075818 0.12344
2328 -0.13384 -0.058639 0.30455 0.0061831 0.03202 -0.0758 -0.1048 0.40275 -0.049265 0.19124
2329 -0.14582 -0.11024 0.36029 0.0056652 0.018145 -0.072881 -0.092854 0.40379 -0.050538 0.14639
2330 -0.1424 -0.10084 0.34144 -0.0078685 -0.0098784 -0.085488 -0.10422 0.38447 -0.097807 0.078586
2331 -0.15111 -0.11874 0.28778 0.0049409 -0.022852 -0.083873 -0.095198 0.40364 -0.1026 0.015282
2332 -0.17543 -0.12555 0.22077 -0.006161 -0.040311 -0.09353 -0.12264 0.48502 -0.12102 0.034769
2333 -0.15806 -0.10397 0.19865 0.027922 0.0063185 -0.064946 -0.10525 0.50832 -0.11035 0.038624
2334 -0.15378 -0.13197 0.16658 0.010002 0.0019862 -0.08158 -0.096605 0.49786 -0.073303 -0.013542
2335 -0.14308 -0.076245 0.16278 -0.009727 0.015844 -0.069989 -0.10626 0.49114 -0.064405 0.054072
2336 -0.15026 -0.14544 0.13726 -0.012321 -0.018632 -0.075919 -0.10931 0.38813 -0.10721 0.014826
2337 -0.16542 -0.086174 0.13389 -0.021109 -0.012851 -0.091321 -0.10044 0.37235 -0.092973 0.058471
2338 -0.14251 -0.085287 0.1345 -0.014329 -0.027376 -0.10283 -0.10332 0.31493 -0.081791 0.085418
2339 -0.17455 -0.11271 0.11397 -0.045727 -0.047281 -0.10527 -0.10987 0.27608 -0.068663 0.1681
2340 -0.16338 -0.092148 0.14156 -0.032868 -0.012128 -0.092233 -0.097271 0.28426 -0.055403 0.21767
2341 -0.18395 -0.1509 0.099545 -0.054341 -0.037035 -0.09976 -0.13308 0.22173 -0.064712 0.2091
2342 -0.18996 -0.15361 0.092018 -0.056775 -0.063659 -0.10398 -0.15531 0.21628 -0.072393 0.24112
2343 -0.14269 -0.063451 0.11375 -0.037188 -0.035711 -0.084468 -0.10635 0.27456 -0.017772 0.28991
2344 -0.16043 -0.15199 0.10015 -0.062229 -0.040781 -0.1037 -0.12454 0.23415 -0.016486 0.18623
2345 -0.18151 -0.10798 0.10927 -0.054441 -0.030928 -0.096967 -0.12921 0.23758 -0.034554 0.24466
2346 -0.17241 -0.12457 0.10636 -0.053325 -0.045002 -0.11474 -0.12517 0.21743 -0.082597 0.14747
2347 -0.18692 -0.16049 0.1154 -0.056061 -0.056157 -0.12136 -0.13127 0.25105 -0.12445 0.11037
2348 -0.18552 -0.14285 0.09162 -0.067113 -0.042764 -0.087344 -0.13325 0.26932 -0.12417 0.05023
2349 -0.17618 -0.11937 0.070819 -0.065784 -0.060718 -0.10842 -0.14555 0.30565 -0.101 0.074686
2350 -0.17637 -0.11926 0.08074 -0.067144 -0.040294 -0.085464 -0.13473 0.29035 -0.10753 0.066647
2351 -0.20638 -0.11841 0.053402 -0.08329 -0.064174 -0.11647 -0.12767 0.23154 -0.10528 0.083676
2352 -0.19267 -0.14064 0.056326 -0.076046 -0.064529 -0.12166 -0.13711 0.19236 -0.11251 0.049498
2353 -0.20609 -0.17535 0.042633 -0.083795 -0.06629 -0.12573 -0.1493 0.19067 -0.12251 0.1003
2354 -0.17359 -0.12645 0.048187 -0.055965 -0.047112 -0.10742 -0.1356 0.20191 -0.068874 0.25158
2355 -0.18226 -0.097323 0.029427 -0.085825 -0.049918 -0.094081 -0.133 0.19405 -0.040896 0.27441
2356 -0.16615 -0.15997 0.041263 -0.071632 -0.057357 -0.096593 -0.1412 0.23349 -0.02523 0.29938
2357 -0.18263 -0.12093 0.026281 -0.058316 -0.056222 -0.10511 -0.13123 0.2589 0.00087985 0.3534
2358 -0.1523 -0.080708 0.018845 -0.047499 -0.054669 -0.099595 -0.1573 0.26139 -0.008759 0.3336
2359 0.0065592 -0.1214 -0.0035854 -0.078175 -0.074526 -0.13587 -0.15907 0.23478 -0.045151 0.27767
2360 0.043205 -0.097498 0.014743 -0.070702 -0.059384 -0.1188 -0.15568 0.19107 -0.035766 0.24093
2361 0.054291 -0.12349 0.048951 -0.06402 -0.046875 -0.098914 -0.12125 0.19495 -0.029831 0.2046
2362 -0.049269 -0.13522 0.053768 -0.068476 -0.071146 -0.083096 -0.11253 0.17511 -0.060801 0.22126
2363 -0.10224 -0.079977 0.075543 -0.067825 -0.057877 -0.11363 -0.13348 0.15616 -0.034374 0.21117
2364 -0.14608 -0.12912 0.06353 -0.09244 -0.080289 -0.10377 -0.15214 0.093581 -0.10803 0.15969
2365 -0.13443 -0.15593 0.068481 -0.084816 -0.076854 -0.11607 -0.13697 0.13773 -0.11516 0.17462
2366 -0.14761 -0.13248 0.074742 -0.10107 -0.082076 -0.10383 -0.12971 0.13094 -0.11006 0.16762
2367 -0.1389 -0.12519 0.059714 -0.112 -0.073477 -0.11289 -0.14114 0.19153 -0.099212 0.23235
2368 -0.15924 -0.15873 0.056289 -0.11462 -0.078752 -0.12154 -0.13625 0.18648 -0.082488 0.23382
2369 -0.15154 -0.12882 0.045489 -0.093169 -0.087058 -0.10385 -0.13709 0.17854 -0.026155 0.28983
2370 -0.141 -0.12973 0.02654 -0.10084 -0.081651 -0.10932 -0.13226 0.14402 -0.012363 0.32616
2371 -0.16029 -0.11516 0.0066176 -0.10787 -0.096094 -0.1157 -0.1408 0.13689 -0.036564 0.3433
2372 -0.13862 -0.12121 0.018707 -0.095478 -0.08619 -0.11563 -0.15444 0.11003 -0.022422 0.34452
2373 -0.13284 -0.12233 0.01673 -0.081014 -0.076246 -0.09319 -0.12587 0.11578 -0.0038929 0.36186
2374 -0.16462 -0.17255 -0.021831 -0.10299 -0.10645 -0.096117 -0.13852 0.063137 -0.0093273 0.27363
2375 -0.15115 -0.12423 -0.01525 -0.098417 -0.063397 -0.11364 -0.14216 0.087802 0.074722 0.29313
2376 -0.14472 -0.14662 -0.012208 -0.090714 -0.059968 -0.10768 -0.14705 0.094965 0.12464 0.25136
2377 -0.15905 -0.17444 -0.013419 -0.10969 -0.093299 -0.10356 -0.15455 0.055128 0.083813 0.21021
2378 -0.17676 -0.13847 -0.031798 -0.12708 -0.1071 -0.13506 -0.14123 0.069342 0.11628 0.19952
2379 -0.18167 -0.15276 -0.022109 -0.12167 -0.10561 -0.12459 -0.13207 0.055624 0.031737 0.18143
2380 -0.16175 -0.20344 -0.041134 -0.12096 -0.098886 -0.12568 -0.15868 0.053714 0.0018735 0.16821
2381 -0.13457 -0.13354 -0.02934 -0.10657 -0.077298 -0.12132 -0.13466 0.12402 0.04845 0.26683
2382 -0.16222 -0.19177 -0.04114 -0.10775 -0.10156 -0.12898 -0.11924 0.079472 -0.013156 0.27147
2383 -0.15601 -0.1431 -0.059168 -0.11865 -0.10911 -0.1293 -0.15945 0.05004 0.0049586 0.28622
2384 -0.17926 -0.11942 -0.060347 -0.12401 -0.10655 -0.14044 -0.16064 0.023774 0.030447 0.30708
2385 -0.15225 -0.0122 -0.055485 -0.13212 -0.096638 -0.11163 -0.15765 0.03985 0.04951 0.32801
2386 -0.13172 0.058816 -0.039193 -0.12144 -0.089318 -0.09805 -0.14092 0.036899 0.034522 0.36991
2387 0.040173 0.082873 -0.050603 -0.1233 -0.10313 -0.085275 -0.13664 0.030025 0.02008 0.32289
2388 0.19418 0.058122 -0.067548 -0.11451 -0.10401 0.0060783 -0.17048 0.014727 0.040743 0.23761
2389 0.17432 -0.030939 -0.055857 -0.11056 -0.090461 0.14721 -0.14045 -0.011199 0.046904 0.24491
2390 0.0026666 -0.091321 -0.068093 -0.12839 -0.0927 0.14827 -0.13325 -0.023178 0.11987 0.21309
2391 -0.066606 -0.11293 -0.079572 -0.12362 -0.091971 0.10459 -0.14941 -0.01359 0.14782 0.14678
2392 -0.090978 -0.12005 -0.068458 -0.12653 -0.098765 0.046913 -0.12638 0.0017888 0.14199 0.24093
2393 -0.11653 -0.10589 -0.055606 -0.11187 -0.091793 -0.025554 -0.15352 -0.0067491 0.21046 0.20116
2394 -0.10965 -0.10233 -0.082761 -0.1125 -0.084603 -0.043047 -0.15496 0.0015054 0.19065 0.16441
2395 -0.10494 -0.099506 -0.074148 -0.1211 -0.09144 -0.035682 -0.14162 -0.025879 0.16095 0.20787
2396 -0.14009 -0.08769 -0.10015 -0.14346 -0.12505 -0.068265 -0.16817 -0.021446 0.074074 0.17693
2397 -0.14273 -0.086155 -0.096108 -0.14989 -0.12023 -0.094377 -0.16327 -0.038013 0.085554 0.22357
2398 -0.12302 -0.060083 -0.087731 -0.13072 -0.12386 -0.055619 -0.13763 -0.057812 0.052598 0.16821
2399 -0.13565 -0.068264 -0.10998 -0.15548 -0.12477 -0.072575 -0.17387 -0.071843 0.048306 0.21626
2400 -0.097407 -0.071789 -0.087031 -0.11839 -0.091034 -0.054699 -0.13798 -0.040015 0.084968 0.27687
2401 -0.099522 -0.019519 -0.086928 -0.11977 -0.086987 -0.048045 -0.15527 -0.037604 0.1496 0.34771
2402 -0.15216 -0.051819 -0.10476 -0.144 -0.10232 -0.083123 -0.18275 -0.070296 0.14004 0.29729
2403 -0.082554 0.0078343 -0.072818 -0.114 -0.097018 -0.044209 -0.13938 -0.029932 0.2956 0.27907
2404 -0.12977 0.058475 -0.12008 -0.15602 -0.11646 -0.10615 -0.16701 -0.073428 0.30428 0.18527
2405 -0.11826 0.065098 -0.10885 -0.14496 -0.11519 -0.096328 -0.15307 -0.091392 0.27823 0.15107
2406 -0.10893 0.09335 -0.1119 -0.14375 -0.12047 -0.081846 -0.16294 -0.075845 0.27526 0.11361
2407 -0.13287 0.06678 -0.10588 -0.14732 -0.1152 -0.080946 -0.1208 -0.084585 0.27039 0.14152
2408 -0.13018 -0.029875 -0.10841 -0.13692 -0.10131 -0.10432 -0.15028 -0.079569 0.29485 0.10931
2409 0.030017 -0.0102 -0.11987 -0.15568 -0.10959 -0.067745 -0.15843 -0.079027 0.31577 0.10874
2410 0.15646 0.028215 -0.10245 -0.13952 -0.097005 -0.074096 -0.15084 -0.071375 0.29463 0.12089
2411 0.20599 0.0068202 -0.1164 -0.14576 -0.12404 -0.084521 -0.15091 -0.10631 0.32412 0.13057
2412 0.05557 0.012926 -0.12752 -0.14219 -0.10336 -0.090111 -0.14988 -0.088284 0.35762 0.095315
2413 -0.011496 -0.0056178 -0.13094 -0.14244 -0.093035 -0.086447 -0.13859 -0.054342 0.39297 0.14936
2414 -0.068431 -0.0080215 -0.13178 -0.15092 -0.11842 -0.094301 -0.169 -0.065517 0.39326 0.10949
2415 -0.077167 0.02294 -0.12366 -0.15872 -0.11132 -0.083895 -0.14806 -0.069962 0.37074 0.1395
2416 -0.089065 0.018918 -0.12177 -0.14563 -0.10554 -0.10047 -0.14055 -0.050014 0.37701 0.11753
2417 -0.11881 0.01339 -0.15002 -0.15897 -0.11421 -0.10177 -0.16639 -0.099702 0.37841 0.059419
2418 -0.074205 0.023248 -0.12254 -0.14542 -0.09464 -0.075744 -0.14126 -0.065796 0.44671 0.076166
2419 -0.077297 0.15882 -0.13052 -0.13581 -0.10619 -0.087521 -0.14601 -0.058994 0.38035 0.082142
2420 -0.088373 0.1681 -0.14733 -0.14751 -0.098912 -0.097511 -0.14261 -0.0638 0.43023 0.045849
2421 -0.10084 0.1717 -0.15361 -0.1824 -0.13911 -0.12821 -0.15873 -0.095718 0.41418 0.10425
2422 -0.088155 0.15218 -0.12962 -0.14181 -0.10527 -0.088119 -0.12085 -0.053167 0.38117 0.096588
2423 -0.094573 0.23708 -0.14009 -0.1561 -0.10164 -0.085474 -0.14404 -0.038954 0.44233 0.06384
2424 -0.070049 0.17771 -0.12244 -0.15295 -0.10777 -0.095717 -0.12905 -0.053245 0.44338 0.053913
2425 -0.098349 0.053257 -0.15013 -0.17656 -0.13787 -0.081058 -0.14841 -0.065665 0.36478 0.031207
2426 -0.11295 0.016712 -0.16066 -0.17307 -0.12945 0.11398 -0.14889 -0.076001 0.35168 0.048887
2427 -0.083807 0.05954 -0.14271 -0.1745 -0.10323 0.18985 -0.12783 -0.057507 0.42947 0.065267
2428 -0.12114 0.0020955 -0.15364 -0.16526 -0.11717 0.23288 -0.14904 -0.061826 0.44798 0.042324
2429 -0.11913 0.027753 -0.14203 -0.14854 -0.11378 0.25046 -0.13717 -0.069425 0.37607 0.039755
2430 -0.082933 0.087114 -0.12486 -0.13797 -0.096255 0.15545 -0.12872 -0.051367 0.40505 0.059204
2431 -0.09108 0.075612 -0.14909 -0.14314 -0.099547 0.060656 -0.14735 -0.063787 0.41929 0.040398
2432 -0.071281 0.14308 -0.1476 -0.14041 -0.09262 0.021821 -0.14708 -0.04706 0.43248 0.029611
2433 -0.070564 0.20761 -0.14443 -0.14687 -0.06983 0.029688 -0.13515 -0.036404 0.34262 0.030024
2434 0.037751 0.25855 -0.14676 -0.14921 -0.088146 -0.003029 -0.13504 -0.074532 0.28423 0.034675
2435 0.20919 0.20275 -0.17208 -0.17049 0.015304 -0.015351 -0.1725 -0.091026 0.24291 -0.018457
2436 0.31072 0.24995 -0.15215 -0.15261 0.053131 0.0027431 -0.15574 -0.070253 0.22962 0.0025487
2437 0.30525 0.21888 -0.16194 -0.15133 0.047723 -0.014562 -0.17646 -0.085304 0.24548 -0.029697
2438 0.27034 0.2195 -0.16495 -0.1563 0.10409 0.0033061 -0.14977 -0.086714 0.22589 -0.029403
2439 0.081393 0.16998 -0.16195 -0.14904 0.11227 0.20341 -0.15214 -0.086618 0.17659 -0.045463
2440 0.013567 0.13492 -0.15318 -0.14033 0.04603 0.30513 -0.15095 -0.073806 0.22142 -0.0065985
2441 -0.038625 0.043331 -0.15579 -0.14959 -0.020874 0.31296 -0.14757 -0.10095 0.19645 -0.024109
2442 -0.03175 0.074238 -0.16068 -0.13853 -0.0044314 0.32761 -0.14167 -0.05708 0.18883 -0.030816
2443 -0.025218 0.13871 -0.14605 -0.13014 -0.014258 0.28922 -0.15547 -0.077159 0.21805 0.0057076
2444 -0.053587 0.10255 -0.16219 -0.14945 -0.052354 0.25165 -0.14884 -0.071317 0.20535 -0.035309
2445 -0.015611 0.23157 -0.15635 -0.13481 -0.030051 0.17643 -0.15111 -0.062007 0.22364 -0.025678
2446 -0.034437 0.23112 -0.1573 -0.1296 0.034938 0.11225 -0.14635 -0.071172 0.19579 -0.021607
2447 -0.02387 0.25025 -0.1741 -0.12477 0.11624 0.089295 -0.17207 -0.10071 0.1457 -0.080865
2448 -0.05876 0.23252 -0.17328 -0.13594 0.12525 0.077796 -0.16674 -0.096125 0.15445 -0.03888
2449 0.17958 0.27113 -0.16342 -0.076451 0.22559 0.11444 -0.16417 -0.068636 0.17628 -0.020361
2450 0.33769 0.32248 -0.14183 -0.049676 0.25125 0.18459 -0.14795 -0.063077 0.15885 0.0045013
2451 0.34717 0.27392 -0.14265 -0.053571 0.2437 0.39114 -0.15857 -0.077692 0.10441 -0.05553
2452 0.28607 0.29429 -0.1327 -0.040874 0.22988 0.4514 -0.12163 -0.062619 0.12501 -0.045914
2453 0.17383 0.33007 -0.10775 -0.061933 0.14717 0.45595 -0.15313 -0.071798 0.12355 -0.056848
2454 0.092758 0.32208 -0.050741 -0.04876 0.093879 0.47023 -0.12239 -0.054564 0.13714 -0.012754
2455 0.025134 0.27891 -0.048797 -0.082981 0.072551 0.41488 -0.12391 -0.083263 0.12429 -0.073096
2456 0.030543 0.27711 -0.0045573 -0.091528 0.063942 0.32129 -0.14786 -0.091056 0.069414 -0.086725
2457 0.014456 0.27283 0.073089 -0.079295 0.063219 0.27043 -0.15565 -0.092439 0.099343 -0.086389
2458 0.01633 0.32854 0.12843 -0.080404 0.11086 0.19796 -0.13346 -0.072291 0.083669 -0.060433
2459 0.046374 0.35384 0.1746 -0.037574 0.22549 0.20321 -0.12739 -0.074077 0.099722 -0.034634
2460 0.018589 0.37959 0.18219 -0.04585 0.27012 0.16707 -0.11813 -0.092477 0.046093 -0.06104
2461 0.081691 0.34064 0.1712 -0.043715 0.31327 0.16004 -0.12267 -0.098991 0.054651 -0.052592
2462 0.32852 0.31979 0.18873 0.010209 0.37819 0.18321 -0.10312 -0.094406 0.090646 -0.075104
2463 0.40671 0.34316 0.1211 0.0058046 0.3185 0.41393 -0.12869 -0.10839 0.036313 -0.074786
2464 0.37017 0.38406 0.080191 0.039787 0.28994 0.48973 -0.11504 -0.10377 0.043397 -0.057632
2465 0.39705 0.36748 0.049693 0.024976 0.26721 0.50799 -0.10527 -0.10706 0.065208 -0.04919
2466 0.28178 0.40244 0.018902 0.028378 0.22867 0.48235 -0.13605 -0.093969 0.074056 -0.055195
2467 0.16073 0.3434 -0.020164 -0.015496 0.15505 0.42911 -0.14256 -0.11798 -0.012561 -0.078223
2468 0.10308 0.34438 -0.0049854 -0.0095176 0.12914 0.34746 -0.13943 -0.096793 0.030314 -0.052644
2469 0.10712 0.36616 -0.023511 -0.033239 0.11895 0.27369 -0.15715 -0.12398 0.028014 -0.079054
2470 0.10265 0.36958 -0.027195 -0.038235 0.11996 0.22517 -0.15425 -0.10359 0.033839 -0.083696
2471 0.19307 0.352 -0.028754 -0.031027 0.25921 0.2437 -0.13846 -0.11875 0.017923 -0.052726
2472 0.45929 0.38568 -0.033009 -0.039962 0.38214 0.22828 -0.13332 -0.13419 0.01145 -0.072349
2473 0.49668 0.35782 -0.016034 -0.048846 0.37993 0.19538 -0.14582 -0.13878 -0.015951 -0.080156
2474 0.51577 0.41663 0.026593 -0.026384 0.4048 0.21907 -0.15478 -0.12939 -0.00404 -0.086219
2475 0.52502 0.45527 0.097488 0.0066135 0.36597 0.34025 -0.14672 -0.15447 -0.0083385 -0.037216
2476 0.45992 0.45142 0.18345 0.050582 0.37174 0.49898 -0.099392 -0.15102 -0.012092 -0.049739
2477 0.4239 0.43624 0.26033 0.10548 0.37405 0.49595 -0.10356 -0.12794 -0.011643 -0.061326
2478 0.35591 0.4323 0.30376 0.11602 0.30371 0.51479 -0.095379 -0.15206 -0.031376 -0.08788
2479 0.26861 0.38963 0.32484 0.11807 0.21649 0.4087 -0.12787 -0.16382 -0.048815 -0.11847
2480 0.24728 0.44547 0.32083 0.14175 0.20849 0.37632 -0.090219 -0.15408 -0.054375 -0.10468
2481 0.28869 0.47246 0.33293 0.1458 0.22965 0.3341 -0.094968 -0.1371 -0.04255 -0.079886
2482 0.58254 0.44713 0.29781 0.10754 0.19596 0.25883 -0.087933 -0.16733 -0.055218 -0.11164
2483 0.63399 0.4521 0.24436 0.099379 0.2811 0.25627 -0.015386 -0.16633 -0.037859 -0.08615
2484 0.62966 0.45086 0.17901 0.076496 0.3877 0.24494 0.11422 -0.18687 -0.070237 -0.10496
2485 0.58852 0.46369 0.19022 0.087172 0.43713 0.25266 0.1826 -0.16604 -0.089703 -0.095593
2486 0.5563 0.47574 0.14488 0.080987 0.42435 0.22745 0.14049 -0.18224 -0.085966 -0.10102
2487 0.61433 0.41451 0.13347 0.09973 0.48569 0.23937 0.1368 -0.17722 -0.07226 -0.1086
2488 0.69608 0.45976 0.12382 0.099254 0.39656 0.22622 0.10822 -0.17581 -0.080764 -0.092279
2489 0.64614 0.49981 0.12269 0.11483 0.3572 0.42539 0.015469 -0.16259 -0.080102 -0.11921
2490 0.56869 0.43225 0.13011 0.11025 0.29283 0.50564 -0.024995 -0.16504 -0.089362 -0.080624
2491 0.46755 0.41971 0.15152 0.13309 0.26527 0.50305 -0.011113 -0.17439 -0.075873 -0.085089
2492 0.4048 0.40569 0.17726 0.182 0.25289 0.4 -0.026851 -0.15208 -0.078284 -0.11457
2493 0.30609 0.34268 0.22972 0.15136 0.19552 0.29475 -0.034152 -0.19612 -0.13442 -0.15276
2494 0.32797 0.29765 0.33857 0.18695 0.23161 0.27625 -0.015585 -0.18844 -0.12113 -0.10339
2495 0.30284 0.27136 0.39267 0.19189 0.22286 0.26266 -0.029513 -0.2126 -0.12349 -0.13112
2496 0.33164 0.26084 0.40118 0.1697 0.27537 0.23051 -0.045833 -0.19698 -0.11789 -0.092847
2497 0.33665 0.23088 0.42537 0.22663 0.43419 0.25751 -0.054576 -0.19069 -0.10902 -0.11839
2498 0.30785 0.19579 0.41434 0.19257 0.46653 0.23115 -0.051686 -0.21443 -0.13527 -0.11228
2499 0.62587 0.29344 0.42156 0.22282 0.46016 0.21623 -0.04311 -0.18712 -0.10416 -0.083389
2500 0.6963 0.4112 0.32181 0.23115 0.40192 0.22908 -0.060769 -0.2004 -0.13186 -0.088603
2501 0.62673 0.45155 0.25648 0.17658 0.31561 0.19028 -0.042678 -0.21531 -0.12686 -0.0981
2502 0.50922 0.44006 0.23164 0.18395 0.2856 0.1858 -0.017383 -0.1948 -0.10466 -0.071402
2503 0.4032 0.33785 0.20227 0.19229 0.25657 0.19145 0.041313 -0.17617 -0.082503 -0.081765
2504 0.35702 0.2703 0.18506 0.20353 0.2322 0.18907 0.19354 -0.17717 -0.12576 -0.10444
2505 0.30553 0.24678 0.15982 0.22592 0.2233 0.17833 0.2078 -0.20267 -0.13758 -0.12317
2506 0.29009 0.19643 0.16046 0.23831 0.21203 0.15977 0.22222 -0.20334 -0.13791 -0.1219
2507 0.25656 0.17147 0.13154 0.20883 0.20904 0.16043 0.15483 -0.20507 -0.17654 -0.17225
2508 0.30559 0.16669 0.15208 0.23165 0.20246 0.16864 0.096137 -0.19968 -0.14727 -0.081372
2509 0.29466 0.17077 0.16361 0.25573 0.22974 0.14128 0.025414 -0.19621 -0.15702 -0.138
2510 0.27862 0.17084 0.17426 0.22904 0.20007 0.14324 -0.0060949 -0.19678 -0.13079 -0.11467
2511 0.23698 0.1288 0.20798 0.24206 0.21156 0.13103 -0.0068692 -0.21326 -0.14465 -0.1252
2512 0.23176 0.16181 0.25877 0.24279 0.18014 0.11515 -0.002157 -0.21299 -0.15678 -0.14134
2513 0.22472 0.10772 0.31144 0.23247 0.17995 0.12848 0.028063 -0.21819 -0.16188 -0.09297
2514 0.21606 0.11478 0.35279 0.23325 0.19429 0.13411 0.052068 -0.23222 -0.15822 -0.1321
2515 0.21578 0.12403 0.3891 0.24527 0.16808 0.12495 0.16367 -0.20785 -0.18911 -0.15081
2516 0.22644 0.1073 0.36613 0.24673 0.16683 0.10883 0.23461 -0.20861 -0.165 -0.11733
2517 0.20492 0.090158 0.35632 0.22823 0.13598 0.069053 0.25487 -0.21604 -0.17308 -0.14854
2518 0.18778 0.048993 0.32677 0.26927 0.15098 0.081781 0.285 -0.22431 -0.21559 -0.14382
2519 0.1763 0.084478 0.27759 0.3143 0.16751 0.092088 0.22481 -0.2121 -0.15226 -0.10684
2520 0.17598 0.12132 0.24834 0.32854 0.14915 0.08672 0.18525 -0.20608 -0.16693 -0.10022
2521 0.15894 0.10485 0.20217 0.28927 0.13365 0.092145 0.15041 -0.20957 -0.16086 -0.078007
2522 0.14981 0.050877 0.17272 0.26228 0.11641 0.061868 0.084443 -0.22109 -0.16147 -0.11075
2523 0.12151 0.049888 0.15438 0.2249 0.10821 0.045019 0.068171 -0.24621 -0.20399 -0.14504
2524 0.13397 0.081273 0.16093 0.21486 0.12447 0.06224 0.05656 -0.20054 -0.15893 -0.1411
2525 0.14844 0.044585 0.15731 0.17535 0.099732 0.062184 0.067264 -0.22997 -0.21042 -0.16395
2526 0.1424 0.057119 0.23527 0.19422 0.10765 0.072715 0.090239 -0.21668 -0.17518 -0.11842
2527 0.12719 0.056745 0.29773 0.18759 0.11784 0.058142 0.28069 -0.21822 -0.18639 -0.11609
2528 0.13117 0.056232 0.36857 0.18468 0.12701 0.073822 0.34644 -0.22531 -0.19415 -0.12881
2529 0.10363 0.022604 0.37055 0.1748 0.096171 0.045993 0.33073 -0.21913 -0.17198 -0.13366
2530 0.070991 0.044419 0.38446 0.22277 0.097311 0.037517 0.30851 -0.23506 -0.20637 -0.13669
2531 0.091408 0.074533 0.40058 0.25578 0.067795 0.042794 0.3446 -0.21249 -0.16053 -0.071677
2532 0.071651 0.041086 0.35618 0.29436 0.066009 0.053924 0.2684 -0.23931 -0.20006 -0.15547
2533 0.076587 -0.0080368 0.33281 0.31725 0.074642 0.03689 0.24737 -0.24179 -0.183 -0.1568
2534 0.057379 0.021085 0.26803 0.30774 0.071916 0.022304 0.13831 -0.24615 -0.21978 -0.16752
2535 0.065171 -0.028716 0.2243 0.29424 0.080903 0.021087 0.1176 -0.24773 -0.20775 -0.1634
2536 0.056275 0.0020299 0.18307 0.27539 0.04381 0.010372 0.095791 -0.24706 -0.19669 -0.14763
2537 0.039922 -0.0020878 0.17458 0.22276 0.055968 0.0033146 0.074377 -0.24172 -0.18937 -0.16077
2538 0.032266 -0.049513 0.15939 0.19701 0.049763 0.002106 0.098734 -0.23821 -0.20557 -0.17215
2539 0.022365 -0.04488 0.15356 0.18215 0.070714 0.0074931 0.34544 -0.17584 -0.19931 -0.1608
2540 0.032493 -0.012647 0.15259 0.18345 0.057922 0.023864 0.39839 -0.078888 -0.14559 -0.12659
2541 0.022072 -0.048648 0.15018 0.15467 0.039401 0.00051278 0.38992 -0.022478 -0.17701 -0.15594
2542 0.01674 -0.030635 0.12899 0.14731 0.048817 -0.01056 0.37348 0.0025611 -0.18531 -0.14006
2543 0.012589 -0.037197 0.13605 0.14905 0.036124 0.0012277 0.34857 0.022405 -0.17667 -0.1503
2544 -0.014926 -0.043339 0.14233 0.14014 0.0066439 -0.011942 0.25226 -0.02232 -0.21449 -0.15743
2545 0.02868 -0.051355 0.16427 0.18593 0.057413 -0.0036245 0.22651 -0.015359 -0.2057 -0.1244
2546 -0.0055785 -0.064762 0.14831 0.22054 0.017048 0.010467 0.17222 -0.079109 -0.19271 -0.10572
2547 -0.0010506 -0.09185 0.17154 0.25528 0.022668 -0.017136 0.14508 -0.09156 -0.17683 -0.14375
2548 -0.031917 -0.10139 0.17294 0.24497 0.038445 -0.024561 0.14054 -0.12903 -0.19056 -0.17144
2549 -0.0044532 -0.05145 0.19266 0.24269 0.027612 -0.029126 0.14462 -0.12777 -0.18068 -0.12482
2550 0.0081924 -0.056433 0.18644 0.26451 0.023595 0.0014662 0.35957 -0.13295 -0.20189 -0.12517
2551 -0.026655 -0.066404 0.17598 0.24384 0.0091158 -0.025511 0.3981 -0.15334 -0.20282 -0.15688
2552 -0.045162 -0.11079 0.20784 0.2197 0.0015235 -0.028734 0.41389 -0.14487 -0.21115 -0.14509
2553 -0.014738 0.010308 0.27472 0.25645 0.03781 -0.021369 0.42753 -0.086661 -0.156 -0.0928
2554 -0.038852 -0.027326 0.26025 0.22008 0.0098616 -0.04317 0.34956 -0.067238 -0.23917 -0.17045
2555 -0.049659 -0.080635 0.29151 0.20755 -0.00038982 -0.044843 0.27722 0.054912 -0.22735 -0.16623
2556 -0.053638 -0.055366 0.22084 0.18718 0.0098078 -0.034102 0.21374 0.11608 -0.18121 -0.14192
2557 -0.048789 -0.060021 0.18928 0.19509 0.031414 -0.035654 0.19952 0.17675 -0.14295 -0.10814
2558 -0.060711 -0.064062 0.15528 0.19046 0.0014154 -0.025641 0.1769 0.16196 -0.14946 -0.12937
2559 -0.041424 -0.049486 0.14595 0.18717 0.0083271 -0.044424 0.16303 0.16768 -0.17168 -0.11388
2560 -0.063672 -0.044983 0.12371 0.18128 0.013375 -0.028123 0.18907 0.13455 -0.16523 -0.11447
2561 -0.076825 -0.059267 0.10882 0.17478 -0.0082622 -0.054257 0.16618 0.092893 -0.21332 -0.1311
2562 -0.064568 -0.062514 0.097886 0.15222 0.0016757 -0.071037 0.32263 0.10384 -0.17862 -0.11559
2563 -0.050211 -0.033374 0.11081 0.19714 0.018876 -0.046334 0.41987 0.22527 -0.16597 -0.10991
2564 -0.094154 -0.11122 0.087431 0.17227 -0.0082938 -0.054467 0.37907 0.21115 -0.16144 -0.13981
2565 -0.065635 -0.088372 0.09636 0.20715 0.0055163 -0.0588 0.42259 0.29432 -0.149 -0.049952
2566 -0.081242 -0.068355 0.089661 0.1999 0.0071622 -0.049037 0.32873 0.26961 -0.16856 -0.10388
2567 -0.099842 -0.11096 0.098235 0.17309 -0.017783 -0.078061 0.22573 0.23445 -0.18304 -0.13185
2568 -0.10471 -0.10931 0.084647 0.1826 -0.036482 -0.073278 0.20254 0.22599 -0.2128 -0.13089
2569 -0.074858 -0.061597 0.08465 0.19331 0.0093215 -0.053444 0.19182 0.25591 -0.16017 -0.098694
2570 -0.099608 -0.11518 0.068006 0.1577 -0.029879 -0.073606 0.1671 0.22877 -0.17032 -0.13219
2571 -0.11214 -0.074979 0.055344 0.13367 -0.050857 -0.086407 0.14675 0.24354 -0.19958 -0.10524
2572 -0.1214 -0.10645 0.060662 0.11986 -0.06721 -0.10169 0.13949 0.2536 -0.17421 -0.11529
2573 -0.12268 -0.11482 0.050068 0.1038 -0.061096 -0.082282 0.12839 0.33726 -0.18105 -0.11394
2574 -0.11966 -0.14505 0.036209 0.096953 -0.055566 -0.088166 0.1667 0.3084 -0.11475 -0.094344
2575 -0.12267 -0.13546 0.017266 0.077764 -0.081415 -0.099412 0.18786 0.29906 -0.15852 -0.10559
2576 -0.10804 -0.11464 0.019517 0.095755 -0.036318 -0.10436 0.32597 0.30122 -0.027122 -0.086671
2577 -0.12915 -0.15349 0.02416 0.085568 -0.044823 -0.090708 0.37389 0.28178 -0.037527 -0.083136
2578 -0.13463 -0.14839 -0.0021929 0.069586 -0.038369 -0.10771 0.31892 0.31572 -0.034606 -0.086722
2579 -0.098933 -0.14072 0.018123 0.11093 -0.031555 -0.091353 0.25354 0.35609 0.012955 -0.045805
2580 -0.1279 -0.090543 0.0039246 0.091178 -0.024052 -0.084406 0.20154 0.34437 -0.016285 -0.069583
2581 -0.15013 -0.12613 0.0028369 0.075871 -0.035561 -0.089729 0.15002 0.35708 -0.11128 -0.065545
2582 -0.11071 -0.0804 0.024494 0.085934 -0.01674 -0.066505 0.18963 0.36668 -0.11083 -0.07273
2583 -0.16893 -0.18768 -0.021148 0.050456 -0.036781 -0.092545 0.12123 0.31015 -0.12683 -0.080136
2584 -0.15151 -0.14677 -0.027663 0.038737 -0.084007 -0.11243 0.10741 0.3404 -0.16423 -0.099057
2585 -0.13402 -0.12115 -0.004285 0.057806 -0.0428 -0.091201 0.11785 0.33683 -0.11805 -0.067405
2586 -0.13355 -0.1353 -0.026005 0.050433 -0.057778 -0.11016 0.1162 0.40487 -0.098888 -0.045656
2587 -0.12512 -0.051475 -0.034784 0.041328 -0.051561 -0.10405 0.10816 0.42996 -0.10076 -0.027588
2588 -0.12551 -0.01526 -0.037651 0.024921 -0.071172 -0.1051 0.10156 0.40881 -0.093265 -0.063675
2589 -0.10063 -0.041018 -0.043156 0.030187 -0.073707 -0.12904 0.090304 0.36721 0.035859 -0.061212
2590 0.057265 -0.00016326 -0.039402 0.050371 -0.04174 -0.090705 0.10987 0.33352 0.07981 -0.040295
2591 0.11352 -0.09176 -0.052077 0.036629 -0.081675 -0.10446 0.079221 0.26615 0.063058 -0.075273
2592 0.13552 -0.050262 -0.047819 0.04487 -0.078713 -0.11274 0.079735 0.26327 0.13541 -0.013577
2593 0.0072171 -0.086011 -0.056206 0.040359 -0.065148 -0.1077 0.080536 0.23856 0.13345 -0.020706
2594 -0.060186 -0.088449 -0.035256 0.033103 -0.056631 -0.099476 0.066579 0.22234 0.12387 -0.044432
2595 -0.087265 -0.11525 -0.053573 0.018515 -0.081862 -0.1027 0.07255 0.19805 0.085133 -0.043387
2596 -0.0746 -0.12569 -0.051724 0.02265 -0.076 -0.12273 0.054843 0.21727 0.17588 -0.041266
2597 -0.1045 -0.12099 -0.063871 0.032501 -0.10362 -0.098975 0.061099 0.20832 0.19949 -0.039883
2598 -0.14141 -0.16206 -0.087467 -0.0071245 -0.10157 -0.12592 -0.0069082 0.2897 0.14389 0.039808
2599 -0.079655 -0.11246 -0.064029 0.02442 -0.059935 -0.11849 0.025083 0.36707 0.17631 0.13819
2600 -0.10199 -0.12163 -0.088544 0.01621 -0.053754 -0.13179 0.023225 0.39723 0.12326 0.13338
2601 -0.1138 -0.12828 -0.075596 -0.010065 -0.089246 -0.094372 0.044065 0.37769 0.080207 0.17366
2602 -0.11794 -0.1409 -0.089152 -0.0072923 -0.096137 -0.13634 0.018622 0.35463 0.069536 0.15744
2603 -0.11183 -0.12725 -0.089527 -0.0072039 -0.091679 -0.12448 0.0094656 0.33463 0.040856 0.12588
2604 -0.089509 -0.13771 -0.081549 0.001277 -0.10275 -0.09914 0.014385 0.33204 0.20704 0.14706
2605 0.079015 -0.11225 -0.089171 -0.0026149 -0.092095 -0.12942 0.0054586 0.29507 0.30822 0.090662
2606 0.16842 -0.12118 -0.096751 -0.024403 -0.10325 -0.1186 0.017648 0.26664 0.33263 0.079131
2607 0.19322 -0.095661 -0.096309 -0.010108 -0.093687 -0.12818 -0.017374 0.24435 0.28331 0.055777
2608 0.11726 -0.062063 -0.094104 0.00047552 -0.089654 -0.11591 0.0082757 0.22695 0.28675 0.042326
2609 -0.0032395 -0.062164 -0.10846 -0.024762 -0.088422 -0.14949 -0.010562 0.18924 0.26062 0.032924
2610 -0.016573 -0.01338 -0.085253 -0.010875 -0.0889 -0.11793 -0.0022966 0.21753 0.28357 0.054325
2611 -0.045644 -0.045915 -0.11688 -0.039024 -0.09315 -0.11876 -0.02975 0.18524 0.29659 0.038721
2612 -0.034323 0.060149 -0.087788 -0.0029599 -0.086105 -0.10456 -0.004328 0.18571 0.32244 0.049363
2613 -0.068899 -0.02091 -0.11828 -0.029441 -0.089653 -0.13886 -0.028582 0.14035 0.27271 0.0093527
2614 -0.07405 -0.047008 -0.11309 -0.03012 -0.083847 -0.12878 -0.050063 0.14549 0.2996 0.097941
2615 -0.064631 -0.098944 -0.13507 -0.024275 -0.084891 -0.13202 -0.042048 0.14637 0.3575 0.1442
2616 -0.066228 -0.08733 -0.11595 -0.029435 -0.085568 -0.13258 -0.054454 0.14449 0.38409 0.19286
2617 -0.073538 -0.095955 -0.12283 -0.020871 -0.082831 -0.13415 -0.030738 0.2236 0.43638 0.24305
2618 -0.076073 -0.1366 -0.11814 -0.031398 -0.083834 -0.11896 -0.013935 0.24585 0.50396 0.25685
2619 -0.11323 -0.1515 -0.13109 -0.063216 -0.11264 -0.15216 -0.063484 0.22671 0.45174 0.18091
2620 -0.096192 -0.07998 -0.14146 -0.063328 -0.11617 -0.15286 -0.068177 0.21459 0.40674 0.20237
2621 -0.085869 -0.084623 -0.13126 -0.030284 -0.094658 -0.13354 -0.039954 0.19186 0.47615 0.21583
2622 -0.11374 -0.094275 -0.14471 -0.049421 -0.12459 -0.12964 -0.065201 0.14247 0.47256 0.20055
2623 -0.11095 -0.11627 -0.14956 -0.039765 -0.10582 -0.14164 -0.069925 0.095947 0.43049 0.17379
2624 -0.09363 -0.11056 -0.1507 -0.037332 -0.12773 -0.14653 -0.087943 0.081236 0.48995 0.13247
2625 -0.10287 -0.10075 -0.13201 -0.021343 -0.10187 -0.13749 -0.059276 0.10603 0.4205 0.088122
2626 -0.091388 -0.040913 -0.15049 -0.024332 -0.089144 -0.14226 -0.056505 0.096743 0.4755 0.11422
2627 -0.080896 -0.027237 -0.14706 -0.018662 -0.075518 -0.1184 -0.050768 0.11137 0.3954 0.11524
2628 -0.14097 -0.065762 -0.1631 -0.024701 -0.089488 -0.13606 -0.067016 0.11925 0.29498 0.064461
2629 -0.097815 -0.073488 -0.12858 -0.011751 -0.063838 -0.11564 -0.05266 0.15286 0.4124 0.24434
2630 -0.084815 -0.066466 -0.11664 -0.024753 -0.065023 -0.1161 -0.039425 0.17076 0.4994 0.26925
2631 -0.12918 -0.057439 -0.1537 -0.046867 -0.10176 -0.12605 -0.087675 0.12871 0.47274 0.26607
2632 -0.11837 -0.043116 -0.16041 -0.038014 -0.11275 -0.12603 -0.07397 0.15253 0.42042 0.29509
2633 -0.10698 -0.067318 -0.16968 -0.051789 -0.10344 -0.13932 -0.092153 0.1595 0.38879 0.32102
2634 -0.12789 -0.013977 -0.14469 -0.060085 -0.1303 -0.14571 -0.094505 0.19006 0.32576 0.27232
2635 -0.12604 -0.044857 -0.14665 -0.048466 -0.10013 -0.13507 -0.081353 0.18123 0.31236 0.23866
2636 -0.11092 -0.011985 -0.1557 -0.044457 -0.084333 -0.1382 -0.080002 0.20552 0.32824 0.31116
2637 -0.11751 0.031964 -0.16603 -0.059981 -0.10284 -0.12114 -0.095484 0.15049 0.36253 0.24125
2638 -0.13999 0.093706 -0.16344 -0.059808 -0.10323 -0.12993 -0.084994 0.12089 0.28744 0.21551
2639 -0.11546 0.043946 -0.1618 -0.017464 -0.082333 -0.12953 -0.083393 0.14984 0.33931 0.24906
2640 -0.12128 0.045721 -0.1647 -0.036017 -0.061213 -0.14287 -0.098436 0.11491 0.3077 0.23572
2641 -0.13213 -0.027358 -0.1722 -0.037872 -0.061448 -0.13376 -0.10398 0.13894 0.31399 0.23265
2642 -0.13673 -0.054486 -0.18093 -0.055127 -0.082421 -0.14586 -0.11738 0.09153 0.27549 0.23887
2643 -0.13447 -0.000523 -0.17128 -0.046385 -0.092987 -0.14505 -0.086062 0.11108 0.29232 0.30335
2644 -0.15253 -0.031253 -0.1733 -0.062363 -0.090395 -0.13592 -0.1143 0.10384 0.321 0.28605
2645 -0.15857 -0.0081009 -0.17014 -0.07778 -0.077354 -0.13754 -0.091707 0.092947 0.30127 0.36045
2646 -0.14507 -0.013829 -0.16704 -0.082778 -0.11991 -0.13202 -0.083304 0.13965 0.30092 0.38692
2647 -0.15767 -0.025675 -0.1784 -0.075543 -0.1103 -0.14094 -0.093621 0.12937 0.30203 0.32142
2648 -0.16148 -0.0042437 -0.16868 -0.070167 -0.12451 -0.12662 -0.085816 0.12288 0.28525 0.38869
2649 -0.18367 0.036274 -0.18559 -0.086435 -0.11945 -0.1457 -0.1155 0.10313 0.27546 0.33623
2650 -0.17292 -0.026464 -0.18439 -0.083708 -0.11452 -0.11284 -0.098684 0.071797 0.26415 0.27758
2651 -0.18583 0.012904 -0.19796 -0.098946 -0.16073 -0.12932 -0.12857 0.068928 0.24411 0.2315
2652 -0.18494 0.044927 -0.19642 -0.092111 -0.13899 -0.067396 -0.12677 0.061799 0.22839 0.27348
2653 -0.16836 0.049381 -0.1902 -0.075857 -0.12925 -0.013336 -0.10079 0.12122 0.29097 0.24772
2654 -0.17592 -0.02252 -0.18159 -0.075646 -0.078926 0.012066 -0.12404 0.079601 0.24588 0.19246
2655 -0.16766 -0.028761 -0.18957 -0.052642 -0.069684 0.015661 -0.1008 0.068662 0.22764 0.22989
2656 -0.17081 -0.041675 -0.19064 -0.065573 -0.079579 -0.053964 -0.10241 0.058844 0.21357 0.25433
2657 -0.15964 0.0011514 -0.17431 -0.068647 -0.059019 -0.072323 -0.1052 0.08665 0.26825 0.33078
2658 -0.14888 0.032468 -0.18799 -0.080869 -0.084334 -0.082945 -0.11944 0.094555 0.27159 0.33481
2659 -0.14549 0.023441 -0.18128 -0.086044 -0.079987 -0.11551 -0.10867 0.072357 0.26608 0.40126
2660 -0.18619 -0.035393 -0.21314 -0.10492 -0.11443 -0.11853 -0.16561 0.024471 0.20024 0.31636
2661 -0.20712 -0.034014 -0.20521 -0.12209 -0.1274 -0.094267 -0.14212 0.028267 0.17735 0.23762
2662 -0.16547 -0.020871 -0.1761 -0.096974 -0.10501 -0.11132 -0.11322 0.026727 0.18366 0.25253
2663 -0.19083 -0.025085 -0.18022 -0.090205 -0.10454 -0.12046 -0.11095 0.044952 0.17048 0.24657
2664 -0.21008 -0.050596 -0.19654 -0.10687 -0.11052 -0.12479 -0.11296 0.017202 0.21517 0.19635
2665 -0.16398 -0.0024546 -0.18295 -0.09264 -0.11218 -0.10021 -0.1434 0.022405 0.16045 0.23016
2666 -0.19342 -0.017098 -0.20234 -0.10137 -0.14085 -0.1091 -0.11652 0.0019895 0.17355 0.20846
2667 -0.17751 -0.050497 -0.19387 -0.10936 -0.1216 0.00061287 -0.11253 0.013333 0.12085 0.17544
2668 -0.19782 0.034238 -0.1853 -0.083454 -0.085901 0.071903 -0.10663 0.018762 0.16015 0.18933
2669 -0.19423 0.0098928 -0.19656 -0.1174 -0.13184 0.082372 -0.12435 -0.015515 0.14421 0.14041
2670 -0.16991 0.023457 -0.17243 -0.094799 -0.10253 0.089514 -0.11193 0.013757 0.11689 0.19396
2671 -0.2097 -0.041551 -0.2111 -0.11566 -0.13798 -0.0040034 -0.1471 -0.028475 0.14365 0.1875
2672 -0.18979 0.0036473 -0.19226 -0.094961 -0.13533 -0.04776 -0.12051 -0.027595 0.14932 0.18016
2673 -0.18995 -0.039719 -0.17428 -0.11754 -0.13461 -0.055263 -0.1019 -0.033873 0.13877 0.17798
2674 -0.1878 -0.0059262 -0.19892 -0.11854 -0.12851 -0.078682 -0.13299 -0.038733 0.15145 0.22779
2675 -0.20389 -0.0080949 -0.20791 -0.12367 -0.13247 -0.099039 -0.1442 -0.047551 0.11896 0.25493
2676 -0.19479 0.013878 -0.20383 -0.13381 -0.13818 -0.090818 -0.13296 -0.059103 0.13912 0.23088
2677 -0.20896 -0.065194 -0.20315 -0.12257 -0.12013 -0.092248 -0.14023 -0.076105 0.10753 0.19086
2678 -0.20981 -0.025928 -0.21657 -0.13094 -0.11987 -0.08753 -0.15097 -0.07274 0.05336 0.13567
2679 -0.19088 -0.046542 -0.18121 -0.1182 -0.13362 -0.075108 -0.13865 -0.060104 0.092408 0.13209
2680 -0.21117 -0.023755 -0.19909 -0.11767 -0.11287 -0.055477 -0.11623 -0.062361 0.056192 0.095718
2681 -0.19834 -0.024482 -0.19884 -0.11575 -0.1268 0.068895 -0.12183 -0.074901 0.041371 0.14962
2682 -0.22372 -0.076466 -0.19771 -0.13785 -0.16077 0.12875 -0.14214 -0.097532 0.0218 0.058807
2683 -0.20636 -0.10281 -0.209 -0.13447 -0.16068 0.16325 -0.1399 -0.098103 -0.0084112 0.087745
2684 -0.20108 -0.061056 -0.18243 -0.1164 -0.10907 0.079748 -0.13927 -0.086863 0.064574 0.10911
2685 -0.20409 -0.084847 -0.19484 -0.13132 -0.1316 0.017165 -0.1232 -0.083443 0.020765 0.10366
2686 -0.22582 -0.095308 -0.21255 -0.1442 -0.16809 -0.033842 -0.1474 -0.1097 0.030966 0.096919
2687 -0.21105 -0.085839 -0.19422 -0.11759 -0.13685 -0.031457 -0.15069 -0.084496 0.065464 0.063057
2688 -0.21272 -0.12239 -0.22735 -0.16094 -0.15174 -0.051651 -0.1553 -0.13158 -0.019802 0.049896
2689 -0.2007 -0.084441 -0.19683 -0.13037 -0.14141 -0.024506 -0.12692 -0.099043 -0.0081297 0.093443
2690 -0.18978 -0.096869 -0.21394 -0.12516 -0.15406 0.0088818 -0.13772 -0.089832 -0.0061799 0.076784
2691 -0.21456 -0.12337 -0.20054 -0.14235 -0.1694 0.1556 -0.095224 -0.11144 0.0042622 0.090364
2692 -0.2055 -0.14582 -0.20256 -0.12167 -0.15086 0.20035 -0.11723 -0.11383 -0.028551 0.02496
2693 -0.21585 -0.17023 -0.21375 -0.12824 -0.1491 0.21121 -0.12742 -0.12474 -0.024233 0.029679
2694 -0.21199 -0.15916 -0.21133 -0.15833 -0.1738 0.21456 -0.13578 -0.12429 -0.051022 0.035958
2695 -0.20605 -0.091003 -0.20434 -0.123 -0.14391 0.23667 -0.11517 -0.10746 -0.026349 0.06676
2696 -0.22566 -0.096903 -0.20685 -0.13038 -0.14012 0.21748 -0.1258 -0.11369 -0.028021 0.0089569
2697 -0.19832 -0.1413 -0.20407 -0.13364 -0.15278 0.095545 -0.12124 -0.13458 -0.0037876 0.024624
2698 -0.19436 -0.096701 -0.18384 -0.1208 -0.12422 0.072366 -0.099154 -0.10713 -0.042305 0.075769
2699 -0.19643 -0.091904 -0.18709 -0.13888 -0.14267 0.036915 -0.099209 -0.11112 -0.026434 0.033435
2700 -0.2205 -0.12054 -0.22002 -0.14848 -0.16267 0.036797 -0.12109 -0.1515 -0.069588 -0.013738
2701 -0.20628 -0.10135 -0.20465 -0.14382 -0.16786 0.05717 -0.14383 -0.14095 -0.060563 -0.019208
2702 -0.1909 -0.092784 -0.1942 -0.13926 -0.16476 0.12522 -0.1369 -0.12033 -0.036392 -0.0094199
2703 -0.22433 -0.12966 -0.19229 -0.15477 -0.15343 0.18459 -0.15151 -0.16269 -0.10108 0.010952
2704 -0.21257 -0.15121 -0.16959 -0.15065 -0.13305 0.21849 -0.138 -0.15808 -0.088075 -0.027146
2705 -0.21985 -0.14112 -0.14628 -0.12624 -0.14508 0.22373 -0.12289 -0.14422 -0.051924 0.0061229
2706 -0.19899 -0.13008 -0.13799 -0.12236 -0.14271 0.20976 -0.12037 -0.14392 -0.03971 0.013285
2707 -0.21957 -0.12639 -0.13824 -0.12914 -0.14703 0.13421 -0.12418 -0.16582 -0.075085 -0.005061
2708 -0.20852 -0.15588 -0.11812 -0.13191 -0.14556 0.095291 -0.11851 -0.15941 -0.076691 -0.06924
2709 -0.21145 -0.14402 -0.11517 -0.14117 -0.14546 0.065529 -0.11198 -0.15045 -0.10756 -0.055993
2710 -0.19337 -0.095385 -0.079757 -0.099016 -0.14408 0.10336 -0.086023 -0.13367 -0.042743 -0.0041722
2711 0.047356 -0.08536 -0.054284 -0.068913 -0.14559 0.14172 -0.096416 -0.14599 -0.065263 -0.024787
2712 0.10913 -0.10286 -0.087381 -0.080508 -0.14537 0.21977 -0.11161 -0.18448 -0.093992 -0.025697
2713 0.093468 -0.11978 -0.070601 -0.06931 -0.1504 0.31907 -0.10139 -0.1826 -0.10235 -0.046125
2714 0.08049 -0.14863 -0.10418 -0.093006 -0.20072 0.26897 -0.13902 -0.18672 -0.12917 -0.078525
2715 0.0064785 -0.13086 -0.10653 -0.067002 -0.16209 0.26546 -0.1356 -0.18538 -0.11653 -0.098284
2716 -0.062962 -0.11682 -0.093667 -0.046609 -0.14979 0.2046 -0.12675 -0.15445 -0.10527 -0.016877
2717 -0.1262 -0.15428 -0.13215 -0.085308 -0.15642 0.11494 -0.14315 -0.20539 -0.14907 -0.077587
2718 -0.12162 -0.14415 -0.11748 -0.075236 -0.13317 0.11865 -0.12012 -0.17355 -0.10048 -0.074068
2719 -0.12459 -0.10961 -0.12974 -0.11951 -0.16929 0.095994 -0.13465 -0.19791 -0.13278 -0.043814
2720 -0.1306 -0.12618 -0.10441 -0.091607 -0.1477 0.13355 -0.11122 -0.1604 -0.09561 -0.024212
2721 -0.14515 -0.16196 -0.11111 -0.11025 -0.16664 0.0993 -0.12882 -0.17506 -0.12364 -0.073626
2722 -0.12086 -0.10528 -0.094963 -0.10129 -0.13761 0.2044 -0.11044 -0.15582 -0.075435 -0.039358
2723 -0.15001 -0.12537 -0.047003 -0.10638 -0.15887 0.27316 -0.11913 -0.19153 -0.12912 -0.081419
2724 -0.14205 -0.10385 -0.02836 -0.12031 -0.18403 0.31505 -0.11964 -0.19965 -0.16675 -0.036025
2725 -0.12008 -0.11972 0.055495 -0.06798 -0.15176 0.34984 -0.12623 -0.17979 -0.14979 -0.060744
2726 -0.12463 -0.16848 0.060062 -0.10452 -0.17286 0.2674 -0.13322 -0.20071 -0.14576 -0.069601
2727 0.12602 -0.11643 0.089924 -0.073033 -0.15938 0.20043 -0.14447 -0.17889 -0.12247 -0.073007
2728 0.2448 -0.13147 0.090979 -0.086787 -0.16041 0.17223 -0.12904 -0.18446 -0.1485 -0.04745
2729 0.21659 -0.117 0.096574 -0.10158 -0.17112 0.13777 -0.12174 -0.22341 -0.16576 -0.077136
2730 0.207 -0.096161 0.10332 -0.032589 -0.1285 0.15741 -0.11159 -0.18354 -0.11889 -0.04698
2731 0.060307 -0.11858 0.069093 -0.0092755 -0.15962 0.10693 -0.1295 -0.18207 -0.13762 -0.09211
2732 -0.036041 -0.1515 0.050907 0.0034826 -0.14218 0.13179 -0.11185 -0.20034 -0.14683 -0.073638
2733 -0.052505 -0.13103 0.018491 0.010841 -0.13291 0.10927 -0.13282 -0.18849 -0.15747 -0.089768
2734 -0.08122 -0.15561 -0.013771 -0.014042 -0.15795 0.090697 -0.13696 -0.21984 -0.16717 -0.10497
2735 -0.067781 -0.14108 -0.033866 -0.013839 -0.17723 0.10667 -0.14473 -0.20028 -0.15589 -0.09402
2736 -0.070678 -0.1578 -0.032661 -0.036347 -0.16845 0.10586 -0.13792 -0.20926 -0.17223 -0.077399
2737 -0.046322 -0.1035 -0.020065 -0.0050501 -0.14496 0.11292 -0.12396 -0.19308 -0.16511 -0.026932
2738 -0.061249 -0.1772 0.023209 -0.0034392 -0.11694 0.13208 -0.119 -0.20809 -0.188 -0.083225
2739 0.17975 -0.10235 0.15192 0.0046878 -0.06043 0.08819 -0.11687 -0.2175 -0.20945 -0.087963
2740 0.31568 0.010572 0.2045 -0.021887 0.032911 0.085302 -0.1206 -0.21813 -0.16182 -0.10698
2741 0.36889 0.063168 0.28035 0.0064648 0.014244 0.096642 -0.098458 -0.18465 -0.12021 -0.10645
2742 0.35033 0.071078 0.2661 0.0089888 0.040027 0.069987 -0.10994 -0.21079 -0.19799 -0.14032
2743 0.29086 0.086899 0.28421 0.0062864 0.04601 0.090773 -0.085492 -0.19716 -0.14871 -0.050412
2744 0.15597 0.085003 0.26379 0.022834 -0.043437 0.068339 -0.097621 -0.20904 -0.18037 -0.099663
2745 0.060463 -0.020459 0.22023 -0.00048776 -0.086011 0.037795 -0.11926 -0.22273 -0.1789 -0.12012
2746 0.036624 -0.074775 0.2261 0.032938 -0.097389 0.050614 -0.099883 -0.20311 -0.19706 -0.11291
2747 0.022427 -0.053263 0.18378 0.044177 -0.092265 0.080439 -0.080059 -0.22353 -0.17733 -0.094558
2748 0.0037935 -0.096733 0.12055 0.041742 -0.092436 0.050191 -0.08374 -0.22958 -0.17907 -0.11719
2749 0.010325 -0.07074 0.10494 0.037579 -0.099876 0.045056 -0.076112 -0.21802 -0.20264 -0.11664
2750 0.011929 -0.066882 0.10075 0.065452 -0.099508 0.03179 -0.015104 -0.19422 -0.15391 -0.063137
2751 -0.0057555 -0.10546 0.070735 0.029055 -0.097555 0.048956 0.10913 -0.23616 -0.19747 -0.12205
2752 -0.0088386 -0.07124 0.079684 0.054471 -0.055154 0.046303 0.18538 -0.20468 -0.16865 -0.12638
2753 -0.0069319 -0.1073 0.075072 0.026095 0.10602 0.0079543 0.13263 -0.23292 -0.21406 -0.11729
2754 0.0077627 -0.10081 0.097842 0.057034 0.10816 0.026968 0.12316 -0.2135 -0.18937 -0.15804
2755 -0.021949 -0.06778 0.14384 0.053559 0.15817 0.0041949 0.031063 -0.2236 -0.19674 -0.12753
2756 -0.025881 -0.10851 0.19237 0.062874 0.15076 0.040593 -0.0010173 -0.21147 -0.19427 -0.099538
2757 -0.012287 -0.071409 0.22622 0.079896 0.10929 0.04185 -0.0027012 -0.20766 -0.1561 -0.085746
2758 -0.0021017 -0.08525 0.28817 0.088704 0.11123 0.035352 -0.019594 -0.1897 -0.16073 -0.099368
2759 -0.023556 -0.077141 0.3176 0.084791 0.14602 0.020062 -0.043442 -0.22132 -0.17719 -0.14748
2760 -0.05953 -0.13408 0.30805 0.078945 0.23309 -0.02064 -0.078192 -0.24379 -0.17901 -0.13704
2761 -0.052191 -0.10817 0.34721 0.11402 0.22373 0.021253 -0.071369 -0.22323 -0.16739 -0.14105
2762 -0.04795 -0.10615 0.34645 0.14818 0.2227 0.0084288 -0.074051 -0.22117 -0.2041 -0.11545
2763 -0.08356 -0.14285 0.31107 0.12209 0.16757 -0.04883 -0.084786 -0.2618 -0.21307 -0.17415
2764 -0.023753 -0.13197 0.33231 0.1772 0.18961 -0.0083702 -0.00010327 -0.23151 -0.20498 -0.10573
2765 -0.064356 -0.10927 0.32432 0.12211 0.18225 0.00010783 0.091006 -0.24047 -0.19439 -0.11806
2766 -0.060661 -0.11646 0.26557 0.10777 0.18958 -0.022656 0.19636 -0.23592 -0.21284 -0.15391
2767 -0.063872 -0.093424 0.21335 0.096405 0.22315 0.0026049 0.27881 -0.23521 -0.19783 -0.18904
2768 -0.069331 -0.10634 0.20072 0.098928 0.33963 0.0083368 0.24287 -0.2119 -0.21761 -0.13811
2769 -0.078575 -0.12817 0.1669 0.068417 0.34509 -0.023313 0.16882 -0.22507 -0.18837 -0.12862
2770 -0.083806 -0.013281 0.17081 0.072987 0.31578 -0.032682 0.086871 -0.20214 -0.19997 -0.13182
2771 -0.079687 0.033305 0.15321 0.047575 0.21687 -0.038674 0.037063 -0.23675 -0.21372 -0.13118
2772 -0.047438 0.1103 0.15858 0.070253 0.23165 -0.0037395 0.018894 -0.19649 -0.14921 -0.13441
2773 -0.090843 0.085194 0.21501 0.079232 0.22732 -0.017777 0.040066 -0.20799 -0.19548 -0.12541
2774 -0.077916 0.068383 0.25822 0.08078 0.27681 -0.041547 -0.0093198 -0.22637 -0.21431 -0.16449
2775 -0.089223 0.1434 0.29946 0.096816 0.34466 -0.028762 0.008308 -0.21817 -0.22988 -0.16321
2776 -0.10239 0.096691 0.34494 0.11809 0.3958 -0.071668 -0.027518 -0.20578 -0.20971 -0.17632
2777 -0.095427 0.067972 0.40811 0.18068 0.41739 -0.049117 0.01988 -0.16648 -0.20683 -0.12767
2778 -0.086278 0.10268 0.40288 0.18258 0.35371 -0.04175 0.049931 -0.11533 -0.18541 -0.099102
2779 -0.10937 0.058581 0.39596 0.20238 0.33032 -0.047305 0.13122 -0.0088923 -0.1774 -0.13325
2780 -0.12121 0.13546 0.33937 0.16825 0.24483 -0.058032 0.20187 -0.018147 -0.23064 -0.16816
2781 -0.050948 0.17875 0.34996 0.16931 0.27021 -0.061555 0.27087 0.034581 -0.1636 -0.093248
2782 0.18561 0.24898 0.30896 0.13092 0.30753 -0.041972 0.28317 0.0342 -0.1544 -0.11343
2783 0.29712 0.16788 0.25821 0.097492 0.33523 -0.045377 0.2529 -0.0080905 -0.20123 -0.13796
2784 0.27721 0.16903 0.20451 0.076602 0.43887 -0.048971 0.19128 -0.061154 -0.22704 -0.13439
2785 0.26519 0.16809 0.19133 0.072028 0.42459 -0.087298 0.13363 -0.075133 -0.17018 -0.13627
2786 0.14025 0.22446 0.16835 0.051051 0.38121 -0.084415 0.10758 -0.12456 -0.16558 -0.15382
2787 0.044542 0.2164 0.16191 0.04526 0.34973 -0.061486 0.098023 -0.1524 -0.19489 -0.15289
2788 -0.026694 0.17649 0.14291 0.033755 0.2812 -0.082672 0.098435 -0.1521 -0.16606 -0.13258
2789 0.0082092 0.2146 0.18049 0.058138 0.25777 -0.0632 0.19003 -0.13509 -0.19601 -0.14622
2790 -0.012384 0.22464 0.19365 0.049861 0.23391 -0.073347 0.32112 -0.15775 -0.20444 -0.14719
2791 0.029023 0.25685 0.22902 0.061272 0.23394 -0.058418 0.37466 -0.13133 -0.18576 -0.14112
2792 0.10402 0.2934 0.24288 0.057777 0.20889 -0.08792 0.33943 -0.15012 -0.2492 -0.15701
2793 0.2647 0.31564 0.23528 0.05268 0.22138 -0.060462 0.33075 -0.13787 -0.18816 -0.10607
2794 0.31723 0.27793 0.26898 0.04976 0.20696 -0.069512 0.35131 -0.16185 -0.20342 -0.14813
2795 0.26197 0.26989 0.28609 0.071947 0.35758 -0.084742 0.32799 -0.1249 -0.21677 -0.15342
2796 0.3702 0.31605 0.33083 0.084275 0.40263 -0.08507 0.29846 -0.046519 -0.17594 -0.12339
2797 0.21153 0.2696 0.37636 0.10569 0.43892 -0.093626 0.28087 0.022307 -0.17624 -0.12624
2798 0.11517 0.3263 0.36446 0.11889 0.40469 -0.067384 0.22877 0.14091 -0.055606 -0.096701
2799 0.075713 0.28829 0.31886 0.07812 0.30381 0.0017085 0.22119 0.12292 -0.044418 -0.12227
2800 0.10483 0.36612 0.28432 0.10317 0.26727 0.081907 0.24101 0.17016 0.0057592 -0.10206
2801 0.17557 0.34175 0.24707 0.092463 0.23288 0.11888 0.44525 0.15081 -0.046552 -0.13721
2802 0.36603 0.27689 0.21339 0.072186 0.21144 0.083824 0.45843 0.10581 -0.12539 -0.16472
2803 0.41464 0.37436 0.15537 0.02621 0.18883 0.0019195 0.42696 0.075849 -0.12661 -0.15051
2804 0.48908 0.37948 0.1586 0.037061 0.20811 -0.011961 0.39488 0.065421 -0.16836 -0.1505
2805 0.4079 0.36231 0.17175 0.045625 0.218 -0.03036 0.44909 0.079278 -0.12309 -0.1356
2806 0.24155 0.37082 0.14096 0.009297 0.18383 -0.049636 0.44862 0.012505 -0.14407 -0.15098
2807 0.16765 0.32888 0.13808 0.0089097 0.1849 -0.052549 0.41876 -0.012643 -0.13867 -0.16666
2808 0.12499 0.28441 0.12061 -0.0083339 0.1597 -0.089324 0.38761 0.019998 -0.18809 -0.17372
2809 0.11437 0.39351 0.15551 0.017854 0.20639 -0.0564 0.42281 0.10769 -0.13247 -0.12463
2810 0.13643 0.35047 0.16819 0.046767 0.16641 -0.08007 0.45213 0.23309 -0.15115 -0.16813
2811 0.21816 0.33644 0.19652 0.063562 0.15008 -0.056981 0.47084 0.29469 -0.11502 -0.16641
2812 0.45554 0.34131 0.18019 0.086241 0.17248 -0.036954 0.47392 0.31772 -0.1012 -0.11155
2813 0.51594 0.3912 0.19316 0.12933 0.21769 0.078155 0.51064 0.30164 -0.0886 -0.14725
2814 0.58236 0.39916 0.18062 0.10186 0.16629 0.12079 0.49111 0.23172 -0.0081858 -0.15359
2815 0.43182 0.38581 0.2196 0.12445 0.19502 0.11461 0.49262 0.2331 0.029792 -0.15246
2816 0.28173 0.35067 0.21908 0.1213 0.14646 0.046662 0.47842 0.22019 0.024762 -0.13446
2817 0.23606 0.33366 0.18054 0.10786 0.14031 -0.0084596 0.40892 0.1806 0.024664 -0.12976
2818 0.15004 0.28631 0.15553 0.088751 0.1035 -0.024607 0.48051 0.14668 0.025874 -0.12678
2819 0.17091 0.24727 0.11984 0.074169 0.1312 -0.023187 0.50599 0.12794 -0.049385 -0.1534
2820 0.19624 0.32458 0.12446 0.095757 0.15787 -0.029078 0.46512 0.24453 -0.033514 -0.061605
2821 0.15255 0.20195 0.10578 0.076285 0.14363 -0.027864 0.40562 0.32269 -0.10383 -0.12953
2822 0.34169 0.21636 0.092842 0.088959 0.12275 -0.040265 0.39244 0.44114 -0.034021 -0.058022
2823 0.50829 0.15484 0.070263 0.087528 0.11898 -0.018959 0.2912 0.38548 -0.072496 -0.11947
2824 0.44438 0.19078 0.079892 0.092395 0.10887 0.042815 0.32115 0.37932 -0.11475 -0.12897
2825 0.41507 0.24909 0.081488 0.10132 0.12196 0.13843 0.41466 0.35763 -0.071366 -0.073891
2826 0.29714 0.14732 0.081169 0.095614 0.10607 0.19396 0.51633 0.33527 -0.071467 -0.1001
2827 0.18803 0.15533 0.040755 0.087627 0.091253 0.11988 0.47336 0.29436 -0.071274 -0.10445
2828 0.18595 0.2167 0.062177 0.095139 0.084486 0.061668 0.45958 0.35557 0.10104 -0.089737
2829 0.18414 0.21436 0.028643 0.087611 0.081065 -0.0014668 0.36345 0.37323 0.1384 -0.090218
2830 0.15106 0.2111 0.047296 0.067719 0.0581 -0.0075465 0.32234 0.46852 0.14836 -0.074636
2831 0.13699 0.19854 0.044307 0.058665 0.041396 -0.018323 0.30509 0.43511 0.12585 -0.1477
2832 0.13112 0.20309 0.040594 0.080269 0.065066 -0.0028645 0.27587 0.42126 0.19335 -0.045282
2833 0.13025 0.14544 0.024778 0.082011 0.071779 -0.0079505 0.26768 0.35251 0.012244 -0.10234
2834 0.13642 0.15651 0.033948 0.10747 0.071917 0.052555 0.26576 0.34383 0.01522 -0.096349
2835 0.12457 0.11711 0.01941 0.12258 0.052727 0.11749 0.35608 0.3116 -0.04929 -0.11697
2836 0.30031 0.13761 0.026669 0.094621 0.048035 0.15889 0.43453 0.26822 -0.034758 -0.09154
2837 0.47272 0.18231 0.018118 0.08582 0.045301 0.12989 0.41326 0.25452 -0.014817 -0.07015
2838 0.48999 0.1721 0.019436 0.082208 0.034581 0.083318 0.35799 0.2155 -0.0251 -0.11399
2839 0.50978 0.16679 0.0017076 0.063534 0.019255 0.043309 0.30376 0.20459 0.019166 -0.082386
2840 0.45248 0.2232 -0.020498 0.051641 0.038602 -0.00017166 0.26154 0.22209 0.12165 -0.057038
2841 0.35059 0.20035 -0.036882 0.036109 0.044534 -0.027203 0.20684 0.2122 0.14298 -0.078762
2842 0.27508 0.16792 -0.03009 0.026824 0.024282 -0.017167 0.22812 0.21955 0.21203 -0.04228
2843 0.1922 0.11736 -0.042713 0.024027 0.030333 -0.028685 0.22622 0.17892 0.17312 -0.064321
2844 0.18267 0.14812 -0.025679 0.047726 0.020864 0.0071386 0.24171 0.20903 0.17155 -0.033907
2845 0.1503 0.091257 -0.052137 0.034642 -0.01086 0.0054986 0.2108 0.19054 0.16705 -0.045882
2846 0.16873 0.078353 -0.039667 0.036646 0.0099614 0.11059 0.19756 0.17626 0.13365 -0.069894
2847 0.13461 0.083587 -0.040305 0.041508 -0.0051749 0.19142 0.2248 0.20311 0.11719 -0.027576
2848 0.15887 0.11874 -0.040778 0.05275 0.022457 0.22418 0.20947 0.21646 0.072364 -0.021364
2849 0.14412 0.069205 -0.044694 0.026017 0.010794 0.11268 0.16272 0.16613 0.03659 -0.050774
2850 0.12018 0.042587 -0.067642 0.023254 -0.0039633 0.035517 0.16552 0.16761 0.0090813 -0.079686
2851 0.12817 0.0013748 -0.064592 0.032834 0.0091217 0.034231 0.1302 0.17092 0.075592 -0.03494
2852 0.1256 0.073434 -0.052603 0.027965 -0.010555 0.0053384 0.15092 0.16405 0.19144 -0.055539
2853 0.097183 -0.048408 -0.078977 0.017451 0.0088721 0.011499 0.13225 0.13734 0.21748 -0.061654
2854 0.080881 0.015424 -0.068458 0.012228 -0.028293 0.009126 0.13869 0.14126 0.22245 -0.097104
2855 0.09912 0.024166 -0.089404 0.028286 0.001711 0.0054537 0.10714 0.13727 0.22336 -0.067828
2856 0.1062 -0.014699 -0.064577 0.025216 -0.013447 -0.0046484 0.087693 0.14921 0.18845 -0.057089
2857 0.059807 -0.015617 -0.086144 0.027859 -0.036297 -0.030377 0.10981 0.12679 0.19332 -0.070913
2858 0.066529 -0.045371 -0.10905 0.0030972 -0.046615 -0.027638 0.099069 0.12845 0.14626 -0.087184
2859 0.049058 -0.015045 -0.096093 -0.00029166 -0.0092223 -0.015379 0.077514 0.089875 0.12789 -0.079618
2860 0.04789 -0.015321 -0.096833 0.0074265 -0.017256 -0.038603 0.078759 0.078583 0.12374 -0.048578
2861 0.034289 0.011535 -0.10263 0.0030041 -0.038653 -0.020052 0.070892 0.09115 0.13769 -0.054575
2862 0.034562 0.0089229 -0.10573 0.014137 -0.025211 -0.019994 0.057661 0.096834 0.23404 -0.032621
2863 0.05033 -0.0096835 -0.091994 0.011335 -0.033418 -0.011215 0.066569 0.08507 0.25221 -0.057998
2864 0.027424 -0.018501 -0.10486 0.018385 -0.043062 -0.0034763 0.066719 0.091438 0.28589 0.0062042
2865 -0.014854 -0.073471 -0.12677 -0.01229 -0.075893 -0.0096557 0.047419 0.037525 0.16462 -0.063664
2866 0.028345 -0.033509 -0.11521 0.023626 -0.021657 -0.0038731 0.057607 0.056509 0.22465 -0.022546
2867 -0.022439 -0.056748 -0.11002 0.0011834 -0.060854 -0.010653 0.03747 0.058134 0.12282 -0.026986
2868 0.015885 -0.019399 -0.11906 0.013212 -0.053968 -0.020601 0.032633 0.056379 0.13145 0.025057
2869 0.0027633 -0.043276 -0.11837 -0.0051187 -0.075138 -0.020024 0.036916 0.033599 0.091946 0.0095719
2870 -0.026327 -0.079444 -0.13034 -0.036971 -0.073828 -0.054902 0.026521 0.014137 0.061469 -0.0067513
2871 -0.010383 -0.087872 -0.12214 -0.023112 -0.056898 -0.024941 0.045191 0.027867 0.10907 0.050466
2872 -0.046061 -0.096414 -0.1366 -0.04922 -0.080532 -0.038848 0.022048 0.0046105 0.10353 0.059262
2873 -0.037998 -0.020019 -0.15232 -0.045549 -0.06937 -0.041048 0.026192 0.0058258 0.069237 -0.0081388
2874 -0.011711 -0.058928 -0.12411 -0.027997 -0.056443 -0.033475 0.039464 0.025567 0.082941 -0.013823
2875 -0.03876 -0.13997 -0.14007 -0.031489 -0.077182 -0.060049 -0.0085935 0.0027624 0.056229 -0.047926
2876 -0.033431 -0.045055 -0.13782 -0.057935 -0.065814 -0.057282 0.012049 -0.015285 0.043564 -0.050854
2877 -0.041184 -0.10242 -0.14481 -0.037821 -0.078877 -0.050521 -0.0085973 -0.036957 0.049132 -0.069447
2878 -0.041106 -0.032974 -0.12996 -0.053467 -0.067409 -0.037488 0.012478 0.0023199 0.029289 -0.038927
2879 -0.060797 -0.10928 -0.14306 -0.053657 -0.10571 -0.056088 0.0057498 -0.030968 0.014463 -0.049472
2880 -0.04673 -0.075101 -0.14509 -0.053294 -0.10557 -0.063284 0.021899 -0.023812 0.0090153 -0.035161
2881 -0.060911 -0.10332 -0.15394 -0.045104 -0.066669 -0.041938 0.0030777 -0.041716 -0.018404 -0.059705
2882 -0.10349 -0.15776 -0.14594 -0.051931 -0.084803 -0.069619 -0.021209 -0.064026 -0.043692 -0.063663
2883 -0.070168 -0.08146 -0.15369 -0.05588 -0.11125 -0.07654 -0.029079 -0.064543 2.9036e-06 -0.052752
2884 -0.055669 -0.093416 -0.14218 -0.031525 -0.055321 -0.050956 0.013116 -0.043385 0.018232 -0.006747
2885 -0.076445 -0.12454 -0.15084 -0.057634 -0.079958 -0.072373 -0.05325 -0.0524 -0.013949 0.044225
2886 -0.093289 -0.090855 -0.15109 -0.057378 -0.10795 -0.069635 -0.010532 -0.068378 0.023007 0.069195
2887 -0.087557 -0.12603 -0.17544 -0.078353 -0.080713 -0.08511 -0.043843 -0.096764 -0.012203 0.096012
2888 -0.094616 -0.10553 -0.15435 -0.068252 -0.091764 -0.081359 -0.052285 -0.066138 0.031746 0.10069
2889 -0.077876 -0.065414 -0.16622 -0.066337 -0.088752 -0.089362 -0.05489 -0.063032 0.029688 0.12959
2890 -0.14107 -0.12052 -0.18389 -0.099565 -0.13726 -0.084827 -0.057535 -0.10802 -0.0095406 0.099559
2891 -0.13319 -0.12534 -0.16677 -0.082656 -0.089653 -0.091881 -0.060876 -0.098743 0.021693 0.05285
2892 -0.11945 -0.17551 -0.17206 -0.09837 -0.11259 -0.092757 -0.035109 -0.093449 -0.05945 -0.0039696
2893 -0.12037 -0.10301 -0.16837 -0.080209 -0.10925 -0.10129 -0.083875 -0.10826 -0.016881 0.020089
2894 -0.14258 -0.14982 -0.16685 -0.10292 -0.12678 -0.090278 -0.07651 -0.11705 -0.04757 -0.034199
2895 -0.14552 -0.15801 -0.20083 -0.09974 -0.14923 -0.10912 -0.095248 -0.13351 -0.095289 -0.048423
2896 -0.14511 -0.10821 -0.18477 -0.09962 -0.11911 -0.071429 -0.08483 -0.10601 -0.040757 -0.022435
2897 -0.10935 -0.11209 -0.17469 -0.077274 -0.099633 -0.09421 -0.073051 -0.10255 -0.023369 -0.019565
2898 -0.13527 -0.15385 -0.17207 -0.088632 -0.093843 -0.065285 -0.082124 -0.12453 -0.053998 -0.051592
2899 -0.13898 -0.14492 -0.17949 -0.086184 -0.12842 -0.086621 -0.073989 -0.085448 -0.073557 0.0092379
2900 -0.16365 -0.16894 -0.18943 -0.10799 -0.10956 -0.10339 -0.097856 -0.14203 -0.051354 0.044976
2901 -0.13345 -0.1611 -0.1628 -0.091272 -0.11974 -0.07146 -0.084805 -0.089646 -0.0032728 0.15061
2902 -0.15192 -0.12796 -0.18547 -0.11113 -0.13011 -0.10368 -0.11792 -0.10706 -0.037491 0.12711
2903 -0.12907 -0.13238 -0.1688 -0.093551 -0.12669 -0.098731 -0.096696 -0.12088 -0.024715 0.13969
2904 -0.1527 -0.10771 -0.16854 -0.0865 -0.11998 -0.083386 -0.094631 -0.10782 0.01671 0.18364
2905 -0.16539 -0.1581 -0.18586 -0.10711 -0.11744 -0.086284 -0.068549 -0.15055 -0.0046897 0.14464
2906 -0.1307 -0.17786 -0.19222 -0.096014 -0.12997 -0.085188 -0.11788 -0.14008 -0.011553 0.15588
2907 -0.15965 -0.1787 -0.20821 -0.12958 -0.11395 -0.11869 -0.10696 -0.17256 -0.017922 0.081376
2908 -0.14935 -0.15703 -0.20444 -0.11598 -0.12823 -0.098128 -0.1083 -0.14257 -0.057756 0.10249
2909 -0.16913 -0.15533 -0.19231 -0.11922 -0.14752 -0.10921 -0.086076 -0.15217 -0.065749 0.041161
2910 -0.16427 -0.14771 -0.19422 -0.12035 -0.13967 -0.090018 -0.10078 -0.16241 -0.05465 0.014228
2911 -0.18371 -0.14973 -0.20735 -0.12546 -0.1464 -0.12559 -0.13247 -0.1684 -0.083752 0.059177
2912 -0.17259 -0.17085 -0.2032 -0.12637 -0.15903 -0.097426 -0.08158 -0.17839 -0.073203 0.065524
2913 -0.1642 -0.1376 -0.20788 -0.10056 -0.11594 -0.097596 -0.10927 -0.13564 -0.075613 0.069571
2914 -0.17322 -0.18388 -0.18389 -0.12025 -0.13781 -0.099931 -0.099899 -0.15501 -0.063875 0.039376
2915 -0.19968 -0.20182 -0.20594 -0.12649 -0.13643 -0.1229 -0.13049 -0.17828 -0.14124 0.054825
2916 -0.1954 -0.14132 -0.21091 -0.12596 -0.14088 -0.13374 -0.11682 -0.17134 -0.077924 0.12508
2917 -0.20435 -0.15314 -0.21645 -0.14434 -0.17343 -0.13046 -0.13686 -0.1947 -0.082134 0.11323
2918 -0.20176 -0.16211 -0.21025 -0.11555 -0.1705 -0.13185 -0.11936 -0.17873 -0.089352 0.086034
2919 -0.20193 -0.1373 -0.19976 -0.11223 -0.13618 -0.11373 -0.11401 -0.1467 -0.02232 0.2226
2920 -0.1958 -0.17232 -0.20215 -0.1177 -0.13844 -0.13379 -0.11493 -0.15435 -0.040869 0.16688
2921 -0.17981 -0.17353 -0.19733 -0.12787 -0.14651 -0.11849 -0.14938 -0.16563 -0.017006 0.18111
2922 -0.19831 -0.16711 -0.21493 -0.12395 -0.15023 -0.12502 -0.13569 -0.17551 -0.065924 0.15464
2923 -0.20597 -0.18725 -0.21499 -0.13303 -0.13211 -0.13193 -0.1189 -0.18351 -0.082568 0.08257
2924 -0.19072 -0.1829 -0.20558 -0.14483 -0.16848 -0.12698 -0.12986 -0.18034 -0.11035 0.10285
2925 -0.21077 -0.1682 -0.2309 -0.1493 -0.14765 -0.15912 -0.15404 -0.21409 -0.14731 0.070313
2926 -0.21167 -0.23599 -0.21862 -0.12634 -0.16739 -0.14843 -0.14273 -0.2072 -0.14564 0.068262
2927 -0.19959 -0.16177 -0.21212 -0.11011 -0.14408 -0.1584 -0.11891 -0.19451 -0.083631 0.057907
2928 -0.20656 -0.17043 -0.18951 -0.10581 -0.13809 -0.13102 -0.087517 -0.19284 -0.13575 0.056341
2929 -0.17891 -0.21843 -0.18689 -0.096455 -0.1327 -0.10883 -0.126 -0.16843 -0.11802 0.10424
2930 -0.20951 -0.1883 -0.21156 -0.11223 -0.15742 -0.12282 -0.14311 -0.19435 -0.12783 0.040652
2931 -0.18579 -0.16472 -0.21421 -0.10172 -0.11247 -0.11199 -0.14154 -0.17836 -0.098568 0.095209
2932 -0.21037 -0.16758 -0.21771 -0.10553 -0.16311 -0.1432 -0.15911 -0.20658 -0.098148 0.11904
2933 -0.20482 -0.16238 -0.20915 -0.11452 -0.15388 -0.14405 -0.14846 -0.18965 -0.077349 0.1343
2934 -0.18448 -0.15647 -0.19404 -0.10747 -0.13189 -0.12459 -0.1322 -0.17616 -0.020571 0.18185
2935 -0.20351 -0.17866 -0.21272 -0.13339 -0.14917 -0.15114 -0.16479 -0.18217 -0.071207 0.17404
2936 -0.2029 -0.20055 -0.19056 -0.12109 -0.14324 -0.1144 -0.14524 -0.18596 -0.077687 0.1631
2937 -0.24383 -0.18167 -0.23207 -0.13935 -0.1471 -0.16249 -0.16365 -0.22956 -0.10087 0.12265
2938 -0.20893 -0.16157 -0.21578 -0.11642 -0.13723 -0.13267 -0.152 -0.1779 -0.093042 0.11146
2939 -0.20967 -0.15984 -0.22376 -0.12783 -0.136 -0.13526 -0.14977 -0.1902 -0.10651 0.07766
2940 -0.24521 -0.19302 -0.21279 -0.11736 -0.16276 -0.16845 -0.15344 -0.22542 -0.12749 0.049027
2941 -0.20365 -0.15147 -0.2102 -0.11706 -0.12254 -0.15019 -0.17059 -0.20083 -0.098772 0.045529
2942 -0.23421 -0.17793 -0.22076 -0.12456 -0.16193 -0.1581 -0.1819 -0.20549 -0.12484 0.090436
2943 -0.23781 -0.21074 -0.21067 -0.12841 -0.15899 -0.14415 -0.1365 -0.21777 -0.14592 0.086158
2944 -0.2097 -0.21319 -0.2092 -0.1231 -0.13623 -0.14297 -0.1435 -0.18912 -0.1181 0.091746
2945 -0.21286 -0.1726 -0.21347 -0.13525 -0.15655 -0.1542 -0.15888 -0.21469 -0.099319 0.055497
2946 -0.21153 -0.14161 -0.20403 -0.13402 -0.17208 -0.13876 -0.17874 -0.19772 -0.093929 0.09917
2947 -0.23434 -0.17739 -0.20825 -0.14048 -0.14773 -0.16056 -0.1594 -0.21403 -0.094284 0.1055
2948 -0.24606 -0.17393 -0.2272 -0.14884 -0.18196 -0.16552 -0.17625 -0.23286 -0.11008 0.1076
2949 -0.25079 -0.22383 -0.22299 -0.14721 -0.17311 -0.15633 -0.17937 -0.23751 -0.11016 0.093549
2950 -0.24215 -0.16178 -0.22952 -0.12707 -0.17239 -0.17113 -0.16951 -0.22263 -0.091372 0.14636
2951 -0.23746 -0.18331 -0.217 -0.097964 -0.12432 -0.16865 -0.17024 -0.20973 -0.049462 0.15314
2952 -0.25473 -0.20373 -0.19833 -0.077452 -0.15263 -0.15122 -0.1626 -0.21588 -0.11426 0.069902
2953 -0.22482 -0.19699 -0.2083 -0.067075 -0.15612 -0.14381 -0.1748 -0.22112 -0.096754 0.046104
2954 -0.24382 -0.23813 -0.20741 -0.051941 -0.14806 -0.15294 -0.17497 -0.23704 -0.11587 0.043762
2955 -0.23757 -0.19463 -0.17353 -0.032671 -0.15453 -0.16518 -0.17045 -0.20401 -0.10275 0.06399
2956 -0.23927 -0.22833 -0.1482 -0.035281 -0.15576 -0.17533 -0.19686 -0.20979 -0.10271 0.030677
2957 -0.24544 -0.1482 -0.12459 -0.037131 -0.13069 -0.14674 -0.15196 -0.20929 -0.078891 0.040075
2958 -0.23905 -0.18129 -0.11655 -0.055164 -0.16858 -0.16353 -0.16479 -0.21959 -0.12994 0.057816
2959 -0.22767 -0.16648 -0.085201 -0.065413 -0.13917 -0.13626 -0.14107 -0.22335 -0.10229 0.056167
2960 -0.25265 -0.18354 -0.10043 -0.098703 -0.17406 -0.1679 -0.18308 -0.22751 -0.11982 0.042605
2961 -0.2496 -0.22556 -0.090482 -0.11063 -0.18198 -0.18548 -0.18931 -0.22166 -0.093311 0.045687
2962 -0.23932 -0.17913 -0.095438 -0.10381 -0.15081 -0.17448 -0.18192 -0.24507 -0.13867 0.045178
2963 -0.24164 -0.16868 -0.11751 -0.10668 -0.15122 -0.15697 -0.1829 -0.23441 -0.07331 0.043903
2964 -0.23563 -0.17804 -0.14121 -0.10945 -0.16464 -0.17401 -0.16905 -0.21127 -0.096401 0.050047
2965 -0.25404 -0.20566 -0.15729 -0.098491 -0.17891 -0.16055 -0.17083 -0.24074 -0.073014 0.045667
2966 -0.23022 -0.16973 -0.13972 -0.078246 -0.15409 -0.15931 -0.18059 -0.20473 -0.05417 0.026219
2967 -0.24794 -0.20854 -0.15962 -0.11118 -0.1625 -0.16592 -0.17023 -0.21045 -0.061063 0.038415
2968 -0.22655 -0.17239 -0.1403 -0.070513 -0.15849 -0.1528 -0.1652 -0.20194 -0.077051 0.042165
2969 -0.24219 -0.20892 -0.15383 -0.049554 -0.17012 -0.15476 -0.17844 -0.22915 -0.093094 -0.014749
2970 -0.26093 -0.1905 -0.16043 -0.0045023 -0.15619 -0.17024 -0.17568 -0.23857 -0.093707 0.015259
2971 -0.25317 -0.16985 -0.16299 -0.011072 -0.18544 -0.14344 -0.17411 -0.22231 -0.07024 0.060055
2972 -0.26729 -0.1753 -0.16981 -0.013285 -0.16406 -0.058349 -0.17699 -0.24845 -0.10125 0.0024505
2973 -0.24862 -0.20673 -0.14214 0.006533 -0.17179 0.024192 -0.16326 -0.21809 -0.10754 0.0059051
2974 -0.23104 -0.1509 -0.10757 0.016795 -0.14294 0.023257 -0.13621 -0.22156 -0.042085 0.015357
2975 -0.26069 -0.22363 -0.10365 -0.019194 -0.17713 -0.037888 -0.17208 -0.24855 -0.066331 -0.0015894
2976 -0.24584 -0.20118 -0.055665 -0.00029426 -0.16144 -0.098574 -0.17222 -0.23901 -0.05225 -0.032747
2977 -0.25971 -0.18065 -0.069491 -0.038636 -0.1835 -0.13173 -0.17663 -0.26313 -0.059194 -0.051715
2978 -0.23615 -0.19943 -0.026662 -0.041514 -0.15729 -0.090734 -0.14204 -0.21473 -0.033929 -0.013997
2979 -0.2677 -0.19656 -0.051418 -0.059189 -0.16752 -0.11335 -0.17702 -0.25212 -0.049159 -0.050131
2980 -0.24434 -0.17272 -0.055824 -0.053483 -0.15123 -0.14142 -0.18681 -0.22027 -0.032643 -0.02921
2981 -0.27529 -0.17738 -0.067333 -0.075871 -0.17663 -0.14562 -0.21477 -0.24284 -0.02597 -0.00018747
2982 -0.27689 -0.20031 -0.084756 -0.056301 -0.18579 -0.11253 -0.18582 -0.24329 -0.0027216 -0.035412
2983 -0.25701 -0.21036 -0.1135 -0.058426 -0.18546 -0.14347 -0.19891 -0.23679 -0.044842 -0.029148
2984 -0.25036 -0.18136 -0.10523 -0.065547 -0.15845 -0.14284 -0.18921 -0.23333 -0.058635 -0.018956
2985 -0.2678 -0.20216 -0.1159 -0.038493 -0.17542 -0.11378 -0.20025 -0.23958 -0.099985 -0.027678
2986 -0.25173 -0.20037 -0.09784 -0.031572 -0.15935 -0.054816 -0.18499 -0.23056 -0.10277 -0.048482
2987 -0.27235 -0.23205 -0.11452 0.020438 -0.17265 0.0031006 -0.21071 -0.23315 -0.10969 -0.045122
2988 -0.25777 -0.18471 -0.10539 0.051874 -0.18073 0.078582 -0.16797 -0.25301 -0.051638 -0.041126
2989 -0.26226 -0.18863 -0.11299 0.063832 -0.1528 0.057084 -0.17263 -0.23726 -0.074188 -0.065773
2990 -0.27255 -0.18717 -0.10061 0.04503 -0.17656 -0.018134 -0.23136 -0.24947 -0.028854 -0.085402
2991 -0.22327 -0.11327 -0.039675 0.096226 -0.11224 -0.035469 -0.1462 -0.20525 0.10029 -0.024372
2992 -0.25726 -0.041859 -0.029141 0.064167 -0.14333 -0.070836 -0.19582 -0.21047 0.051102 -0.045634
2993 -0.26151 -0.093686 -0.022119 0.030342 -0.16659 -0.09152 -0.18219 -0.21592 0.046484 -0.053781
2994 -0.24527 -0.030785 -0.016475 0.033773 -0.13928 -0.081084 -0.16469 -0.193 0.093371 -0.023659
2995 -0.27805 -0.027223 -0.0064082 0.0057307 -0.14686 -0.08012 -0.18801 -0.1189 0.0010119 -0.060665
2996 -0.26268 -0.006475 -0.032424 0.0083256 -0.17299 -0.083737 -0.20394 -0.0098931 -0.028509 -0.068468
2997 -0.25172 -0.047962 -0.045187 -0.0042322 -0.17929 -0.090886 -0.1919 0.069877 -0.072751 -0.088845
2998 -0.22268 -0.079139 -0.029168 0.011551 -0.13818 -0.050178 -0.16122 0.13766 7.6803e-05 -0.033514
2999 -0.29657 -0.14754 -0.092134 -0.0082267 -0.18658 -0.0016214 -0.20133 0.09491 -0.061827 -0.10812
3000 -0.27246 -0.12831 -0.095911 0.001328 -0.17095 0.11063 -0.18986 0.10536 -0.043184 -0.06267
3001 -0.31231 -0.16888 -0.11862 -0.035849 -0.19353 0.085006 -0.17917 0.024406 -0.1372 -0.10388
3002 -0.25045 -0.12958 -0.076849 0.0065286 -0.16834 0.10387 -0.15746 0.025408 -0.064094 -0.0679
3003 -0.25826 -0.14658 -0.090857 0.042506 -0.15841 0.0014863 -0.16549 -0.026792 0.042833 -0.070057
3004 -0.25634 -0.12572 -0.10311 0.060842 -0.17698 -0.034688 -0.18117 -0.096963 0.035804 -0.11132
3005 -0.27395 -0.15384 -0.11909 0.049512 -0.18434 -0.065144 -0.20919 -0.1231 0.020257 -0.086884
3006 -0.26714 -0.075538 -0.075923 0.079217 -0.1602 -0.050405 -0.1932 -0.12658 0.072919 -0.078239
3007 -0.25623 -0.083112 -0.055128 0.10024 -0.14904 -0.027816 -0.20214 -0.13458 -0.02178 -0.12765
3008 -0.25397 -0.093444 2.3129e-05 0.10785 -0.13013 -0.014144 -0.15584 -0.11805 -0.019508 -0.044534
3009 -0.26839 -0.026239 0.0072133 0.077424 -0.16556 -0.042606 -0.19452 -0.13465 -0.050392 -0.090103
3010 -0.27961 -0.0066934 0.034627 0.068474 -0.18953 -0.056973 -0.18635 -0.1642 -0.11134 -0.12443
3011 -0.24504 0.042679 0.10057 0.064234 -0.1533 -0.039803 -0.19542 -0.15681 -0.075153 -0.12618
3012 -0.20317 0.054175 0.09727 0.062715 -0.14747 -0.049775 -0.15823 -0.15339 -0.10097 -0.14792
3013 0.019307 0.062261 0.10379 0.065578 -0.17835 -0.023345 -0.16422 -0.13887 -0.087014 -0.11034
3014 0.042945 0.11523 0.072394 0.052 -0.1598 -0.053312 -0.208 -0.16018 -0.072012 -0.068563
3015 0.051584 0.059863 0.033929 0.04559 -0.18462 -0.057872 -0.21029 -0.14552 -0.06843 -0.11191
3016 0.025328 0.10302 -0.0031945 0.038156 -0.15894 -0.050981 -0.19344 -0.13714 -0.11257 -0.1079
3017 -0.1154 0.08451 -0.058101 0.026326 -0.17514 0.045638 -0.19446 -0.056312 0.016849 -0.11292
3018 -0.1616 0.03422 -0.065744 0.030615 -0.18624 0.11097 -0.21744 0.045737 0.085896 -0.11521
3019 -0.17747 -0.092627 -0.050271 0.063264 -0.18766 0.13746 -0.1878 0.11534 0.089314 -0.10881
3020 -0.20001 -0.094483 -0.064107 0.071503 -0.17801 0.12866 -0.19254 0.12011 -0.015197 -0.14019
3021 -0.1958 -0.064242 -0.053539 0.096058 -0.17559 0.055758 -0.16606 0.19395 0.021331 -0.070551
3022 -0.17601 -0.020933 -0.052053 0.090286 -0.14017 -0.0050804 -0.17025 0.2115 -0.0049192 -0.11471
3023 -0.21754 -0.035856 -0.057213 0.070073 -0.17386 -0.031952 -0.20188 0.16348 -0.062104 -0.14068
3024 -0.20624 -0.012503 -0.047829 0.042242 -0.17166 -0.039182 -0.18778 0.16857 -0.070924 -0.14044
3025 -0.20532 0.052646 -0.037532 0.033797 -0.18348 -0.038083 -0.19107 0.17835 -0.018043 -0.10618
3026 -0.20599 0.016021 0.0019317 0.036638 -0.1437 -0.048746 -0.18134 0.18478 -0.090482 -0.12726
3027 -0.20546 0.022196 0.024288 0.032835 -0.18287 -0.054466 -0.18356 0.21401 -0.042512 -0.11334
3028 -0.20534 -0.027199 0.040665 0.037323 -0.16872 -0.043475 -0.19519 0.27221 -0.048958 -0.15861
3029 -0.18928 -0.0073711 0.070586 0.037951 -0.17243 -0.028595 -0.19103 0.28357 -0.046441 -0.12327
3030 -0.21292 0.012157 0.091938 0.024711 -0.15333 -0.049238 -0.21249 0.27794 -0.075262 -0.094261
3031 -0.21667 -0.052276 0.090692 0.0092779 -0.16816 -0.063046 -0.18847 0.24825 -0.058572 -0.12983
3032 -0.19673 -0.0006956 0.12318 0.026164 -0.15394 -0.062251 -0.20844 0.23565 0.052233 -0.086676
3033 -0.20384 -0.04052 0.15107 0.050599 -0.18395 -0.067159 -0.17865 0.27429 0.062113 -0.1455
3034 -0.218 0.026857 0.15284 0.055416 -0.1431 -0.054358 -0.18837 0.32913 0.1169 -0.106
3035 -0.21372 0.089109 0.18128 0.073109 -0.16129 -0.065793 -0.18182 0.36214 0.11165 -0.090274
3036 -0.17641 0.10964 0.20839 0.12335 -0.14154 -0.047186 -0.17052 0.38963 -0.0069582 -0.11915
3037 -0.19892 0.10052 0.20188 0.11132 -0.17736 -0.059553 -0.16603 0.35256 -0.028283 -0.14514
3038 -0.21392 0.13456 0.19867 0.10908 -0.13098 -0.049476 -0.16583 0.38319 -0.027239 -0.089715
3039 -0.23105 0.1195 0.14832 0.055551 -0.16746 -0.079032 -0.18526 0.35207 -0.059284 -0.137
3040 -0.23885 -0.012141 0.080672 0.033131 -0.17688 -0.08752 -0.18226 0.33053 -0.11197 -0.15609
3041 -0.22363 0.036206 0.073561 0.016956 -0.17819 -0.056183 -0.16318 0.40337 -0.026125 -0.065272
3042 -0.21928 -0.039521 0.044847 0.014675 -0.15877 -0.058787 -0.16977 0.38291 -0.066585 -0.1096
3043 -0.22442 -0.0050842 0.027394 0.0075669 -0.163 -0.0694 -0.17077 0.38881 -0.074076 -0.13191
3044 -0.2475 -0.11078 0.027554 -0.0058143 -0.16656 -0.082127 -0.18524 0.38137 -0.064232 -0.12692
3045 -0.20475 -0.019695 0.037172 -0.0030926 -0.095184 -0.085483 -0.14813 0.41285 0.078007 -0.16661
3046 -0.23036 -0.0279 0.030464 0.0090614 0.0068168 -0.080311 -0.13339 0.43909 0.075551 -0.14383
3047 -0.23835 -0.023716 0.015643 0.0046589 0.062707 -0.084412 -0.15699 0.40014 0.10294 -0.1077
3048 -0.2219 0.078769 0.0096648 -0.013133 0.067217 -0.11242 -0.18161 0.41735 0.086809 -0.1331
3049 -0.23347 0.13632 0.05302 0.016697 0.08645 -0.084058 -0.1471 0.41349 0.085893 -0.14086
3050 -0.20443 0.093665 0.10694 0.035899 0.070672 -0.059816 -0.1139 0.44042 0.079116 -0.13391
3051 -0.22405 0.11101 0.12206 -0.0072414 0.091296 -0.10618 -0.17276 0.41853 0.033894 -0.15173
3052 -0.23327 0.12045 0.1689 0.0029732 0.058324 -0.093635 -0.13189 0.38111 -0.032932 -0.13699
3053 -0.22964 0.15221 0.2091 0.0098894 0.057854 -0.072306 -0.14089 0.39692 -0.027968 -0.14333
3054 -0.21846 0.096264 0.213 -0.013475 0.0083236 -0.10925 -0.14676 0.36048 -0.027946 -0.11555
3055 -0.24039 0.09116 0.23027 -0.015988 -0.01255 -0.10738 -0.16158 0.30282 -0.025181 -0.16882
3056 -0.22271 0.11367 0.23009 0.015816 -0.027565 -0.090618 -0.16035 0.32916 -0.017881 -0.12549
3057 -0.23052 0.080878 0.2178 -0.011635 -0.057531 -0.13838 -0.15984 0.2894 -0.035699 -0.12297
3058 -0.23237 0.082714 0.2302 0.033447 -0.01363 -0.096598 -0.15205 0.29703 0.08906 -0.098371
3059 -0.22021 0.032364 0.17459 0.035056 0.017478 -0.10809 -0.12882 0.29311 0.14925 -0.059471
3060 -0.22471 0.0026797 0.15634 0.005039 0.15124 -0.10751 -0.1167 0.27567 0.076799 -0.14522
3061 -0.23211 -0.063883 0.096755 -0.0061661 0.23483 -0.12169 -0.13935 0.25981 0.07855 -0.14896
3062 -0.22214 -0.054944 0.10059 -0.0053913 0.25933 -0.14274 -0.14716 0.28321 0.078842 -0.078608
3063 -0.24522 -0.067259 0.067484 -0.029808 0.21162 -0.13499 -0.16664 0.21105 0.039787 -0.15021
3064 -0.2508 -0.061846 0.095443 0.0038917 0.22256 -0.12207 -0.11724 0.25904 0.033474 -0.13934
3065 -0.25565 0.026645 0.060263 -0.036003 0.20675 -0.13626 -0.16983 0.21668 -0.005664 -0.14534
3066 -0.2166 0.14164 0.089355 -0.0095622 0.26512 -0.12157 -0.12141 0.25678 0.021877 -0.11284
3067 -0.24914 0.099665 0.068592 -0.027448 0.24497 -0.14943 -0.14039 0.21751 -0.011585 -0.12693
3068 -0.087991 0.16741 0.1045 -0.012598 0.23645 -0.108 -0.14109 0.24657 -0.012587 -0.16174
3069 0.054457 0.19619 0.10789 -0.0097644 0.21891 -0.098628 -0.14364 0.24373 -0.011443 -0.13817
3070 0.11727 0.16304 0.12908 -0.023863 0.33599 -0.1097 -0.13974 0.23974 0.013414 -0.15057
3071 0.050632 0.064842 0.1695 -0.022797 0.29738 -0.12281 -0.14413 0.17555 -0.054851 -0.18828
3072 0.00022265 0.16513 0.17667 -0.021681 0.30521 -0.13363 -0.1407 0.1873 -0.018252 -0.15618
3073 -0.086173 0.16973 0.22582 -0.019471 0.26476 -0.11998 -0.14029 0.23169 -0.003154 -0.10599
3074 -0.12973 0.16314 0.22794 -0.033493 0.27812 -0.11599 -0.13746 0.1836 -0.043009 -0.17328
3075 -0.18314 0.056786 0.22057 -0.028092 0.29123 -0.13294 -0.14615 0.14216 -0.073102 -0.17557
3076 -0.18498 0.064874 0.1973 0.0034255 0.32811 -0.11437 -0.15066 0.14569 -0.075798 -0.17464
3077 -0.11509 0.056341 0.1637 0.0082136 0.30813 -0.13955 -0.13339 0.16377 -0.028272 -0.11631
3078 0.094792 0.069369 0.13677 0.026412 0.32265 -0.11708 -0.14287 0.15985 -0.031985 -0.11736
3079 0.18871 0.010675 0.12162 0.02746 0.30543 -0.10939 -0.12769 0.17151 -0.053962 -0.14639
3080 0.1267 0.055743 0.075603 -0.0096824 0.31268 -0.093072 -0.14312 0.12553 -0.067315 -0.13137
3081 0.11495 0.040323 0.078648 -0.0050191 0.35466 -0.12244 -0.12645 0.13171 -0.064273 -0.16103
3082 0.051369 0.034628 0.077743 -0.025645 0.36625 -0.13048 -0.13275 0.12975 -0.081877 -0.11939
3083 -0.01503 0.13561 0.04078 -0.050843 0.27996 -0.14491 -0.1533 0.076163 -0.072186 -0.18898
3084 -0.020308 0.13142 0.052254 -0.051844 0.28456 -0.12812 -0.13759 0.047264 -0.09584 -0.17797
3085 0.081829 0.1496 0.074291 -0.033974 0.34606 -0.15547 -0.13455 0.051939 -0.1343 -0.17966
3086 0.26265 0.18788 0.086813 -0.021169 0.34829 -0.12708 -0.11487 0.059972 -0.083401 -0.13188
3087 0.32148 0.20232 0.10918 0.015614 0.33793 -0.13515 0.003022 0.088542 -0.094489 -0.16136
3088 0.27401 0.21472 0.15066 0.013983 0.30822 -0.13718 0.017664 0.072499 -0.12456 -0.15355
3089 0.18898 0.16399 0.16179 0.0093143 0.30105 -0.14433 0.041171 0.057041 -0.10036 -0.14741
3090 0.096363 0.16077 0.19546 0.0012224 0.38984 -0.13546 0.066744 0.044236 -0.12357 -0.15932
3091 0.09943 0.096796 0.26109 0.014443 0.40154 -0.12002 0.04184 0.021748 -0.10486 -0.16837
3092 0.10014 0.087044 0.2797 0.018295 0.38053 -0.13989 -0.024628 0.039304 -0.12797 -0.16784
3093 0.17596 0.043113 0.22343 0.0045667 0.36397 -0.15406 -0.12379 0.0083618 -0.18169 -0.16473
3094 0.38231 0.15636 0.18451 0.0025662 0.31164 -0.13489 -0.10692 0.033852 -0.13497 -0.14404
3095 0.46483 0.26939 0.183 0.014442 0.29376 -0.11616 -0.074195 0.034442 -0.13636 -0.14919
3096 0.32977 0.21403 0.10949 -0.00053646 0.26509 -0.1443 -0.068826 0.0078019 -0.17676 -0.15233
3097 0.24394 0.23572 0.089107 -0.0095773 0.25941 -0.15627 -0.11453 0.0048779 -0.16549 -0.15291
3098 0.18575 0.19552 0.062935 -0.031415 0.22225 -0.1514 -0.11504 -0.0012715 -0.17613 -0.1533
3099 0.17813 0.23683 0.069389 -0.02623 0.21374 -0.12827 -0.085707 0.023329 -0.10119 -0.13296
3100 0.18012 0.20743 0.032271 -0.049647 0.19911 -0.16111 -0.1122 -0.018306 -0.16828 -0.17226
3101 0.40303 0.27039 0.047049 -0.036267 0.23218 -0.14456 -0.11514 -0.023287 -0.13731 -0.1661
3102 0.46349 0.22047 0.050173 -0.045277 0.19972 -0.16157 -0.10081 -0.024403 -0.12668 -0.15558
3103 0.38447 0.19613 0.065285 -0.025654 0.2694 -0.14132 -0.087705 -0.0077533 -0.14357 -0.16098
3104 0.23118 0.13458 0.045286 -0.029824 0.28913 -0.17106 -0.10014 -0.066522 -0.1654 -0.17556
3105 0.17884 0.16431 0.06598 -0.0026573 0.28763 -0.16136 -0.096602 -0.041001 -0.14157 -0.15363
3106 0.1256 0.090794 0.083412 -0.021458 0.21814 -0.13746 -0.090275 -0.022694 -0.15083 -0.15167
3107 0.11081 0.066264 0.08568 -0.026307 0.20761 -0.17985 -0.09549 -0.060449 -0.19216 -0.18876
3108 0.10915 0.032823 0.10993 -0.025863 0.18834 -0.1481 -0.12826 -0.041889 -0.12309 -0.13513
3109 0.32085 0.063902 0.10981 -0.040309 0.18181 -0.16297 -0.11269 -0.08583 -0.18364 -0.18304
3110 0.44079 0.067759 0.21164 -0.010649 0.19799 -0.16663 -0.11169 -0.064808 -0.18209 -0.19106
3111 0.38248 0.059169 0.21459 -0.017248 0.17348 -0.15423 -0.089721 -0.061362 -0.20965 -0.19903
3112 0.28326 0.063726 0.23655 0.010598 0.1974 -0.13157 -0.018806 -0.068143 -0.19682 -0.1534
3113 0.1234 0.028747 0.14059 -0.033355 0.16086 -0.16439 0.068566 -0.082203 -0.23226 -0.16868
3114 0.16147 0.15809 0.11195 -0.0086601 0.15709 -0.1521 0.11195 -0.071164 -0.13119 -0.1765
3115 0.12861 0.15891 0.061051 -0.039655 0.12834 -0.16469 0.088425 -0.094606 -0.18917 -0.19869
3116 0.13688 0.16853 0.033081 -0.039195 0.15288 -0.19392 0.067882 -0.086156 -0.21798 -0.18323
3117 0.11345 0.17351 0.027302 -0.069983 0.1264 -0.16816 0.032899 -0.083395 -0.18795 -0.18536
3118 0.10463 -0.0010989 0.0303 -0.072462 0.13764 -0.17877 -0.07534 -0.098496 -0.19551 -0.1474
3119 0.11809 0.03566 0.02104 -0.084351 0.10206 -0.16267 -0.058921 -0.093568 -0.24528 -0.16172
3120 0.13202 0.025079 0.026998 -0.041891 0.14708 -0.16598 -0.087472 -0.068968 -0.15836 -0.19712
3121 0.057674 -0.0050689 0.014471 -0.080943 0.085142 -0.16272 -0.09034 -0.1017 -0.19362 -0.18328
3122 0.09896 -0.0050315 0.017148 -0.055223 0.1061 -0.16286 -0.10481 -0.10374 -0.21678 -0.16527
3123 0.084451 -0.0074363 0.0087037 -0.082336 0.088224 -0.16237 -0.077322 -0.12087 -0.23858 -0.18661
3124 0.090732 -0.011628 0.010703 -0.076727 0.083615 -0.17296 -0.099882 -0.11502 -0.21518 -0.14841
3125 0.056063 -0.05335 -0.0079766 -0.077816 0.10275 -0.17007 -0.1242 -0.11853 -0.22742 -0.18914
3126 0.048193 -0.034468 -0.0017648 -0.067393 0.077228 -0.20761 -0.11 -0.11024 -0.23364 -0.18599
3127 0.056006 -0.01873 -0.00058582 -0.075937 0.098828 -0.20307 -0.099188 -0.13205 -0.21308 -0.16845
3128 0.044828 -0.039971 -0.0028699 -0.064277 0.062117 -0.17252 -0.089845 -0.11524 -0.21712 -0.19873
3129 0.016328 -0.099348 0.0030719 -0.057477 0.080077 -0.16015 -0.091639 -0.1482 -0.24565 -0.18395
3130 0.031509 -0.041729 0.0056885 -0.044834 0.0674 -0.15046 -0.095214 -0.12678 -0.20483 -0.15095
3131 0.028233 -0.086296 -0.0017783 -0.067233 0.051523 -0.17527 -0.11272 -0.16505 -0.21583 -0.1706
3132 0.0043487 -0.054467 0.012134 -0.030372 0.082458 -0.17351 -0.12037 -0.12779 -0.23968 -0.16999
3133 -0.012379 -0.078052 -0.024185 -0.056149 0.036915 -0.18993 -0.12931 -0.16212 -0.24379 -0.24201
3134 0.028669 -0.018023 0.0082243 -0.037381 0.06072 -0.1653 -0.086287 -0.12338 -0.18398 -0.14882
3135 -0.015709 -0.09257 -0.019394 -0.073985 0.033646 -0.17106 -0.1146 -0.16041 -0.23635 -0.18746
3136 -0.05993 -0.074615 -0.040851 -0.10404 -0.013316 -0.20309 -0.12846 -0.18743 -0.24976 -0.22016
3137 -0.038184 -0.089189 -0.041305 -0.10889 0.033751 -0.19204 -0.13926 -0.17439 -0.28144 -0.24369
3138 -0.047949 -0.092401 -0.07534 -0.087828 -0.0020006 -0.19349 -0.1277 -0.18192 -0.26758 -0.18276
3139 -0.015457 -0.10849 -0.071858 -0.08671 0.0066017 -0.17036 -0.089472 -0.15696 -0.22896 -0.15831
3140 -0.057852 -0.1102 -0.050467 -0.10462 -0.054368 -0.17924 0.040173 -0.18432 -0.23003 -0.19904
3141 -0.030222 -0.073651 -0.060634 -0.087005 0.039058 -0.15135 0.097257 -0.15537 -0.2094 -0.15578
3142 -0.06033 -0.15377 -0.069515 -0.07644 -0.0065 -0.17884 0.094845 -0.18112 -0.21097 -0.2015
3143 -0.041888 -0.065777 -0.060157 -0.085244 0.02093 -0.14347 0.13484 -0.16241 -0.19667 -0.16906
3144 -0.074842 -0.073106 -0.078342 -0.10739 -0.00042941 -0.17891 -0.0011237 -0.17144 -0.212 -0.18992
3145 -0.086618 -0.08642 -0.051039 -0.095186 0.0080169 -0.17124 -0.016217 -0.16983 -0.2222 -0.1664
3146 -0.073309 -0.092306 -0.091339 -0.093937 0.020887 -0.17942 -0.07127 -0.18852 -0.2253 -0.14939
3147 -0.088136 -0.10348 -0.087133 -0.09307 -0.021565 -0.16857 -0.060842 -0.1847 -0.23049 -0.18023
3148 -0.08242 -0.11689 -0.085275 -0.1009 -0.037453 -0.16903 -0.085565 -0.19329 -0.23004 -0.21382
3149 -0.10696 -0.11744 -0.089417 -0.097674 -0.038536 -0.19451 -0.076023 -0.19534 -0.23277 -0.1547
3150 -0.12502 -0.12087 -0.13819 -0.13341 -0.050182 -0.12978 -0.11291 -0.2333 -0.24434 -0.18583
3151 -0.081148 -0.077866 -0.090112 -0.08664 -0.01547 0.034168 -0.080846 -0.15742 -0.23135 -0.18302
3152 -0.13557 -0.15754 -0.12128 -0.12686 -0.064641 0.021127 -0.078805 -0.23687 -0.31421 -0.25762
3153 -0.1132 -0.15124 -0.091257 -0.10841 -0.014541 0.0027004 -0.091112 -0.18928 -0.20629 -0.18143
3154 -0.10245 -0.13583 -0.094325 -0.097779 -0.021342 -0.064642 -0.08934 -0.20679 -0.21728 -0.18125
3155 -0.14826 -0.15801 -0.12577 -0.10014 -0.033198 -0.12311 -0.10192 -0.23276 -0.26502 -0.17324
3156 -0.14018 -0.13225 -0.11985 -0.10385 -0.037692 -0.14947 -0.11814 -0.21569 -0.19234 -0.18282
3157 -0.13882 -0.087572 -0.11568 -0.10958 -0.025813 -0.12922 -0.10381 -0.18544 -0.14086 -0.16794
3158 -0.11584 -0.16775 -0.11279 -0.10106 -0.063927 -0.11104 -0.092082 -0.19831 -0.14452 -0.14929
3159 -0.12027 -0.16458 -0.11291 -0.096335 -0.027872 -0.14214 -0.10969 -0.20228 -0.12318 -0.17053
3160 -0.1379 -0.15707 -0.12181 -0.10161 -0.049868 -0.15293 -0.12886 -0.20342 -0.12777 -0.17449
3161 -0.12572 -0.11798 -0.11538 -0.10873 -0.061886 -0.1328 -0.078611 -0.21496 -0.095211 -0.20857
3162 -0.1383 -0.16871 -0.12627 -0.1051 -0.052058 -0.14602 -0.14293 -0.21421 -0.10469 -0.15914
3163 -0.14765 -0.11339 -0.11866 -0.11146 -0.080164 -0.11613 -0.12902 -0.16676 -0.12574 -0.080647
3164 -0.18577 -0.16885 -0.14843 -0.13409 -0.083761 -0.091741 -0.11257 -0.21686 -0.2354 -0.094134
3165 -0.16664 -0.15401 -0.12708 -0.12833 -0.074158 0.049083 -0.12398 -0.22237 -0.17786 -0.010553
3166 -0.1798 -0.17282 -0.13257 -0.11872 -0.093758 0.080594 -0.109 -0.23128 -0.20144 -0.0090512
3167 -0.15537 -0.19572 -0.14026 -0.1183 -0.079613 0.089443 -0.11479 -0.21635 -0.1503 -0.018048
3168 -0.16316 -0.15038 -0.14079 -0.12115 -0.071966 0.046525 -0.11477 -0.20326 -0.19799 -0.015582
3169 -0.13938 -0.14225 -0.1212 -0.11537 -0.037852 0.0011438 -0.081635 -0.18212 -0.12316 -0.026856
3170 -0.17617 -0.16862 -0.14158 -0.11457 -0.073782 -0.076491 -0.11504 -0.20884 -0.15809 -0.034656
3171 -0.18984 -0.12515 -0.1537 -0.13896 -0.12815 -0.092563 -0.14157 -0.20693 -0.17893 -0.049676
3172 -0.16835 -0.13308 -0.14996 -0.13177 -0.092062 -0.075657 -0.11796 -0.20924 -0.19238 -0.072734
3173 -0.15518 -0.11263 -0.15301 -0.14091 -0.10384 -0.087256 -0.14788 -0.19685 -0.1643 -0.082267
3174 -0.20492 -0.13074 -0.178 -0.15281 -0.11477 -0.11728 -0.15324 -0.21094 -0.23237 -0.10111
3175 -0.19818 -0.12695 -0.16297 -0.14977 -0.1075 -0.087944 -0.1289 -0.20427 -0.23413 -0.097824
3176 -0.16988 -0.14166 -0.16396 -0.14177 -0.077194 -0.058633 -0.13823 -0.16584 -0.21785 -0.098392
3177 -0.16112 -0.11815 -0.14699 -0.13844 -0.09775 0.013877 -0.11774 -0.14441 -0.17032 -0.05121
3178 -0.16617 -0.13326 -0.16084 -0.14078 -0.12374 0.097087 -0.12578 -0.1886 -0.20813 -0.05518
3179 -0.16498 -0.15788 -0.17372 -0.15343 -0.10896 0.12515 -0.13084 -0.2148 -0.19053 0.041385
3180 -0.13728 -0.14899 -0.14662 -0.12348 -0.11708 0.14053 -0.11196 -0.20005 -0.12257 0.099018
3181 -0.13773 -0.14228 -0.17754 -0.14769 -0.094428 0.097539 -0.1356 -0.21058 -0.17359 0.108
3182 -0.14863 -0.15164 -0.18119 -0.14972 -0.1042 0.0037372 -0.13564 -0.21056 -0.15825 0.10752
3183 -0.059002 -0.16284 -0.16979 -0.1402 -0.11899 -0.01139 -0.15594 -0.22806 -0.13021 0.14279
3184 -0.0011821 -0.17317 -0.15494 -0.13393 -0.088144 -0.017167 -0.11583 -0.20743 -0.09436 0.1332
3185 -0.087007 -0.14741 -0.17572 -0.11925 -0.093885 -0.04703 -0.13265 -0.21479 -0.16525 0.129
3186 -0.11874 -0.1395 -0.16568 -0.10585 -0.12064 -0.033346 -0.13812 -0.20244 -0.13469 0.058326
3187 -0.13257 -0.13088 -0.18355 -0.13946 -0.12177 -0.078149 -0.15038 -0.2206 -0.16661 0.049857
3188 -0.12501 -0.13026 -0.17516 -0.13907 -0.10223 0.014463 -0.14172 -0.21414 -0.16343 0.063709
3189 -0.18321 -0.12406 -0.17166 -0.14548 -0.13656 -0.021201 -0.14651 -0.19814 -0.18148 0.010835
3190 -0.15042 -0.17576 -0.17729 -0.13574 -0.12721 0.15035 -0.1374 -0.20656 -0.18509 -0.0075279
3191 -0.18353 -0.17135 -0.19202 -0.1483 -0.10204 0.17997 -0.14586 -0.21989 -0.16348 0.01845
3192 -0.17497 -0.17671 -0.17793 -0.14247 -0.11366 0.21286 -0.13879 -0.234 -0.17648 0.0055487
3193 -0.171 -0.20741 -0.20273 -0.17491 -0.15511 0.10876 -0.15919 -0.22475 -0.22248 -0.034097
3194 -0.16698 -0.17389 -0.19944 -0.14395 -0.10705 0.065309 -0.13953 -0.23465 -0.1997 0.062689
3195 -0.17629 -0.11585 -0.19092 -0.14666 -0.14306 0.023825 -0.1638 -0.23513 -0.18853 0.1052
3196 -0.17992 -0.17796 -0.195 -0.16276 -0.13877 -0.014182 -0.16955 -0.23757 -0.17496 0.11219
3197 -0.15946 -0.1535 -0.17889 -0.14651 -0.10296 -0.0011769 -0.1247 -0.23461 -0.17527 0.14563
3198 -0.20622 -0.21065 -0.21943 -0.17926 -0.17009 -0.043462 -0.17674 -0.27109 -0.18331 0.14972
3199 -0.22298 -0.17725 -0.21228 -0.17354 -0.15119 -0.037577 -0.18643 -0.26637 -0.19882 0.14397
3200 -0.19304 -0.14768 -0.20157 -0.16741 -0.15804 -0.030163 -0.16726 -0.24186 -0.11314 0.15225
3201 -0.20039 -0.15156 -0.21318 -0.16673 -0.16521 -0.049381 -0.19025 -0.22368 -0.14105 0.14752
3202 -0.22357 -0.18791 -0.21679 -0.18948 -0.15904 -0.054936 -0.17111 -0.26429 -0.17577 0.13159
3203 -0.20023 -0.18288 -0.21594 -0.15776 -0.12654 -0.036813 -0.1609 -0.22972 -0.16974 0.071964
3204 -0.21996 -0.2092 -0.2042 -0.14727 -0.15066 -0.042881 -0.13716 -0.24365 -0.19239 0.047888
3205 -0.17425 -0.20123 -0.20993 -0.14887 -0.13619 -0.036938 -0.17706 -0.25124 -0.11836 0.055431
3206 -0.20277 -0.13859 -0.20206 -0.16969 -0.14528 -0.042695 -0.17711 -0.27049 -0.15668 0.00062223
3207 -0.22694 -0.13639 -0.22201 -0.16953 -0.15169 -0.055009 -0.18332 -0.25517 -0.17562 0.029714
3208 -0.21469 -0.2071 -0.22502 -0.19098 -0.18495 -0.054547 -0.17998 -0.27607 -0.066768 0.01357
3209 -0.2219 -0.18488 -0.2061 -0.16259 -0.1616 -0.052037 -0.1636 -0.27567 -0.038352 0.079976
3210 -0.2082 -0.19876 -0.2299 -0.16492 -0.16838 -0.08128 -0.19119 -0.27743 -0.041888 0.018513
3211 -0.22068 -0.24905 -0.227 -0.17441 -0.16729 -0.062307 -0.17913 -0.25775 -0.020291 0.043921
3212 -0.21307 -0.17953 -0.20547 -0.14827 -0.16802 -0.041605 -0.16408 -0.23652 -0.041103 0.14368
3213 -0.22289 -0.16177 -0.22059 -0.16821 -0.14106 -0.065133 -0.15944 -0.24205 -0.050925 0.19122
3214 -0.25115 -0.19083 -0.22154 -0.16945 -0.16812 -0.070534 -0.1893 -0.25476 -0.093898 0.14826
3215 -0.20709 -0.17883 -0.21301 -0.16478 -0.13196 -0.076541 -0.17349 -0.25373 -0.081541 0.16107
3216 -0.22856 -0.20827 -0.22637 -0.1733 -0.15679 -0.074453 -0.16048 -0.25204 -0.10085 0.1531
3217 -0.21232 -0.23231 -0.20619 -0.14786 -0.13035 -0.06691 -0.16729 -0.24164 -0.11269 0.14966
3218 -0.21498 -0.188 -0.21443 -0.15387 -0.13917 -0.095229 -0.16722 -0.24533 -0.076506 0.14297
3219 -0.22925 -0.22156 -0.21902 -0.18772 -0.16931 -0.082115 -0.1758 -0.26202 -0.1488 0.061087
3220 -0.24021 -0.19651 -0.23188 -0.1683 -0.17625 -0.078743 -0.17537 -0.28188 -0.13055 0.069648
3221 -0.25837 -0.24293 -0.23993 -0.20598 -0.15644 -0.13282 -0.18121 -0.28165 -0.14229 0.013059
3222 -0.22845 -0.19797 -0.21705 -0.16882 -0.15604 -0.090256 -0.17554 -0.22649 -0.081731 0.049347
3223 -0.23976 -0.1972 -0.21656 -0.15727 -0.15955 -0.090339 -0.19769 -0.24773 -0.053239 0.0075615
3224 -0.23229 -0.20799 -0.22005 -0.1438 -0.16147 -0.095924 -0.18054 -0.24226 0.070247 0.059629
3225 -0.2726 -0.21929 -0.23761 -0.20131 -0.19875 -0.11145 -0.18489 -0.2751 0.0053633 -0.0014771
3226 -0.25059 -0.21108 -0.24285 -0.17856 -0.18182 -0.11321 -0.20223 -0.27615 0.067489 0.010479
3227 -0.22989 -0.18311 -0.22373 -0.14507 -0.1669 -0.1003 -0.16859 -0.24451 0.1088 0.13923
3228 -0.23432 -0.19499 -0.23105 -0.13521 -0.18924 -0.093572 -0.15988 -0.25165 0.1003 0.05473
3229 -0.23853 -0.22215 -0.22952 -0.14124 -0.15463 -0.092585 -0.17428 -0.27018 0.11989 0.18208
3230 -0.25237 -0.19984 -0.23836 -0.12306 -0.17165 -0.11503 -0.17824 -0.25824 0.12535 0.18197
3231 -0.21678 -0.1542 -0.2087 -0.084006 -0.16238 -0.094344 -0.1811 -0.225 0.20226 0.23319
3232 -0.26244 -0.21267 -0.22833 -0.1182 -0.16434 -0.11138 -0.17196 -0.25303 0.15161 0.13128
3233 -0.24339 -0.21 -0.2273 -0.13222 -0.18153 -0.12061 -0.17353 -0.26094 0.071357 0.18176
3234 -0.24981 -0.19387 -0.22715 -0.11137 -0.15946 -0.1184 -0.14656 -0.24078 0.031722 0.1515
3235 -0.23614 -0.20412 -0.21985 -0.11361 -0.12903 -0.10267 -0.17163 -0.25743 0.024796 0.11242
3236 -0.27459 -0.19239 -0.24768 -0.13484 -0.19267 -0.14908 -0.18578 -0.27821 -0.019112 0.082416
3237 -0.26569 -0.24521 -0.24645 -0.13881 -0.20623 -0.12354 -0.1776 -0.28095 -0.071409 0.010135
3238 -0.25432 -0.2475 -0.2339 -0.14007 -0.18599 -0.11898 -0.17273 -0.28508 -0.035804 0.016839
3239 -0.26165 -0.19403 -0.25601 -0.15387 -0.20033 -0.1381 -0.18602 -0.27096 0.11077 0.050852
3240 -0.27795 -0.21014 -0.24065 -0.14336 -0.20456 -0.16301 -0.18926 -0.25022 0.18202 0.025944
3241 -0.27389 -0.19899 -0.24692 -0.13143 -0.17829 -0.13235 -0.17342 -0.27547 0.16694 0.029725
3242 -0.28697 -0.20206 -0.25155 -0.14396 -0.21027 -0.16504 -0.16729 -0.27162 0.18403 0.021672
3243 -0.26787 -0.21358 -0.22808 -0.11068 -0.15755 -0.13132 -0.16864 -0.26112 0.19219 0.084785
3244 -0.2816 -0.21992 -0.24329 -0.11305 -0.19104 -0.12267 -0.18228 -0.25343 0.19319 0.017761
3245 -0.2531 -0.19119 -0.22535 -0.092651 -0.16667 -0.11715 -0.15023 -0.23872 0.19821 0.086352
3246 -0.29193 -0.20991 -0.25299 -0.094353 -0.18299 -0.16076 -0.17491 -0.26466 0.21726 0.078459
3247 -0.28437 -0.2038 -0.26289 -0.09669 -0.19729 -0.17969 -0.20242 -0.28338 0.12982 0.043361
3248 -0.27743 -0.22617 -0.22904 -0.071339 -0.16449 -0.15172 -0.15065 -0.28426 0.18867 0.13026
3249 -0.27703 -0.19735 -0.24008 -0.082758 -0.18205 -0.12002 -0.15433 -0.24791 0.33579 0.16383
3250 -0.2816 -0.21231 -0.24144 -0.070169 -0.18007 -0.13255 -0.13994 -0.26203 0.34758 0.19809
3251 -0.26308 -0.20916 -0.22563 -0.050583 -0.14918 -0.14077 -0.12369 -0.22285 0.29278 0.16677
3252 -0.27699 -0.24581 -0.23223 -0.08868 -0.21226 -0.12607 -0.1473 -0.2468 0.27099 0.12854
3253 -0.27375 -0.24142 -0.25024 -0.087321 -0.18991 -0.1423 -0.17653 -0.28881 0.19803 0.075617
3254 -0.27099 -0.24649 -0.2439 -0.085229 -0.1999 -0.15307 -0.1683 -0.24098 0.16718 0.023169
3255 -0.27882 -0.20612 -0.23558 -0.082452 -0.18887 -0.15951 -0.15603 -0.26572 0.13126 -0.027236
3256 -0.26074 -0.20728 -0.24611 -0.087114 -0.18923 -0.123 -0.15684 -0.27205 0.12244 0.045335
3257 -0.24963 -0.085566 -0.24147 -0.049426 -0.19127 -0.14419 -0.16995 -0.24337 0.11624 0.031204
3258 -0.29035 -0.086739 -0.25618 -0.07626 -0.21607 -0.17452 -0.13719 -0.29689 0.089111 0.015941
3259 -0.27884 -0.084668 -0.25852 -0.059509 -0.18029 -0.14733 -0.16543 -0.27621 0.096312 0.013518
3260 -0.25519 -0.0596 -0.23234 -0.055491 -0.19759 -0.1412 -0.13349 -0.2398 0.20112 0.031194
3261 -0.26868 -0.099521 -0.23722 -0.046527 -0.21641 -0.16562 -0.141 -0.25193 0.23501 0.023889
3262 -0.23887 -0.10572 -0.20805 -0.025282 -0.15649 -0.10194 -0.1171 -0.24086 0.23261 0.060309
3263 -0.2728 -0.14084 -0.23822 -0.039634 -0.17925 -0.17441 -0.15016 -0.21932 0.2241 0.041095
3264 -0.17463 -0.14699 -0.24099 -0.048545 -0.18566 -0.17066 -0.16214 -0.23502 0.11535 -0.018716
3265 -0.046438 -0.1682 -0.22315 -0.0476 -0.19027 -0.15089 -0.14052 -0.2172 0.13946 0.02849
3266 0.025557 -0.065254 -0.21376 -0.027729 -0.18026 -0.1428 -0.12205 -0.20636 0.11789 0.036683
3267 0.030575 -0.064578 -0.2301 -0.031202 -0.1718 -0.1774 -0.12239 -0.23787 0.093733 0.099597
3268 -0.16623 -0.069975 -0.25038 -0.06931 -0.22529 -0.20181 -0.18424 -0.26497 0.073501 -0.033146
3269 -0.15551 -0.0048143 -0.24897 -0.048725 -0.17084 -0.15978 -0.16652 -0.22216 0.12679 0.073441
3270 -0.20686 0.011842 -0.24418 -0.037337 -0.20542 -0.14087 -0.12879 -0.23091 0.10313 0.024203
3271 -0.21632 -0.020294 -0.23624 -0.057003 -0.20275 -0.18361 -0.13871 -0.24266 0.076628 -0.018303
3272 -0.21315 -0.038058 -0.2549 -0.061352 -0.2233 -0.17497 0.029364 -0.25103 0.076669 -0.025747
3273 -0.23451 -0.012823 -0.22848 -0.014263 -0.18902 -0.16154 0.10994 -0.21064 0.083043 -0.049891
3274 -0.1983 -0.073935 -0.21385 -0.0066457 -0.15038 -0.14408 0.13038 -0.16321 0.096329 -0.02524
3275 -0.23459 -0.069059 -0.226 -0.008982 -0.18173 -0.17017 0.10363 -0.13889 0.03964 -0.026273
3276 -0.2263 -0.07061 -0.23858 0.0019833 -0.17847 -0.13701 0.086206 -0.11379 0.055652 -0.049016
3277 -0.15547 -0.042271 -0.21809 -0.013768 -0.2033 -0.16332 -0.036987 -0.052511 0.056698 -0.044183
3278 -0.029039 0.0038701 -0.18802 0.0019318 -0.17352 -0.1806 -0.058731 -0.0082358 0.058098 -0.043851
3279 0.044878 0.11804 -0.16329 0.01092 -0.1709 -0.13501 -0.05522 0.029484 0.056078 0.0027181
3280 0.072683 0.081195 -0.14283 -0.018125 -0.17486 -0.14221 -0.068867 -0.011994 0.02988 -0.052585
3281 -0.089552 0.038609 -0.17033 -0.028772 -0.1893 -0.14531 -0.076311 -0.036687 0.016721 -0.03372
3282 -0.13936 0.063716 -0.15577 -0.026256 -0.1867 -0.15972 -0.067615 -0.09515 0.0079505 -0.032093
3283 -0.14073 0.047666 -0.16992 -0.052884 -0.20595 -0.15235 -0.059957 -0.13324 0.005943 -0.067901
3284 -0.17131 -0.032466 -0.18401 -0.037243 -0.2048 -0.16462 -0.074837 -0.12693 0.0035502 -0.048611
3285 -0.16208 -0.0022463 -0.19152 -0.036696 -0.20475 -0.16068 -0.049415 -0.12268 0.018285 -0.045762
3286 -0.17488 0.012382 -0.21623 -0.042767 -0.17847 -0.16122 -0.084804 -0.12757 0.017975 -0.046088
3287 -0.17854 -0.027856 -0.20102 -0.040455 -0.18453 -0.17307 -0.055215 -0.15439 -0.021584 -0.076661
3288 -0.17214 0.017779 -0.21361 -0.037201 -0.15745 -0.1842 -0.094846 -0.14062 -0.028268 -0.066217
3289 -0.1984 0.077252 -0.22461 -0.027397 -0.15948 -0.19611 -0.096679 -0.16358 -0.019274 -0.057211
3290 -0.1776 0.097237 -0.19898 -0.018593 -0.17103 -0.16703 -0.084387 -0.13804 -0.016745 -0.060522
3291 -0.083297 0.12451 -0.21053 -0.020832 -0.16512 -0.18597 -0.10378 -0.14555 -0.038325 -0.10653
3292 0.056469 0.12393 -0.21437 -0.00409 -0.16113 -0.16784 -0.094337 -0.15658 -0.058957 -0.12094
3293 0.04672 0.10145 -0.21327 -0.0039549 -0.17567 -0.18056 -0.090469 -0.14372 0.002279 -0.049603
3294 0.11358 0.049911 -0.17872 0.03766 -0.13757 -0.12958 -0.096954 -0.12616 -0.0048241 -0.066166
3295 0.012216 0.022748 -0.19649 -0.0021921 -0.18815 -0.19151 -0.11933 -0.13631 -0.034136 -0.069666
3296 -0.081231 -0.015811 -0.17649 -0.0017442 -0.16814 -0.18119 -0.1047 -0.071289 -0.048637 -0.085699
3297 -0.12933 -0.017563 -0.1854 -0.020156 -0.17141 -0.18007 -0.093014 -0.041616 -0.093321 -0.08311
3298 -0.12566 -0.034023 -0.15789 -0.031232 -0.17172 -0.18195 -0.1005 0.0061839 -0.03815 -0.054817
3299 -0.15774 0.092013 -0.16789 -0.060079 -0.18447 -0.1909 -0.13213 0.049239 -0.050302 -0.12798
3300 -0.12846 0.084526 -0.15555 -0.052991 -0.16895 -0.19066 -0.079304 0.10429 -0.053947 -0.12553
3301 -0.13991 0.060943 -0.15742 -0.038272 -0.18784 -0.17729 -0.099998 0.081752 -0.057002 -0.10846
3302 -0.12814 0.17146 -0.14769 -0.017455 -0.1324 -0.16308 -0.085612 0.13755 -0.043296 -0.099944
3303 -0.077554 0.15965 -0.18013 -0.035877 -0.12345 -0.161 -0.093516 0.1037 -0.058206 -0.11543
3304 0.0070266 0.15545 -0.1742 -0.032183 -0.086411 -0.1913 -0.10002 0.023691 -0.069227 -0.11062
3305 0.13711 0.089367 -0.19509 -0.038662 -0.088607 -0.19481 -0.11303 -0.043823 -0.11901 -0.12885
3306 0.16816 0.16136 -0.18007 -0.029436 -0.082019 -0.17254 -0.073211 -0.050358 -0.039183 -0.094745
3307 0.089242 0.15481 -0.18118 -0.022056 -0.1252 -0.16564 -0.060581 -0.050451 -0.077444 -0.10131
3308 -0.01416 0.10503 -0.19389 -0.032261 -0.10692 -0.1927 -0.078306 -0.062396 -0.10262 -0.099791
3309 -0.053973 0.11008 -0.18429 -0.021701 -0.15069 -0.16312 0.044918 -0.037783 -0.10865 -0.06801
3310 -0.058858 0.089894 -0.17901 0.0068593 -0.12889 -0.16895 0.11284 -0.044839 -0.06612 -0.10133
3311 -0.10606 0.091661 -0.20741 -0.014013 -0.16141 -0.17251 0.11159 -0.081157 -0.11218 -0.13703
3312 -0.11269 0.083124 -0.19812 -0.023159 -0.19393 -0.1898 0.086784 -0.075722 -0.094297 -0.117
3313 -0.087751 0.13738 -0.1797 -0.012587 -0.13767 -0.1649 0.14274 -0.031074 -0.087373 -0.11284
3314 -0.11278 0.070222 -0.17999 -0.023369 -0.11997 -0.19753 0.020428 0.047142 -0.13367 -0.11331
3315 -0.12281 0.10748 -0.19169 -0.042867 -0.093232 -0.1746 -0.079197 0.099652 -0.14233 -0.13934
3316 -0.088584 0.1796 -0.17191 -0.025889 -0.022809 -0.16649 -0.061055 0.14333 -0.12621 -0.12021
3317 0.057954 0.24189 -0.18153 -0.040355 -0.046684 -0.16572 -0.043536 0.22168 -0.10071 -0.063251
3318 0.18307 0.13899 -0.17653 -0.032145 -0.061501 -0.173 -0.056755 0.19387 -0.088343 -0.09842
3319 0.17919 0.13889 -0.16341 -0.057378 -0.10509 -0.19773 -0.074296 0.12774 -0.1465 -0.16057
3320 0.13483 0.097289 -0.13249 -0.040673 -0.11412 -0.17258 -0.078236 0.12653 -0.14859 -0.15358
3321 0.0047554 0.11622 -0.13613 -0.054111 -0.14965 -0.18812 -0.08197 0.1046 -0.099372 -0.10875
3322 -0.066236 0.037909 -0.12891 -0.062251 -0.14181 -0.20668 -0.089369 0.072225 -0.20489 -0.17103
3323 -0.080943 -0.036293 -0.088779 -0.038272 -0.14331 -0.16471 -0.073801 0.064193 -0.17426 -0.12027
3324 -0.10275 0.026755 -0.12604 -0.069495 -0.16566 -0.19545 -0.085809 0.039011 -0.16051 -0.11909
3325 -0.07056 0.041753 -0.13896 -0.067812 -0.16726 -0.21355 -0.079452 0.021 -0.15783 -0.13474
3326 -0.063835 0.051074 -0.10367 -0.038344 -0.10928 -0.16119 -0.070221 0.045517 -0.17377 -0.11856
3327 -0.090485 0.061553 -0.10969 -0.050853 -0.13086 -0.20076 -0.086379 0.033727 -0.17705 -0.14922
3328 -0.094696 0.22905 -0.11506 -0.054154 0.0070252 -0.19291 -0.050438 0.069793 -0.16103 -0.1131
3329 -0.12496 0.11788 -0.10771 -0.048828 0.039222 -0.21165 -0.10001 0.094408 -0.14708 -0.15154
3330 -0.088437 0.14364 -0.069532 -0.022788 0.041793 -0.15706 -0.033483 0.23506 -0.14784 -0.093388
3331 -0.079326 0.17731 -0.073686 -0.043318 -0.045631 -0.17907 -0.077569 0.25242 -0.12474 -0.10797
3332 -0.12989 0.037928 -0.078666 -0.076945 -0.10407 -0.21297 -0.10058 0.19159 -0.18329 -0.16905
3333 -0.13169 0.064698 -0.075851 -0.072496 -0.11376 -0.19266 -0.086981 0.14815 -0.18842 -0.16542
3334 -0.1293 0.038109 -0.046592 -0.081479 -0.11043 -0.19518 -0.0015167 0.13949 -0.2286 -0.16664
3335 -0.12179 -0.0065682 -0.02057 -0.056163 -0.11812 -0.1658 0.13317 0.10848 -0.14513 -0.12743
3336 -0.082763 -0.051817 -0.025737 -0.089644 -0.12057 -0.20404 0.12662 0.091324 -0.18581 -0.19524
3337 0.082527 0.0178 -0.0065841 -0.076373 -0.1213 -0.1863 0.19521 0.0491 -0.15673 -0.14689
3338 0.17057 0.023052 0.040163 -0.064698 -0.11009 -0.17009 0.18921 0.026626 -0.21009 -0.16771
3339 0.0377 0.020777 0.020557 -0.082548 -0.16998 -0.19648 0.10665 -0.010955 -0.19517 -0.16917
3340 -0.068141 0.033151 0.04799 -0.071603 -0.12268 -0.16932 0.070392 0.0058046 -0.1817 -0.14204
3341 -0.082359 0.13303 0.065814 -0.043266 -0.089847 -0.15841 0.07816 0.014331 -0.16828 -0.10625
3342 -0.1043 0.11577 0.044852 -0.075594 0.00032621 -0.19803 0.059646 -0.0066096 -0.21443 -0.19378
3343 -0.077812 0.087631 0.0534 -0.084706 0.066094 -0.16792 0.18568 -0.014015 -0.20295 -0.16198
3344 -0.094792 0.091955 0.039272 -0.071844 0.026366 -0.17473 0.24721 -0.0012589 -0.18057 -0.1646
3345 -0.12306 0.11483 -0.0086369 -0.10392 -0.054777 -0.19775 0.19913 -0.033348 -0.23924 -0.13046
3346 -0.12329 0.027805 0.012647 -0.11434 -0.088046 -0.18097 0.24769 -0.066467 -0.22834 -0.20381
3347 -0.12221 0.11328 0.023575 -0.090455 -0.099537 -0.16065 0.30918 -0.0091378 -0.22045 -0.098267
3348 -0.09909 0.031623 0.032894 -0.09064 -0.10304 -0.18662 0.29178 -0.024135 -0.19152 -0.13884
3349 -0.13525 0.0094272 0.0009952 -0.088242 -0.11686 -0.18172 0.24061 -0.058499 -0.19744 -0.16642
3350 -0.14657 -0.052321 -0.027959 -0.11144 -0.10157 -0.20991 0.15731 -0.066766 -0.26209 -0.15599
3351 -0.11104 -0.01893 -0.0020849 -0.10916 -0.11472 -0.18336 0.21321 -0.041998 -0.23076 -0.14306
3352 -0.11742 -0.0069843 0.0018073 -0.10354 -0.11051 -0.18625 0.27348 -0.03215 -0.19741 -0.15814
3353 -0.13621 0.014878 0.022855 -0.1049 -0.11268 -0.20147 0.31655 -0.041766 -0.24089 -0.14528
3354 -0.15788 -0.054339 0.017439 -0.1238 -0.10077 -0.17565 0.31593 -0.095069 -0.24834 -0.18212
3355 -0.14954 -0.040419 0.067549 -0.094137 -0.10606 -0.1754 0.27095 -0.084429 -0.20845 -0.1856
3356 -0.15016 0.0026671 0.077114 -0.10776 -0.10492 -0.18161 0.28472 -0.059278 -0.18057 -0.14318
3357 -0.16104 -0.085548 0.12905 -0.092217 -0.11705 -0.17422 0.31796 -0.079858 -0.2075 -0.16534
3358 -0.15026 -0.067799 0.14297 -0.11273 -0.10459 -0.1683 0.3358 -0.083996 -0.22208 -0.1736
3359 -0.19787 -0.11883 0.13297 -0.13484 -0.14408 -0.18816 0.32207 -0.10781 -0.26267 -0.18246
3360 -0.17897 -0.057972 0.1542 -0.11075 -0.11064 -0.17754 0.32964 -0.053781 -0.25409 -0.15492
3361 -0.17623 -0.074286 0.15113 -0.10757 -0.14848 -0.17837 0.30094 -0.033652 -0.22781 -0.18919
3362 -0.17664 -0.10455 0.14283 -0.12753 -0.10924 -0.18189 0.34053 -0.023771 -0.23199 -0.17867
3363 -0.19285 -0.1015 0.10952 -0.11311 -0.11796 -0.16041 0.33573 -0.01344 -0.23586 -0.16232
3364 -0.16614 -0.036417 0.082535 -0.098716 -0.080614 -0.18051 0.39703 0.017651 -0.22509 -0.18616
3365 -0.17886 -0.094335 0.04045 -0.11789 -0.14786 -0.15971 0.34274 -0.015704 -0.26175 -0.21335
3366 -0.20251 -0.13299 0.025204 -0.13394 -0.14901 -0.183 0.33833 -0.043526 -0.21405 -0.15052
3367 -0.228 -0.11759 -0.0018633 -0.15032 -0.14856 -0.18386 0.35854 -0.066317 -0.20628 -0.18274
3368 -0.19015 -0.12576 0.00025822 -0.14238 -0.13322 -0.15965 0.36223 -0.11137 -0.26937 -0.16412
3369 -0.21621 -0.11329 -0.010962 -0.14378 -0.1588 -0.16679 0.32448 -0.12643 -0.2539 -0.1786
3370 -0.19015 -0.083512 -0.0073717 -0.12917 -0.13735 -0.066281 0.31613 -0.10467 -0.22861 -0.18399
3371 -0.22063 -0.13977 -0.0046682 -0.14859 -0.10651 -0.075099 0.32765 -0.11136 -0.24341 -0.1982
3372 -0.20788 -0.11224 -0.010649 -0.14755 -0.13785 -0.1035 0.3647 -0.13707 -0.27388 -0.14668
3373 -0.23135 -0.14068 -0.00074382 -0.14148 -0.1087 -0.14015 0.33866 -0.15576 -0.28474 -0.21248
3374 -0.21469 -0.087125 -0.0039178 -0.15887 -0.096061 -0.15427 0.35769 -0.12288 -0.29347 -0.16919
3375 -0.21211 -0.11843 0.028406 -0.13378 -0.077054 -0.1506 0.39979 -0.13641 -0.27802 -0.14981
3376 -0.20203 -0.16347 0.015311 -0.13631 -0.087137 -0.15947 0.29456 -0.10602 -0.26529 -0.1619
3377 -0.20471 -0.13133 0.018259 -0.13414 -0.051609 -0.15869 0.28094 -0.08952 -0.2467 -0.19762
3378 -0.20998 -0.13003 0.026241 -0.12871 -0.04685 -0.12931 0.22618 -0.082729 -0.27363 -0.18899
3379 -0.21378 -0.14818 0.032415 -0.13076 -0.086379 -0.13812 0.22904 -0.079917 -0.2653 -0.19073
3380 -0.22571 -0.16331 0.0024769 -0.1382 -0.098119 -0.16649 0.19074 -0.061657 -0.26126 -0.16884
3381 -0.21568 -0.097724 0.0010908 -0.12266 -0.09387 -0.16402 0.20627 -0.015604 -0.22526 -0.1347
3382 -0.22219 -0.15866 -0.015482 -0.1365 -0.089387 -0.1152 0.20363 -0.019849 -0.27579 -0.21553
3383 -0.2314 -0.14608 -0.019838 -0.15244 -0.099471 -0.026365 0.18009 -0.073359 -0.29988 -0.21735
3384 -0.22871 -0.17498 -0.00050936 -0.1286 -0.034001 0.046268 0.21346 -0.054232 -0.25621 -0.14406
3385 -0.24159 -0.13306 -0.022029 -0.14094 -0.021965 0.076916 0.18597 -0.10377 -0.259 -0.22261
3386 -0.22066 -0.16118 0.02942 -0.11659 -0.012557 -0.021228 0.21487 -0.099069 -0.22045 -0.20248
3387 -0.23046 -0.13508 0.0086067 -0.12277 -0.011075 -0.072644 0.17601 -0.096801 -0.2545 -0.15695
3388 -0.23253 -0.12598 0.044773 -0.1386 -0.03995 -0.10915 0.17184 -0.11934 -0.23564 -0.18937
3389 -0.26772 -0.24253 0.069287 -0.14358 -0.063742 -0.1466 0.1212 -0.16416 -0.25007 -0.18284
3390 -0.24936 -0.22563 0.1373 -0.10821 -0.030681 -0.12876 0.15425 -0.15684 -0.26741 -0.19387
3391 -0.27342 -0.18517 0.14416 -0.11503 -0.013456 -0.12079 0.13123 -0.13605 -0.31563 -0.15932
3392 -0.25733 -0.17926 0.16903 -0.098956 0.013335 -0.11756 0.13473 -0.11835 -0.2834 -0.15197
3393 -0.26407 -0.17333 0.16596 -0.12273 -0.010945 -0.086092 0.11248 -0.15209 -0.28543 -0.16983
3394 -0.24681 -0.16783 0.1278 -0.13645 0.016356 -0.096096 0.12861 -0.13551 -0.24017 -0.18881
3395 -0.24824 -0.20106 0.10385 -0.13446 0.010254 -0.098322 0.099975 -0.15107 -0.24105 -0.20391
3396 -0.241 -0.16316 0.053316 -0.14752 0.033576 -0.006743 0.089003 -0.16353 -0.26512 -0.17592
3397 -0.25558 -0.19796 0.02634 -0.13588 0.013128 0.04897 0.080067 -0.1467 -0.2845 -0.22008
3398 -0.24716 -0.17641 0.012604 -0.14842 0.017359 0.018624 0.078764 -0.16363 -0.27336 -0.16579
3399 -0.27912 -0.18855 -0.0080691 -0.1605 -0.014865 -0.061339 0.095439 -0.16588 -0.26252 -0.18114
3400 -0.28 -0.24567 -0.012542 -0.16317 -0.036127 -0.09648 0.054151 -0.21686 -0.30637 -0.27945
3401 -0.26009 -0.14439 -0.0033742 -0.15186 0.025885 -0.0966 0.064181 -0.16214 -0.24472 -0.1959
3402 -0.28962 -0.206 -0.00031573 -0.15248 0.020307 -0.12286 0.062037 -0.1751 -0.30544 -0.19718
3403 -0.25247 -0.15008 -0.0016723 -0.14211 0.042788 -0.090119 0.088843 -0.17818 -0.26754 -0.17094
3404 -0.26462 -0.1654 0.02242 -0.1593 0.036629 -0.10287 0.054259 -0.17066 -0.26538 -0.17658
3405 -0.26903 -0.17567 0.013756 -0.15713 0.034246 -0.094343 0.036759 -0.18277 -0.30727 -0.23363
3406 -0.27468 -0.22494 0.077713 -0.14734 0.024756 -0.11138 0.036263 -0.2051 -0.28724 -0.20675
3407 -0.26046 -0.14126 0.10311 -0.13913 0.017729 -0.087142 0.015963 -0.19936 -0.24767 -0.19493
3408 -0.24886 -0.089705 0.16039 -0.12971 -0.0028065 -0.10866 0.034796 -0.18614 -0.24338 -0.20546
3409 -0.26269 -0.07211 0.18881 -0.096851 -0.034612 -0.065776 0.033606 -0.20452 -0.30886 -0.18294
3410 -0.2347 -0.082036 0.22675 -0.081676 0.0048256 0.05417 0.054563 -0.16175 -0.23803 -0.16584
3411 -0.26372 -0.085056 0.18293 -0.096214 0.0068793 0.096158 0.033173 -0.18676 -0.24837 -0.20048
3412 -0.27666 -0.18864 0.15746 -0.096131 0.091277 0.10342 0.014427 -0.20638 -0.28612 -0.22588
3413 -0.27883 -0.19849 0.10123 -0.12689 0.098189 0.10106 -0.0078186 -0.20757 -0.31991 -0.21651
3414 -0.25506 -0.19744 0.096706 -0.10289 0.15039 0.055956 -0.010374 -0.19366 -0.28135 -0.19824
3415 -0.26408 -0.16914 0.037126 -0.11834 0.099618 -0.058871 -0.021961 -0.18025 -0.2393 -0.18447
3416 -0.24405 -0.13137 0.044741 -0.087806 0.12623 -0.029912 -0.0011078 -0.16295 -0.20414 -0.14661
3417 -0.29096 -0.18932 0.0043269 -0.11234 0.0178 -0.076268 -0.026159 -0.23906 -0.30682 -0.20338
3418 -0.289 -0.20742 0.012736 -0.13363 0.0094544 -0.061436 -0.01084 -0.21096 -0.30221 -0.22293
3419 -0.2891 -0.22581 0.018955 -0.11059 -0.014609 -0.07227 -0.017706 -0.20432 -0.28172 -0.20495
3420 -0.28624 -0.22595 0.023264 -0.095621 0.01266 -0.098009 -0.06134 -0.22912 -0.33954 -0.22589
3421 -0.27063 -0.18968 0.069075 -0.090193 0.001487 -0.086681 -0.032237 -0.18689 -0.28073 -0.19512
3422 -0.28339 -0.20601 0.044135 -0.098878 -0.012059 -0.084983 -0.032819 -0.20339 -0.30115 -0.2093
3423 -0.2834 -0.19373 0.074913 -0.085218 -0.021156 -0.09916 -0.030245 -0.23357 -0.29871 -0.19277
3424 -0.27099 -0.19648 0.10937 -0.072622 -0.0069922 -0.038364 -0.028111 -0.20281 -0.24317 -0.17815
3425 -0.28574 -0.24036 0.14837 -0.096302 -0.016027 -0.094265 -0.052717 -0.22623 -0.18925 -0.18663
3426 -0.31235 -0.19587 0.16222 -0.10245 -0.042285 -0.11543 -0.058473 -0.21921 -0.12453 -0.15637
3427 -0.25853 -0.2045 0.22654 -0.069595 0.001301 -0.072133 -0.058911 -0.19017 -0.086837 -0.17078
3428 -0.28071 -0.2152 0.1932 -0.063191 0.0016581 -0.089701 -0.054409 -0.20387 -0.10037 -0.14752
3429 -0.30964 -0.27093 0.14539 -0.11865 -0.046227 -0.10475 -0.086401 -0.24519 -0.1421 -0.19395
3430 -0.3165 -0.19821 0.12679 -0.10888 -0.03854 -0.1442 -0.089907 -0.27158 -0.1371 -0.23009
3431 -0.29368 -0.25924 0.10291 -0.09856 -0.039166 -0.11325 -0.10989 -0.24183 -0.12871 -0.22182
3432 -0.29544 -0.23479 0.050106 -0.12728 -0.045995 -0.13224 -0.087736 -0.24273 -0.22795 -0.18317
3433 -0.29568 -0.22137 0.043418 -0.11918 -0.093116 -0.13009 -0.080947 -0.24826 -0.2467 -0.20403
3434 -0.29332 -0.17829 0.024912 -0.1043 -0.048546 -0.13274 -0.087845 -0.21802 -0.2008 -0.19984
3435 -0.26912 -0.20814 0.023114 -0.10795 -0.052266 -0.11983 -0.11632 -0.21653 -0.19117 -0.20087
3436 -0.30543 -0.21102 0.0015126 -0.13 -0.070044 -0.13601 -0.093095 -0.26261 -0.24546 -0.18982
3437 -0.27814 -0.20888 0.026673 -0.10979 -0.10295 -0.12487 -0.096054 -0.22839 -0.15519 -0.19021
3438 -0.29333 -0.22794 0.035783 -0.11548 -0.08867 -0.11119 -0.072537 -0.23243 -0.079256 -0.19652
3439 -0.28559 -0.21029 0.050591 -0.088815 -0.054556 -0.090313 -0.093236 -0.23538 -0.0063846 -0.17384
3440 -0.28044 -0.20869 0.043257 -0.099723 -0.073705 -0.12498 -0.11278 -0.23312 -0.043953 -0.17309
3441 -0.31099 -0.23973 0.068715 -0.092384 -0.079347 -0.14449 -0.10469 -0.21884 -0.034627 -0.20679
3442 -0.28941 -0.19004 0.11347 -0.073731 -0.058741 -0.11878 -0.10357 -0.23439 0.014674 -0.19436
3443 -0.3056 -0.23688 0.15358 -0.10757 -0.085495 -0.14309 -0.14111 -0.25869 -0.006991 -0.18761
3444 -0.29597 -0.1707 0.17373 -0.057773 -0.030537 -0.12676 -0.13325 -0.22653 0.018449 -0.16469
3445 -0.29837 -0.23303 0.17505 -0.060004 -0.050222 -0.13291 -0.13573 -0.24236 0.025747 -0.188
3446 -0.29626 -0.21729 0.11619 -0.083512 0.044455 -0.16229 -0.14948 -0.25556 0.0065216 -0.16914
3447 -0.29516 -0.25322 0.10023 -0.059722 0.023654 -0.11969 -0.13456 -0.22276 0.060776 -0.1898
3448 -0.33073 -0.25568 0.03528 -0.10158 -0.031729 -0.15917 -0.14636 -0.25957 0.0024894 -0.21584
3449 -0.29256 -0.19807 0.02604 -0.084253 -0.053486 -0.13985 -0.12672 -0.23996 0.078723 -0.17466
3450 -0.31131 -0.2445 0.013543 -0.11344 -0.068541 -0.13987 -0.12999 -0.24803 0.077996 -0.1471
3451 -0.32831 -0.26484 -0.0091985 -0.14964 -0.1171 -0.15172 -0.15607 -0.23181 0.065302 -0.17278
3452 -0.30108 -0.24893 -0.0093073 -0.11992 -0.088247 -0.15779 -0.15023 -0.20135 0.12677 -0.16979
3453 -0.29524 -0.21172 0.00010572 -0.10993 -0.05766 -0.14842 -0.12857 -0.19554 0.11448 -0.1177
3454 -0.29307 -0.23201 -0.0033019 -0.12715 -0.083254 -0.17133 -0.1583 -0.18153 0.061954 -0.11406
3455 -0.25602 -0.23572 0.007474 -0.098975 -0.04556 -0.14019 -0.15384 -0.17067 0.13904 -0.11072
3456 -0.28543 -0.22442 0.016301 -0.091648 -0.063917 -0.13544 -0.10694 -0.19593 0.12284 -0.13543
3457 -0.30448 -0.26456 -0.026719 -0.13865 -0.077659 -0.14609 -0.15971 -0.205 0.10918 -0.14203
3458 -0.29855 -0.22136 -0.012368 -0.10015 -0.082403 -0.14698 -0.14743 -0.21087 0.17431 -0.066089
3459 -0.33932 -0.28307 -0.013304 -0.11837 -0.092719 -0.17567 -0.15061 -0.24752 0.16231 -0.11245
3460 -0.3103 -0.29832 -0.0041947 -0.1026 -0.082557 -0.13441 -0.17145 -0.23886 0.13451 -0.080749
3461 -0.30409 -0.28688 -0.025647 -0.13296 -0.095531 -0.15839 -0.16709 -0.24973 0.20324 -0.054812
3462 -0.32141 -0.25839 -0.0251 -0.11993 -0.11202 -0.17975 -0.12428 -0.24464 0.21143 -0.025143
3463 -0.31968 -0.17304 -0.025878 -0.10108 -0.071776 -0.17575 -0.14888 -0.24086 0.22274 0.022896
3464 -0.33466 -0.25271 -0.045868 -0.11835 -0.081768 -0.16953 -0.17034 -0.24986 0.12091 -0.069812
3465 -0.3125 -0.20358 -0.061157 -0.11503 -0.077982 -0.16381 -0.14973 -0.25555 0.19446 -0.12295
3466 -0.33707 -0.27472 -0.039552 -0.09642 -0.056486 -0.16438 -0.18959 -0.25516 0.13395 -0.13012
3467 -0.33127 -0.20611 -0.057932 -0.09391 -0.031089 -0.18796 -0.16503 -0.2271 0.15978 -0.11566
3468 -0.32333 -0.22227 -0.042351 -0.10239 -0.012517 -0.179 -0.16017 -0.23842 0.095921 -0.082544
3469 -0.33743 -0.26836 -0.072061 -0.11174 -0.072594 -0.18433 -0.21575 -0.28877 0.12369 -0.13409
3470 -0.32047 -0.25353 -0.055882 -0.11484 -0.088859 -0.15795 -0.15721 -0.25583 0.14902 -0.12226
3471 -0.27868 -0.1955 -0.055336 -0.093047 -0.05622 -0.1632 -0.17546 -0.21486 0.17516 -0.071687
3472 -0.2869 -0.22057 -0.077564 -0.1142 -0.088202 -0.16921 -0.19023 -0.24771 0.067913 -0.036148
3473 -0.31186 -0.22355 -0.061318 -0.12937 -0.10168 -0.17552 -0.15551 -0.24771 0.010203 -0.085722
3474 -0.3112 -0.26144 -0.06766 -0.12204 -0.095328 -0.15191 -0.16233 -0.25037 -0.0038998 -0.014466
3475 -0.32371 -0.27762 -0.093844 -0.14116 -0.10874 -0.20507 -0.2031 -0.2767 0.0040833 0.014937
3476 -0.3214 -0.2664 -0.10114 -0.12978 -0.10638 -0.19399 -0.18669 -0.25666 0.053743 0.088269
3477 -0.30364 -0.27149 -0.097671 -0.12252 -0.11908 -0.17128 -0.1772 -0.2637 0.072438 0.038904
3478 -0.31401 -0.23919 -0.11023 -0.14072 -0.13434 -0.17984 -0.19954 -0.25265 0.067792 0.10718
3479 -0.30741 -0.24006 -0.1117 -0.12854 -0.1165 -0.19934 -0.18457 -0.27072 0.053674 0.090662
3480 -0.30558 -0.27229 -0.09701 -0.12619 -0.11878 -0.17539 -0.16872 -0.24682 0.091919 0.032174
3481 -0.32066 -0.24886 -0.088288 -0.12641 -0.11976 -0.18573 -0.20787 -0.2315 0.038561 -0.0029522
3482 -0.32626 -0.21522 -0.12032 -0.1235 -0.11642 -0.19149 -0.17793 -0.19905 0.01745 -0.018113
3483 -0.29746 -0.24318 -0.11806 -0.1029 -0.097579 -0.2134 -0.18119 -0.21858 0.014886 -0.012891
3484 -0.060186 -0.20123 -0.099849 -0.097933 -0.12902 -0.17027 -0.17708 -0.21364 -0.038718 -0.056754
3485 -0.00064761 -0.18378 -0.089511 -0.077406 -0.11067 -0.17648 -0.19763 -0.18726 -0.0065196 -0.030604
3486 0.063782 -0.22539 -0.10584 -0.079004 -0.13438 -0.19257 -0.20634 -0.20282 0.024181 -0.052724
3487 0.042896 -0.23613 -0.083542 -0.020604 -0.093623 -0.16994 -0.1768 -0.19091 0.010725 -0.035785
3488 -0.023052 -0.24059 -0.10152 -0.031117 -0.1109 -0.1686 -0.20667 -0.20487 -0.0078499 -0.01108
3489 -0.16107 -0.25975 -0.10934 -0.032453 -0.11849 -0.21912 -0.18789 -0.19754 -0.029703 -0.0044477
3490 -0.19536 -0.21868 -0.12526 -0.078383 -0.14434 -0.2344 -0.21253 -0.18747 -0.06713 0.036517
3491 -0.19669 -0.2597 -0.11962 -0.082249 -0.12134 -0.18429 -0.22032 -0.19678 -0.006224 0.063744
3492 -0.23016 -0.25088 -0.1309 -0.11948 -0.13337 -0.18832 -0.20567 -0.19827 -0.0099083 0.14105
3493 -0.22039 -0.23985 -0.13858 -0.10665 -0.13877 -0.19594 -0.19568 -0.17438 0.023116 0.096964
3494 -0.11719 -0.21029 -0.13586 -0.1062 -0.13693 -0.20258 -0.17437 -0.18261 0.021525 0.12478
3495 0.043328 -0.24155 -0.15953 -0.11744 -0.14303 -0.20658 -0.22315 -0.17116 -0.0047612 0.12215
3496 0.10772 -0.22051 -0.14678 -0.11838 -0.12638 -0.20894 -0.22257 -0.16583 0.041915 0.10205
3497 0.088167 -0.20177 -0.13494 -0.11994 -0.12188 -0.18878 -0.19213 -0.15945 0.041691 0.091975
3498 0.011741 -0.23596 -0.13251 -0.12524 -0.12002 -0.18327 -0.20058 -0.16526 0.017508 0.13777
3499 -0.09796 -0.26277 -0.16373 -0.12678 -0.14867 -0.20553 -0.19428 -0.18451 -0.014401 -0.019427
3500 -0.14371 -0.217 -0.14935 -0.10887 -0.13117 -0.18958 -0.21505 -0.15611 -0.029412 0.013896
3501 -0.12745 -0.22165 -0.15765 -0.094657 -0.12554 -0.17194 -0.18422 -0.18264 -0.015227 -0.00029979
3502 -0.16365 -0.21894 -0.17531 -0.10977 -0.14287 -0.19271 -0.21215 -0.18904 -0.047903 -0.069834
3503 -0.071952 -0.19847 -0.1432 -0.051736 -0.11728 -0.14603 -0.17978 -0.13071 0.020418 0.035709
3504 0.014045 -0.25206 -0.18806 -0.06319 -0.14213 -0.155 -0.21447 -0.18213 -0.048681 -0.021525
3505 0.12478 -0.2435 -0.17616 -0.070973 -0.1733 -0.047703 -0.2252 -0.19226 -0.074107 -0.026302
3506 0.17059 -0.24381 -0.17245 -0.011068 -0.1449 0.028473 -0.20292 -0.17189 -0.07345 0.048558
3507 0.078509 -0.24028 -0.15855 -0.037594 -0.1393 0.015523 -0.20254 -0.17658 -0.032299 0.085292
3508 -0.061271 -0.28637 -0.19109 -0.073021 -0.18089 -0.11881 -0.23028 -0.20396 -0.051857 0.045925
3509 -0.079336 -0.22025 -0.18499 -0.062878 -0.14248 -0.13667 -0.20791 -0.16759 -0.0044729 0.08402
3510 -0.075046 -0.24337 -0.18677 -0.071288 -0.14824 -0.15475 -0.23231 -0.14404 0.038327 0.14632
3511 -0.09353 -0.24272 -0.20104 -0.089094 -0.1393 -0.17946 -0.22189 -0.17899 0.014769 0.14902
3512 -0.05685 -0.21353 -0.17308 -0.079008 -0.16105 -0.13334 -0.2088 -0.15151 -0.019009 0.13201
3513 0.050982 -0.26475 -0.19234 -0.077352 -0.14371 -0.16445 -0.22877 -0.15952 -0.10492 0.10334
3514 0.20755 -0.25352 -0.2054 -0.098154 -0.18625 -0.17319 -0.22426 -0.18268 -0.13196 0.073375
3515 0.20417 -0.21261 -0.20582 -0.11138 -0.17596 -0.16548 -0.20666 -0.17753 -0.079027 -0.031917
3516 0.18194 -0.25243 -0.19641 -0.085304 -0.15862 -0.13952 -0.1964 -0.17454 -0.10281 0.0068951
3517 0.0047074 -0.28726 -0.20323 -0.059839 -0.15844 -0.12248 -0.21425 -0.1765 -0.085377 -0.0029867
3518 -0.054439 -0.23403 -0.21263 -0.069217 -0.18614 -0.077403 -0.22666 -0.1947 -0.1354 -0.016066
3519 -0.0504 -0.25098 -0.18198 -0.040137 -0.17344 0.055932 -0.19507 -0.14367 -0.086304 0.016416
3520 -0.096754 -0.28231 -0.21786 -0.053661 -0.18773 0.020336 -0.21865 -0.1962 -0.11262 -0.04808
3521 -0.05119 -0.24369 -0.21264 -0.035308 -0.18929 0.0012742 -0.19466 -0.19668 -0.1245 -0.051916
3522 -0.078533 -0.23499 -0.20931 -0.0060368 -0.17484 -0.057189 -0.22328 -0.17093 -0.1063 0.015716
3523 -0.088682 -0.23137 -0.21267 -0.039812 -0.17517 -0.10729 -0.20186 -0.16167 -0.087254 -0.00082094
3524 -0.087116 -0.3131 -0.21155 -0.031781 -0.18734 -0.10024 -0.21182 -0.20174 -0.11718 -0.0028765
3525 -0.12604 -0.24749 -0.21158 -0.03714 -0.1806 -0.11259 -0.21892 -0.18517 -0.095283 0.045611
3526 -0.080057 -0.24842 -0.20203 -0.029452 -0.19675 -0.11458 -0.23012 -0.13248 -0.055108 0.088769
3527 -0.10269 -0.28505 -0.22992 -0.067542 -0.16847 -0.11907 -0.24057 -0.026738 -0.09358 0.12546
3528 -0.10979 -0.28015 -0.22891 -0.065341 -0.19398 -0.13627 -0.21413 -0.019165 -0.083987 0.083239
3529 -0.1129 -0.21906 -0.22681 -0.06604 -0.16664 -0.067975 -0.22765 0.067103 -0.073274 0.073947
3530 -0.10922 -0.28664 -0.20933 -0.046565 -0.1513 0.049753 -0.20387 0.032567 -0.095456 0.042517
3531 -0.14579 -0.28054 -0.22865 -0.079581 -0.20303 0.063551 -0.24621 0.024562 -0.081929 0.044039
3532 -0.094045 -0.23682 -0.21113 -0.043639 -0.16409 0.11075 -0.17622 0.091508 -0.04891 0.032173
3533 -0.16204 -0.28797 -0.22547 -0.069061 -0.19092 0.048174 -0.20728 0.0024577 -0.14077 -0.018543
3534 -0.11143 -0.26183 -0.22973 -0.034626 -0.17842 0.0011803 -0.21237 0.0079218 -0.078706 -0.030284
3535 -0.12999 -0.26041 -0.21757 -0.0037093 -0.19035 -0.0096638 -0.1974 -0.031492 -0.10289 -0.055463
3536 -0.15104 -0.30698 -0.2314 0.019933 -0.17279 -0.075558 -0.22727 -0.1008 -0.16704 -0.024746
3537 -0.15642 -0.26426 -0.22682 0.011275 -0.15631 -0.081092 -0.24697 -0.12329 -0.16575 -0.047094
3538 -0.14921 -0.29774 -0.2429 0.00060443 -0.20124 -0.088692 -0.22925 -0.12717 -0.1628 -0.022067
3539 -0.15298 -0.21968 -0.23126 0.025062 -0.17324 -0.086956 -0.23903 -0.11336 -0.17633 0.00054534
3540 -0.13361 -0.12645 -0.22665 0.020152 -0.17245 -0.043957 -0.21236 -0.077935 -0.1369 -0.027653
3541 0.037534 -0.12485 -0.22904 0.0035399 -0.16871 0.10099 -0.22273 -0.04533 -0.16258 -0.070634
3542 0.12189 -0.079767 -0.22121 0.0094843 -0.17996 0.13358 -0.19408 0.06029 -0.16711 -0.037064
3543 0.16988 -0.0128 -0.21356 0.010132 -0.18087 0.16106 -0.18454 0.12528 -0.085207 -0.034853
3544 0.012554 -0.09946 -0.23017 -0.012378 -0.18167 0.10414 -0.23911 0.13221 -0.1266 -0.017504
3545 -0.048103 -0.11619 -0.23458 0.006779 -0.18495 0.065894 -0.18916 0.16618 -0.093201 -0.02355
3546 -0.10014 -0.22661 -0.22725 -0.0083356 -0.19464 0.026755 -0.20692 0.13997 -0.10365 -0.0087912
3547 -0.1413 -0.17485 -0.25157 -0.030677 -0.19788 -0.034408 -0.22693 0.12351 -0.15041 -0.026025
3548 -0.12541 -0.17616 -0.2336 -0.012181 -0.21002 -0.026608 -0.22604 0.13287 -0.12465 0.055394
3549 -0.10888 -0.20672 -0.23154 0.020926 -0.18864 -0.022257 -0.22682 0.17446 -0.064998 0.03731
3550 -0.16363 -0.19154 -0.24466 0.0060756 -0.2014 -0.048343 -0.22009 0.12738 -0.14922 -0.01369
3551 -0.14463 -0.1431 -0.26175 0.021909 -0.21494 -0.062503 -0.23654 0.15337 -0.14518 -0.067422
3552 -0.15619 -0.16986 -0.26422 0.014407 -0.19752 -0.084524 -0.23097 0.15123 -0.15321 -0.0342
3553 -0.12163 -0.10932 -0.24553 0.045298 -0.17218 -0.048502 -0.20569 0.21731 -0.11039 -0.010687
3554 -0.11538 -0.14822 -0.23054 0.022932 -0.16716 -0.041369 -0.21602 0.25172 -0.14141 -0.069447
3555 -0.14338 -0.159 -0.22983 0.023408 -0.16298 0.045231 -0.19576 0.23293 -0.12833 -0.011564
3556 -0.17274 -0.12637 -0.22566 0.02249 -0.16103 0.16049 -0.18423 0.242 -0.09823 -0.021657
3557 -0.16031 -0.15877 -0.24326 0.02767 -0.13423 0.14878 -0.21933 0.18961 -0.18016 -0.083722
3558 -0.15515 -0.075634 -0.22973 0.008113 -0.13547 0.17923 -0.20681 0.18336 -0.1088 -0.049575
3559 -0.17323 -0.16606 -0.24629 -0.00079778 -0.12589 0.067761 -0.21044 0.13682 -0.18906 -0.079298
3560 -0.11986 -0.045668 -0.22117 0.019605 -0.14741 0.017547 -0.22788 0.20657 -0.11556 -0.050095
3561 -0.17774 -0.098518 -0.24935 -0.0031742 -0.17229 -0.037404 -0.24126 0.22528 -0.16999 -0.078514
3562 -0.20435 -0.17389 -0.27657 -0.014293 -0.19618 -0.069498 -0.2516 0.20852 -0.18758 -0.097913
3563 -0.18171 -0.17676 -0.23608 0.014345 -0.17639 -0.057836 -0.21371 0.27385 -0.16559 -0.078193
3564 -0.17327 -0.10364 -0.25056 0.0030504 -0.18456 -0.027261 -0.22051 0.27844 -0.15016 -0.026839
3565 -0.20288 -0.12957 -0.25832 0.014501 -0.17613 -0.028868 -0.22831 0.24932 -0.18623 -0.075099
3566 -0.17076 -0.11271 -0.2492 0.016315 -0.1562 -0.035784 -0.21891 0.21958 -0.15253 -0.050379
3567 -0.21755 -0.18894 -0.26894 -0.025552 -0.20656 -0.079479 -0.25484 0.17314 -0.21629 -0.10804
3568 -0.21132 -0.099914 -0.26316 -0.027193 -0.18598 -0.079617 -0.24309 0.18428 -0.20007 -0.086668
3569 -0.22489 -0.15207 -0.27255 -0.043764 -0.18848 -0.083073 -0.22546 0.18778 -0.20251 -0.066009
3570 -0.21845 -0.063982 -0.25447 -0.028787 -0.19135 -0.081221 -0.21068 0.20761 -0.23203 -0.076969
3571 -0.18573 -0.056684 -0.22801 -0.027033 -0.16534 -0.052947 -0.20974 0.26429 -0.19846 -0.1053
3572 -0.21333 -0.11435 -0.26152 -0.029553 -0.12545 -0.075981 -0.23218 0.23757 -0.19467 -0.14253
3573 -0.2482 -0.062122 -0.25202 -0.02564 -0.13092 -0.090416 -0.22619 0.23437 -0.2262 -0.069699
3574 -0.18666 -0.0054786 -0.2449 -0.015186 -0.094557 -0.092796 -0.211 0.24344 -0.18448 -0.071219
3575 -0.21507 -0.032036 -0.25953 0.0054604 -0.12641 -0.075152 -0.22754 0.211 -0.18095 -0.079948
3576 -0.21278 -0.028961 -0.2488 -0.052068 -0.16689 -0.07548 -0.20289 0.22849 -0.20463 -0.084389
3577 -0.23953 -0.10998 -0.26573 -0.043379 -0.1738 -0.091472 -0.25551 0.28588 -0.18707 -0.12266
3578 -0.25215 -0.12339 -0.29103 -0.054168 -0.18218 -0.11071 -0.27097 0.30641 -0.20709 -0.12966
3579 -0.23022 -0.15713 -0.26573 -0.06013 -0.19751 -0.084519 -0.23034 0.24423 -0.2382 -0.16524
3580 -0.21903 -0.12358 -0.28057 -0.052331 -0.16607 -0.10344 -0.24401 0.24615 -0.16931 -0.11042
3581 -0.2416 -0.13802 -0.25903 -0.067545 -0.16174 -0.08713 -0.235 0.20467 -0.20043 -0.10646
3582 -0.23334 -0.14324 -0.26382 -0.045597 -0.16242 -0.08047 -0.25353 0.13766 -0.23038 -0.12052
3583 -0.27278 -0.17187 -0.28006 -0.0798 -0.20595 -0.12537 -0.26527 0.13109 -0.25883 -0.1415
3584 -0.22471 -0.11168 -0.26253 -0.046126 -0.11845 -0.11572 -0.21836 0.11383 -0.25305 -0.13951
3585 -0.23425 -0.026132 -0.24201 -0.048817 -0.10027 -0.091213 -0.20664 0.099615 -0.25935 -0.14289
3586 -0.13712 -0.0081091 -0.24471 -0.023681 -0.014566 -0.095878 -0.21859 0.11197 -0.17673 -0.11656
3587 -0.033263 0.017525 -0.25782 -0.043185 -0.024353 -0.10911 -0.2171 0.099172 -0.23388 -0.12346
3588 0.014692 -0.0068815 -0.2515 -0.056456 -0.089659 -0.099246 -0.21464 0.1021 -0.25022 -0.12963
3589 0.021941 -0.06477 -0.26447 -0.089244 -0.15952 -0.12052 -0.2222 0.054642 -0.24892 -0.1545
3590 -0.042359 0.0091033 -0.24416 -0.075623 -0.13345 -0.12086 -0.22192 0.072991 -0.21084 -0.091273
3591 -0.14044 -0.096296 -0.26877 -0.096016 -0.16003 -0.11073 -0.24082 0.049227 -0.2617 -0.18295
3592 -0.19081 -0.1377 -0.28574 -0.12348 -0.1706 -0.14192 -0.23794 0.049298 -0.25375 -0.15167
3593 -0.19592 -0.077587 -0.25834 -0.081341 -0.15933 -0.13142 -0.24154 0.085721 -0.22137 -0.1335
3594 -0.19724 -0.11926 -0.28105 -0.1074 -0.15038 -0.15652 -0.24329 0.04168 -0.22937 -0.16521
3595 -0.21617 -0.10326 -0.2703 -0.085888 -0.13808 -0.13532 -0.25484 0.043403 -0.25576 -0.19159
3596 -0.21072 -0.027312 -0.26869 -0.080494 -0.13111 -0.13016 -0.23296 0.057931 -0.24451 -0.16825
3597 -0.18872 0.028913 -0.2713 -0.088793 -0.084996 -0.1572 -0.24849 0.039019 -0.23851 -0.12113
3598 -0.21059 0.075094 -0.25345 -0.092058 -0.074313 -0.1409 -0.22823 0.022967 -0.25652 -0.17223
3599 -0.23104 -0.035945 -0.29174 -0.1126 -0.036251 -0.18385 -0.26338 -0.012552 -0.27802 -0.18803
3600 -0.2167 0.030197 -0.26085 -0.067564 -0.040206 -0.14202 -0.24493 -0.0088586 -0.24398 -0.15795
3601 -0.20746 0.0012759 -0.26185 -0.11577 -0.12713 -0.16145 -0.22838 -0.0084976 -0.28702 -0.16796
3602 -0.22168 0.030736 -0.25686 -0.088911 -0.11465 -0.14192 -0.2429 -0.014584 -0.26727 -0.19735
3603 -0.20911 0.011729 -0.26212 -0.10345 -0.15354 -0.15197 -0.23925 -0.0039946 -0.28267 -0.16577
3604 -0.19399 0.027869 -0.28118 -0.12706 -0.12822 -0.1557 -0.218 -0.018797 -0.25398 -0.16949
3605 -0.22068 0.087968 -0.27751 -0.13065 -0.1457 -0.14783 -0.23452 -0.028495 -0.27808 -0.14118
3606 -0.18751 0.066771 -0.27257 -0.11056 -0.13237 -0.18296 -0.23917 0.016535 -0.18924 -0.15298
3607 -0.18552 0.084693 -0.25636 -0.11109 -0.13095 -0.12596 -0.19345 -0.034848 -0.28638 -0.17217
3608 -0.12103 0.048125 -0.27045 -0.13081 -0.098826 -0.16807 -0.22446 -0.074824 -0.29034 -0.20499
3609 0.070839 0.087068 -0.28623 -0.10969 0.024551 -0.15231 -0.23124 -0.063075 -0.30327 -0.21619
3610 0.065581 0.09799 -0.26 -0.07732 0.048292 -0.15257 -0.22077 -0.024321 -0.23341 -0.13237
3611 0.059045 0.098845 -0.27484 -0.1196 -0.021373 -0.16225 -0.21765 -0.059271 -0.25463 -0.1811
3612 -0.039143 0.039629 -0.27547 -0.1331 -0.077394 -0.17098 -0.21172 -0.080927 -0.26299 -0.18656
3613 -0.14887 0.052051 -0.28883 -0.14565 -0.10667 -0.16549 -0.20752 -0.095039 -0.31496 -0.19168
3614 -0.16179 0.014772 -0.29287 -0.14131 -0.12092 -0.16839 -0.21976 -0.079128 -0.27702 -0.18665
3615 -0.21274 -0.019099 -0.29313 -0.15499 -0.15424 -0.19044 -0.2301 -0.084834 -0.29657 -0.20558
3616 -0.20889 0.027576 -0.27662 -0.16291 -0.13337 -0.18284 -0.2263 -0.13558 -0.293 -0.26776
3617 -0.16672 0.10269 -0.27155 -0.1333 -0.10922 -0.15304 -0.20055 -0.091585 -0.2821 -0.16612
3618 -0.15913 0.08441 -0.27939 -0.13989 -0.13401 -0.18102 -0.24107 -0.08645 -0.25624 -0.18522
3619 -0.20038 0.022907 -0.2918 -0.15197 -0.14161 -0.18295 -0.22653 -0.12858 -0.31277 -0.19941
3620 -0.17009 0.1237 -0.27332 -0.14289 -0.10589 -0.17703 -0.20313 -0.092715 -0.27272 -0.16344
3621 -0.18979 0.074055 -0.27126 -0.15926 -0.048145 -0.165 -0.17188 -0.083223 -0.29749 -0.1872
3622 -0.18843 0.058188 -0.2766 -0.15393 0.00044719 -0.17594 -0.19333 -0.10722 -0.29916 -0.16222
3623 -0.18611 0.10635 -0.29749 -0.14689 0.026071 -0.18891 -0.22299 -0.098278 -0.27876 -0.21617
3624 -0.16364 0.043525 -0.26424 -0.13489 -0.0011303 -0.14932 -0.19843 -0.06879 -0.27531 -0.15571
3625 -0.18602 0.12002 -0.27767 -0.15071 -0.086283 -0.18814 -0.21318 -0.10267 -0.3002 -0.23158
3626 -0.18879 0.11367 -0.28163 -0.16357 -0.068268 -0.18034 -0.21701 -0.092975 -0.29235 -0.18332
3627 -0.20991 0.033083 -0.29849 -0.19112 -0.13922 -0.2175 -0.24502 -0.16665 -0.30828 -0.17642
3628 -0.23229 0.013439 -0.30159 -0.19349 -0.13811 -0.24137 -0.23538 -0.14229 -0.29824 -0.21657
3629 -0.0013512 0.066686 -0.28694 -0.1642 -0.13272 -0.18029 -0.18975 -0.11665 -0.33114 -0.20212
3630 0.092231 0.013563 -0.30177 -0.17341 -0.14727 -0.20529 -0.2115 -0.11802 -0.30682 -0.17866
3631 0.1281 -0.027688 -0.28159 -0.18064 -0.11582 -0.19842 -0.19103 -0.1363 -0.29489 -0.1806
3632 0.15615 0.0083623 -0.26684 -0.17354 -0.14386 -0.19564 -0.20042 -0.10249 -0.30339 -0.1805
3633 0.02832 -0.079477 -0.29076 -0.18788 -0.13134 -0.22329 -0.20905 -0.17008 -0.31701 -0.21874
3634 -0.044501 -0.063639 -0.27412 -0.18161 -0.11423 -0.16759 -0.21243 -0.10131 -0.29127 -0.16954
3635 -0.11852 0.014674 -0.28303 -0.17411 -0.12514 -0.19175 -0.19058 -0.16845 -0.30691 -0.16681
3636 -0.13022 0.069525 -0.28626 -0.17539 -0.11075 -0.19116 -0.1721 -0.14748 -0.29969 -0.21043
3637 -0.15347 0.025041 -0.27606 -0.18152 -0.13003 -0.20604 -0.1998 -0.19351 -0.35357 -0.25142
3638 -0.15759 0.0601 -0.28609 -0.17441 -0.14523 -0.20607 -0.17347 -0.16824 -0.34874 -0.24415
3639 -0.157 0.043135 -0.29557 -0.18256 -0.15166 -0.20964 -0.2002 -0.16564 -0.28844 -0.20978
3640 -0.13083 -0.020827 -0.27858 -0.16228 -0.10842 -0.18977 -0.17192 -0.15029 -0.27617 -0.19484
3641 -0.14913 -0.071286 -0.28915 -0.19301 -0.16284 -0.21336 -0.18764 -0.17776 -0.32845 -0.20314
3642 -0.13794 -0.085974 -0.29331 -0.19017 -0.14399 -0.21861 -0.18591 -0.17775 -0.34008 -0.25539
3643 -0.1677 -0.066617 -0.32026 -0.21563 -0.17569 -0.25924 -0.25552 -0.18545 -0.32984 -0.24911
3644 -0.16707 -0.057731 -0.2897 -0.19778 -0.11307 -0.22603 -0.21622 -0.17461 -0.31457 -0.22534
3645 -0.14356 -0.077804 -0.28318 -0.1644 -0.1315 -0.20843 -0.18872 -0.15809 -0.31554 -0.20085
3646 -0.19771 -0.092462 -0.30621 -0.19396 -0.14463 -0.2301 -0.23144 -0.18828 -0.31004 -0.20447
3647 -0.16085 -0.078801 -0.28202 -0.18099 -0.14329 -0.18345 -0.20614 -0.18125 -0.30547 -0.1929
3648 -0.17744 -0.060822 -0.29443 -0.18341 -0.13657 -0.20972 -0.19064 -0.20491 -0.3049 -0.225
3649 -0.19073 -0.085661 -0.30686 -0.21093 -0.15961 -0.23299 -0.2156 -0.23591 -0.31913 -0.24167
3650 -0.20038 -0.10957 -0.30048 -0.19679 -0.17054 -0.22586 -0.22404 -0.21865 -0.28415 -0.24748
3651 -0.19417 -0.064968 -0.29082 -0.20693 -0.13436 -0.21193 -0.24159 -0.21016 -0.34098 -0.22606
3652 -0.17512 -0.045013 -0.28813 -0.1925 -0.14455 -0.21717 -0.19737 -0.18954 -0.31795 -0.23085
3653 -0.19719 -0.10553 -0.28734 -0.19891 -0.18135 -0.21538 -0.2025 -0.21652 -0.33459 -0.23717
3654 -0.22551 -0.13388 -0.30445 -0.20275 -0.15889 -0.22965 -0.24322 -0.22489 -0.31124 -0.25843
3655 -0.18944 -0.12789 -0.27898 -0.17345 -0.14287 -0.19609 -0.20483 -0.17444 -0.27868 -0.19957
3656 -0.2013 -0.108 -0.29979 -0.20091 -0.1795 -0.21339 -0.24064 -0.22089 -0.33425 -0.22626
3657 -0.21708 -0.13948 -0.31213 -0.20948 -0.17891 -0.25319 -0.2277 -0.21957 -0.31786 -0.22686
3658 -0.19664 -0.066144 -0.3049 -0.20657 -0.135 -0.22849 -0.21439 -0.19856 -0.31709 -0.22676
3659 -0.209 -0.18183 -0.31306 -0.21119 -0.19828 -0.2227 -0.24276 -0.23538 -0.34118 -0.23503
3660 -0.2056 -0.10985 -0.28742 -0.19541 -0.13337 -0.23367 -0.20029 -0.20383 -0.30479 -0.22352
3661 -0.19284 -0.15222 -0.2841 -0.19395 -0.14491 -0.21529 -0.22729 -0.22036 -0.31162 -0.2005
3662 -0.22462 -0.1674 -0.27959 -0.2034 -0.14282 -0.19553 -0.23048 -0.20019 -0.31683 -0.21896
3663 -0.21116 -0.1624 -0.26463 -0.18221 -0.11157 -0.21757 -0.19932 -0.23201 -0.31194 -0.18885
3664 -0.15498 -0.11576 -0.20341 -0.17427 -0.051643 -0.2139 -0.067953 -0.17932 -0.27792 -0.13231
3665 -0.035391 0.0080559 -0.15943 -0.15462 0.015354 -0.11512 0.031605 -0.17581 -0.2921 -0.1266
3666 0.19165 0.1199 -0.028919 -0.053216 0.10538 0.047313 0.11696 -0.10751 -0.17154 -0.039014
3667 0.29712 0.15491 0.056982 -0.0051544 0.11913 0.12921 0.19858 -0.034233 -0.048031 0.035295
3668 0.3945 0.11493 0.11916 0.037562 0.18026 0.18329 0.24536 0.025899 -0.027091 0.090755
3669 0.51681 0.18146 0.18109 0.11302 0.2662 0.25606 0.29376 0.13165 0.14203 0.1916
3670 0.65427 0.26765 0.23997 0.1737 0.28645 0.39314 0.35678 0.27221 0.25423 0.25768
3671 0.7097 0.33628 0.26964 0.17944 0.33262 0.39471 0.4061 0.28853 0.29017 0.31867
3672 0.80315 0.36355 0.31363 0.2366 0.33894 0.47534 0.43022 0.35169 0.36357 0.31774
3673 0.85912 0.35909 0.34457 0.26587 0.3916 0.50881 0.49357 0.42413 0.4387 0.39302
3674 0.94479 0.34905 0.3759 0.27933 0.40773 0.5347 0.4629 0.4514 0.46362 0.3777
3675 0.99713 0.40206 0.40536 0.31223 0.44549 0.58128 0.53654 0.53352 0.54771 0.45594
3676 1.0873 0.48963 0.4369 0.35278 0.46239 0.60688 0.57081 0.55074 0.59571 0.52647
3677 1.0304 0.40796 0.43973 0.34826 0.42873 0.59763 0.58794 0.5818 0.57377 0.48281
3678 1.1605 0.54551 0.45326 0.40055 0.50616 0.63691 0.59367 0.6484 0.6723 0.50521
3679 1.1305 0.47694 0.49091 0.40755 0.51404 0.66667 0.58808 0.67835 0.68194 0.55182
3680 1.1364 0.46967 0.48193 0.39494 0.51508 0.63929 0.5953 0.66121 0.67936 0.54005
3681 1.1423 0.5233 0.48019 0.40699 0.51357 0.61214 0.58178 0.68157 0.72051 0.54457
3682 1.2642 0.59426 0.5341 0.45991 0.60304 0.67143 0.66656 0.77567 0.74264 0.60119
3683 1.1961 0.55697 0.49784 0.44812 0.53644 0.6564 0.63136 0.72262 0.79029 0.57344
3684 1.2208 0.55325 0.52134 0.46559 0.58009 0.67075 0.65896 0.72903 0.77919 0.53577
3685 1.1689 0.45903 0.50682 0.43014 0.53164 0.64748 0.67545 0.71608 0.6879 0.48102
3686 1.1738 0.56551 0.53444 0.45317 0.56943 0.743 0.67055 0.76117 0.77501 0.56176
3687 1.2834 0.57727 0.53715 0.46 0.54198 0.66956 0.65808 0.76935 0.75689 0.56631
3688 1.2415 0.53825 0.51146 0.45264 0.57218 0.63493 0.62505 0.70963 0.69997 0.51381
3689 1.24 0.60967 0.5617 0.4957 0.59393 0.73213 0.66909 0.7931 0.81493 0.61332
3690 1.2527 0.62358 0.57179 0.50233 0.6023 0.71606 0.68559 0.78034 0.77297 0.60315
3691 1.2675 0.55443 0.54961 0.50289 0.61806 0.70604 0.70852 0.76217 0.82117 0.58339
3692 1.265 0.51228 0.54097 0.4888 0.61063 0.68856 0.6978 0.77895 0.72059 0.5738
3693 1.2927 0.56766 0.59983 0.51017 0.6311 0.74152 0.74387 0.7866 0.75768 0.57798
3694 1.2872 0.59745 0.58677 0.51515 0.62294 0.76714 0.70588 0.82951 0.79659 0.64243
3695 1.2502 0.54816 0.56179 0.49881 0.61838 0.73687 0.71693 0.75663 0.75689 0.57198
3696 1.3768 0.61052 0.61276 0.52012 0.64654 0.80575 0.71131 0.81136 0.77788 0.63428
3697 1.332 0.54417 0.59978 0.5349 0.65621 0.75236 0.72661 0.77747 0.82854 0.6134
3698 1.3205 0.58967 0.60395 0.51561 0.63748 0.77192 0.74835 0.82127 0.78467 0.58088
3699 1.3588 0.60161 0.60205 0.53832 0.65738 0.79306 0.77155 0.86993 0.87531 0.67466
3700 1.2858 0.56295 0.56702 0.50322 0.61043 0.73267 0.67558 0.81076 0.79099 0.646
3701 1.2631 0.60962 0.59935 0.50911 0.65196 0.7527 0.72893 0.81102 0.80103 0.56038
3702 1.2856 0.48144 0.59796 0.53129 0.62041 0.75069 0.70025 0.79613 0.81218 0.64044
3703 1.2564 0.52657 0.58249 0.51625 0.57296 0.73631 0.68212 0.75936 0.77365 0.61828
3704 1.2293 0.51679 0.55499 0.50828 0.5862 0.70726 0.62143 0.76265 0.76719 0.54782
3705 1.2742 0.58858 0.57821 0.51117 0.62367 0.75096 0.70934 0.82092 0.90599 0.60325
3706 1.285 0.62146 0.61279 0.53583 0.62048 0.77639 0.72221 0.83452 0.85366 0.60561
3707 1.2573 0.50482 0.56522 0.49991 0.57554 0.71225 0.70238 0.76196 0.78422 0.55432
3708 1.1914 0.46082 0.53715 0.48186 0.51647 0.71475 0.6361 0.76739 0.76513 0.55976
3709 1.2391 0.5391 0.56895 0.49837 0.58686 0.68557 0.66808 0.82174 0.78359 0.60179
3710 1.149 0.52186 0.5524 0.49726 0.54626 0.68062 0.63807 0.70705 0.83248 0.55747
3711 1.1498 0.53254 0.55205 0.50342 0.54566 0.64718 0.68252 0.7486 0.71222 0.54079
3712 1.098 0.52446 0.54935 0.48962 0.51407 0.66125 0.6542 0.7471 0.74705 0.51415
3713 1.0997 0.46325 0.54436 0.45586 0.5199 0.65665 0.66293 0.72624 0.76138 0.55933
3714 1.0733 0.40209 0.50644 0.45148 0.50504 0.62349 0.61426 0.69932 0.71194 0.61066
3715 1.0643 0.54166 0.5131 0.49595 0.53871 0.64893 0.61268 0.74489 0.7353 0.61765
3716 1.0389 0.51896 0.48495 0.43688 0.49001 0.59159 0.57244 0.68615 0.66786 0.51364
3717 0.99371 0.40877 0.47816 0.42626 0.45878 0.5714 0.55666 0.66374 0.654 0.44228
3718 0.97312 0.47748 0.49532 0.45709 0.45355 0.58892 0.55552 0.66784 0.63293 0.47721
3719 0.93027 0.40016 0.45514 0.44794 0.44565 0.58671 0.50379 0.63861 0.62044 0.47899
3720 0.90582 0.39791 0.43806 0.39473 0.40603 0.52488 0.50754 0.67099 0.58044 0.51836
3721 0.86883 0.37383 0.43256 0.38111 0.39794 0.49179 0.49087 0.58661 0.53278 0.43633
3722 0.89682 0.40093 0.44793 0.41602 0.41917 0.52463 0.50051 0.60907 0.57996 0.41084
3723 0.85194 0.34891 0.40309 0.40321 0.39473 0.46241 0.45311 0.55923 0.55729 0.39217
3724 0.81456 0.39059 0.40678 0.4047 0.36646 0.45087 0.45698 0.57692 0.47358 0.36676
3725 0.83895 0.39082 0.41188 0.37443 0.38503 0.4541 0.43794 0.58041 0.49498 0.43029
3726 0.77821 0.31713 0.37616 0.3652 0.36916 0.41195 0.44364 0.55869 0.52179 0.43883
3727 0.75427 0.30601 0.3702 0.34352 0.34102 0.41815 0.39815 0.50533 0.46064 0.35481
3728 0.74007 0.28013 0.34697 0.33528 0.32887 0.37141 0.39138 0.45829 0.41921 0.32847
3729 0.72469 0.28886 0.32282 0.3475 0.32326 0.39492 0.38448 0.48549 0.42006 0.3361
3730 0.64609 0.27323 0.28043 0.27829 0.25411 0.30516 0.30525 0.396 0.31326 0.27151
3731 0.65371 0.14364 0.26087 0.27047 0.2532 0.32024 0.31482 0.38917 0.35075 0.30053
3732 0.544 0.11326 0.26071 0.24016 0.22909 0.29276 0.26616 0.34697 0.30688 0.27051
3733 0.56903 0.20082 0.22031 0.22856 0.22768 0.2732 0.23242 0.32525 0.30907 0.23049
3734 0.53405 0.077544 0.2308 0.22685 0.19941 0.25036 0.23999 0.30287 0.27634 0.19084
3735 0.5142 0.094925 0.20392 0.20281 0.20577 0.24186 0.26672 0.28916 0.29963 0.23685
3736 0.48647 0.12312 0.2009 0.20667 0.1922 0.26195 0.22016 0.27888 0.22567 0.16295
3737 0.46067 0.067836 0.20281 0.20345 0.20332 0.24226 0.24225 0.27862 0.22734 0.19827
3738 0.45285 0.12917 0.16231 0.16917 0.16667 0.20167 0.17996 0.23245 0.2389 0.1365
3739 0.38624 0.04616 0.15308 0.1399 0.15453 0.20536 0.18022 0.21407 0.20815 0.18308
3740 0.37768 0.037382 0.14202 0.15439 0.12398 0.16708 0.14613 0.20044 0.21026 0.14201
3741 0.3394 0.071324 0.13684 0.12812 0.15504 0.14727 0.1506 0.16908 0.21397 0.15189
3742 0.30846 0.066177 0.10373 0.12248 0.12565 0.17896 0.17956 0.18778 0.16429 0.11024
3743 0.32796 0.025863 0.10744 0.11361 0.12905 0.12937 0.15108 0.16061 0.20598 0.1242
3744 0.32217 -0.01058 0.085299 0.11889 0.10461 0.13784 0.11119 0.13222 0.13807 0.085893
3745 0.24024 -0.067898 0.072563 0.05667 0.084582 0.11482 0.08059 0.085234 0.072476 0.049002
3746 0.22946 -0.041328 0.049861 0.053001 0.063158 0.080123 0.074751 0.089017 0.075036 0.045082
3747 0.23173 0.0011023 0.039024 0.068879 0.10023 0.10677 0.058838 0.12089 0.1468 0.11001
3748 0.20649 -0.00088477 0.029519 0.041544 0.054867 0.085202 0.067066 0.094359 0.058941 0.039116
3749 0.21131 -0.065791 0.030305 0.047119 0.035806 0.089846 0.063207 0.034871 0.01379 0.03576
3750 0.14875 -0.047786 0.030793 0.041026 0.032889 0.098269 0.059188 0.03216 0.04008 0.0077789
3751 0.18387 -0.050051 0.018232 0.033717 0.031114 0.078527 0.041789 0.034171 0.026373 0.000223
3752 0.17087 -0.010262 0.014039 0.027641 0.041666 0.096233 0.064241 0.088765 0.012594 0.060491
3753 0.16517 -0.089976 -0.017154 0.015085 0.015688 0.025781 0.036066 0.027553 -0.033158 -0.0095418
3754 0.11128 -0.047419 -0.010306 -0.010882 -0.022086 0.070008 0.036465 0.0059486 0.011587 0.058891
3755 0.1168 -0.045731 -0.004546 0.013909 0.012156 0.06838 0.023587 0.013983 0.0069835 0.01782
3756 0.13214 -0.061499 -0.0021669 5.9973e-05 0.01228 0.053294 0.017837 0.0065595 -0.033439 0.045698
3757 0.12811 -0.131 -0.023573 0.00072984 0.04915 0.025393 -0.016385 -0.0073759 -0.03319 -0.0012041
3758 0.088137 -0.092509 -0.046314 -0.021341 -0.025151 0.014537 -0.0032376 -0.035074 -0.035603 0.022428
3759 0.082271 -0.07314 -0.014896 0.010932 0.0079998 0.017201 0.0095732 -0.013862 -0.037275 -0.010121
3760 0.086138 -0.069142 -0.047166 -0.013379 -0.011903 0.010136 0.051071 -0.018499 -0.0061485 -0.053913
3761 0.020483 -0.12325 -0.071787 -0.038492 -0.0093088 -0.031548 -0.039952 -0.048295 -0.068264 -0.04055
3762 0.030184 -0.07796 -0.069438 -0.041946 -0.035355 0.011263 -0.050795 -0.048556 -0.061792 -0.054223
3763 0.037814 -0.094424 -0.067969 -0.033685 -0.030406 -0.0011912 -0.028864 -0.049816 -0.044398 -0.042117
3764 0.0099314 -0.13429 -0.079322 -0.055898 -0.058876 -0.025488 -0.064265 -0.085479 -0.1206 -0.081743
3765 0.016161 -0.18237 -0.083477 -0.071324 -0.071233 -0.041234 -0.053697 -0.077596 -0.12083 -0.11837
3766 -0.016558 -0.13404 -0.098559 -0.057984 -0.040429 -0.011161 -0.063857 -0.091971 -0.072584 -0.094225
3767 -0.032114 -0.18067 -0.10169 -0.093319 -0.083863 -0.054564 -0.064703 -0.13554 -0.13561 -0.087856
3768 -0.029553 -0.15784 -0.085966 -0.056652 -0.048505 -0.039597 -0.054786 -0.11305 -0.11365 -0.10828
3769 -0.022937 -0.12376 -0.09306 -0.059559 -0.069425 -0.04999 -0.059516 -0.089257 -0.10003 -0.055248
3770 -0.047458 -0.17985 -0.12673 -0.077183 -0.081751 -0.074524 -0.095345 -0.10267 -0.14052 -0.098366
3771 -0.033272 -0.14804 -0.1139 -0.09123 -0.06818 -0.039724 -0.093154 -0.10952 -0.11389 -0.087593
3772 -0.057999 -0.15472 -0.12575 -0.097706 -0.090937 -0.080121 -0.097271 -0.14915 -0.14179 -0.11623
3773 -0.034774 -0.18533 -0.12402 -0.08661 -0.083006 -0.058925 -0.056578 -0.14485 -0.14287 -0.062165
3774 -0.051637 -0.16695 -0.12075 -0.10599 -0.099274 -0.067051 -0.093843 -0.14493 -0.16923 -0.092554
3775 -0.085471 -0.17135 -0.13498 -0.10306 -0.11185 -0.081859 -0.07811 -0.14565 -0.17203 -0.093556
3776 -0.090965 -0.15089 -0.15 -0.11797 -0.10698 -0.099486 -0.075165 -0.14506 -0.19003 -0.086461
3777 -0.1131 -0.23716 -0.15898 -0.14174 -0.14499 -0.097961 -0.11805 -0.16771 -0.17667 -0.12024
3778 -0.12267 -0.17128 -0.16868 -0.13628 -0.15962 -0.095669 -0.1247 -0.17736 -0.17132 -0.122
3779 -0.13884 -0.22706 -0.16575 -0.11934 -0.11989 -0.096574 -0.12966 -0.16656 -0.21328 -0.12834
3780 -0.088653 -0.17423 -0.15496 -0.093481 -0.099187 -0.08353 -0.097236 -0.1527 -0.17514 -0.13914
3781 -0.12636 -0.19318 -0.15232 -0.1119 -0.12145 -0.13343 -0.11196 -0.19543 -0.2133 -0.16459
3782 -0.1297 -0.21934 -0.18299 -0.14828 -0.15746 -0.13761 -0.11714 -0.21349 -0.21028 -0.12486
3783 -0.13545 -0.17252 -0.17362 -0.12201 -0.13208 -0.12349 -0.11808 -0.16279 -0.20321 -0.15653
3784 -0.12844 -0.20705 -0.19375 -0.1536 -0.1147 -0.14377 -0.13839 -0.21264 -0.19609 -0.13639
3785 -0.14155 -0.16939 -0.18381 -0.1283 -0.14498 -0.13494 -0.1477 -0.164 -0.19296 -0.14061
3786 -0.16201 -0.22377 -0.17148 -0.15156 -0.12955 -0.1431 -0.12134 -0.22325 -0.23917 -0.191
3787 -0.16067 -0.21829 -0.17739 -0.15043 -0.17278 -0.13617 -0.11707 -0.21645 -0.16964 -0.11097
3788 -0.1553 -0.22158 -0.17867 -0.15003 -0.16278 -0.14213 -0.15574 -0.20061 -0.24605 -0.14356
3789 -0.17559 -0.22854 -0.19219 -0.15791 -0.1739 -0.15551 -0.15599 -0.2055 -0.23223 -0.18375
3790 -0.15743 -0.1956 -0.22961 -0.15515 -0.15441 -0.15704 -0.15164 -0.23633 -0.23208 -0.19703
3791 -0.19401 -0.25286 -0.21682 -0.17089 -0.16714 -0.1642 -0.15216 -0.22369 -0.23816 -0.19029
3792 -0.19265 -0.27559 -0.21533 -0.17135 -0.15314 -0.17779 -0.16885 -0.21829 -0.26088 -0.18774
3793 -0.20311 -0.25566 -0.20726 -0.16779 -0.14603 -0.15598 -0.15034 -0.21966 -0.26773 -0.15999
3794 -0.21669 -0.26741 -0.21208 -0.18889 -0.19702 -0.16438 -0.1601 -0.23352 -0.27114 -0.20046
3795 -0.19209 -0.23336 -0.2377 -0.19061 -0.16127 -0.18655 -0.20159 -0.21913 -0.23271 -0.16279
3796 -0.20739 -0.31665 -0.21984 -0.17563 -0.18599 -0.19 -0.18809 -0.22785 -0.25501 -0.19058
3797 -0.21585 -0.21664 -0.22607 -0.16961 -0.18115 -0.1731 -0.13247 -0.23305 -0.25288 -0.12909
3798 -0.20249 -0.25098 -0.22692 -0.18899 -0.17303 -0.17826 -0.18004 -0.2312 -0.27131 -0.21092
3799 -0.21631 -0.30843 -0.22496 -0.18821 -0.17359 -0.17204 -0.17333 -0.25864 -0.28275 -0.23152
3800 -0.22214 -0.25632 -0.24215 -0.20755 -0.18856 -0.19505 -0.19083 -0.27597 -0.28386 -0.19892
3801 -0.23424 -0.26071 -0.24862 -0.21297 -0.17571 -0.16242 -0.19463 -0.26061 -0.29161 -0.19453
3802 -0.23981 -0.27891 -0.23435 -0.20336 -0.21707 -0.17228 -0.16324 -0.26402 -0.28773 -0.208
3803 -0.25083 -0.28307 -0.24122 -0.19249 -0.20334 -0.18912 -0.17073 -0.28086 -0.30715 -0.22819
