# Supplementary material for: Insulin modulates the frequency of Ca2+ oscillations in mouse pancreatic islets
Source: PLoS One. 2017 Aug 28;12(8):e0183569. doi: 10.1371/journal.pone.0183569 (PMC5573301; doi:10.1371/journal.pone.0183569)
Supplement: S1 File — All the time traces of detrended Ca2+ oscillations for constant insulin infusion (0, 100, or 1000 nM) and alternating insulin infusion (100, 500, or 1000 nM with 4 or 5 min periods) were compressed as a single file, S1_File.zip, in which each imaging experiment was recorded as a text file where the first column represents time (sec) and the following columns represent detrended Ca2+ traces from multiple islets. (ZIP) [file pone.0183569.s001.zip › data_0I_5.txt]

1 -0.10535 -0.15177 -0.15398 -0.21959 -0.16231 -0.19648 -0.17309 -0.30525
2 -0.13077 -0.13322 -0.14878 -0.21656 -0.16276 -0.20853 -0.17049 -0.34482
3 -0.11642 -0.13498 -0.13598 -0.21938 -0.15999 -0.20203 -0.14632 -0.28564
4 -0.11346 -0.12596 -0.13347 -0.213 -0.16315 -0.1946 -0.15284 -0.31415
5 -0.12532 -0.13062 -0.14439 -0.21503 -0.16487 -0.21601 -0.15246 -0.31466
6 -0.12493 -0.12148 -0.13677 -0.20178 -0.15527 -0.19018 -0.16222 -0.30923
7 -0.12599 -0.13041 -0.13819 -0.20008 -0.15692 -0.18596 -0.15697 -0.29556
8 -0.12107 -0.14573 -0.147 -0.21028 -0.15693 -0.19532 -0.18367 -0.31667
9 -0.10769 -0.11473 -0.12846 -0.21649 -0.14716 -0.17573 -0.14396 -0.27491
10 -0.14638 -0.15954 -0.15941 -0.23817 -0.17469 -0.2127 -0.17879 -0.33447
11 -0.1228 -0.12158 -0.14583 -0.20867 -0.15246 -0.18799 -0.1588 -0.27993
12 -0.12837 -0.14579 -0.13635 -0.22777 -0.16914 -0.192 -0.18713 -0.3243
13 -0.11286 -0.1204 -0.12928 -0.19755 -0.14908 -0.16447 -0.13714 -0.29938
14 -0.11713 -0.1272 -0.12681 -0.20391 -0.16102 -0.17114 -0.16855 -0.3101
15 -0.12851 -0.14911 -0.15806 -0.21971 -0.15713 -0.18944 -0.17443 -0.32337
16 -0.11259 -0.13694 -0.12851 -0.20954 -0.14996 -0.18133 -0.15016 -0.2832
17 -0.12615 -0.13209 -0.12077 -0.20393 -0.15232 -0.18609 -0.17394 -0.32761
18 -0.12095 -0.15409 -0.14615 -0.20966 -0.15225 -0.17567 -0.15699 -0.31632
19 -0.1292 -0.14261 -0.1563 -0.22246 -0.16426 -0.18109 -0.16326 -0.29489
20 -0.13621 -0.1531 -0.14942 -0.20495 -0.16221 -0.17826 -0.16283 -0.33075
21 -0.13438 -0.14741 -0.15528 -0.21128 -0.16126 -0.1981 -0.15883 -0.3181
22 -0.13076 -0.13455 -0.13937 -0.21228 -0.16214 -0.18404 -0.15683 -0.30246
23 -0.11679 -0.12489 -0.13624 -0.21305 -0.15653 -0.17631 -0.15722 -0.29208
24 -0.12798 -0.15644 -0.14875 -0.22582 -0.1569 -0.17352 -0.18479 -0.32832
25 -0.12707 -0.15271 -0.15199 -0.2054 -0.15246 -0.1715 -0.15581 -0.29001
26 -0.13789 -0.13419 -0.14502 -0.20892 -0.15463 -0.18059 -0.17253 -0.30512
27 -0.1242 -0.14044 -0.13206 -0.21911 -0.14948 -0.17775 -0.14553 -0.28134
28 -0.12436 -0.15455 -0.13486 -0.21391 -0.15487 -0.18406 -0.16289 -0.31321
29 -0.12728 -0.12139 -0.13969 -0.19479 -0.15895 -0.1699 -0.15645 -0.28726
30 -0.12505 -0.13718 -0.14741 -0.20287 -0.16353 -0.16829 -0.16808 -0.28296
31 -0.14056 -0.14637 -0.15403 -0.21515 -0.15019 -0.16574 -0.1536 -0.32243
32 -0.12666 -0.15371 -0.13511 -0.19497 -0.16684 -0.1862 -0.16613 -0.29728
33 -0.1417 -0.127 -0.14234 -0.21378 -0.16373 -0.1837 -0.16823 -0.30301
34 -0.12425 -0.14266 -0.13487 -0.18724 -0.14091 -0.1755 -0.15667 -0.29922
35 -0.11363 -0.15208 -0.14813 -0.21099 -0.15639 -0.18773 -0.16855 -0.32501
36 -0.1476 -0.14852 -0.15702 -0.21327 -0.16917 -0.2031 -0.18115 -0.29286
37 -0.11621 -0.12126 -0.13171 -0.19686 -0.14706 -0.1779 -0.15341 -0.3195
38 -0.13372 -0.14745 -0.1401 -0.20432 -0.15438 -0.18653 -0.14939 -0.30674
39 -0.12007 -0.14767 -0.13247 -0.19389 -0.14884 -0.16693 -0.16356 -0.28616
40 -0.11724 -0.12232 -0.12124 -0.20367 -0.15154 -0.17503 -0.15663 -0.27735
41 -0.12221 -0.14094 -0.14196 -0.19617 -0.15512 -0.18452 -0.17197 -0.29018
42 -0.10608 -0.1248 -0.12019 -0.18938 -0.14615 -0.17162 -0.14045 -0.27224
43 -0.13022 -0.1343 -0.14042 -0.20461 -0.16065 -0.1842 -0.1814 -0.31596
44 -0.11984 -0.13629 -0.13819 -0.1994 -0.1548 -0.16859 -0.16846 -0.29234
45 -0.12009 -0.14148 -0.14321 -0.20247 -0.1552 -0.16529 -0.15604 -0.30032
46 -0.132 -0.15711 -0.15153 -0.19843 -0.15023 -0.15405 -0.16644 -0.3049
47 -0.10891 -0.13294 -0.1361 -0.18251 -0.13968 -0.15708 -0.16281 -0.28868
48 -0.12934 -0.13797 -0.12368 -0.19211 -0.14501 -0.13885 -0.14904 -0.28038
49 -0.12381 -0.15888 -0.15508 -0.20998 -0.16259 -0.15259 -0.17851 -0.28556
50 -0.12468 -0.13424 -0.12889 -0.19187 -0.14937 -0.14612 -0.1611 -0.29441
51 -0.12194 -0.13493 -0.13246 -0.18792 -0.15569 -0.15406 -0.17186 -0.31054
52 -0.12894 -0.13278 -0.13764 -0.19562 -0.15341 -0.15439 -0.17333 -0.309
53 -0.12523 -0.12551 -0.13311 -0.18399 -0.14411 -0.14895 -0.15584 -0.29973
54 -0.12879 -0.14549 -0.14024 -0.19685 -0.16603 -0.1694 -0.16625 -0.27315
55 -0.13598 -0.13235 -0.13499 -0.18384 -0.15866 -0.13404 -0.15047 -0.29339
56 -0.13661 -0.15826 -0.14724 -0.19521 -0.16261 -0.1695 -0.15898 -0.28977
57 -0.12871 -0.15924 -0.13594 -0.19282 -0.15292 -0.14991 -0.15476 -0.29769
58 -0.13943 -0.15711 -0.1477 -0.20132 -0.14921 -0.17045 -0.15815 -0.31752
59 -0.13734 -0.16873 -0.14456 -0.196 -0.17846 -0.1867 -0.1752 -0.32413
60 -0.12808 -0.15671 -0.14373 -0.18068 -0.15099 -0.16687 -0.16951 -0.28828
61 -0.13121 -0.14124 -0.14191 -0.1846 -0.14575 -0.16178 -0.16137 -0.30876
62 -0.13699 -0.14163 -0.14743 -0.19853 -0.15721 -0.17364 -0.15403 -0.28791
63 -0.12968 -0.16312 -0.13257 -0.20055 -0.15276 -0.17506 -0.14085 -0.27032
64 -0.12796 -0.13399 -0.13182 -0.1927 -0.14649 -0.16135 -0.14081 -0.31027
65 -0.13499 -0.12482 -0.12911 -0.19877 -0.14761 -0.16452 -0.15565 -0.29397
66 -0.15846 -0.15716 -0.16447 -0.21101 -0.16604 -0.18647 -0.17175 -0.29955
67 -0.13497 -0.12635 -0.13094 -0.19238 -0.15338 -0.17471 -0.15175 -0.26007
68 -0.13344 -0.12619 -0.12644 -0.1879 -0.14454 -0.17656 -0.13456 -0.26254
69 -0.12785 -0.1213 -0.12088 -0.20224 -0.14596 -0.16025 -0.15002 -0.25891
70 -0.15413 -0.13143 -0.15397 -0.20675 -0.15997 -0.18107 -0.17272 -0.29566
71 -0.14319 -0.13117 -0.15862 -0.21102 -0.16408 -0.18818 -0.16356 -0.32029
72 -0.13299 -0.12844 -0.13621 -0.19551 -0.15302 -0.17206 -0.15077 -0.2815
73 -0.14212 -0.1477 -0.1505 -0.20604 -0.15362 -0.1747 -0.14949 -0.27823
74 -0.12984 -0.12596 -0.13934 -0.18758 -0.14402 -0.15862 -0.12153 -0.28768
75 -0.14192 -0.15194 -0.14887 -0.20837 -0.16261 -0.17877 -0.17682 -0.29977
76 -0.1577 -0.16997 -0.16498 -0.2131 -0.16535 -0.17483 -0.17022 -0.32429
77 -0.14688 -0.18624 -0.14282 -0.20739 -0.17465 -0.16934 -0.16625 -0.26039
78 -0.14093 -0.12944 -0.14123 -0.19289 -0.1523 -0.15521 -0.1408 -0.27033
79 -0.1437 -0.15109 -0.1652 -0.19188 -0.16852 -0.16487 -0.17368 -0.31528
80 -0.13998 -0.15611 -0.15542 -0.21601 -0.16343 -0.18669 -0.15522 -0.24456
81 -0.14617 -0.15203 -0.15171 -0.19498 -0.16327 -0.17814 -0.13264 -0.30483
82 -0.14985 -0.14412 -0.16149 -0.2116 -0.16221 -0.16826 -0.13758 -0.29332
83 -0.12766 -0.13842 -0.13866 -0.1862 -0.15644 -0.172 -0.15714 -0.27678
84 -0.13099 -0.1246 -0.12649 -0.19897 -0.13564 -0.17699 -0.13061 -0.26608
85 -0.14796 -0.16443 -0.16378 -0.20459 -0.167 -0.17387 -0.17661 -0.31095
86 -0.15568 -0.13837 -0.15075 -0.19817 -0.1622 -0.18018 -0.16243 -0.30468
87 -0.14141 -0.14534 -0.12903 -0.19771 -0.15288 -0.15699 -0.16022 -0.27895
88 -0.14633 -0.15326 -0.13355 -0.20356 -0.1597 -0.18691 -0.14055 -0.25599
89 -0.13908 -0.13978 -0.14082 -0.20108 -0.15985 -0.19 -0.16976 -0.28838
90 -0.13358 -0.14827 -0.14295 -0.18981 -0.16296 -0.1484 -0.12934 -0.2674
91 -0.15248 -0.16505 -0.14403 -0.20005 -0.15883 -0.15764 -0.13906 -0.29721
92 -0.12951 -0.1222 -0.11479 -0.19997 -0.1319 -0.14148 -0.13252 -0.22325
93 -0.16286 -0.16294 -0.16021 -0.21705 -0.16761 -0.1636 -0.1673 -0.32296
94 -0.15345 -0.1533 -0.13464 -0.21497 -0.16362 -0.17814 -0.13559 -0.28213
95 -0.13326 -0.13184 -0.13258 -0.20195 -0.1585 -0.15568 -0.1446 -0.25664
96 -0.14689 -0.16017 -0.12975 -0.19365 -0.14898 -0.1657 -0.15343 -0.29501
97 -0.1381 -0.1252 -0.12252 -0.17796 -0.14626 -0.15138 -0.12194 -0.26345
98 -0.14263 -0.13632 -0.13318 -0.1956 -0.1578 -0.17217 -0.15774 -0.28527
99 -0.15065 -0.16996 -0.13817 -0.20111 -0.15941 -0.18031 -0.14749 -0.30051
100 -0.14367 -0.15301 -0.11599 -0.18837 -0.14776 -0.16352 -0.15149 -0.2719
101 -0.14139 -0.14123 -0.12603 -0.19869 -0.14297 -0.16641 -0.13534 -0.26494
102 -0.1351 -0.15838 -0.11175 -0.17364 -0.14915 -0.16144 -0.1449 -0.26979
103 -0.14749 -0.1436 -0.11347 -0.19165 -0.14814 -0.15693 -0.14226 -0.24633
104 -0.13699 -0.14454 -0.12503 -0.19546 -0.14124 -0.14813 -0.12837 -0.29936
105 -0.15186 -0.14954 -0.14064 -0.1989 -0.159 -0.17908 -0.17572 -0.28473
106 -0.14211 -0.15628 -0.14557 -0.20274 -0.1532 -0.16742 -0.1298 -0.28429
107 -0.14024 -0.13372 -0.13368 -0.2004 -0.15775 -0.1726 -0.13833 -0.28121
108 -0.14448 -0.15879 -0.13131 -0.187 -0.15469 -0.18811 -0.15215 -0.26414
109 -0.1511 -0.16379 -0.15013 -0.19286 -0.15364 -0.17742 -0.14535 -0.29061
110 -0.14866 -0.15914 -0.15127 -0.19087 -0.15948 -0.17476 -0.1547 -0.28874
111 -0.14129 -0.14046 -0.12803 -0.18157 -0.14512 -0.14907 -0.12041 -0.25559
112 -0.13864 -0.14578 -0.15046 -0.19222 -0.16565 -0.17977 -0.15878 -0.29432
113 -0.13876 -0.13767 -0.1162 -0.1753 -0.1401 -0.17349 -0.12076 -0.27928
114 -0.13852 -0.1471 -0.13293 -0.18205 -0.14557 -0.16599 -0.14428 -0.27185
115 -0.14284 -0.14609 -0.13917 -0.19344 -0.14761 -0.18058 -0.1576 -0.25723
116 -0.14113 -0.1436 -0.14423 -0.18682 -0.15378 -0.1778 -0.16791 -0.27447
117 -0.12666 -0.11945 -0.12743 -0.18574 -0.14893 -0.15999 -0.12773 -0.25789
118 -0.16199 -0.16116 -0.14459 -0.19653 -0.16282 -0.19844 -0.15746 -0.27154
119 -0.16037 -0.15662 -0.14684 -0.19986 -0.15588 -0.17808 -0.13565 -0.31423
120 -0.15383 -0.14393 -0.14137 -0.18921 -0.15001 -0.17077 -0.12967 -0.28857
121 -0.16453 -0.17324 -0.16785 -0.19961 -0.16323 -0.18578 -0.14563 -0.28128
122 -0.15232 -0.15293 -0.14218 -0.193 -0.15579 -0.18035 -0.14265 -0.27368
123 -0.14625 -0.15085 -0.13735 -0.19665 -0.15358 -0.16771 -0.12649 -0.2766
124 -0.14947 -0.15164 -0.16382 -0.20936 -0.16351 -0.18465 -0.13068 -0.26611
125 -0.13689 -0.15154 -0.15114 -0.19396 -0.14413 -0.17652 -0.13243 -0.27538
126 -0.14202 -0.17241 -0.16737 -0.20972 -0.1593 -0.19419 -0.16654 -0.31227
127 -0.1282 -0.14724 -0.13161 -0.18178 -0.1477 -0.16229 -0.15198 -0.26959
128 -0.12767 -0.13501 -0.13677 -0.17151 -0.14289 -0.15219 -0.12461 -0.24477
129 -0.17802 -0.19531 -0.18881 -0.21818 -0.17236 -0.20175 -0.18189 -0.32198
130 -0.14698 -0.13666 -0.14041 -0.19543 -0.16239 -0.16732 -0.15712 -0.2861
131 -0.15899 -0.17426 -0.15725 -0.17775 -0.16226 -0.17918 -0.17225 -0.29879
132 -0.15507 -0.16625 -0.157 -0.18512 -0.15396 -0.17587 -0.17446 -0.29791
133 -0.13926 -0.16109 -0.14931 -0.1766 -0.13712 -0.15186 -0.13004 -0.29172
134 -0.1539 -0.15938 -0.14847 -0.18317 -0.15603 -0.16786 -0.14905 -0.28073
135 -0.15521 -0.16456 -0.15902 -0.19093 -0.16594 -0.18337 -0.1609 -0.31112
136 -0.14741 -0.16836 -0.1554 -0.18134 -0.15857 -0.1839 -0.17692 -0.2821
137 -0.15197 -0.15181 -0.14566 -0.16982 -0.1505 -0.16003 -0.13918 -0.27347
138 -0.14567 -0.13571 -0.14418 -0.157 -0.15212 -0.16228 -0.15681 -0.28976
139 -0.14578 -0.18405 -0.1628 -0.17586 -0.16342 -0.19092 -0.19003 -0.30657
140 -0.16121 -0.18045 -0.15164 -0.18396 -0.16371 -0.18973 -0.17597 -0.27702
141 -0.13825 -0.17763 -0.15363 -0.1661 -0.15988 -0.17186 -0.15333 -0.26268
142 -0.14633 -0.15915 -0.15527 -0.17049 -0.15054 -0.15622 -0.17902 -0.26455
143 -0.14203 -0.16729 -0.14477 -0.16793 -0.16528 -0.16501 -0.16294 -0.26886
144 -0.1467 -0.16291 -0.16016 -0.17372 -0.15968 -0.1522 -0.15706 -0.25111
145 -0.16344 -0.16834 -0.14167 -0.17957 -0.16369 -0.17134 -0.16004 -0.28123
146 -0.14912 -0.1853 -0.15027 -0.16205 -0.15108 -0.14697 -0.15749 -0.27157
147 -0.16675 -0.18073 -0.15027 -0.17582 -0.15811 -0.1737 -0.1386 -0.28924
148 -0.13476 -0.13746 -0.12857 -0.15821 -0.14108 -0.15362 -0.13864 -0.24581
149 -0.15078 -0.1488 -0.13435 -0.15629 -0.14922 -0.15247 -0.14617 -0.25064
150 -0.1603 -0.15648 -0.14529 -0.15589 -0.1545 -0.16439 -0.16403 -0.26018
151 -0.15504 -0.17001 -0.16245 -0.16636 -0.16643 -0.17446 -0.17331 -0.29861
152 -0.16356 -0.15825 -0.14153 -0.17633 -0.16057 -0.15604 -0.15692 -0.27456
153 -0.15856 -0.18042 -0.14997 -0.15679 -0.15017 -0.17998 -0.15508 -0.29113
154 -0.13391 -0.14889 -0.1282 -0.15591 -0.14654 -0.14176 -0.14138 -0.24871
155 -0.16915 -0.17446 -0.14712 -0.17569 -0.16209 -0.17226 -0.17637 -0.26608
156 -0.14768 -0.15642 -0.13264 -0.14666 -0.12749 -0.13179 -0.10685 -0.23084
157 -0.16438 -0.15978 -0.1376 -0.17646 -0.16222 -0.16927 -0.17052 -0.28898
158 -0.17181 -0.16115 -0.16326 -0.16931 -0.15744 -0.17018 -0.17453 -0.2718
159 -0.15974 -0.16116 -0.14048 -0.16779 -0.14915 -0.15681 -0.1399 -0.26724
160 -0.15611 -0.16577 -0.14321 -0.16375 -0.15004 -0.16289 -0.16296 -0.27119
161 -0.14883 -0.15354 -0.13884 -0.16063 -0.13738 -0.14931 -0.13606 -0.26709
162 -0.16457 -0.16373 -0.14592 -0.17608 -0.15332 -0.17042 -0.17321 -0.29313
163 -0.18781 -0.1776 -0.15783 -0.18873 -0.15583 -0.17665 -0.16416 -0.27763
164 -0.1739 -0.18189 -0.14938 -0.18182 -0.14958 -0.16592 -0.15656 -0.27744
165 -0.15389 -0.18865 -0.14455 -0.16723 -0.15813 -0.15328 -0.16169 -0.3054
166 -0.15309 -0.1857 -0.13006 -0.1545 -0.14889 -0.15719 -0.16037 -0.25391
167 -0.16542 -0.18582 -0.14932 -0.18472 -0.1625 -0.18855 -0.1607 -0.25542
168 -0.17901 -0.19899 -0.15295 -0.19338 -0.17089 -0.18427 -0.1979 -0.27862
169 -0.18615 -0.20379 -0.16439 -0.18033 -0.15597 -0.18105 -0.17952 -0.30079
170 -0.18604 -0.21171 -0.16759 -0.18162 -0.15908 -0.18048 -0.18532 -0.31368
171 -0.17516 -0.18907 -0.16622 -0.18291 -0.16857 -0.18539 -0.17969 -0.28308
172 -0.17436 -0.18783 -0.15481 -0.18476 -0.1622 -0.16191 -0.16397 -0.27083
173 -0.17795 -0.18947 -0.17225 -0.17915 -0.15041 -0.16518 -0.15232 -0.29931
174 -0.18746 -0.19938 -0.17994 -0.18404 -0.16225 -0.1691 -0.16413 -0.26585
175 -0.16547 -0.16848 -0.13826 -0.16918 -0.14104 -0.15229 -0.11592 -0.25938
176 -0.18223 -0.19474 -0.16818 -0.17127 -0.16227 -0.17519 -0.15694 -0.29204
177 -0.17935 -0.18576 -0.15617 -0.19023 -0.16023 -0.17211 -0.14184 -0.28445
178 -0.18022 -0.18569 -0.165 -0.17142 -0.15643 -0.16302 -0.15546 -0.29828
179 -0.17811 -0.19462 -0.1677 -0.18432 -0.16041 -0.16472 -0.15675 -0.25795
180 -0.19938 -0.20367 -0.17793 -0.19335 -0.17176 -0.16406 -0.16675 -0.27422
181 -0.1787 -0.19592 -0.15833 -0.179 -0.14816 -0.1528 -0.14184 -0.28482
182 -0.17178 -0.1892 -0.15059 -0.17796 -0.15302 -0.13742 -0.13284 -0.28152
183 -0.19571 -0.21572 -0.17485 -0.194 -0.17348 -0.16521 -0.15766 -0.27959
184 -0.18635 -0.19045 -0.16111 -0.16563 -0.15753 -0.15392 -0.16634 -0.27654
185 -0.18147 -0.17995 -0.16435 -0.17763 -0.16518 -0.15791 -0.17863 -0.29251
186 -0.18135 -0.17494 -0.16477 -0.17216 -0.1518 -0.15296 -0.15137 -0.25291
187 -0.19997 -0.22871 -0.18708 -0.19844 -0.16815 -0.17354 -0.16426 -0.3032
188 -0.18622 -0.1961 -0.16193 -0.18739 -0.16246 -0.1626 -0.15953 -0.28853
189 -0.19048 -0.19236 -0.15997 -0.16821 -0.15215 -0.15608 -0.14828 -0.26155
190 -0.19642 -0.20978 -0.17026 -0.19588 -0.16124 -0.15791 -0.15747 -0.27865
191 -0.20775 -0.21174 -0.18758 -0.18773 -0.16844 -0.17097 -0.16684 -0.28251
192 -0.19704 -0.22963 -0.16434 -0.18072 -0.15325 -0.1527 -0.16577 -0.27483
193 -0.19571 -0.18955 -0.16375 -0.20074 -0.15125 -0.15822 -0.17066 -0.27202
194 -0.19285 -0.19013 -0.15515 -0.18728 -0.15621 -0.13355 -0.15124 -0.28733
195 -0.21843 -0.24584 -0.19231 -0.21262 -0.16708 -0.16677 -0.17767 -0.31845
196 -0.20833 -0.21541 -0.17751 -0.19114 -0.14323 -0.14897 -0.15408 -0.29041
197 -0.20273 -0.22275 -0.15441 -0.1706 -0.15401 -0.14941 -0.15964 -0.29884
198 -0.21248 -0.21666 -0.17747 -0.18445 -0.1589 -0.1547 -0.17824 -0.27947
199 -0.20259 -0.19822 -0.1656 -0.18047 -0.15418 -0.15554 -0.1522 -0.24459
200 -0.21359 -0.21497 -0.16335 -0.18798 -0.16229 -0.16107 -0.18628 -0.29706
201 -0.21214 -0.23668 -0.17207 -0.19323 -0.17163 -0.16129 -0.16611 -0.28329
202 -0.21266 -0.24053 -0.18084 -0.18938 -0.18139 -0.16844 -0.18558 -0.27665
203 -0.21943 -0.23631 -0.16222 -0.19557 -0.16111 -0.15792 -0.16199 -0.28773
204 -0.2131 -0.21822 -0.16481 -0.19246 -0.15543 -0.14613 -0.15923 -0.26426
205 -0.2122 -0.22205 -0.17735 -0.19555 -0.17326 -0.1734 -0.15105 -0.2712
206 -0.23103 -0.24107 -0.18523 -0.19044 -0.18013 -0.17178 -0.18252 -0.29455
207 -0.21338 -0.23512 -0.17949 -0.18741 -0.16917 -0.16115 -0.16348 -0.30533
208 -0.21349 -0.21277 -0.17751 -0.20584 -0.1759 -0.15707 -0.17057 -0.28379
209 -0.22289 -0.22687 -0.18587 -0.19829 -0.18407 -0.17105 -0.18805 -0.28831
210 -0.21947 -0.22677 -0.17014 -0.19615 -0.18014 -0.16637 -0.17598 -0.30312
211 -0.22853 -0.23157 -0.16471 -0.20388 -0.18117 -0.16649 -0.1774 -0.29127
212 -0.2325 -0.2281 -0.16582 -0.18921 -0.17486 -0.16569 -0.16566 -0.30393
213 -0.23929 -0.21834 -0.15807 -0.17933 -0.17822 -0.15731 -0.16883 -0.3037
214 -0.22149 -0.2349 -0.16886 -0.18109 -0.18366 -0.17232 -0.19589 -0.30047
215 -0.23994 -0.24189 -0.16807 -0.19998 -0.19272 -0.18254 -0.20273 -0.29772
216 -0.24404 -0.25843 -0.18213 -0.21694 -0.20031 -0.18414 -0.19273 -0.29695
217 -0.22723 -0.23101 -0.17682 -0.21624 -0.18974 -0.18483 -0.19368 -0.29816
218 -0.22564 -0.22544 -0.17332 -0.20995 -0.18636 -0.17472 -0.15343 -0.26485
219 -0.22182 -0.22587 -0.16064 -0.19138 -0.18219 -0.16777 -0.1826 -0.28602
220 -0.23117 -0.23289 -0.17487 -0.20049 -0.19091 -0.16608 -0.19773 -0.31135
221 -0.20771 -0.20003 -0.16495 -0.1933 -0.18018 -0.15263 -0.15601 -0.27621
222 -0.2103 -0.21315 -0.1589 -0.19727 -0.18601 -0.18878 -0.1685 -0.2769
223 -0.218 -0.21225 -0.16355 -0.19091 -0.17833 -0.16835 -0.17784 -0.28383
224 -0.24285 -0.23347 -0.19058 -0.21838 -0.19055 -0.19051 -0.1818 -0.30714
225 -0.22257 -0.20713 -0.16319 -0.21231 -0.18367 -0.17607 -0.1758 -0.29066
226 -0.23736 -0.23467 -0.18334 -0.20514 -0.19343 -0.17982 -0.18361 -0.30642
227 -0.22741 -0.23867 -0.17504 -0.20955 -0.18295 -0.16858 -0.17763 -0.28048
228 -0.2203 -0.22619 -0.167 -0.20914 -0.18476 -0.15881 -0.17335 -0.26499
229 -0.22886 -0.23902 -0.18476 -0.21589 -0.18476 -0.18228 -0.17607 -0.28587
230 -0.21306 -0.20174 -0.1539 -0.19604 -0.18011 -0.16306 -0.15775 -0.27087
231 -0.21652 -0.1887 -0.17034 -0.19856 -0.18653 -0.18055 -0.1854 -0.29202
232 -0.2381 -0.2311 -0.18213 -0.19077 -0.19569 -0.17437 -0.1705 -0.29499
233 -0.21826 -0.23235 -0.16598 -0.18466 -0.18332 -0.15949 -0.15216 -0.28817
234 -0.21804 -0.22176 -0.16583 -0.20796 -0.18273 -0.16563 -0.16206 -0.25192
235 -0.22971 -0.22022 -0.17594 -0.19977 -0.19417 -0.18447 -0.16217 -0.28759
236 -0.23991 -0.22019 -0.18403 -0.20073 -0.19733 -0.16237 -0.17006 -0.29586
237 -0.24425 -0.22012 -0.1806 -0.20035 -0.19322 -0.16811 -0.16836 -0.29921
238 -0.25554 -0.23279 -0.1947 -0.22651 -0.214 -0.18069 -0.19816 -0.2911
239 -0.22933 -0.23126 -0.17413 -0.1981 -0.19234 -0.16095 -0.17182 -0.28572
240 -0.23252 -0.22503 -0.16919 -0.20573 -0.20141 -0.15263 -0.17115 -0.28729
241 -0.23715 -0.226 -0.19248 -0.21573 -0.20343 -0.17307 -0.18578 -0.28846
242 -0.24097 -0.23128 -0.19282 -0.21579 -0.19079 -0.16331 -0.19995 -0.30054
243 -0.21951 -0.22879 -0.18222 -0.20598 -0.20094 -0.17587 -0.1744 -0.26808
244 -0.21902 -0.20212 -0.17832 -0.20985 -0.19566 -0.17906 -0.18046 -0.28316
245 -0.21561 -0.20144 -0.16216 -0.20558 -0.18981 -0.15859 -0.16179 -0.27642
246 -0.22723 -0.23015 -0.18822 -0.23201 -0.20624 -0.16677 -0.17671 -0.28993
247 -0.22792 -0.22723 -0.18904 -0.20981 -0.19525 -0.14851 -0.16704 -0.28718
248 -0.24513 -0.25286 -0.19879 -0.23064 -0.21798 -0.15973 -0.20044 -0.3208
249 -0.24181 -0.23827 -0.20092 -0.2291 -0.20522 -0.16079 -0.21181 -0.31086
250 -0.22167 -0.2253 -0.17348 -0.20687 -0.20284 -0.15343 -0.19536 -0.29583
251 -0.22063 -0.23093 -0.17956 -0.21542 -0.19946 -0.15802 -0.18668 -0.27083
252 -0.22031 -0.20863 -0.17913 -0.21533 -0.19957 -0.15903 -0.19126 -0.28236
253 -0.23232 -0.22703 -0.1909 -0.22363 -0.19691 -0.1682 -0.18152 -0.28987
254 -0.2401 -0.23567 -0.19655 -0.21886 -0.21378 -0.16929 -0.18614 -0.31333
255 -0.22355 -0.23162 -0.18493 -0.19869 -0.2078 -0.1701 -0.20216 -0.28901
256 -0.22632 -0.23969 -0.16997 -0.20444 -0.21394 -0.17589 -0.20021 -0.27941
257 -0.22249 -0.23608 -0.17339 -0.20243 -0.19096 -0.17691 -0.17924 -0.28511
258 -0.22633 -0.22429 -0.19633 -0.20069 -0.2029 -0.17172 -0.17872 -0.27608
259 -0.22325 -0.20056 -0.17525 -0.19607 -0.1848 -0.16062 -0.17794 -0.27503
260 -0.21486 -0.22193 -0.17476 -0.18933 -0.20949 -0.16934 -0.16028 -0.25397
261 -0.24211 -0.26118 -0.20765 -0.21436 -0.22122 -0.20742 -0.20955 -0.29666
262 -0.23071 -0.253 -0.19627 -0.21456 -0.21331 -0.19535 -0.21017 -0.33071
263 -0.22548 -0.20395 -0.1806 -0.20711 -0.20735 -0.19137 -0.18237 -0.28658
264 -0.20564 -0.22991 -0.17597 -0.20692 -0.20781 -0.17658 -0.18333 -0.27351
265 -0.22232 -0.22321 -0.18672 -0.21475 -0.20129 -0.18544 -0.16455 -0.2861
266 -0.22378 -0.23029 -0.17524 -0.20609 -0.20936 -0.15939 -0.1866 -0.29627
267 -0.2305 -0.24098 -0.1948 -0.21113 -0.21475 -0.16061 -0.18411 -0.29294
268 -0.22567 -0.24802 -0.19933 -0.21868 -0.21672 -0.16901 -0.20093 -0.32594
269 -0.20794 -0.21996 -0.17851 -0.2121 -0.20561 -0.15083 -0.16376 -0.25375
270 -0.23295 -0.25578 -0.19252 -0.22789 -0.21912 -0.16951 -0.20526 -0.29133
271 -0.22891 -0.22991 -0.17889 -0.21656 -0.21232 -0.1626 -0.20211 -0.2772
272 -0.22248 -0.24283 -0.17286 -0.21222 -0.21198 -0.16659 -0.20026 -0.27991
273 -0.23247 -0.23384 -0.20267 -0.22839 -0.22581 -0.16567 -0.21249 -0.30402
274 -0.23167 -0.22156 -0.18286 -0.22475 -0.21347 -0.14905 -0.18102 -0.29262
275 -0.23038 -0.25635 -0.197 -0.21118 -0.21383 -0.16136 -0.18631 -0.31211
276 -0.22562 -0.23307 -0.18571 -0.21607 -0.21362 -0.16454 -0.19578 -0.2997
277 -0.22298 -0.23828 -0.16581 -0.20643 -0.20273 -0.1538 -0.16873 -0.25798
278 -0.20773 -0.22907 -0.1821 -0.20429 -0.21947 -0.17521 -0.19111 -0.28431
279 -0.20139 -0.2136 -0.16096 -0.18803 -0.19579 -0.14073 -0.1654 -0.222
280 -0.22346 -0.24311 -0.18407 -0.19576 -0.20684 -0.16168 -0.1763 -0.29314
281 -0.20604 -0.22895 -0.16554 -0.20499 -0.19973 -0.16296 -0.18062 -0.26622
282 -0.21133 -0.22644 -0.17212 -0.19569 -0.20535 -0.15012 -0.16101 -0.24102
283 -0.20451 -0.23538 -0.17709 -0.1898 -0.20511 -0.15613 -0.17744 -0.27127
284 -0.21102 -0.23939 -0.18831 -0.20059 -0.21393 -0.15747 -0.1922 -0.28724
285 -0.20602 -0.22971 -0.18087 -0.20203 -0.19654 -0.15244 -0.18226 -0.28315
286 -0.21277 -0.22764 -0.17965 -0.21077 -0.20803 -0.16421 -0.19099 -0.30556
287 -0.20242 -0.20555 -0.16411 -0.19841 -0.19526 -0.14589 -0.16864 -0.26648
288 -0.1986 -0.23141 -0.17662 -0.1975 -0.20325 -0.15516 -0.16973 -0.27924
289 -0.20874 -0.2446 -0.17714 -0.21906 -0.2133 -0.1675 -0.18463 -0.25221
290 -0.21094 -0.21626 -0.16797 -0.20023 -0.1959 -0.15728 -0.17489 -0.25084
291 -0.217 -0.2312 -0.17383 -0.20609 -0.21334 -0.16658 -0.1752 -0.28333
292 -0.22982 -0.25155 -0.18166 -0.20733 -0.22533 -0.18428 -0.18577 -0.28686
293 -0.20725 -0.21794 -0.15308 -0.18951 -0.20351 -0.16148 -0.15619 -0.26037
294 -0.20408 -0.24138 -0.1651 -0.19714 -0.19747 -0.1594 -0.18654 -0.29331
295 -0.2164 -0.25046 -0.18506 -0.20546 -0.21588 -0.1722 -0.15743 -0.27095
296 -0.21003 -0.25649 -0.16394 -0.21192 -0.21315 -0.16187 -0.18069 -0.27514
297 -0.20319 -0.23799 -0.16399 -0.20314 -0.20285 -0.17193 -0.17671 -0.26905
298 -0.2076 -0.22027 -0.16561 -0.2018 -0.19725 -0.15176 -0.15554 -0.2393
299 -0.21896 -0.23842 -0.17588 -0.19698 -0.2061 -0.15728 -0.1483 -0.28841
300 -0.19786 -0.25032 -0.16421 -0.1894 -0.19449 -0.12516 -0.12334 -0.26856
301 -0.21048 -0.26019 -0.18104 -0.21704 -0.21673 -0.17853 -0.144 -0.29462
302 -0.20285 -0.22831 -0.16618 -0.19907 -0.19188 -0.14896 -0.092662 -0.26375
303 -0.2118 -0.24747 -0.17289 -0.21193 -0.2152 -0.17099 -0.12775 -0.25634
304 -0.19531 -0.22789 -0.14839 -0.18553 -0.20397 -0.13997 -0.0895 -0.23587
305 -0.20828 -0.24026 -0.15618 -0.2043 -0.20398 -0.15618 -0.081412 -0.28692
306 -0.21538 -0.23486 -0.15172 -0.19924 -0.20392 -0.16406 -0.098793 -0.25851
307 -0.23174 -0.2398 -0.17692 -0.21105 -0.22518 -0.17462 -0.11209 -0.26147
308 -0.2108 -0.23193 -0.1662 -0.20891 -0.21145 -0.15638 -0.095881 -0.22933
309 -0.20412 -0.24316 -0.16633 -0.19044 -0.20543 -0.14527 -0.069692 -0.25118
310 -0.19784 -0.23969 -0.16818 -0.1921 -0.2046 -0.15521 -0.077094 -0.26328
311 -0.19037 -0.21979 -0.14099 -0.17227 -0.19151 -0.12448 -0.043371 -0.2218
312 -0.20233 -0.2387 -0.16422 -0.16771 -0.20572 -0.13236 -0.051834 -0.2545
313 -0.15646 -0.21256 -0.17607 -0.16479 -0.19529 -0.12879 -0.053597 -0.25343
314 -0.05945 -0.22952 -0.14939 -0.15746 -0.19433 -0.12839 -0.043471 -0.22049
315 0.037192 -0.23825 -0.17386 -0.16624 -0.19601 -0.13576 -0.064527 -0.25585
316 0.11224 -0.20199 -0.15843 -0.15014 -0.20175 -0.12383 -0.071753 -0.27703
317 0.15894 -0.20891 -0.15727 -0.15995 -0.1888 -0.10949 -0.033895 -0.21554
318 0.18318 -0.23144 -0.17374 -0.16972 -0.1959 -0.10411 -0.053843 -0.24346
319 0.22704 -0.21614 -0.16974 -0.16164 -0.18519 -0.089787 -0.051511 -0.24232
320 0.25795 -0.19899 -0.15222 -0.16176 -0.18431 -0.064275 -0.029413 -0.24596
321 0.24595 -0.22037 -0.1817 -0.16687 -0.19847 -0.086339 -0.0186 -0.27151
322 0.32003 -0.18241 -0.14387 -0.15201 -0.15541 -0.036316 0.034237 -0.22451
323 0.33606 -0.19467 -0.16313 -0.1587 -0.15695 -0.058633 0.066507 -0.2379
324 0.36663 -0.19133 -0.15292 -0.16439 -0.16353 -0.032604 0.1085 -0.24634
325 0.36461 -0.22664 -0.16184 -0.1719 -0.17825 -0.01577 0.095899 -0.26307
326 0.37561 -0.21833 -0.16113 -0.1677 -0.15552 -0.015465 0.14561 -0.23682
327 0.40144 -0.21809 -0.16901 -0.15212 -0.15944 0.023185 0.15155 -0.24347
328 0.43099 -0.21466 -0.14381 -0.15707 -0.14522 0.055198 0.21167 -0.24099
329 0.46181 -0.21212 -0.17724 -0.158 -0.16488 0.048229 0.1935 -0.23568
330 0.4548 -0.21756 -0.16961 -0.16536 -0.16205 0.045251 0.18277 -0.24953
331 0.47941 -0.21368 -0.15732 -0.16721 -0.16801 0.060582 0.19831 -0.24767
332 0.52048 -0.20081 -0.14858 -0.15212 -0.15683 0.061198 0.18316 -0.2518
333 0.55674 -0.18384 -0.15994 -0.16694 -0.15323 0.088808 0.20196 -0.20193
334 0.62815 -0.18347 -0.12839 -0.14137 -0.14891 0.089656 0.23042 -0.23083
335 0.58551 -0.20444 -0.15722 -0.15883 -0.14529 0.10591 0.26165 -0.25652
336 0.60129 -0.20137 -0.13977 -0.17297 -0.14739 0.081833 0.29342 -0.26148
337 0.65708 -0.1762 -0.098675 -0.15967 -0.13353 0.10779 0.33932 -0.20575
338 0.67134 -0.19749 -0.024222 -0.16562 -0.13102 0.1143 0.32878 -0.25284
339 0.65025 -0.19107 0.075347 -0.16303 -0.14528 0.10365 0.33583 -0.25026
340 0.66186 -0.19703 0.14839 -0.17229 -0.043914 0.11912 0.36602 -0.24303
341 0.66876 -0.18306 0.19784 -0.15554 0.060929 0.10438 0.3906 -0.20372
342 0.6654 -0.21202 0.23086 -0.15431 0.11429 0.11097 0.44167 -0.23172
343 0.6766 -0.17787 0.24985 -0.16666 0.159 0.1445 0.43149 -0.24945
344 0.70476 -0.18849 0.31839 -0.15502 0.15193 0.14851 0.43879 -0.21761
345 0.68612 -0.18044 0.33268 -0.16168 0.17262 0.13612 0.43081 -0.23795
346 0.68669 -0.17546 0.39708 -0.15378 0.18179 0.1721 0.3895 -0.2244
347 0.74151 -0.15252 0.44366 -0.13695 0.22641 0.15556 0.37124 -0.19677
348 0.6824 -0.1878 0.4246 -0.16866 0.20455 0.14323 0.33717 -0.27392
349 0.70277 -0.16959 0.48169 -0.12656 0.27478 0.16973 0.37737 -0.22766
350 0.71451 -0.19265 0.48294 -0.12723 0.24272 0.14523 0.3614 -0.26022
351 0.7055 -0.18288 0.50498 -0.11109 0.30388 0.16633 0.3542 -0.22316
352 0.7001 -0.15634 0.55635 -0.065635 0.30226 0.17373 0.41432 -0.19505
353 0.64899 -0.18243 0.52741 -0.048034 0.3025 0.16182 0.43692 -0.23952
354 0.67718 -0.17249 0.56697 -0.02702 0.34972 0.16747 0.53478 -0.21518
355 0.6321 -0.093499 0.57269 0.0086545 0.36987 0.17921 0.51237 -0.23985
356 0.58708 -0.085956 0.57455 0.019437 0.35758 0.15645 0.5037 -0.22733
357 0.5479 -0.035139 0.59706 0.035538 0.37314 0.15675 0.50175 -0.22944
358 0.49695 0.0023076 0.59647 0.045421 0.40317 0.14748 0.49217 -0.24296
359 0.50055 0.034591 0.66321 0.086241 0.43815 0.1918 0.52109 -0.16998
360 0.44626 0.056464 0.6207 0.078209 0.42318 0.16164 0.36439 -0.23984
361 0.41006 0.066149 0.64524 0.10114 0.43965 0.14604 0.36541 -0.21978
362 0.42129 0.073181 0.6627 0.12225 0.46275 0.155 0.34557 -0.20807
363 0.4414 0.16069 0.66925 0.17306 0.50073 0.16739 0.36291 -0.16325
364 0.39779 0.12261 0.66232 0.17015 0.46585 0.14776 0.32556 -0.2282
365 0.39722 0.26214 0.66822 0.19745 0.48082 0.15176 0.35007 -0.1993
366 0.36708 0.25532 0.63573 0.19646 0.47451 0.13747 0.3164 -0.24493
367 0.37087 0.27612 0.68945 0.21288 0.51278 0.1543 0.3432 -0.19604
368 0.3365 0.31841 0.65958 0.23368 0.53095 0.14105 0.38324 -0.19677
369 0.36144 0.35762 0.72865 0.25758 0.54986 0.16486 0.43455 -0.17136
370 0.33301 0.38865 0.68965 0.26245 0.55133 0.15067 0.50319 -0.14465
371 0.31211 0.37703 0.66188 0.28576 0.56651 0.14748 0.52772 -0.12379
372 0.31531 0.36396 0.7054 0.28726 0.57263 0.1569 0.53504 -0.09432
373 0.29695 0.34543 0.69348 0.30436 0.57713 0.13602 0.5293 -0.1305
374 0.30557 0.44316 0.73267 0.33112 0.61075 0.15584 0.53565 -0.10312
375 0.28639 0.47054 0.68904 0.32897 0.59206 0.15626 0.45083 -0.10696
376 0.26508 0.39782 0.67975 0.32094 0.60597 0.14763 0.39357 -0.084019
377 0.27159 0.29388 0.69882 0.38168 0.59737 0.13965 0.39968 -0.10456
378 0.25103 0.2187 0.69541 0.37286 0.57573 0.13645 0.37319 -0.085972
379 0.24847 0.20282 0.70212 0.3867 0.6027 0.16546 0.36253 -0.065226
380 0.23385 0.18057 0.65899 0.3758 0.55046 0.15511 0.31392 -0.036492
381 0.21216 0.19327 0.628 0.37707 0.50763 0.15274 0.34415 0.0013069
382 0.2297 0.22457 0.60547 0.4023 0.5148 0.21691 0.37214 0.063349
383 0.2148 0.19151 0.55786 0.41489 0.49714 0.20977 0.32393 0.047982
384 0.21028 0.21071 0.52963 0.40161 0.49893 0.21413 0.31378 0.02617
385 0.17883 0.16774 0.49232 0.41494 0.45441 0.21325 0.32135 0.063438
386 0.18886 0.18596 0.51217 0.39354 0.46974 0.21666 0.32817 0.077714
387 0.17396 0.18514 0.49074 0.39574 0.44627 0.21697 0.30929 0.092372
388 0.1622 0.18208 0.48386 0.42836 0.45027 0.2359 0.33784 0.093491
389 0.17199 0.19878 0.49071 0.43415 0.46033 0.26231 0.40092 0.12597
390 0.16726 0.22859 0.49017 0.45975 0.46834 0.27345 0.44756 0.12992
391 0.13205 0.18483 0.44506 0.44375 0.44613 0.25747 0.4591 0.085034
392 0.16651 0.20364 0.46361 0.43563 0.4394 0.26683 0.49152 0.1525
393 0.13351 0.2085 0.43011 0.42887 0.42841 0.25432 0.45576 0.1583
394 0.13672 0.2233 0.43221 0.44696 0.43317 0.25862 0.40656 0.11452
395 0.13434 0.23921 0.40945 0.439 0.40281 0.2874 0.33595 0.15175
396 0.13844 0.36531 0.39932 0.43005 0.39703 0.302 0.33157 0.20047
397 0.11319 0.36734 0.41176 0.42202 0.3857 0.26945 0.31534 0.24547
398 0.11508 0.46601 0.38188 0.40787 0.37599 0.26011 0.28491 0.26867
399 0.089568 0.48565 0.3351 0.37803 0.34218 0.22486 0.24534 0.25211
400 0.094456 0.51978 0.34913 0.35204 0.35054 0.2291 0.27572 0.2657
401 0.10203 0.44223 0.34562 0.35559 0.33184 0.24775 0.27853 0.24414
402 0.089139 0.5328 0.31885 0.34207 0.31996 0.25146 0.25202 0.24315
403 0.076259 0.44328 0.31594 0.34854 0.32148 0.27002 0.27584 0.20132
404 0.088875 0.39465 0.32746 0.35566 0.33757 0.30299 0.25915 0.21432
405 0.081419 0.32306 0.31242 0.35173 0.32639 0.32614 0.26462 0.23114
406 0.065646 0.31497 0.31926 0.34254 0.31815 0.32556 0.2718 0.1749
407 0.071489 0.26083 0.29503 0.33468 0.30532 0.31002 0.25211 0.20313
408 0.057957 0.25001 0.28292 0.33185 0.28691 0.30959 0.25314 0.22071
409 0.061944 0.25498 0.28452 0.34999 0.30058 0.32084 0.24492 0.21736
410 0.055871 0.26376 0.28711 0.4061 0.30562 0.30982 0.24491 0.2354
411 0.038404 0.24446 0.24501 0.41943 0.28717 0.30774 0.18388 0.28747
412 0.062475 0.24912 0.25934 0.41129 0.29275 0.29963 0.24811 0.43303
413 0.03405 0.23252 0.25552 0.40795 0.27594 0.30424 0.19932 0.35795
414 0.029051 0.24061 0.24179 0.39701 0.27428 0.29234 0.21396 0.34314
415 0.013968 0.24803 0.23653 0.37733 0.25314 0.27987 0.20326 0.36431
416 0.042894 0.24251 0.2441 0.35923 0.25579 0.29531 0.23541 0.30103
417 0.031648 0.21045 0.23555 0.30642 0.2479 0.28881 0.17473 0.27462
418 0.033241 0.22522 0.25455 0.30153 0.2564 0.29403 0.19338 0.29625
419 0.028759 0.2353 0.2157 0.27357 0.24347 0.32989 0.17841 0.26374
420 0.02299 0.22246 0.23495 0.25722 0.23092 0.31207 0.17795 0.24312
421 0.016201 0.19398 0.21247 0.23263 0.22134 0.32284 0.13476 0.21043
422 0.016189 0.22803 0.22877 0.23141 0.23824 0.34356 0.17713 0.22826
423 0.0098326 0.19145 0.20733 0.23767 0.21745 0.32686 0.15242 0.19586
424 0.0038306 0.19359 0.19951 0.21406 0.21065 0.30722 0.13651 0.21642
425 0.002104 0.18755 0.19298 0.21255 0.19578 0.30986 0.1457 0.25706
426 0.00060991 0.16228 0.18834 0.19757 0.19785 0.31253 0.12365 0.24764
427 -0.0047222 0.21212 0.19405 0.17528 0.18318 0.2753 0.14603 0.33788
428 -0.013041 0.18358 0.19135 0.17192 0.19595 0.26662 0.11939 0.38513
429 -0.03456 0.15263 0.16201 0.17965 0.16756 0.24716 0.11734 0.34122
430 -0.030673 0.18162 0.17641 0.16875 0.17596 0.2457 0.12456 0.34781
431 -0.012163 0.19337 0.1815 0.17767 0.18527 0.24527 0.18628 0.37308
432 -0.0083654 0.1928 0.18112 0.18003 0.18569 0.24498 0.14735 0.30386
433 -0.0085875 0.17288 0.16473 0.16702 0.15654 0.22035 0.13877 0.27626
434 -0.044566 0.17178 0.15949 0.14969 0.1573 0.20152 0.13361 0.21998
435 -0.042199 0.18098 0.13932 0.14187 0.16018 0.20071 0.10348 0.23012
436 -0.02019 0.19903 0.16759 0.15165 0.1784 0.21658 0.1518 0.24655
437 -0.038619 0.17825 0.13552 0.15242 0.15884 0.19072 0.10772 0.22759
438 -0.030851 0.19039 0.15915 0.14682 0.15822 0.19664 0.127 0.25668
439 -0.033788 0.16285 0.13913 0.12818 0.15748 0.1928 0.1027 0.23397
440 -0.042012 0.16456 0.13177 0.10937 0.14922 0.18376 0.10217 0.22922
441 -0.06428 0.1432 0.10888 0.092467 0.12776 0.15344 0.068891 0.18909
442 -0.060427 0.14811 0.10468 0.12148 0.13194 0.18089 0.071245 0.15863
443 -0.062105 0.14066 0.10532 0.1106 0.12046 0.18635 0.0917 0.16007
444 -0.052036 0.12566 0.10748 0.093628 0.12227 0.20842 0.10584 0.17803
445 -0.063987 0.13161 0.093507 0.10178 0.13673 0.20603 0.11062 0.17181
446 -0.068905 0.10789 0.084637 0.096841 0.12189 0.21799 0.071908 0.1101
447 -0.06119 0.1019 0.075912 0.091773 0.11322 0.21551 0.054011 0.15142
448 -0.046543 0.14092 0.094158 0.089157 0.12638 0.22647 0.10146 0.14099
449 -0.078704 0.1033 0.064089 0.079266 0.10407 0.22041 0.067397 0.087858
450 -0.06664 0.11388 0.081612 0.077661 0.11246 0.21071 0.071608 0.10835
451 -0.074915 0.084123 0.045463 0.054743 0.087756 0.17516 0.028919 0.088719
452 -0.074819 0.11641 0.064935 0.067381 0.10669 0.15344 0.065486 0.11181
453 -0.081219 0.087149 0.053455 0.068804 0.082879 0.13038 0.052058 0.065825
454 -0.0756 0.11173 0.074948 0.061698 0.10877 0.12973 0.069138 0.12102
455 -0.071646 0.1034 0.064017 0.072365 0.093614 0.14827 0.078842 0.12271
456 -0.082977 0.10584 0.047352 0.04675 0.086116 0.13131 0.060933 0.093148
457 -0.1026 0.079732 0.03161 0.021301 0.057469 0.10605 0.027644 0.037917
458 -0.091872 0.087813 0.047627 0.024059 0.060542 0.11736 0.031507 0.044984
459 -0.092079 0.079387 0.023831 0.022124 0.062824 0.089738 0.022935 0.056777
460 -0.073345 0.11004 0.046097 0.043456 0.075053 0.11615 0.042906 0.084359
461 -0.097408 0.051558 0.019765 0.042501 0.045103 0.08616 0.039793 0.040466
462 -0.086029 0.097853 0.050373 0.038712 0.070335 0.11274 0.063395 0.068227
463 -0.10159 0.08919 0.030111 0.029771 0.073722 0.10431 0.064539 0.08494
464 -0.089993 0.090873 0.019294 0.030298 0.056327 0.11082 0.043489 0.060439
465 -0.10227 0.049344 0.00014729 -0.001043 0.05112 0.081544 0.015602 0.033996
466 -0.11737 0.040443 -0.014374 0.0039013 0.039932 0.070691 0.013406 0.013653
467 -0.11116 0.05926 0.010283 0.017805 0.042459 0.076103 0.030995 0.0090447
468 -0.11026 0.079206 0.017887 0.0086367 0.043182 0.084551 0.03966 -0.0086295
469 -0.10035 0.050722 0.0095891 0.0059456 0.055694 0.080704 0.030311 0.057214
470 -0.12468 0.053766 -0.012786 0.0081208 0.029497 0.07813 -0.0066503 0.012987
471 -0.084496 0.043451 -0.0056483 -0.016824 0.036767 0.072145 0.015363 0.056517
472 -0.1053 0.063122 0.0048472 0.0047881 0.023162 0.064269 0.027091 0.034224
473 -0.090746 0.080314 0.0078522 0.031414 0.046728 0.090533 0.035498 0.032838
474 -0.13135 0.042059 -0.028085 -0.018701 0.014558 0.059474 0.020148 -0.01605
475 -0.12176 0.022538 -0.018114 -0.014789 0.013889 0.063597 0.010562 -0.0005512
476 -0.12392 0.033254 -0.030767 -0.023465 0.022282 0.04276 -0.0012822 0.019681
477 -0.13299 -0.0068183 -0.039428 -0.016105 0.0058042 0.053421 -0.015131 -0.0045433
478 -0.12581 0.027314 -0.034624 -0.017896 0.0067142 0.054464 0.00065665 -0.046754
479 -0.10895 0.048598 -0.021653 -0.016461 0.015547 0.050649 0.010133 0.0099044
480 -0.10225 0.053713 -0.016725 -0.020162 0.017278 0.067444 0.0099255 -0.0041882
481 -0.10787 0.025323 -0.020022 -0.01598 0.015089 0.042492 0.0078557 0.010412
482 -0.10995 0.015675 -0.050286 -0.031437 0.0078338 0.037813 -0.025295 -0.035871
483 -0.0851 0.067449 -0.025751 -0.027528 0.036212 0.070772 0.035955 -0.0011969
484 -0.10657 0.048852 -0.017962 -0.018011 0.012131 0.052094 -0.00179 -0.0090962
485 -0.075575 0.091719 -0.024846 -0.022163 0.013757 0.042421 0.043977 0.022639
486 -0.0792 0.085505 -0.025275 -0.032688 0.0074271 0.038988 0.021285 -0.010706
487 -0.089197 0.043073 -0.062274 -0.053196 -0.001663 0.032978 -0.031525 -0.05094
488 -0.080262 0.079362 -0.03383 -0.029505 -0.0027901 0.023238 -0.033023 -0.003729
489 -0.073132 0.10157 -0.038753 -0.0052031 0.0035546 0.040689 0.017966 0.00080032
490 -0.082755 0.079587 -0.05234 -0.045423 0.0026386 0.020486 0.00439 -0.023858
491 -0.077752 0.12308 -0.053699 -0.024097 0.002479 0.041946 0.001006 -0.042673
492 -0.067167 0.12842 -0.039205 -0.032136 -0.00064119 0.035035 0.018244 -0.040685
493 -0.085462 0.11335 -0.059464 -0.029347 -0.013201 0.016112 -0.016815 -0.047112
494 -0.066302 0.12663 -0.040131 -0.033249 0.0099665 0.031218 -0.010597 -0.048112
495 -0.084495 0.10926 -0.070487 -0.046268 -0.021297 0.0033219 0.011671 -0.042874
496 -0.071298 0.12299 -0.049926 -0.022003 -0.015142 0.014168 -0.048696 -0.065848
497 -0.076115 0.10734 -0.072601 -0.060443 -0.022798 0.0030434 -0.014024 -0.068562
498 -0.06046 0.10917 -0.076029 -0.0367 -0.029595 0.006353 -0.014721 -0.058465
499 -0.071599 0.12073 -0.067927 -0.038902 -0.018567 0.01168 -0.015252 -0.06893
500 -0.077736 0.094834 -0.087195 -0.068472 -0.042263 -0.0046022 -0.040171 -0.069571
501 -0.073408 0.10958 -0.046139 -0.067178 -0.03173 0.0010178 -0.0090509 -0.050314
502 -0.084479 0.11859 -0.080869 -0.065434 -0.037893 0.0079061 -0.036926 -0.046283
503 -0.074595 0.12134 -0.070864 -0.037214 -0.030229 0.0077644 -0.014174 -0.045025
504 -0.085858 0.11377 -0.071879 -0.05119 -0.02963 -0.0062057 -0.04832 -0.07238
505 -0.077411 0.10941 -0.063215 -0.048946 -0.023455 0.0019476 -0.040792 -0.075717
506 -0.074582 0.13692 -0.066166 -0.0557 -0.025285 0.010647 -0.031177 -0.065096
507 -0.10395 0.081744 -0.08722 -0.066955 -0.046666 -0.017866 -0.068145 -0.05312
508 -0.10954 0.058525 -0.087254 -0.055576 -0.043965 -0.0050624 -0.045683 -0.11785
509 -0.11054 0.081467 -0.069119 -0.056281 -0.036195 -0.0096976 -0.044083 -0.08842
510 -0.13677 0.051209 -0.10835 -0.089862 -0.069207 -0.034489 -0.081926 -0.12782
511 -0.10415 0.067174 -0.096227 -0.058467 -0.047786 -0.031885 -0.033127 -0.1027
512 -0.10471 0.12425 -0.065021 -0.058692 -0.018424 -0.003645 -0.018449 -0.0053383
513 -0.1249 0.078996 -0.09224 -0.081351 -0.041151 -0.0091108 -0.053804 -0.11765
514 -0.12491 0.060007 -0.0734 -0.068236 -0.042649 -0.00047948 -0.038201 -0.060541
515 -0.11659 0.069128 -0.079932 -0.050515 -0.046246 -0.012344 -0.019611 -0.10433
516 -0.10088 0.084259 -0.070526 -0.05248 -0.037918 -0.0062367 -0.030185 -0.045305
517 -0.11774 0.074356 -0.087308 -0.067058 -0.045901 -0.02146 -0.037952 -0.11065
518 -0.12481 0.045508 -0.084349 -0.070105 -0.051784 -0.013944 -0.034632 -0.10624
519 -0.13217 0.023768 -0.092233 -0.082869 -0.053025 -0.028836 -0.06784 -0.10946
520 -0.12409 0.053572 -0.089787 -0.054448 -0.048909 -0.020844 -0.033185 -0.089742
521 -0.11684 0.057724 -0.081142 -0.069504 -0.049304 -0.029366 -0.039817 -0.090473
522 -0.12688 0.059384 -0.087092 -0.076636 -0.048828 -0.042629 -0.037828 -0.052729
523 -0.13372 0.024233 -0.0892 -0.06994 -0.048665 -0.039069 -0.060107 -0.091607
524 -0.12707 0.025596 -0.096691 -0.06276 -0.051798 -0.026856 -0.059065 -0.10253
525 -0.14143 0.027304 -0.099556 -0.079732 -0.057891 -0.039152 -0.067358 -0.11875
526 -0.12414 0.057749 -0.085165 -0.05098 -0.038662 -0.01661 -0.034679 -0.07288
527 -0.12222 0.062414 -0.082081 -0.05685 -0.051802 -0.022577 -0.039915 -0.060429
528 -0.15907 0.0037642 -0.13282 -0.076432 -0.073912 -0.05784 -0.10324 -0.14824
529 -0.15201 -7.1115e-05 -0.11208 -0.072088 -0.077952 -0.051051 -0.060595 -0.10851
530 -0.14179 0.010919 -0.098473 -0.050011 -0.058995 -0.039028 -0.067838 -0.10893
531 -0.15448 0.0092295 -0.1068 -0.062881 -0.075348 -0.057961 -0.078028 -0.093284
532 -0.14738 0.023093 -0.11088 -0.071724 -0.068481 -0.039168 -0.050593 -0.098225
533 -0.17319 -0.0019027 -0.11938 -0.086743 -0.077779 -0.074014 -0.082949 -0.099177
534 -0.15606 0.018009 -0.1074 -0.055421 -0.059561 -0.036412 -0.052462 -0.11623
535 -0.14389 -0.0002674 -0.10977 -0.062657 -0.060634 -0.052039 -0.049076 -0.076269
536 -0.15718 0.045006 -0.093345 -0.051983 -0.072829 -0.04628 -0.039849 -0.048166
537 -0.15482 0.019241 -0.10455 -0.055829 -0.07557 -0.049211 -0.069539 -0.10149
538 -0.15206 -0.0035976 -0.12107 -0.053038 -0.072627 -0.061962 -0.076219 -0.085947
539 -0.15977 0.021449 -0.10532 -0.067714 -0.069793 -0.059421 -0.07432 -0.11961
540 -0.16023 0.023431 -0.10156 -0.05344 -0.067629 -0.053551 -0.047503 -0.11754
541 -0.17524 -0.01828 -0.10558 -0.061254 -0.078347 -0.085612 -0.075512 -0.12813
542 -0.17864 0.0022079 -0.099272 -0.052077 -0.080579 -0.058839 -0.091327 -0.15231
543 -0.16105 0.0012308 -0.097579 -0.085965 -0.083733 -0.068839 -0.058154 -0.093277
544 -0.17182 -0.0068424 -0.094895 -0.077758 -0.085907 -0.07426 -0.067346 -0.12272
545 -0.15515 -0.0049641 -0.071403 -0.061586 -0.061904 -0.051592 -0.085396 -0.11482
546 -0.18016 -0.0031927 -0.097539 -0.060995 -0.079887 -0.077028 -0.076093 -0.12127
547 -0.18189 -0.0068598 -0.098026 -0.073699 -0.081827 -0.071894 -0.078243 -0.12811
548 -0.18294 -0.014632 -0.10798 -0.08985 -0.093253 -0.08713 -0.10727 -0.15106
549 -0.17554 -0.019735 -0.084852 -0.076343 -0.079081 -0.082409 -0.05878 -0.14562
550 -0.16368 3.9892e-05 -0.063583 -0.071436 -0.064418 -0.066026 -0.060574 -0.1043
551 -0.17256 -0.0079095 -0.073327 -0.071796 -0.07542 -0.069327 -0.05286 -0.10532
552 -0.16323 0.009742 -0.059285 -0.071661 -0.067004 -0.082294 -0.064436 -0.13674
553 -0.18332 -0.013954 -0.068151 -0.088121 -0.079109 -0.069496 -0.083294 -0.14317
554 -0.16474 0.0047589 -0.052616 -0.083648 -0.074939 -0.06385 -0.05959 -0.11368
555 -0.19271 -0.030544 -0.087241 -0.08063 -0.09006 -0.096065 -0.077651 -0.12583
556 -0.17635 -0.0049976 -0.061522 -0.085062 -0.082025 -0.084449 -0.043797 -0.12926
557 -0.18408 -0.032739 -0.080982 -0.091411 -0.086738 -0.086688 -0.07742 -0.10524
558 -0.16544 -0.027339 -0.068499 -0.09534 -0.091507 -0.096718 -0.083462 -0.14405
559 -0.16821 -0.017534 -0.062573 -0.074725 -0.081101 -0.091202 -0.075403 -0.13374
560 -0.1742 -0.015297 -0.050539 -0.082211 -0.089109 -0.10016 -0.083023 -0.11709
561 -0.1647 -0.04677 -0.066452 -0.088199 -0.096224 -0.096115 -0.096984 -0.14977
562 -0.17221 -0.046661 -0.064516 -0.08695 -0.08406 -0.097524 -0.084147 -0.13568
563 -0.16962 -0.010288 -0.054325 -0.076576 -0.081803 -0.084834 -0.061093 -0.092997
564 -0.18794 -0.063215 -0.086398 -0.10586 -0.10822 -0.10964 -0.10457 -0.1679
565 -0.18465 -0.037023 -0.10214 -0.093793 -0.10686 -0.11136 -0.0769 -0.13545
566 -0.16349 -0.034588 -0.057383 -0.076154 -0.095566 -0.091856 -0.055578 -0.12569
567 -0.19974 -0.066528 -0.086062 -0.11496 -0.12849 -0.11669 -0.10572 -0.17137
568 -0.16759 -0.027494 -0.047907 -0.078115 -0.095604 -0.07525 -0.052706 -0.12239
569 -0.16775 -0.033961 -0.061537 -0.084129 -0.098639 -0.090043 -0.040741 -0.091243
570 -0.16621 -0.06266 -0.057075 -0.099736 -0.10452 -0.09339 -0.060768 -0.14008
571 -0.18828 -0.061311 -0.069685 -0.11291 -0.10451 -0.11692 -0.091931 -0.18193
572 -0.18196 -0.040188 -0.061771 -0.10486 -0.09203 -0.11355 -0.076292 -0.14148
573 -0.17172 -0.062445 -0.063516 -0.10448 -0.10276 -0.11274 -0.087603 -0.11762
574 -0.16228 -0.015468 -0.034072 -0.08836 -0.082511 -0.088652 -0.054098 -0.075637
575 -0.18351 -0.063004 -0.074677 -0.10075 -0.10048 -0.11284 -0.076959 -0.14641
576 -0.16953 -0.03893 -0.057236 -0.10429 -0.099495 -0.096129 -0.073704 -0.11571
577 -0.18617 -0.075569 -0.084467 -0.10758 -0.11493 -0.13119 -0.10384 -0.18822
578 -0.17844 -0.056241 -0.078255 -0.088216 -0.10634 -0.10878 -0.085852 -0.13581
579 -0.16792 -0.016436 -0.047846 -0.091542 -0.084564 -0.1007 -0.046227 -0.14818
580 -0.18168 -0.076822 -0.071113 -0.095317 -0.11193 -0.11441 -0.10788 -0.14829
581 -0.18156 -0.036863 -0.077502 -0.079407 -0.096597 -0.1103 -0.093102 -0.14476
582 -0.17412 -0.06716 -0.068434 -0.077803 -0.11064 -0.11737 -0.094029 -0.15686
583 -0.1925 -0.067708 -0.087202 -0.096619 -0.10251 -0.11342 -0.10786 -0.1525
584 -0.18713 -0.081269 -0.07737 -0.098749 -0.11347 -0.12138 -0.07281 -0.15162
585 -0.15686 -0.061314 -0.073265 -0.08902 -0.11975 -0.10255 -0.081404 -0.12804
586 -0.16756 -0.072509 -0.077574 -0.077897 -0.1124 -0.11731 -0.086853 -0.10444
587 -0.16927 -0.070102 -0.079645 -0.09302 -0.10563 -0.10704 -0.096589 -0.1297
588 -0.19689 -0.057543 -0.10191 -0.09855 -0.11639 -0.11138 -0.066037 -0.1172
589 -0.16967 -0.053989 -0.080192 -0.098392 -0.11325 -0.10481 -0.10943 -0.12786
590 -0.181 -0.083201 -0.10123 -0.10041 -0.12286 -0.12557 -0.070628 -0.15216
591 -0.18026 -0.087744 -0.094421 -0.10074 -0.12471 -0.11651 -0.08339 -0.16139
592 -0.14576 -0.056141 -0.08677 -0.092275 -0.12648 -0.11102 -0.088888 -0.12249
593 -0.15783 -0.061773 -0.07979 -0.10009 -0.11866 -0.10523 -0.10472 -0.1269
594 -0.16479 -0.062958 -0.099789 -0.10141 -0.10929 -0.11996 -0.083447 -0.13956
595 -0.16024 -0.059775 -0.090978 -0.10888 -0.10932 -0.11463 -0.093883 -0.15508
596 -0.15946 -0.077501 -0.082014 -0.094898 -0.11658 -0.11851 -0.092242 -0.13353
597 -0.16371 -0.089833 -0.090418 -0.11558 -0.13597 -0.11841 -0.099242 -0.1539
598 -0.14413 -0.078913 -0.087008 -0.099149 -0.10742 -0.1194 -0.10485 -0.13237
599 -0.15694 -0.1069 -0.0977 -0.10351 -0.12458 -0.11774 -0.098264 -0.12804
600 -0.14923 -0.071784 -0.090217 -0.094857 -0.12844 -0.1331 -0.087219 -0.12664
601 -0.14933 -0.07669 -0.080415 -0.097227 -0.11588 -0.10484 -0.086093 -0.10337
602 -0.16173 -0.067984 -0.08487 -0.094158 -0.12508 -0.12862 -0.10546 -0.13339
603 -0.15362 -0.079565 -0.09129 -0.098864 -0.12601 -0.12968 -0.10689 -0.14103
604 -0.14559 -0.063071 -0.075827 -0.083531 -0.12163 -0.11421 -0.089307 -0.16144
605 -0.15413 -0.087896 -0.09659 -0.087134 -0.12822 -0.13552 -0.1166 -0.17234
606 -0.14022 -0.071573 -0.089275 -0.10603 -0.11842 -0.12781 -0.097648 -0.15771
607 -0.12622 -0.049352 -0.074943 -0.094777 -0.11312 -0.11205 -0.065871 -0.12772
608 -0.15582 -0.096234 -0.099 -0.1047 -0.12619 -0.12666 -0.093265 -0.16953
609 -0.15405 -0.12268 -0.087132 -0.097866 -0.1212 -0.112 -0.11081 -0.12481
610 -0.15297 -0.10165 -0.092738 -0.11988 -0.12952 -0.13985 -0.10984 -0.10285
611 -0.13902 -0.098102 -0.096207 -0.10791 -0.11189 -0.11921 -0.089078 -0.14717
612 -0.15136 -0.095145 -0.074882 -0.095613 -0.1202 -0.11148 -0.082612 -0.1483
613 -0.13835 -0.088535 -0.076529 -0.10317 -0.10715 -0.10678 -0.067861 -0.13089
614 -0.14735 -0.087159 -0.080306 -0.10252 -0.11518 -0.11082 -0.063274 -0.11919
615 -0.15467 -0.11702 -0.094774 -0.11617 -0.10759 -0.12194 -0.10887 -0.11103
616 -0.15966 -0.086467 -0.086186 -0.097968 -0.11972 -0.11297 -0.072288 -0.12043
617 -0.17025 -0.11892 -0.11073 -0.09972 -0.12987 -0.11434 -0.083135 -0.13586
618 -0.15814 -0.091881 -0.10695 -0.087689 -0.12373 -0.11999 -0.12061 -0.1523
619 -0.16777 -0.13027 -0.11709 -0.12333 -0.13292 -0.11395 -0.10445 -0.13515
620 -0.16416 -0.089135 -0.0981 -0.1219 -0.1247 -0.12599 -0.082102 -0.10132
621 -0.17004 -0.10648 -0.11609 -0.1127 -0.13381 -0.12597 -0.10897 -0.14866
622 -0.15524 -0.10071 -0.099265 -0.10523 -0.12496 -0.10948 -0.089013 -0.11345
623 -0.17012 -0.090176 -0.10662 -0.10851 -0.11685 -0.12293 -0.10273 -0.14485
624 -0.15784 -0.10976 -0.085521 -0.10967 -0.12083 -0.12473 -0.10081 -0.14312
625 -0.15063 -0.11541 -0.098982 -0.089093 -0.11304 -0.10609 -0.099207 -0.14615
626 -0.17496 -0.11818 -0.098958 -0.11602 -0.1254 -0.12312 -0.10133 -0.13136
627 -0.17359 -0.11629 -0.089188 -0.10856 -0.12959 -0.1228 -0.11177 -0.13596
628 -0.17585 -0.11064 -0.092635 -0.11366 -0.12803 -0.12149 -0.087142 -0.15573
629 -0.18536 -0.10686 -0.092735 -0.097873 -0.11963 -0.13387 -0.085068 -0.14429
630 -0.16322 -0.1006 -0.087308 -0.10991 -0.11925 -0.12086 -0.091723 -0.1398
631 -0.17781 -0.11879 -0.09643 -0.089973 -0.12841 -0.12034 -0.10471 -0.10046
632 -0.15498 -0.071363 -0.055849 -0.094798 -0.10753 -0.098602 -0.06075 -0.10161
633 -0.19315 -0.12641 -0.1013 -0.10662 -0.13583 -0.1228 -0.08409 -0.18918
634 -0.18148 -0.1223 -0.11086 -0.12074 -0.12789 -0.118 -0.10251 -0.13245
635 -0.18951 -0.10174 -0.07054 -0.10562 -0.12511 -0.12017 -0.087385 -0.10541
636 -0.19039 -0.13611 -0.097593 -0.10857 -0.14135 -0.12533 -0.10438 -0.13168
637 -0.17832 -0.13306 -0.091094 -0.10126 -0.12815 -0.12085 -0.067386 -0.13066
638 -0.17688 -0.10824 -0.078422 -0.099444 -0.12061 -0.1014 -0.089827 -0.12639
639 -0.19139 -0.12475 -0.096032 -0.11719 -0.12238 -0.10384 -0.067488 -0.096696
640 -0.20468 -0.12603 -0.10334 -0.12138 -0.1465 -0.13764 -0.086085 -0.15037
641 -0.17965 -0.10052 -0.08606 -0.10057 -0.12695 -0.1241 -0.02238 -0.11748
642 -0.18847 -0.12207 -0.095866 -0.10408 -0.12187 -0.10625 -0.028444 -0.1546
643 -0.17888 -0.11441 -0.078329 -0.10043 -0.12765 -0.087513 -0.007349 -0.10982
644 -0.2067 -0.15318 -0.12624 -0.12746 -0.15 -0.13401 -0.060023 -0.18914
645 -0.17851 -0.10605 -0.089361 -0.10152 -0.12542 -0.10346 -0.013281 -0.10689
646 -0.19085 -0.12939 -0.10532 -0.12088 -0.12847 -0.11081 -0.016483 -0.12241
647 -0.19472 -0.13058 -0.10296 -0.11256 -0.12725 -0.10922 -0.036726 -0.13599
648 -0.18996 -0.12242 -0.094523 -0.098905 -0.12953 -0.11066 -0.02239 -0.11579
649 -0.17057 -0.10727 -0.086656 -0.091233 -0.12171 -0.069938 -0.019235 -0.079951
650 -0.16963 -0.11643 -0.090875 -0.096242 -0.11381 -0.079993 -0.01652 -0.12716
651 -0.18475 -0.10035 -0.096371 -0.10599 -0.11968 -0.07705 -0.024654 -0.12935
652 -0.18468 -0.11899 -0.099543 -0.09804 -0.13363 -0.078688 -0.042351 -0.16678
653 -0.17817 -0.11395 -0.096536 -0.10447 -0.11915 -0.061682 -0.029932 -0.14964
654 -0.17322 -0.14036 -0.10122 -0.12048 -0.1347 -0.094184 -0.053337 -0.13383
655 -0.17421 -0.12727 -0.083898 -0.10881 -0.13282 -0.092815 -0.030793 -0.13494
656 -0.16068 -0.10413 -0.065701 -0.093747 -0.12245 -0.088015 -0.020046 -0.12491
657 -0.15396 -0.11017 -0.071097 -0.10213 -0.11864 -0.090581 -0.053311 -0.12106
658 -0.16005 -0.080224 -0.086749 -0.10781 -0.13222 -0.102 -0.064634 -0.148
659 -0.13593 -0.055818 -0.06764 -0.087138 -0.12696 -0.1018 -0.044209 -0.10707
660 -0.1682 -0.06146 -0.078794 -0.10112 -0.14405 -0.094227 -0.089897 -0.13528
661 -0.14295 -0.054992 -0.063239 -0.10485 -0.10564 -0.060234 -0.062492 -0.14933
662 -0.15105 -0.0731 -0.07237 -0.12245 -0.12777 -0.076712 -0.10087 -0.16344
663 -0.13769 -0.091669 -0.046375 -0.11308 -0.14249 -0.077128 -0.075288 -0.123
664 -0.1249 -0.068111 -0.054805 -0.085532 -0.11577 -0.061982 -0.054319 -0.12874
665 -0.17335 -0.096452 -0.07573 -0.12986 -0.15124 -0.089874 -0.064735 -0.13466
666 -0.13436 -0.098639 -0.065564 -0.1045 -0.12631 -0.084831 -0.079061 -0.1222
667 -0.13903 -0.10282 -0.067073 -0.1026 -0.12335 -0.079849 -0.073299 -0.10959
668 -0.14042 -0.098511 -0.092131 -0.1241 -0.13072 -0.078775 -0.090037 -0.1603
669 -0.15446 -0.10032 -0.068642 -0.11458 -0.14216 -0.070524 -0.083119 -0.13386
670 -0.14697 -0.099521 -0.070336 -0.11327 -0.13061 -0.070196 -0.10439 -0.14293
671 -0.16567 -0.14056 -0.080525 -0.13806 -0.14615 -0.072987 -0.098793 -0.18209
672 -0.14273 -0.098579 -0.073358 -0.10633 -0.10634 -0.026938 -0.086023 -0.12621
673 -0.14305 -0.11929 -0.084657 -0.11471 -0.12928 -0.053781 -0.081716 -0.13086
674 -0.11757 -0.067511 -0.054913 -0.09491 -0.12824 -0.023873 -0.0605 -0.12597
675 -0.13882 -0.098945 -0.080514 -0.087211 -0.12197 -0.036488 -0.087804 -0.16873
676 -0.14641 -0.10009 -0.073571 -0.12158 -0.12228 -0.022047 -0.080917 -0.15519
677 -0.15026 -0.12023 -0.076761 -0.11235 -0.15048 -0.041247 -0.094521 -0.1651
678 -0.1386 -0.1326 -0.082042 -0.1165 -0.12867 -0.047048 -0.079234 -0.12879
679 -0.12104 -0.08784 -0.053058 -0.098204 -0.11839 -0.044084 -0.053837 -0.10966
680 -0.13067 -0.10933 -0.077095 -0.10921 -0.15087 -0.067035 -0.10175 -0.1666
681 -0.11853 -0.091 -0.058091 -0.10509 -0.13955 -0.026814 -0.095432 -0.12851
682 -0.13788 -0.10165 -0.067902 -0.11217 -0.13365 -0.060029 -0.089053 -0.10492
683 -0.10042 -0.07694 -0.079241 -0.1092 -0.11878 -0.033486 -0.094354 -0.11554
684 -0.081033 -0.098725 -0.050422 -0.0931 -0.11003 -0.022672 -0.047044 -0.10716
685 -0.10231 -0.14097 -0.095664 -0.13806 -0.13974 -0.064955 -0.10792 -0.15021
686 -0.060311 -0.10264 -0.079651 -0.10184 -0.1287 -0.07538 -0.092536 -0.13228
687 0.0010693 -0.10668 -0.08652 -0.124 -0.14487 -0.072171 -0.10564 -0.15452
688 -0.02445 -0.13097 -0.063396 -0.11593 -0.12763 -0.061224 -0.089662 -0.12768
689 -0.078354 -0.10671 -0.073134 -0.10372 -0.1285 -0.049868 -0.086796 -0.12389
690 -0.087698 -0.11606 -0.064893 -0.11187 -0.12798 -0.052409 -0.078561 -0.10817
691 -0.11149 -0.12591 -0.079205 -0.11435 -0.13341 -0.061324 -0.08022 -0.11484
692 -0.13191 -0.12401 -0.084317 -0.11343 -0.12898 -0.077451 -0.10819 -0.1535
693 -0.085697 -0.093244 -0.044251 -0.088557 -0.11424 -0.054518 -0.074658 -0.13067
694 -0.098212 -0.075937 -0.032435 -0.084899 -0.10419 -0.047173 -0.071952 -0.088444
695 -0.097583 -0.065279 -0.030832 -0.077993 -0.10869 -0.040877 -0.060818 -0.076431
696 -0.11321 -0.084398 -0.055049 -0.095353 -0.12279 -0.068965 -0.079905 -0.12953
697 -0.12068 -0.13311 -0.082728 -0.091434 -0.12112 -0.075769 -0.12672 -0.15296
698 -0.13293 -0.096318 -0.080134 -0.096065 -0.12324 -0.064003 -0.11524 -0.16867
699 -0.12959 -0.10739 -0.06086 -0.088514 -0.098576 -0.05938 -0.10692 -0.1352
700 -0.12094 -0.10967 -0.064063 -0.095959 -0.10826 -0.066065 -0.10154 -0.17499
701 -0.12198 -0.083872 -0.05958 -0.072806 -0.071622 -0.063096 -0.10368 -0.13852
702 -0.12623 -0.11015 -0.0524 -0.10156 -0.066498 -0.055968 -0.10568 -0.12026
703 -0.11515 -0.10071 -0.056674 -0.069331 -0.032253 -0.044037 -0.075489 -0.1306
704 -0.12649 -0.10568 -0.043334 -0.090711 -0.048571 -0.06322 -0.097723 -0.1276
705 -0.13311 -0.11883 -0.027669 -0.081313 -0.055443 -0.052605 -0.078066 -0.15089
706 -0.1349 -0.11112 -0.0394 -0.090706 -0.074209 -0.071941 -0.097801 -0.13147
707 -0.13461 -0.11971 0.0091895 -0.081508 -0.081609 -0.059625 -0.086698 -0.15117
708 -0.15792 -0.12288 0.0084785 -0.10048 -0.099809 -0.067653 -0.10548 -0.15126
709 -0.1365 -0.12747 0.056601 -0.086679 -0.10072 -0.087991 -0.10191 -0.12981
710 -0.12373 -0.13149 0.068633 -0.077155 -0.080567 -0.078616 -0.090927 -0.14328
711 -0.11767 -0.11309 0.078048 -0.056568 -0.081759 -0.06088 -0.094095 -0.15399
712 -0.12906 -0.12435 0.081146 -0.075614 -0.081007 -0.065744 -0.11687 -0.13086
713 -0.12168 -0.076723 0.11253 -0.066906 -0.069112 -0.055701 -0.086908 -0.10266
714 -0.12324 -0.064423 0.10207 -0.086293 -0.054758 -0.02831 -0.074672 -0.084611
715 -0.11813 0.10671 0.085916 -0.08338 -0.07099 -0.021049 -0.097509 -0.15581
716 -0.092007 0.23093 0.1119 -0.052197 -0.062329 0.025319 -0.099729 -0.083451
717 -0.10991 0.3073 0.11357 -0.062977 -0.068023 0.057158 -0.082024 -0.15019
718 -0.10596 0.3198 0.11355 -0.052317 -0.050238 0.068385 -0.09024 -0.11692
719 -0.085524 0.34406 0.16035 -0.064705 -0.052369 0.08088 -0.06097 -0.092169
720 -0.11794 0.21708 0.12898 -0.072061 -0.061059 0.085613 -0.091512 -0.12913
721 -0.10324 0.12632 0.16202 -0.07853 -0.069848 0.081641 -0.095878 -0.14228
722 -0.086259 0.10513 0.15963 -0.080502 -0.056245 0.095448 -0.089114 -0.14672
723 -0.039658 0.077098 0.17011 -0.077293 -0.057609 0.10666 -0.076313 -0.092104
724 0.096293 0.049979 0.12579 -0.085971 -0.081615 0.097096 -0.10214 -0.12499
725 0.17332 0.077008 0.12704 -0.094914 -0.063227 0.11119 -0.10094 -0.13016
726 0.21335 0.039756 0.16315 -0.080775 -0.07857 0.13073 -0.12018 -0.11539
727 0.18175 0.038978 0.20257 -0.081621 -0.075708 0.12624 -0.067898 -0.095841
728 0.20936 0.060478 0.20141 -0.089985 -0.061686 0.13229 -0.10131 -0.13387
729 0.22106 0.061441 0.24641 -0.072856 -0.056618 0.13083 -0.077422 -0.098255
730 0.24926 0.046085 0.22887 -0.096132 -0.074875 0.10061 -0.090392 -0.10931
731 0.34455 0.034679 0.25402 -0.066629 -0.079248 0.08487 -0.078787 -0.10802
732 0.37785 0.064247 0.26849 -0.064348 -0.077877 0.082172 -0.081211 -0.11591
733 0.28961 0.015408 0.25405 -0.098756 -0.080679 0.046661 -0.083501 -0.1099
734 0.23779 0.040669 0.26159 -0.065494 -0.065184 0.044559 -0.092082 -0.13323
735 0.16769 0.028602 0.19064 -0.098652 -0.092309 0.028312 -0.10083 -0.11644
736 0.14261 -0.0078677 0.19108 -0.071319 -0.087555 0.033239 -0.10962 -0.13624
737 0.14015 0.00096258 0.19218 -0.071314 -0.075447 0.023944 -0.10113 -0.10116
738 0.15634 0.010785 0.19156 -0.082221 -0.079052 0.041303 -0.078451 -0.11578
739 0.28947 -0.0095433 0.17465 -0.089356 -0.091924 0.012658 -0.11281 -0.13927
740 0.34597 0.026289 0.22412 -0.080057 -0.084403 0.03423 -0.088224 -0.12823
741 0.3557 -0.0013961 0.29214 -0.087627 -0.070253 0.013148 -0.091751 -0.05467
742 0.34693 0.0065276 0.31577 -0.069892 -0.077813 0.035524 -0.082793 -0.13276
743 0.28166 -0.016247 0.28696 -0.091603 -0.082887 0.03179 -0.093389 -0.013811
744 0.22021 0.0076067 0.30487 -0.07731 -0.068338 0.042256 -0.049021 0.014806
745 0.21154 0.03683 0.26486 -0.065612 -0.054945 0.063485 0.0032845 0.15947
746 0.19938 0.18003 0.19919 -0.061707 -0.043732 0.14033 0.0032403 0.17583
747 0.1744 0.24841 0.14431 -0.077865 -0.081152 0.13379 -0.0090483 0.08803
748 0.33625 0.34579 0.15599 -0.023141 -0.05526 0.17389 0.027568 0.072976
749 0.36745 0.36245 0.13717 -0.0044325 -0.076244 0.15559 0.015036 0.017821
750 0.38906 0.35598 0.14351 0.0033917 -0.090569 0.15786 -0.026176 -0.018673
751 0.30794 0.33671 0.14753 -0.0006649 -0.1045 0.14092 -0.076192 -0.048191
752 0.32563 0.34642 0.15642 0.020674 -0.071673 0.17637 -0.026109 -0.03229
753 0.23348 0.2155 0.15046 0.0011668 -0.083798 0.13158 -0.070236 -0.049595
754 0.20746 0.15614 0.19118 -0.02862 -0.097195 0.09055 -0.078034 -0.028334
755 0.22175 0.1948 0.32171 0.0076853 -0.063169 0.10075 -0.018616 0.033867
756 0.16614 0.10323 0.30535 -0.050505 -0.097121 0.064025 -0.079248 -0.062875
757 0.17818 0.13593 0.29245 -0.019516 -0.080348 0.071861 -0.043819 0.012112
758 0.18717 0.13429 0.26932 -0.026216 -0.065176 0.057999 -0.048407 0.082949
759 0.32831 0.11174 0.22811 -0.048489 -0.057145 0.059536 -0.050175 0.10171
760 0.45312 0.14883 0.20026 -0.021756 0.04646 0.067324 -0.0087833 0.15813
761 0.39115 0.091237 0.15234 -0.030051 0.11527 0.055206 -0.055004 0.14365
762 0.38447 0.11231 0.13998 -0.00086564 0.12978 0.061479 -0.045445 0.1749
763 0.40454 0.10816 0.14949 0.014993 0.09811 0.061386 -0.061212 0.17822
764 0.45867 0.09202 0.11518 0.033091 0.040403 0.052629 -0.0557 0.16865
765 0.40729 0.10582 0.11985 0.05138 0.0019548 0.046238 -0.091938 0.19788
766 0.3485 0.076708 0.1388 0.055313 -0.0083939 0.062491 -0.051792 0.21013
767 0.2622 0.089309 0.16333 0.052945 -0.039681 0.052514 -0.07042 0.22563
768 0.20301 0.067042 0.16452 0.04546 -0.039014 0.018469 -0.070263 0.22443
769 0.20697 0.080034 0.2081 0.065713 -0.02825 0.046478 -0.051154 0.27267
770 0.19179 0.093835 0.21676 0.063629 -0.040493 0.043703 -0.060483 0.24707
771 0.15788 0.036333 0.19737 0.024026 -0.051921 -0.009185 -0.081639 0.33039
772 0.18685 0.1087 0.18978 0.02224 -0.03277 0.025408 -0.045304 0.43136
773 0.32084 0.063185 0.14917 0.035967 -0.032628 0.014138 -0.084711 0.37686
774 0.42165 0.066462 0.10971 0.029338 -0.042454 0.0036916 -0.057085 0.38619
775 0.39619 0.047845 0.1011 0.014525 -0.054834 -0.010177 -0.063696 0.39899
776 0.44894 0.033888 0.095968 0.022709 -0.039467 -0.00089636 -0.062238 0.37205
777 0.42755 0.061162 0.079027 0.018096 -0.04935 -0.0052786 -0.060071 0.3591
778 0.39126 0.01929 0.088821 0.0093967 -0.0033683 0.0012527 -0.065756 0.33279
779 0.46942 0.032121 0.063712 -0.005227 0.083616 -0.01839 -0.067574 0.35502
780 0.46312 0.031724 0.07357 0.0078622 0.1103 -0.0060113 -0.045556 0.41006
781 0.49874 0.047416 0.084972 0.023496 0.11878 -0.018501 -0.076407 0.45021
782 0.4275 0.017362 0.068399 0.036641 0.068427 -0.0072756 -0.073031 0.51383
783 0.39099 0.014608 0.063841 0.0551 0.053281 -0.014229 -0.073107 0.48733
784 0.32983 0.020749 0.068195 0.080964 0.037473 -0.0064019 -0.078291 0.50781
785 0.30703 -0.0026889 0.069676 0.10222 -0.0013384 -0.015413 -0.081931 0.45449
786 0.25814 0.026117 0.06225 0.15352 -0.00044356 -0.00065587 -0.053687 0.48789
787 0.2272 -0.0030818 0.054496 0.15168 -0.012645 0.0061466 -0.056501 0.42498
788 0.20176 -0.03978 0.050005 0.13738 -0.014771 -0.002885 -0.075016 0.38797
789 0.1826 -0.028846 0.01913 0.11058 -0.028693 -0.030467 -0.10961 0.3953
790 0.21228 -0.0049191 0.045094 0.10185 -0.024571 -0.024443 -0.062316 0.41824
791 0.19127 0.0074213 0.039316 0.070373 -0.019032 -0.023735 -0.040657 0.43643
792 0.17229 -0.01687 0.00019421 0.048097 -0.028193 -0.038561 -0.0095363 0.46736
793 0.15851 -0.039049 0.0038135 0.022162 0.016798 -0.035813 0.037183 0.54344
794 0.18016 -0.0049485 0.032818 0.041456 0.15091 -0.020648 0.11369 0.59654
795 0.16155 -0.010294 0.010582 0.024095 0.21235 -0.010956 0.14829 0.5903
796 0.12483 -0.034255 0.0067727 0.030845 0.21612 -0.013943 0.12553 0.51713
797 0.13765 0.02828 0.012947 0.021304 0.20682 -0.016494 0.097443 0.58146
798 0.12378 -0.015561 0.017818 0.04313 0.15663 -0.010541 0.05114 0.48571
799 0.11499 -0.019169 -0.0012054 0.057735 0.11111 -0.026665 -0.009119 0.40642
800 0.12405 -0.001493 0.022665 0.075705 0.091466 -0.014187 -0.010951 0.45456
801 0.0978 -0.049887 0.0083252 0.051537 0.024421 -0.052372 -0.053487 0.39394
802 0.11399 0.0052016 0.00025363 0.097031 0.041963 -0.033383 0.0023277 0.39018
803 0.1019 -0.005439 0.0012073 0.12487 0.03472 -0.037797 -0.024917 0.34241
804 0.09018 -0.01429 0.0094814 0.12386 0.027551 -0.049087 -0.02798 0.38098
805 0.083534 -0.024177 0.0059718 0.12667 0.02729 -0.052406 -0.028955 0.36054
806 0.092528 0.0058225 0.023767 0.12702 0.046595 -0.025064 0.010974 0.39446
807 0.052341 -0.010047 -0.0003671 0.10271 0.034446 -0.029408 -0.016778 0.44422
808 0.043774 -0.015261 -0.013104 0.084321 0.037499 -0.05426 -0.033505 0.54579
809 0.062004 -0.015453 -0.016661 0.089161 0.047754 -0.048756 0.016499 0.61833
810 0.031492 -0.04437 -0.016484 0.042344 0.03938 -0.042447 -0.04345 0.59487
811 0.0065319 -0.052855 -0.044014 0.044628 0.019365 -0.054674 -0.0067396 0.61526
812 0.033436 -0.023753 -0.021657 0.064091 0.11763 -0.029676 -0.011371 0.601
813 0.038204 -0.013056 -0.0090848 0.060086 0.24879 -0.020609 -0.031774 0.52815
814 0.014657 -0.022634 -0.014318 0.072576 0.28559 -0.023958 -0.018339 0.40699
815 0.0092123 -0.04196 -0.023243 0.048515 0.21931 -0.04204 -0.04114 0.36075
816 0.023367 -0.029653 -0.03185 0.037931 0.15371 -0.046358 -0.0026939 0.35768
817 0.012047 -0.053492 -0.030475 0.049496 0.095414 -0.041376 -0.043847 0.33268
818 0.0034852 -0.061573 -0.035517 0.032191 0.057816 -0.056928 -0.039952 0.28815
819 -0.027263 -0.036457 -0.034636 0.031159 0.054889 -0.063926 -0.017441 0.26157
820 0.010396 -0.032042 -0.032987 0.049374 0.064271 -0.031661 -0.032483 0.30083
821 -0.031874 -0.050324 -0.049093 0.04418 0.037009 -0.055761 -0.068365 0.30071
822 -0.011587 -0.020696 -0.053695 0.050229 0.050745 -0.064167 -0.021251 0.32652
823 -0.04213 -0.067633 -0.072187 0.028691 0.015864 -0.10041 -0.088878 0.23667
824 -0.02469 -0.050198 -0.04619 0.033018 0.034566 -0.062887 -0.03818 0.24935
825 -0.036476 -0.028878 -0.048268 0.021793 0.028924 -0.059017 -0.016934 0.25308
826 -0.049256 -0.060883 -0.07124 0.005004 0.028117 -0.065384 0.0081683 0.25736
827 -0.029596 -0.061552 -0.04648 0.034953 0.04947 -0.063983 0.032125 0.2264
828 -0.028571 -0.056504 -0.054367 0.035367 0.17356 -0.046303 0.11616 0.25862
829 -0.041552 -0.037162 -0.065467 0.037412 0.26062 -0.044072 0.17056 0.24519
830 -0.055742 -0.036316 -0.062366 0.016551 0.24667 -0.039953 0.14588 0.19336
831 -0.053434 -0.038281 -0.062814 0.022458 0.17502 -0.00012349 0.15602 0.20848
832 -0.049673 -0.022513 -0.048261 0.026306 0.11727 0.030245 0.20289 0.23889
833 -0.086648 -0.08643 -0.076835 0.008742 0.048274 -0.015902 0.045303 0.1892
834 -0.043199 -0.062597 -0.04981 0.03097 0.064688 0.032409 0.093426 0.21834
835 -0.081108 -0.066148 -0.081875 0.028607 0.049606 0.00764 0.044456 0.17866
836 -0.078515 -0.070479 -0.078179 0.016033 0.048216 0.009579 -0.00046509 0.1486
837 -0.077857 -0.044846 -0.063296 0.024867 0.040668 -0.017621 0.035155 0.18519
838 -0.085544 -0.081312 -0.089919 0.0053022 0.01459 -0.026225 -0.020278 0.13575
839 -0.053499 -0.049808 -0.081042 -0.0052177 0.046125 -0.022302 0.013049 0.15933
840 -0.034358 -0.063518 -0.063528 0.027025 0.055025 -0.0074144 0.025399 0.15707
841 -0.040479 -0.04401 -0.081398 0.022778 0.039944 -0.028831 0.0055537 0.13974
842 -0.043747 -0.070846 -0.074436 0.0071102 0.016509 -0.059314 -0.0098124 0.14539
843 -0.047228 -0.074461 -0.072782 0.015057 0.030143 -0.04336 0.030193 0.11763
844 -0.051816 -0.090535 -0.073302 0.023499 0.025837 -0.04634 0.059168 0.15226
845 -0.10622 -0.10614 -0.1029 -0.0088344 0.0083694 -0.078597 0.029158 0.082925
846 -0.099664 -0.095451 -0.091097 -0.0034633 0.019535 -0.063665 0.1227 0.073402
847 -0.086531 -0.071626 -0.086056 -0.0029384 0.055324 -0.043603 0.24626 0.1472
848 -0.074716 -0.059606 -0.078547 0.012906 0.055571 -0.040123 0.26407 0.12981
849 -0.084252 -0.069369 -0.089802 -0.0024901 0.053939 -0.050967 0.25799 0.10423
850 -0.099411 -0.065015 -0.080027 -0.0097623 0.045256 -0.048731 0.25761 0.12231
851 -0.12945 -0.11677 -0.11547 -0.030243 0.0322 -0.060481 0.17731 0.048236
852 -0.092456 -0.082323 -0.088267 -0.0034113 0.017703 -0.045604 0.17821 0.068623
853 -0.1112 -0.080393 -0.11234 0.067405 -0.0066806 -0.057908 0.081123 0.067392
854 -0.12337 -0.091565 -0.10493 0.11834 -0.0061034 -0.078915 0.062276 0.057812
855 -0.1343 -0.082543 -0.086725 0.16837 -0.0023387 -0.075313 0.084517 0.087534
856 -0.10154 -0.071562 -0.080444 0.19507 0.018706 -0.030964 0.064486 0.067545
857 -0.11021 -0.080661 -0.059497 0.18675 0.01281 -0.05666 0.084621 0.07477
858 -0.10625 -0.060646 -0.083319 0.13321 0.003948 -0.041319 0.069338 0.091196
859 -0.12379 -0.10971 -0.12137 0.07334 -0.011831 -0.077988 0.06132 0.046405
860 -0.13165 -0.10608 -0.12235 0.040971 -0.012599 -0.05968 0.078896 0.035016
861 -0.12039 -0.07583 -0.078719 0.038478 -0.01727 -0.066361 0.15409 0.082432
862 -0.12197 -0.077232 -0.086689 0.032938 -0.0094648 -0.035098 0.15864 0.052305
863 -0.14023 -0.14202 -0.11407 0.0063717 -0.029989 -0.040292 0.16411 0.020516
864 -0.1366 -0.11177 -0.11255 0.027052 0.0025215 -0.014105 0.23715 0.026193
865 -0.13385 -0.080675 -0.083215 0.054117 0.027506 0.015048 0.36613 0.052992
866 -0.14452 -0.095518 -0.096212 0.021811 0.010257 0.019944 0.31715 0.019229
867 -0.14413 -0.092336 -0.094922 0.039172 0.010744 0.040642 0.3306 0.044809
868 -0.12624 -0.091216 -0.080331 0.025919 0.020892 0.037317 0.30689 0.021891
869 -0.13677 -0.11836 -0.090016 0.033412 -0.027036 -0.011784 0.24559 0.0078429
870 -0.14023 -0.10891 -0.088165 0.079601 0.0019984 -0.0015261 0.17238 0.077407
871 -0.15402 -0.11688 -0.10746 0.12629 -0.029287 -0.043761 0.13231 -0.021577
872 -0.12993 -0.088233 -0.082342 0.16495 -0.0026021 -0.02266 0.12536 0.043554
873 -0.13727 -0.094979 -0.095159 0.21802 -0.03323 -0.060739 0.13298 0.035957
874 -0.14922 -0.11002 -0.10891 0.23451 -0.032477 -0.053448 0.10522 0.011488
875 -0.12261 -0.061432 -0.073816 0.24698 -0.010062 -0.02756 0.16436 0.03853
876 -0.1626 -0.1226 -0.11246 0.17599 -0.040097 -0.031731 0.096265 0.0049217
877 -0.1564 -0.08632 -0.093289 0.11586 -0.025076 -0.046297 0.12537 0.0004065
878 -0.15344 -0.11747 -0.11573 0.074153 -0.03314 -0.05465 0.15267 -0.044738
879 -0.14356 -0.061451 -0.10117 0.074531 0.012279 -0.043988 0.26801 0.02967
880 -0.14534 -0.10837 -0.12317 0.069409 -0.014846 -0.043223 0.31364 0.016646
881 -0.15165 -0.10842 -0.11623 0.080727 -0.020407 -0.04556 0.31133 -0.035133
882 -0.14942 -0.092793 -0.10782 0.082216 -0.014223 -0.035524 0.32241 0.010243
883 -0.15083 -0.092667 -0.10313 0.084933 -0.0038828 -0.046944 0.26056 -0.013306
884 -0.131 -0.082882 -0.087155 0.084403 0.008466 -0.031661 0.25567 -0.0035535
885 -0.10344 -0.11474 -0.1041 0.084219 -0.024531 -0.052261 0.20595 -0.0070892
886 -0.025117 -0.090441 -0.10489 0.14505 -0.018837 -0.045614 0.14426 -0.0031014
887 0.063017 -0.1001 -0.11034 0.20681 -0.025101 -0.068198 0.14518 0.02393
888 0.1282 -0.099786 -0.1003 0.26376 -0.024001 -0.053128 0.1553 -0.0076256
889 0.17312 -0.095419 -0.099091 0.29646 -0.0046257 -0.031868 0.17681 0.032629
890 0.17946 -0.11153 -0.12065 0.2615 -0.03966 -0.08377 0.094636 0.015741
891 0.050073 -0.10024 -0.11635 0.23694 -0.034641 -0.057055 0.11433 0.017782
892 -0.010028 -0.10732 -0.10016 0.2244 -0.034397 -0.058267 0.1402 0.020547
893 -0.055378 -0.11884 -0.13061 0.16306 -0.047229 -0.081056 0.097188 -0.018427
894 -0.042334 -0.068726 -0.089589 0.16011 -0.035106 -0.048974 0.19162 -0.0088654
895 -0.080025 -0.13853 -0.14482 0.13485 -0.032441 -0.081954 0.20533 -0.048452
896 -0.067445 -0.099506 -0.097757 0.13455 -0.0085774 -0.062084 0.28179 -0.0039298
897 -0.084324 -0.12624 -0.12471 0.13409 -0.019828 -0.081615 0.29167 -0.059162
898 -0.096395 -0.12249 -0.12848 0.14477 -0.033207 -0.09244 0.3075 -0.012935
899 -0.042574 -0.071678 -0.07255 0.23178 0.015613 -0.030092 0.35104 0.017616
900 -0.091686 -0.11045 -0.11066 0.24701 -0.019664 -0.056167 0.23575 0.0052345
901 -0.088587 -0.10915 -0.11358 0.30439 -0.034572 -0.055691 0.18692 -0.013543
902 -0.065606 -0.11617 -0.10358 0.36105 -0.049106 -0.088808 0.1251 -0.031466
903 -0.095818 -0.1346 -0.13177 0.36223 -0.050121 -0.074866 0.10782 -0.026658
904 -0.084533 -0.10571 -0.11804 0.36184 -0.037113 -0.09042 0.098477 -0.019084
905 -0.095802 -0.10119 -0.11202 0.33612 -0.04676 -0.07578 0.14486 -0.01395
906 -0.068758 -0.084696 -0.11246 0.32576 -0.028029 -0.058492 0.1444 -0.016238
907 -0.079981 -0.014989 -0.11034 0.29906 -0.031048 -0.057434 0.12143 -0.022307
908 -0.085738 0.21276 -0.1096 0.25455 -0.032585 -0.05988 0.13916 0.0097041
909 -0.10853 0.20527 -0.12581 0.24437 -0.057545 -0.077787 0.09888 0.08375
910 -0.093838 0.2955 -0.13136 0.24144 -0.048132 -0.080891 0.13064 0.19918
911 -0.078966 0.317 -0.11047 0.32406 -0.032456 -0.064669 0.10043 0.22588
912 -0.095273 0.26032 -0.13316 0.35406 -0.043753 -0.063031 0.11542 0.25892
913 -0.10522 0.16282 -0.13867 0.36403 -0.043241 -0.09079 0.11292 0.27222
914 -0.062924 0.11818 -0.11506 0.42016 -0.017428 -0.050851 0.11789 0.34121
915 -0.063941 0.083274 -0.098745 0.42875 -0.012017 -0.044059 0.13853 0.24574
916 -0.076366 0.027584 -0.1248 0.40421 -0.042923 -0.081627 0.10596 0.13985
917 -0.10354 -0.0016942 -0.12896 0.35723 -0.059055 -0.092032 0.067261 0.086619
918 -0.073178 0.028687 -0.11111 0.37334 -0.042991 -0.077337 0.078848 0.10958
919 -0.065054 0.017866 -0.085134 0.36303 -0.054172 -0.058129 0.087649 0.13133
920 -0.047809 0.033039 0.016783 0.34666 -0.051112 -0.047469 0.075696 0.10699
921 -0.044333 -0.00059878 0.10067 0.30396 -0.054702 -0.066457 0.077194 0.073464
922 -0.020732 0.013597 0.13943 0.26863 -0.04904 -0.069454 0.043148 0.034749
923 -0.034108 -0.00097783 0.19652 0.299 -0.067603 -0.06872 0.05988 0.063204
924 -0.050977 -0.0015834 0.20782 0.30301 -0.056685 -0.075217 0.068498 0.049476
925 -0.024684 0.014232 0.19589 0.31876 -0.055516 -0.04739 0.090949 0.048631
926 -0.05859 -0.0054534 0.14202 0.38147 -0.07116 -0.048923 0.0338 0.054537
927 -0.029063 -0.012873 0.071899 0.37568 -0.053029 -0.0021781 0.048922 0.045306
928 -0.036816 -0.00057994 0.022244 0.43278 -0.059297 0.034003 0.046333 0.098022
929 -0.043287 -0.013804 -8.2536e-05 0.42824 -0.073623 0.061398 0.041037 0.050178
930 -0.040694 -0.023854 -0.024645 0.4132 -0.064918 0.11824 0.056216 0.060461
931 -0.04197 -0.045883 -0.012882 0.42671 -0.066891 0.1774 0.026678 0.08823
932 -0.022843 -0.043116 -0.025378 0.4166 -0.037694 0.19868 0.041033 0.26049
933 -0.047508 -0.047996 -0.0471 0.36213 -0.043594 0.15993 0.020746 0.31268
934 -0.0042269 -0.028305 -0.012274 0.33905 -0.035181 0.16816 0.014574 0.34106
935 -0.0024061 -0.010979 -0.014054 0.28435 -0.053203 0.18221 0.030195 0.41064
936 -0.0093465 -0.04225 -0.030853 0.24913 -0.032894 0.18683 0.0056497 0.42212
937 -0.026838 -0.043284 -0.0049401 0.25359 -0.042437 0.18231 0.042152 0.43628
938 -0.047476 -0.061893 -0.034239 0.23807 -0.050862 0.1674 -0.010702 0.42357
939 -0.0654 -0.072651 -0.055258 0.24452 -0.060923 0.15487 -0.003486 0.40226
940 -0.032502 -0.039677 -0.025974 0.27952 -0.040872 0.15919 0.026896 0.51771
941 -0.037654 -0.081229 -0.048628 0.26747 -0.045548 0.1194 -0.017782 0.5143
942 -0.060862 -0.072914 -0.057197 0.28325 -0.059796 0.10643 0.0083161 0.5605
943 -0.047053 -0.075387 -0.062535 0.27121 -0.044217 0.10471 -0.024479 0.50639
944 -0.024368 -0.058992 -0.048744 0.25123 -0.033249 0.13071 0.012996 0.50801
945 -0.020815 -0.061392 -0.055918 0.25488 -0.039642 0.14208 -0.01057 0.54711
946 -0.022459 -0.058087 -0.043452 0.22904 -0.047628 0.13602 0.017238 0.51831
947 -0.018327 -0.076061 -0.082121 0.20892 -0.049806 0.1355 -0.018315 0.5287
948 -0.025467 -0.069171 -0.061328 0.2004 -0.0372 0.16185 0.033351 0.57289
949 -0.062107 -0.087264 -0.045837 0.19495 -0.020891 0.21682 -0.011032 0.64278
950 -0.066423 -0.080803 -0.080212 0.20602 -0.040523 0.23442 -0.026503 0.62701
951 -0.091507 -0.070638 -0.057709 0.19631 -0.04185 0.24508 -0.0024624 0.63019
952 -0.06425 -0.053445 -0.045482 0.20524 -0.026784 0.27078 0.034323 0.65933
953 -0.080259 -0.033275 -0.067913 0.20322 -0.025164 0.27182 0.034433 0.73936
954 -0.096825 -0.083443 -0.099641 0.16755 -0.045494 0.22877 -0.040087 0.62943
955 -0.10562 -0.082266 -0.078015 0.16001 -0.041792 0.23343 -0.01198 0.66361
956 -0.096515 -0.049689 -0.05973 0.17443 -0.026388 0.23199 -0.0092128 0.65098
957 -0.099822 -0.052528 -0.072228 0.18897 -0.027225 0.22896 0.011933 0.6624
958 -0.10425 -0.077519 -0.075895 0.17322 -0.041036 0.23882 -0.021202 0.64239
959 -0.090371 -0.068916 -0.079071 0.14669 -0.048294 0.21205 -0.00048436 0.72973
960 -0.090331 -0.082805 -0.072892 0.14884 -0.038674 0.25581 -0.028656 0.75141
961 -0.072887 -0.10497 -0.082909 0.16099 -0.053149 0.26453 -0.031544 0.70346
962 -0.03441 -0.039466 -0.051583 0.15187 -0.020244 0.323 0.037853 0.79498
963 -0.028938 -0.073899 -0.098678 0.12045 -0.043407 0.26718 -0.0423 0.64037
964 -0.0044803 -0.071462 -0.081291 0.13856 -0.035156 0.29541 -0.039617 0.61041
965 0.049339 -0.084905 -0.086061 0.10921 -0.050914 0.29636 -0.022957 0.68051
966 0.12104 -0.10694 -0.10643 0.10394 -0.03619 0.28158 -0.022011 0.61225
967 0.214 -0.087754 -0.0645 0.1229 0.025853 0.31499 -0.016691 0.62465
968 0.21884 -0.064717 -0.072767 0.13469 0.23998 0.29378 -0.027866 0.64313
969 0.14706 0.12768 -0.078665 0.12871 0.29525 0.22493 -0.03763 0.63931
970 0.060046 0.31004 -0.071701 0.13865 0.30848 0.21796 0.017511 0.72722
971 0.0089372 0.31328 -0.086417 0.11137 0.26562 0.18351 -0.020114 0.71677
972 0.02324 0.38604 -0.078466 0.12765 0.19584 0.16398 -0.028417 0.70132
973 0.0053065 0.41934 -0.10421 0.099327 0.10153 0.13881 -0.029321 0.71342
974 0.0083599 0.42243 -0.084137 0.11273 0.066209 0.16227 -0.04106 0.65509
975 -0.0023901 0.38748 -0.092312 0.10276 0.032638 0.1503 -0.028943 0.60136
976 0.039494 0.41391 -0.095033 0.11414 0.042184 0.1339 -0.015362 0.47941
977 0.040058 0.41227 -0.085974 0.086362 0.019629 0.11738 -0.022932 0.44968
978 0.13769 0.53287 -0.057013 0.11186 0.035047 0.14814 -0.0011435 0.54424
979 0.15175 0.48863 -0.064391 0.11687 0.025663 0.13337 -0.0045203 0.42957
980 0.21239 0.46621 -0.094704 0.080917 0.0053446 0.11202 -0.032473 0.43515
981 0.1761 0.35627 -0.080878 0.075859 0.012661 0.10517 -0.058901 0.38983
982 0.18693 0.26139 -0.081871 0.087953 0.016848 0.10455 -0.031036 0.4299
983 0.096772 0.19896 -0.098466 0.069567 0.075082 0.10613 -0.053963 0.29566
984 0.10711 0.23261 -0.071437 0.088361 0.269 0.1253 -0.03565 0.38143
985 0.076979 0.19917 -0.092417 0.068224 0.2965 0.098442 -0.035741 0.36817
986 0.12104 0.17136 -0.10163 0.050274 0.31344 0.082366 -0.057828 0.33326
987 0.28438 0.18408 -0.078595 0.063732 0.32553 0.1064 -0.02569 0.32424
988 0.35924 0.19009 -0.069722 0.050779 0.31477 0.098829 0.011466 0.34138
989 0.37344 0.13328 -0.086739 0.049308 0.27228 0.10161 -0.015615 0.31156
990 0.4387 0.18816 -0.061839 0.066056 0.25555 0.10537 -0.015941 0.36112
991 0.41149 0.16283 -0.078856 0.05207 0.21709 0.077827 -0.046949 0.3333
992 0.45495 0.12362 -0.080565 0.051847 0.19093 0.060966 -0.044176 0.29991
993 0.41058 0.14624 -0.084934 0.054496 0.15786 0.078193 -0.043588 0.2751
994 0.35032 0.1311 -0.073013 0.051768 0.16952 0.080911 -0.025007 0.28538
995 0.2291 0.11745 -0.10775 0.030366 0.18053 0.04309 -0.065763 0.22687
996 0.19616 0.15092 -0.068488 0.051645 0.33764 0.050218 -0.053662 0.25515
997 0.17099 0.14433 -0.081683 0.031501 0.43707 0.075226 -0.045125 0.25996
998 0.14586 0.088277 -0.093803 0.037963 0.4264 0.065218 -0.038255 0.22897
999 0.21461 0.094625 -0.10122 0.023892 0.38017 0.057397 -0.037726 0.29648
1000 0.38199 0.091986 -0.086907 0.017444 0.33602 0.063623 -0.051125 0.18368
1001 0.44437 0.077977 -0.067732 0.029468 0.34965 0.081588 -0.004878 0.24285
1002 0.49653 0.082292 -0.06785 0.0091272 0.47091 0.090813 -0.010622 0.2353
1003 0.46345 0.072074 -0.087267 0.026023 0.44741 0.07793 -0.033728 0.20114
1004 0.443 0.074137 -0.047746 0.012744 0.44594 0.052136 -0.048607 0.14993
1005 0.46254 0.076844 0.10534 0.011089 0.36585 0.054988 -0.059275 0.17625
1006 0.52986 0.075738 0.21292 0.015924 0.29564 0.030381 -0.036336 0.20256
1007 0.50466 0.076776 0.25634 0.025735 0.24711 0.039021 -0.061491 0.16285
1008 0.50529 0.071907 0.30348 0.016817 0.23215 0.036954 -0.028873 0.14639
1009 0.49869 0.082999 0.31702 0.0088853 0.21535 0.039206 -0.058135 0.16859
1010 0.44273 0.075753 0.32356 0.013523 0.20635 0.022596 -0.050862 0.10899
1011 0.48811 0.058085 0.35527 -0.00091912 0.2132 0.025069 -0.037295 0.1603
1012 0.54805 0.021825 0.3682 -0.016311 0.32549 0.0010565 -0.076663 0.13397
1013 0.60263 0.084269 0.37383 -0.009439 0.47254 0.023901 -0.021387 0.13912
1014 0.59208 0.045741 0.36298 0.0054203 0.4665 0.044639 -0.035648 0.10645
1015 0.5728 0.14222 0.33922 0.017453 0.42961 0.052816 -0.037315 0.14006
1016 0.52275 0.31353 0.35192 0.0014846 0.39048 0.028277 -0.041021 0.099369
1017 0.48015 0.38099 0.36843 -0.0011413 0.43281 0.019236 -0.049455 0.10187
1018 0.46452 0.40038 0.40141 -0.023004 0.46098 -0.0099969 -0.067365 0.12748
1019 0.54851 0.46588 0.48733 -0.0030994 0.44754 0.028713 -0.049862 0.097706
1020 0.61012 0.42648 0.46618 -0.018981 0.34393 0.0025277 -0.055795 0.06311
1021 0.6202 0.36992 0.45941 -0.021646 0.28773 0.0028197 -0.047109 0.057002
1022 0.56782 0.31032 0.44044 -0.019847 0.23772 0.0020826 -0.063272 0.054241
1023 0.49651 0.21821 0.4454 -0.010605 0.21817 -0.021112 -0.089693 0.06664
1024 0.42824 0.18414 0.4285 -0.011417 0.24224 0.0054957 -0.031343 0.064878
1025 0.36435 0.18751 0.45541 -0.012703 0.21964 -0.0019575 -0.056619 0.061839
1026 0.36992 0.21384 0.4697 -0.007538 0.25222 0.023502 -0.021089 0.091443
1027 0.32771 0.17939 0.46017 -0.013692 0.23408 0.0044053 -0.055434 0.084693
1028 0.33101 0.14823 0.49967 -0.0077576 0.20688 0.0050759 -0.079754 0.07519
1029 0.31972 0.13093 0.54007 -0.0042259 0.21735 0.017554 -0.036205 0.049766
1030 0.43903 0.14407 0.48695 -0.025112 0.20217 -0.019667 -0.067451 0.045468
1031 0.54869 0.13958 0.45979 -0.033343 0.19724 0.011914 -0.041164 0.025281
1032 0.58877 0.13666 0.48206 -0.013499 0.19416 -0.014726 -0.058288 0.068124
1033 0.61511 0.1358 0.50997 -0.034355 0.2123 0.022119 -0.053402 0.062711
1034 0.49228 0.10311 0.52117 -0.016416 0.18795 0.0029467 -0.038738 0.036393
1035 0.42944 0.14797 0.53752 -0.027554 0.16421 0.0025192 -0.054705 0.045366
1036 0.3504 0.079196 0.46641 -0.037245 0.16084 -0.013699 -0.071801 0.012902
1037 0.2989 0.089012 0.43501 -0.042333 0.15956 -0.014152 -0.093675 0.034609
1038 0.29458 0.11463 0.38807 -0.029392 0.15155 -0.0082264 -0.05631 0.013731
1039 0.27108 0.084922 0.31772 -0.029246 0.13475 -0.031037 -0.070084 0.013178
1040 0.25994 0.085061 0.31036 -0.022562 0.14337 -0.023114 -0.056099 -0.043118
1041 0.27077 0.11673 0.30565 -0.026717 0.13619 -0.013645 -0.089653 -0.0018181
1042 0.22888 0.076983 0.28312 -0.024181 0.12338 -0.025334 -0.10438 -0.028255
1043 0.27435 0.28912 0.29823 -0.050508 0.098979 -0.034576 -0.058086 0.020904
1044 0.46378 0.41917 0.30892 -0.020199 0.10965 -0.005017 -0.076711 -0.030795
1045 0.58314 0.46736 0.28984 -0.0078256 0.12176 -0.01042 -0.063286 -0.023182
1046 0.60357 0.42605 0.28731 -0.012872 0.11188 0.0056809 -0.085782 -0.016874
1047 0.57233 0.47932 0.29305 -0.017264 0.10817 -0.018724 -0.082951 0.016278
1048 0.50252 0.43216 0.30929 -0.019729 0.12434 -0.00072222 -0.033639 0.0069113
1049 0.34951 0.36347 0.28423 -0.038548 0.1079 0.0028977 -0.093116 -0.0055288
1050 0.26255 0.23583 0.23815 -0.044155 0.086577 -0.0060539 -0.10623 -0.047517
1051 0.24931 0.19065 0.24776 -0.039427 0.081043 -0.038483 -0.098821 -0.059096
1052 0.24225 0.18653 0.24597 -0.018813 0.088744 -0.031986 -0.078727 -0.00039927
1053 0.21177 0.16963 0.22611 -0.046944 0.0877 -0.016163 -0.033415 0.0067882
1054 0.22713 0.18579 0.24561 -0.037095 0.10797 -0.013249 -0.017196 -0.022075
1055 0.21426 0.17494 0.23924 -0.039802 0.12215 0.0014257 -0.046877 0.0023254
1056 0.21542 0.16306 0.2127 -0.045742 0.074524 -0.025879 -0.050032 -0.012291
1057 0.19265 0.14426 0.20812 -0.038998 0.079358 -0.026021 -0.07865 -0.01844
1058 0.19735 0.14825 0.20487 -0.036257 0.079458 -0.010631 -0.042519 -0.023607
1059 0.15421 0.12185 0.17922 -0.034993 0.051924 -0.036402 -0.077576 -0.034364
1060 0.16946 0.094061 0.19011 -0.037001 0.056581 -0.032771 -0.063535 -0.018836
1061 0.15248 0.12157 0.18201 -0.042774 0.053312 -0.0375 -0.055114 -0.013769
1062 0.15082 0.11433 0.15148 -0.045262 0.048379 -0.023935 -0.065511 -0.078903
1063 0.14585 0.11988 0.17489 -0.043721 0.047913 -0.019198 -0.087443 0.011585
1064 0.11688 0.069777 0.15504 -0.047635 0.047009 -0.048088 -0.092042 -0.03314
1065 0.094699 0.098852 0.13242 -0.056004 0.044934 -0.058495 -0.084227 -0.057359
1066 0.10577 0.063841 0.13567 -0.055125 0.031137 -0.048337 -0.058262 -0.040662
1067 0.096537 0.11246 0.13689 -0.050907 0.04263 -0.02725 -0.059271 -0.041861
1068 0.096555 0.12055 0.14946 -0.030844 0.048936 -0.014464 -0.033317 -0.019498
1069 0.09086 0.09022 0.15436 -0.031748 0.044728 -0.014428 -0.022629 -0.020322
1070 0.06965 0.060865 0.096594 -0.058648 0.028171 -0.051144 -0.087561 -0.043643
1071 0.067354 0.06274 0.11295 -0.033556 0.021688 -0.0492 -0.059798 -0.011738
1072 0.063917 0.077496 0.11349 -0.044442 0.02296 -0.045239 -0.040521 -0.029646
1073 0.071728 0.078724 0.13707 -0.04031 0.025001 -0.024176 -0.029854 -0.058215
1074 0.058252 0.081083 0.12736 -0.043854 0.026091 -0.021038 -0.064804 -0.060713
1075 0.042952 0.093491 0.10109 -0.041662 0.010174 -0.034072 -0.027595 -0.027073
1076 0.01286 0.07044 0.06993 -0.035348 9.3988e-05 -0.052473 -0.059944 -0.071472
1077 0.043524 0.11488 0.092157 -0.021062 0.018941 -0.0053337 -0.042627 -0.0097313
1078 0.027657 0.30312 0.08327 -0.032754 -0.0072447 -0.024895 -0.083025 -0.033016
1079 0.025274 0.39736 0.095199 -0.020518 0.011207 -0.034923 -0.032264 -0.022837
1080 0.035729 0.58572 0.17317 0.0041243 0.0050486 -0.021909 -0.002881 -0.0058768
1081 0.0036633 0.43474 0.04954 -0.04098 -0.026208 -0.045797 -0.070966 -0.043887
1082 0.0051833 0.31213 0.038913 -0.035878 -0.0019245 -0.037285 -0.057049 -0.043936
1083 0.0004289 0.16408 0.026394 -0.047478 -0.005569 -0.048404 -0.057019 -0.06881
1084 -0.00031074 0.17567 0.043471 -0.020362 -0.0020771 -0.02952 -0.042388 -0.016945
1085 -0.0055632 0.17872 0.046346 -0.029008 -0.0021568 -0.043732 -0.028563 -0.036737
1086 -0.035493 0.15277 0.020104 -0.037875 -0.02907 -0.061981 -0.10781 -0.078289
1087 -0.020186 0.14623 0.020414 -0.0348 -0.013318 -0.038412 -0.045823 -0.071558
1088 -0.017411 0.12003 0.022793 -0.026623 -0.023442 0.0030636 -0.071993 -0.056839
1089 -0.02353 0.14309 0.021294 -0.028991 -0.024838 0.050886 -0.05507 -0.043852
1090 -0.046602 0.12581 -0.012686 -0.043213 -0.029827 0.060425 -0.05094 -0.066463
1091 -0.039521 0.095963 0.015351 -0.028358 -0.010257 0.094552 -0.02418 -0.083439
1092 -0.037936 0.099232 0.026205 -0.036351 -0.0071699 0.088677 -0.030305 -0.055518
1093 -0.060994 0.12084 0.0035267 -0.050438 -0.019776 0.032178 -0.054105 -0.068126
1094 -0.079201 0.082539 -0.014561 -0.060592 -0.035892 -0.0016716 -0.039424 -0.064682
1095 -0.060579 0.1005 -0.006308 -0.064911 -0.046869 0.0023921 -0.051784 -0.083159
1096 -0.045828 0.087761 -0.0019944 -0.048954 -0.02441 -0.0023169 -0.056952 -0.072287
1097 -0.053523 0.10455 0.019568 -0.046819 -0.028304 -0.0071468 -0.040975 -0.070142
1098 -0.064293 0.076766 -0.0059353 -0.0446 -0.04122 -0.0064448 -0.032152 -0.084229
1099 -0.048953 0.082556 0.0064232 -0.05372 -0.030127 0.083032 -0.039223 -0.049272
1100 -0.083065 0.073522 -0.015706 -0.064742 -0.064319 0.11554 -0.086233 -0.073659
1101 -0.10008 0.073083 -0.016583 -0.060814 -0.043625 0.16583 -0.049015 -0.097661
1102 -0.080963 0.11547 0.005064 -0.049065 -0.029409 0.22495 -0.0027532 -0.036422
1103 -0.079352 0.08747 0.0064438 -0.048685 -0.036976 0.19772 -0.012876 -0.056636
1104 -0.085296 0.061483 -0.023585 -0.063122 -0.051105 0.21468 0.045218 -0.085495
1105 -0.096412 0.034678 -0.045614 -0.048881 -0.057469 0.19199 0.13663 -0.11002
1106 -0.10203 0.042944 -0.025889 -0.056466 -0.055652 0.19449 0.18562 -0.095154
1107 -0.107 0.035415 -0.038461 -0.068576 -0.042593 0.20651 0.19723 -0.046361
1108 -0.079058 0.064273 -0.030254 -0.063827 -0.029441 0.1899 0.18522 -0.06581
1109 -0.087202 0.092298 0.0045529 -0.041283 -0.018085 0.21215 0.1126 -0.071458
1110 -0.10974 0.02773 -0.036127 -0.057562 -0.044496 0.17043 0.059696 -0.090967
1111 -0.12438 0.054941 -0.044624 -0.052735 -0.059644 0.12524 -0.029947 -0.091207
1112 -0.13948 0.026816 -0.068278 -0.070376 -0.064613 0.087126 -0.016893 -0.11203
1113 -0.14725 -0.0028551 -0.084692 -0.057918 -0.05143 0.10115 -0.012761 -0.14957
1114 -0.14082 0.016299 -0.063836 -0.057076 -0.072135 0.09534 -0.052909 -0.10586
1115 -0.12887 0.037717 -0.051545 -0.042676 -0.06132 0.073459 -0.0044967 -0.050379
1116 -0.09268 0.04434 -0.043301 -0.060391 -0.068824 0.091512 0.0015504 -0.09687
1117 -0.13966 -0.0011486 -0.056257 -0.06799 -0.087533 0.049811 0.0077906 -0.087553
1118 -0.13311 -0.0019315 -0.084292 -0.071085 -0.067142 0.07538 -0.016034 -0.097182
1119 -0.14812 -0.0036678 -0.093577 -0.073168 -0.073105 0.082398 -0.036313 -0.094028
1120 -0.15784 -0.025288 -0.09475 -0.064665 -0.083911 0.06402 0.01249 -0.12848
1121 -0.14986 -0.0044532 -0.081763 -0.056626 -0.093525 0.16487 0.014044 -0.069595
1122 -0.13351 0.014385 -0.059272 -0.038655 -0.067297 0.21855 0.02111 -0.075433
1123 -0.13733 0.020222 -0.075767 -0.059564 -0.074908 0.22483 -0.0065268 -0.051683
1124 -0.13239 0.0087864 -0.092501 -0.05964 -0.079645 0.2156 -0.043509 -0.10788
1125 -0.15506 -0.0014895 -0.11731 -0.070743 -0.11677 0.18816 -0.021014 -0.09928
1126 -0.14571 0.022772 -0.099743 -0.063264 -0.10021 0.22684 -0.011344 -0.072277
1127 -0.14702 0.025991 -0.092521 -0.036503 -0.079759 0.23529 0.0089785 -0.087001
1128 -0.14579 0.0061127 -0.083443 -0.050135 -0.073143 0.23759 0.0017262 -0.083783
1129 -0.13798 -0.0024596 -0.10813 -0.05404 -0.082469 0.24131 -0.019893 -0.093353
1130 -0.15085 0.025542 -0.095354 -0.041005 -0.077113 0.23188 0.013004 -0.062509
1131 -0.1362 0.030026 -0.076785 -0.035623 -0.074565 0.25548 0.0074875 -0.080662
1132 -0.15019 -0.030579 -0.12601 -0.039795 -0.091083 0.24514 -0.0049701 -0.060515
1133 -0.16294 0.0064411 -0.11933 -0.05594 -0.089827 0.27226 -0.0086865 -0.091168
1134 -0.16914 -0.0241 -0.12917 -0.04636 -0.098336 0.2618 0.019766 -0.12035
1135 -0.1708 -0.012416 -0.12469 -0.034946 -0.088548 0.26893 0.031557 -0.094513
1136 -0.16807 -0.022943 -0.12699 -0.062328 -0.08887 0.25844 0.055712 -0.029569
1137 -0.1463 -8.9854e-06 -0.1283 -0.05021 -0.080205 0.24911 0.11693 -0.076382
1138 -0.17794 -0.012941 -0.13561 -0.069948 -0.075629 0.22307 0.16572 -0.059224
1139 -0.17895 -0.028284 -0.13727 -0.066862 -0.092623 0.21662 0.19916 -0.11246
1140 -0.16717 -0.013004 -0.13018 -0.062464 -0.064202 0.21849 0.254 -0.12295
1141 -0.16361 -0.023141 -0.13712 -0.037049 -0.051067 0.25456 0.28132 -0.098706
1142 -0.15872 -0.021222 -0.12802 -0.029263 -0.061393 0.27836 0.26233 -0.07562
1143 -0.16014 -0.037225 -0.13666 -0.05485 -0.062368 0.27346 0.17765 -0.10016
1144 -0.17652 -0.042298 -0.12516 -0.044154 -0.074052 0.26092 0.15027 -0.055466
1145 -0.18779 -0.094388 -0.14908 -0.042417 -0.095887 0.23588 0.08205 -0.1296
1146 -0.18258 -0.039424 -0.12307 -0.035003 -0.083933 0.25108 0.079924 -0.058717
1147 -0.17652 -0.068367 -0.12566 -0.012608 -0.090662 0.21579 0.051825 -0.10062
1148 -0.17708 -0.046016 -0.12718 -0.014593 -0.080485 0.19419 0.06509 -0.068254
1149 -0.18267 -0.083384 -0.15506 -0.048414 -0.10172 0.18186 0.024895 -0.088479
1150 -0.20163 -0.043618 -0.16114 -0.051801 -0.11361 0.24062 0.014711 -0.11857
1151 -0.18799 -0.036417 -0.14653 -0.059023 -0.1016 0.28206 0.074883 -0.10703
1152 -0.1768 -0.067761 -0.15422 -0.034653 -0.092495 0.28529 0.10239 -0.06937
1153 -0.15633 -0.036042 -0.10898 -0.015802 -0.080197 0.33087 0.19751 -0.052959
1154 -0.14898 -0.058305 -0.11719 -0.015334 -0.067732 0.33576 0.31873 -0.06018
1155 -0.16016 -0.062093 -0.11361 -0.041487 -0.062277 0.31105 0.3318 -0.042195
1156 -0.17401 -0.059021 -0.1354 -0.031327 -0.06223 0.3079 0.35179 -0.034069
1157 -0.17682 -0.054043 -0.14167 -0.037235 -0.053378 0.25488 0.34582 -0.096931
1158 -0.16203 -0.053496 -0.13022 -0.034249 -0.047244 0.26923 0.34622 -0.087064
1159 -0.17337 -0.055901 -0.1412 -0.042586 -0.061159 0.23362 0.26225 -0.078334
1160 -0.16014 -0.071099 -0.13107 -0.039547 -0.079452 0.18864 0.18275 -0.059863
1161 -0.1842 -0.066888 -0.14908 -0.038284 -0.087393 0.17659 0.16571 -0.059039
1162 -0.19278 -0.073968 -0.14708 -0.067508 -0.096914 0.14933 0.11411 -0.073389
1163 -0.19781 -0.058944 -0.16493 -0.060572 -0.096075 0.13002 0.093731 -0.091678
1164 -0.18053 -0.071023 -0.1633 -0.035802 -0.092592 0.1411 0.15607 -0.11082
1165 -0.18874 -0.10737 -0.15256 -0.055181 -0.10323 0.12342 0.093123 -0.079702
1166 -0.17199 -0.077896 -0.16889 -0.049237 -0.10711 0.11159 0.1282 -0.06397
1167 -0.18657 -0.10751 -0.16667 -0.046401 -0.10071 0.12068 0.12276 -0.11791
1168 -0.17071 -0.066184 -0.14437 -0.0279 -0.10072 0.10714 0.12935 -0.094293
1169 -0.17572 -0.088119 -0.1453 -0.03155 -0.089845 0.12987 0.17968 -0.060777
1170 -0.18063 -0.096659 -0.14653 -0.031096 -0.090977 0.12251 0.35606 -0.081072
1171 -0.17886 -0.081695 -0.16152 -0.034903 -0.086016 0.12914 0.38589 -0.089193
1172 -0.16885 -0.063299 -0.14423 -0.034978 -0.076799 0.10234 0.37953 -0.027898
1173 -0.18112 -0.077999 -0.17381 -0.041602 -0.090281 0.08696 0.35436 -0.1235
1174 -0.18795 -0.075043 -0.16834 -0.03305 -0.075532 0.089634 0.32779 -0.097566
1175 -0.18374 -0.1326 -0.17754 -0.05343 -0.088332 0.09364 0.27238 -0.12225
1176 -0.16536 -0.085996 -0.16151 -0.028433 -0.095659 0.096942 0.21275 -0.089831
1177 -0.16255 -0.064114 -0.13964 -0.022976 -0.087109 0.0971 0.18634 -0.063315
1178 -0.16331 -0.10861 -0.14783 -0.032438 -0.089709 0.078217 0.17331 -0.041002
1179 -0.18649 -0.10372 -0.1629 -0.039856 -0.098146 0.082033 0.16514 -0.093639
1180 -0.16791 -0.098835 -0.14771 -0.0072378 -0.10782 0.06447 0.1392 -0.10926
1181 -0.12355 -0.093115 -0.16283 0.01736 -0.10193 0.06584 0.16801 -0.07189
1182 0.033799 -0.11448 -0.146 0.051873 -0.093866 0.070174 0.15246 -0.078231
1183 0.1441 -0.089901 -0.15443 0.060871 -0.09978 0.064855 0.16037 -0.060311
1184 0.15438 -0.10794 -0.15474 0.074521 -0.10704 0.043519 0.15775 -0.097952
1185 0.17548 -0.096053 -0.15776 0.10347 -0.083302 0.052409 0.19849 -0.091054
1186 0.10857 -0.12939 -0.16292 0.10408 -0.095132 0.044626 0.2709 -0.083121
1187 0.04246 -0.086073 -0.14467 0.080341 -0.067449 0.064773 0.35949 -0.089576
1188 -0.021286 -0.12367 -0.12706 0.064786 -0.054264 0.073125 0.38809 -0.10759
1189 -0.024851 -0.08882 -0.10661 0.049931 -0.017469 0.069283 0.3528 -0.07243
1190 -0.045766 -0.12347 -0.076726 0.065136 0.10514 0.077072 0.29657 -0.061528
1191 -0.068997 -0.12889 -0.011258 0.042391 0.15788 0.055047 0.23567 -0.10529
1192 -0.037405 -0.093231 0.13814 0.064057 0.19242 0.055955 0.17643 -0.042159
1193 -0.044405 -0.12791 0.17192 0.076486 0.16115 0.056936 0.15827 -0.10278
1194 0.060687 -0.099205 0.2321 0.055039 0.12624 0.044211 0.16373 -0.063125
1195 0.21018 -0.094452 0.26656 0.090874 0.06308 0.055682 0.16569 -0.067882
1196 0.23189 -0.10081 0.24389 0.070811 0.016348 0.042404 0.14672 -0.05763
1197 0.2329 -0.11301 0.12548 0.082307 -0.006558 0.061641 0.14067 -0.094334
1198 0.24419 -0.10998 0.017347 0.065169 -0.034814 0.029098 0.18479 -0.026818
1199 0.19345 -0.12766 -0.022719 0.082321 -0.031537 0.029308 0.13735 -0.068278
1200 0.10817 -0.068849 -0.010583 0.085439 -0.024233 0.010222 0.19644 -0.050288
1201 0.056558 -0.12159 -0.027816 0.08004 -0.011097 0.023381 0.18302 -0.063454
1202 0.025838 -0.08784 -0.018971 0.082087 0.016282 0.042328 0.2453 -0.04179
1203 0.0034286 -0.13913 -0.041673 0.053661 0.020142 0.034692 0.22916 -0.068281
1204 -0.0050968 -0.10718 -0.050376 0.06801 0.053876 0.019492 0.25213 -0.049708
1205 -0.011578 -0.070129 -0.047276 0.076812 0.069497 0.010012 0.29956 -0.08838
1206 0.017613 0.19089 -0.044908 0.080644 0.14762 0.021567 0.27005 -0.066293
1207 0.17701 0.30643 -0.028405 0.077317 0.20911 0.04351 0.22027 -0.047656
1208 0.23557 0.33483 -0.058224 0.071593 0.21743 0.025775 0.17993 -0.050605
1209 0.26221 0.25398 -0.032668 0.044417 0.18488 0.0028323 0.12547 -0.10928
1210 0.27502 0.19411 0.045933 0.048531 0.12324 -0.0011428 0.087718 -0.088855
1211 0.31595 0.094489 0.12768 0.054033 0.096554 0.026605 0.13961 -0.0793
1212 0.28808 0.046057 0.23563 0.034862 0.058149 0.0013511 0.10331 -0.068447
1213 0.20957 0.010105 0.26613 0.045954 0.050357 0.12057 0.1405 -0.094612
1214 0.18814 0.0065804 0.28005 0.030041 0.042916 0.11732 0.13003 -0.092508
1215 0.21922 -0.0029342 0.25255 0.075894 0.06351 0.11098 0.11541 -0.083931
1216 0.34501 -0.03156 0.16226 0.068038 0.078766 0.10317 0.074405 -0.088472
1217 0.43495 -0.0058801 0.14249 0.065972 0.12679 0.12254 0.12943 -0.06844
1218 0.46095 -0.01525 0.070197 0.05499 0.15391 0.088984 0.13379 -0.056758
1219 0.42214 -0.047608 0.025886 0.018173 0.19365 0.021034 0.097942 -0.1044
1220 0.42912 -0.0080116 0.024141 0.029232 0.25336 0.033723 0.090586 -0.095559
1221 0.47558 -0.0046207 0.023576 0.044467 0.23212 0.044517 0.10584 -0.06241
1222 0.49153 -0.0053007 0.051835 0.031925 0.18378 0.041292 0.10149 -0.050603
1223 0.53699 0.0068819 0.025169 0.026513 0.14977 0.024866 0.13923 -0.023838
1224 0.53951 -0.013884 0.0533 0.054727 0.092172 0.020438 0.097516 -0.061541
1225 0.52027 -0.038872 0.081441 0.034066 0.062641 -0.0014252 0.086454 -0.056257
1226 0.56468 -0.016056 0.20799 0.037838 0.070015 0.023274 0.10439 -0.046125
1227 0.54878 -0.060751 0.28754 0.051839 0.047327 0.0039139 0.090716 -0.0539
1228 0.52645 -0.040032 0.34267 0.10635 0.06972 0.0070962 0.12018 -0.052211
1229 0.53069 -0.037569 0.35424 0.15593 0.069493 0.0021799 0.11308 -0.048132
1230 0.54025 -0.085206 0.36525 0.1427 0.041889 -0.01293 0.051372 -0.080639
1231 0.51108 -0.066139 0.34437 0.15977 0.054815 -0.0077045 0.082991 -0.059703
1232 0.55893 -0.017458 0.21964 0.15781 0.083021 0.026307 0.088911 -0.035136
1233 0.62115 -0.044436 0.15328 0.11012 0.20999 0.026711 0.078551 -0.049036
1234 0.53993 -0.044297 0.074569 0.05798 0.24501 -0.010704 0.083256 -0.095488
1235 0.5705 -0.063157 0.086014 0.033648 0.24039 -0.023304 0.032554 -0.113
1236 0.56702 -0.038397 0.078789 0.054926 0.22487 -0.0090015 0.058471 -0.073563
1237 0.56321 -0.075036 0.064596 0.039388 0.14699 -0.039389 0.010208 -0.10351
1238 0.57128 -0.062284 0.085143 0.049072 0.11555 -0.039113 0.0447 -0.095299
1239 0.59063 -0.027772 0.070512 0.040969 0.085161 -0.0189 0.050938 -0.071924
1240 0.65414 0.13213 0.11581 0.048542 0.068053 -0.0067169 0.022669 -0.050723
1241 0.6051 0.24713 0.1023 0.057482 0.059076 -0.012777 0.085112 -0.054853
1242 0.5635 0.37772 0.092996 0.069392 0.052299 -0.029935 0.018809 -0.068064
1243 0.49679 0.39726 0.09668 0.10007 0.065752 -0.012096 0.050344 0.010905
1244 0.41175 0.23473 0.033113 0.086639 0.03463 -0.046477 0.010126 -0.0054796
1245 0.38447 0.18973 0.059802 0.10165 0.057466 -0.03334 0.0085435 -0.018858
1246 0.3258 0.12117 0.042672 0.12662 0.022846 -0.047609 -0.0075713 0.014072
1247 0.31849 0.070701 0.043258 0.12307 0.042669 -0.049593 0.049733 -0.0060172
1248 0.29029 0.057362 0.015349 0.12852 0.039431 -0.052054 0.051707 -0.03822
1249 0.30494 0.058365 0.03965 0.10463 0.032835 -0.034901 0.048911 0.025936
1250 0.29705 0.039524 0.042447 0.11293 0.059102 -0.019712 0.039223 0.020054
1251 0.25862 0.051683 0.014844 0.082362 0.037385 -0.053465 0.0083451 0.014866
1252 0.23146 0.018107 -0.0079625 0.055139 0.0011273 -0.037442 0.0022136 -0.026936
1253 0.22843 0.02053 0.01574 0.086935 0.038299 -0.029306 0.0031569 0.012781
1254 0.22817 0.027884 0.0019465 0.080386 0.024871 -0.014204 0.041805 0.028579
1255 0.21126 -0.0045393 -0.016305 0.085007 0.017947 -0.030131 0.023602 0.011766
1256 0.1756 0.0064664 -0.022726 0.083769 0.0019178 -0.05932 -0.019575 0.061634
1257 0.18589 0.015939 -0.018264 0.12567 0.0043048 -0.055318 -0.034619 0.078459
1258 0.1814 -0.0094921 -0.020937 0.14815 0.014243 -0.047568 -0.0047682 0.06773
1259 0.13874 -0.013232 -0.04385 0.14986 0.0022331 -0.049641 0.019213 0.052819
1260 0.15248 -0.001459 -0.038781 0.13782 0.019469 -0.047102 -0.028771 0.0067995
1261 0.144 -0.039765 -0.04353 0.13629 -0.0032394 -0.061866 0.0015509 0.039498
1262 0.13508 -0.020698 -0.046771 0.15719 -0.0065018 -0.066457 -0.013833 0.064782
1263 0.12823 -0.022947 -0.054155 0.1427 0.0048223 -0.059328 -0.014831 0.046994
1264 0.089175 -0.035505 -0.077494 0.11669 -0.0042774 -0.06605 -0.0060852 0.067511
1265 0.10178 -0.03587 -0.06685 0.0878 -0.01563 -0.065723 0.011037 0.040145
1266 0.095127 -0.012046 -0.074657 0.078578 -0.01662 -0.067064 -0.036824 0.052052
1267 0.082846 -0.045909 -0.089433 0.076022 -0.034244 -0.085566 -0.030865 0.023875
1268 0.063764 -0.077541 -0.080743 0.064945 -0.028282 -0.061226 -0.049315 0.024271
1269 0.06321 -0.045421 -0.06795 0.07183 -0.032063 -0.089421 -0.022987 0.081855
1270 0.076952 -0.041428 -0.068822 0.077489 -0.030918 -0.07575 -0.048724 0.12211
1271 0.059765 -0.057223 -0.083951 0.064166 -0.033252 -0.088181 -0.017865 0.1486
1272 0.041496 -0.086551 -0.11504 0.048777 -0.061196 -0.098825 -0.085064 0.10303
1273 0.11757 -0.062933 -0.10857 0.074289 0.02861 -0.067432 -0.011033 0.15473
1274 0.13424 -0.06732 -0.078081 0.083625 0.152 -0.064722 0.002494 0.10834
1275 0.16753 -0.06474 -0.066698 0.12158 0.23026 -0.065277 -0.028447 0.12466
1276 0.15892 -0.06438 -0.082868 0.14397 0.26088 -0.060662 -0.043597 0.090434
1277 0.10239 -0.092565 -0.12294 0.20939 0.24883 -0.070246 -0.051721 0.083271
1278 0.10155 -0.070036 -0.092935 0.23931 0.20566 -0.072358 -0.046081 0.14028
1279 0.058404 -0.070815 -0.09644 0.24665 0.1915 -0.058606 -0.035764 0.20109
1280 0.042533 -0.038724 -0.083147 0.23761 0.11317 -0.068455 -0.026031 0.20462
1281 0.02497 -0.073942 -0.11268 0.14357 0.050132 -0.095011 -0.049504 0.22284
1282 0.022107 -0.080702 -0.10235 0.13972 0.023561 -0.085222 -0.030922 0.23497
1283 0.010015 -0.062378 -0.11308 0.10456 0.027799 -0.072752 -0.063566 0.33873
1284 -0.0068716 -0.067238 -0.11712 0.0753 0.013583 -0.088558 -0.06071 0.37847
1285 0.0034205 -0.055109 -0.10823 0.097558 0.03408 -0.056412 -0.016575 0.40981
1286 -0.014642 -0.10299 -0.11971 0.086473 0.016152 -0.092773 -0.083038 0.349
1287 -0.031258 0.077257 -0.14602 0.036127 -0.022127 -0.12177 -0.098369 0.29309
1288 -0.046041 0.26126 -0.12604 0.069645 0.0010548 -0.092585 -0.07855 0.29361
1289 -0.054545 0.29366 -0.12886 0.067963 -0.008438 -0.088247 -0.050896 0.26749
1290 -0.071889 0.34198 -0.14953 0.062192 -0.01379 -0.11219 -0.10429 0.18749
1291 -0.057558 0.39459 -0.13583 0.075206 -0.018669 -0.088567 -0.083205 0.23211
1292 -0.060321 0.37877 -0.13937 0.084947 -0.016629 -0.086215 -0.085475 0.15926
1293 -0.049933 0.35551 -0.12104 0.12572 -0.012262 -0.085019 -0.059953 0.21541
1294 -0.05405 0.3625 -0.099489 0.19269 -0.0063741 -0.079139 -0.050315 0.19157
1295 -0.062835 0.28439 -0.12639 0.21561 -0.013053 -0.077991 -0.081379 0.21242
1296 -0.080027 0.28812 -0.1644 0.23927 -0.012196 -0.040686 -0.057246 0.29072
1297 -0.088879 0.30402 -0.1329 0.25536 -0.0096383 -0.019281 -0.054958 0.37888
1298 -0.076133 0.39961 -0.13656 0.23277 -0.0037489 0.02789 -0.053087 0.46616
1299 -0.07608 0.58098 -0.14138 0.18715 -0.0088716 0.041822 -0.054549 0.40472
1300 -0.10492 0.54138 -0.1511 0.11329 -0.017148 0.031579 -0.062918 0.43864
1301 -0.096863 0.58078 -0.13974 0.112 -0.0094761 0.046152 -0.052508 0.41218
1302 -0.12769 0.48498 -0.16562 0.093208 -0.024747 0.046438 -0.082308 0.34876
1303 -0.098368 0.4363 -0.14156 0.14036 -0.0099017 0.027276 -0.069862 0.33678
1304 -0.11414 0.38724 -0.16699 0.11458 -0.042306 -0.0063572 -0.10427 0.25285
1305 -0.12906 0.37275 -0.17049 0.10825 -0.043801 -0.02769 -0.11809 0.24695
1306 -0.11634 0.37123 -0.17207 0.13415 -0.042393 -0.030546 -0.077957 0.26849
1307 -0.097941 0.37275 -0.14394 0.12896 -0.0378 -0.031747 -0.067625 0.34163
1308 -0.11823 0.3935 -0.15388 0.1208 -0.023763 -0.0093162 -0.035762 0.29399
1309 -0.11019 0.48628 -0.13111 0.13168 -0.038366 -0.035754 -0.066357 0.3252
1310 -0.10564 0.57389 -0.15739 0.13463 -0.046517 -0.031689 -0.045474 0.34242
1311 -0.11944 0.64086 -0.14166 0.14332 -0.043714 -0.038357 -0.056808 0.40185
1312 -0.16323 0.54406 -0.18354 0.11435 -0.062805 -0.085464 -0.062119 0.35096
1313 -0.14201 0.55973 -0.16592 0.10654 -0.064417 -0.081633 -0.10073 0.42334
1314 -0.14199 0.52453 -0.14154 0.11347 -0.042426 -0.030208 -0.0706 0.54426
1315 -0.14617 0.41934 -0.15439 0.11517 -0.037499 -0.065606 -0.053647 0.49254
1316 -0.14903 0.34962 -0.15518 0.11814 -0.043005 -0.064847 -0.043457 0.4881
1317 -0.15004 0.34971 -0.1396 0.12172 -0.035416 -0.040761 -0.063233 0.5152
1318 -0.14909 0.34569 -0.15294 0.11821 -0.037885 -0.044292 -0.05912 0.43642
1319 -0.14196 0.30878 -0.13567 0.11947 -0.04762 -0.052291 -0.058783 0.44763
1320 -0.15899 0.29551 -0.15788 0.12796 -0.069175 -0.063044 -0.067777 0.32859
1321 -0.16694 0.26075 -0.16183 0.10433 -0.060803 -0.086614 -0.075788 0.32643
1322 -0.17851 0.24522 -0.15937 0.10946 -0.075218 -0.069058 -0.080297 0.268
1323 -0.17225 0.28225 -0.15451 0.10845 -0.074534 -0.077602 -0.093864 0.2671
1324 -0.1795 0.22028 -0.1755 0.099226 -0.089586 -0.07518 -0.083389 0.2563
1325 -0.19919 0.20889 -0.17969 0.096723 -0.080195 -0.080895 -0.071241 0.27661
1326 -0.17964 0.23764 -0.16309 0.11081 -0.071571 -0.065801 -0.077626 0.34889
1327 -0.20966 0.20705 -0.21161 0.092247 -0.099867 -0.090458 -0.1341 0.31441
1328 -0.17264 0.1941 -0.17308 0.092502 -0.073803 -0.073018 -0.084497 0.40148
1329 -0.20564 0.15946 -0.20576 0.070445 -0.10505 -0.088241 -0.13211 0.44302
1330 -0.1705 0.23568 -0.16855 0.13066 -0.069546 -0.063923 -0.067693 0.43958
1331 -0.19244 0.18573 -0.18385 0.13775 -0.076185 -0.079026 -0.10403 0.44045
1332 -0.18552 0.21481 -0.1625 0.15991 -0.071489 -0.059537 -0.073647 0.527
1333 -0.19228 0.1959 -0.17868 0.15737 -0.079062 -0.080822 -0.085143 0.50123
1334 -0.1771 0.1847 -0.16701 0.17134 -0.089718 -0.067349 -0.087693 0.4604
1335 -0.19378 0.30426 -0.16677 0.15918 -0.071489 -0.057963 -0.089902 0.42329
1336 -0.19507 0.34711 -0.18205 0.14573 -0.085734 -0.063165 -0.084428 0.3849
1337 -0.17589 0.40296 -0.16669 0.13685 -0.078405 -0.03994 -0.067686 0.36373
1338 -0.19236 0.50017 -0.19066 0.16859 -0.081404 -0.030358 -0.06781 0.29978
1339 -0.21166 0.55537 -0.1714 0.16029 -0.096293 -0.019249 -0.090347 0.2665
1340 -0.21713 0.51224 -0.18498 0.13965 -0.094501 0.00034821 -0.091654 0.27139
1341 -0.19565 0.52686 -0.14957 0.12616 -0.095712 0.070165 -0.10175 0.29696
1342 -0.20402 0.39305 -0.1901 0.096323 -0.094463 0.074226 -0.08465 0.27057
1343 -0.21069 0.31029 -0.17866 0.10837 -0.087678 0.091495 -0.07673 0.2178
1344 -0.21122 0.26701 -0.19161 0.10196 -0.099383 0.1161 -0.10279 0.26535
1345 -0.20875 0.20853 -0.20903 0.051389 -0.1247 0.090197 -0.12296 0.194
1346 -0.19893 0.21398 -0.18226 0.072904 -0.10346 0.11752 -0.098717 0.19468
1347 -0.19219 0.25362 -0.14574 0.11388 -0.072301 0.16387 -0.0653 0.21597
1348 -0.17791 0.22782 -0.1768 0.092204 -0.099175 0.13602 -0.050286 0.2221
1349 -0.16425 0.22602 -0.16692 0.10334 -0.10268 0.11132 -0.077127 0.20936
1350 -0.1392 0.18024 -0.004477 0.082635 -0.11096 0.12503 -0.058734 0.20156
1351 -0.098832 0.17416 0.084075 0.067479 -0.10875 0.084706 -0.056564 0.20298
1352 -0.08472 0.18283 0.19363 0.058865 -0.11123 0.092373 -0.07037 0.20123
1353 -0.16324 0.16532 0.18468 0.061266 -0.10803 0.082569 -0.075058 0.1168
1354 -0.1808 0.16043 0.26194 0.062416 -0.10534 0.078861 -0.082321 0.12958
1355 -0.18468 0.17499 0.30284 0.08755 -0.093287 0.055852 -0.075423 0.23379
1356 -0.22234 0.12433 0.27774 0.036561 -0.14043 0.037292 -0.12985 0.1041
1357 -0.2031 0.16745 0.30606 0.059194 -0.10537 0.076597 -0.057081 0.1564
1358 -0.22794 0.14756 0.30173 0.060463 -0.10634 0.058603 -0.077797 0.10478
1359 -0.20866 0.11534 0.29864 0.051649 -0.12317 0.028062 -0.090652 0.12569
1360 -0.21315 0.1131 0.26381 0.036542 -0.14629 0.030966 -0.1111 0.093964
1361 -0.19228 0.1129 0.34051 0.040615 -0.12806 0.051504 -0.094362 0.14432
1362 -0.2085 0.14039 0.35859 0.04134 -0.11167 0.052167 -0.089149 0.12759
1363 -0.21586 0.09404 0.36499 0.043469 -0.1258 0.024887 -0.082224 0.10068
1364 -0.21057 0.082485 0.45751 0.042126 -0.12357 0.03143 -0.097623 0.10287
1365 -0.20627 0.087805 0.44254 0.035813 -0.13209 0.018454 -0.11518 0.079664
1366 -0.20766 0.091544 0.46406 0.038174 -0.11528 0.051308 -0.084088 0.086379
1367 -0.21455 0.10082 0.48278 0.025746 -0.1074 0.056472 -0.10827 0.1116
1368 -0.21763 0.09129 0.53176 0.022303 -0.096916 0.036723 -0.085338 0.078006
1369 -0.21183 0.087437 0.54357 0.026572 0.035409 0.10248 -0.10321 0.062836
1370 -0.22577 0.071507 0.52288 0.0053555 0.14989 0.14806 -0.091847 0.062565
1371 -0.22401 0.06833 0.52984 0.013993 0.21112 0.17417 -0.078615 0.10054
1372 -0.21927 0.093278 0.56435 0.018802 0.18466 0.18559 -0.095992 0.063362
1373 -0.23628 0.038992 0.57033 -0.0094288 0.075165 0.17921 -0.094014 0.050551
1374 -0.24262 0.053809 0.63097 0.027289 -0.0070371 0.18273 -0.093934 0.059492
1375 -0.23909 0.046967 0.6306 0.0046135 -0.03088 0.17903 -0.099798 0.061978
1376 -0.24771 0.03179 0.61848 0.006402 -0.086177 0.1537 -0.12037 0.050624
1377 -0.26025 0.032984 0.65578 -0.0076324 -0.085052 0.17958 -0.086829 0.053582
1378 -0.23074 0.038977 0.69476 0.0029471 -0.071033 0.16529 -0.11344 0.068262
1379 -0.23956 0.021165 0.64758 0.0043567 -0.079337 0.18264 -0.10332 0.059707
1380 -0.23557 0.051188 0.66818 -0.0025733 -0.077683 0.19156 -0.081491 0.066439
1381 -0.24786 0.05529 0.68004 0.01103 -0.085056 0.21257 -0.12043 0.023447
1382 -0.23373 0.044727 0.68624 0.016348 -0.087584 0.19086 -0.11265 0.046413
1383 -0.23269 0.040215 0.71071 0.0052246 -0.074173 0.20442 -0.10317 0.024327
1384 -0.24954 0.044127 0.68081 -0.0028698 -0.080666 0.18302 -0.094304 0.021259
1385 -0.26013 0.026998 0.65727 0.0041792 -0.084862 0.19153 -0.1216 -0.037638
1386 -0.25139 0.22023 0.70142 -0.0040918 -0.086847 0.19127 -0.10475 -0.0055302
1387 -0.24813 0.38931 0.73086 0.0044459 -0.084056 0.21806 -0.088464 0.044176
1388 -0.24087 0.41307 0.71746 0.036374 -0.08071 0.17639 -0.072832 0.05998
1389 -0.22129 0.49108 0.73035 0.025648 -0.072187 0.18565 -0.076385 0.077777
1390 -0.24634 0.48436 0.7058 0.006864 -0.094277 0.1505 -0.11209 0.0060709
1391 -0.24087 0.51095 0.66863 -0.013637 -0.099772 0.10768 -0.12377 0.0073161
1392 -0.26269 0.46854 0.66905 -0.00079923 -0.10043 0.10761 -0.10918 -0.019849
1393 -0.27447 0.32762 0.60735 -0.030301 -0.12085 0.081536 -0.11905 -0.018519
1394 -0.24057 0.26111 0.64032 -0.0014053 -0.10769 0.084439 -0.1067 -0.025044
1395 -0.26435 0.22385 0.64436 -0.010608 -0.10072 0.072324 -0.069438 -0.0068829
1396 -0.22839 0.20017 0.73449 -0.006652 -0.085164 0.083746 -0.096905 -0.0037317
1397 -0.25675 0.1484 0.65485 -0.014291 -0.11186 0.073475 -0.11367 -0.017702
1398 -0.23976 0.14117 0.58565 -0.012789 -0.11376 0.083988 -0.086711 0.0027314
1399 -0.25228 0.1513 0.50405 -0.02212 -0.11563 0.051171 -0.13978 -0.041244
1400 -0.23687 0.14649 0.47725 -0.0061986 -0.10245 0.082466 -0.11315 -0.015882
1401 -0.2316 0.1418 0.42282 -0.0090386 -0.1096 0.054114 -0.11889 -0.027213
1402 -0.24443 0.13658 0.44324 -0.006758 -0.11942 0.053778 -0.13728 0.004178
1403 -0.24589 0.079972 0.43983 -0.011666 -0.10181 0.051819 -0.092657 0.0083751
1404 -0.24385 0.098487 0.42102 -0.029798 -0.11725 0.033845 -0.082776 -0.0019401
1405 -0.27562 0.097902 0.38296 -0.045081 -0.11593 0.037968 -0.12933 -0.054237
1406 -0.24368 0.10445 0.37764 -0.026937 -0.11178 0.045034 -0.1001 -0.066578
1407 -0.25965 0.10625 0.39446 -0.022716 -0.11226 0.046345 -0.098546 -0.017695
1408 -0.26462 0.084248 0.36465 -0.026577 -0.12773 0.034787 -0.13031 -0.08139
1409 -0.22836 0.10834 0.40936 -0.023732 -0.12041 0.062913 -0.10872 -0.048376
1410 -0.2398 0.057096 0.34521 -0.028993 -0.1316 0.010362 -0.13137 -0.05254
1411 -0.24807 0.04947 0.33443 -0.016046 -0.11143 0.015602 -0.11307 -0.069196
1412 -0.25971 0.053168 0.32216 -0.029531 -0.12618 0.025409 -0.11982 -0.052527
1413 -0.24226 0.060046 0.32691 -0.0023007 -0.11984 0.027852 -0.10615 -0.05375
1414 -0.22078 0.082248 0.32459 -0.0077607 -0.11504 0.045476 -0.083054 -0.012687
1415 -0.21997 0.074893 0.29472 -0.019903 -0.12421 0.029109 -0.097455 -0.014189
1416 -0.24059 0.045571 0.28971 -0.042876 -0.1141 0.010357 -0.1216 -0.039171
1417 -0.20833 0.053445 0.30263 -0.023995 -0.11997 0.044664 -0.11181 0.0060206
1418 -0.23691 0.019189 0.22525 -0.018454 -0.13167 -0.0013508 -0.12504 -0.12257
1419 -0.098285 0.064999 0.2789 -0.020236 -0.11028 0.039631 -0.090204 -0.014831
1420 -0.01631 0.28933 0.24637 -0.029048 -0.1183 0.0036057 -0.12486 -0.033691
1421 0.021915 0.33946 0.23552 -0.04115 -0.13015 0.0062175 -0.14254 -0.068793
1422 -0.0084297 0.42988 0.23801 -0.012129 -0.11343 0.0046979 -0.10243 -0.011122
1423 0.041016 0.42717 0.2165 -0.024603 -0.1092 0.01511 -0.093223 -0.04925
1424 0.05809 0.39482 0.1918 -0.040536 -0.13463 -0.010492 -0.1176 -0.047051
1425 0.016179 0.39262 0.18589 -0.046316 -0.12443 -0.012448 -0.1191 -0.086079
1426 -0.015081 0.29733 0.20554 -0.028346 -0.11733 -0.0084096 -0.082597 -0.030955
1427 -0.11241 0.17151 0.17494 -0.047865 -0.13505 0.018612 -0.12564 -0.068232
1428 -0.11444 0.17699 0.17433 -0.036471 -0.072744 0.10498 -0.10049 -0.034944
1429 -0.097874 0.14863 0.16681 -0.039931 0.11241 0.12737 -0.10209 -0.038327
1430 -0.12334 0.1136 0.16358 0.0051685 0.29637 0.14648 -0.081444 -0.023146
1431 -0.079934 0.10306 0.13978 -0.038398 0.33986 0.14957 -0.076417 -0.047404
1432 -0.017231 0.10886 0.12852 -0.024789 0.35002 0.17977 -0.095115 -0.035197
1433 0.12854 0.083397 0.12623 -0.02975 0.296 0.12787 -0.11249 -0.068468
1434 0.24491 0.081002 0.11355 -0.046922 0.30181 0.17811 -0.11272 -0.066914
1435 0.26496 0.10919 0.12227 -0.042881 0.39624 0.16766 -0.046312 -0.032897
1436 0.2786 0.05675 0.10148 -0.04355 0.33988 0.12226 -0.11603 -0.071992
1437 0.23998 0.073531 0.092846 -0.039092 0.39535 0.12607 -0.10899 -0.071627
1438 0.33757 0.052001 0.080702 -0.027156 0.36995 0.12587 -0.10192 -0.064925
1439 0.32947 0.060012 0.08484 -0.050554 0.39477 0.12814 -0.11048 -0.048909
1440 0.36082 0.038262 0.078172 -0.029848 0.44283 0.15487 -0.13121 -0.082807
1441 0.35036 0.052961 0.089427 -0.046597 0.45129 0.18894 -0.12032 -0.049092
1442 0.42066 0.02182 0.059361 -0.045535 0.43748 0.17141 -0.093146 -0.075568
1443 0.44417 0.062773 0.055486 -0.056108 0.46536 0.18566 -0.10233 -0.068291
1444 0.48606 0.033662 0.055867 -0.063445 0.47109 0.18365 -0.10649 -0.036412
1445 0.48841 0.0067252 0.012358 -0.097031 0.50389 0.16701 -0.1257 -0.094757
1446 0.51616 0.031953 0.078327 -0.051621 0.50111 0.17589 -0.034186 -0.062463
1447 0.50505 0.026706 0.043147 -0.029722 0.54497 0.1638 -0.0043443 -0.081943
1448 0.54403 0.022485 0.04412 -0.024912 0.55667 0.16659 0.048382 -0.074967
1449 0.58119 -0.011798 0.018232 -0.030505 0.59104 0.17676 0.13427 -0.060957
1450 0.56304 0.0023932 0.020484 -0.024392 0.57583 0.17091 0.1699 -0.038619
1451 0.53409 0.0084315 0.011538 -0.039179 0.55755 0.17594 0.17293 -0.057754
1452 0.54288 0.0055831 -0.0029549 -0.034359 0.58961 0.16001 0.14316 -0.10144
1453 0.60117 -0.020625 0.021104 -0.023323 0.5857 0.1929 0.05063 -0.042571
1454 0.62538 0.019958 0.048913 -0.019258 0.60369 0.23109 0.032937 -0.004342
1455 0.58088 -0.032707 -0.011563 -0.054538 0.56697 0.16865 -0.032153 -0.088949
1456 0.62563 -0.019749 -0.0013766 -0.049429 0.59949 0.17616 -0.054283 -0.079343
1457 0.62971 -0.065129 -0.0061062 -0.031938 0.60216 0.22915 -0.022308 -0.069332
1458 0.57056 -0.036557 -0.010309 -0.028838 0.59313 0.16644 -0.040666 -0.11626
1459 0.63387 -0.034613 -0.0015974 -0.042533 0.59748 0.18553 0.0073532 -0.06192
1460 0.628 -0.062655 -0.052865 -0.061154 0.56686 0.15678 -0.06729 -0.10354
1461 0.62948 -0.078719 -0.03965 -0.024912 0.58593 0.15939 -0.059295 -0.098089
1462 0.66987 -0.048472 -0.039039 -0.026783 0.58094 0.15182 -0.059211 -0.062588
1463 0.65142 -0.064467 -0.059294 -0.0026298 0.56461 0.11287 -0.070058 -0.089255
1464 0.65576 -0.04413 -0.06554 0.045095 0.61316 0.15255 -0.042478 -0.04174
1465 0.68493 -0.054002 -0.051818 0.059945 0.64609 0.13355 0.00048002 -0.074569
1466 0.6309 -0.10701 -0.081253 0.059461 0.5808 0.064681 0.054962 -0.12273
1467 0.66784 -0.049184 -0.053458 0.074886 0.62226 0.099891 0.21062 -0.044894
1468 0.67542 -0.058518 -0.053989 0.078804 0.64172 0.10091 0.19543 -0.055139
1469 0.66681 -0.069491 -0.068177 0.064254 0.65253 0.079461 0.24079 -0.10157
1470 0.65249 -0.059519 -0.066449 0.047843 0.59515 0.089806 0.26464 -0.095479
1471 0.61784 -0.079924 -0.082285 0.021541 0.55708 0.061959 0.16535 -0.1221
1472 0.61718 -0.075205 -0.10603 0.06493 0.56795 0.06331 0.13445 -0.10164
1473 0.67097 -0.083643 -0.090021 0.075588 0.56346 0.072211 0.085548 -0.059511
1474 0.6295 -0.066973 -0.089192 0.086769 0.56186 0.062324 0.058934 -0.047763
1475 0.61941 -0.097645 -0.10343 0.082077 0.57048 0.047631 0.031821 -0.069351
1476 0.6478 -0.07758 -0.050315 0.12204 0.54615 0.074348 0.072404 -0.028369
1477 0.60222 -0.073998 -0.090831 0.10435 0.4997 0.061016 0.056614 -0.063796
1478 0.60029 -0.070623 -0.090734 0.11821 0.45918 0.055576 0.06102 -0.074203
1479 0.52436 -0.10898 -0.090216 0.10351 0.42948 0.032086 0.056151 -0.086626
1480 0.52908 -0.080948 -0.087168 0.081254 0.45303 0.032327 0.14381 -0.029312
1481 0.48751 -0.098239 -0.095929 0.11349 0.45472 0.056361 0.27871 -0.032117
1482 0.43774 -0.10585 -0.11847 0.12834 0.44263 0.040023 0.29036 -0.08227
1483 0.42608 -0.11576 -0.12906 0.10829 0.44911 0.042409 0.33523 -0.099761
1484 0.37212 -0.10864 -0.093976 0.094693 0.43139 0.022205 0.32399 -0.074342
1485 0.38188 -0.12586 -0.10569 0.14155 0.41655 0.034748 0.29563 -0.066709
1486 0.39538 -0.096376 -0.092228 0.12044 0.43249 0.060173 0.34176 -0.078023
1487 0.34287 -0.11415 -0.13981 0.10914 0.39581 0.02723 0.27142 -0.098089
1488 0.33966 -0.081161 -0.11413 0.12034 0.38275 0.019542 0.2426 -0.067171
1489 0.33593 -0.10791 -0.11893 0.1339 0.37089 0.017934 0.21222 -0.067039
1490 0.30185 -0.13967 -0.14851 0.13117 0.35732 0.0074291 0.20195 -0.059935
1491 0.28637 -0.10997 -0.15026 0.13517 0.32935 -0.0012405 0.21353 -0.1003
1492 0.2627 -0.12063 -0.16049 0.11725 0.35725 0.0096721 0.22756 -0.097639
1493 0.26225 -0.12688 -0.13997 0.10846 0.34056 0.019161 0.3069 -0.095538
1494 0.22921 -0.14075 -0.13991 0.11354 0.35128 0.014877 0.335 -0.088339
1495 0.24092 -0.12608 -0.14935 0.12361 0.35565 0.024824 0.39243 -0.075577
1496 0.21518 -0.12464 -0.1467 0.13267 0.3647 0.014871 0.46406 -0.060182
1497 0.19975 -0.11918 -0.14809 0.10934 0.32632 -0.0062335 0.45209 -0.065922
1498 0.19696 -0.13779 -0.16759 0.093069 0.32346 0.0050727 0.40547 -0.059206
1499 0.14389 -0.18642 -0.20004 0.063491 0.29208 -0.02063 0.36453 -0.1058
1500 0.1746 -0.11563 -0.16279 0.050613 0.2887 0.013103 0.38046 -0.071223
1501 0.14607 -0.14744 -0.16472 0.060527 0.2961 0.016819 0.35898 -0.028082
1502 0.10894 -0.13532 -0.18709 0.036208 0.25592 -0.019849 0.24494 -0.11783
1503 0.084975 -0.18128 -0.18948 0.031624 0.24825 -0.024304 0.2488 -0.09612
1504 0.13964 -0.11227 -0.14227 0.039741 0.28359 0.0027396 0.32118 -0.092717
1505 0.10137 -0.12701 -0.18166 0.034652 0.24938 -0.012167 0.26431 -0.07772
1506 0.10835 -0.15354 -0.15361 0.050388 0.25557 -0.007492 0.2985 -0.10488
1507 0.090918 -0.13604 -0.17748 0.040077 0.23672 -0.020207 0.35466 -0.02899
1508 0.057762 -0.14766 -0.17837 0.038882 0.23343 -0.017957 0.38125 -0.078574
1509 0.073887 -0.12167 -0.15651 0.056664 0.24633 -0.016363 0.45118 -0.094998
1510 0.063766 -0.14726 -0.17817 0.030263 0.2567 -0.017157 0.45964 -0.079763
1511 0.055737 -0.16963 -0.17423 0.030694 0.22116 -0.023399 0.49409 -0.10505
1512 0.059902 -0.13948 -0.18005 0.026248 0.23554 -0.030156 0.4257 -0.042131
1513 0.027759 -0.15596 -0.18214 0.027905 0.20199 -0.034238 0.3881 -0.052336
1514 0.048029 -0.11322 -0.15628 0.056045 0.21662 -0.02267 0.38936 -0.046178
1515 0.0063904 -0.14873 -0.20166 0.011254 0.18044 -0.051628 0.27922 -0.084324
1516 0.014508 -0.11837 -0.17554 0.035094 0.17259 -0.027058 0.28471 -0.079796
1517 -0.007023 -0.13223 -0.16364 0.040945 0.17347 -0.039677 0.22129 -0.093607
1518 -0.027394 -0.14497 -0.189 0.013199 0.15388 -0.064786 0.22991 -0.094824
1519 0.0051998 -0.18018 -0.18433 0.020654 0.1481 -0.056583 0.23081 -0.061103
1520 -0.0060579 -0.12779 -0.18286 0.017862 0.17338 -0.038065 0.2094 -0.0072948
1521 -0.047091 -0.16265 -0.21714 0.0040102 0.13574 -0.044608 0.20726 -0.0081165
1522 -0.046669 -0.15047 -0.19108 -0.0036184 0.14018 -0.033383 0.17719 0.1013
1523 -0.027101 -0.1602 -0.18587 0.0015144 0.16149 -0.051483 0.24614 0.17176
1524 -0.032441 -0.1252 -0.18959 0.014179 0.14037 -0.048628 0.27533 0.1859
1525 -0.04771 -0.13124 -0.20473 0.01008 0.13842 -0.034474 0.30866 0.18185
1526 -0.043441 -0.15981 -0.17725 0.025838 0.14788 -0.065827 0.36783 0.089267
1527 -0.038311 -0.14357 -0.19213 0.021093 0.16075 -0.034175 0.43464 0.032779
1528 -0.049228 -0.14252 -0.19344 -0.0068137 0.13913 -0.053509 0.40434 0.0050293
1529 -0.044511 -0.10694 -0.19799 0.017166 0.13892 -0.048532 0.33591 0.0047439
1530 -0.083046 -0.14847 -0.22114 -0.0043972 0.087806 -0.077212 0.25419 -0.023281
1531 -0.084455 -0.15598 -0.22873 -0.018305 0.093967 -0.079914 0.19563 -0.013342
1532 -0.077133 -0.11517 -0.1959 -0.0046296 0.11102 -0.062106 0.24011 0.038422
1533 -0.093442 -0.17089 -0.20419 0.010156 0.087892 -0.044683 0.18542 -0.010808
1534 -0.12795 -0.15831 -0.24017 -0.0092567 0.043839 -0.076678 0.13672 -0.037613
1535 -0.10309 -0.15863 -0.21071 0.0040508 0.07542 -0.070445 0.15079 0.041104
1536 -0.097206 -0.18018 -0.20777 0.0019341 0.085238 -0.054523 0.19709 0.0433
1537 -0.11881 -0.18478 -0.2144 -0.011968 0.048411 -0.071237 0.13969 0.05929
1538 -0.13618 -0.15138 -0.1979 -0.027343 0.0521 -0.069584 0.19892 0.085787
1539 -0.14579 -0.19401 -0.22919 -0.029583 0.05757 -0.063164 0.10828 0.10494
1540 -0.11135 -0.13812 -0.18906 -0.023838 0.062874 -0.083404 0.18227 0.16202
1541 -0.1538 -0.1799 -0.20344 -0.015325 0.046068 -0.080902 0.15585 0.1573
1542 -0.13481 -0.17216 -0.2084 -0.024899 0.054785 -0.070838 0.18943 0.10991
1543 -0.13326 -0.17029 -0.22494 -0.011433 0.044339 -0.050895 0.2344 0.12772
1544 -0.13764 -0.1711 -0.20921 -0.01637 0.041015 -0.065723 0.2437 0.1442
1545 -0.12563 -0.16178 -0.21333 -0.018189 0.037642 -0.070527 0.21752 0.11653
1546 -0.13437 -0.14589 -0.21638 -0.017845 0.044662 -0.053437 0.21256 0.14626
1547 -0.15803 -0.20079 -0.22092 -0.033217 0.042817 -0.068832 0.14593 0.099487
1548 -0.13293 -0.16805 -0.19878 -0.0086325 9.3122e-05 -0.083265 0.12635 0.12127
1549 -0.14928 -0.17087 -0.21709 -0.0033674 0.027429 -0.077252 0.13838 0.081718
1550 -0.1659 -0.178 -0.22653 -0.033409 -0.0021117 -0.079033 0.10742 0.080572
1551 -0.15865 -0.17059 -0.19631 -0.033293 -1.4162e-05 -0.07725 0.10069 0.16311
1552 -0.1719 -0.17319 -0.22852 -0.032309 0.0034737 -0.068822 0.089563 0.20567
1553 -0.17202 -0.19626 -0.21762 -0.046997 0.018123 -0.050982 0.13829 0.29394
1554 -0.16467 -0.18194 -0.22995 -0.023675 0.023033 -0.079684 0.11493 0.28357
1555 -0.16469 -0.18888 -0.22317 -0.027847 0.0074252 -0.045326 0.11654 0.33463
1556 -0.17336 -0.19471 -0.22323 -0.04878 -0.0011307 0.045842 0.084322 0.33206
1557 -0.16463 -0.15151 -0.19989 -0.031158 0.0033682 0.087202 0.11292 0.31278
1558 -0.19879 -0.18263 -0.21464 -0.044258 -0.0071226 0.10174 0.097601 0.23834
1559 -0.17017 -0.18875 -0.21269 -0.028699 -0.014246 0.091453 0.080212 0.21199
1560 -0.18594 -0.13446 -0.17908 -0.027196 -0.00015025 0.12978 0.1172 0.18835
1561 -0.17927 -0.14861 -0.2219 -0.0092323 -0.0080939 0.1473 0.13604 0.22639
1562 -0.17591 -0.15684 -0.20931 -0.016208 -0.0029346 0.14027 0.082146 0.243
1563 -0.19895 -0.16571 -0.23162 -0.014109 -0.042082 0.1211 0.0411 0.18889
1564 -0.20452 -0.1672 -0.21977 -0.036088 -0.032963 0.16991 0.027359 0.21126
1565 -0.18641 -0.14229 -0.21148 -0.02368 -0.025192 0.1896 0.08044 0.35399
1566 -0.17455 -0.13976 -0.20679 -0.01178 -0.0117 0.19109 0.10968 0.33495
1567 -0.16246 -0.14797 -0.20606 -0.0097683 -0.012793 0.20947 0.092532 0.47823
1568 -0.21443 -0.1726 -0.21405 -0.028079 -0.022479 0.17289 0.052143 0.44886
1569 -0.21191 -0.17403 -0.25278 -0.042935 -0.047427 0.18505 0.018073 0.41172
1570 -0.20647 -0.20116 -0.2481 -0.04645 -0.047663 0.18186 0.024589 0.41233
1571 -0.19188 -0.15926 -0.22815 -0.035313 -0.03412 0.22471 0.047902 0.48986
1572 -0.20797 -0.15436 -0.22236 -0.037586 -0.047316 0.21385 0.043257 0.36368
1573 -0.19429 -0.10712 -0.22167 -0.014437 -0.030864 0.20978 0.067824 0.32437
1574 -0.20895 -0.16403 -0.23201 -0.009485 -0.05444 0.2316 0.013491 0.32596
1575 -0.19199 -0.14883 -0.2216 0.0055463 -0.048198 0.20361 0.019871 0.24759
1576 -0.20631 -0.13793 -0.20491 -0.022764 -0.046468 0.24198 0.086944 0.30181
1577 -0.22237 -0.15309 -0.22291 -0.015642 -0.060716 0.21781 0.044884 0.28311
1578 -0.22765 -0.16419 -0.25622 -0.036428 -0.069518 0.2119 0.028082 0.26803
1579 -0.2361 -0.19227 -0.23149 -0.033337 -0.078042 0.20515 -0.0019073 0.29331
1580 -0.24815 -0.18028 -0.23922 -0.049504 -0.066895 0.21552 0.0054773 0.2624
1581 -0.22821 -0.16198 -0.23087 -0.044318 -0.077123 0.23564 0.0011741 0.31989
1582 -0.21353 -0.16472 -0.24457 -0.028666 -0.068895 0.23781 -0.0066421 0.3869
1583 -0.22509 -0.17892 -0.2309 -0.027855 -0.050617 0.22588 0.0074122 0.42203
1584 -0.23634 -0.19654 -0.26155 -0.049729 -0.084742 0.20002 0.0059557 0.43646
1585 -0.2307 -0.19845 -0.23055 -0.042627 -0.083556 0.20467 -0.022389 0.44586
1586 -0.24705 -0.20029 -0.24748 -0.033547 -0.09546 0.18018 -0.0069129 0.42609
1587 -0.21976 -0.17753 -0.23184 -0.019091 -0.064642 0.18275 0.0096011 0.46869
1588 -0.23225 -0.14336 -0.23101 0.0030278 -0.071167 0.18063 0.01267 0.36991
1589 -0.23438 -0.17654 -0.22673 0.0099799 -0.069545 0.15615 0.0066944 0.33467
1590 -0.22972 -0.20625 -0.23947 0.0099073 -0.10284 0.13289 -0.017388 0.35737
1591 -0.24067 -0.15292 -0.23184 -0.0010365 -0.088442 0.097965 -0.014158 0.32279
1592 -0.25826 -0.19712 -0.25891 -0.017326 -0.10165 0.082872 -0.0055532 0.25264
1593 -0.237 -0.18458 -0.22932 0.0033054 -0.084023 0.12686 0.029338 0.25209
1594 -0.24189 -0.19904 -0.22512 -0.023279 -0.082614 0.099135 -0.031694 0.22419
1595 -0.23512 -0.21131 -0.23639 -0.0046517 -0.11826 0.078309 -0.012006 0.21932
1596 -0.21749 -0.18286 -0.22128 0.0097657 -0.067429 0.082857 -0.026668 0.24914
1597 -0.22129 -0.15203 -0.19167 -0.0066711 -0.07158 0.11699 -0.027705 0.33145
1598 -0.24202 -0.19846 -0.23995 -0.036347 -0.12032 0.064082 -0.020177 0.22563
1599 -0.23719 -0.18526 -0.24313 -0.012962 -0.11783 0.08493 -0.042819 0.20177
1600 -0.24211 -0.16972 -0.20903 -0.032107 -0.10678 0.057399 -0.019585 0.2605
1601 -0.21672 -0.18585 -0.19955 -0.0064077 -0.083898 0.09319 0.00075607 0.29461
1602 -0.24984 -0.18555 -0.23889 -0.023274 -0.11003 0.061416 -0.059613 0.25706
1603 -0.25665 -0.18838 -0.23509 -0.027231 -0.11504 0.041454 -0.026659 0.2218
1604 -0.2187 -0.16129 -0.21613 -0.029056 -0.099787 0.048477 -0.0026314 0.25064
1605 -0.23584 -0.17477 -0.23076 -0.031048 -0.11355 0.042447 -0.0053504 0.18177
1606 -0.24079 -0.16937 -0.22258 -0.040341 -0.11702 0.043009 -0.057329 0.27073
1607 -0.22976 -0.19952 -0.23645 -0.039103 -0.12841 0.021808 -0.038761 0.1981
1608 -0.23349 -0.19998 -0.21485 -0.037757 -0.11651 0.033327 -0.03362 0.27553
1609 -0.2349 -0.17093 -0.21708 -0.02738 -0.10366 0.026877 -0.035484 0.29895
1610 -0.25117 -0.20839 -0.24274 -0.033406 -0.13411 0.029187 -0.038288 0.1839
1611 -0.23889 -0.071325 -0.23613 -0.038319 -0.12523 0.019887 -0.051083 0.17676
1612 -0.26497 0.054782 -0.27105 -0.045818 -0.14939 -0.01192 -0.059402 0.11958
1613 -0.23489 0.15491 -0.23709 -0.060475 -0.14481 -0.0056177 -0.064651 0.15204
1614 -0.22354 0.18967 -0.16617 -0.013297 -0.11801 0.04118 -0.01676 0.21481
1615 -0.21449 0.23027 -0.057755 -0.024792 -0.11848 0.02428 -0.084545 0.19492
1616 -0.24313 0.18395 0.049254 -0.012791 -0.15768 0.0091647 -0.054528 0.17337
1617 -0.25554 0.15024 0.031147 0.00062568 -0.15864 -0.03022 -0.14059 0.08756
1618 -0.23586 0.088324 0.066914 0.073408 -0.14475 -0.017906 -0.086879 0.12816
1619 -0.23015 -0.0053451 0.080526 0.13439 -0.14161 0.0030179 -0.073056 0.20448
1620 -0.21658 -0.026689 0.1212 0.18277 -0.13937 -0.0091707 -0.071241 0.14935
1621 -0.25691 -0.064347 0.096225 0.17626 -0.15889 -0.040223 -0.12334 0.084377
1622 -0.24167 -0.071409 0.0944 0.1707 -0.16429 -0.025677 -0.078115 0.083072
1623 -0.21249 -0.039625 0.1685 0.10104 -0.14197 -0.014216 -0.095758 0.11732
1624 -0.22439 -0.022749 0.18332 0.053035 -0.13586 0.0010337 -0.060374 0.13426
1625 -0.21698 -0.07407 0.19973 0.044513 -0.13887 -0.017963 -0.068132 0.12765
1626 -0.20472 -0.066349 0.216 0.04697 -0.14278 -0.0074035 -0.05514 0.13863
1627 -0.18387 -0.020765 0.27806 0.06156 -0.12322 -0.0065981 -0.058561 0.11339
1628 -0.16112 -0.066544 0.29737 0.038288 -0.13264 -0.019155 -0.070536 0.10367
1629 -0.079647 -0.069968 0.31656 0.035292 -0.1549 -0.036828 -0.074166 0.07758
1630 0.014183 -0.051885 0.32457 0.029746 -0.13879 -0.038568 -0.060647 0.10573
1631 0.042767 -0.056797 0.35671 0.014192 -0.14874 -0.033677 -0.085081 0.13663
1632 0.059142 -0.093491 0.34842 0.030446 -0.1572 -0.055698 -0.079919 0.10929
1633 0.098221 -0.071087 0.37314 0.02908 -0.14955 -0.028181 -0.073722 0.084714
1634 0.045176 -0.065273 0.39544 0.0096058 -0.13557 -0.057551 -0.065241 0.094398
1635 0.039395 -0.070691 0.41969 0.018442 -0.13178 -0.052167 -0.092356 0.022429
1636 0.00013853 -0.098546 0.40984 0.014706 -0.12566 -0.051586 -0.078369 0.071806
1637 -0.034619 -0.089461 0.42512 0.017993 -0.070914 -0.031167 -0.081608 0.09627
1638 -0.08809 -0.081437 0.41549 0.011658 0.017007 -0.043266 -0.057242 0.13701
1639 -0.07554 -0.074214 0.43091 0.0087719 0.079506 -0.049989 -0.057472 0.064215
1640 -0.076435 -0.075384 0.44087 0.014022 0.1386 -0.021321 -0.052621 0.10161
1641 -0.01338 -0.10034 0.41641 -0.0086716 0.091019 -0.048603 -0.094742 0.071535
1642 0.13827 -0.13275 0.39637 -0.0027508 0.011963 -0.065108 -0.079146 0.01362
1643 0.16905 -0.0781 0.43745 0.018332 -0.013608 -0.03817 -0.071085 0.081902
1644 0.17153 -0.10617 0.45031 -0.019572 -0.064762 -0.059463 -0.06104 0.0048566
1645 0.18882 -0.12987 0.50315 0.00097794 -0.083376 -0.074082 -0.10425 0.071936
1646 0.18536 -0.09741 0.47345 -0.0016104 -0.082905 -0.0502 -0.069866 0.064651
1647 0.14159 -0.093157 0.45557 0.032789 -0.10524 -0.082342 -0.075132 0.022299
1648 0.12778 -0.11221 0.48526 0.083357 -0.12246 -0.087954 -0.10458 0.062024
1649 0.15045 -0.10409 0.50535 0.1716 -0.10296 -0.039206 -0.051599 0.050846
1650 0.1883 -0.097684 0.52202 0.22742 -0.050144 -0.057991 -0.078599 0.091278
1651 0.25507 -0.091889 0.54178 0.23936 0.067599 -0.056883 -0.071436 0.063816
1652 0.31551 -0.081064 0.59559 0.25361 0.11308 -0.043934 -0.084067 0.072303
1653 0.30808 -0.13222 0.54623 0.20095 0.11235 -0.066062 -0.091124 0.016585
1654 0.29701 -0.17081 0.48413 0.14622 0.098042 -0.10232 -0.15367 -0.0035366
1655 0.30518 -0.10873 0.50132 0.10699 0.12423 -0.058794 -0.070617 0.014681
1656 0.23593 -0.14508 0.47362 0.076808 0.11028 -0.072029 -0.088795 -0.011252
1657 0.25723 -0.11425 0.45965 0.07873 0.13394 -0.062339 -0.074556 0.054189
1658 0.24708 -0.13926 0.49477 0.068914 0.22039 -0.085039 -0.091105 0.041512
1659 0.23486 -0.13708 0.52333 0.064922 0.20242 -0.077266 -0.11108 -0.017537
1660 0.23175 -0.18063 0.57918 0.07462 0.15697 -0.11475 -0.10756 -0.015836
1661 0.33664 -0.14973 0.54897 0.071926 0.12394 -0.095825 -0.1019 0.004235
1662 0.38582 -0.13226 0.50257 0.11153 0.13205 -0.065704 -0.076605 0.099153
1663 0.40257 -0.12421 0.46193 0.14093 0.1665 -0.078132 -0.047478 0.012251
1664 0.34047 -0.14675 0.37866 0.20648 0.20772 -0.1135 -0.11172 -0.0083901
1665 0.37612 -0.10058 0.39088 0.2901 0.24203 -0.081259 -0.06506 0.039551
1666 0.27236 -0.17105 0.30961 0.27098 0.23824 -0.10396 -0.098893 -0.0048535
1667 0.2082 -0.17218 0.29632 0.24866 0.18578 -0.12654 -0.15021 -0.046944
1668 0.2559 -0.13836 0.3196 0.27141 0.2561 -0.087234 -0.083356 0.026403
1669 0.29717 -0.12984 0.32372 0.27185 0.24977 -0.072079 -0.054733 0.022956
1670 0.43302 -0.12886 0.29051 0.24739 0.28417 -0.074431 -0.050733 0.014472
1671 0.43189 -0.14636 0.29287 0.25826 0.30835 -0.06249 -0.093262 -0.0018111
1672 0.44639 0.00025543 0.24979 0.31753 0.29075 -0.046336 -0.14219 -0.052181
1673 0.46233 0.17966 0.29264 0.40399 0.36954 0.026034 -0.058856 0.0032151
1674 0.46333 0.19496 0.26101 0.38341 0.31296 0.029185 -0.10931 -0.017317
1675 0.38484 0.24587 0.2404 0.34582 0.29085 0.0029521 -0.10409 0.030367
1676 0.43362 0.28566 0.23354 0.37616 0.32629 0.031431 -0.088395 0.036242
1677 0.4363 0.26163 0.1989 0.36392 0.31819 0.010313 -0.098783 -0.020168
1678 0.50893 0.30164 0.19127 0.36574 0.35446 0.05557 -0.054111 -0.00029641
1679 0.49165 0.22863 0.1949 0.35754 0.3802 0.051568 -0.094807 -0.033961
1680 0.44738 0.16734 0.1804 0.33617 0.37051 0.027085 -0.10128 -0.038646
1681 0.49981 0.085877 0.19645 0.3502 0.37423 -0.00097683 -0.066442 -0.01226
1682 0.50507 0.015636 0.14759 0.36206 0.31557 -0.054179 -0.11459 -0.079089
1683 0.53173 0.020333 0.15613 0.37058 0.37503 -0.064932 -0.088865 -0.015236
1684 0.47085 0.010842 0.11429 0.36979 0.32084 -0.067381 -0.11344 -0.060607
1685 0.47387 -0.019314 0.095807 0.39838 0.34454 -0.051 -0.11051 -0.061931
1686 0.50772 0.033745 0.13925 0.46165 0.43488 -0.033718 -0.069447 0.0014752
1687 0.52079 0.027426 0.1345 0.47221 0.38142 -0.0396 -0.084082 -0.031697
1688 0.47503 -0.0014634 0.12678 0.41175 0.33472 -0.052517 -0.087451 -0.052346
1689 0.49422 0.033231 0.10679 0.43486 0.29963 -0.045582 -0.057024 -0.029884
1690 0.54343 0.05519 0.12371 0.45746 0.2949 -0.0414 -0.046357 0.016658
1691 0.50737 0.13929 0.13116 0.43903 0.25537 -0.052397 -0.047823 -0.014127
1692 0.54061 0.32554 0.11488 0.4366 0.233 -0.062872 -0.038171 -0.0071549
1693 0.52941 0.33282 0.1165 0.46717 0.22076 -0.060209 -0.063041 0.043826
1694 0.47718 0.35694 0.078288 0.44707 0.18462 -0.064916 -0.063959 -0.07172
1695 0.5162 0.38314 0.10519 0.42399 0.16526 -0.071976 -0.080391 0.0095455
1696 0.47477 0.43332 0.084327 0.41387 0.17916 -0.043634 -0.08233 -0.032647
1697 0.54803 0.45732 0.070055 0.43135 0.17835 0.028826 -0.092991 -0.051028
1698 0.50041 0.43135 0.038854 0.45664 0.16891 0.0017231 -0.083239 -0.05979
1699 0.49894 0.40012 0.014538 0.49378 0.16462 0.038532 -0.070042 -0.056103
1700 0.50304 0.51994 0.075995 0.52581 0.17309 0.062457 -0.061456 0.025551
1701 0.53768 0.5412 0.045756 0.49595 0.17442 0.084208 -0.048924 -0.040149
1702 0.51272 0.52492 0.020479 0.46723 0.13132 0.05138 -0.074093 -0.017917
1703 0.47672 0.40461 0.013217 0.42079 0.11625 0.066904 -0.065308 -0.052909
1704 0.46816 0.40762 0.059689 0.42545 0.13046 0.084129 -0.075421 -0.042044
1705 0.47574 0.43485 0.034465 0.40388 0.11857 0.10593 -0.071331 -0.0049404
1706 0.46076 0.44703 0.01922 0.38016 0.12125 0.089097 -0.077638 -0.059819
1707 0.49302 0.52276 0.016569 0.34653 0.11034 0.10094 -0.082267 -0.058312
1708 0.51015 0.59223 0.032023 0.36962 0.12208 0.12185 -0.044312 0.0026953
1709 0.42052 0.59939 0.016957 0.36464 0.10538 0.085493 -0.090557 -0.012685
1710 0.34984 0.5606 -0.019365 0.3364 0.09479 0.11282 -0.09944 -0.056874
1711 0.30765 0.55591 -0.01098 0.33003 0.079094 0.11483 -0.076347 -0.031419
1712 0.30339 0.64224 -0.0037929 0.34397 0.080542 0.11116 -0.035986 -0.040446
1713 0.27024 0.58462 -0.031526 0.35204 0.059187 0.10373 -0.074939 -0.065024
1714 0.3215 0.60777 -0.039545 0.42093 0.050438 0.1008 -0.085408 -0.026146
1715 0.45417 0.70725 -0.017354 0.49439 0.12048 0.14499 -0.020231 0.044169
1716 0.48732 0.61633 -0.0358 0.44399 0.071258 0.11454 -0.045198 -0.028501
1717 0.4901 0.70617 -0.024545 0.44825 0.094178 0.13454 -0.0045215 -0.01034
1718 0.3767 0.61005 -0.038137 0.44507 0.065873 0.12652 0.047242 -0.036957
1719 0.30827 0.527 -0.048204 0.42053 0.07042 0.1146 0.063343 -0.034473
1720 0.23353 0.52464 -0.063037 0.43234 0.066598 0.13937 0.13727 -0.0014514
1721 0.26023 0.50357 -0.036868 0.40345 0.083558 0.15399 0.16399 -0.0096442
1722 0.23043 0.44209 -0.056254 0.4277 0.093697 0.14891 0.16937 -0.015786
1723 0.2067 0.41603 -0.05804 0.39205 0.073122 0.15544 0.095688 -0.058893
1724 0.19361 0.38083 -0.080944 0.31367 0.02055 0.11084 -0.014005 -0.068797
1725 0.18313 0.31741 -0.070195 0.28568 0.016868 0.1246 -0.075292 -0.054717
1726 0.16136 0.33434 -0.086472 0.28316 0.033178 0.15503 -0.030285 -0.0012413
1727 0.18436 0.33723 -0.059384 0.28221 0.028837 0.19859 -0.013277 -0.028901
1728 0.16136 0.35132 -0.084185 0.25255 0.012058 0.22727 -0.051148 -0.059269
1729 0.16231 0.39387 -0.088971 0.26318 0.015735 0.28975 -0.026974 -0.044373
1730 0.17145 0.61283 -0.077461 0.25653 0.018869 0.31698 -0.0040203 -0.0027807
1731 0.14441 0.62819 -0.091685 0.24054 0.0047329 0.32802 -0.022063 -0.057019
1732 0.10696 0.59096 -0.095262 0.24089 0.006805 0.2941 -0.034267 -0.039112
1733 0.13885 0.6401 -0.092815 0.26001 0.01282 0.34753 -0.017403 -0.051343
1734 0.084376 0.48774 -0.1187 0.22815 -0.013118 0.2941 -0.08045 -0.091836
1735 0.069455 0.40146 -0.11255 0.20003 0.0015672 0.31269 -0.042992 -0.0075275
1736 0.088451 0.40197 -0.092989 0.23034 0.012428 0.28525 -0.0092286 -0.013175
1737 0.064972 0.38182 -0.10877 0.20873 0.018069 0.26498 0.025806 -0.017616
1738 0.077556 0.33455 -0.11587 0.22035 -0.0034992 0.2222 0.05959 -0.055764
1739 0.03134 0.29153 -0.13861 0.20855 0.0019651 0.22667 0.12456 -0.0081814
1740 0.028241 0.2966 -0.14047 0.20208 0.0047136 0.22389 0.17174 -0.078599
1741 0.011186 0.30678 -0.15558 0.21806 0.0046353 0.20715 0.14812 -0.081057
1742 0.020248 0.27435 -0.13812 0.18874 0.0033296 0.21223 0.17497 -0.039086
1743 0.042493 0.32252 -0.096828 0.20061 0.021463 0.24794 0.17657 -0.046284
1744 0.035375 0.29233 -0.10311 0.17587 0.00072466 0.24291 0.090681 -0.052086
1745 0.024566 0.27115 -0.11281 0.18695 -0.029058 0.25033 0.058859 -0.027133
1746 -0.012172 0.27331 -0.13968 0.19662 -0.033169 0.23316 0.048495 -0.025673
1747 -0.018995 0.2513 -0.13999 0.17365 -0.046254 0.24381 0.013308 0.083261
1748 -0.03243 0.23562 -0.1553 0.14475 -0.034245 0.2778 0.0057769 0.17208
1749 -0.004688 0.21604 -0.12273 0.20431 0.011777 0.30936 0.073102 0.23488
1750 -0.023728 0.20591 -0.15241 0.14626 -0.034457 0.32861 0.005422 0.25334
1751 -0.064841 0.18685 -0.15243 0.12763 -0.039345 0.26762 0.0089276 0.20813
1752 -0.039787 0.21128 -0.14814 0.13838 -0.034186 0.27502 0.0097214 0.23488
1753 -0.021388 0.24544 -0.11838 0.15393 -0.027647 0.31991 0.035746 0.26838
1754 -0.038435 0.20095 -0.159 0.1511 -0.041858 0.29351 0.078365 0.23567
1755 -0.059763 0.19854 -0.13712 0.13934 -0.027069 0.30964 0.096825 0.17581
1756 -0.040796 0.1914 -0.13846 0.13901 -0.010592 0.33015 0.25416 0.086777
1757 -0.026609 0.1679 -0.15149 0.14357 0.0067237 0.34237 0.30609 0.11954
1758 -0.086246 0.18555 -0.16175 0.11517 -0.032464 0.27221 0.25266 0.041668
1759 -0.08033 0.18526 -0.13415 0.14802 -0.00076662 0.30419 0.31449 0.085749
1760 -0.083234 0.15681 -0.16099 0.1313 -0.022798 0.2856 0.29371 0.10856
1761 -0.11376 0.14552 -0.16029 0.089557 -0.07248 0.22675 0.25198 0.0599
1762 -0.081592 0.16133 -0.15097 0.13059 -0.037669 0.21948 0.22543 0.091385
1763 -0.1069 0.16415 -0.16709 0.10876 -0.064351 0.20635 0.1886 0.076118
1764 -0.088322 0.11735 -0.16752 0.12461 -0.060086 0.18154 0.10822 0.099325
1765 -0.10341 0.15135 -0.15953 0.10588 -0.066344 0.16383 0.12143 0.051501
1766 -0.11005 0.10673 -0.16844 0.075964 -0.073642 0.16352 0.071393 0.055291
1767 -0.11423 0.11008 -0.14551 0.092474 -0.058772 0.16648 0.066208 0.17071
1768 -0.11518 0.097985 -0.18822 0.098721 -0.053583 0.1704 0.10946 0.29723
1769 -0.12841 0.090358 -0.17676 0.08487 -0.072345 0.15579 0.078449 0.30304
1770 -0.12238 0.074782 -0.16404 0.070558 -0.043547 0.16992 0.19455 0.34201
1771 -0.11189 0.11198 -0.15354 0.11603 -0.014536 0.16504 0.32457 0.42398
1772 -0.12265 0.10354 -0.14747 0.097058 -0.009476 0.17593 0.38858 0.47042
1773 -0.1352 0.10232 -0.17025 0.096816 -0.021339 0.16767 0.3317 0.38714
1774 -0.12789 0.10415 -0.14027 0.074387 -0.022313 0.23304 0.3789 0.50427
1775 -0.13565 0.14482 -0.14313 0.089067 -0.018071 0.26452 0.35908 0.51931
1776 -0.14789 0.15808 -0.13933 0.074607 0.0023269 0.29815 0.42585 0.5034
1777 -0.16145 0.2667 -0.18005 0.056278 -0.039367 0.25637 0.35659 0.45822
1778 -0.15273 0.38004 -0.17027 0.072213 -0.034082 0.28311 0.30532 0.48631
1779 -0.13158 0.49001 -0.15308 0.065337 -0.045225 0.27329 0.296 0.55415
1780 -0.1431 0.47159 -0.15488 0.07015 -0.046252 0.28857 0.26984 0.54536
1781 -0.18105 0.37015 -0.1856 0.029796 -0.066564 0.24952 0.24961 0.56863
1782 -0.18214 0.28367 -0.19975 0.070426 -0.055695 0.24536 0.25643 0.52893
1783 -0.18466 0.20021 -0.17494 0.05289 -0.046536 0.25343 0.23491 0.53378
1784 -0.18749 0.16185 -0.20191 0.047637 -0.057224 0.24854 0.33415 0.51234
1785 -0.15479 0.16292 -0.18994 0.058705 -0.046065 0.25846 0.3755 0.58883
1786 -0.20887 0.10067 -0.20121 0.037699 -0.069684 0.2272 0.38277 0.50637
1787 -0.15668 0.15535 -0.17153 0.045841 -0.028539 0.23995 0.43805 0.59516
1788 -0.20311 0.15313 -0.19367 0.043513 -0.041366 0.18328 0.43786 0.57123
1789 -0.1853 0.32937 -0.16041 0.039557 -0.040197 0.17646 0.43544 0.59916
1790 -0.18725 0.38412 -0.17901 0.029571 -0.053606 0.16966 0.39697 0.60328
1791 -0.19191 0.49252 -0.17394 0.080913 -0.029243 0.16687 0.39934 0.66159
1792 -0.19813 0.5299 -0.16562 0.040388 -0.051113 0.15573 0.35557 0.64469
1793 -0.20622 0.47455 -0.17503 0.031097 -0.04746 0.16702 0.32618 0.57
1794 -0.16235 0.45661 -0.14734 0.034903 -0.032639 0.17079 0.32401 0.67626
1795 -0.19594 0.41491 -0.18297 0.028046 -0.035308 0.1241 0.35405 0.60618
1796 -0.1757 0.35055 -0.18096 0.030387 -0.042209 0.13857 0.29408 0.6707
1797 -0.1788 0.31104 -0.16709 0.064479 -0.016032 0.16904 0.3479 0.63781
1798 -0.19248 0.22966 -0.17938 0.028941 -0.066243 0.11689 0.34368 0.65483
1799 -0.19905 0.25723 -0.16761 0.021832 -0.055966 0.14555 0.36882 0.66575
1800 -0.20585 0.22817 -0.16724 0.037402 -0.047515 0.11415 0.41842 0.6711
1801 -0.21267 0.17745 -0.17278 0.013505 -0.0581 0.10669 0.48476 0.65258
1802 -0.198 0.20341 -0.18482 0.031092 -0.060737 0.10016 0.43533 0.66525
1803 -0.19984 0.21079 -0.15957 0.021065 -0.047373 0.11401 0.44367 0.62011
1804 -0.20385 0.17055 -0.18803 0.011493 -0.057795 0.05544 0.40648 0.63805
1805 -0.21006 0.25454 -0.16273 -0.0038239 -0.060618 0.09319 0.40731 0.66626
1806 -0.19335 0.39077 -0.16645 0.022653 -0.060575 0.092357 0.32106 0.61867
1807 -0.20291 0.49404 -0.15828 0.010688 -0.073163 0.094652 0.31561 0.60541
1808 -0.19384 0.54143 -0.14064 0.0019636 -0.088634 0.068671 0.24517 0.59846
1809 -0.20497 0.52545 -0.18061 -0.0064272 -0.072467 0.09235 0.28019 0.66368
1810 -0.17803 0.51347 -0.16111 0.0053364 -0.061566 0.090967 0.30055 0.78246
1811 -0.19878 0.39532 -0.18025 -0.0088848 -0.074496 0.06645 0.23057 0.61275
1812 -0.23293 0.30575 -0.20013 -0.019933 -0.091571 0.039289 0.23763 0.62039
1813 -0.19379 0.31418 -0.17404 -0.0039693 -0.084972 0.063635 0.36199 0.60178
1814 -0.18138 0.27329 -0.15953 0.019822 -0.05153 0.073826 0.39251 0.62602
1815 -0.20189 0.26543 -0.20033 -0.015267 -0.092364 0.035258 0.3736 0.57296
1816 -0.21634 0.21246 -0.19462 -0.018864 -0.10265 0.028867 0.36982 0.57021
1817 -0.24051 0.19164 -0.2109 0.0098713 -0.087269 0.030478 0.30439 0.50185
1818 -0.21722 0.24955 -0.17704 0.0058212 -0.04833 0.036916 0.38091 0.58293
1819 -0.21297 0.52139 -0.18889 0.025623 -0.075534 0.0097297 0.32002 0.60807
1820 -0.23259 0.52508 -0.20776 -0.00015618 -0.088353 0.021689 0.26993 0.56226
1821 -0.19783 0.61197 -0.16555 0.0081321 -0.090992 0.026266 0.24616 0.60458
1822 -0.23027 0.58872 -0.19201 -0.016524 -0.10004 0.0070468 0.21577 0.48595
1823 -0.2555 0.53635 -0.19511 0.0018749 -0.10945 -0.0035379 0.17609 0.43049
1824 -0.21747 0.43067 -0.18506 -0.020924 -0.12043 -0.0066641 0.17607 0.37384
1825 -0.25197 0.31476 -0.19867 0.0083827 -0.1226 -0.0066662 0.17601 0.35532
1826 -0.22811 0.30653 -0.17578 0.0082004 -0.10119 0.012513 0.21065 0.43184
1827 -0.22092 0.24616 -0.18653 0.026884 -0.088383 0.0084449 0.29014 0.39485
1828 -0.24257 0.19944 -0.22615 -0.0083687 -0.11176 0.008083 0.30289 0.3539
1829 -0.19734 0.25661 -0.16887 0.0073833 -0.085501 0.041359 0.3608 0.39937
1830 -0.1911 0.27901 -0.18716 0.014053 -0.073134 0.016301 0.31181 0.4282
1831 -0.20619 0.2135 -0.19563 0.0029431 -0.10912 -0.0040339 0.29138 0.34213
1832 -0.198 0.21037 -0.18483 0.011345 -0.074136 -0.028312 0.27821 0.36758
1833 -0.20605 0.18907 -0.18023 0.013375 -0.095756 0.018268 0.246 0.31561
1834 -0.20937 0.19228 -0.18208 1.7564e-05 -0.12103 -0.024848 0.19639 0.33958
1835 -0.18338 0.16968 -0.2054 -0.024412 -0.11028 -0.020444 0.19865 0.26243
1836 -0.13975 0.17642 -0.17504 0.020795 -0.093344 -0.015998 0.16869 0.30492
1837 -0.15746 0.19399 -0.16532 0.011 -0.097392 -0.00055508 0.15404 0.31782
1838 -0.12855 0.186 -0.1924 0.01717 -0.11022 -0.036983 0.15372 0.28167
1839 -0.055924 0.13433 -0.20365 -0.0035912 -0.12056 -0.020482 0.13175 0.23041
1840 -0.065098 0.17529 -0.18004 0.015411 -0.098855 -0.0059011 0.13662 0.23437
1841 -0.14626 0.13966 -0.17794 0.0023758 -0.10079 -0.030502 0.16999 0.25223
1842 -0.13841 0.18514 -0.081979 -0.010468 -0.093771 -0.012744 0.20316 0.30498
1843 -0.16293 0.12513 0.079411 -0.0036777 -0.13055 -0.047667 0.17955 0.25518
1844 -0.17471 0.14121 0.15539 0.016878 -0.12739 -0.048767 0.19986 0.24603
1845 -0.17587 0.10246 0.22783 0.0077037 -0.11195 -0.032947 0.15808 0.23111
1846 -0.17056 0.16313 0.25243 0.0038565 -0.11512 -0.021979 0.18609 0.26692
1847 -0.16695 0.16296 0.22056 0.0033393 -0.11561 -0.022913 0.19054 0.22134
1848 -0.16793 0.13541 0.29493 -0.0058424 -0.13017 -0.043704 0.14674 0.26371
1849 -0.18575 0.072355 0.25323 -0.0042449 -0.14047 -0.058856 0.11824 0.12099
1850 -0.18542 0.11887 0.3549 -0.0087825 -0.12759 -0.030915 0.1166 0.24729
1851 -0.15702 0.10015 0.37975 -0.011696 -0.14489 -0.051245 0.11489 0.21596
1852 -0.1442 0.091573 0.37894 -0.015261 -0.12807 -0.048541 0.088523 0.18879
1853 -0.021936 0.13208 0.43696 -0.0097816 -0.1138 -0.040246 0.15139 0.27088
1854 0.061509 0.12229 0.43034 -0.030502 -0.11987 -0.037164 0.12526 0.1991
1855 0.12748 0.125 0.50728 -0.024057 -0.123 -0.032896 0.13116 0.21381
1856 0.12206 0.044389 0.46269 -0.0061131 -0.15603 -0.07082 0.084132 0.14195
1857 0.1752 0.090815 0.49521 -0.0004802 -0.12351 -0.054163 0.088152 0.21761
1858 0.25613 0.094731 0.51923 -0.003035 -0.11202 -0.026296 0.122 0.20854
1859 0.19449 0.06705 0.54496 -0.01206 -0.13126 -0.062748 0.076821 0.15639
1860 0.14363 0.083082 0.531 -0.016514 -0.12696 -0.06476 0.076491 0.18248
1861 0.14446 0.021714 0.51034 -0.010197 -0.12456 -0.054046 0.10599 0.18154
1862 0.1159 0.044525 0.53804 -0.0057998 -0.11606 -0.047781 0.099623 0.10664
1863 0.076373 0.025746 0.53484 -0.010751 -0.10872 -0.049686 0.058642 0.11063
1864 0.053292 0.029674 0.55423 -0.011848 -0.12207 -0.036922 0.10768 0.21298
1865 -0.0023321 0.0058273 0.50474 -0.034555 -0.14735 -0.092158 0.038958 0.062429
1866 0.03433 0.051427 0.57674 -0.0027791 0.073558 -0.032782 0.10113 0.13947
1867 0.19518 -0.002191 0.52895 -0.031682 0.1139 -0.097227 0.055312 0.099017
1868 0.34919 -0.008027 0.52381 -0.016508 0.18129 -0.056946 0.024212 0.097316
1869 0.39233 0.053902 0.56581 0.0036862 0.22115 -0.043713 0.08505 0.12843
1870 0.39728 0.025337 0.61008 -0.022733 0.22091 -0.059975 0.025472 0.10133
1871 0.40353 0.04772 0.60752 -0.045732 0.17521 -0.054211 0.081265 0.14015
1872 0.41261 0.032088 0.62093 -0.030984 0.16574 -0.064491 0.056061 0.13794
1873 0.35963 -0.0010801 0.62721 -0.023071 0.074489 -0.082918 0.016119 0.07082
1874 0.42914 0.014706 0.59647 -0.023526 0.0076851 -0.076275 0.015029 0.088043
1875 0.46934 0.014681 0.63235 -0.01667 -0.017621 -0.072895 0.062992 0.1397
1876 0.41918 -0.00068775 0.58141 -0.038559 -0.048151 -0.10987 -0.025048 0.079703
1877 0.4118 -0.031636 0.5641 -0.040703 -0.069652 -0.11634 0.013464 0.047404
1878 0.45674 -0.039832 0.61716 -0.028288 -0.058245 -0.000491 -0.030049 0.059549
1879 0.4638 -0.010713 0.63692 -0.029588 -0.054221 0.039806 0.076815 0.090975
1880 0.47939 -0.0099394 0.63785 -0.013091 -0.037526 0.069789 0.034564 0.035381
1881 0.47084 -0.036666 0.67162 -0.01971 -0.044753 0.064605 -0.018855 0.090678
1882 0.49589 0.0079941 0.67928 -0.02286 -0.03752 0.078568 -0.0035373 0.12297
1883 0.49663 -0.041622 0.62396 -0.047943 -0.062661 0.062094 -0.0095729 0.049622
1884 0.49207 -0.051235 0.59458 -0.034979 -0.089445 0.076567 0.0047195 0.042524
1885 0.55561 0.00058393 0.68318 -0.0014192 -0.033311 0.12037 -0.0060383 0.15663
1886 0.54931 -0.014703 0.69349 -0.027054 -0.065875 0.11037 0.013318 0.038087
1887 0.54567 -0.044729 0.67076 -0.0062684 -0.027727 0.12281 0.00049404 0.040331
1888 0.52966 -0.056958 0.66696 -0.019271 0.095086 0.10112 0.033178 0.086838
1889 0.52495 -0.034175 0.70048 -0.019862 0.25279 0.14301 0.017054 0.039797
1890 0.53617 -0.00065506 0.6938 -0.011885 0.30159 0.1934 0.039543 0.087731
1891 0.57882 -0.032366 0.67563 -0.012639 0.31883 0.16969 -0.011657 0.013473
1892 0.5816 -0.083604 0.62588 -0.037159 0.30162 0.14476 -0.0073102 -0.011643
1893 0.62082 -0.026151 0.65845 -0.03033 0.33885 0.1587 0.024168 0.085093
1894 0.5419 -0.10615 0.60175 -0.034387 0.28923 0.12596 -0.052165 -0.062657
1895 0.56776 -0.067828 0.61666 -0.029255 0.33922 0.15269 0.017756 0.027349
1896 0.60016 -0.074928 0.59683 -0.018455 0.32288 0.16205 -0.014666 0.032279
1897 0.56367 -0.076139 0.52706 -0.03793 0.36888 0.15848 -0.010157 0.04054
1898 0.61412 -0.078278 0.4906 -0.016048 0.3712 0.16579 -0.0048092 0.0064129
1899 0.59685 -0.07077 0.4585 -0.03924 0.36498 0.17383 -0.028066 0.012654
1900 0.56418 -0.083427 0.42891 -0.036901 0.41588 0.16 0.003306 -0.018157
1901 0.6093 -0.070041 0.44856 -0.026076 0.42525 0.17215 -0.035505 -0.0047505
1902 0.59446 -0.077317 0.44133 -0.031996 0.4179 0.14585 0.010244 0.038148
1903 0.61313 -0.068132 0.44381 -0.045999 0.443 0.16992 -0.030961 0.033948
1904 0.58924 -0.069479 0.43903 -0.011829 0.46142 0.18713 -0.008225 0.052958
1905 0.56213 -0.10378 0.41289 -0.051122 0.46005 0.16721 -0.033657 0.024029
1906 0.56817 -0.10366 0.38997 -0.005613 0.47773 0.15461 0.013919 -0.00048298
1907 0.53873 -0.080019 0.40574 -0.030281 0.49661 0.15096 -0.046983 0.020918
1908 0.55995 -0.066537 0.40803 -0.0046051 0.48746 0.16421 0.031515 0.059119
1909 0.5155 -0.089289 0.38388 -0.039132 0.5027 0.12741 -0.034458 0.041125
1910 0.53476 -0.092702 0.33305 -0.036299 0.4703 0.087421 -0.050385 0.023735
1911 0.48772 -0.10555 0.34098 -0.048468 0.51799 0.087023 -0.042357 0.025923
1912 0.43461 -0.079389 0.36083 -0.018412 0.521 0.098567 -0.006487 0.012734
1913 0.33624 -0.13641 0.28148 -0.044239 0.46363 0.031648 -0.050234 0.010919
1914 0.30294 -0.083333 0.31467 -0.03466 0.50724 0.06035 0.01315 0.038084
1915 0.29128 -0.12209 0.30227 -0.066241 0.52126 0.057718 -0.043445 0.0047021
1916 0.25964 -0.10582 0.26489 -0.078046 0.50384 0.055419 -0.060327 -0.018814
1917 0.26553 -0.13153 0.26519 -0.055194 0.4975 0.033632 -0.039271 -0.0017335
1918 0.27347 -0.088798 0.28263 -0.038117 0.53014 0.072194 -0.019401 0.0061289
1919 0.22324 -0.14388 0.21618 -0.064477 0.49636 0.028703 -0.068531 -0.01363
1920 0.22817 -0.12241 0.27632 -0.055961 0.49855 0.030056 -0.040483 0.030987
1921 0.26888 -0.13449 0.2783 -0.030828 0.50936 0.06093 -0.028926 0.027956
1922 0.19436 -0.15229 0.23567 -0.043844 0.52531 0.032983 -0.072203 -0.08578
1923 0.1915 -0.17093 0.19828 -0.057759 0.48875 -0.0020174 -0.0354 -0.055692
1924 0.19942 -0.12443 0.22487 -0.055019 0.48723 0.011783 -0.050774 -0.0078945
1925 0.17508 -0.1442 0.19958 -0.049578 0.53427 0.044201 -0.047095 0.0057163
1926 0.15803 -0.12644 0.20693 -0.029861 0.50303 0.02275 -0.043477 -0.073344
1927 0.1622 -0.14496 0.16536 -0.052255 0.433 -0.0034468 -0.069431 0.00049856
1928 0.13996 -0.13761 0.18819 -0.032606 0.38368 0.011858 -0.051547 -0.03355
1929 0.13044 -0.12239 0.18847 -0.016115 0.37144 0.018807 -0.059718 -0.026384
1930 0.13859 -0.14203 0.17454 -0.048986 0.33796 0.007445 -0.017664 0.0034203
1931 0.11056 -0.15401 0.19438 -0.046567 0.32404 0.013713 -0.041823 0.012561
1932 0.13884 -0.12282 0.15817 -0.037803 0.30848 0.033598 -0.00016453 -0.0083081
1933 0.11314 -0.17999 0.17407 -0.045336 0.28649 0.009919 -0.091838 -0.0030007
1934 0.10568 -0.15822 0.15029 -0.034857 0.30215 -0.0053329 -0.087753 -0.032167
1935 0.075774 -0.16104 0.10232 -0.048974 0.28881 -0.014658 -0.11696 -0.032458
1936 0.068352 -0.16535 0.12473 -0.049273 0.43496 -0.01161 -0.075743 -0.03082
1937 0.068136 -0.13097 0.15394 -0.050154 0.47108 0.0045468 -0.056147 0.0014939
1938 0.064417 -0.15395 0.11788 -0.038495 0.43922 0.023158 -0.065435 0.016673
1939 0.048164 -0.15798 0.11303 -0.057291 0.35977 -0.0087152 -0.084937 -0.048995
1940 0.029 -0.17352 0.091143 -0.02803 0.28058 -0.01972 -0.085674 -0.042083
1941 0.016105 -0.1708 0.077826 -0.046481 0.22951 -0.054314 -0.10015 -0.07615
1942 0.032435 -0.12048 0.11259 -0.043218 0.24274 -0.0052125 -0.082326 -0.01451
1943 0.0339 -0.16882 0.092985 -0.0083034 0.24546 0.0044842 -0.059579 -0.020758
1944 -0.00046476 -0.18854 0.06146 -0.048131 0.22398 -0.035546 -0.08552 -0.09751
1945 0.010184 -0.20063 0.062265 -0.036504 0.20351 -0.021698 -0.090717 -0.060464
1946 0.014254 -0.15359 0.089051 -0.017575 0.22813 -0.0078564 -0.059075 -0.020491
1947 0.036555 -0.12708 0.09864 0.0077814 0.25834 0.0015452 -0.039194 0.04923
1948 -0.024664 -0.18406 0.015078 -0.045377 0.183 -0.043504 -0.079699 -0.066396
1949 -0.03031 -0.17728 0.031559 -0.048686 0.21116 -0.025686 -0.068267 -0.056229
1950 -0.010214 -0.15978 0.063831 -0.022587 0.1673 -0.049952 -0.076767 -0.045136
1951 -0.022575 -0.16605 0.029523 -0.05211 0.16411 -0.036908 -0.09051 -0.037039
1952 -0.0251 -0.19344 0.03366 -0.04845 0.18764 -0.056436 -0.046887 -0.057967
1953 -0.036159 -0.14146 0.037957 -0.0067322 0.16944 -0.027769 -0.049854 -0.071023
1954 -0.058515 -0.17358 0.020632 -0.028343 0.15996 -0.056519 -0.079597 -0.068176
1955 -0.036715 -0.19202 0.035087 -0.033047 0.14939 -0.045286 -0.13235 -0.030999
1956 -0.073263 -0.22381 -0.013779 -0.051886 0.12589 -0.078121 -0.12538 -0.046769
1957 -0.073808 -0.18017 -0.0067858 -0.03371 0.11412 -0.07464 -0.11267 -0.080285
1958 -0.076668 -0.19639 -0.013464 -0.024899 0.094438 -0.076973 -0.11602 -0.064223
1959 -0.096247 -0.19571 -0.013934 -0.016302 0.12748 -0.065484 -0.10443 -0.078121
1960 -0.085972 -0.19149 -0.0084944 0.0017992 0.11064 -0.058265 -0.082365 -0.041082
1961 -0.10803 -0.17804 -0.018628 0.026308 0.078492 -0.07647 -0.1184 -0.058914
1962 -0.10865 -0.16722 -0.0055341 0.043243 0.10916 -0.070598 -0.093174 -0.026305
1963 -0.049631 -0.16273 0.014095 0.02395 0.12885 -0.078215 -0.067946 0.022074
1964 -0.088912 -0.16445 0.001091 0.013765 0.083145 -0.071228 -0.091483 -0.0056614
1965 -0.10148 -0.166 -0.00067925 -0.0065658 0.079108 -0.076295 -0.062565 -0.04469
1966 -0.11954 -0.15674 -0.030595 -0.015168 0.082703 -0.093973 -0.084295 -0.025642
1967 -0.10676 -0.20059 -0.04975 -0.010832 0.08138 -0.09085 -0.095938 -0.072916
1968 -0.10603 -0.17052 -0.017604 -0.021092 0.066446 -0.086679 -0.08185 -0.0024441
1969 -0.13511 -0.19955 -0.034599 -0.022338 0.043598 -0.095954 -0.12244 -0.084047
1970 -0.12038 -0.17974 -0.023273 0.0021477 0.081928 -0.078205 -0.082434 -0.0057962
1971 -0.13783 -0.196 -0.070249 -0.0012618 0.042087 -0.097057 -0.11151 -0.078197
1972 -0.1343 -0.20986 -0.051312 0.032116 0.039488 -0.09104 -0.11688 -0.093455
1973 -0.1186 -0.17515 -0.027777 0.039886 0.062997 -0.085693 -0.090707 -0.038076
1974 -0.13224 -0.17467 -0.060302 0.022187 0.02163 -0.11273 -0.074869 -0.03019
1975 -0.14131 -0.17225 -0.066008 0.0033831 0.028547 -0.087398 -0.10631 -0.10712
1976 -0.1363 -0.15255 -0.073489 0.026709 0.033706 -0.085053 -0.058784 -0.049594
1977 -0.14612 -0.19597 -0.068467 0.02175 0.025984 -0.10281 -0.14408 -0.053833
1978 -0.15605 -0.16372 -0.090246 0.045126 0.021693 -0.077205 -0.072977 -0.013274
1979 -0.14814 -0.1684 -0.082223 0.03634 0.037171 -0.067888 -0.066592 -0.050399
1980 -0.16811 -0.19358 -0.094309 0.031351 0.0048914 -0.028442 -0.1406 -0.10435
1981 -0.17239 -0.22345 -0.13891 0.026594 0.0052995 -0.013684 -0.1453 -0.071748
1982 -0.15867 -0.16357 -0.092065 0.055325 0.024752 -0.0046007 -0.089421 -0.029699
1983 -0.16504 -0.18768 -0.10368 0.054111 0.0020371 0.010682 -0.072004 -0.026827
1984 -0.16897 -0.1695 -0.10706 0.073956 0.014758 0.04675 -0.1128 -0.06881
1985 -0.17102 -0.13825 -0.086497 0.041627 0.017226 0.03075 -0.094667 -0.014463
1986 -0.19343 0.033142 -0.1111 0.05456 -0.0097003 0.0083128 -0.10724 -0.11147
1987 -0.17164 0.15462 -0.1123 0.08153 -0.015586 -0.02725 -0.15661 -0.060296
1988 -0.19 0.20824 -0.13456 0.052311 -0.032765 -0.054382 -0.12415 -0.04931
1989 -0.19681 0.20032 -0.12762 0.056646 -0.027521 -0.083219 -0.11534 -0.12263
1990 -0.21695 0.16712 -0.14568 0.050324 -0.048846 -0.07486 -0.13194 -0.1128
1991 -0.19918 0.15911 -0.15072 0.054915 -0.041376 -0.079231 -0.11585 -0.10243
1992 -0.16978 0.040409 -0.11767 0.092661 -0.039133 -0.060957 -0.093258 -0.013635
1993 -0.20529 -0.042625 -0.16045 0.051805 -0.043223 -0.092461 -0.12451 -0.12002
1994 -0.18323 -0.055751 -0.13278 0.070111 -0.053714 -0.088844 -0.092799 -0.012679
1995 -0.1871 -0.05081 -0.1183 0.073135 -0.018931 -0.044434 -0.078165 -0.05122
1996 -0.2101 -0.073368 -0.13176 0.064172 -0.036908 -0.087449 -0.14501 -0.084807
1997 -0.2068 -0.10107 -0.16483 0.057993 -0.059789 -0.094667 -0.1213 -0.10286
1998 -0.19055 -0.068841 -0.12046 0.077661 -0.068361 -0.086809 -0.12283 0.0033975
1999 -0.21729 -0.084998 -0.15108 0.089864 -0.056754 -0.054395 -0.10541 -0.014678
2000 -0.20955 -0.06922 -0.12675 0.088336 -0.040765 -0.036993 -0.10387 -0.035194
2001 -0.22442 -0.068845 -0.12971 0.052717 -0.054944 -0.03741 -0.098441 -0.034277
2002 -0.21038 -0.068572 -0.14467 0.077095 -0.070988 -0.034553 -0.12162 -0.058801
2003 -0.24375 -0.12074 -0.15515 0.055004 -0.077891 0.033491 -0.096055 -0.066283
2004 -0.21359 -0.10307 -0.14784 0.071856 -0.060624 0.086809 -0.11996 -0.075785
2005 -0.22404 -0.10174 -0.14948 0.067848 -0.045578 0.12631 -0.10401 -0.04717
2006 -0.23067 -0.11921 -0.14336 0.05062 -0.036072 0.15109 -0.087568 -0.049202
2007 -0.19489 -0.067196 -0.13988 0.089911 -0.019999 0.19428 -0.08881 -0.0095289
2008 -0.24932 -0.15752 -0.19651 0.051137 -0.060418 0.12201 -0.1037 -0.12
2009 -0.19753 -0.10132 -0.13032 0.096795 -0.042766 0.1772 -0.095468 -0.060383
2010 -0.21839 -0.15483 -0.1654 0.093964 -0.05326 0.16222 -0.10007 -0.064675
2011 -0.24038 -0.15363 -0.16412 0.14661 -0.072027 0.17124 -0.1014 -0.085009
2012 -0.24555 -0.1539 -0.18998 0.14261 -0.063164 0.12436 -0.12016 -0.069152
2013 -0.22293 -0.12574 -0.15811 0.19549 -0.059172 0.12925 -0.1064 -0.0075349
2014 -0.24877 -0.14652 -0.21456 0.18281 -0.10299 0.076544 -0.14533 -0.11501
2015 -0.24588 -0.15442 -0.20044 0.21861 -0.093897 0.085713 -0.16946 -0.10857
2016 -0.23514 -0.17936 -0.18905 0.17226 -0.11045 0.10702 -0.11549 -0.083888
2017 -0.2281 -0.14685 -0.15495 0.15052 -0.085696 0.10613 -0.083702 -0.043554
2018 -0.23231 -0.14633 -0.17783 0.086232 -0.11179 0.093348 -0.11878 -0.037334
2019 -0.23157 -0.054418 -0.17043 0.054785 -0.087895 0.11313 -0.1081 -0.050057
2020 -0.23089 0.08396 -0.14269 0.078895 -0.068293 0.12173 -0.056916 -0.041984
2021 -0.2358 0.18427 -0.18638 0.073734 -0.095287 0.086438 -0.084173 -0.0866
2022 -0.22542 0.20938 -0.18415 0.053094 -0.089065 0.11788 -0.093928 -0.05219
2023 -0.18983 0.28821 -0.16287 0.083114 -0.084867 0.13943 -0.055318 -0.00028015
2024 -0.22729 0.28604 -0.19519 0.071668 -0.093735 0.11284 -0.079481 -0.066911
2025 -0.22797 0.27914 -0.20163 0.072973 -0.088792 0.13128 -0.082013 -0.059504
2026 -0.23202 0.26063 -0.18353 0.068369 -0.093416 0.103 -0.076593 -0.059872
2027 -0.2254 0.19973 -0.20727 0.038583 -0.12408 0.080085 -0.1142 -0.075442
2028 -0.21842 0.14142 -0.21295 0.045504 -0.09118 0.079559 -0.072545 -0.077554
2029 -0.18453 0.077635 -0.15779 0.047176 -0.084038 0.10233 -0.059978 0.063052
2030 -0.20777 0.060234 -0.17441 0.062036 -0.090239 0.096573 0.0030191 0.13
2031 -0.21167 -0.00017545 -0.20384 0.052602 -0.095123 0.10288 0.043604 0.10521
2032 -0.20006 0.037497 -0.21306 0.054343 -0.085501 0.087115 0.091194 0.097708
2033 -0.17641 0.01468 -0.19506 0.041891 -0.084448 0.11709 0.17577 0.16844
2034 -0.16084 -0.016757 -0.14887 0.062022 -0.079082 0.13168 0.16547 0.2272
2035 -0.20807 0.0038829 -0.20074 0.038566 -0.10036 0.10664 0.065167 0.093737
2036 -0.19412 -0.023324 -0.18484 0.050736 -0.12032 0.088345 0.017124 0.012477
2037 -0.17644 0.044506 -0.18289 0.043313 -0.11655 0.082041 -0.011646 0.027091
2038 -0.17454 0.19715 -0.20276 0.020492 -0.12677 0.081294 -0.030807 0.056982
2039 -0.16082 0.28547 -0.17983 0.051703 -0.12489 0.064315 -0.039076 0.04182
2040 -0.16075 0.41255 -0.19921 0.028283 -0.12139 0.026144 -0.030911 -0.0044342
2041 -0.18344 0.33925 -0.2226 0.045961 -0.13789 0.02803 -0.070918 -0.018943
2042 -0.1662 0.38123 -0.19883 0.055866 -0.12224 0.039875 -0.028005 0.0098139
2043 -0.14593 0.38769 -0.18109 0.07967 -0.11746 0.04164 0.00094577 0.055069
2044 -0.18437 0.45427 -0.21137 0.10347 -0.15626 0.025234 -0.070623 0.026925
2045 -0.14666 0.44217 -0.20005 0.17774 -0.12717 0.02111 -0.074822 -0.01008
2046 -0.16904 0.36755 -0.23165 0.14745 -0.14005 -0.01055 -0.081926 -0.036464
2047 -0.15557 0.28147 -0.21128 0.16522 -0.14365 0.023411 -0.040809 -0.00027
2048 -0.16619 0.2942 -0.19113 0.14134 -0.12215 0.033051 -0.09291 0.014843
2049 -0.17925 0.23954 -0.20554 0.11269 -0.13575 0.0077895 -0.056414 0.039037
2050 -0.17505 0.19816 -0.23285 0.090066 -0.13669 -0.0077395 -0.077485 0.12084
2051 -0.10946 0.33239 -0.18881 0.07728 -0.11568 0.0054303 -0.040289 0.21921
2052 -0.15174 0.29996 -0.22167 0.052937 -0.13763 -0.0066509 -0.073179 0.2657
2053 -0.12396 0.28316 -0.19937 0.055427 -0.12629 0.0070947 -0.045803 0.2633
2054 -0.095585 0.2414 -0.23791 0.025 -0.1259 -0.010531 -0.070953 0.24492
2055 0.011165 0.3286 -0.20182 0.039036 -0.11542 -0.0031143 0.0080488 0.29744
2056 0.055976 0.30652 -0.21451 0.032397 -0.10072 -0.030946 0.024235 0.199
2057 0.1049 0.51541 -0.19315 0.05846 -0.10622 0.020646 0.16605 0.23482
2058 0.12711 0.50791 -0.23033 0.024152 -0.11201 -0.0046949 0.17359 0.16348
2059 0.17843 0.50132 -0.19538 0.051318 -0.085946 0.022472 0.18348 0.18234
2060 0.14913 0.45255 -0.18588 0.043577 -0.12469 -0.028139 0.11527 0.17473
2061 0.10182 0.36504 -0.19704 0.032774 -0.11555 -0.021166 0.093362 0.1838
2062 0.063965 0.2869 -0.20347 0.058701 -0.13965 -0.013189 0.020334 0.16726
2063 -0.034485 0.21839 -0.22355 0.087703 -0.17038 -0.040453 -0.028828 0.15606
2064 -0.042266 0.25321 -0.22354 0.18157 -0.15027 -0.03779 -0.013397 0.1619
2065 -0.043298 0.20489 -0.2096 0.17851 -0.14266 -0.026689 -0.020464 0.27097
2066 -0.0037014 0.23319 -0.19399 0.22371 -0.11658 -0.0087926 -0.0047656 0.35546
2067 0.048678 0.17118 -0.24074 0.17668 -0.15127 -0.04634 -0.044371 0.31151
2068 0.16906 0.12422 -0.21973 0.1637 -0.15286 -0.081951 -0.03351 0.31257
2069 0.20915 0.17422 -0.20585 0.14823 -0.14059 -0.042859 -0.017694 0.33403
2070 0.23172 0.19367 -0.21451 0.11429 -0.13884 -0.033435 0.025074 0.3426
2071 0.28862 0.21316 -0.18263 0.096115 -0.11846 -0.0040015 0.032198 0.45277
2072 0.21758 0.10156 -0.24233 0.081738 -0.14792 -0.051714 -0.055861 0.31809
2073 0.15369 0.1588 -0.19515 0.086344 -0.14098 -0.029499 0.026472 0.45704
2074 0.10046 0.1588 -0.19266 0.10535 -0.11901 -0.037633 0.092345 0.49874
2075 0.022828 0.14069 -0.22682 0.0981 -0.11442 -0.026865 0.18508 0.42309
2076 0.022693 0.10349 -0.19183 0.10716 -0.088718 -0.027916 0.21899 0.46146
2077 0.042847 0.09888 -0.21875 0.08892 -0.12083 -0.062276 0.18975 0.43487
2078 0.2378 0.10523 -0.20145 0.10626 -0.099117 -0.011896 0.23595 0.38683
2079 0.32758 0.12797 -0.15084 0.1437 -0.12263 -0.026004 0.1789 0.36682
2080 0.34584 0.17086 -0.084288 0.19905 -0.099261 0.0025635 0.22066 0.41696
2081 0.3461 0.33504 -0.03616 0.22161 -0.12738 -0.016673 0.15076 0.34922
2082 0.32795 0.41907 0.049119 0.26486 -0.12553 -0.015314 0.13185 0.37942
2083 0.34365 0.4718 0.056013 0.21673 -0.1137 -0.02104 0.072737 0.40419
2084 0.33914 0.49908 0.061074 0.22187 -0.1232 -0.027371 0.0543 0.34082
2085 0.35612 0.51038 0.076152 0.17243 -0.14134 -0.040175 0.068995 0.46135
2086 0.35855 0.44365 0.097209 0.17941 -0.12384 -0.020434 0.07486 0.48329
2087 0.37068 0.43362 0.012233 0.14211 -0.13656 -0.042214 0.053778 0.52874
2088 0.37663 0.48031 -0.065587 0.15552 -0.11926 -0.026729 0.062384 0.46335
2089 0.33249 0.46407 -0.13324 0.12892 -0.13942 -0.06351 0.095473 0.44052
2090 0.3525 0.42902 -0.10065 0.1259 -0.10869 -0.045615 0.19741 0.5291
2091 0.46334 0.37988 -0.13005 0.15444 -0.068238 -0.032769 0.32609 0.49366
2092 0.46053 0.36061 -0.10759 0.17996 -0.072585 -0.017211 0.35112 0.51804
2093 0.3466 0.267 -0.12492 0.19071 -0.060488 -0.042439 0.24845 0.5076
2094 0.40622 0.20165 -0.14683 0.1557 0.016107 -0.065224 0.20596 0.44944
2095 0.44983 0.23373 -0.10207 0.18506 0.12039 -0.039143 0.25826 0.45681
2096 0.48402 0.23816 -0.083832 0.23022 0.12786 -0.041274 0.24617 0.55784
2097 0.41875 0.16741 0.040517 0.27236 0.12719 -0.074671 0.18874 0.4719
2098 0.50254 0.25014 0.13667 0.28552 0.16406 -0.056482 0.18346 0.51125
2099 0.48857 0.3074 0.2324 0.26623 0.13154 -0.010436 0.17906 0.54264
2100 0.48209 0.44141 0.27841 0.26875 0.0093261 -0.057613 0.09212 0.52242
2101 0.47101 0.55116 0.26656 0.23718 -0.035638 -0.019302 0.1238 0.44355
2102 0.4109 0.51058 0.24634 0.19093 -0.058567 -0.080877 0.097498 0.42266
2103 0.44852 0.51543 0.24497 0.18998 -0.063551 -0.057337 0.079592 0.34973
2104 0.45618 0.44417 0.2881 0.15635 -0.079732 -0.086335 0.07384 0.26708
2105 0.51491 0.52076 0.3166 0.17158 -0.060108 -0.058309 0.17667 0.28774
2106 0.50739 0.40118 0.38334 0.19337 -0.046742 -0.063963 0.32403 0.30375
2107 0.50401 0.34336 0.3764 0.18315 -0.016856 -0.05639 0.35824 0.30411
2108 0.50745 0.26042 0.36835 0.16845 -0.032656 -0.046948 0.28051 0.32689
2109 0.51454 0.26622 0.36732 0.1699 -0.031595 -0.05067 0.28357 0.2633
2110 0.57239 0.24774 0.419 0.16449 -0.027424 -0.041808 0.3251 0.32569
2111 0.50483 0.25751 0.39923 0.18284 -0.017834 -0.078615 0.26057 0.28384
2112 0.47558 0.22115 0.38236 0.22289 0.11072 -0.061191 0.17317 0.19706
2113 0.50852 0.25363 0.46096 0.2854 0.20509 -0.012047 0.16412 0.26248
2114 0.51012 0.24667 0.49182 0.32788 0.26984 0.040767 0.20634 0.27047
2115 0.50617 0.21465 0.40541 0.28912 0.20575 0.067889 0.17228 0.21796
2116 0.52329 0.21474 0.467 0.25389 0.23307 0.096824 0.14225 0.30309
2117 0.48806 0.22818 0.48134 0.22459 0.13985 0.10495 0.1872 0.27514
2118 0.43971 0.20967 0.51158 0.19739 0.08326 0.10952 0.22214 0.23492
2119 0.36703 0.22399 0.49683 0.19237 0.047985 0.10468 0.24817 0.2551
2120 0.28499 0.22712 0.54159 0.15203 0.028496 0.12864 0.27229 0.22092
2121 0.29187 0.21568 0.49602 0.14717 0.0060841 0.13467 0.30982 0.21747
2122 0.24884 0.21858 0.52679 0.14877 0.016159 0.13036 0.35328 0.23403
2123 0.24077 0.23285 0.56903 0.12462 0.010811 0.10145 0.30304 0.21375
2124 0.22205 0.39535 0.52269 0.13676 0.0011411 0.13364 0.31101 0.14713
2125 0.19698 0.4799 0.53817 0.1529 0.040395 0.14457 0.2414 0.18929
2126 0.21491 0.53869 0.55376 0.13636 0.19354 0.15051 0.21779 0.17374
2127 0.1732 0.48236 0.52641 0.11558 0.21589 0.12569 0.1337 0.14753
2128 0.16575 0.51421 0.57665 0.13819 0.25972 0.13626 0.16588 0.17099
2129 0.17064 0.39111 0.5199 0.13347 0.29108 0.1685 0.16841 0.13909
2130 0.18253 0.3252 0.59645 0.14054 0.31874 0.18052 0.15349 0.1988
2131 0.11161 0.22584 0.57169 0.08465 0.2479 0.1536 0.1302 0.15185
2132 0.094537 0.20393 0.54652 0.1106 0.21293 0.17524 0.16439 0.1407
2133 0.10432 0.23148 0.53462 0.10055 0.18261 0.15638 0.1679 0.17779
2134 0.10189 0.18862 0.5173 0.084448 0.13991 0.13231 0.18736 0.16496
2135 0.12504 0.22451 0.49517 0.14428 0.14502 0.17694 0.25707 0.17204
2136 0.077523 0.18111 0.49595 0.095338 0.08935 0.14261 0.23308 0.14394
2137 0.057819 0.19595 0.46722 0.09615 0.076062 0.13027 0.28324 0.12555
2138 0.082369 0.21395 0.50776 0.10905 0.12571 0.18237 0.29656 0.10363
2139 0.05031 0.19567 0.5713 0.10541 0.085958 0.16974 0.30025 0.084312
2140 0.045172 0.15762 0.56473 0.078232 0.083831 0.14963 0.25937 0.053283
2141 0.034506 0.17133 0.5206 0.078257 0.19289 0.15143 0.27246 0.099799
2142 0.032718 0.16617 0.43373 0.084747 0.29448 0.18105 0.17883 0.11599
2143 0.04618 0.13458 0.39594 0.084811 0.30473 0.18981 0.13163 0.12816
2144 0.026803 0.13226 0.33882 0.082305 0.33636 0.19644 0.13557 0.10008
2145 0.0078076 0.13627 0.33872 0.10402 0.3122 0.19662 0.12553 0.070362
2146 -0.027096 0.10805 0.31181 0.057602 0.37143 0.17884 0.11342 0.086033
2147 -0.0034476 0.082228 0.32149 0.065745 0.32195 0.16101 0.11418 0.10444
2148 0.0010248 0.10448 0.31001 0.085899 0.28858 0.18113 0.15734 0.097055
2149 -0.011113 0.14569 0.35039 0.071592 0.33119 0.14821 0.096989 0.11021
2150 -0.0067687 0.11312 0.36199 0.077931 0.42552 0.16355 0.16651 0.054588
2151 -0.034415 0.10493 0.3476 0.073196 0.4056 0.12757 0.18394 0.07728
2152 -0.042002 0.065937 0.34868 0.039226 0.34535 0.072268 0.14055 0.083173
2153 -0.039501 0.02306 0.29353 0.081572 0.31341 0.083563 0.16536 0.071697
2154 -0.049469 0.053363 0.25775 0.059424 0.21826 0.055787 0.1093 0.089877
2155 -0.027363 0.065407 0.24709 0.092239 0.22826 0.10054 0.19048 0.070219
2156 -0.060717 0.074417 0.24338 0.054928 0.1865 0.051048 0.1314 0.058045
2157 -0.1039 0.0048439 0.1784 0.060615 0.19177 0.053368 0.056267 0.007337
2158 -0.092693 0.015668 0.17369 0.023809 0.29158 0.042515 0.082012 0.013093
2159 -0.06698 0.010268 0.19642 0.035587 0.41823 0.043028 0.095533 0.080335
2160 -0.070644 0.023598 0.1912 0.056597 0.39789 0.06332 0.10183 0.043535
2161 -0.0746 0.05815 0.20931 0.040957 0.41019 0.084088 0.080242 0.10468
2162 -0.10235 0.0081389 0.16707 0.036939 0.34479 0.13199 0.08586 0.0044054
2163 -0.094498 0.0057139 0.1579 0.038591 0.38482 0.14569 0.10365 0.018528
2164 -0.11483 -0.012822 0.15086 0.01763 0.39495 0.14121 0.05168 0.050997
2165 -0.098888 0.045846 0.1604 0.034819 0.42615 0.16592 0.090545 0.045142
2166 -0.15072 -0.0039604 0.11108 0.013542 0.33687 0.12538 0.0315 -0.065742
2167 -0.13488 -0.015351 0.14261 0.029489 0.29047 0.12898 0.020137 0.058352
2168 -0.13802 -0.046333 0.10475 0.0077648 0.27833 0.14214 0.055694 0.057103
2169 -0.14117 -0.008017 0.11556 0.043688 0.35204 0.14741 0.038161 0.015527
2170 -0.14288 -0.029878 0.10138 0.012111 0.43653 0.14525 0.040341 -0.0019954
2171 -0.1255 0.010617 0.12782 0.026054 0.47327 0.15029 0.075683 0.10982
2172 -0.11946 -0.0048408 0.11568 0.03428 0.43721 0.10437 0.049461 0.023327
2173 -0.16392 -0.014984 0.078378 0.0087879 0.35908 0.046176 0.012128 0.005722
2174 -0.1343 -0.0060778 0.092601 0.010781 0.27884 0.033606 0.018954 -0.0021072
2175 -0.19749 -0.079028 0.063652 0.003412 0.22042 0.022254 -0.010381 -0.0407
2176 -0.16418 -0.034299 0.063314 0.025888 0.21526 0.034764 -0.015005 -0.024912
2177 -0.14759 -0.032333 0.095515 0.016862 0.1954 0.031607 0.017168 -0.0054738
2178 -0.18267 -0.058885 0.034622 -0.0043709 0.17742 0.02373 -0.0018522 0.008457
2179 -0.14518 -0.052778 0.077155 0.023882 0.20628 0.043258 0.029685 -0.00094219
2180 -0.19255 -0.07941 0.010415 -0.010268 0.16521 0.013438 0.013557 -0.076191
2181 -0.17694 -0.062588 0.044736 -0.0071697 0.25358 0.021403 0.021419 0.019622
2182 -0.16502 -0.036729 0.061571 0.02657 0.41239 0.042195 0.0094462 -0.013039
2183 -0.20629 -0.084924 -0.0083498 0.0034533 0.3972 0.031335 -0.0088991 -0.035256
2184 -0.19418 -0.076889 0.023611 0.010009 0.37121 0.034563 0.024832 -0.0077931
2185 -0.18356 -0.087956 0.0025578 0.009682 0.28046 0.0088735 -0.00852 -0.019366
2186 -0.20541 -0.10528 -0.0069435 0.028108 0.21101 0.015712 -0.023699 -0.016383
2187 -0.18369 -0.0825 -0.0002793 -0.005441 0.17083 0.020117 0.0064521 -0.025989
2188 -0.19117 -0.026856 0.019185 0.0084435 0.19142 0.017806 0.0080357 -0.01139
2189 -0.19357 -0.099648 -0.014748 -0.010641 0.15584 0.026686 -0.0072578 0.010003
2190 -0.19471 -0.10191 -0.0066654 0.031893 0.15217 0.033674 0.024426 -0.00046271
2191 -0.18928 -0.10297 -0.02418 -0.010469 0.1298 0.010084 0.025242 0.015545
2192 -0.21037 -0.13413 -0.034474 -0.0023916 0.12475 -0.029894 -0.0093111 -0.063711
2193 -0.18167 -0.08575 -0.012182 0.02607 0.15194 0.017576 -0.018725 0.013547
2194 -0.18377 -0.11293 -0.011467 -0.0054319 0.12308 -0.011489 0.00073779 0.020935
2195 -0.21137 -0.13425 -0.037689 -0.010589 0.11524 -0.014727 -0.0074008 -0.011814
2196 -0.18666 -0.076494 -0.00084382 0.013756 0.13259 0.026526 0.027076 0.033674
2197 -0.21804 -0.1515 -0.057778 -0.0013668 0.12164 -0.032902 0.00092098 -0.067323
2198 -0.22302 -0.14156 -0.075273 -0.023923 0.10914 -0.040244 -0.069562 -0.060818
2199 -0.2097 -0.11973 -0.037809 -0.0032144 0.10481 -0.023608 -0.0030303 0.024102
2200 -0.22744 -0.11681 -0.057563 -0.015445 0.082139 -0.0047797 -0.028101 -0.034075
2201 -0.22516 -0.096402 -0.059374 -0.0146 0.076377 -0.025654 -0.038544 -0.051059
2202 -0.20734 -0.11453 -0.029218 0.0008772 0.10708 -0.018871 -0.0025673 0.010599
2203 -0.24059 -0.17048 -0.090141 -0.024894 0.059129 -0.038722 -0.053169 -0.075181
2204 -0.19355 -0.11388 -0.045548 0.023663 0.088235 -0.0043466 -0.01318 0.043446
2205 -0.23449 -0.16054 -0.094727 -0.0013264 0.064393 -0.039152 -0.047727 -0.090481
2206 -0.24016 -0.17769 -0.10491 0.0035159 0.032513 -0.084331 -0.10321 -0.063327
2207 -0.20991 -0.14545 -0.054741 -0.014867 0.056032 -0.050973 -0.030197 -0.0066553
2208 -0.24185 -0.17123 -0.11179 -0.036918 0.011027 -0.050588 -0.093592 -0.048624
2209 -0.23975 -0.12247 -0.086878 -0.011971 0.041326 -0.044027 -0.032927 -0.038588
2210 -0.25233 -0.1641 -0.11469 -0.0228 0.011211 -0.080802 -0.083998 -0.046069
2211 -0.23171 -0.14177 -0.12106 -0.01758 0.018511 -0.037831 -0.060008 -0.054871
2212 -0.24284 -0.14527 -0.11331 -0.015638 0.03097 -0.041833 -0.035762 -0.021088
2213 -0.21574 -0.15 -0.087645 0.0083547 0.041479 -0.03323 0.00019329 -0.0084913
2214 -0.22802 -0.17347 -0.10978 -0.015962 0.018096 -0.058924 -0.025283 -0.0017598
2215 -0.20928 -0.11142 -0.10364 -0.024717 0.02443 -0.038193 -0.02427 0.031365
2216 -0.2554 -0.16554 -0.13122 -0.020806 -0.00083239 -0.074552 -0.084923 -0.054504
2217 -0.25689 -0.16148 -0.11889 -0.023815 0.013356 -0.044031 -0.031161 -0.059927
2218 -0.27046 -0.18307 -0.13548 -0.046095 -0.013558 -0.083266 -0.08211 -0.070223
2219 -0.25062 -0.17183 -0.1371 -0.016461 -0.023377 -0.095745 -0.066896 -0.10032
2220 -0.25432 0.0040551 -0.14585 -0.036429 -0.03199 -0.032021 -0.089181 -0.055044
2221 -0.24012 0.13046 -0.1316 -0.025881 -0.023026 -0.0015469 -0.059391 -0.069754
2222 -0.24015 0.13047 -0.10269 -0.020164 -0.034565 0.0074894 -0.058441 -0.033813
2223 -0.23599 0.2225 -0.11885 -0.018913 -0.02676 0.037598 -0.058782 0.014799
2224 -0.25926 0.17844 -0.15837 -0.04825 -0.049782 0.020577 -0.086587 -0.061907
2225 -0.2189 0.10312 -0.12244 -0.017341 -0.031713 0.029134 -0.069309 0.017473
2226 -0.25887 0.013234 -0.14058 -0.013204 -0.033588 0.018401 -0.053102 -0.068601
2227 -0.24351 -0.035212 -0.15838 -0.013673 -0.036712 -0.021241 -0.060991 -0.047911
2228 -0.26561 -0.072828 -0.1907 -0.048682 -0.051012 -0.034564 -0.083921 -0.055987
2229 -0.27405 -0.057913 -0.18912 -0.029796 -0.061446 -0.023227 -0.072505 -0.077431
2230 -0.2607 -0.091133 -0.16489 -0.011352 -0.048641 -0.042184 -0.086808 -0.061967
2231 -0.24974 -0.035369 -0.13168 -0.010929 -0.044651 -0.024613 -0.058132 -0.036472
2232 -0.2662 -0.098082 -0.18247 -0.0081218 -0.066305 -0.055159 -0.096448 -0.084306
2233 -0.25734 -0.12693 -0.19996 -0.046458 -0.092547 -0.066915 -0.080918 -0.097792
2234 -0.24671 -0.12691 -0.16599 -0.037437 -0.060285 -0.060195 -0.053169 -0.072128
2235 -0.25563 -0.14092 -0.18428 -0.027017 -0.1004 -0.090794 -0.1043 -0.058595
2236 -0.23162 -0.1449 -0.18909 -0.036868 -0.067293 -0.066675 -0.072277 -0.059773
2237 -0.28011 -0.11239 -0.20461 -0.041942 -0.1173 -0.090785 -0.089712 -0.1265
2238 -0.24309 -0.12835 -0.14866 -0.030254 -0.099774 -0.064855 -0.10189 -0.066615
2239 -0.25144 -0.13167 -0.17607 -0.022477 -0.097409 -0.051192 -0.10599 -0.065551
2240 -0.23653 -0.16157 -0.20114 -0.056491 -0.13311 -0.086038 -0.14079 -0.09971
2241 -0.15155 -0.15395 -0.20248 -0.035121 -0.10653 -0.071881 -0.086249 -0.059439
2242 0.031234 -0.08269 -0.14244 -0.013364 -0.067368 -0.029847 -0.031315 -0.027826
2243 0.012201 -0.13436 -0.17791 -0.046621 -0.11406 -0.083127 -0.097846 -0.050016
2244 0.092612 -0.13576 -0.18407 -0.035363 -0.1066 -0.077299 -0.07462 -0.0082133
2245 0.18902 -0.15689 -0.18138 -0.018075 -0.088018 -0.088384 -0.12986 -0.096134
2246 0.23521 -0.1608 -0.19794 -0.0029724 -0.102 -0.070823 -0.078971 -0.032202
2247 0.29965 0.03402 -0.19699 -0.017939 -0.091273 -0.051482 -0.046159 -0.059983
2248 0.30836 0.11071 -0.22921 -0.033043 -0.13006 -0.095207 -0.094625 -0.056884
2249 0.26331 0.17735 -0.22082 -0.029819 -0.13032 -0.076884 -0.1222 -0.06341
2250 0.28588 0.22991 -0.23931 -0.018396 -0.13036 -0.090465 -0.11556 -0.10815
2251 0.24917 0.28131 -0.21828 -0.018934 -0.11742 -0.096895 -0.08421 -0.080377
2252 0.23342 0.20805 -0.23339 -0.015878 -0.14514 -0.11015 -0.12332 -0.078841
2253 0.25056 0.31971 -0.20718 -0.0024632 -0.10345 -0.072683 -0.11215 -0.065112
2254 0.24986 0.2636 -0.19953 -0.011411 -0.12695 -0.073597 -0.082362 -0.070833
2255 0.19141 0.078973 -0.24192 -0.031895 -0.15714 -0.12466 -0.11962 -0.10069
2256 0.26698 0.048533 -0.16363 0.00056895 -0.11194 -0.088124 -0.06673 -0.0076027
2257 0.24966 0.0045363 -0.21248 -0.0064291 -0.12093 -0.084862 -0.074835 -0.060814
2258 0.32762 -0.040876 -0.2303 -0.0086857 -0.14974 -0.10345 -0.11318 -0.074533
2259 0.41127 0.0086223 -0.20571 -0.0074119 -0.13926 -0.085436 -0.091621 -0.072236
2260 0.38539 -0.043961 -0.2126 -0.012213 -0.13641 -0.08278 -0.086849 -0.044788
2261 0.34381 -0.026527 -0.22484 -0.016294 -0.12202 -0.054099 -0.08731 -0.079305
2262 0.39934 -0.013423 -0.19217 -0.012467 -0.11116 -0.039644 -0.074928 0.014123
2263 0.35317 -0.059157 -0.20985 -0.017048 -0.14245 -0.025542 -0.092826 -0.079831
2264 0.32747 -0.032426 -0.19459 -0.0072069 -0.12396 0.019798 -0.058662 -0.05033
2265 0.32528 -0.042651 -0.21077 0.0049062 -0.12926 0.015692 -0.092733 -0.04582
2266 0.41353 -0.080668 -0.21844 -0.0062604 -0.14406 0.0070133 -0.10532 -0.065318
2267 0.43847 -0.074711 -0.22637 -0.00059681 -0.12351 0.054168 -0.096497 -0.066211
2268 0.40711 -0.04661 -0.22182 -0.018443 -0.1543 0.050452 -0.10344 -0.037326
2269 0.42581 -0.035231 -0.24203 -0.035593 -0.14596 0.058923 -0.090908 -0.016581
2270 0.36248 -0.027871 -0.20375 -0.0066977 -0.12696 0.033643 -0.076641 -0.013022
2271 0.3213 -0.088965 -0.23611 -0.028289 -0.13133 0.052939 -0.090887 -0.050851
2272 0.3237 -0.10012 -0.23328 -0.017279 -0.13219 0.046798 -0.11782 -0.072223
2273 0.44777 -0.11933 -0.22619 -0.039952 -0.1377 0.05506 -0.073977 -0.0036916
2274 0.46173 0.10558 -0.26833 -0.046943 -0.15614 0.039908 -0.14182 -0.081702
2275 0.44998 0.14774 -0.24158 -0.033501 -0.16771 0.043072 -0.095433 -0.062153
2276 0.46066 0.26115 -0.21004 -0.018594 -0.12195 0.071645 -0.048548 0.015
2277 0.46943 0.33532 -0.20504 -0.023565 -0.15376 0.044582 -0.072626 0.035754
2278 0.44124 0.26833 -0.21171 -0.020464 -0.14971 0.057997 -0.079474 0.0078606
2279 0.37504 0.33454 -0.24571 -0.035887 -0.1593 0.0532 -0.053493 -0.016528
2280 0.31516 0.29947 -0.25221 -0.0057042 -0.16739 0.05514 -0.13543 -0.077423
2281 0.35696 0.25958 -0.22343 0.041702 -0.16745 0.090231 -0.096333 -0.043885
2282 0.41541 0.43647 -0.20597 0.056559 -0.14396 0.10412 -0.062022 -0.031804
2283 0.43533 0.38019 -0.25571 0.048018 -0.16713 0.064012 -0.11705 -0.042035
2284 0.44347 0.176 -0.23694 0.082698 -0.14851 0.086356 -0.075586 -0.093487
2285 0.42293 0.10986 -0.22641 0.1081 -0.17269 0.083568 -0.10959 -0.074184
2286 0.42493 0.057269 -0.21443 0.16243 -0.16182 0.047059 -0.088014 -0.057676
2287 0.44104 0.1219 -0.18563 0.15107 -0.1418 0.076435 -0.057911 -0.018487
2288 0.43661 0.050082 -0.22487 0.13628 -0.15442 0.083748 -0.078164 -0.016387
2289 0.47107 0.082783 -0.24215 0.055395 -0.16388 0.068858 -0.098371 -0.042145
2290 0.45951 0.044598 -0.22518 0.026434 -0.16039 0.067775 -0.090072 -0.066938
2291 0.45256 0.06929 -0.24471 -0.0046373 -0.16695 0.048215 -0.10309 -0.078031
2292 0.43628 0.047893 -0.22091 0.021738 -0.1628 0.071188 -0.079149 -0.051923
2293 0.45485 0.016412 -0.23229 -0.0019952 -0.16981 0.070177 -0.11852 -0.050924
2294 0.39376 0.06727 -0.24635 0.01646 -0.15873 0.070088 -0.089567 -0.06935
2295 0.45538 0.077877 -0.21223 0.024811 -0.17209 0.073391 -0.080237 -0.026177
2296 0.4846 0.30359 -0.22745 0.051279 -0.18154 0.055958 -0.10067 -0.092377
2297 0.42367 0.35068 -0.16247 0.095932 -0.15594 0.076872 -0.098119 -0.020912
2298 0.42478 0.35879 -0.16376 0.083123 -0.18577 0.05628 -0.096079 -0.043145
2299 0.33538 0.34114 -0.15984 0.12725 -0.17148 0.095536 -0.11388 -0.033281
2300 0.27827 0.31113 -0.14197 0.09551 -0.18767 0.057066 -0.079718 -0.065245
2301 0.2738 0.3693 -0.086268 0.10304 -0.18765 0.057889 -0.075424 0.039764
2302 0.26301 0.38969 -0.055785 0.11032 -0.18933 0.064992 -0.13837 0.03823
2303 0.29339 0.4659 0.015 0.13009 -0.16968 0.064166 -0.087718 0.088856
2304 0.51032 0.34815 -0.012675 0.12899 -0.15962 0.099345 -0.074737 0.14497
2305 0.49477 0.21773 -0.011012 0.12907 -0.15589 0.06996 -0.081476 0.15707
2306 0.39968 0.13463 -0.13234 0.097896 -0.18522 0.035152 -0.1356 0.092745
2307 0.29965 0.13371 -0.15887 0.12563 -0.18725 0.061083 -0.10305 0.043205
2308 0.25352 0.10693 -0.17093 0.14819 -0.18371 0.063544 -0.11663 -0.018425
2309 0.20607 0.13101 -0.16103 0.15247 -0.18876 0.048215 -0.056906 0.014963
2310 0.20137 0.12496 -0.16666 0.14671 -0.14784 0.063352 0.0036172 0.035379
2311 0.17366 0.050431 -0.19356 0.13302 -0.17324 0.014637 0.028166 0.017265
2312 0.13183 0.089434 -0.19895 0.13439 -0.1552 0.060968 0.054026 -0.052263
2313 0.16511 0.16116 -0.18633 0.14818 -0.14158 0.088313 0.09352 -0.013873
2314 0.14305 0.35639 -0.19141 0.13653 -0.15974 0.06343 0.058166 0.042156
2315 0.20117 0.41221 -0.18881 0.1447 -0.15625 0.057087 0.056256 -0.0022107
2316 0.30999 0.47603 -0.15835 0.15607 -0.1408 0.05284 0.034711 0.019794
2317 0.32235 0.47444 -0.16028 0.14167 -0.17108 0.022715 -0.046506 -0.0028586
2318 0.32316 0.37973 -0.16812 0.13754 -0.17748 0.031158 -0.014039 -0.0074038
2319 0.25389 0.42217 -0.17787 0.13925 -0.15804 0.007645 -0.063451 0.029034
2320 0.18135 0.51179 -0.10089 0.1465 -0.17189 0.0041612 -0.052197 0.004433
2321 0.10799 0.40377 -0.028659 0.13667 -0.1828 0.0046279 -0.095786 0.037498
2322 0.10869 0.33991 0.0093449 0.18535 -0.17965 0.033989 -0.043429 0.10005
2323 0.10422 0.27765 0.043012 0.15816 -0.19249 0.098845 -0.078806 0.14344
2324 0.074406 0.21227 0.082002 0.23843 -0.17973 0.1201 -0.032263 0.19828
2325 0.059033 0.18838 0.10131 0.23057 -0.16084 0.14743 -0.070249 0.23289
2326 0.074757 0.20795 0.10615 0.23716 -0.188 0.15013 -0.080957 0.23764
2327 0.0567 0.17563 0.046487 0.24062 -0.18025 0.17757 -0.081717 0.20194
2328 0.038413 0.18257 -0.045169 0.22083 -0.14416 0.16732 -0.038994 0.22682
2329 0.043396 0.13645 -0.092783 0.17447 -0.13691 0.19503 -0.024707 0.16659
2330 0.035368 0.10953 -0.12145 0.14082 -0.14234 0.17816 0.017455 0.13879
2331 0.045783 0.12065 -0.11599 0.12077 -0.15268 0.19262 0.089897 0.12301
2332 0.054197 0.16156 -0.10989 0.098867 -0.12463 0.19931 0.15908 0.088136
2333 0.036479 0.16061 -0.098464 0.11656 -0.12737 0.20543 0.15846 0.087292
2334 -0.013597 0.11556 -0.1337 0.11152 -0.14759 0.18713 0.09406 0.051028
2335 -0.027835 0.088489 -0.14064 0.10657 -0.15486 0.18076 0.08937 0.061914
2336 0.0073048 0.41249 -0.10764 0.092366 -0.14632 0.20555 0.050463 0.041367
2337 0.012746 0.5551 0.050093 0.15051 -0.1209 0.26563 0.08572 0.17302
2338 -0.0092144 0.53787 0.15268 0.12568 -0.14753 0.23685 0.0044435 0.191
2339 -0.042236 0.46988 0.18965 0.12051 -0.14229 0.20153 -0.012872 0.25917
2340 -0.057189 0.44436 0.1839 0.10033 -0.013677 0.18281 -0.053203 0.20535
2341 -0.036109 0.34293 0.24791 0.14226 0.11365 0.25197 0.01291 0.34715
2342 -0.063181 0.22024 0.24497 0.11041 0.13833 0.22322 -0.012031 0.33578
2343 -0.073202 0.16842 0.15852 0.095291 0.1303 0.21049 -0.020863 0.27587
2344 -0.085782 0.17556 0.14597 0.091319 0.066037 0.20357 0.048228 0.29237
2345 -0.041032 0.18475 0.19937 0.095792 0.034336 0.26661 0.11971 0.31976
2346 -0.077877 0.10015 0.1617 0.082712 -0.028669 0.22346 0.17085 0.24843
2347 -0.070723 0.1557 0.1986 0.1092 -0.062486 0.22254 0.1965 0.19182
2348 -0.1102 0.063304 0.18806 0.145 -0.078847 0.20819 0.14257 0.10052
2349 -0.093153 0.11301 0.28842 0.19772 -0.059538 0.20322 0.23874 0.22421
2350 -0.11539 0.090627 0.27839 0.18365 -0.064127 0.21349 0.19021 0.21449
2351 -0.063559 0.13888 0.35734 0.23119 -0.040362 0.22222 0.21503 0.35611
2352 -0.079495 0.092053 0.32699 0.21305 -0.078744 0.21804 0.19768 0.364
2353 -0.12552 0.092314 0.32189 0.14376 -0.085422 0.21391 0.19842 0.33905
2354 -0.11997 0.080575 0.24067 0.10141 -0.054768 0.2438 0.079148 0.34879
2355 -0.13517 0.11012 0.20508 0.080378 0.079458 0.22893 0.082218 0.36663
2356 -0.11897 0.10457 0.19192 0.088933 0.17879 0.21616 0.06309 0.3433
2357 -0.13212 0.073281 0.16757 0.087449 0.25886 0.24149 0.06322 0.44003
2358 -0.13812 0.10376 0.15652 0.057557 0.27894 0.21635 0.068937 0.44084
2359 -0.12643 0.05853 0.21327 0.075671 0.30722 0.24183 0.070918 0.37964
2360 -0.11793 0.073584 0.40291 0.093931 0.3288 0.24655 0.20336 0.47893
2361 -0.11466 0.11822 0.4571 0.094845 0.31991 0.24036 0.23209 0.38153
2362 -0.14689 0.063095 0.3751 0.060693 0.3787 0.22588 0.32946 0.36919
2363 -0.11365 0.093955 0.42694 0.090712 0.45377 0.2291 0.3417 0.45892
2364 -0.15604 0.050532 0.38521 0.073297 0.43042 0.17957 0.34009 0.37746
2365 -0.16573 0.045311 0.33336 0.078126 0.4341 0.13429 0.30995 0.38541
2366 -0.13985 0.045081 0.31314 0.14785 0.45424 0.15871 0.27501 0.47546
2367 -0.15412 0.0091848 0.29939 0.13846 0.42965 0.099301 0.29436 0.4321
2368 -0.14256 0.010173 0.27965 0.15176 0.46419 0.11689 0.20661 0.40471
2369 -0.14514 0.030682 0.26381 0.18524 0.50974 0.13074 0.20176 0.48216
2370 -0.18529 -0.024812 0.20394 0.15961 0.5111 0.09353 0.12569 0.43272
2371 -0.19559 -0.0038357 0.17161 0.11254 0.49195 0.099722 0.092453 0.43
2372 -0.18957 -0.055665 0.12836 0.11002 0.49812 0.091671 0.077726 0.44339
2373 -0.18388 0.010658 0.15076 0.092369 0.52357 0.10599 0.11074 0.41576
2374 -0.22034 -0.034037 0.092657 0.088064 0.48827 0.067644 0.084934 0.33811
2375 -0.19724 0.0059082 0.10635 0.07032 0.52548 0.087449 0.069761 0.35371
2376 -0.19365 -0.027813 0.14933 0.071666 0.57765 0.10147 0.11649 0.46094
2377 -0.18752 -0.026879 0.16581 0.047091 0.57166 0.085627 0.16371 0.47293
2378 -0.21062 -0.024725 0.20246 0.051168 0.58747 0.054755 0.20228 0.37414
2379 -0.18995 0.012647 0.3641 0.062106 0.61158 0.10974 0.32585 0.51834
2380 -0.17702 -0.010969 0.42302 0.037441 0.60818 0.076919 0.38692 0.52245
2381 -0.19024 -0.013157 0.43583 0.10012 0.64548 0.098297 0.38246 0.4814
2382 -0.19265 -0.013444 0.39974 0.073803 0.61094 0.089793 0.30575 0.44451
2383 -0.19371 -0.062043 0.34863 0.048504 0.61299 0.030799 0.24663 0.45358
2384 -0.20475 -0.036454 0.23239 0.046698 0.62321 0.078087 0.30251 0.48068
2385 -0.24682 -0.095725 0.10817 0.046859 0.55596 0.013794 0.14596 0.34988
2386 -0.21621 -0.068022 0.12776 0.1227 0.57745 0.072635 0.11144 0.34121
2387 -0.17581 -0.032821 0.16355 0.16566 0.65192 0.04677 0.16993 0.36634
2388 -0.20701 -0.08083 0.15305 0.16938 0.5803 0.043697 0.091988 0.25553
2389 -0.21503 -0.060343 0.13077 0.15368 0.58171 0.025248 0.12729 0.30281
2390 -0.22588 -0.016561 0.15584 0.14906 0.6095 0.055259 0.14954 0.30852
2391 -0.21794 -0.10417 0.09261 0.13705 0.56275 0.014069 0.10943 0.286
2392 -0.24997 -0.080893 0.093883 0.14247 0.55413 0.027492 0.19756 0.217
2393 -0.22429 -0.083652 0.10316 0.1045 0.52028 0.0070674 0.23249 0.25334
2394 -0.25048 -0.090386 0.098892 0.076415 0.48419 0.010533 0.30362 0.21917
2395 -0.25461 -0.12266 0.084547 0.071558 0.43826 0.0052683 0.30187 0.21402
2396 -0.23202 -0.088421 0.097219 0.098434 0.43193 0.0064969 0.37487 0.26775
2397 -0.24664 -0.10132 0.06773 0.10454 0.40222 -0.011906 0.30479 0.22931
2398 -0.2401 -0.11566 0.076879 0.092825 0.41484 0.00020187 0.31236 0.18244
2399 -0.23686 -0.15651 0.078137 0.087939 0.41582 0.015768 0.23483 0.2253
2400 -0.2473 -0.10998 0.033622 0.11558 0.5235 -0.015412 0.1244 0.18219
2401 -0.24454 -0.10895 0.04847 0.1371 0.49921 -0.049252 0.15115 0.21329
2402 -0.27442 -0.15592 0.0041113 0.13243 0.41005 -0.023409 0.13677 0.13786
2403 -0.21953 -0.10325 0.056776 0.16907 0.37902 -0.015781 0.19803 0.19063
2404 -0.21219 -0.11383 0.035402 0.17602 0.36647 -0.0031549 0.18701 0.2332
2405 -0.23802 -0.12636 0.026231 0.15015 0.30611 -0.046944 0.15242 0.19979
2406 -0.22131 -0.13923 0.022664 0.16113 0.30879 -0.026312 0.19575 0.19682
2407 -0.20857 -0.10967 0.032158 0.15481 0.31697 -0.013306 0.24185 0.22847
2408 -0.21776 -0.12722 -0.018612 0.10031 0.26049 -0.039688 0.1904 0.16377
2409 -0.24385 -0.1576 0.010073 0.10433 0.28787 -0.041973 0.25533 0.17191
2410 -0.22448 -0.11756 0.0039046 0.13895 0.29484 -0.037602 0.26771 0.19344
2411 -0.22382 -0.12595 -0.0044946 0.1427 0.28186 -0.05211 0.29072 0.19632
2412 -0.25916 -0.14498 -0.011879 0.10281 0.24627 -0.068768 0.31947 0.10687
2413 -0.24775 -0.18393 -0.053041 0.12427 0.23949 -0.071144 0.24111 0.13117
2414 -0.22781 -0.12368 -0.011679 0.16943 0.25458 -0.0045957 0.27151 0.17803
2415 -0.22355 -0.10945 -0.017741 0.17004 0.24439 -0.034098 0.24551 0.1712
2416 -0.21175 -0.15466 -0.041216 0.21925 0.23942 -0.010222 0.15181 0.17399
2417 -0.23217 -0.14603 -0.042037 0.18559 0.19921 -0.067462 0.14921 0.070967
2418 -0.21025 -0.16564 -0.025576 0.19864 0.19917 -0.066965 0.12075 0.16056
2419 -0.15123 -0.13435 -0.031579 0.18883 0.21894 -0.052069 0.15587 0.15796
2420 -0.17275 -0.18134 -0.071124 0.16419 0.16758 -0.074597 0.12937 0.093722
2421 -0.14043 -0.15774 -0.033907 0.13904 0.18745 -0.063506 0.14376 0.094808
2422 -0.087204 -0.19346 -0.078853 0.13623 0.13939 -0.07454 0.19001 0.036854
2423 -0.0058794 -0.19389 -0.065161 0.11103 0.15314 -0.094925 0.15124 0.13352
2424 0.068958 -0.18207 -0.051449 0.089878 0.17102 -0.07209 0.20963 0.09904
2425 0.065741 -0.20605 -0.089791 0.093622 0.15686 -0.081541 0.24917 0.079189
2426 0.16108 -0.13239 -0.039364 0.13852 0.18632 -0.045385 0.24495 0.11865
2427 0.13631 -0.18155 -0.064672 0.13865 0.15717 -0.054038 0.22676 0.10756
2428 0.14597 -0.17846 -0.090287 0.13689 0.14915 -0.081895 0.19489 0.12173
2429 0.096895 -0.19016 -0.10287 0.15723 0.10148 -0.086587 0.13075 0.067112
2430 0.075436 -0.20832 -0.087801 0.18395 0.10279 -0.10536 0.087727 0.020871
2431 0.048842 -0.16642 -0.10506 0.17619 0.11596 -0.074979 0.15681 0.040491
2432 0.064663 -0.19163 -0.075065 0.18237 0.094274 -0.085518 0.091756 0.062963
2433 0.048297 -0.15434 -0.097825 0.16975 0.10367 -0.052434 0.10161 0.083191
2434 0.013267 -0.20432 -0.11835 0.14908 0.076838 -0.092706 0.12726 0.050707
2435 0.20107 -0.16271 -0.065889 0.1557 0.098637 -0.066098 0.15951 0.1294
2436 0.2347 -0.20679 -0.10497 0.11437 0.057154 -0.11332 0.066604 0.06467
2437 0.25398 -0.1776 -0.11253 0.11517 0.061112 -0.10395 0.075692 0.030453
2438 0.25116 -0.20082 -0.098481 0.10124 0.057672 -0.079872 0.10029 0.058533
2439 0.24984 -0.22561 -0.11952 0.07937 0.057372 -0.070382 0.077404 0.012242
2440 0.18633 -0.17594 -0.1056 0.11036 0.046401 -0.082408 0.065349 0.07216
2441 0.092046 -0.18729 -0.13377 0.10665 0.036415 -0.10647 0.074868 0.010547
2442 0.0056562 -0.21066 -0.15385 0.084552 0.040423 -0.10656 0.066366 -0.040767
2443 -0.0038217 -0.21908 -0.11113 0.12805 0.027911 -0.094771 0.080528 0.031403
2444 -0.0013476 -0.19824 -0.14924 0.12562 0.035082 -0.10698 0.058385 0.070949
2445 -0.013306 -0.16335 -0.12497 0.14307 0.024324 -0.10314 0.079502 0.030167
2446 -0.0045048 -0.17635 -0.142 0.13645 0.0065824 -0.10991 0.010275 0.072689
2447 0.15674 -0.19558 -0.14235 0.13157 0.011077 -0.1098 0.061785 0.0091889
2448 0.2413 -0.18217 -0.13659 0.1383 0.0038658 -0.11971 0.034092 0.035423
2449 0.30434 -0.20473 -0.14091 0.15203 -0.0065362 -0.11413 0.069108 0.0019653
2450 0.33875 -0.14733 -0.11608 0.15274 0.03816 -0.069385 0.090606 0.097859
2451 0.33548 -0.24106 -0.15963 0.1023 0.01355 -0.13752 0.027084 0.19341
2452 0.3433 -0.1482 -0.13199 0.11468 0.0065288 -0.09754 0.07629 0.20293
2453 0.37674 0.007619 -0.14854 0.097299 0.0048897 -0.094789 -0.006867 0.17334
2454 0.40212 0.084938 -0.16506 0.11239 -0.021463 -0.12087 0.032162 0.15607
2455 0.35686 0.094902 -0.16675 0.063268 -0.022984 -0.12132 0.025295 0.11262
2456 0.33951 0.057476 -0.17488 0.058483 -0.026772 -0.12269 -0.028978 0.039581
2457 0.42071 0.18762 -0.14452 0.10507 -0.044151 -0.1126 0.037419 0.036742
2458 0.41166 0.177 -0.16629 0.071053 -0.046317 -0.10923 -0.012836 0.04098
2459 0.38105 0.13652 -0.1638 0.080619 -0.053471 -0.11718 -0.0026662 0.039462
2460 0.48376 0.031784 -0.14227 0.099096 -0.024492 -0.082472 0.055835 0.077019
2461 0.42523 -0.010184 -0.17663 0.063723 -0.037177 -0.10711 0.030123 0.044323
2462 0.42472 -0.021382 -0.18086 0.046279 -0.043952 -0.12109 -0.010622 0.024361
2463 0.47262 -0.055931 -0.14517 0.06831 -0.021125 -0.093476 0.010414 0.043407
2464 0.43639 -0.06956 -0.17085 0.066739 -0.055353 -0.11517 -0.0035043 0.073462
2465 0.43552 -0.092668 -0.20359 0.048359 -0.052738 -0.11146 -0.028229 0.045012
2466 0.42419 -0.081527 -0.19607 0.023977 -0.085977 -0.13649 0.00013193 0.0051135
2467 0.47641 -0.047166 -0.1627 0.080212 -0.036165 -0.063741 0.0070558 0.064073
2468 0.48119 -0.049537 -0.17316 0.038659 -0.053201 -0.082407 0.051626 0.028116
2469 0.47142 -0.12023 -0.17502 0.045449 -0.078739 -0.12033 -0.042475 0.028847
2470 0.49398 -0.096088 -0.14924 0.05603 -0.056736 -0.081791 0.012422 0.082235
2471 0.46516 -0.12166 -0.2044 0.040592 -0.089877 -0.10671 -0.044829 0.016697
2472 0.42666 -0.11247 -0.2045 0.050028 -0.079182 -0.12138 -0.0093364 -0.032795
2473 0.50162 -0.1087 -0.18816 0.040664 -0.080625 -0.099555 -0.018313 0.022912
2474 0.41847 -0.13161 -0.19975 0.0072687 -0.095725 -0.15129 -0.063891 0.0061372
2475 0.4623 -0.1216 -0.21096 0.028754 -0.089571 -0.11253 -0.026629 -0.071873
2476 0.47796 -0.12589 -0.19252 0.023668 -0.082052 -0.10705 -0.024469 -0.0083575
2477 0.47881 -0.083269 -0.17067 0.049832 -0.074423 -0.10071 -0.013681 0.055667
2478 0.3852 -0.16494 -0.21525 0.03205 -0.11457 -0.13542 -0.080197 -0.04916
2479 0.45093 -0.14277 -0.19744 0.0061723 -0.13896 -0.11257 -0.048961 -0.022032
2480 0.41108 -0.15452 -0.2094 0.0089146 -0.12166 -0.11988 -0.025885 -0.071338
2481 0.45866 -0.12346 -0.19817 -0.003047 -0.10695 -0.085863 -0.015936 0.0060121
2482 0.38061 -0.1193 -0.22158 0.013215 -0.10188 -0.10765 -0.04037 -0.017641
2483 0.33097 -0.13446 -0.20254 -0.0038309 -0.092299 -0.09288 -0.0031887 0.027889
2484 0.44089 -0.15744 -0.20596 0.016868 -0.13905 -0.13988 -0.043836 0.0016116
2485 0.43884 -0.076939 -0.18046 0.024308 -0.10889 -0.11084 -0.012974 0.0085136
2486 0.36517 -0.12587 -0.20037 0.0099086 -0.11687 -0.10715 -0.040878 -0.0032289
2487 0.35122 -0.10844 -0.19605 0.0145 -0.11978 -0.10886 -0.013543 -0.034433
2488 0.24821 -0.19433 -0.21681 -0.0092651 -0.14856 -0.12846 -0.069301 -0.05206
2489 0.21771 -0.15041 -0.22139 0.0094151 -0.13872 -0.13641 -0.062592 -0.038348
2490 0.16477 -0.18236 -0.22932 -0.017111 -0.1479 -0.11958 -0.10353 -0.053048
2491 0.15299 -0.17475 -0.22512 -0.0054887 -0.14837 -0.097413 -0.12052 -0.052161
2492 0.18886 -0.15232 -0.2281 0.029041 -0.12488 -0.025202 -0.025122 -0.0016318
2493 0.19904 -0.14711 -0.18698 0.0090719 -0.10669 0.011732 -0.022373 0.056155
2494 0.14423 -0.13662 -0.23941 -0.014345 -0.13997 -0.017859 -0.06155 -0.060998
2495 0.18737 -0.13899 -0.18874 -0.00070149 -0.13063 0.019528 -0.047572 0.039114
2496 0.26188 -0.16707 -0.24436 -0.01295 -0.13643 -0.0037306 -0.063417 -0.067384
2497 0.38621 -0.088132 -0.19262 0.026061 -0.10462 0.043353 -0.083768 -0.01307
2498 0.3867 0.13057 -0.22282 0.0084575 -0.12922 0.044797 -0.059067 -0.012907
2499 0.29019 0.12663 -0.23799 -0.018288 -0.15351 0.016357 -0.07676 -0.054243
2500 0.21962 0.21855 -0.22626 -0.0061084 -0.13827 -0.012333 -0.041545 -0.074607
2501 0.15171 0.17349 -0.21575 -0.015401 -0.15412 -0.040083 -0.072036 -0.058716
2502 0.13686 0.20078 -0.20301 0.0066399 -0.1472 -0.044139 -0.050937 -0.047791
2503 0.11098 0.2648 -0.19447 -0.013721 -0.14448 -0.06557 -0.078184 -0.016752
2504 0.12539 0.14254 -0.22072 -0.023271 -0.13035 -0.033379 -0.027937 -0.0066566
2505 0.10388 0.11074 -0.20698 -0.013447 -0.17626 -0.041232 -0.06846 -0.023882
2506 0.059805 -0.013365 -0.19715 -0.029678 -0.15827 -0.019739 -0.065647 -0.036425
2507 0.031996 -0.039683 -0.26053 -0.047141 -0.17785 -0.021041 -0.10099 -0.079442
2508 0.023159 -0.081876 -0.24205 -0.030393 -0.16806 0.0016624 -0.059085 -0.10206
2509 0.069641 -0.050795 -0.22497 -0.017608 -0.154 0.011341 -0.043271 -0.036333
2510 0.053163 -0.018623 -0.21759 -0.024065 -0.14599 0.020499 -0.070793 -0.044741
2511 -0.0028498 -0.067526 -0.23584 -0.019029 -0.16175 -0.0061263 -0.073198 -0.08859
2512 0.021584 -0.036091 -0.21882 -0.035197 -0.16656 -0.046628 -0.095422 -0.033681
2513 0.036073 -0.039108 -0.21525 0.0008186 -0.15949 -0.045443 -0.07527 -0.017349
2514 0.0029232 -0.070709 -0.2366 -0.032138 -0.15946 -0.057302 -0.07545 -0.048481
2515 0.001402 -0.049396 -0.20683 -0.046444 -0.17358 -0.018965 -0.048735 -0.014991
2516 -0.023377 0.13972 -0.24645 -0.032797 -0.17982 -0.0080253 -0.087274 -0.10203
2517 -0.012489 0.22411 -0.22486 -0.030929 -0.15916 0.065716 -0.028441 -0.072142
2518 -0.015614 0.20787 -0.19522 -0.01594 -0.1607 0.069141 -0.064852 -0.081876
2519 -0.038829 0.3031 -0.18607 -0.015995 -0.17524 0.059748 -0.092561 -0.053482
2520 -0.0056255 0.26963 -0.18135 -0.016479 -0.1552 0.10203 -0.079592 -0.043186
2521 -0.033738 0.32817 -0.21415 -0.053192 -0.1774 0.06249 -0.095213 -0.053255
2522 -0.03043 0.35444 -0.21391 -0.046624 -0.19136 0.05488 -0.099213 -0.020386
2523 -0.068519 0.37177 -0.22041 -0.01777 -0.186 0.10507 -0.10372 -0.093437
2524 -0.043438 0.34242 -0.19941 -0.036859 -0.16942 0.085487 -0.079682 -0.018641
2525 -0.084504 0.36597 -0.2402 -0.047246 -0.17293 0.10093 -0.089268 -0.061006
2526 -0.048243 0.36794 -0.097328 -0.011166 -0.15048 0.19125 -0.082633 -0.020865
2527 -0.078064 0.18854 -0.0072291 -0.044102 -0.17519 0.15116 -0.11018 -0.047112
2528 -0.088538 0.18189 0.090713 -0.062661 -0.17478 0.19473 -0.088921 -0.04819
2529 -0.079752 0.11195 0.13168 -0.055564 -0.16487 0.22486 -0.094849 -0.08488
2530 -0.082225 0.1221 0.18484 -0.041946 -0.15518 0.21114 -0.11706 0.020392
2531 -0.089749 0.06578 0.15718 -0.050506 -0.1645 0.20904 -0.083682 -0.046598
2532 -0.10925 0.065572 0.12402 -0.056107 -0.15322 0.18934 -0.070851 -0.030634
2533 -0.10703 0.16277 0.16724 -0.051098 -0.18113 0.14424 -0.13713 -0.090985
2534 -0.11924 0.30984 0.18171 -0.041399 -0.16601 0.12628 -0.078392 -0.034857
2535 -0.10013 0.40244 0.25732 -0.025717 -0.15046 0.10394 -0.076807 -0.020903
2536 -0.099024 0.41439 0.29465 -0.017418 -0.17821 0.065836 -0.08272 -0.078456
2537 -0.10544 0.41596 0.30782 -0.036342 -0.1621 0.048616 -0.041957 -0.077056
2538 -0.12067 0.45524 0.29519 -0.022135 -0.17011 0.071665 -0.042269 -0.064753
2539 -0.10717 0.38774 0.35818 -0.025526 -0.16333 0.075798 -0.12116 0.016695
2540 -0.12933 0.3897 0.38431 -0.013587 -0.1209 0.10663 -0.054995 -0.081305
2541 -0.14183 0.33492 0.39652 -0.044678 -0.10723 0.097801 -0.13164 -0.065258
2542 -0.1164 0.31744 0.43325 -0.029029 -0.0041377 0.16418 -0.053079 -0.016904
2543 -0.16874 0.2565 0.39736 -0.065835 -0.0065399 0.20582 -0.13812 -0.08155
2544 -0.11748 0.3262 0.48471 -0.010593 0.045249 0.27765 -0.10116 -0.032017
2545 -0.15169 0.4428 0.45369 -0.053209 0.064684 0.26313 -0.10546 -0.062039
2546 -0.15688 0.57165 0.51044 -0.061799 0.078335 0.26177 -0.11179 -0.049707
2547 -0.16664 0.48544 0.48947 -0.037601 0.049874 0.27641 -0.090897 -0.069884
2548 -0.16469 0.46161 0.54785 -0.040071 -0.055288 0.27685 -0.095303 -0.069195
2549 -0.16106 0.39596 0.52065 -0.065134 -0.10105 0.28192 -0.083826 -0.05473
2550 -0.15102 0.37637 0.53081 -0.070306 -0.051998 0.3123 -0.069428 -0.043995
2551 -0.15783 0.31082 0.51161 -0.045023 -0.10014 0.30765 -0.066159 -0.050848
2552 -0.15899 0.22372 0.57097 -0.042329 -0.1081 0.27599 -0.068797 -0.026866
2553 -0.17784 0.15986 0.49828 -0.054514 -0.12262 0.2713 -0.12378 -0.11444
2554 -0.19564 0.18391 0.54796 -0.055299 -0.14607 0.27101 -0.1163 -0.086914
2555 -0.17698 0.2046 0.58787 -0.040572 -0.10692 0.28471 -0.089399 -0.041057
2556 -0.20095 0.1643 0.5729 -0.051874 -0.13013 0.28262 -0.13114 -0.078176
2557 -0.1816 0.24568 0.62616 -0.04775 -0.12354 0.27244 -0.10366 -0.04289
2558 -0.17622 0.45448 0.66513 -0.033733 -0.12915 0.31088 -0.025874 -0.042912
2559 -0.18682 0.50952 0.64809 -0.03336 -0.10922 0.30106 -0.10675 0.0060757
2560 -0.20199 0.46491 0.62121 -0.047788 -0.13828 0.24312 -0.1064 -0.091032
2561 -0.19758 0.44266 0.61521 -0.032416 -0.13627 0.23477 -0.025836 -0.037439
2562 -0.17675 0.33325 0.64595 -0.048715 -0.13997 0.21792 -0.076494 -0.0195
2563 -0.15897 0.27945 0.62447 -0.036365 -0.15029 0.19251 -0.09434 -0.026893
2564 -0.23265 0.19629 0.57361 -0.043358 -0.16115 0.19191 -0.12887 -0.081128
2565 -0.19083 0.20522 0.58706 -0.031823 -0.14066 0.2397 -0.068497 -0.033203
2566 -0.22241 0.19406 0.58627 -0.056225 -0.18314 0.19178 -0.091249 -0.1009
2567 -0.19348 0.2048 0.57416 -0.049018 -0.15691 0.18438 -0.082492 -0.022383
2568 -0.20395 0.17953 0.62036 -0.037788 -0.16176 0.19912 -0.060579 -0.095415
2569 -0.21155 0.23118 0.61854 -0.045766 -0.14552 0.18975 -0.081716 -0.060286
2570 -0.21924 0.15057 0.55552 -0.055293 -0.17302 0.15345 -0.11562 -0.074733
2571 -0.21808 0.20412 0.62364 -0.054362 -0.15974 0.14819 -0.11475 -0.072025
2572 -0.23575 0.12923 0.60518 -0.038888 -0.16464 0.13828 -0.082927 -0.05564
2573 -0.2522 0.11747 0.52733 -0.070107 -0.21307 0.093165 -0.15307 -0.11136
2574 -0.23991 0.16279 0.56775 -0.063616 -0.17448 0.099657 -0.086736 -0.12559
2575 -0.21014 0.17284 0.62126 -0.066094 -0.14794 0.14429 -0.095475 -0.051429
2576 -0.21831 0.15344 0.58162 -0.041728 -0.15764 0.15311 -0.11976 -0.059968
2577 -0.23492 0.13112 0.49825 -0.030594 -0.17769 0.15681 -0.099076 -0.040777
2578 -0.21269 0.12032 0.48911 -0.088654 -0.17347 0.17022 -0.082969 -0.057391
2579 -0.23906 0.12921 0.44691 -0.044843 -0.13318 0.18735 -0.082488 -0.056545
2580 -0.23963 0.11137 0.39374 -0.050055 -0.054677 0.17681 -0.11076 -0.076701
2581 -0.24036 0.11341 0.39293 -0.046746 0.03036 0.15271 -0.076316 -0.068099
2582 -0.21234 0.13274 0.41966 -0.018207 0.094578 0.20183 -0.056306 -0.013668
2583 -0.23028 0.081281 0.37977 -0.055292 0.09724 0.17105 -0.03508 -0.058881
2584 -0.24722 0.053874 0.3551 -0.050734 0.087829 0.10535 -0.035112 -0.084535
2585 -0.24148 0.040441 0.39689 -0.061713 0.099211 0.11164 0.016214 -0.10858
2586 -0.23043 0.079453 0.34523 -0.031665 0.1428 0.093301 0.020091 -0.055359
2587 -0.2367 0.075101 0.32249 -0.025568 0.084568 0.080235 0.032781 -0.076263
2588 -0.26664 0.09521 0.31819 -0.060438 0.0093428 0.086389 0.0023511 -0.13108
2589 -0.24234 0.19716 0.36165 -0.025125 -0.0013996 0.10227 0.043111 -0.10701
2590 -0.26406 0.27974 0.3065 -0.04434 -0.07191 0.063546 -0.020261 -0.082052
2591 -0.25387 0.33143 0.32187 -0.053282 -0.059136 0.088045 -0.0096931 0.015925
2592 -0.24626 0.37581 0.2908 -0.056129 -0.078595 0.077643 -0.092997 -0.01266
2593 -0.2659 0.32942 0.30032 -0.016947 -0.069128 0.10505 -0.084773 -0.12061
2594 -0.26086 0.18045 0.26097 -0.056218 -0.0854 0.063668 -0.046687 -0.071911
2595 -0.26047 0.13874 0.23232 -0.025557 -0.051273 0.11162 0.017484 -0.11107
2596 -0.26073 0.092742 0.19674 -0.038157 -0.075029 0.090291 -0.07191 -0.03664
2597 -0.25999 0.056489 0.23307 -0.07218 0.0099476 0.069104 -0.070019 -0.091258
2598 -0.24762 0.070516 0.23534 -0.05493 0.10839 0.10322 -0.056004 -0.038988
2599 -0.27753 0.07365 0.20969 -0.066758 0.16378 0.10618 0.046148 -0.094286
2600 -0.28282 0.037683 0.20337 -0.055159 0.14874 0.049181 0.027649 -0.056878
2601 -0.25403 0.07363 0.23612 -0.037884 0.22881 0.093219 0.075686 -0.024571
2602 -0.28868 0.012846 0.16683 -0.055522 0.14418 0.024128 0.035142 -0.069672
2603 -0.2646 0.036154 0.19888 -0.011356 0.18378 0.055574 0.082348 -0.068276
2604 -0.2678 0.032213 0.18184 -0.026161 0.20934 0.030656 0.077063 -0.068009
2605 -0.30231 -0.0062614 0.1418 -0.0026723 0.21327 0.022905 0.05807 -0.088359
2606 -0.25149 0.02241 0.11897 -0.0016896 0.16358 0.048568 0.011039 -0.10699
2607 -0.29719 -0.031558 0.10499 -0.015395 0.11449 -0.020067 -0.05001 -0.073534
2608 -0.29993 -0.0171 0.14078 -0.035075 0.1529 0.01677 0.010752 -0.072167
2609 -0.25431 0.0035482 0.17497 -0.011387 0.2833 0.034759 -0.015248 0.0029516
2610 -0.25492 0.051601 0.14974 -0.037837 0.31579 0.052021 0.0043952 0.06444
2611 -0.27715 -0.026512 0.10965 -0.045982 0.2467 0.005782 -0.030137 0.11237
2612 -0.28171 -0.031806 0.10098 -0.031773 0.2822 0.018727 0.021436 0.14221
2613 -0.27193 -0.022665 0.11539 -0.058172 0.28255 -0.0043123 0.032267 0.10912
2614 -0.29855 -0.088487 0.057761 -0.0424 0.23642 -0.035948 0.068554 0.051463
2615 -0.28838 -0.052402 0.052222 -0.039826 0.28298 -0.0065125 0.084893 -0.012365
2616 -0.26085 0.023264 0.093399 -0.047775 0.34542 0.021174 0.14565 0.0452
2617 -0.281 -0.022152 0.080834 -0.042173 0.26158 0.014591 0.11892 0.0087905
2618 -0.28283 -0.04582 0.076949 -0.013634 0.19672 0.019286 0.13646 -0.056256
2619 -0.28997 -0.027277 0.064882 -0.020907 0.1564 0.013589 0.11802 -0.0262
2620 -0.28205 -0.10783 0.033858 -0.029186 0.12046 -0.027839 0.079855 -0.0044098
2621 -0.29957 -0.046894 0.040415 0.0045042 0.1735 -0.0030731 -0.0084856 -0.047555
2622 -0.26777 -0.047096 0.08118 0.011057 0.34133 0.030105 0.06699 0.097893
2623 -0.26222 -0.062549 0.053241 0.015162 0.39265 0.017084 0.031954 0.078648
2624 -0.31526 -0.074049 0.013403 -0.035705 0.36309 -0.00056146 0.014254 -0.025412
2625 -0.28942 -0.064158 0.015459 -0.041542 0.32749 -0.021952 0.032325 -0.029593
2626 -0.27042 -0.089534 0.0097669 -0.035597 0.27975 -0.024992 0.043347 0.0042153
2627 -0.31354 -0.13936 -0.034459 -0.059486 0.37928 -0.01781 0.073309 -0.018883
2628 -0.29287 -0.10186 0.011521 -0.048471 0.36772 -0.056848 0.13953 0.058354
2629 -0.26734 -0.066193 0.030164 -0.054521 0.42906 -0.0085903 0.15992 0.21242
2630 -0.2813 -0.048898 -0.0073833 -0.056476 0.36665 -0.033187 0.17077 0.15016
2631 -0.27423 -0.13004 -0.01148 -0.030803 0.4175 -0.028658 0.20003 0.1628
2632 -0.28324 -0.12602 0.0020374 -0.065626 0.38151 -0.036868 0.2546 0.19517
2633 -0.29186 -0.11715 -0.019419 -0.02044 0.24212 -0.027328 0.20158 0.21969
2634 -0.26381 -0.083422 -0.0084273 -0.011285 0.25687 -0.013002 0.1503 0.19171
2635 -0.28044 -0.10821 -0.04486 -0.021654 0.17131 -0.053781 0.078209 0.15611
2636 -0.27104 -0.15696 -0.028374 -0.0033869 0.14032 -0.070886 0.040082 0.11328
2637 -0.30178 -0.13447 -0.01173 0.013958 0.17813 -0.040563 0.061018 0.010855
2638 -0.28785 -0.077147 -0.021035 0.012897 0.14933 -0.040459 0.0037523 0.062824
2639 -0.23878 -0.09029 -0.035401 0.018463 0.17112 -0.023403 0.090603 0.062804
2640 -0.21098 -0.11506 -0.068327 0.0023801 0.13659 -0.077892 0.044084 0.02873
2641 -0.196 -0.13339 -0.083232 0.02072 0.15549 -0.072875 0.0697 0.083406
2642 -0.18028 -0.12855 -0.072533 0.043005 0.19424 -0.0765 0.053121 0.037558
2643 -0.1424 -0.12689 -0.058537 0.051133 0.32095 -0.061736 0.04853 0.039859
2644 -0.15777 -0.15376 -0.099219 0.014956 0.32301 -0.058964 0.044743 0.072008
2645 -0.13001 -0.15741 -0.066954 0.010588 0.29751 -0.057399 0.0623 0.18792
2646 -0.077365 -0.16566 -0.08534 -0.0003172 0.22244 -0.086245 0.073399 0.24987
2647 -0.092698 -0.17201 -0.095659 -0.010044 0.14748 -0.090544 0.071082 0.19187
2648 -0.12919 -0.18603 -0.10742 -0.031184 0.13897 -0.076544 0.17499 0.24424
2649 -0.13624 -0.18017 -0.11888 -0.022248 0.1512 -0.05741 0.18518 0.29021
2650 -0.093298 -0.1327 -0.093237 0.0018524 0.15984 -0.033088 0.1935 0.31299
2651 -0.13917 -0.19497 -0.1127 0.013964 0.13168 -0.075609 0.12467 0.21966
2652 -0.090044 -0.13557 -0.065247 0.054211 0.13807 -0.053036 0.10736 0.15911
2653 0.036235 -0.14967 -0.086387 0.055214 0.10855 -0.062503 0.11987 0.13179
2654 0.048224 -0.17451 -0.10148 0.035432 0.10275 -0.083837 0.06125 0.13607
2655 0.077333 -0.14547 -0.098162 0.041382 0.081165 -0.078354 0.022585 0.096741
2656 0.10699 -0.16715 -0.10694 0.059916 0.076854 -0.068177 0.049396 0.17968
2657 0.037484 -0.19244 -0.1252 0.031876 0.063655 -0.095319 0.0024808 0.10953
2658 0.12681 -0.19957 -0.10443 -0.004554 0.03439 -0.10459 0.032357 0.2857
2659 0.15314 -0.20931 -0.12457 0.011251 0.063826 -0.075277 0.0048422 0.27006
2660 0.13581 -0.14788 -0.095705 -0.0015858 0.085145 -0.049297 0.060354 0.38221
2661 0.051134 -0.18552 -0.11625 0.016771 0.071602 -0.084673 0.034381 0.35015
2662 0.015654 -0.26062 -0.13022 0.016911 0.044206 -0.090784 0.02858 0.2687
2663 0.037416 -0.18692 -0.14013 -0.009031 0.033967 -0.082642 -0.0012769 0.26696
2664 0.079492 -0.22668 -0.14779 0.00055678 0.024167 -0.10022 -0.0048569 0.26017
2665 0.26874 -0.21438 -0.10516 -0.0011946 0.064193 -0.073485 0.024504 0.22785
2666 0.26738 -0.22229 -0.16473 -0.011342 0.037914 -0.060376 0.11938 0.22568
2667 0.26973 -0.20994 -0.17589 -0.0067933 0.045432 -0.097612 0.11456 0.16035
2668 0.27994 -0.22883 -0.17042 -0.052721 0.031918 -0.12381 0.1424 0.14262
2669 0.32431 -0.19613 -0.13771 -0.032902 0.031766 -0.061051 0.19077 0.17794
2670 0.30053 -0.22252 -0.16476 -0.030866 0.01838 -0.076436 0.12786 0.10453
2671 0.34161 -0.20272 -0.15568 -0.023286 -0.0059932 -0.094254 0.10444 0.18065
2672 0.27549 -0.25228 -0.17488 -0.014044 -0.028191 -0.10181 0.09734 0.29253
2673 0.36933 -0.18749 -0.15905 0.023947 0.014685 -0.065391 0.090539 0.32187
2674 0.3726 -0.20399 -0.16301 0.0090294 0.0062825 -0.090212 0.0089908 0.32224
2675 0.3605 -0.20845 -0.20421 -0.0069033 -0.044589 -0.11857 -0.0090823 0.26954
2676 0.43214 -0.1774 -0.13183 0.04163 0.0013029 -0.06599 0.078491 0.33713
2677 0.42707 -0.16691 -0.14557 0.036591 -0.0065332 -0.045128 0.063443 0.3689
2678 0.40912 -0.22543 -0.16179 0.048894 -0.041119 -0.092729 0.024016 0.34369
2679 0.40221 -0.20061 -0.19743 0.067134 -0.055817 -0.102 -0.0056775 0.27276
2680 0.41983 -0.25139 -0.21213 0.080338 -0.039574 -0.10474 -0.0029508 0.38811
2681 0.41904 -0.21626 -0.1683 0.12843 -0.044953 -0.089457 0.063114 0.28248
2682 0.43833 -0.22048 -0.17698 0.11188 -0.038773 -0.11524 0.1232 0.23832
2683 0.43972 -0.17007 -0.17354 0.097098 -0.036087 -0.082661 0.096356 0.17548
2684 0.4674 -0.19842 -0.19375 0.048866 -0.064647 -0.11608 0.15758 0.22047
2685 0.5208 -0.21091 -0.13455 0.0080066 -0.012919 -0.059231 0.15824 0.20269
2686 0.44599 -0.17495 -0.19394 0.030704 -0.02196 -0.11833 0.19121 0.14518
2687 0.43625 -0.22843 -0.22531 -0.0019962 -0.071216 -0.13003 0.13489 0.082098
2688 0.46689 -0.19766 -0.20155 0.020504 -0.06898 -0.10601 0.18373 0.10158
2689 0.47423 -0.2208 -0.21641 -0.017817 -0.074728 -0.14022 0.11808 0.10925
2690 0.44466 -0.2338 -0.21441 0.007247 -0.088975 -0.11603 0.080746 0.1621
2691 0.49596 -0.23974 -0.20559 -0.0084372 -0.087056 -0.11714 0.035424 0.28153
2692 0.49313 -0.19886 -0.20898 -0.0088631 -0.077539 -0.11103 0.035097 0.2403
2693 0.47352 -0.20834 -0.18424 -0.0003711 -0.081807 -0.10372 0.084065 0.26504
2694 0.4946 -0.2309 -0.21564 0.0080173 -0.097848 -0.12709 -0.012069 0.26501
2695 0.48686 -0.2261 -0.196 0.0001044 -0.10068 -0.098663 0.0074032 0.32752
2696 0.47085 -0.18954 -0.19982 0.008292 -0.057385 -0.091146 0.1336 0.35359
2697 0.41224 -0.24608 -0.20947 -0.025174 -0.11936 -0.13744 0.094563 0.19064
2698 0.45594 -0.22805 -0.20683 0.0097226 -0.083953 -0.11012 0.16636 0.24332
2699 0.45719 -0.2809 -0.20544 -0.01399 -0.10685 -0.13345 0.10705 0.11161
2700 0.46101 -0.2207 -0.2056 0.0062075 -0.074104 -0.085071 0.16112 0.12648
2701 0.49929 -0.21133 -0.19715 -0.013488 -0.087138 -0.12187 0.18187 0.14
2702 0.52066 -0.1783 -0.2032 -0.0048905 -0.075395 -0.099384 0.21068 0.13235
2703 0.43132 -0.22688 -0.23739 0.001972 -0.10096 -0.11327 0.12589 0.056656
2704 0.4626 -0.27318 -0.21095 -0.030347 -0.11148 -0.11882 0.038434 0.11596
2705 0.42626 -0.18999 -0.19033 0.012489 -0.080393 -0.085491 0.15409 0.14889
2706 0.39189 -0.24447 -0.25409 -0.027496 -0.1302 -0.13355 0.037754 0.078781
2707 0.42706 -0.23022 -0.25111 -0.00458 -0.11119 -0.12313 0.047432 0.089403
2708 0.34866 -0.29295 -0.26536 -0.035553 -0.16761 -0.16655 -0.041272 0.052727
2709 0.39227 -0.28732 -0.22814 -0.01293 -0.12687 -0.12951 0.080717 0.14274
2710 0.37725 -0.22622 -0.21599 -0.034605 -0.13579 -0.10596 0.029643 0.086866
2711 0.3576 -0.24055 -0.22775 -0.015693 -0.11897 -0.092588 0.089069 0.12971
2712 0.35439 -0.23239 -0.23172 -0.013832 -0.11892 -0.095683 0.092544 0.014619
2713 0.33763 -0.23508 -0.23379 -0.033406 -0.13456 -0.033436 0.10396 0.08282
2714 0.33018 -0.26462 -0.21432 -0.019298 -0.13247 -0.013628 0.12859 0.083944
2715 0.26332 -0.27216 -0.24478 -0.044249 -0.1432 -0.029141 0.13177 0.064715
2716 0.25471 -0.28701 -0.25105 -0.038666 -0.14206 -0.0048518 0.14576 0.098975
2717 0.25678 -0.20648 -0.2303 0.014002 -0.11846 0.027148 0.15973 0.061488
2718 0.25582 -0.25666 -0.22584 0.052875 -0.1282 0.038407 0.16237 0.098819
2719 0.30353 -0.26296 -0.26512 0.095095 -0.1494 0.010547 0.064126 0.039768
2720 0.22658 -0.27783 -0.23392 0.074804 -0.14492 -0.01025 0.081561 0.00072587
2721 0.22703 -0.23304 -0.22165 0.084863 -0.16016 0.019222 0.053445 0.040672
2722 0.15701 -0.21473 -0.25111 0.075333 -0.15268 0.034389 0.06203 0.043076
2723 0.16049 -0.21154 -0.23023 0.045353 -0.15533 0.054901 0.042835 0.031045
2724 0.16003 -0.23046 -0.21067 0.031725 -0.13998 0.073264 0.050028 0.026657
2725 0.13991 -0.25616 -0.25146 -0.020531 -0.14213 0.040152 0.013353 0.0096956
2726 0.11923 -0.26707 -0.25081 -0.01297 -0.12887 0.066352 0.010924 0.0087722
2727 0.12587 -0.2432 -0.23028 0.02554 -0.11492 0.05776 0.03577 0.0030511
2728 0.11393 -0.26066 -0.26618 0.0033981 -0.14932 0.065582 0.12421 0.017223
2729 0.13281 -0.2493 -0.24816 0.0061916 -0.15941 0.055259 0.075712 0.0070998
2730 0.084979 -0.24317 -0.26382 -0.026059 -0.15725 0.092387 0.12421 -0.0017707
2731 0.097758 -0.27525 -0.24202 -0.00059367 -0.15287 0.083772 0.1414 0.02406
2732 0.09421 -0.25379 -0.26243 -0.03609 -0.17319 0.10288 0.12739 0.020228
2733 0.10948 -0.25966 -0.21844 -0.0046073 -0.15573 0.10101 0.12117 0.012697
2734 0.11828 -0.2491 -0.20793 -0.022211 -0.17892 0.063678 0.10115 0.064852
2735 0.045788 -0.24791 -0.23995 -0.010651 -0.15793 0.09193 0.0067042 -0.015727
2736 0.037057 -0.15538 -0.26704 -0.019668 -0.19363 0.054816 0.0052433 -0.033135
2737 0.053456 -0.016881 -0.25343 -0.035324 -0.19938 0.08627 0.06012 0.019851
2738 0.04521 0.12102 -0.24077 -0.020641 -0.17037 0.10583 0.0027234 -0.0096528
2739 -0.0035478 0.02396 -0.25752 -0.039206 -0.18781 0.085357 0.0044699 -0.012487
2740 -0.004119 0.10337 -0.23463 -0.038278 -0.17215 0.10294 0.026975 -0.013582
2741 -0.012542 -0.026792 -0.27863 -0.036631 -0.18992 0.06816 0.0063994 -0.080462
2742 0.0096301 -0.069303 -0.20669 -0.030971 -0.19358 0.091902 0.095807 0.020082
2743 0.014835 -0.13742 -0.22146 -0.010133 -0.1946 0.1049 0.077827 0.051447
2744 -0.02756 -0.17669 -0.27805 -0.009399 -0.20677 0.08606 -0.025992 -0.077597
2745 -0.033214 -0.20024 -0.23492 -0.027942 -0.18652 0.093116 -0.0058384 0.0086857
2746 -0.014343 -0.15685 -0.17614 -0.011458 -0.15099 0.14769 0.077633 -0.058671
2747 -0.04659 -0.20867 -0.2098 -0.036728 -0.20791 0.04659 -0.0018746 -0.066648
2748 -0.039308 -0.1782 -0.1191 -0.040914 -0.17959 0.10626 0.010062 -0.078987
2749 -0.043209 -0.14675 -0.14038 -0.020073 -0.17646 0.094817 0.020957 -0.032581
2750 -0.042963 -0.1454 -0.10254 -0.035421 -0.1821 0.03713 0.049997 -0.017162
2751 -0.048178 -0.13798 -0.090507 -0.0077015 -0.17205 0.076658 -0.015866 0.016199
2752 -0.079727 -0.16287 -0.088973 -0.035672 -0.16203 0.037657 0.021569 -0.076269
2753 -0.066846 -0.18954 -0.14622 -0.014505 -0.13319 0.021803 0.0029726 -0.040863
2754 -0.086531 -0.19064 -0.19162 -0.052654 -0.1558 0.027123 -0.0091711 -0.02885
2755 -0.1204 -0.2514 -0.23955 -0.0036354 -0.21485 -0.02154 -0.070729 -0.092429
2756 -0.079088 -0.19204 -0.20075 0.060569 -0.19025 -0.0008012 0.013192 0.003247
2757 -0.072433 -0.17249 -0.17387 0.075919 -0.18962 0.031563 -0.0035983 -0.0066748
2758 -0.10824 -0.15847 -0.23197 0.078582 -0.22374 0.00020848 -0.043808 -0.095589
2759 -0.10304 -0.21816 -0.21201 0.095895 -0.20376 0.011267 -0.003984 -0.034796
2760 -0.084035 -0.011401 -0.21434 0.12132 -0.19683 0.0089701 -0.041608 -0.082536
2761 -0.10262 0.11324 -0.17065 0.14073 -0.18441 0.027954 -0.025184 -0.023837
2762 -0.15551 0.063475 -0.14833 0.10834 -0.21862 0.044681 -0.070817 -0.096894
2763 -0.15524 0.20349 -0.049214 0.091195 -0.21 0.076209 -0.062291 -0.026766
2764 -0.14121 0.20019 0.079115 0.029413 -0.22832 0.077094 -0.034041 -0.07414
2765 -0.14714 0.098028 0.11491 0.04491 -0.23012 0.051544 -0.065174 -0.14815
2766 -0.094084 0.089012 0.20543 0.040266 -0.18017 0.078545 0.027954 -0.044321
2767 -0.13188 -0.073344 0.1484 0.017053 -0.21679 -0.0066952 -0.036922 -0.038134
2768 -0.14483 -0.093781 0.18446 -0.010627 -0.22245 -0.0082085 -0.045067 -0.052415
2769 -0.12033 -0.072238 0.18146 -0.0020591 -0.19654 0.0029838 -0.030345 -0.043061
2770 -0.13412 -0.10732 0.1266 0.01014 -0.22158 0.0011624 -0.0072517 -0.076438
2771 -0.14498 -0.10391 0.052719 0.012206 -0.222 0.012096 -0.033018 -0.040901
2772 -0.18583 -0.12603 -0.047372 -0.014927 -0.23204 -0.009576 -0.072164 -0.095867
2773 -0.16463 -0.08193 -0.025944 0.036229 -0.20458 0.0052976 -0.007537 -0.033832
2774 -0.15559 -0.13887 -0.10214 0.0083646 -0.22864 -0.019593 -0.013751 -0.092283
2775 -0.19864 -0.091393 -0.11801 -0.010831 -0.2355 -0.033261 -0.086617 -0.1015
2776 -0.21389 0.10781 -0.13398 -0.011636 -0.2704 -0.046938 -0.065377 -0.1305
2777 -0.2366 0.17207 -0.13459 0.0053966 -0.23369 -0.051841 -0.10273 -0.1475
2778 -0.15198 0.25122 -0.065294 0.11011 -0.15339 -0.030613 -0.02643 -0.023657
2779 -0.16838 0.34662 -0.036841 0.14428 0.017248 -0.0090061 0.028838 -0.014755
2780 -0.16213 0.36696 0.012812 0.13898 0.037958 -0.01308 -0.0036429 -0.023783
2781 -0.17399 0.30815 0.1149 0.1056 0.024226 -0.027963 -0.11108 -0.12803
2782 -0.18933 0.25168 0.20341 0.1441 0.06568 -0.03694 -0.038029 -0.054569
2783 -0.19932 0.24099 0.22365 0.14656 -0.010018 -0.044253 -0.059153 -0.13949
2784 -0.19715 0.36351 0.31673 0.11291 0.024886 -0.024902 -0.029969 -0.13191
2785 -0.18953 0.35069 0.28084 0.12187 0.0031145 -0.025255 -0.048014 -0.12855
2786 -0.18078 0.35775 0.28534 0.090007 0.044264 -0.045379 -0.023985 -0.049907
2787 -0.19147 0.29391 0.25479 0.069189 0.17254 -0.022439 -0.051323 -0.086482
2788 -0.2344 0.19243 0.22679 0.036776 0.13954 -0.085461 -0.073675 -0.091405
2789 -0.20231 0.1108 0.35092 0.042535 0.049272 -0.038581 -0.076659 -0.095356
2790 -0.19302 0.086803 0.44675 0.068084 -0.0090953 -0.044474 -0.046311 -0.068347
2791 -0.18773 0.062171 0.36678 0.030878 -0.034904 -0.035137 -0.076528 -0.10294
2792 -0.1992 0.072211 0.35338 0.09548 -0.077633 -0.064194 -0.087337 -0.10021
2793 -0.23022 0.080167 0.4039 0.074998 -0.11628 -0.086415 -0.048009 -0.096621
2794 -0.22775 0.09185 0.4062 0.11037 -0.10757 -0.075881 -0.057637 -0.14893
2795 -0.20026 0.29543 0.39326 0.16059 -0.10778 -0.039785 -0.067461 -0.11298
2796 -0.25709 0.37925 0.43215 0.14882 -0.11423 -0.053827 -0.076642 -0.067546
2797 -0.18917 0.38617 0.51809 0.17083 -0.075846 -0.040258 -0.036763 -0.056939
2798 -0.19773 0.37355 0.5317 0.17519 -0.098524 -0.03205 -0.094927 -0.089573
2799 -0.22885 0.4305 0.43224 0.15165 -0.092147 -0.082293 -0.092672 -0.077465
2800 -0.27454 0.28341 0.33802 0.10759 -0.14239 -0.10905 -0.1223 -0.17522
2801 -0.23204 0.31174 0.44866 0.1129 0.042956 -0.079459 -0.067925 -0.10601
2802 -0.25248 0.35767 0.45434 0.1299 0.1567 -0.087763 -0.099968 -0.11851
2803 -0.25611 0.46622 0.44384 0.10306 0.18231 -0.059747 -0.073027 -0.14701
2804 -0.2433 0.47773 0.52193 0.088393 0.1434 -0.074746 -0.044593 -0.082934
2805 -0.26624 0.24376 0.51031 0.10743 0.13794 -0.096923 -0.1206 -0.1368
2806 -0.26166 0.18259 0.46891 0.066232 0.075296 -0.10501 -0.099445 -0.14755
2807 -0.25674 0.13812 0.47858 0.10229 0.073142 -0.11789 -0.074494 -0.1646
2808 -0.23626 0.12259 0.51166 0.072551 0.17754 -0.082468 -0.088219 -0.097912
2809 -0.23442 0.1317 0.47469 0.1044 0.21033 -0.098708 -0.10207 -0.098728
2810 -0.22575 0.1259 0.48898 0.087725 0.20818 -0.10833 -0.11773 -0.063527
2811 -0.27029 0.071263 0.46941 0.091545 0.1533 -0.11389 -0.11672 -0.16076
2812 -0.21674 0.16449 0.53327 0.15273 0.097409 -0.079162 -0.091191 -0.095091
2813 -0.22256 0.40956 0.58605 0.17348 0.053043 -0.064096 -0.066868 -0.088466
2814 -0.28925 0.38342 0.49046 0.14597 -0.014394 -0.097292 -0.12077 -0.11975
2815 -0.24629 0.45638 0.47406 0.17173 -0.023571 -0.083586 -0.069794 -0.11873
2816 -0.25964 0.41369 0.36725 0.17234 -0.036331 -0.090896 -0.098794 -0.070366
2817 -0.2684 0.34732 0.29111 0.18489 -0.018925 -0.10004 -0.069159 -0.14085
2818 -0.25483 0.41574 0.31566 0.12142 -0.026608 -0.085948 -0.085163 -0.1106
2819 -0.27573 0.35166 0.3054 0.079532 -0.02407 -0.10633 -0.060968 -0.095826
2820 -0.2406 0.28517 0.28812 0.091592 0.091151 -0.091117 -0.075648 -0.076116
2821 -0.26492 0.20478 0.30746 0.063765 0.21847 -0.080726 -0.066197 -0.073274
2822 -0.25179 0.20648 0.53748 0.10062 0.23255 -0.072119 -0.039962 -0.078611
2823 -0.27024 0.1898 0.52386 0.078743 0.25991 -0.075011 -0.073056 -0.097593
2824 -0.27705 0.19617 0.52392 0.068393 0.25461 -0.079756 -0.06203 -0.10733
2825 -0.2679 0.15902 0.47917 0.088022 0.2346 -0.090717 -0.023855 -0.053814
2826 -0.2443 0.17024 0.3809 0.068562 0.28122 -0.07614 0.066296 -0.092685
2827 -0.29758 0.065566 0.23936 0.023768 0.19809 -0.12731 -0.015654 -0.13475
2828 -0.25344 0.13829 0.27987 0.088673 0.29824 -0.078451 0.06027 -0.044077
2829 -0.2901 0.096742 0.20847 0.035589 0.23077 -0.10212 -0.024259 -0.1171
2830 -0.2687 0.11647 0.25448 0.043585 0.23759 -0.061158 -0.0019992 -0.044049
2831 -0.23021 0.085311 0.21625 0.064901 0.1523 -0.043497 -0.026457 -0.086138
2832 -0.29914 0.040123 0.18335 0.044272 0.060214 -0.063267 -0.092877 -0.17376
2833 -0.27176 0.11288 0.20836 0.05221 0.09089 -0.023339 -0.036754 -0.097532
2834 -0.27037 0.073242 0.21511 0.054077 0.088976 0.0044404 -0.020883 -0.062367
2835 -0.29478 0.043936 0.20703 0.058592 0.20012 -0.034667 -0.10193 -0.1272
2836 -0.29817 0.059597 0.21229 0.061049 0.33834 -0.014778 -0.081527 -0.095714
2837 -0.28799 0.080668 0.20711 0.019 0.33711 0.012657 -0.028969 -0.097545
2838 -0.26574 0.077123 0.14748 0.024143 0.31459 0.0042292 -0.0045618 -0.13895
2839 -0.27395 0.076523 0.14086 0.010078 0.22237 -0.038767 -0.026192 -0.13641
2840 -0.26965 0.050634 0.16281 0.028536 0.15126 -0.067216 -0.083271 -0.11763
2841 -0.29965 0.0075659 0.13537 -0.011095 0.09045 -0.068793 -0.0010188 -0.12021
2842 -0.30007 -0.011946 0.11837 -0.0025115 0.073405 -0.081928 -0.0086814 -0.111
2843 -0.27893 -0.0077898 0.13335 0.021515 0.064582 -0.090419 0.045806 -0.12829
2844 -0.28453 -0.0067249 0.093446 0.020743 0.065562 -0.11614 0.049515 -0.13616
2845 -0.31058 -0.024367 0.082846 0.00090919 0.068809 -0.098479 0.03367 -0.14585
2846 -0.30829 -0.018981 0.041921 -0.016341 0.060081 -0.12572 -0.020541 -0.18306
2847 -0.28541 0.044924 0.099293 0.018689 0.045014 -0.057309 0.032283 -0.11567
2848 -0.28018 -0.059199 0.074017 0.0086086 0.074244 -0.031852 0.0025189 -0.068813
2849 -0.27655 -0.0015148 0.077392 -0.0016728 0.070562 -0.0004081 0.060549 -0.15143
2850 -0.28508 -0.0084624 0.055708 0.0023665 0.054288 0.0024248 -0.029789 -0.1512
2851 -0.28338 -0.00095045 0.086071 0.017918 0.085299 0.033164 0.012993 -0.099413
2852 -0.29625 -0.088933 0.028001 -0.0013236 0.0068988 -0.019809 -0.088799 -0.11122
2853 -0.24798 -0.016475 0.076128 0.020871 0.050044 0.051186 -0.028232 -0.043864
2854 -0.28516 -0.032702 0.026347 -0.0044716 0.030403 -0.00062616 -0.025274 -0.14727
2855 -0.28402 -0.086517 0.023384 -0.033217 0.0095658 0.0029317 -0.06796 -0.10436
2856 -0.29072 -0.049129 0.052086 -0.011188 0.024915 0.020237 -0.024798 -0.11768
2857 -0.29327 -0.071269 0.01406 0.005825 -0.0079587 0.022595 -0.060915 -0.13267
2858 -0.26248 -0.068086 0.014999 -0.013831 0.024411 0.033567 -0.030597 -0.090543
2859 -0.24174 -0.0074307 0.045318 -0.01526 0.052528 0.079602 0.074613 -0.030159
2860 -0.31949 -0.054769 0.0070125 -0.023788 -0.0032752 0.03391 0.061864 -0.12888
2861 -0.27886 -0.032039 -0.018326 -0.026376 -0.00083149 0.025051 0.024045 -0.13364
2862 -0.26859 -0.12671 -0.042072 -0.022857 -0.049396 0.01193 0.047753 -0.16016
2863 -0.24208 -0.061631 0.0030537 -0.013987 0.032933 0.061086 0.069549 -0.11494
2864 -0.17758 -0.10397 -0.040587 -0.041609 -0.0021367 0.033099 0.064926 -0.1137
2865 -0.11617 -0.079888 -0.02012 -0.0055602 -0.012644 0.056782 0.030226 -0.14416
2866 -0.071049 -0.075481 -0.069054 -0.053994 -0.016699 0.054673 0.0026459 -0.13606
2867 -0.041407 -0.10588 -0.021372 -0.054649 -0.046325 0.035895 -0.049705 -0.10548
2868 0.032087 -0.075338 -0.031933 -0.026645 -0.057676 0.026503 -0.049425 -0.12537
2869 0.051711 -0.072607 -0.0048354 -0.039936 -0.0081256 0.043605 -0.012594 -0.067657
2870 0.032621 -0.16457 -0.064056 -0.03984 -0.05611 0.048958 -0.02242 -0.1076
2871 0.053608 -0.16137 -0.075199 -0.012169 -0.059991 0.045611 -0.0266 -0.18905
2872 0.048752 -0.070065 -0.021535 -0.022566 0.042129 0.082125 0.030252 -0.092774
2873 0.026809 -0.10273 -0.035815 -0.072986 0.069154 0.0741 0.014216 -0.075568
2874 -0.020629 -0.12617 -0.064121 -0.05229 0.093518 0.049605 -0.054579 -0.1458
2875 -0.063097 -0.12004 -0.06666 -0.058047 0.14323 0.052484 -0.056267 -0.13386
2876 -0.038639 -0.11269 -0.068335 -0.0458 0.091233 0.068909 -0.030621 -0.10412
2877 -0.0033764 -0.11033 -0.08925 -0.039725 0.044891 0.064203 0.026612 -0.056645
2878 0.13168 -0.13563 -0.077502 -0.028763 -0.013765 0.044337 0.05962 -0.10604
2879 0.16246 -0.14938 -0.10146 -0.066345 -0.041086 0.04191 0.072387 -0.11291
2880 0.24355 -0.10065 -0.073816 -0.03793 -0.016622 0.066466 0.11421 -0.12889
2881 0.21221 -0.13705 -0.10526 -0.023487 -0.032089 0.042093 0.054381 -0.1267
2882 0.26795 -0.098773 -0.053483 -0.038578 -0.017728 0.05348 0.147 -0.055492
2883 0.17246 -0.15284 -0.12768 -0.060325 -0.032961 0.051861 0.046891 -0.12234
2884 0.21748 -0.19976 -0.14244 -0.060741 -0.062214 0.0003742 0.013675 -0.19104
2885 0.34448 -0.039815 -0.030003 -0.018292 0.0072521 0.097858 0.099223 -0.038932
2886 0.27766 -0.11307 -0.077358 -0.039612 -0.023625 0.11514 0.037237 -0.068703
2887 0.32857 -0.14024 -0.095418 -0.059901 -0.042791 0.11407 0.052252 -0.074788
2888 0.28628 -0.1166 -0.10888 -0.073878 -0.076263 0.041073 0.033601 -0.12324
2889 0.30181 -0.1247 -0.065616 -0.034333 -0.037936 0.075653 0.053023 -0.027236
2890 0.29212 -0.15162 -0.12057 -0.056417 -0.088634 0.035322 0.0073674 -0.087516
2891 0.32334 -0.090517 -0.10565 -0.045702 -0.05518 0.071977 -0.0035233 -0.061798
2892 0.30537 -0.15146 -0.12471 -0.071243 -0.096461 0.025904 -0.074646 -0.12095
2893 0.29833 -0.17375 -0.1435 -0.048277 -0.090448 0.014336 -0.012448 -0.10474
2894 0.32239 -0.13271 -0.13453 -0.035887 -0.078612 0.046941 0.015409 -0.16968
2895 0.36679 -0.097242 -0.11485 -0.060893 -0.075196 0.047039 0.06342 -0.068422
2896 0.30181 -0.16328 -0.15138 -0.062628 -0.10155 0.0016857 0.070468 -0.13064
2897 0.33381 -0.22662 -0.1764 -0.06591 -0.11347 0.0035091 0.10567 -0.12296
2898 0.39109 -0.18733 -0.17226 -0.058051 -0.13061 -0.026035 0.070666 -0.14927
2899 0.38171 -0.1206 -0.15578 -0.036521 -0.071824 -0.016638 0.14116 -0.096552
2900 0.427 -0.17325 -0.14511 -0.048812 -0.074873 0.013389 0.17997 -0.08368
2901 0.3649 -0.20596 -0.14837 -0.037979 -0.062694 0.0055382 0.18023 -0.11277
2902 0.34409 -0.21811 -0.18286 -0.039163 -0.093653 -0.021993 0.17349 -0.15333
2903 0.35711 -0.16722 -0.17637 -0.068328 -0.089304 0.001557 0.17998 -0.12965
2904 0.38703 -0.20534 -0.17258 -0.068678 -0.11356 -0.011442 0.13215 -0.045756
2905 0.38724 -0.17323 -0.15638 -0.067003 -0.12175 -0.019853 0.05802 -0.12245
2906 0.41575 -0.21953 -0.18826 -0.046419 -0.14985 -0.013707 0.01964 -0.13479
2907 0.38858 -0.26572 -0.21951 -0.076025 -0.15759 -0.060893 -0.032417 -0.10568
2908 0.39868 -0.24866 -0.17265 -0.061598 -0.12552 -0.013075 0.018746 -0.16357
2909 0.4332 -0.21843 -0.16289 -0.056365 -0.14258 -0.02464 0.031005 -0.14213
2910 0.35 -0.26723 -0.21115 -0.078804 -0.16347 -0.067191 -0.038713 -0.12528
2911 0.38309 -0.17959 -0.16085 -0.075059 -0.11941 -0.032164 0.059968 -0.095834
2912 0.34597 -0.21505 -0.18501 -0.041049 -0.13808 -0.034804 -0.018914 -0.060183
2913 0.44112 -0.13928 -0.13019 -0.043886 -0.10614 -0.00062751 0.11269 0.050077
2914 0.34836 -0.20735 -0.22241 -0.069762 -0.1596 -0.065071 0.026496 -0.012892
2915 0.37744 -0.22655 -0.19421 -0.068329 -0.16228 -0.057183 0.090829 0.028525
2916 0.37926 -0.24453 -0.16956 -0.076085 -0.14228 -0.034397 0.10393 0.0088739
2917 0.3599 -0.26287 -0.20531 -0.083924 -0.1555 -0.052291 0.12636 0.025505
2918 0.40279 -0.217 -0.18952 -0.060121 -0.12479 -0.057707 0.197 0.048151
2919 0.4027 -0.24297 -0.1973 -0.064186 -0.12903 -0.048413 0.20829 0.0048967
2920 0.41551 -0.1918 -0.16659 -0.058235 -0.11278 -0.039106 0.19673 0.00040826
2921 0.37387 -0.26208 -0.1871 -0.055571 -0.14129 -0.055263 0.19836 -0.019455
2922 0.37011 -0.2268 -0.18195 -0.065136 -0.14939 -0.04666 0.18471 -0.078686
2923 0.2972 -0.22811 -0.20885 -0.074763 -0.13481 -0.048956 0.1451 -0.082737
2924 0.24987 -0.23454 -0.1743 -0.059397 -0.16152 -0.046969 0.05758 -0.066479
2925 0.18001 -0.26083 -0.19836 -0.044386 -0.1532 -0.055277 0.10815 -0.057669
2926 0.19498 -0.25961 -0.19356 -0.049628 -0.15022 -0.020716 0.074385 -0.035222
2927 0.14137 -0.28178 -0.21715 -0.073755 -0.17896 -0.031325 0.027603 -0.095636
2928 0.10706 -0.27659 -0.20744 -0.089988 -0.18803 -0.088687 0.053122 -0.023101
2929 0.13011 -0.28861 -0.2447 -0.080692 -0.19551 -0.064704 0.023938 0.038643
2930 0.14791 -0.24169 -0.21376 -0.076459 -0.16171 -0.046932 0.049105 0.10282
2931 0.19327 -0.23285 -0.1689 -0.066099 -0.13478 -0.036088 0.061076 0.18845
2932 0.33263 -0.20696 -0.19758 -0.088521 -0.18587 -0.071797 0.092268 0.14211
2933 0.31928 -0.25046 -0.20728 -0.088229 -0.1628 -0.079087 0.06258 0.12036
2934 0.32151 -0.28052 -0.18837 -0.081698 -0.18775 -0.063819 0.085302 0.15763
2935 0.24536 -0.26796 -0.20886 -0.087578 -0.17659 -0.0476 0.11506 0.1369
2936 0.19305 -0.29578 -0.20714 -0.067505 -0.19462 -0.10345 0.095225 0.13822
2937 0.15278 -0.26059 -0.19928 -0.097747 -0.16437 -0.081493 0.14795 0.093843
2938 0.11984 -0.23353 -0.19244 -0.09539 -0.17456 -0.063331 0.21173 0.079184
2939 0.13073 -0.26837 -0.18788 -0.070433 -0.12506 -0.056735 0.25628 0.10208
2940 0.083331 -0.27741 -0.21268 -0.097946 -0.1723 -0.032441 0.22619 0.036988
2941 0.098414 -0.23666 -0.19006 -0.060446 -0.13004 0.028858 0.28853 0.10709
2942 0.098168 -0.28914 -0.26651 -0.078951 -0.18989 0.028465 0.17033 0.028932
2943 0.088095 -0.26358 -0.24125 -0.090924 -0.17416 0.024286 0.12061 0.13893
2944 0.045122 -0.30029 -0.24458 -0.10034 -0.19791 0.01281 0.055839 0.15793
2945 0.072341 -0.31324 -0.23899 -0.063297 -0.19371 0.0040345 0.056704 0.19785
2946 0.085745 -0.26278 -0.22197 -0.084673 -0.17285 0.039121 0.045965 0.17107
2947 0.045987 -0.26166 -0.20345 -0.10364 -0.15134 0.078646 0.12917 0.23393
2948 0.053937 -0.2666 -0.23227 -0.0788 -0.18627 0.061961 0.089984 0.18467
2949 -0.0017122 -0.25427 -0.26138 -0.085143 -0.20609 0.057222 0.057469 0.10355
2950 0.018566 -0.3088 -0.25253 -0.099263 -0.20618 0.03014 0.059938 0.15407
2951 -0.010272 -0.27372 -0.27883 -0.075975 -0.19359 0.037779 0.13816 0.15247
2952 0.034138 -0.25108 -0.25719 -0.089459 -0.17622 0.03271 0.14561 0.19059
2953 0.011575 -0.26949 -0.24421 -0.083459 -0.17971 0.062604 0.12118 0.21199
2954 -0.04078 -0.3315 -0.26093 -0.13661 -0.22081 0.03982 0.064583 0.19782
2955 -0.01547 -0.31249 -0.23853 -0.072947 -0.19609 0.06688 0.1678 0.24567
2956 -0.063573 -0.24429 -0.23597 -0.077548 -0.15592 0.0818 0.18914 0.2032
2957 -0.020566 -0.26699 -0.2409 -0.076946 -0.16826 0.075869 0.13144 0.17527
2958 -0.049774 -0.29574 -0.26107 -0.095849 -0.18848 0.061238 0.10093 0.19631
2959 -0.032158 -0.25489 -0.25583 -0.083924 0.015094 0.066266 0.13922 0.21586
2960 -0.044725 -0.33326 -0.29939 -0.12491 0.015104 0.046583 0.0049266 0.16437
2961 -0.05883 -0.27383 -0.24634 -0.087992 0.092863 0.10653 0.085686 0.13168
2962 -0.058469 -0.23917 -0.22308 -0.070904 0.07354 0.099433 0.084489 0.16638
2963 -0.049638 -0.29637 -0.23327 -0.081631 0.019902 0.090044 0.049391 0.18049
2964 -0.065651 -0.30544 -0.26668 -0.10895 -0.051073 0.04328 -0.00062436 0.1549
2965 -0.063174 -0.30228 -0.27211 -0.11268 -0.080465 0.053922 0.010519 0.16006
2966 -0.1186 -0.30907 -0.26698 -0.095654 -0.13694 0.042388 0.021738 0.20675
2967 -0.066233 -0.23531 -0.25914 -0.090059 -0.094254 0.10564 0.17259 0.3546
2968 -0.080588 -0.25555 -0.23224 -0.090234 -0.092501 0.11648 0.1454 0.26976
2969 -0.11365 -0.29594 -0.28062 -0.091677 -0.1217 0.098462 0.12767 0.22974
2970 -0.10492 -0.25767 -0.25333 -0.071022 -0.12935 0.099196 0.13526 0.24285
2971 -0.092354 -0.11241 -0.21962 -0.095671 -0.097104 0.11015 0.13915 0.24758
2972 -0.10493 -0.053677 -0.26058 -0.098286 -0.12879 0.064327 0.081992 0.27327
2973 -0.088744 0.04809 -0.22381 -0.068119 -0.11626 0.11532 0.084107 0.19879
2974 -0.094979 0.052199 -0.2401 -0.068109 -0.094256 0.10795 0.11709 0.2457
2975 -0.098226 0.032773 -0.22997 -0.055341 -0.13416 0.10255 0.072317 0.20468
2976 -0.1117 0.028909 -0.24614 -0.053566 -0.13048 0.074673 0.036233 0.054896
2977 -0.14281 -0.10032 -0.26628 -0.092534 -0.13823 0.094699 0.034088 0.072297
2978 -0.12995 -0.20995 -0.24673 -0.072714 -0.13729 0.10029 0.028376 0.058697
2979 -0.15835 -0.22314 -0.26524 -0.087555 -0.16306 0.074897 0.02591 0.030603
2980 -0.094388 -0.14866 -0.18799 -0.056476 -0.086313 0.082112 0.13009 0.166
2981 -0.17331 -0.16439 -0.24897 -0.071241 -0.011428 0.063838 0.030835 0.069001
2982 -0.15333 -0.19153 -0.25101 -0.072692 0.026284 0.053017 0.040852 0.041448
2983 -0.14093 -0.20138 -0.2563 -0.07859 0.093938 0.044216 0.084445 0.10862
2984 -0.14394 -0.23644 -0.25198 -0.081509 0.14149 0.027967 0.088067 0.16452
2985 -0.15319 -0.2378 -0.25087 -0.083911 0.085342 0.00373 0.11164 0.16374
2986 -0.19381 -0.24172 -0.28467 -0.084272 0.039667 0.027322 0.11003 0.17981
2987 -0.13713 -0.16682 -0.23266 -0.051282 0.0094303 0.071148 0.10209 0.18186
2988 -0.14453 -0.16154 -0.22968 -0.068196 -0.053905 0.086132 0.059526 0.2482
2989 -0.16425 -0.19623 -0.24959 -0.07976 -0.077974 0.1148 0.050236 0.1441
2990 -0.17774 -0.23996 -0.28349 -0.084407 -0.12594 0.065343 -0.020027 0.11425
2991 -0.17353 -0.23 -0.24091 -0.088581 -0.10844 0.10434 -0.0026906 0.13032
2992 -0.18768 -0.16636 -0.25987 -0.088541 -0.099366 0.068894 -0.063936 0.108
2993 -0.21643 -0.01557 -0.22079 -0.072151 -0.11639 0.048678 -0.033673 0.10054
2994 -0.188 0.087401 -0.24412 -0.062112 -0.086906 0.064721 0.0786 0.06707
2995 -0.18794 0.13333 -0.24098 -0.086402 -0.050385 0.051679 0.016822 0.10454
2996 -0.21707 0.083531 -0.29275 -0.071991 0.05702 -0.0046554 -0.039966 0.052409
2997 -0.20488 0.11436 -0.24543 -0.086237 0.10367 0.027412 0.0191 0.089386
2998 -0.2145 0.1768 -0.25652 -0.088128 0.11847 0.020699 0.012267 0.094146
2999 -0.17832 0.085174 -0.23583 -0.07445 0.10092 0.026232 0.03685 0.12325
3000 -0.19417 -0.011133 -0.23297 -0.069712 0.17055 0.039261 0.077271 0.037721
3001 -0.21564 -0.097172 -0.23996 -0.08328 0.070637 0.0088974 0.019512 0.064036
3002 -0.20106 -0.092994 -0.231 -0.08013 0.049412 0.015521 0.034293 0.059302
3003 -0.21535 -0.1336 -0.25769 -0.08908 -0.016134 -0.012431 0.015767 0.0015747
3004 -0.23275 -0.11251 -0.23443 -0.096727 -0.053843 0.013437 -0.043577 -0.014356
3005 -0.19691 -0.099824 -0.28819 -0.076558 -0.070042 0.0060574 -0.019697 0.0040401
3006 -0.24709 -0.05275 -0.27282 -0.090986 -0.073903 -0.014485 -0.037019 0.023621
3007 -0.22 0.15353 -0.24021 -0.08212 -0.080817 -0.0055697 -0.062944 -0.055476
3008 -0.21975 0.27933 -0.23324 -0.079606 -0.063289 0.0031757 -0.040014 0.022117
3009 -0.23283 0.21218 -0.24901 -0.098691 -0.088396 0.011933 0.0096113 -0.040259
3010 -0.23268 0.17624 -0.25167 -0.078255 -0.054194 -0.027021 -0.026922 -0.038354
3011 -0.25771 0.18608 -0.2806 -0.10181 0.091409 -0.017648 -0.040651 -0.037825
3012 -0.28096 0.26954 -0.29033 -0.067541 0.13206 -0.018381 -0.036428 -0.035451
3013 -0.25892 0.18914 -0.26689 -0.09444 0.13968 -0.041318 -0.040455 -0.040609
3014 -0.25042 0.26933 -0.25641 -0.11677 0.15425 -0.037588 -0.041231 -0.041079
3015 -0.25272 0.2064 -0.21806 -0.081953 0.16205 -0.023178 -0.018421 -0.050824
3016 -0.255 0.056433 -0.13657 -0.067944 0.13719 -0.034101 -0.091025 -0.01497
3017 -0.26516 0.034846 -0.13081 -0.0694 0.1312 -0.026617 -0.050772 -0.031377
3018 -0.23917 0.017708 -0.098916 -0.095154 0.20172 -0.029434 -0.012908 -0.057456
3019 -0.25817 -0.0022812 -0.075628 -0.09139 0.21943 -0.04736 -0.04956 -0.047131
3020 -0.25028 0.015593 -0.067592 -0.075135 0.20369 -0.041395 -0.015655 -0.023685
3021 -0.23961 0.046029 -0.11804 -0.085282 0.066448 -0.065054 -0.030434 -0.033256
3022 -0.23226 0.16032 -0.15791 -0.06867 0.023328 -0.04926 -0.074651 -0.027621
3023 -0.24398 0.30479 -0.18844 -0.085293 0.039747 -0.023654 -0.02177 0.00572
3024 -0.22483 0.36699 -0.18176 -0.087757 0.2232 -0.048366 -0.027662 -0.01591
3025 -0.28698 0.27538 -0.23932 -0.095145 0.2905 -0.042046 -0.077308 -0.054673
3026 -0.24441 0.31471 -0.21107 -0.070657 0.27383 -0.038632 -0.040335 0.0030509
3027 -0.28177 0.12876 -0.26983 -0.099378 0.11621 -0.097892 -0.11733 -0.16243
3028 -0.26937 0.099695 -0.22776 -0.10883 0.11059 -0.036725 -0.087753 -0.017664
3029 -0.2585 0.1028 -0.18312 -0.080708 0.05992 -0.0332 -0.027992 -0.055355
3030 -0.31024 0.0068585 -0.2661 -0.087398 -0.019367 -0.12317 -0.12051 -0.14079
3031 -0.32976 -0.0083436 -0.11734 -0.10498 -0.011079 -0.098421 -0.070688 -0.12146
3032 -0.28305 0.028388 -0.045621 -0.085993 -0.0069989 -0.085454 -0.13359 -0.037073
3033 -0.29803 0.029046 -0.025263 -0.082478 -0.020907 -0.053525 -0.12017 -0.085133
3034 -0.29664 0.068816 0.022966 -0.10127 -0.014069 -0.089106 -0.055955 -0.050044
3035 -0.28945 0.2915 0.015207 -0.029027 0.0028393 -0.063131 -0.07348 -0.057526
3036 -0.28465 0.30599 0.027999 -0.032394 0.057012 -0.066302 -0.061263 -0.097011
3037 -0.25024 0.30517 0.013542 0.0042684 0.21402 -0.068212 -0.06574 -0.068402
3038 -0.29956 0.37692 0.006817 -0.0041117 0.24067 -0.075275 -0.062992 -0.078698
3039 -0.27416 0.37106 0.06266 0.022442 0.25754 -0.043614 -0.014682 -0.050649
3040 -0.35129 0.28225 -0.0034576 -0.021417 0.15472 -0.14458 -0.11842 -0.15834
3041 -0.27675 0.29586 0.049792 -0.0050855 0.16152 -0.077895 -0.046721 -0.12588
3042 -0.30123 0.26967 0.04167 -0.045339 0.099709 -0.10969 -0.10803 -0.086991
3043 -0.29979 0.26001 0.11561 -0.036094 0.073703 -0.033771 -0.070587 -0.068248
3044 -0.2615 0.39017 0.12694 -0.042909 0.0016232 -0.13868 -0.11785 -0.14543
3045 -0.30292 0.39378 0.11077 -0.05383 -0.012707 -0.074807 -0.12448 -0.065311
3046 -0.31716 0.25524 0.070988 -0.050556 -0.039315 -0.10341 -0.10987 -0.084774
3047 -0.29204 0.15754 0.10351 -0.070309 -0.028977 -0.082136 -0.16684 -0.13093
3048 -0.30259 0.16219 0.065617 -0.093258 -0.022469 -0.10355 -0.15279 -0.10676
3049 -0.28478 0.13899 0.099312 -0.073516 -0.040797 -0.091972 -0.15273 -0.12106
3050 -0.27506 0.13561 0.15772 -0.055385 0.013667 -0.01789 -0.072894 -0.091944
3051 -0.28596 0.14365 0.15749 -0.059994 -0.022768 -0.028635 -0.0966 -0.070599
3052 -0.33595 0.017107 0.077769 -0.076061 0.02721 -0.10917 -0.19626 -0.13052
3053 -0.25409 0.14686 0.18897 -0.02185 0.18924 -0.068328 -0.060777 -0.089718
3054 -0.32889 0.086476 0.17542 -0.017162 0.14558 -0.094809 -0.10979 -0.13301
3055 -0.27568 0.1201 0.2121 -0.015145 0.1809 -0.05126 -0.093103 -0.11838
3056 -0.28227 0.18734 0.17994 0.057793 0.16512 -0.071874 -0.086936 -0.13145
3057 -0.30694 0.27935 0.20143 0.013505 0.08971 -0.083634 -0.13772 -0.11918
3058 -0.28779 0.33966 0.21538 0.077865 0.017433 -0.083298 -0.068886 -0.14592
3059 -0.30086 0.3428 0.19755 0.065189 -0.016742 -0.070848 -0.14326 -0.10382
3060 -0.29328 0.28418 0.19494 0.079372 -0.047062 -0.12801 -0.13941 -0.12176
3061 -0.31716 0.3177 0.15462 0.048353 -0.05982 -0.10953 -0.19154 -0.14645
3062 -0.32673 0.21218 0.17358 0.084083 -0.043004 -0.079004 -0.16403 -0.10484
3063 -0.30851 0.1758 0.28337 0.070717 -0.033728 -0.054363 -0.14142 -0.066671
3064 -0.3357 0.090675 0.26213 0.018822 -0.045103 -0.097692 -0.17635 -0.15322
3065 -0.31833 0.11043 0.22321 0.037523 -0.056259 -0.083617 -0.15388 -0.16667
3066 -0.28638 0.12704 0.28226 0.025394 -0.020313 -0.04885 -0.12089 -0.068223
3067 -0.30679 0.090194 0.2319 0.013414 -0.065396 -0.0808 -0.15265 -0.13841
3068 -0.32281 0.068249 0.21753 0.059603 -0.064637 -0.099415 -0.13035 -0.12298
3069 -0.31963 0.056213 0.25857 0.066474 -0.054439 -0.061875 -0.15122 -0.11012
3070 -0.31544 0.0093361 0.2356 0.069914 -0.097045 -0.12391 -0.18904 -0.21135
3071 -0.3004 0.1131 0.30633 0.067977 -0.080199 -0.10483 -0.1211 -0.11997
3072 -0.32061 0.031147 0.27986 0.087355 -0.10341 -0.12155 -0.15911 -0.14023
3073 -0.29232 0.084541 0.27178 0.12584 -0.08685 -0.12547 -0.18931 -0.13534
3074 -0.27958 0.057346 0.21975 0.10237 -0.078019 -0.07792 -0.16702 -0.10574
3075 -0.31405 0.047011 0.19458 0.13617 -0.10527 -0.1343 -0.11769 -0.12171
3076 -0.33824 0.023219 0.14836 0.14788 -0.12164 -0.13932 -0.15541 -0.17458
3077 -0.31931 0.035271 0.17882 0.13686 -0.1114 -0.071828 -0.14285 -0.15325
3078 -0.31057 0.04564 0.13559 0.14421 -0.11335 -0.0463 -0.14554 -0.14714
3079 -0.32354 0.0015938 0.13035 0.12385 -0.10672 -0.078821 -0.17161 -0.11053
3080 -0.29656 0.04684 0.14334 0.15027 -0.10222 -0.02656 -0.15769 -0.15322
3081 -0.30834 -0.013141 0.067009 0.081393 -0.14155 -0.072994 -0.17648 -0.13683
3082 -0.30168 0.019895 0.14463 0.068964 -0.11771 -0.080797 -0.14388 -0.099995
3083 -0.35842 -0.0063756 0.070623 0.067625 -0.14908 -0.0883 -0.22035 -0.1886
3084 -0.30854 0.0035102 0.094348 0.072416 -0.13432 -0.054932 -0.17575 -0.12399
3085 -0.32952 -0.036984 0.050507 0.084659 -0.1687 -0.081608 -0.19602 -0.18379
3086 -0.30163 0.003297 0.091085 0.075897 -0.12962 -0.059347 -0.1794 -0.1376
3087 -0.30949 -0.048435 0.074022 0.063445 -0.16652 -0.052043 -0.19462 -0.18238
3088 -0.31578 -0.016744 0.069847 0.072128 -0.16127 -0.082833 -0.15813 -0.16436
3089 -0.32247 0.00073921 0.043405 0.11653 -0.15011 -0.098278 -0.13122 -0.18027
3090 -0.32289 -0.035667 0.030801 0.11643 -0.15577 -0.10395 -0.17657 -0.1891
3091 -0.30424 -0.016596 0.036188 0.18362 -0.14282 -0.081671 -0.18107 -0.15519
3092 -0.29728 -0.027349 0.030037 0.12997 -0.15505 -0.12457 -0.17768 -0.14745
3093 -0.2783 -0.052696 0.016671 0.15335 -0.17483 -0.10178 -0.16435 -0.20094
3094 -0.23709 -0.0071915 0.083707 0.13796 -0.16227 -0.094987 -0.19621 -0.16676
3095 -0.17921 -0.074899 0.084852 0.13796 -0.18314 -0.042389 -0.15526 -0.15913
3096 -0.088122 -0.04317 0.114 0.14292 -0.16673 -0.070221 -0.18833 -0.097528
3097 -0.020336 -0.051857 0.14436 0.14849 -0.19478 -0.042106 -0.17226 -0.13969
3098 -0.046776 -0.036881 0.16469 0.16889 -0.12856 0.010372 -0.12039 -0.15182
3099 0.043258 -0.037983 0.12298 0.14531 -0.1683 -0.029444 -0.17877 -0.16207
3100 0.033073 -0.0030372 0.13161 0.1327 -0.17794 -0.0081871 -0.099212 -0.14059
3101 0.014786 -0.094613 0.015566 0.10734 -0.21475 -0.067178 -0.19361 -0.16884
3102 0.023372 -0.068852 -0.0085786 0.12227 -0.15585 -0.04165 -0.18244 -0.12426
3103 0.085528 -0.060401 0.035484 0.09531 -0.16901 -0.0049479 -0.14048 -0.17131
3104 0.1298 -0.051358 -0.0071484 0.098159 -0.16913 -0.017363 -0.13361 -0.16421
3105 0.066723 -0.14048 -0.017703 0.099373 -0.19714 -0.079632 -0.16931 -0.14054
3106 0.067478 -0.10695 -0.0025801 0.10858 -0.19383 -0.028507 -0.15032 -0.14782
3107 0.01501 -0.16137 -0.021278 0.13281 -0.20317 -0.090637 -0.19473 -0.16764
3108 0.16936 -0.10945 0.051107 0.16946 -0.22222 -0.087671 -0.17517 -0.12142
3109 0.23343 -0.064142 0.098525 0.17092 -0.17292 -0.079709 -0.20456 -0.18426
3110 0.22601 -0.11434 0.041899 0.16766 -0.21336 -0.08584 -0.18463 -0.17354
3111 0.21832 -0.15086 0.070212 0.17899 -0.21007 -0.10278 -0.16537 -0.11412
3112 0.15809 -0.16126 0.0062761 0.12336 -0.20342 -0.075632 -0.22771 -0.18986
3113 0.1141 -0.12938 0.055409 0.15832 -0.19935 -0.092171 -0.1744 -0.20932
3114 0.13178 -0.1213 0.02255 0.13195 -0.20651 -0.081348 -0.16632 -0.17869
3115 0.10124 -0.15354 -0.046597 0.12315 -0.23742 -0.10661 -0.18911 -0.23033
3116 0.21929 -0.19963 -0.024065 0.096926 -0.24761 -0.10565 -0.19608 -0.25781
3117 0.26291 -0.17133 -0.051042 0.062746 -0.28297 -0.16841 -0.2271 -0.17414
3118 0.27726 -0.18063 0.036189 0.070658 -0.23981 -0.10396 -0.21644 -0.24416
3119 0.26874 -0.16995 0.031537 0.085348 -0.25702 -0.12373 -0.20661 -0.17994
3120 0.30302 -0.11821 0.060792 0.10621 -0.21847 -0.088063 -0.22521 -0.16401
3121 0.23706 -0.16564 -0.0073967 0.10098 -0.23715 -0.09492 -0.21733 -0.16275
3122 0.31614 -0.13751 -0.05389 0.078514 -0.24127 -0.071814 -0.17844 -0.17637
3123 0.2657 -0.12944 -0.047405 0.090639 -0.21438 -0.058411 -0.18914 -0.17131
3124 0.29897 -0.16552 -0.060939 0.11554 -0.24644 -0.035692 -0.21644 -0.16981
3125 0.30191 -0.19182 -0.075304 0.12347 -0.23265 -0.063471 -0.18962 -0.23388
3126 0.34444 -0.12581 -0.03208 0.18034 -0.20923 -0.0085564 -0.15918 -0.15403
3127 0.35039 -0.18566 -0.061647 0.13425 -0.2617 -0.048811 -0.19569 -0.20433
3128 0.33264 -0.18402 -0.060614 0.13423 -0.22629 -0.053857 -0.207 -0.22644
3129 0.40247 -0.1432 -0.049259 0.11457 -0.21758 -0.052023 -0.17236 -0.14163
3130 0.32346 -0.2114 -0.06378 0.1351 -0.20953 -0.061281 -0.20345 -0.17576
3131 0.35796 -0.21385 -0.096878 0.10201 -0.24027 -0.12758 -0.20634 -0.19229
3132 0.36651 -0.20908 -0.083008 0.089888 -0.23118 -0.10902 -0.18117 -0.15586
3133 0.35953 -0.19947 -0.069715 0.077466 -0.25775 -0.13513 -0.20807 -0.19589
3134 0.34358 -0.18198 -0.087032 0.046203 -0.21087 -0.064075 -0.18967 -0.21466
3135 0.28623 -0.23301 -0.15515 0.059798 -0.25565 -0.13059 -0.18297 -0.21843
3136 0.3543 -0.1826 -0.12608 0.039673 -0.24217 -0.1485 -0.23369 -0.14268
3137 0.3943 -0.21088 -0.075214 0.072882 -0.21027 -0.074708 -0.1945 -0.20826
3138 0.37268 -0.20058 -0.097734 0.068829 -0.20824 -0.11047 -0.17669 -0.11889
3139 0.31736 -0.26266 -0.16459 0.00682 -0.24885 -0.12924 -0.24039 -0.23329
3140 0.33029 -0.18844 -0.10714 0.043142 -0.22915 -0.087791 -0.10604 -0.16262
3141 0.34573 -0.2139 -0.13951 0.033398 -0.25089 -0.095884 -0.14598 -0.18432
3142 0.36372 -0.20243 -0.12149 0.04709 -0.22683 -0.071833 -0.15728 -0.18929
3143 0.31741 -0.23031 -0.14768 0.014747 -0.26123 -0.087651 -0.20197 -0.2252
3144 0.34451 -0.29203 -0.14317 0.02545 -0.22193 -0.02426 -0.16128 -0.21386
3145 0.35165 -0.22217 -0.13726 0.00092894 -0.2169 -0.035537 -0.20911 -0.17393
3146 0.28867 -0.20187 -0.16176 -0.0091584 -0.23595 -0.054609 -0.19568 -0.21859
3147 0.34358 -0.25026 -0.14319 0.04031 -0.22962 -0.064273 -0.16993 -0.19262
3148 0.32819 -0.23743 -0.11847 0.028557 -0.20818 -0.02577 -0.19001 -0.13687
3149 0.3173 -0.22213 -0.11223 0.023517 -0.23097 -0.10745 -0.12669 -0.14761
3150 0.29519 -0.23928 -0.14624 0.012773 -0.21081 -0.04082 -0.15173 -0.20046
3151 0.26607 -0.26564 -0.17275 0.0029116 -0.24555 -0.09485 -0.17632 -0.18944
3152 0.21585 -0.27199 -0.17358 0.004734 -0.22462 -0.1138 -0.17438 -0.21319
3153 0.22245 -0.27751 -0.1862 -0.0095655 -0.24434 -0.10875 -0.17472 -0.20399
3154 0.21121 -0.24424 -0.18468 -0.0011394 -0.22773 -0.12832 -0.2543 -0.19725
3155 0.22539 -0.27534 -0.17815 -0.012427 -0.21188 -0.11378 -0.16263 -0.21517
3156 0.18904 -0.22878 -0.16546 -0.021513 -0.19996 -0.10614 -0.17344 -0.23886
3157 0.14328 -0.27038 -0.2033 -0.022752 -0.27023 -0.12773 -0.20995 -0.17685
3158 0.10155 -0.30802 -0.1993 -0.023441 -0.25407 -0.12765 -0.21157 -0.22968
3159 0.040542 -0.30033 -0.196 -0.034541 -0.27053 -0.11421 -0.22768 -0.28635
3160 0.071516 -0.24405 -0.18897 -0.016236 -0.25483 -0.10982 -0.17544 -0.17937
3161 0.089211 -0.27011 -0.17545 -0.04654 -0.23965 -0.1075 -0.20691 -0.18569
3162 0.0094702 -0.29937 -0.22754 -0.040997 -0.25117 -0.1312 -0.21995 -0.2432
3163 0.083841 -0.19275 -0.16158 -0.037592 -0.18675 -0.081055 -0.15385 -0.12514
3164 0.061752 -0.27715 -0.19688 -0.056587 -0.20903 -0.084785 -0.17833 -0.20128
3165 0.046524 -0.27311 -0.20804 -0.04306 -0.22367 -0.07997 -0.092224 -0.27622
3166 0.044668 -0.23193 -0.18947 -0.044732 -0.20491 -0.046524 -0.079229 -0.069022
3167 0.032318 -0.27478 -0.19873 -0.053211 -0.21573 -0.074245 -0.11615 -0.19094
3168 -0.046257 -0.30327 -0.24836 -0.072083 -0.2473 -0.064479 -0.13796 -0.2551
3169 0.00037799 -0.30882 -0.17682 -0.052643 -0.24524 -0.099694 -0.11605 -0.20978
3170 0.0029995 -0.23302 -0.17165 -0.042341 -0.21682 -0.087588 -0.13193 -0.19937
3171 -0.022833 -0.27627 -0.22429 -0.05268 -0.23795 -0.067696 -0.12124 -0.22948
3172 -0.0091661 -0.29224 -0.23661 -0.087463 -0.24591 -0.10519 -0.22118 -0.20466
3173 -0.040344 -0.2878 -0.24213 -0.056043 -0.26442 -0.10238 -0.16868 -0.21292
3174 0.0063091 -0.29164 -0.20174 -0.043869 -0.24227 -0.10058 -0.14975 -0.16306
3175 -0.051245 -0.30225 -0.23073 -0.070933 -0.26348 -0.11051 -0.18001 -0.23269
3176 -0.018007 -0.243 -0.19543 -0.047095 -0.25189 -0.088036 -0.18339 -0.1435
3177 -0.047561 -0.26518 -0.21542 -0.074165 -0.22616 -0.078414 -0.1394 -0.18992
3178 -0.01984 -0.2786 -0.18223 -0.056528 -0.25258 -0.071446 -0.16909 -0.1685
3179 -0.10628 -0.32331 -0.23071 -0.071829 -0.25907 -0.09845 -0.18547 -0.22744
3180 -0.04803 -0.29893 -0.20982 -0.05639 -0.21726 -0.041325 -0.1572 -0.1815
3181 -0.067729 -0.26942 -0.22392 -0.058582 -0.18051 -0.05942 -0.13535 -0.20393
3182 -0.12589 -0.3052 -0.27212 -0.080248 -0.19387 -0.099387 -0.23723 -0.22152
3183 -0.04042 -0.26788 -0.19782 -0.07196 -0.10043 -0.018627 -0.047311 -0.18427
3184 -0.06991 -0.28669 -0.23111 -0.069973 -0.070672 -0.056322 -0.055421 -0.18737
3185 -0.098364 -0.32017 -0.25332 -0.074845 -0.043525 -0.098714 -0.13412 -0.18007
3186 -0.10414 -0.30603 -0.29279 -0.086478 -0.062815 -0.099957 -0.029531 -0.22598
3187 -0.10704 -0.29014 -0.24792 -0.063606 -0.085551 -0.11353 -0.010832 -0.21534
3188 -0.11441 -0.29682 -0.2349 -0.096232 -0.1499 -0.1047 -0.021127 -0.13561
3189 -0.11094 -0.28164 -0.24255 -0.070635 -0.19413 -0.13231 -0.041056 -0.17258
3190 -0.13136 -0.25182 -0.24875 -0.073845 -0.21982 -0.11689 -0.029336 -0.17304
3191 -0.13118 -0.2657 -0.24905 -0.091474 -0.21332 -0.1119 -0.10175 -0.1938
3192 -0.11344 -0.28268 -0.23877 -0.095973 -0.21311 -0.11182 -0.1347 -0.19994
3193 -0.12058 -0.27362 -0.23723 -0.091612 -0.22485 -0.11219 -0.13401 -0.16826
3194 -0.14181 -0.31222 -0.28021 -0.077771 -0.21233 -0.13193 -0.17799 -0.25962
3195 -0.16743 -0.29784 -0.22744 -0.091278 -0.20344 -0.083578 -0.10776 -0.19786
3196 -0.14772 -0.27633 -0.22659 -0.071754 -0.20663 -0.10503 -0.097904 -0.10798
3197 -0.14747 -0.31303 -0.23892 -0.0776 -0.22115 -0.09591 -0.15233 -0.17558
3198 -0.19349 -0.33769 -0.27915 -0.083972 -0.24183 -0.12816 -0.16831 -0.22407
3199 -0.13897 -0.25881 -0.25262 -0.0719 -0.20019 -0.1036 -0.10473 -0.15853
3200 -0.19357 -0.30451 -0.30453 -0.10739 -0.21545 -0.13265 -0.14414 -0.24824
3201 -0.16771 -0.29042 -0.2335 -0.097765 -0.053725 -0.1058 -0.19572 -0.11804
3202 -0.15552 -0.26349 -0.24874 -0.083032 -0.016182 -0.13409 -0.15066 -0.15294
3203 -0.18145 -0.27765 -0.25505 -0.083754 -0.014714 -0.09558 -0.080357 -0.24326
3204 -0.158 -0.31383 -0.25593 -0.087148 0.012671 -0.10486 -0.11697 -0.21825
3205 -0.19829 -0.3408 -0.286 -0.13452 0.0060656 -0.13833 -0.083161 -0.18406
3206 -0.12249 -0.30164 -0.21518 -0.060149 0.013691 -0.11746 -0.012614 -0.18205
3207 -0.2117 -0.31332 -0.25244 -0.10427 -0.023866 -0.1413 -0.003941 -0.13273
3208 -0.17027 -0.32847 -0.2529 -0.09589 -0.016453 -0.1294 0.013752 -0.1575
3209 -0.18234 -0.27205 -0.24308 -0.078495 0.056473 -0.073182 0.042523 -0.14995
3210 -0.18651 -0.27988 -0.25436 -0.10507 0.080326 -0.10212 0.058625 -0.18189
3211 -0.16699 -0.27281 -0.25551 -0.088105 0.15563 -0.080426 0.1414 -0.086457
3212 -0.19876 -0.25233 -0.25121 -0.073116 0.15592 -0.10054 0.026294 -0.18159
3213 -0.23874 -0.34585 -0.26312 -0.12028 0.080437 -0.14696 -0.065042 -0.17028
3214 -0.204 -0.25286 -0.22725 -0.12329 0.10185 -0.084325 -0.042688 -0.094653
3215 -0.21638 -0.28144 -0.24767 -0.10338 0.086534 -0.10567 -0.08367 -0.1649
3216 -0.23802 -0.29428 -0.24855 -0.10215 0.16177 -0.080619 -0.07807 -0.14149
3217 -0.23012 -0.31328 -0.29326 -0.086397 0.16654 -0.052186 -0.079215 -0.14228
3218 -0.2348 -0.30859 -0.29739 -0.1118 0.20454 -0.058809 -0.089293 -0.19231
3219 -0.23406 -0.36005 -0.28872 -0.12005 0.10021 -0.072024 -0.16116 -0.20791
3220 -0.26624 -0.35204 -0.3005 -0.10878 0.12049 -0.050167 -0.10723 -0.24807
3221 -0.24337 -0.32631 -0.27678 -0.12271 0.10465 -0.021017 -0.091992 -0.1909
3222 -0.21319 -0.27759 -0.25845 -0.10507 0.16738 -0.014342 -0.08839 -0.099084
3223 -0.22716 -0.24978 -0.24413 -0.098239 0.22352 0.025359 -0.075243 -0.12112
3224 -0.24676 -0.31386 -0.29285 -0.12723 0.1982 -0.035864 -0.13594 -0.14506
3225 -0.22767 -0.26319 -0.21809 -0.074761 0.25461 0.017824 -0.035519 -0.12973
3226 -0.2368 -0.27674 -0.25726 -0.10434 0.15492 0.0065959 -0.020556 -0.19797
3227 -0.27069 -0.36286 -0.33285 -0.10872 0.13505 -0.018857 -0.010832 -0.2219
3228 -0.25592 -0.28748 -0.27136 -0.14258 0.21571 -0.005071 0.04296 -0.18547
3229 -0.23136 -0.27008 -0.25579 -0.104 0.29334 0.023685 0.17413 -0.08368
3230 -0.27728 -0.19315 -0.29848 -0.095724 0.27211 0.11949 0.073598 -0.096338
3231 -0.2323 -0.0056586 -0.29023 -0.12867 0.29203 0.26104 0.14744 -0.031039
3232 -0.27285 -0.031239 -0.29264 -0.088899 0.28085 0.28196 0.058613 -0.023137
3233 -0.23435 -0.061389 -0.30631 -0.11447 0.28132 0.23841 0.11691 0.0013933
3234 -0.24347 -0.035389 -0.28699 -0.12328 0.22815 0.13899 0.02681 0.0045977
3235 -0.271 -0.065154 -0.31456 -0.11496 0.23659 0.13137 -0.068211 -0.05798
3236 -0.24798 -0.14613 -0.27407 -0.12163 0.25653 0.12611 -0.049716 -0.025031
3237 -0.30153 -0.24728 -0.33134 -0.14601 0.22419 0.022483 -0.13667 -0.12066
3238 -0.32003 -0.26233 -0.28308 -0.12241 0.27708 0.075099 -0.059421 -0.08146
3239 -0.31812 -0.2898 -0.33202 -0.13742 0.22126 0.040378 -0.14153 -0.11806
3240 -0.2929 -0.28191 -0.32637 -0.12752 0.22261 0.072448 -0.10696 -0.16044
3241 -0.29904 -0.23853 -0.31409 -0.11729 0.14901 0.011792 -0.074766 -0.12992
3242 -0.28074 -0.25754 -0.28001 -0.10821 0.17298 0.060992 -0.034733 -0.10837
3243 -0.29007 -0.24418 -0.30238 -0.11481 0.14216 0.056864 -0.040387 -0.088396
3244 -0.28496 -0.27001 -0.30509 -0.10512 0.21032 0.018597 0.012052 -0.14208
3245 -0.30236 -0.2673 -0.32486 -0.14108 0.28439 -0.0301 0.099001 -0.14489
3246 -0.30303 -0.27646 -0.31562 -0.13819 0.31124 -0.024072 0.08207 -0.16085
3247 -0.26645 -0.17744 -0.25778 -0.11232 0.31254 0.0023097 0.17586 -0.12768
3248 -0.30508 -0.26281 -0.27884 -0.1212 0.1599 0.014174 0.14582 -0.079231
3249 -0.31555 -0.25389 -0.28653 -0.095637 0.11569 -0.019461 0.099259 -0.015541
3250 -0.28528 -0.23796 -0.29512 -0.11749 0.11866 0.04096 0.085844 0.013035
3251 -0.28202 -0.26469 -0.29492 -0.12807 0.097869 0.05374 0.085622 0.048276
3252 -0.30698 -0.30274 -0.30901 -0.12271 0.061558 0.0006362 0.045404 -0.012671
3253 -0.3304 -0.30207 -0.31992 -0.15259 0.046081 0.0087119 -0.022965 -0.059822
3254 -0.30346 -0.23684 -0.28132 -0.1027 0.07911 0.066672 -0.0047539 0.029089
3255 -0.27039 -0.24012 -0.28077 -0.14042 0.098424 0.059567 -0.06141 0.022006
3256 -0.31955 -0.22149 -0.3131 -0.12284 0.1891 0.029855 -0.043747 0.025273
3257 -0.31651 0.00039556 -0.31784 -0.083673 0.24616 -0.021242 0.0049054 0.062949
3258 -0.3053 0.0047663 -0.31418 -0.12205 0.27057 0.0091875 0.042208 0.055819
3259 -0.33361 -0.028946 -0.32112 -0.11914 0.16789 0.0029331 -0.0033261 -0.031407
3260 -0.31644 0.047722 -0.30589 -0.12158 0.12088 -0.0049164 0.094651 0.011169
3261 -0.33195 0.032841 -0.29966 -0.14163 0.071211 -0.047539 0.012157 0.006163
3262 -0.28697 0.1539 -0.3059 -0.10772 0.12442 0.015616 0.12565 -0.019931
3263 -0.29078 0.15619 -0.28824 -0.125 0.05187 -0.014944 0.152 -0.014863
3264 -0.34591 -0.066663 -0.36744 -0.16178 0.0018982 -0.10261 0.061059 -0.067031
3265 -0.31818 -0.11872 -0.31523 -0.12202 0.031934 -0.066612 0.055497 -0.02319
3266 -0.27453 -0.092711 -0.26713 -0.098856 0.046393 -0.020475 0.11474 0.093838
3267 -0.30125 -0.13846 -0.29131 -0.12564 0.035484 -0.033735 0.042216 0.13638
3268 -0.34655 -0.19649 -0.3171 -0.12792 0.006364 -0.055353 0.031138 0.10075
3269 -0.33142 -0.16387 -0.31251 -0.12651 -0.0050959 -0.016208 -0.050238 0.08001
3270 -0.32337 -0.16277 -0.33545 -0.12568 -0.0098422 -0.0031879 -0.06227 0.097231
3271 -0.33863 -0.1431 -0.31873 -0.12417 0.033328 0.015871 -0.010473 0.1069
3272 -0.32456 -0.19408 -0.29609 -0.14382 0.0021608 0.017707 -0.037985 0.044415
3273 -0.33395 -0.14462 -0.3406 -0.14471 -0.017231 0.0037728 -0.03073 0.04435
3274 -0.34092 -0.17755 -0.3562 -0.14102 -0.027072 -0.0061039 -0.058142 0.016438
3275 -0.31785 -0.1907 -0.30949 -0.11927 -0.027733 0.0082673 -0.020688 -0.00034351
3276 -0.31682 -0.20866 -0.3354 -0.12437 -0.064791 -0.035672 -0.081557 -0.01398
3277 -0.30818 -0.12669 -0.29517 -0.12677 -0.03884 -0.038981 -0.0072226 0.041226
3278 -0.36687 -0.22263 -0.34909 -0.16013 -0.061072 -0.075335 -0.040588 -0.044415
3279 -0.34669 -0.20913 -0.32258 -0.14942 -0.046771 -0.051079 0.018207 -0.054128
3280 -0.29683 -0.14083 -0.31369 -0.10744 -0.030782 -0.048243 0.079258 0.016084
3281 -0.34972 -0.19001 -0.36101 -0.13901 -0.065124 -0.079621 0.031033 -0.025761
3282 -0.29864 -0.15618 -0.28895 -0.11919 -0.032403 -0.022949 0.065765 0.0088017
3283 -0.31324 -0.16157 -0.31587 -0.10823 -0.071992 -0.072936 0.048498 0.021802
3284 -0.33472 -0.19273 -0.34394 -0.14587 -0.071944 -0.054978 0.045753 0.084399
3285 -0.3129 0.014946 -0.323 -0.13377 -0.079085 -0.069347 0.042476 0.072337
3286 -0.35138 0.094351 -0.36195 -0.13781 -0.093167 -0.075788 -0.015578 0.12188
3287 -0.35115 0.082408 -0.34777 -0.14898 -0.076127 -0.079038 -0.0070888 0.1112
3288 -0.30019 0.1276 -0.3306 -0.13335 -0.087269 -0.060324 -0.069342 0.12119
3289 -0.34769 0.11084 -0.31978 -0.143 -0.088396 -0.10256 -0.092469 0.079444
3290 -0.36378 0.14312 -0.32362 -0.13299 -0.085526 -0.078324 -0.098956 0.11122
3291 -0.31909 0.12103 -0.3387 -0.12591 -0.11334 -0.10696 -0.077048 0.055097
3292 -0.33621 0.11862 -0.35574 -0.16825 -0.13308 -0.12407 -0.096867 0.028736
3293 -0.32908 0.10517 -0.30828 -0.14651 -0.11546 -0.092946 -0.043196 0.022771
3294 -0.32642 0.12507 -0.30216 -0.12212 -0.11031 -0.075426 -0.054887 -0.029436
3295 -0.35383 0.1408 -0.33497 -0.15095 -0.15908 -0.12174 -0.11404 -0.067344
3296 -0.32685 0.1672 -0.32007 -0.14155 -0.13228 -0.12584 -0.052165 -0.076613
3297 -0.35562 0.17144 -0.33482 -0.15369 -0.12895 -0.11471 -0.082434 -0.089824
3298 -0.33428 0.16995 -0.36593 -0.1407 -0.1723 -0.13744 -0.12519 -0.010742
3299 -0.37221 0.095918 -0.33788 -0.15233 -0.17166 -0.11643 -0.1106 -0.11359
3300 -0.32462 0.027501 -0.3246 -0.13985 -0.15484 -0.08835 -0.046395 -0.025249
3301 -0.32018 0.027207 -0.30808 -0.13416 -0.16715 -0.12543 -0.11843 -0.032591
3302 -0.34015 -0.10894 -0.33839 -0.14699 -0.19639 -0.14917 -0.15669 -0.093798
3303 -0.35004 -0.056239 -0.30515 -0.13396 -0.17586 -0.10338 -0.061975 -0.098095
3304 -0.34082 -0.10213 -0.33142 -0.16021 -0.19477 -0.13914 -0.070781 -0.075011
3305 -0.367 -0.048614 -0.36977 -0.13485 -0.18948 -0.14006 -0.14041 -0.072703
3306 -0.35511 -0.064116 -0.3451 -0.13244 -0.19986 -0.1384 -0.10007 -0.10013
3307 -0.36921 0.080436 -0.30895 -0.12977 -0.19382 -0.13019 -0.11802 -0.064488
3308 -0.33081 0.15777 -0.31778 -0.13287 -0.17881 -0.12605 -0.10647 -0.067228
3309 -0.2782 0.21569 -0.31626 -0.12971 -0.17879 -0.15005 -0.08398 -0.034943
3310 -0.16509 0.18077 -0.31805 -0.13038 -0.18621 -0.13313 -0.056907 -0.080609
3311 -0.04528 0.21411 -0.32544 -0.15348 -0.16627 -0.13885 -0.14417 -0.10754
3312 0.00021858 0.14528 -0.32193 -0.10268 -0.17529 -0.11786 -0.084007 -0.10316
3313 -0.0053095 0.21245 -0.25404 -0.13186 -0.18438 -0.10979 -0.095089 -0.030942
3314 -0.068688 0.047948 -0.29555 -0.14155 -0.21809 -0.14914 -0.19014 -0.12364
3315 -0.014517 0.27604 -0.24393 -0.12349 -0.17893 -0.15887 -0.10572 -0.039688
3316 -0.056764 0.1857 -0.22868 -0.1339 -0.19967 -0.14654 -0.17335 -0.08785
3317 -0.11387 0.14226 -0.17397 -0.1516 -0.20911 -0.13347 -0.11067 -0.15513
3318 -0.15453 0.23102 -0.14482 -0.18523 -0.21547 -0.15004 -0.15146 -0.10825
3319 -0.18244 0.14133 -0.15275 -0.16565 -0.24315 -0.13902 -0.16144 -0.16192
3320 -0.15343 0.23408 -0.11303 -0.1432 -0.20406 -0.14546 -0.16575 -0.14445
3321 -0.18076 0.23301 -0.059963 -0.11706 -0.23479 -0.13636 -0.21586 -0.10584
3322 -0.16356 0.18471 -0.067865 -0.14803 -0.21009 -0.15149 -0.16987 -0.08773
3323 -0.19869 0.028574 -0.071322 -0.15223 -0.23877 -0.14098 -0.17629 -0.17604
3324 -0.17168 0.019226 -0.1098 -0.14821 -0.22338 -0.18895 -0.19058 -0.20067
3325 -0.088085 -0.0059184 -0.11566 -0.1463 -0.24939 -0.15469 -0.13988 -0.1401
3326 -0.020804 0.019594 -0.14777 -0.14297 -0.20928 -0.14607 -0.12839 -0.12109
3327 0.0024897 -0.0076668 -0.21555 -0.14904 -0.23909 -0.1457 -0.10753 -0.1398
3328 0.0211 -0.026293 -0.21462 -0.15924 -0.26952 -0.17125 -0.15603 -0.10807
3329 0.087782 0.08568 -0.23149 -0.1265 -0.21448 -0.14213 -0.10044 -0.12736
3330 0.12283 0.022201 -0.18458 -0.10753 -0.21071 -0.13979 -0.078333 -0.063166
3331 0.057767 -0.060663 -0.23204 -0.13727 -0.26035 -0.13285 -0.15634 -0.081625
3332 0.062931 0.001062 -0.22871 -0.17308 -0.25865 -0.20454 -0.16185 -0.156
3333 0.038062 -0.01389 -0.19957 -0.14245 -0.24671 -0.16821 -0.13385 -0.18779
3334 0.0092816 -0.033911 -0.087704 -0.14882 -0.24258 -0.16481 -0.16079 -0.13022
3335 -0.0041704 -0.084023 -0.03722 -0.16231 -0.28056 -0.17213 -0.18173 -0.25093
3336 0.071819 0.003099 0.11362 -0.11628 -0.23169 -0.11989 -0.14071 -0.095185
3337 0.083383 -0.0421 0.099854 -0.16498 -0.26606 -0.17755 -0.20452 -0.19101
3338 0.13046 0.0095255 0.12065 -0.12415 -0.21835 -0.13941 -0.12907 -0.13929
3339 0.10812 -0.11476 0.10228 -0.17006 -0.25846 -0.15433 -0.1596 -0.14282
3340 0.16198 -0.027999 0.16443 -0.13658 -0.27011 -0.12491 -0.12934 -0.084741
3341 0.13045 -0.06069 0.1149 -0.14323 -0.26448 -0.12373 -0.16107 -0.12399
3342 0.062234 -0.16993 0.086405 -0.16176 -0.27764 -0.13988 -0.23859 -0.25287
3343 0.13432 -0.046122 0.15898 -0.14596 -0.26705 -0.12359 -0.2054 -0.14155
3344 0.10859 -0.081057 0.11054 -0.16949 -0.2739 -0.17107 -0.20667 -0.22953
3345 0.15833 -0.11323 0.17388 -0.17029 -0.28033 -0.19895 -0.21657 -0.19172
3346 0.20008 -0.064876 0.16548 -0.14653 -0.26519 -0.14187 -0.17257 -0.1256
3347 0.096454 -0.081409 0.17982 -0.16022 -0.2553 -0.15494 -0.16989 -0.15849
3348 0.10789 -0.056514 0.25306 -0.12188 -0.26075 -0.13205 -0.11732 -0.12968
3349 -0.00010724 -0.11804 0.20682 -0.15351 -0.31405 -0.17655 -0.20541 -0.15863
3350 0.015462 -0.13992 0.2267 -0.12583 -0.30829 -0.16467 -0.15878 -0.18137
3351 0.10042 -0.076651 0.24264 -0.13552 -0.26227 -0.14139 -0.18158 -0.11308
3352 0.14853 -0.14193 0.22436 -0.16066 -0.28266 -0.18451 -0.206 -0.21914
3353 0.20032 -0.097807 0.30169 -0.14392 -0.26729 -0.16669 -0.18979 -0.13239
3354 0.19895 -0.13442 0.26264 -0.14256 -0.28763 -0.13003 -0.17151 -0.16371
3355 0.15623 -0.15844 0.22268 -0.1619 -0.29289 -0.1584 -0.20117 -0.2164
3356 0.17916 -0.14184 0.2916 -0.16814 -0.29315 -0.15043 -0.20192 -0.24483
3357 0.099685 -0.15769 0.28187 -0.15518 -0.27085 -0.11242 -0.18359 -0.24025
3358 0.10456 -0.16301 0.3 -0.15378 -0.28614 -0.13125 -0.21649 -0.20768
3359 0.068652 -0.17808 0.25228 -0.17475 -0.31615 -0.16059 -0.24725 -0.19095
3360 0.093204 -0.11061 0.31787 -0.17647 -0.29815 -0.14754 -0.18038 -0.17697
3361 0.096013 -0.20904 0.326 -0.16945 -0.30829 -0.17069 -0.23125 -0.1905
3362 0.18647 -0.18343 0.3348 -0.16214 -0.28195 -0.16821 -0.25781 -0.25375
3363 0.15502 -0.15265 0.34417 -0.1471 -0.28004 -0.16866 -0.16048 -0.12426
3364 0.12893 -0.13197 0.38157 -0.16163 -0.2729 -0.14962 -0.16826 -0.13504
3365 0.046335 -0.14185 0.31307 -0.16785 -0.31679 -0.18562 -0.22623 -0.17601
3366 0.035851 -0.17706 0.34376 -0.15066 -0.30059 -0.18205 -0.18066 -0.14518
3367 0.059589 -0.17168 0.40007 -0.14109 -0.26703 -0.12502 -0.17116 -0.13906
3368 0.0076021 -0.207 0.36291 -0.15018 -0.33618 -0.17199 -0.23077 -0.228
3369 0.077871 -0.19569 0.36185 -0.14887 -0.3164 -0.14286 -0.19891 -0.16912
3370 0.17126 -0.16628 0.37616 -0.14566 -0.26922 -0.10081 -0.19548 -0.24213
3371 0.156 -0.1706 0.37266 -0.1421 -0.30379 -0.1177 -0.16487 -0.17846
3372 0.11994 -0.22299 0.35695 -0.15877 -0.28469 -0.10103 -0.19717 -0.23291
3373 0.039932 -0.19795 0.37299 -0.14195 -0.30182 -0.089393 -0.20474 -0.19781
3374 0.012879 -0.22144 0.32879 -0.16477 -0.30295 -0.11906 -0.2462 -0.22033
3375 -0.0076831 -0.21219 0.35264 -0.15312 -0.29969 -0.089442 -0.14843 -0.21707
3376 -0.023327 -0.20116 0.35513 -0.15384 -0.28707 -0.08579 -0.17524 -0.20483
3377 -0.046915 -0.2618 0.37095 -0.16918 -0.32358 -0.13137 -0.19415 -0.1958
3378 -0.030268 -0.24091 0.28944 -0.17459 -0.31301 -0.094795 -0.19902 -0.25434
3379 0.027282 -0.2856 0.28619 -0.16502 -0.3176 -0.12306 -0.24255 -0.19952
3380 0.12481 -0.21489 0.26662 -0.16013 -0.29773 -0.061143 -0.19271 -0.19936
3381 0.14833 -0.2703 0.20792 -0.15277 -0.28977 -0.062658 -0.18138 -0.22485
3382 0.10587 -0.18331 0.23127 -0.12869 -0.27392 -0.036529 -0.18019 -0.17506
3383 -0.025816 -0.28358 0.15451 -0.15405 -0.31797 -0.078982 -0.19441 -0.24894
3384 -0.028759 -0.24034 0.20354 -0.15362 -0.29298 -0.067043 -0.23383 -0.079764
3385 -0.030506 -0.22427 0.2159 -0.14214 -0.29401 -0.034051 -0.17773 -0.15746
3386 -0.077611 -0.26774 0.18268 -0.15722 -0.31213 -0.064909 -0.18592 -0.24003
3387 -0.096691 -0.24079 0.15845 -0.14994 -0.31448 -0.031724 -0.18663 -0.20406
3388 -0.049906 -0.21221 0.18368 -0.18384 -0.3067 -0.017336 -0.14863 -0.16178
3389 -0.11955 -0.30391 0.1218 -0.19065 -0.33057 -0.082044 -0.22207 -0.25072
3390 -0.017303 -0.27861 0.099141 -0.14416 -0.31737 -0.066162 -0.22133 -0.23901
3391 0.029513 -0.21245 0.091695 -0.14537 -0.30104 -0.050785 -0.22414 -0.23205
3392 0.078031 -0.25772 0.11604 -0.15138 -0.29295 -0.051189 -0.2025 -0.19297
3393 0.023687 -0.28113 0.097293 -0.15951 -0.30416 -0.061196 -0.20496 -0.19249
3394 -0.034556 -0.24284 0.040146 -0.16598 -0.31669 -0.047683 -0.2693 -0.24788
3395 -0.050671 -0.24217 0.084346 -0.14003 -0.31838 -0.057468 -0.2374 -0.22749
3396 -0.13076 -0.25772 0.03704 -0.18734 -0.3464 -0.070473 -0.22124 -0.3093
3397 -0.091047 -0.24742 0.034438 -0.14195 -0.29488 -0.039764 -0.19678 -0.23285
3398 -0.12405 -0.25699 0.03269 -0.14606 -0.31766 -0.052226 -0.22841 -0.2593
3399 -0.08199 -0.24936 0.05403 -0.14776 -0.30957 -0.048731 -0.20245 -0.20157
3400 -0.091359 -0.22478 0.034491 -0.16814 -0.31902 -0.055976 -0.20706 -0.21185
3401 -0.059993 -0.2987 0.038513 -0.14397 -0.34164 -0.029865 -0.19817 -0.21104
3402 0.012609 -0.2407 0.020258 -0.1753 -0.32014 -0.036148 -0.23687 -0.23894
3403 0.061479 -0.26842 0.019021 -0.15576 -0.32337 -0.050847 -0.22751 -0.25415
3404 0.017867 -0.26499 0.026808 -0.1597 -0.29983 -0.084614 -0.19416 -0.22078
3405 -0.013898 -0.21068 0.048125 -0.14619 -0.32317 -0.049606 -0.19952 -0.18098
3406 -0.13384 -0.30125 -0.022868 -0.17714 -0.3437 -0.077949 -0.2482 -0.26974
3407 -0.092018 -0.25766 0.024836 -0.15985 -0.29853 -0.05353 -0.1823 -0.19317
3408 -0.10248 -0.27405 -0.0088959 -0.15286 -0.32996 -0.048233 -0.20142 -0.19533
3409 -0.1791 -0.25999 -0.064243 -0.14385 -0.33636 -0.072193 -0.23606 -0.24579
3410 -0.12131 -0.21658 0.0060333 -0.1532 -0.30819 -0.033863 -0.20644 -0.18831
3411 -0.14388 -0.2853 -0.011249 -0.15074 -0.29413 0.0053792 -0.1676 -0.22965
3412 -0.1434 -0.24279 -0.069378 -0.15211 -0.33315 -0.027638 -0.22437 -0.21484
3413 -0.12879 -0.27232 -0.037338 -0.15895 -0.31559 -0.070895 -0.18469 -0.23338
3414 -0.11983 -0.2533 -0.0655 -0.15529 -0.34232 -0.062093 -0.21532 -0.19292
3415 -0.10747 -0.27299 -0.048516 -0.1329 -0.31308 -0.039492 -0.22248 -0.17857
3416 -0.14067 -0.33853 -0.070098 -0.15292 -0.32254 -0.059586 -0.21552 -0.21198
3417 -0.13575 -0.29502 -0.072649 -0.14386 -0.31823 -0.063386 -0.17823 -0.20256
3418 -0.14192 -0.30111 -0.056572 -0.14325 -0.3169 -0.058941 -0.22106 -0.20069
3419 -0.13735 -0.25039 -0.07197 -0.14743 -0.31165 -0.048575 -0.2091 -0.20784
3420 -0.14326 -0.3024 -0.084848 -0.15728 -0.31254 -0.057196 -0.19367 -0.15849
3421 -0.17927 -0.25888 -0.09587 -0.12739 -0.34181 -0.02371 -0.15155 -0.22828
3422 -0.16994 -0.24479 -0.088891 -0.14514 -0.33489 -0.046748 -0.21887 -0.26111
3423 -0.18893 -0.31465 -0.11244 -0.14547 -0.34667 -0.071196 -0.20099 -0.26172
3424 -0.18111 -0.31613 -0.09387 -0.15471 -0.32427 -0.068215 -0.24551 -0.21053
3425 -0.20884 -0.31637 -0.13212 -0.15218 -0.33228 -0.11308 -0.23758 -0.1945
3426 -0.16291 -0.22819 -0.061758 -0.13468 -0.30329 -0.061685 -0.19985 -0.19069
3427 -0.2133 -0.27057 -0.099804 -0.15656 -0.30075 -0.093334 -0.17685 -0.19836
3428 -0.2408 -0.35991 -0.15902 -0.14683 -0.24978 -0.10131 -0.25946 -0.27537
3429 -0.17714 -0.32229 -0.13402 -0.11927 -0.19108 -0.098728 -0.17731 -0.28498
3430 -0.22929 -0.30317 -0.14114 -0.17366 -0.14467 -0.12309 -0.25828 -0.18926
3431 -0.21547 -0.27811 -0.1235 -0.12542 -0.14302 -0.090427 -0.16125 -0.22036
3432 -0.21327 -0.36133 -0.13706 -0.16234 -0.18182 -0.11485 -0.25839 -0.22485
3433 -0.24768 -0.31614 -0.18066 -0.15156 -0.19725 -0.10911 -0.25577 -0.30098
3434 -0.23119 -0.32649 -0.15131 -0.14532 -0.217 -0.11295 -0.22451 -0.27908
3435 -0.2121 -0.28205 -0.16406 -0.16251 -0.24038 -0.076143 -0.19408 -0.198
3436 -0.27189 -0.35078 -0.15541 -0.14494 -0.27877 -0.10068 -0.22367 -0.23223
3437 -0.26643 -0.30757 -0.15907 -0.15218 -0.2876 -0.11877 -0.21533 -0.24561
3438 -0.24628 -0.34962 -0.19844 -0.1416 -0.29125 -0.12599 -0.26584 -0.29861
3439 -0.26009 -0.31839 -0.18746 -0.15595 -0.30089 -0.11939 -0.20264 -0.26917
3440 -0.26327 -0.29861 -0.16913 -0.16656 -0.29144 -0.13034 -0.19672 -0.2588
3441 -0.29023 -0.36594 -0.19501 -0.17286 -0.28385 -0.13957 -0.20551 -0.28298
3442 -0.24004 -0.26837 -0.14204 -0.15457 -0.28973 -0.095561 -0.17815 -0.23428
3443 -0.22208 -0.2757 -0.14481 -0.11918 -0.24677 -0.058554 -0.1581 -0.1455
3444 -0.25757 -0.31805 -0.19486 -0.16351 -0.27405 -0.12527 -0.2445 -0.26171
3445 -0.27121 -0.34785 -0.18454 -0.13628 -0.20755 -0.12014 -0.15074 -0.26112
3446 -0.27202 -0.30955 -0.2151 -0.13735 -0.11059 -0.11565 -0.19758 -0.29626
3447 -0.29351 -0.35108 -0.19786 -0.16662 -0.10412 -0.13358 -0.22538 -0.2531
3448 -0.23332 -0.27307 -0.14248 -0.13107 -0.03147 -0.098759 -0.083345 -0.12975
3449 -0.28254 -0.32318 -0.20408 -0.16191 -0.017041 -0.060345 -0.17743 -0.29032
3450 -0.27117 -0.31379 -0.20927 -0.13691 -0.011902 -0.063027 -0.21794 -0.20385
3451 -0.25945 -0.28236 -0.17887 -0.16278 -0.061054 -0.10082 -0.16434 -0.23593
3452 -0.32638 -0.35669 -0.24368 -0.169 -0.13505 -0.13454 -0.19641 -0.29251
3453 -0.26001 -0.27373 -0.18139 -0.15179 -0.14232 -0.096459 -0.19119 -0.1853
3454 -0.28375 -0.3071 -0.16612 -0.15443 -0.16858 -0.082737 -0.18868 -0.1773
3455 -0.2975 -0.3245 -0.18082 -0.14637 -0.17929 -0.10092 -0.18348 -0.17682
3456 -0.31119 -0.32476 -0.25249 -0.18948 -0.22719 -0.070823 -0.21264 -0.31264
3457 -0.30656 -0.32657 -0.20613 -0.1386 -0.19685 0.012132 -0.17051 -0.17766
3458 -0.31473 -0.38385 -0.23067 -0.16124 -0.21816 -0.040066 -0.21033 -0.26471
3459 -0.31071 -0.37884 -0.27314 -0.19176 -0.12605 -0.05694 -0.25864 -0.30014
3460 -0.27929 -0.33076 -0.22364 -0.15887 0.013605 0.00079762 -0.17519 -0.17494
3461 -0.30431 -0.36349 -0.24182 -0.14501 0.040948 -0.0010674 -0.14466 -0.2508
3462 -0.30995 -0.35616 -0.21074 -0.165 0.053068 -0.058583 -0.19373 -0.27492
3463 -0.29705 -0.33755 -0.20349 -0.14171 0.12979 -0.019054 -0.19356 -0.21878
3464 -0.3123 -0.35955 -0.2464 -0.15913 0.086399 0.012908 -0.22368 -0.25726
3465 -0.3057 -0.36077 -0.25954 -0.1633 0.075662 -0.009955 -0.19434 -0.21039
3466 -0.32535 -0.32012 -0.24682 -0.14363 0.13093 0.012239 -0.14608 -0.13924
3467 -0.31186 -0.30636 -0.21113 -0.13962 0.11979 0.03863 -0.1626 -0.17136
3468 -0.29682 -0.36069 -0.24148 -0.15178 0.13111 0.0050063 -0.15776 -0.22839
3469 -0.35299 -0.34033 -0.23731 -0.18463 0.14647 -0.0076491 -0.22347 -0.26055
3470 -0.30073 -0.33003 -0.23386 -0.13613 0.17298 0.0034059 -0.13584 -0.20204
3471 -0.30847 -0.33318 -0.24203 -0.15583 0.14892 -0.035846 -0.19779 -0.20183
3472 -0.31847 -0.3315 -0.2386 -0.1375 0.1453 -0.028702 -0.13035 -0.23845
3473 -0.31388 -0.37156 -0.23513 -0.1518 0.18193 -0.079003 -0.20768 -0.20779
3474 -0.27908 -0.3487 -0.24116 -0.13586 0.19135 -0.059786 -0.21238 -0.16848
3475 -0.30108 -0.3556 -0.28499 -0.15204 0.16296 -0.081139 -0.21699 -0.25068
3476 -0.30256 -0.33787 -0.23463 -0.14594 0.16667 -0.065271 -0.16417 -0.24757
3477 -0.28847 -0.32133 -0.22848 -0.15274 0.21687 -0.057589 -0.1799 -0.19375
3478 -0.3258 -0.36634 -0.2444 -0.16293 0.16605 -0.071747 -0.1599 -0.17479
3479 -0.33339 -0.32351 -0.24445 -0.16077 0.20623 -0.032705 -0.083771 -0.17741
3480 -0.31242 -0.37877 -0.293 -0.20123 0.15972 -0.042777 -0.16578 -0.22098
3481 -0.31718 -0.35467 -0.25906 -0.13538 0.1838 -0.012137 -0.17981 -0.25588
3482 -0.33757 -0.41142 -0.31687 -0.1697 0.17695 -0.037295 -0.22079 -0.21765
3483 -0.32423 -0.32948 -0.27263 -0.16971 0.17563 0.002969 -0.1404 -0.13475
3484 -0.32289 -0.37835 -0.28794 -0.15084 0.19807 0.051301 -0.11316 -0.20233
3485 -0.31482 -0.35828 -0.31626 -0.16971 0.14893 -0.031623 -0.13781 -0.24103
3486 -0.31463 -0.33561 -0.29525 -0.14765 0.14003 0.010209 -0.21846 -0.1887
3487 -0.32651 -0.38007 -0.32186 -0.15907 0.1331 -0.015584 -0.1985 -0.26312
3488 -0.27694 -0.33018 -0.28394 -0.15777 0.19347 0.028532 -0.13688 -0.24666
3489 -0.24645 -0.33864 -0.27722 -0.15457 0.19159 0.023753 -0.12598 -0.22869
3490 -0.27636 -0.39148 -0.28512 -0.14647 0.18873 0.048068 -0.12292 -0.2237
3491 -0.31755 -0.38731 -0.30143 -0.15565 0.1008 0.018901 -0.14711 -0.25497
3492 -0.24902 -0.33017 -0.25791 -0.12747 0.16169 0.063033 -0.11939 -0.2263
3493 -0.24249 -0.335 -0.26749 -0.12462 0.20369 0.010274 -0.13724 -0.17388
3494 -0.24246 -0.38584 -0.2679 -0.13286 0.21371 0.004494 -0.18315 -0.21598
3495 -0.23043 -0.38046 -0.29737 -0.15603 0.15806 -0.018681 -0.17659 -0.25587
3496 -0.22597 -0.32519 -0.29951 -0.13754 0.077357 0.044097 -0.16802 -0.18935
3497 -0.16938 -0.31782 -0.27838 -0.15777 0.066614 0.062241 -0.14866 -0.20888
3498 -0.21346 -0.36653 -0.3164 -0.14265 0.046508 0.014058 -0.19911 -0.24394
3499 -0.18772 -0.34538 -0.26756 -0.1113 0.05365 0.014841 -0.16133 -0.21944
3500 -0.22707 -0.37354 -0.30973 -0.14389 0.0064099 0.019658 -0.21726 -0.27621
3501 -0.1729 -0.34348 -0.28503 -0.11849 0.0015738 0.024408 -0.18946 -0.24673
3502 -0.1625 -0.36112 -0.28762 -0.10853 0.0039109 0.010294 -0.14703 -0.1705
3503 -0.16579 -0.37608 -0.26532 -0.11279 0.020117 0.032808 -0.16455 -0.203
3504 -0.14428 -0.35982 -0.2782 -0.11087 0.0082713 -0.017016 -0.17736 -0.13816
3505 -0.21128 -0.35834 -0.29873 -0.12473 -0.010197 -0.042619 -0.21268 -0.24632
3506 -0.18849 -0.36799 -0.2865 -0.13961 -0.028829 -0.041761 -0.17484 -0.26586
3507 -0.21015 -0.34146 -0.34297 -0.16574 -0.035951 -0.076104 -0.20801 -0.24285
3508 -0.12483 -0.16941 -0.25312 -0.14192 -0.0095336 -0.081261 -0.16176 -0.18564
3509 -0.15373 -0.08173 -0.31039 -0.13074 -0.0061642 -0.033086 -0.15908 -0.20916
3510 -0.16773 -0.083224 -0.30282 -0.1304 0.031263 -0.045079 -0.13975 -0.17683
3511 -0.13616 -0.10821 -0.30054 -0.14411 -0.017259 0.013831 -0.076377 -0.20667
3512 -0.20001 -0.17315 -0.34168 -0.14682 -0.074015 0.0016975 -0.10201 -0.31378
3513 -0.12768 -0.14016 -0.29449 -0.13954 -0.019185 -0.0044989 -0.053079 -0.24842
3514 -0.15352 -0.20798 -0.30269 -0.13111 -0.032333 0.012878 -0.05293 -0.21397
3515 -0.12376 -0.30537 -0.32826 -0.16548 -0.061656 -0.039921 -0.1206 -0.18389
3516 -0.10698 -0.25707 -0.34057 -0.14202 -0.08599 -0.040931 -0.066742 -0.1711
3517 -0.12248 -0.34088 -0.33654 -0.16723 -0.09762 -0.063414 -0.094205 -0.15718
3518 -0.1202 -0.27774 -0.33418 -0.14004 -0.059789 -0.023196 -0.094446 -0.018284
3519 -0.14946 -0.31725 -0.32812 -0.15964 -0.090668 -0.060919 -0.1646 -0.13354
3520 -0.1787 -0.31182 -0.30925 -0.14616 -0.067176 -0.073726 -0.11324 -0.096757
3521 -0.2016 -0.2933 -0.35827 -0.11145 -0.11121 -0.10973 -0.1892 -0.1697
3522 -0.16879 -0.27231 -0.30367 -0.13308 -0.10086 -0.032293 -0.13728 -0.1474
3523 -0.19042 -0.25988 -0.30279 -0.15775 -0.10277 -0.082817 -0.14258 -0.15744
3524 -0.17185 -0.25759 -0.29555 -0.13092 -0.074925 -0.020875 -0.092823 -0.17245
3525 -0.17423 -0.26969 -0.33539 -0.18385 -0.12688 -0.088404 -0.14164 -0.17728
3526 -0.048199 -0.27973 -0.29708 -0.12369 -0.14755 -0.085335 -0.15641 -0.15262
3527 0.023573 -0.31865 -0.30312 -0.10767 -0.13545 -0.033765 -0.17502 -0.14409
3528 0.011061 -0.20023 -0.31851 -0.15603 -0.14871 -0.074305 -0.23064 -0.20391
3529 0.0042194 -0.11045 -0.32251 -0.17743 -0.14367 -0.086634 -0.15339 -0.18046
3530 -0.048668 -0.026676 -0.30497 -0.15698 -0.12804 -0.093538 -0.19049 -0.15066
3531 -0.118 -0.05366 -0.3133 -0.1539 -0.16208 -0.10205 -0.1836 -0.19143
3532 -0.11418 0.0028004 -0.28532 -0.16233 -0.11803 -0.10765 -0.067165 -0.11725
3533 -0.19225 0.031456 -0.31827 -0.11609 -0.1039 -0.096279 -0.03217 -0.12103
3534 -0.17804 -0.03516 -0.33476 -0.13001 -0.11303 -0.12151 -0.013122 -0.091735
3535 -0.15081 -0.13364 -0.30385 -0.15015 -0.084436 -0.077973 0.035127 -0.041213
3536 -0.13561 -0.16861 -0.32358 -0.16296 -0.14113 -0.095845 0.029741 0.017501
3537 -0.055091 -0.17223 -0.32413 -0.15537 -0.16291 -0.10586 0.019656 -0.019925
3538 0.016593 -0.20493 -0.33329 -0.13011 -0.13969 -0.11629 -0.062575 -0.057506
3539 -0.0097085 -0.23374 -0.35106 -0.15426 -0.17174 -0.11814 -0.17158 -0.072082
3540 0.047385 -0.21168 -0.29071 -0.16512 -0.12619 -0.11255 -0.066698 -0.034113
3541 0.04514 -0.22532 -0.27456 -0.14261 -0.14567 -0.10763 -0.068349 -0.014121
3542 0.027683 -0.2085 -0.33192 -0.14998 -0.16433 -0.12862 -0.11316 -0.044966
3543 -0.038628 -0.1323 -0.33481 -0.15877 -0.18576 -0.13681 -0.20759 -0.10014
3544 -0.061711 0.021267 -0.33547 -0.18267 -0.21511 -0.16345 -0.13739 -0.042758
3545 -0.14839 0.023345 -0.3758 -0.18106 -0.22992 -0.15796 -0.17061 -0.10117
3546 -0.14001 0.039285 -0.32948 -0.17501 -0.20123 -0.13082 -0.15482 -0.015533
3547 -0.12749 0.037118 -0.31926 -0.1671 -0.20619 -0.14685 -0.16088 0.018089
3548 -0.1514 -0.0082567 -0.32075 -0.14725 -0.18844 -0.16191 -0.14408 0.052451
3549 -0.13271 0.033932 -0.30098 -0.15768 -0.19399 -0.14747 -0.050973 0.067493
3550 -0.07812 -0.0019538 -0.30223 -0.18848 -0.16772 -0.14009 -0.059828 0.10588
3551 0.055658 0.021893 -0.32246 -0.17214 -0.1838 -0.14975 0.043029 0.083872
3552 0.11305 0.16917 -0.32536 -0.14952 -0.14933 -0.12406 0.090059 0.061571
3553 0.13411 0.17864 -0.27711 -0.16845 -0.16594 -0.13139 0.084991 -0.0067416
3554 0.06806 0.15886 -0.33995 -0.17075 -0.18033 -0.16512 0.055362 -0.0039188
3555 0.12009 0.12841 -0.32164 -0.1641 -0.15202 -0.082262 0.057311 -0.019196
3556 0.049094 -0.028751 -0.34507 -0.12542 -0.20821 -0.13915 0.011312 -0.018929
3557 0.080831 -0.055136 -0.35213 -0.17172 -0.17942 -0.12158 -0.010696 -0.077265
3558 0.13965 -0.093838 -0.33613 -0.12382 -0.1951 -0.12685 -0.045836 0.0042952
3559 0.1362 -0.097124 -0.35625 -0.10474 -0.22484 -0.16256 -0.05544 -0.076331
3560 0.1232 -0.14379 -0.35264 -0.11565 -0.21728 -0.17519 -0.094278 0.011403
3561 0.099563 -0.060439 -0.35418 -0.10073 -0.20465 -0.15387 -0.15264 -0.034516
3562 0.19467 -0.009539 -0.32072 -0.12099 -0.19671 -0.14213 -0.07438 0.059048
3563 0.15239 0.089096 -0.3285 -0.12667 -0.2047 -0.14603 -0.097551 0.044681
3564 0.12258 0.077536 -0.33984 -0.12134 -0.25813 -0.13663 -0.11756 0.082399
3565 0.1872 0.15679 -0.30779 -0.14989 -0.20918 -0.13816 -0.070847 0.08268
3566 0.15015 0.1855 -0.30318 -0.12159 -0.22222 -0.16825 -0.058313 0.064846
3567 0.17417 0.1623 -0.34346 -0.17107 -0.21687 -0.19125 -0.00097424 0.032595
3568 0.16615 0.091843 -0.34734 -0.13819 -0.22246 -0.16502 -0.017779 -0.014286
3569 0.19968 -0.036376 -0.36605 -0.1436 -0.25595 -0.21247 0.0067254 -0.070424
3570 0.21873 -0.026925 -0.32047 -0.12231 -0.22575 -0.1811 0.068311 0.034981
3571 0.16672 -0.082725 -0.35665 -0.18287 -0.22428 -0.16232 0.01855 -0.042846
3572 0.18362 -0.050764 -0.36047 -0.15696 -0.2391 -0.15709 0.056264 -0.044229
3573 0.21051 -0.13901 -0.32984 -0.14914 -0.19854 -0.15457 0.074321 0.021071
3574 0.21091 -0.10536 -0.32596 -0.13611 -0.1964 -0.19065 0.00031692 0.010606
3575 0.19828 -0.11478 -0.35085 -0.14084 -0.24253 -0.16088 -0.00060621 0.063437
3576 0.24065 -0.10274 -0.3403 -0.11858 -0.25681 -0.16407 0.0051999 0.02459
3577 0.22959 -0.036011 -0.32511 -0.099268 -0.24636 -0.16055 -0.042167 0.12506
3578 0.1936 -0.10392 -0.35457 -0.058995 -0.27002 -0.2212 -0.089992 0.014758
3579 0.28372 -0.033927 -0.29866 -0.080071 -0.21167 -0.17191 -0.012867 0.033156
3580 0.24581 0.11103 -0.33308 -0.091102 -0.24752 -0.16727 -0.078816 0.026187
3581 0.23943 0.12385 -0.35978 -0.047716 -0.25899 -0.19564 -0.10964 -0.037546
3582 0.25444 0.15511 -0.31483 -0.06231 -0.22872 -0.16528 0.0046233 0.01029
3583 0.2198 0.10148 -0.28339 -0.095067 -0.25427 -0.16989 -0.02744 -0.025645
3584 0.17369 0.047581 -0.33576 -0.12623 -0.27836 -0.21226 -0.10565 -0.11844
3585 0.24101 0.082532 -0.26883 -0.1197 -0.24765 -0.17039 0.017872 -0.098943
3586 0.25667 0.0038234 -0.25607 -0.12626 -0.25979 -0.18842 0.04875 -0.049703
3587 0.2265 -0.037318 -0.24536 -0.12648 -0.24995 -0.20394 0.057581 -0.069727
3588 0.19974 -0.10051 -0.25256 -0.12951 -0.25755 -0.20703 0.040888 -0.14055
3589 0.19188 -0.051806 -0.21244 -0.18333 -0.24096 -0.1727 0.043664 -0.11145
3590 0.19462 -0.07289 -0.19897 -0.14646 -0.2557 -0.12341 0.042672 -0.096579
3591 0.16149 -0.0454 -0.24148 -0.1334 -0.27129 -0.21336 -0.036409 -0.059721
3592 0.13862 -0.042694 -0.22324 -0.12655 -0.268 -0.17487 -0.041793 -0.064643
3593 0.089849 -0.13002 -0.2741 -0.12995 -0.26587 -0.20322 -0.064434 -0.097759
3594 0.10908 -0.11804 -0.31734 -0.062807 -0.30987 -0.18871 -0.1009 -0.12826
3595 0.057356 -0.088054 -0.29431 -0.058611 -0.29311 -0.19034 -0.056417 -0.080711
3596 0.072604 -0.10041 -0.31286 -0.050944 -0.26988 -0.2192 -0.072395 -0.068566
3597 0.073264 -0.11202 -0.30017 -0.025679 -0.2881 -0.21003 -0.082134 -0.13535
3598 0.082825 -0.10015 -0.31382 -0.082447 -0.29992 -0.19925 -0.11386 -0.16252
3599 0.087004 -0.14143 -0.33097 -0.060337 -0.32634 -0.20816 -0.15131 -0.16434
3600 0.14432 -0.10543 -0.22439 -0.093064 -0.29544 -0.1959 -0.068326 -0.053883
3601 0.097079 -0.1426 -0.19481 -0.11237 -0.2916 -0.20519 -0.058149 -0.068471
3602 0.080258 -0.12336 -0.13943 -0.086598 -0.29349 -0.21334 -0.053941 -0.10012
3603 0.034071 -0.11044 -0.09148 -0.075117 -0.27313 -0.19575 -0.045232 -0.16321
3604 0.071451 -0.10238 -0.051712 -0.073812 -0.28338 -0.20198 0.021129 -0.049979
3605 0.0021051 -0.10387 -0.038232 -0.072717 -0.30071 -0.20504 -0.021989 -0.1274
3606 0.0091464 -0.16885 -0.026788 -0.055358 -0.27046 -0.19817 -0.05311 -0.15656
3607 -0.0080265 -0.16662 -0.071967 -0.068478 -0.31496 -0.2344 -0.12899 -0.20839
3608 0.060269 -0.13892 -0.079649 -0.012399 -0.29645 -0.19806 -0.070507 -0.097493
3609 -0.032868 -0.13039 -0.14226 -0.021324 -0.2787 -0.22414 -0.084109 -0.18993
3610 0.017726 -0.14664 -0.13583 -0.027524 -0.28726 -0.19363 -0.097035 -0.1098
3611 -0.0044442 -0.12208 -0.15562 -0.049365 -0.30897 -0.21291 -0.10007 -0.10042
3612 -0.033657 -0.1228 -0.077963 -0.032434 -0.28111 -0.20576 -0.054778 -0.087353
3613 -0.092431 -0.19605 -0.093586 -0.036099 -0.30293 -0.2371 -0.11253 -0.18749
3614 -0.06667 -0.15001 0.055887 -0.057781 -0.30344 -0.19361 -0.11088 -0.12643
3615 -0.047775 -0.17428 0.073644 -0.034244 -0.28588 -0.22524 -0.12016 -0.095978
3616 -0.084836 -0.17905 0.042598 -0.03395 -0.327 -0.24346 -0.13799 -0.17696
3617 -0.10077 -0.20368 0.050668 -0.05025 -0.31485 -0.19138 -0.1112 -0.1593
3618 -0.12436 -0.23084 0.076882 -0.064228 -0.33657 -0.1987 -0.098101 -0.15909
3619 -0.14507 -0.15317 0.095842 -0.04053 -0.3088 -0.18187 -0.15231 -0.16285
3620 -0.11334 -0.17829 0.09696 -0.021231 -0.2971 -0.1986 -0.13064 -0.18183
3621 -0.12893 -0.21314 0.097455 -0.0017456 -0.31253 -0.14362 -0.072384 -0.2123
3622 -0.099182 -0.2035 0.14855 -0.0081676 -0.30814 -0.16407 -0.14665 -0.13196
3623 -0.094827 -0.23277 0.1128 0.0093853 -0.29644 -0.08899 -0.10896 -0.082211
3624 -0.14276 -0.21836 0.081688 -0.0020462 -0.31492 -0.16893 -0.15702 -0.19084
3625 -0.1248 -0.17809 0.082207 -0.019605 -0.30332 -0.14523 -0.10108 -0.20348
3626 -0.14955 -0.20072 0.021071 -0.038068 -0.325 -0.1625 -0.12644 -0.13544
3627 -0.13798 -0.20794 0.00080378 -0.048032 -0.32388 -0.12414 -0.15581 -0.2325
3628 -0.1348 -0.21868 0.013192 -0.039891 -0.32899 -0.18698 -0.17865 -0.16394
3629 -0.1666 -0.26685 0.12977 -0.039865 -0.33868 -0.20729 -0.23122 -0.1838
3630 -0.15981 -0.18638 0.17473 -0.035161 -0.31132 -0.17376 -0.15773 -0.1396
3631 -0.1619 -0.28807 0.10207 -0.079992 -0.324 -0.17604 -0.16287 -0.1939
3632 -0.17265 -0.22998 0.066172 -0.090234 -0.33083 -0.19867 -0.10815 -0.16483
3633 -0.16799 -0.21766 0.056443 -0.065444 -0.31494 -0.17799 -0.12093 -0.17374
3634 -0.2087 -0.22787 0.021082 -0.086912 -0.34691 -0.21829 -0.16283 -0.1972
3635 -0.17902 -0.24556 0.069712 -0.05607 -0.31233 -0.178 -0.15779 -0.17978
3636 -0.16784 -0.24034 0.05971 -0.097065 -0.32448 -0.17799 -0.16047 -0.23632
3637 -0.2199 -0.26871 -0.0068773 -0.088047 -0.32613 -0.20281 -0.1519 -0.244
3638 -0.20396 -0.31132 -0.029882 -0.096242 -0.35948 -0.19474 -0.17076 -0.23511
3639 -0.16258 -0.2117 0.011087 -0.076998 -0.29194 -0.087137 -0.15565 -0.15139
3640 -0.18967 -0.23877 -0.03091 -0.088569 -0.34342 -0.11562 -0.19337 -0.19007
3641 -0.22076 -0.31072 -0.090575 -0.099369 -0.30035 -0.12953 -0.15424 -0.20374
3642 -0.21166 -0.25 -0.026292 -0.10293 -0.30439 -0.11968 -0.12692 -0.19565
3643 -0.18808 -0.28121 -0.020639 -0.073007 -0.3112 -0.094223 -0.21542 -0.203
3644 -0.25929 -0.31765 0.011828 -0.094249 -0.3313 -0.14079 -0.25239 -0.28556
3645 -0.20637 -0.30518 0.11066 -0.10163 -0.27792 -0.17597 -0.17636 -0.24995
3646 -0.23355 -0.29283 0.12032 -0.085637 -0.29695 -0.13842 -0.16472 -0.22246
3647 -0.25462 -0.2735 0.020239 -0.094023 -0.33249 -0.18774 -0.20785 -0.2328
3648 -0.24137 -0.27756 0.0063483 -0.11145 -0.30221 -0.14054 -0.17177 -0.16055
3649 -0.25239 -0.29591 -0.081673 -0.10457 -0.31331 -0.18454 -0.20141 -0.20888
3650 -0.2499 -0.35166 -0.10306 -0.12681 -0.37861 -0.23774 -0.23565 -0.18943
3651 -0.22283 -0.27335 -0.068743 -0.12433 -0.32325 -0.17845 -0.2245 -0.196
3652 -0.22549 -0.24786 -0.063355 -0.071143 -0.30079 -0.14034 -0.19788 -0.13409
3653 -0.25986 -0.27436 -0.12902 -0.13962 -0.3292 -0.18157 -0.16415 -0.22828
3654 -0.26956 -0.3074 -0.12541 -0.084013 -0.3762 -0.18022 -0.29246 -0.24702
3655 -0.26448 -0.25463 -0.067052 -0.10584 -0.31451 -0.15187 -0.14227 -0.23646
3656 -0.24852 -0.25816 -0.079174 -0.11992 -0.31683 -0.16179 -0.13644 -0.15385
3657 -0.24834 -0.2747 -0.077628 -0.092407 -0.29748 -0.14489 -0.17327 -0.1873
3658 -0.26346 -0.2873 -0.10805 -0.11188 -0.32747 -0.19744 -0.17609 -0.18017
3659 -0.27446 -0.3389 -0.1147 -0.13045 -0.34753 -0.20755 -0.21695 -0.23695
3660 -0.28216 -0.33789 -0.13195 -0.12835 -0.35052 -0.20602 -0.21002 -0.19032
3661 -0.27091 -0.25445 -0.10795 -0.10988 -0.31851 -0.17649 -0.19517 -0.20723
3662 -0.29194 -0.31398 -0.088218 -0.096777 -0.33173 -0.19973 -0.15203 -0.26631
3663 -0.27698 -0.32145 -0.1446 -0.1273 -0.34608 -0.2122 -0.23072 -0.24611
3664 -0.28424 -0.31767 -0.1286 -0.12147 -0.36836 -0.23499 -0.23212 -0.23503
3665 -0.29178 -0.34236 -0.079405 -0.13117 -0.33113 -0.2144 -0.18482 -0.1988
3666 -0.25423 -0.30689 -0.081564 -0.10765 -0.33756 -0.23129 -0.25143 -0.17061
3667 -0.29554 -0.31711 -0.12636 -0.13499 -0.40399 -0.19994 -0.25565 -0.30295
3668 -0.27576 -0.31141 -0.13133 -0.16588 -0.3642 -0.22603 -0.25262 -0.21957
3669 -0.27612 -0.29666 -0.091829 -0.12213 -0.36043 -0.18944 -0.24257 -0.205
3670 -0.31276 -0.32354 -0.14311 -0.14656 -0.35451 -0.24602 -0.23475 -0.2602
3671 -0.26264 -0.29464 -0.085184 -0.10026 -0.3646 -0.20687 -0.19789 -0.16905
3672 -0.30247 -0.31647 -0.16282 -0.10465 -0.37344 -0.2329 -0.17399 -0.28873
3673 -0.2819 -0.33465 -0.13068 -0.12651 -0.37038 -0.21203 -0.194 -0.20267
3674 -0.2755 -0.29811 -0.077502 -0.091463 -0.34651 -0.15374 -0.15718 -0.23705
3675 -0.32672 -0.26485 0.0015198 -0.10078 -0.38927 -0.24769 -0.12963 -0.23588
3676 -0.24732 0.035962 0.26505 -0.04706 -0.35136 -0.19348 0.048281 -0.10864
3677 -0.2176 0.11955 0.36495 -0.003605 -0.30116 -0.14666 0.062037 -0.08016
3678 -0.19783 0.23681 0.45847 0.0051979 -0.24577 -0.10416 0.082953 -0.033441
3679 -0.19202 0.31844 0.45154 0.057447 -0.21302 -0.069082 0.13468 0.0069003
3680 -0.070646 0.44179 0.61186 0.1031 -0.097228 0.07169 0.2445 0.071439
3681 -0.024867 0.49359 0.69803 0.080043 -0.014055 0.073191 0.45323 0.04919
3682 0.078632 0.6082 0.7626 0.12046 0.062713 0.11875 0.36016 0.0086759
3683 0.19666 0.75581 0.79235 0.16343 0.18207 0.15695 0.44433 0.053863
3684 0.29902 0.83384 0.83418 0.14547 0.33893 0.21758 0.52013 0.15573
3685 0.30058 0.77446 0.82679 0.17841 0.3994 0.26347 0.48433 0.071351
3686 0.41583 0.83633 0.85961 0.24329 0.47466 0.25315 0.44978 0.13213
3687 0.47558 0.88261 0.93665 0.21762 0.5389 0.30187 0.57101 0.18529
3688 0.43516 0.82885 0.81543 0.21537 0.52987 0.28307 0.44383 0.068274
3689 0.55032 0.80596 0.89546 0.19762 0.61896 0.32065 0.54 0.24248
3690 0.63249 0.93741 0.9335 0.24724 0.71442 0.38212 0.59106 0.27329
3691 0.56365 0.83553 0.8649 0.23505 0.71052 0.40519 0.58554 0.11318
3692 0.53814 0.79223 0.80375 0.20873 0.70742 0.33828 0.49853 0.18161
3693 0.57968 0.86893 0.84255 0.2299 0.72885 0.3607 0.53555 0.17078
3694 0.63424 0.88577 0.85883 0.26673 0.7795 0.39632 0.58589 0.2334
3695 0.59882 0.87802 0.85991 0.25915 0.78071 0.39078 0.64038 0.19545
3696 0.63563 0.90633 0.91243 0.28142 0.74239 0.41476 0.61085 0.3133
3697 0.7019 0.90974 0.93844 0.27123 0.83945 0.41827 0.61477 0.3845
3698 0.60836 0.84874 0.83513 0.26138 0.75774 0.40395 0.51477 0.16939
3699 0.66356 0.88263 0.91489 0.30388 0.80006 0.40041 0.56453 0.1715
3700 0.67547 0.92554 0.90007 0.26591 0.8047 0.44921 0.65665 0.23661
3701 0.62971 0.87116 0.93795 0.26873 0.76362 0.38783 0.57337 0.24108
3702 0.65444 0.93897 0.87905 0.24905 0.81473 0.38529 0.67614 0.27805
3703 0.76136 1.0252 0.9299 0.27696 0.85547 0.42526 0.6 0.31254
3704 0.64252 0.88906 0.8963 0.2527 0.82635 0.37639 0.55012 0.227
3705 0.57883 0.80108 0.84805 0.20162 0.80154 0.38607 0.51076 0.18768
3706 0.67798 0.92551 0.94583 0.26892 0.82976 0.44398 0.60448 0.33252
3707 0.69042 0.9291 0.97727 0.28727 0.85099 0.44276 0.58815 0.26684
3708 0.62757 0.90898 0.9444 0.29337 0.8534 0.43239 0.60889 0.31272
3709 0.66968 0.99426 0.91376 0.25139 0.80283 0.41202 0.50542 0.26865
3710 0.64476 0.92482 0.92844 0.29554 0.84891 0.4753 0.55642 0.22855
3711 0.68343 0.90515 0.93628 0.26569 0.85424 0.44266 0.5286 0.26985
3712 0.64303 0.87243 0.89041 0.22655 0.80937 0.44526 0.5281 0.22561
3713 0.65939 0.94754 0.88353 0.29684 0.84796 0.43057 0.62743 0.20071
3714 0.65085 0.87652 0.9053 0.28737 0.84801 0.50759 0.58235 0.30891
3715 0.63759 0.87373 0.9323 0.28935 0.84003 0.44109 0.5739 0.2439
3716 0.68793 0.98327 0.9324 0.27687 0.86035 0.4409 0.61005 0.33977
3717 0.70211 1.0405 0.93574 0.23847 0.84356 0.43497 0.6095 0.24199
3718 0.70741 1.0236 0.9501 0.29528 0.90691 0.46556 0.66536 0.31878
3719 0.62933 0.90756 0.85354 0.22555 0.86269 0.44538 0.56779 0.21344
3720 0.60913 0.86937 0.8899 0.22872 0.87805 0.42008 0.54349 0.20116
3721 0.63849 0.87262 0.88638 0.25854 0.85218 0.40718 0.59389 0.25618
3722 0.63084 0.92806 0.87708 0.25543 0.84727 0.41629 0.6021 0.29546
3723 0.6707 0.90002 0.88654 0.20706 0.85944 0.41978 0.53203 0.36098
3724 0.63577 0.94731 0.86826 0.26428 0.84816 0.42414 0.53394 0.22946
3725 0.67833 0.89016 0.89526 0.27767 0.91201 0.4419 0.6121 0.34131
3726 0.61433 0.92595 0.84081 0.27653 0.83482 0.43848 0.56249 0.17236
3727 0.65109 0.84883 0.88924 0.21817 0.8699 0.43842 0.5818 0.25121
3728 0.60743 0.81646 0.77623 0.22691 0.79742 0.37251 0.60625 0.19568
3729 0.62188 0.82313 0.84678 0.25754 0.87995 0.41052 0.58255 0.24434
3730 0.59655 0.78986 0.84198 0.24532 0.85851 0.41875 0.56158 0.215
3731 0.64162 0.86733 0.87909 0.26214 0.86495 0.47165 0.59726 0.27819
3732 0.62116 0.91672 0.94965 0.23637 0.88371 0.4554 0.62851 0.26025
3733 0.56515 0.80272 0.77564 0.2033 0.79932 0.35003 0.49628 0.15236
3734 0.59828 0.82916 0.78576 0.22837 0.86243 0.39245 0.51864 0.29018
3735 0.56036 0.79924 0.7401 0.22879 0.81926 0.40292 0.49632 0.20275
3736 0.64711 0.88827 0.77268 0.21077 0.81134 0.38171 0.57296 0.18489
3737 0.57334 0.78744 0.71179 0.24097 0.82294 0.37487 0.59496 0.17389
3738 0.54001 0.73744 0.75099 0.23121 0.82415 0.4046 0.58331 0.22428
3739 0.6278 0.78108 0.76273 0.20927 0.81832 0.38399 0.53841 0.27462
3740 0.49066 0.68703 0.65653 0.17346 0.75926 0.30417 0.47716 0.13116
3741 0.54992 0.75836 0.71639 0.18634 0.75652 0.36542 0.46868 0.18401
3742 0.52796 0.71378 0.6431 0.16471 0.73996 0.31877 0.40448 0.23077
3743 0.47147 0.65744 0.64323 0.15128 0.69798 0.3182 0.36962 0.048924
3744 0.53021 0.61561 0.66256 0.20066 0.72714 0.35693 0.49434 0.17027
3745 0.46855 0.57002 0.61662 0.14776 0.66846 0.29518 0.32333 0.1461
3746 0.44416 0.64402 0.61928 0.13842 0.701 0.32198 0.43701 0.1187
3747 0.4411 0.54419 0.57744 0.14589 0.63175 0.28048 0.36151 0.11459
3748 0.49325 0.58237 0.63058 0.15997 0.66346 0.30433 0.50349 0.17892
3749 0.38728 0.58181 0.52893 0.14088 0.64833 0.22961 0.32193 0.099379
3750 0.4299 0.50047 0.55346 0.1609 0.60374 0.22021 0.37632 0.073548
3751 0.39298 0.46773 0.52633 0.12411 0.54078 0.24964 0.30637 0.082845
3752 0.39753 0.49637 0.48688 0.17335 0.60035 0.26574 0.36826 0.10191
3753 0.36158 0.45242 0.50174 0.13331 0.55389 0.26324 0.3113 0.098536
3754 0.39337 0.51589 0.50523 0.1375 0.55861 0.27475 0.36697 0.10963
3755 0.32888 0.46814 0.47744 0.12568 0.52667 0.21349 0.29483 0.085587
3756 0.30864 0.45814 0.39648 0.11482 0.46669 0.19761 0.27949 0.070788
3757 0.30641 0.43932 0.43073 0.094007 0.45237 0.18114 0.23366 0.0063116
3758 0.24943 0.34896 0.38874 0.059365 0.47396 0.18692 0.25178 -0.0066456
3759 0.2888 0.38537 0.42615 0.081233 0.50646 0.20524 0.23441 0.096105
3760 0.27962 0.38108 0.37334 0.049029 0.43494 0.15783 0.24054 0.012539
3761 0.22102 0.33983 0.32943 0.072398 0.42789 0.16052 0.23295 -0.0044875
3762 0.2368 0.34203 0.36172 0.083557 0.42603 0.17602 0.22772 0.05471
3763 0.23663 0.27968 0.28582 0.034217 0.37982 0.15273 0.15469 -0.016666
3764 0.239 0.35962 0.3358 0.05028 0.4317 0.17697 0.31209 0.040889
3765 0.21518 0.2426 0.24982 0.079241 0.36578 0.15822 0.20474 -0.013627
3766 0.11937 0.25271 0.24504 -0.0068552 0.33367 0.10562 0.18382 -0.02811
3767 0.14097 0.22613 0.26102 0.033512 0.327 0.11244 0.21883 -0.027089
3768 0.05083 0.13401 0.14595 -0.026158 0.27248 0.066449 0.048076 -0.17301
3769 0.13765 0.24863 0.23446 0.04613 0.30799 0.099402 0.14511 0.022284
3770 0.096919 0.18294 0.15923 0.013647 0.25113 0.10516 0.085982 -0.11275
3771 0.086546 0.1742 0.15559 -0.0088046 0.26644 0.058526 0.11763 -0.05756
3772 0.015845 0.1289 0.10915 0.0094955 0.19519 0.065932 0.0777 -0.13815
3773 0.045707 0.097247 0.18287 -0.026427 0.18178 0.04469 0.11733 -0.04113
3774 0.018479 0.085145 0.053831 0.00029878 0.18866 0.023957 0.063162 -0.14643
3775 0.078934 0.13226 0.16947 -0.032375 0.20534 0.087552 0.04506 0.010024
3776 0.013619 0.12274 0.081243 -0.0083145 0.13042 -0.0094772 0.072461 -0.05845
3777 -0.030184 0.11936 0.07427 -0.011536 0.14079 -0.0078146 0.013633 -0.16007
3778 -0.014767 0.073563 0.10329 -0.04619 0.11908 -0.014009 0.051316 -0.065102
3779 -0.088099 0.094872 0.052667 -0.046807 0.10269 -0.02067 -0.0032479 -0.12208
3780 -0.013444 0.10608 0.10194 -0.071711 0.11527 -0.0040723 0.044579 -0.037379
3781 -0.063144 0.0071247 0.025648 -0.073005 0.095502 -0.053449 -0.04608 -0.1657
3782 -0.082117 -0.0056522 0.0083813 -0.078411 0.052665 -0.066474 -0.035132 -0.12049
3783 -0.057179 0.00030496 -0.0043676 -0.046418 0.042557 -0.058628 0.057245 -0.075437
3784 -0.010886 0.049902 0.025169 -0.063592 0.051185 -0.080371 -0.032961 -0.10997
3785 0.055344 -0.034598 -0.044744 -0.067225 0.01833 -0.039621 -0.025581 -0.17252
3786 0.12462 0.008598 0.043238 -0.058893 0.053821 -0.059886 -0.055674 -0.13034
3787 0.13717 -0.033415 -0.0083385 -0.049377 0.020772 -0.10983 -0.084215 -0.14297
3788 0.064176 -0.1136 -0.055527 -0.071649 -0.011218 -0.06952 -0.10839 -0.19623
3789 0.019989 0.0082789 -0.097099 -0.081993 -0.017225 -0.12098 -0.03012 -0.14351
3790 -0.033101 -0.030533 -0.041579 -0.063941 -0.011399 -0.10322 -0.037531 -0.13305
3791 -0.065123 -0.076512 -0.046707 -0.11344 -0.078351 -0.12509 -0.09577 -0.14196
3792 -0.10952 -0.083392 -0.07855 -0.081513 -0.047052 -0.098584 -0.060565 -0.14368
3793 -0.10072 -0.059016 -0.057056 -0.10237 -0.053399 -0.1071 -0.12054 -0.14041
3794 -0.12797 -0.05798 -0.030709 -0.084716 -0.027029 -0.057595 -0.068124 -0.16806
3795 -0.14989 -0.13501 -0.11553 -0.11918 -0.071261 -0.1353 -0.084408 -0.20218
3796 -0.15131 -0.044654 -0.080466 -0.061663 -0.058977 -0.10905 -0.056395 -0.15346
3797 -0.17806 -0.096814 -0.11813 -0.10445 -0.099989 -0.14184 -0.090269 -0.16176
3798 -0.2023 -0.14254 -0.096319 -0.11717 -0.10264 -0.17009 -0.12587 -0.23156
3799 -0.16962 -0.14461 -0.10756 -0.095066 -0.085156 -0.12835 -0.10527 -0.16872
3800 -0.19179 -0.16112 -0.13048 -0.12618 -0.11763 -0.15529 -0.12529 -0.21014
3801 -0.20184 -0.13954 -0.13172 -0.11822 -0.10851 -0.14321 -0.10203 -0.18802
3802 -0.23467 -0.15002 -0.17729 -0.12795 -0.14764 -0.18998 -0.12726 -0.20413
3803 -0.24561 -0.13993 -0.186 -0.1551 -0.13736 -0.12996 -0.15809 -0.21506
3804 -0.20824 -0.11447 -0.17705 -0.13374 -0.10913 -0.16644 -0.11182 -0.22902
3805 -0.22697 -0.17061 -0.14634 -0.12464 -0.12246 -0.14247 -0.15296 -0.14594
3806 -0.26564 -0.1486 -0.15821 -0.11968 -0.12728 -0.16379 -0.14945 -0.18823
3807 -0.22813 -0.15751 -0.19768 -0.13425 -0.11899 -0.16343 -0.18971 -0.2027
3808 -0.23936 -0.22211 -0.19676 -0.12833 -0.15253 -0.18775 -0.1427 -0.25228
3809 -0.28296 -0.15371 -0.19705 -0.16105 -0.18416 -0.18691 -0.1719 -0.22413
3810 -0.22067 -0.16917 -0.16605 -0.16057 -0.14515 -0.17647 -0.12316 -0.19077
3811 -0.26216 -0.22977 -0.21694 -0.12196 -0.20096 -0.19421 -0.17724 -0.25625
3812 -0.28296 -0.23372 -0.21122 -0.16758 -0.16017 -0.1808 -0.15964 -0.22631
3813 -0.30251 -0.2631 -0.21716 -0.14835 -0.22569 -0.21552 -0.23006 -0.2674
3814 -0.21857 -0.17801 -0.18849 -0.1341 -0.15669 -0.16054 -0.12525 -0.21462
3815 -0.29852 -0.28675 -0.25448 -0.16358 -0.22213 -0.20245 -0.26001 -0.23957
3816 -0.29795 -0.25838 -0.22595 -0.16102 -0.21402 -0.19943 -0.19939 -0.23779
3817 -0.2273 -0.16885 -0.19187 -0.12599 -0.18595 -0.14204 -0.099793 -0.1488
3818 -0.29128 -0.26244 -0.2227 -0.16457 -0.19699 -0.18225 -0.23725 -0.23621
3819 -0.23643 -0.19713 -0.15588 -0.1463 -0.19484 -0.16214 -0.16144 -0.188
3820 -0.31255 -0.2875 -0.23 -0.13863 -0.24656 -0.19683 -0.19286 -0.27977
3821 -0.27479 -0.2389 -0.20023 -0.14736 -0.22389 -0.21067 -0.15546 -0.20485
3822 -0.31753 -0.25288 -0.25378 -0.14336 -0.25348 -0.1918 -0.18458 -0.30963
3823 -0.35503 -0.261 -0.29662 -0.18321 -0.24331 -0.21971 -0.26853 -0.28903
3824 -0.30019 -0.26373 -0.2773 -0.15965 -0.23446 -0.20052 -0.2285 -0.19227
3825 -0.34711 -0.2851 -0.28659 -0.11776 -0.25046 -0.20972 -0.2327 -0.2858
