# Supplementary material for: Insulin modulates the frequency of Ca2+ oscillations in mouse pancreatic islets
Source: PLoS One. 2017 Aug 28;12(8):e0183569. doi: 10.1371/journal.pone.0183569 (PMC5573301; doi:10.1371/journal.pone.0183569)
Supplement: S1 File — All the time traces of detrended Ca2+ oscillations for constant insulin infusion (0, 100, or 1000 nM) and alternating insulin infusion (100, 500, or 1000 nM with 4 or 5 min periods) were compressed as a single file, S1_File.zip, in which each imaging experiment was recorded as a text file where the first column represents time (sec) and the following columns represent detrended Ca2+ traces from multiple islets. (ZIP) [file pone.0183569.s001.zip › data_0I_6.txt]

1 -0.18067 -0.17014 -0.18508 -0.18146 -0.18271 -0.27248 -0.25627 -0.17553 -0.22896 -0.23508 -0.37908
2 -0.18093 -0.17534 -0.19455 -0.18269 -0.17232 -0.2632 -0.2618 -0.16695 -0.21773 -0.24118 -0.37333
3 -0.15783 -0.14387 -0.18326 -0.17315 -0.1631 -0.24573 -0.20888 -0.1634 -0.18821 -0.20478 -0.35458
4 -0.16621 -0.15476 -0.19202 -0.17386 -0.17705 -0.24746 -0.2324 -0.16724 -0.20724 -0.22181 -0.38307
5 -0.15555 -0.16246 -0.18106 -0.17052 -0.16716 -0.23898 -0.25335 -0.16002 -0.20774 -0.23 -0.37178
6 -0.17439 -0.14693 -0.1841 -0.17003 -0.15227 -0.24364 -0.2259 -0.15125 -0.17967 -0.21268 -0.35525
7 -0.17554 -0.16493 -0.19104 -0.16599 -0.13875 -0.23771 -0.24356 -0.16156 -0.20662 -0.20547 -0.37369
8 -0.14358 -0.14826 -0.17577 -0.15871 -0.14835 -0.2373 -0.2338 -0.17169 -0.18303 -0.202 -0.34569
9 -0.17781 -0.16226 -0.1965 -0.1795 -0.15515 -0.25357 -0.23497 -0.16651 -0.20359 -0.22016 -0.36908
10 -0.17401 -0.16138 -0.19406 -0.1737 -0.14597 -0.24787 -0.23531 -0.16221 -0.21327 -0.19874 -0.35651
11 -0.19103 -0.16747 -0.17364 -0.16731 -0.14669 -0.24822 -0.23717 -0.17138 -0.21792 -0.20934 -0.36528
12 -0.16124 -0.14256 -0.19313 -0.16241 -0.14996 -0.23336 -0.23264 -0.17214 -0.20259 -0.20341 -0.36528
13 -0.17945 -0.1582 -0.181 -0.17197 -0.14537 -0.24488 -0.23236 -0.17577 -0.20866 -0.20274 -0.34649
14 -0.15809 -0.12063 -0.17564 -0.16492 -0.14375 -0.23247 -0.22721 -0.15922 -0.18982 -0.20641 -0.35255
15 -0.18343 -0.13677 -0.18982 -0.17058 -0.12825 -0.24334 -0.23268 -0.16221 -0.18357 -0.19239 -0.34128
16 -0.17486 -0.14814 -0.18833 -0.19252 -0.14116 -0.25029 -0.23674 -0.1587 -0.19039 -0.21111 -0.34834
17 -0.15271 -0.12436 -0.16761 -0.16663 -0.13221 -0.23484 -0.2329 -0.15896 -0.19166 -0.20967 -0.36076
18 -0.1697 -0.12714 -0.20221 -0.18107 -0.13479 -0.23826 -0.23737 -0.17241 -0.19798 -0.20757 -0.36209
19 -0.16613 -0.13683 -0.19331 -0.17367 -0.13149 -0.24641 -0.23396 -0.17083 -0.19948 -0.20616 -0.37689
20 -0.17686 -0.13701 -0.17401 -0.1569 -0.11355 -0.2447 -0.23848 -0.15682 -0.18424 -0.20661 -0.34793
21 -0.15598 -0.14001 -0.17719 -0.17019 -0.11446 -0.24229 -0.23799 -0.13949 -0.18092 -0.18125 -0.36213
22 -0.14689 -0.10398 -0.18075 -0.14933 -0.12315 -0.22236 -0.20312 -0.13162 -0.16666 -0.18212 -0.33412
23 -0.16339 -0.14276 -0.19496 -0.16196 -0.11689 -0.23432 -0.2277 -0.14388 -0.19246 -0.21119 -0.34688
24 -0.1717 -0.14116 -0.19706 -0.17272 -0.12192 -0.25525 -0.24307 -0.17569 -0.19598 -0.22359 -0.37916
25 -0.16926 -0.143 -0.19561 -0.1658 -0.11681 -0.24751 -0.23985 -0.15138 -0.18449 -0.20009 -0.35027
26 -0.14812 -0.12334 -0.18956 -0.16592 -0.1261 -0.23469 -0.24577 -0.14304 -0.18657 -0.18808 -0.34588
27 -0.16201 -0.12776 -0.19593 -0.16648 -0.12289 -0.23503 -0.23496 -0.14983 -0.18348 -0.20805 -0.36146
28 -0.17458 -0.12391 -0.17569 -0.16349 -0.12066 -0.23153 -0.23258 -0.15324 -0.19005 -0.21204 -0.36652
29 -0.18165 -0.14927 -0.18527 -0.17197 -0.12094 -0.24087 -0.22789 -0.16215 -0.20683 -0.22056 -0.36385
30 -0.17007 -0.12188 -0.18644 -0.16754 -0.12483 -0.23251 -0.22087 -0.14525 -0.18761 -0.21016 -0.38178
31 -0.16134 -0.12181 -0.17505 -0.171 -0.12113 -0.23242 -0.23159 -0.15231 -0.19318 -0.20584 -0.35055
32 -0.16079 -0.11437 -0.16909 -0.14681 -0.1164 -0.22654 -0.20615 -0.13069 -0.19083 -0.18237 -0.34836
33 -0.17942 -0.12638 -0.17982 -0.16394 -0.12133 -0.24643 -0.22057 -0.13912 -0.19231 -0.20701 -0.35251
34 -0.16754 -0.11137 -0.17431 -0.14827 -0.12013 -0.23672 -0.23384 -0.15404 -0.18879 -0.19787 -0.34951
35 -0.17722 -0.11736 -0.18372 -0.15949 -0.12666 -0.24402 -0.23242 -0.13679 -0.17285 -0.19711 -0.36373
36 -0.17599 -0.13626 -0.19088 -0.16338 -0.12671 -0.23901 -0.23465 -0.14786 -0.18503 -0.18762 -0.33754
37 -0.1511 -0.1041 -0.1807 -0.15931 -0.11955 -0.22418 -0.19768 -0.15014 -0.16681 -0.19298 -0.33532
38 -0.16401 -0.10464 -0.17876 -0.15165 -0.11631 -0.23894 -0.22873 -0.14392 -0.16656 -0.2066 -0.33937
39 -0.14211 -0.080506 -0.1611 -0.14674 -0.11895 -0.20973 -0.2098 -0.12795 -0.1652 -0.17345 -0.32662
40 -0.16708 -0.12008 -0.18742 -0.15841 -0.14232 -0.22719 -0.22407 -0.14737 -0.18731 -0.19972 -0.34838
41 -0.16335 -0.11296 -0.17825 -0.14543 -0.12218 -0.21631 -0.22295 -0.14651 -0.1895 -0.18683 -0.35014
42 -0.16482 -0.11584 -0.18979 -0.17402 -0.13937 -0.22623 -0.22888 -0.13412 -0.18386 -0.19718 -0.3513
43 -0.15088 -0.093943 -0.16247 -0.14733 -0.12804 -0.21307 -0.20245 -0.11986 -0.15625 -0.18976 -0.31677
44 -0.15933 -0.11468 -0.18067 -0.16379 -0.13738 -0.22464 -0.23429 -0.14326 -0.18555 -0.20676 -0.3508
45 -0.18052 -0.14141 -0.19483 -0.17148 -0.13947 -0.23888 -0.22644 -0.15519 -0.20149 -0.22378 -0.35459
46 -0.17104 -0.11704 -0.18518 -0.15902 -0.14157 -0.22603 -0.22075 -0.15198 -0.18049 -0.21285 -0.3467
47 -0.17483 -0.14014 -0.18912 -0.16852 -0.14615 -0.23762 -0.24425 -0.16334 -0.19727 -0.1893 -0.37254
48 -0.16772 -0.12353 -0.18162 -0.15992 -0.1464 -0.2258 -0.2269 -0.1591 -0.17807 -0.21568 -0.34135
49 -0.18731 -0.13231 -0.18762 -0.16634 -0.14488 -0.24036 -0.23404 -0.15875 -0.21338 -0.21077 -0.37282
50 -0.17016 -0.126 -0.18016 -0.15885 -0.12958 -0.22312 -0.2409 -0.16146 -0.20373 -0.22363 -0.35999
51 -0.15517 -0.12573 -0.18837 -0.15639 -0.1537 -0.2263 -0.2295 -0.15379 -0.19034 -0.21574 -0.35049
52 -0.15718 -0.11572 -0.18496 -0.1502 -0.13507 -0.22731 -0.23326 -0.14441 -0.16989 -0.21485 -0.34102
53 -0.17248 -0.13335 -0.20024 -0.15205 -0.15334 -0.23156 -0.23951 -0.16111 -0.20204 -0.22415 -0.37591
54 -0.14172 -0.11267 -0.16458 -0.15097 -0.14735 -0.21792 -0.19188 -0.13895 -0.16674 -0.20366 -0.34528
55 -0.16899 -0.12105 -0.17326 -0.16556 -0.16358 -0.22851 -0.22386 -0.15535 -0.18748 -0.20787 -0.34984
56 -0.17063 -0.12694 -0.16082 -0.16697 -0.14974 -0.2326 -0.23025 -0.17055 -0.19994 -0.22673 -0.37875
57 -0.12934 -0.10021 -0.14582 -0.15049 -0.13998 -0.21339 -0.22671 -0.11425 -0.16401 -0.18856 -0.32743
58 -0.15929 -0.10642 -0.15604 -0.15228 -0.14817 -0.22682 -0.22667 -0.153 -0.17398 -0.19962 -0.33287
59 -0.17079 -0.14821 -0.18614 -0.1694 -0.15634 -0.24703 -0.25289 -0.1678 -0.21285 -0.23234 -0.37973
60 -0.1556 -0.11668 -0.17321 -0.14983 -0.14102 -0.22177 -0.19945 -0.13985 -0.18115 -0.2122 -0.35258
61 -0.14797 -0.10306 -0.1725 -0.15036 -0.13299 -0.23338 -0.21642 -0.12946 -0.16118 -0.19369 -0.33451
62 -0.15708 -0.11316 -0.18586 -0.16023 -0.13275 -0.23235 -0.21518 -0.15667 -0.17424 -0.20419 -0.35657
63 -0.13789 -0.10091 -0.18707 -0.15322 -0.13516 -0.22004 -0.21788 -0.14709 -0.17203 -0.18908 -0.33095
64 -0.14755 -0.11905 -0.17792 -0.1507 -0.13822 -0.23121 -0.22507 -0.15371 -0.18723 -0.20087 -0.33577
65 -0.13803 -0.1011 -0.18539 -0.13769 -0.14037 -0.22395 -0.21034 -0.1486 -0.17308 -0.19693 -0.3168
66 -0.16054 -0.12937 -0.19372 -0.16154 -0.15075 -0.24677 -0.23223 -0.16038 -0.20718 -0.22238 -0.37535
67 -0.13653 -0.10366 -0.16992 -0.14393 -0.14646 -0.21841 -0.19525 -0.12605 -0.15155 -0.19014 -0.31797
68 -0.14903 -0.12989 -0.18023 -0.14066 -0.13456 -0.23766 -0.2218 -0.14549 -0.17626 -0.20191 -0.3628
69 -0.1482 -0.11732 -0.19082 -0.14773 -0.14502 -0.23231 -0.22493 -0.14066 -0.17415 -0.20822 -0.33232
70 -0.15373 -0.1282 -0.17993 -0.15672 -0.14046 -0.24269 -0.22247 -0.16924 -0.19416 -0.21851 -0.35355
71 -0.14493 -0.11429 -0.18207 -0.15443 -0.15762 -0.22918 -0.21514 -0.14709 -0.16724 -0.21717 -0.33285
72 -0.1629 -0.12417 -0.19381 -0.15331 -0.14911 -0.23871 -0.224 -0.15666 -0.16065 -0.19774 -0.33681
73 -0.16601 -0.1218 -0.1883 -0.15529 -0.15321 -0.22593 -0.229 -0.155 -0.18018 -0.20083 -0.33962
74 -0.16341 -0.13889 -0.19519 -0.15876 -0.15592 -0.24323 -0.21631 -0.16905 -0.17918 -0.21254 -0.35747
75 -0.14419 -0.10538 -0.17575 -0.14222 -0.13228 -0.21905 -0.22365 -0.12304 -0.16306 -0.17468 -0.31786
76 -0.15268 -0.10581 -0.1912 -0.15702 -0.13346 -0.22747 -0.23208 -0.14509 -0.17796 -0.19281 -0.33655
77 -0.16915 -0.12563 -0.18391 -0.15394 -0.14057 -0.2325 -0.24321 -0.16384 -0.19419 -0.22164 -0.38385
78 -0.16605 -0.10895 -0.18744 -0.15032 -0.13834 -0.21809 -0.23331 -0.14658 -0.18032 -0.20719 -0.32687
79 -0.14369 -0.11408 -0.18573 -0.155 -0.13376 -0.22289 -0.22434 -0.1328 -0.16857 -0.20385 -0.34657
80 -0.14902 -0.10774 -0.17583 -0.14529 -0.13393 -0.21503 -0.21753 -0.1448 -0.16919 -0.1842 -0.3359
81 -0.15898 -0.11071 -0.1909 -0.16453 -0.13951 -0.22488 -0.21684 -0.16758 -0.17239 -0.20691 -0.34886
82 -0.15936 -0.12193 -0.19651 -0.15556 -0.14647 -0.23059 -0.23892 -0.16467 -0.17439 -0.20533 -0.34244
83 -0.17009 -0.12195 -0.19077 -0.15329 -0.14863 -0.22242 -0.2335 -0.17129 -0.19721 -0.22196 -0.33991
84 -0.16211 -0.11154 -0.18066 -0.14802 -0.13969 -0.22579 -0.22014 -0.1433 -0.16995 -0.19299 -0.33798
85 -0.14873 -0.092045 -0.19229 -0.14423 -0.1361 -0.20671 -0.22629 -0.13155 -0.16376 -0.19631 -0.30737
86 -0.14502 -0.084825 -0.18654 -0.14501 -0.1327 -0.20567 -0.20386 -0.11849 -0.17111 -0.19464 -0.34159
87 -0.14244 -0.09827 -0.17682 -0.13721 -0.12768 -0.21742 -0.21009 -0.11994 -0.14941 -0.17999 -0.3161
88 -0.16123 -0.11625 -0.18627 -0.14637 -0.13353 -0.22819 -0.21309 -0.15836 -0.17517 -0.21787 -0.3558
89 -0.1485 -0.099782 -0.18815 -0.13639 -0.12938 -0.23335 -0.20856 -0.15002 -0.18143 -0.20022 -0.34887
90 -0.15819 -0.11268 -0.17715 -0.15124 -0.13128 -0.23085 -0.22129 -0.13874 -0.16363 -0.22333 -0.33258
91 -0.15395 -0.098945 -0.19647 -0.14099 -0.11812 -0.21588 -0.20691 -0.14496 -0.1575 -0.19894 -0.32777
92 -0.16763 -0.11579 -0.18858 -0.14609 -0.12846 -0.2259 -0.21912 -0.15356 -0.17152 -0.20201 -0.35119
93 -0.15927 -0.10363 -0.1825 -0.14505 -0.12502 -0.21277 -0.22279 -0.12516 -0.17049 -0.20005 -0.3528
94 -0.17821 -0.1244 -0.1984 -0.15544 -0.13963 -0.2311 -0.21207 -0.17577 -0.18228 -0.21802 -0.35939
95 -0.15768 -0.12624 -0.17155 -0.16344 -0.13853 -0.23271 -0.21431 -0.13255 -0.16451 -0.19435 -0.33691
96 -0.15004 -0.096478 -0.17623 -0.14309 -0.11864 -0.2199 -0.20773 -0.14138 -0.1533 -0.19554 -0.3285
97 -0.17285 -0.10586 -0.18402 -0.14483 -0.13284 -0.23156 -0.2401 -0.1637 -0.15504 -0.2193 -0.32605
98 -0.13863 -0.098441 -0.16655 -0.13429 -0.13621 -0.2059 -0.20264 -0.12433 -0.15869 -0.20371 -0.33232
99 -0.13259 -0.092431 -0.15054 -0.13339 -0.12066 -0.20126 -0.20619 -0.12681 -0.13249 -0.18764 -0.32162
100 -0.16369 -0.12678 -0.17281 -0.1439 -0.13513 -0.2368 -0.23417 -0.1526 -0.17708 -0.20697 -0.34056
101 -0.1553 -0.11108 -0.16759 -0.14104 -0.11328 -0.22093 -0.2094 -0.1295 -0.16459 -0.17707 -0.32725
102 -0.175 -0.1123 -0.16377 -0.15711 -0.13171 -0.22603 -0.20951 -0.16205 -0.16721 -0.19886 -0.33421
103 -0.17801 -0.11687 -0.17663 -0.16267 -0.13779 -0.23099 -0.22542 -0.15611 -0.18198 -0.22214 -0.36601
104 -0.16215 -0.11986 -0.16843 -0.1544 -0.14052 -0.22651 -0.21985 -0.15147 -0.19365 -0.19437 -0.33686
105 -0.15451 -0.098138 -0.15401 -0.13795 -0.1201 -0.21795 -0.2091 -0.14095 -0.16237 -0.18904 -0.35017
106 -0.17015 -0.12635 -0.17323 -0.15762 -0.13872 -0.23573 -0.20808 -0.17059 -0.191 -0.214 -0.34706
107 -0.17927 -0.1155 -0.17437 -0.15674 -0.13565 -0.23331 -0.2218 -0.16576 -0.19185 -0.20952 -0.34815
108 -0.15261 -0.095156 -0.16408 -0.14233 -0.13515 -0.20174 -0.20112 -0.12819 -0.16224 -0.17954 -0.33423
109 -0.1651 -0.1011 -0.15592 -0.1443 -0.14151 -0.22282 -0.2001 -0.14381 -0.15859 -0.20518 -0.3464
110 -0.15864 -0.10292 -0.16638 -0.14036 -0.13435 -0.22455 -0.22308 -0.15808 -0.16816 -0.20078 -0.33507
111 -0.15084 -0.095939 -0.16121 -0.14883 -0.14269 -0.21808 -0.1945 -0.1452 -0.15686 -0.21059 -0.32383
112 -0.1638 -0.11246 -0.16801 -0.15243 -0.13783 -0.21977 -0.21136 -0.1637 -0.16986 -0.20649 -0.36392
113 -0.15465 -0.10938 -0.16508 -0.16057 -0.14375 -0.21254 -0.22373 -0.13366 -0.19472 -0.20892 -0.34801
114 -0.16372 -0.10626 -0.17115 -0.14778 -0.15321 -0.21776 -0.21555 -0.13872 -0.1633 -0.20682 -0.33815
115 -0.16359 -0.10373 -0.16585 -0.13268 -0.14325 -0.21069 -0.20478 -0.14035 -0.14739 -0.19791 -0.33372
116 -0.1547 -0.10133 -0.16769 -0.13922 -0.13819 -0.22265 -0.21055 -0.1532 -0.15047 -0.21551 -0.32009
117 -0.16127 -0.11284 -0.17908 -0.14925 -0.15111 -0.21762 -0.20054 -0.15463 -0.18374 -0.21568 -0.35374
118 -0.1523 -0.087323 -0.15092 -0.13817 -0.14133 -0.20291 -0.20275 -0.11168 -0.14884 -0.18059 -0.32444
119 -0.13531 -0.086663 -0.15842 -0.1405 -0.1363 -0.19795 -0.19401 -0.12374 -0.14893 -0.18824 -0.31571
120 -0.15051 -0.085967 -0.15279 -0.14099 -0.13304 -0.20385 -0.19064 -0.14012 -0.14253 -0.17705 -0.31261
121 -0.13882 -0.085824 -0.16692 -0.12279 -0.13648 -0.20461 -0.19915 -0.13248 -0.15105 -0.20176 -0.3187
122 -0.14193 -0.076669 -0.1492 -0.12051 -0.13625 -0.19897 -0.20504 -0.11817 -0.12928 -0.1861 -0.31295
123 -0.12838 -0.080805 -0.15558 -0.12957 -0.14208 -0.20181 -0.19524 -0.13579 -0.16955 -0.20776 -0.36002
124 -0.14703 -0.076038 -0.15498 -0.1328 -0.12729 -0.18982 -0.21318 -0.14107 -0.14464 -0.19956 -0.33523
125 -0.14597 -0.080256 -0.14832 -0.12408 -0.14005 -0.216 -0.20119 -0.1345 -0.14968 -0.19398 -0.32185
126 -0.1651 -0.094139 -0.14965 -0.13078 -0.142 -0.20701 -0.20685 -0.15513 -0.16126 -0.20346 -0.341
127 -0.16331 -0.096902 -0.16521 -0.13842 -0.14276 -0.21518 -0.1951 -0.13443 -0.16989 -0.18794 -0.32816
128 -0.12903 -0.059981 -0.14689 -0.12855 -0.13635 -0.19303 -0.21255 -0.12955 -0.13514 -0.19407 -0.30166
129 -0.14759 -0.088672 -0.1676 -0.13829 -0.14378 -0.21459 -0.20357 -0.14499 -0.16261 -0.19786 -0.3483
130 -0.13858 -0.078485 -0.16245 -0.13 -0.13247 -0.19711 -0.19941 -0.14562 -0.13266 -0.19013 -0.31849
131 -0.157 -0.084557 -0.17642 -0.14546 -0.15466 -0.21784 -0.22734 -0.14444 -0.16369 -0.2227 -0.33642
132 -0.1704 -0.10897 -0.18197 -0.14819 -0.15368 -0.2225 -0.22314 -0.14917 -0.17231 -0.20065 -0.35763
133 -0.15465 -0.084789 -0.17641 -0.1352 -0.15259 -0.21576 -0.207 -0.13154 -0.15209 -0.20438 -0.33819
134 -0.15123 -0.078084 -0.18258 -0.13856 -0.14498 -0.2003 -0.18311 -0.12401 -0.12788 -0.19009 -0.32075
135 -0.16711 -0.11175 -0.18953 -0.14699 -0.16882 -0.21701 -0.21759 -0.14611 -0.16635 -0.21789 -0.3501
136 -0.13595 -0.073966 -0.15854 -0.1378 -0.13904 -0.19618 -0.19115 -0.099452 -0.14382 -0.20232 -0.30598
137 -0.1388 -0.08853 -0.16727 -0.13508 -0.14272 -0.20946 -0.19612 -0.10625 -0.13271 -0.20401 -0.32188
138 -0.14681 -0.091885 -0.15476 -0.11552 -0.13422 -0.21572 -0.18371 -0.1347 -0.14793 -0.19458 -0.32419
139 -0.14474 -0.085724 -0.1696 -0.13242 -0.14274 -0.19749 -0.19644 -0.10759 -0.16144 -0.17063 -0.31887
140 -0.15259 -0.077799 -0.16543 -0.13414 -0.14908 -0.20014 -0.20738 -0.14699 -0.1502 -0.18858 -0.33473
141 -0.16188 -0.1045 -0.17517 -0.13935 -0.15394 -0.2192 -0.21888 -0.1747 -0.18247 -0.21929 -0.36001
142 -0.16135 -0.092861 -0.15329 -0.13003 -0.12705 -0.20051 -0.19204 -0.1304 -0.17722 -0.18618 -0.32987
143 -0.16784 -0.092509 -0.17904 -0.13836 -0.14216 -0.21361 -0.19512 -0.14222 -0.16311 -0.20662 -0.32521
144 -0.12414 -0.070675 -0.14767 -0.12907 -0.13361 -0.20318 -0.18379 -0.12109 -0.13917 -0.1757 -0.32514
145 -0.16578 -0.10132 -0.17204 -0.14886 -0.14293 -0.21647 -0.19867 -0.14421 -0.17481 -0.19977 -0.33799
146 -0.1596 -0.10181 -0.17396 -0.13453 -0.14253 -0.21318 -0.20517 -0.12138 -0.16062 -0.19696 -0.35215
147 -0.12576 -0.058242 -0.15285 -0.10288 -0.12069 -0.19508 -0.18703 -0.10283 -0.12103 -0.18094 -0.31692
148 -0.14143 -0.085127 -0.16251 -0.12919 -0.1328 -0.20418 -0.17746 -0.13882 -0.15398 -0.19228 -0.33858
149 -0.14776 -0.082321 -0.17137 -0.14203 -0.13443 -0.22543 -0.21096 -0.14021 -0.17139 -0.2035 -0.32786
150 -0.14643 -0.078943 -0.17023 -0.13606 -0.13923 -0.21786 -0.19624 -0.12722 -0.15286 -0.20257 -0.34981
151 -0.17401 -0.10373 -0.18098 -0.15564 -0.15778 -0.22903 -0.231 -0.16705 -0.18493 -0.21688 -0.35956
152 -0.14496 -0.083522 -0.15894 -0.13097 -0.13406 -0.20822 -0.20938 -0.12226 -0.14456 -0.1911 -0.30995
153 -0.16564 -0.076396 -0.17501 -0.13112 -0.14618 -0.22096 -0.211 -0.14597 -0.16018 -0.19308 -0.33251
154 -0.15699 -0.085625 -0.17081 -0.15429 -0.15448 -0.22385 -0.19451 -0.13924 -0.16246 -0.21856 -0.32332
155 -0.1435 -0.071041 -0.17921 -0.14226 -0.14365 -0.21988 -0.21576 -0.13322 -0.16845 -0.22346 -0.32927
156 -0.13938 -0.058463 -0.18819 -0.13955 -0.14341 -0.20662 -0.18578 -0.12871 -0.15895 -0.19443 -0.33025
157 -0.16184 -0.080968 -0.19559 -0.15615 -0.15237 -0.23323 -0.22349 -0.15702 -0.183 -0.21909 -0.33237
158 -0.16359 -0.085698 -0.20326 -0.15727 -0.16651 -0.23482 -0.23488 -0.13653 -0.19016 -0.21429 -0.362
159 -0.18476 -0.092896 -0.20156 -0.15623 -0.16075 -0.23827 -0.22479 -0.14153 -0.17882 -0.21453 -0.34327
160 -0.14198 -0.05012 -0.18688 -0.15281 -0.14981 -0.23433 -0.22016 -0.1376 -0.16433 -0.20588 -0.32202
161 -0.13981 -0.062846 -0.18456 -0.15634 -0.15337 -0.21392 -0.22087 -0.12287 -0.15858 -0.21232 -0.33566
162 -0.17633 -0.10197 -0.19535 -0.16556 -0.16427 -0.2372 -0.24293 -0.16452 -0.20503 -0.24624 -0.34663
163 -0.15799 -0.086668 -0.19714 -0.1607 -0.16067 -0.23942 -0.23992 -0.17621 -0.1923 -0.23027 -0.36089
164 -0.18155 -0.10242 -0.2195 -0.17516 -0.17373 -0.24952 -0.24663 -0.16973 -0.20499 -0.23218 -0.37996
165 -0.15522 -0.070008 -0.18972 -0.15245 -0.15969 -0.2295 -0.21947 -0.14437 -0.18494 -0.21795 -0.33967
166 -0.15901 -0.074734 -0.189 -0.14572 -0.15462 -0.22623 -0.23073 -0.12493 -0.17997 -0.2215 -0.35237
167 -0.15789 -0.095752 -0.20857 -0.16206 -0.17229 -0.23508 -0.22091 -0.15475 -0.19923 -0.22482 -0.37318
168 -0.1663 -0.094087 -0.21198 -0.1672 -0.18327 -0.24407 -0.23751 -0.17283 -0.19934 -0.24105 -0.35741
169 -0.16216 -0.080049 -0.19172 -0.14832 -0.16258 -0.23851 -0.23343 -0.14896 -0.18678 -0.21523 -0.35044
170 -0.16562 -0.080934 -0.19921 -0.16069 -0.15323 -0.23206 -0.23805 -0.15445 -0.19727 -0.23757 -0.36014
171 -0.17113 -0.086836 -0.20797 -0.17055 -0.1633 -0.23716 -0.24761 -0.15212 -0.19422 -0.21766 -0.34309
172 -0.16963 -0.090087 -0.21598 -0.17317 -0.17616 -0.25462 -0.25249 -0.17484 -0.19864 -0.23146 -0.36667
173 -0.165 -0.086532 -0.2128 -0.15684 -0.1658 -0.23937 -0.23066 -0.13925 -0.18365 -0.20512 -0.34603
174 -0.15405 -0.092538 -0.19798 -0.16027 -0.14874 -0.25104 -0.23368 -0.1437 -0.17085 -0.22205 -0.34471
175 -0.18531 -0.1237 -0.23334 -0.19828 -0.18918 -0.257 -0.2641 -0.18299 -0.20843 -0.2337 -0.35382
176 -0.17638 -0.1031 -0.20709 -0.1682 -0.15532 -0.25569 -0.23677 -0.16504 -0.18763 -0.22811 -0.35677
177 -0.18001 -0.11208 -0.21386 -0.17188 -0.16328 -0.25806 -0.26182 -0.14617 -0.20166 -0.23255 -0.37911
178 -0.17866 -0.088745 -0.2132 -0.17569 -0.16716 -0.25107 -0.24917 -0.075221 -0.19119 -0.22132 -0.34458
179 -0.20068 -0.11805 -0.22936 -0.18307 -0.17277 -0.27358 -0.2805 -0.14142 -0.19598 -0.23179 -0.38608
180 -0.18538 -0.097882 -0.215 -0.17788 -0.1715 -0.27611 -0.27438 -0.14048 -0.19389 -0.24163 -0.35509
181 -0.20608 -0.13241 -0.24077 -0.18458 -0.19137 -0.28227 -0.27243 -0.16753 -0.21969 -0.25553 -0.39126
182 -0.19174 -0.10897 -0.22287 -0.17714 -0.18588 -0.27484 -0.24937 -0.16047 -0.197 -0.23013 -0.37144
183 -0.17069 -0.10513 -0.22071 -0.17297 -0.17098 -0.26476 -0.27036 -0.16285 -0.19564 -0.24766 -0.38212
184 -0.18463 -0.10605 -0.23264 -0.1767 -0.17954 -0.27041 -0.27068 -0.13305 -0.18923 -0.22419 -0.35313
185 -0.17349 -0.095016 -0.21241 -0.16759 -0.17226 -0.2691 -0.25406 -0.1602 -0.2031 -0.2134 -0.34728
186 -0.19075 -0.095194 -0.23667 -0.17749 -0.17871 -0.28276 -0.27625 -0.15767 -0.20824 -0.24216 -0.36985
187 -0.16968 -0.090799 -0.22255 -0.17692 -0.1712 -0.25649 -0.25342 -0.13529 -0.18167 -0.21387 -0.35046
188 -0.19478 -0.10091 -0.2437 -0.17715 -0.18877 -0.26059 -0.28238 -0.16214 -0.21472 -0.23512 -0.36881
189 -0.195 -0.099125 -0.22759 -0.1862 -0.17697 -0.27765 -0.27825 -0.16676 -0.21219 -0.22277 -0.3782
190 -0.16719 -0.080852 -0.22725 -0.17003 -0.16843 -0.26166 -0.27403 -0.16309 -0.20592 -0.24698 -0.33785
191 -0.21423 -0.1253 -0.26037 -0.19989 -0.20508 -0.28883 -0.2905 -0.16965 -0.24341 -0.261 -0.40367
192 -0.17978 -0.096042 -0.25068 -0.19636 -0.18397 -0.25355 -0.24993 -0.17548 -0.22694 -0.24067 -0.38628
193 -0.18765 -0.090587 -0.23165 -0.18617 -0.16986 -0.27338 -0.26858 -0.15403 -0.21691 -0.25204 -0.37577
194 -0.18767 -0.09347 -0.24638 -0.187 -0.18579 -0.28058 -0.2766 -0.15559 -0.21307 -0.24121 -0.37313
195 -0.17224 -0.09114 -0.22827 -0.18229 -0.1805 -0.25939 -0.26428 -0.15739 -0.204 -0.2409 -0.34638
196 -0.1889 -0.094234 -0.24692 -0.19927 -0.18692 -0.28281 -0.26859 -0.16187 -0.19975 -0.25097 -0.38581
197 -0.17128 -0.097239 -0.24599 -0.1866 -0.20079 -0.28037 -0.27844 -0.15363 -0.205 -0.25545 -0.38164
198 -0.18191 -0.087473 -0.23725 -0.20378 -0.18664 -0.27404 -0.26414 -0.14724 -0.19136 -0.24752 -0.36469
199 -0.16693 -0.084731 -0.23967 -0.18916 -0.1899 -0.27264 -0.28999 -0.15443 -0.20942 -0.22977 -0.3625
200 -0.18805 -0.10558 -0.23222 -0.19987 -0.19294 -0.27532 -0.28166 -0.16479 -0.22398 -0.24216 -0.37447
201 -0.18435 -0.090356 -0.24726 -0.20568 -0.19986 -0.27834 -0.2829 -0.16789 -0.20269 -0.24718 -0.38562
202 -0.18332 -0.11577 -0.23891 -0.19725 -0.19515 -0.29081 -0.28516 -0.1669 -0.20841 -0.24243 -0.38077
203 -0.18498 -0.10729 -0.23805 -0.20559 -0.20285 -0.27286 -0.29609 -0.16919 -0.21205 -0.24417 -0.38571
204 -0.17616 -0.10403 -0.24073 -0.19817 -0.18763 -0.28003 -0.27565 -0.15099 -0.22045 -0.24831 -0.37756
205 -0.19198 -0.098752 -0.24226 -0.19469 -0.19163 -0.28255 -0.28567 -0.15217 -0.21627 -0.23469 -0.37829
206 -0.19557 -0.10174 -0.23822 -0.19381 -0.19294 -0.27595 -0.26915 -0.14967 -0.21838 -0.23657 -0.38016
207 -0.1953 -0.13003 -0.23979 -0.19935 -0.19399 -0.2965 -0.29943 -0.168 -0.22954 -0.27392 -0.41707
208 -0.18943 -0.10399 -0.22952 -0.19574 -0.19248 -0.28406 -0.28604 -0.16528 -0.21659 -0.23493 -0.39084
209 -0.17857 -0.10141 -0.24285 -0.19826 -0.18842 -0.27174 -0.28094 -0.17381 -0.20886 -0.24779 -0.39571
210 -0.18272 -0.096511 -0.22382 -0.18925 -0.18987 -0.27243 -0.28069 -0.15316 -0.19527 -0.24503 -0.3715
211 -0.17918 -0.096252 -0.23538 -0.18841 -0.19941 -0.26893 -0.27532 -0.1376 -0.20623 -0.25645 -0.38187
212 -0.19164 -0.11591 -0.24086 -0.20412 -0.19536 -0.28016 -0.29558 -0.17505 -0.24597 -0.26513 -0.40002
213 -0.18032 -0.10682 -0.2427 -0.19034 -0.19824 -0.28301 -0.28641 -0.1644 -0.21211 -0.24215 -0.38721
214 -0.21858 -0.13519 -0.26166 -0.22923 -0.22633 -0.31525 -0.30501 -0.19248 -0.23846 -0.27954 -0.41897
215 -0.18929 -0.098613 -0.26416 -0.20227 -0.20548 -0.28497 -0.2866 -0.16833 -0.21706 -0.25949 -0.38124
216 -0.18827 -0.10592 -0.25309 -0.21805 -0.22107 -0.2781 -0.29532 -0.15341 -0.21487 -0.24505 -0.39584
217 -0.20931 -0.11044 -0.24627 -0.21437 -0.21147 -0.29121 -0.2858 -0.15918 -0.22022 -0.27746 -0.41311
218 -0.18134 -0.10455 -0.24915 -0.1943 -0.20872 -0.27459 -0.27835 -0.16431 -0.20251 -0.25732 -0.38534
219 -0.21652 -0.13633 -0.26365 -0.2189 -0.21174 -0.29494 -0.30815 -0.19245 -0.24404 -0.28093 -0.41978
220 -0.19487 -0.090315 -0.26529 -0.20665 -0.19983 -0.27541 -0.30316 -0.17339 -0.21407 -0.26732 -0.38437
221 -0.20916 -0.12339 -0.26509 -0.20522 -0.20647 -0.28719 -0.28052 -0.174 -0.23472 -0.26532 -0.38488
222 -0.21801 -0.1064 -0.26163 -0.21646 -0.21145 -0.29193 -0.29132 -0.17969 -0.21805 -0.2661 -0.38712
223 -0.20245 -0.11301 -0.27489 -0.19729 -0.20138 -0.28954 -0.26509 -0.15239 -0.21971 -0.26232 -0.38399
224 -0.1936 -0.12058 -0.28282 -0.20461 -0.20984 -0.29775 -0.30502 -0.18159 -0.21779 -0.27632 -0.40419
225 -0.19008 -0.095163 -0.25358 -0.19728 -0.20386 -0.28075 -0.29087 -0.14842 -0.20176 -0.25619 -0.38079
226 -0.20033 -0.10643 -0.26779 -0.21284 -0.22749 -0.28985 -0.2961 -0.17243 -0.21354 -0.27837 -0.39359
227 -0.2081 -0.11776 -0.26202 -0.20294 -0.20988 -0.29466 -0.32865 -0.18278 -0.2395 -0.27333 -0.40192
228 -0.20629 -0.11684 -0.26017 -0.21328 -0.21953 -0.27919 -0.29807 -0.17599 -0.22603 -0.28049 -0.39509
229 -0.20336 -0.12112 -0.26595 -0.21686 -0.2332 -0.28845 -0.29783 -0.18015 -0.22536 -0.29056 -0.40781
230 -0.1896 -0.090448 -0.25689 -0.20403 -0.21553 -0.28059 -0.27319 -0.18062 -0.21424 -0.26317 -0.39731
231 -0.21295 -0.12941 -0.28384 -0.20748 -0.23033 -0.30537 -0.29994 -0.19663 -0.23899 -0.296 -0.43207
232 -0.20164 -0.11232 -0.26797 -0.20424 -0.21276 -0.2823 -0.29258 -0.18233 -0.21944 -0.27086 -0.41921
233 -0.192 -0.1028 -0.25335 -0.20186 -0.22667 -0.27789 -0.28607 -0.16616 -0.2152 -0.28142 -0.3851
234 -0.20893 -0.11648 -0.27104 -0.20998 -0.22373 -0.28692 -0.3039 -0.16722 -0.21902 -0.28099 -0.39963
235 -0.20261 -0.10798 -0.25729 -0.20409 -0.21948 -0.28149 -0.2975 -0.16529 -0.22469 -0.27625 -0.39478
236 -0.18934 -0.098216 -0.2748 -0.20835 -0.21671 -0.27755 -0.3043 -0.17138 -0.2163 -0.28199 -0.38608
237 -0.20308 -0.10123 -0.28178 -0.19228 -0.21777 -0.28687 -0.2944 -0.16877 -0.21884 -0.26743 -0.37322
238 -0.20919 -0.10566 -0.28255 -0.21841 -0.22583 -0.28735 -0.29851 -0.18266 -0.23651 -0.29144 -0.38855
239 -0.19339 -0.098705 -0.27234 -0.19592 -0.2128 -0.27643 -0.27365 -0.16385 -0.21949 -0.27898 -0.38697
240 -0.21808 -0.10064 -0.28134 -0.2092 -0.22515 -0.29101 -0.29954 -0.19964 -0.22888 -0.31445 -0.4199
241 -0.20921 -0.10329 -0.25869 -0.19893 -0.20821 -0.28216 -0.28836 -0.16889 -0.22038 -0.29575 -0.40936
242 -0.2056 -0.086038 -0.23404 -0.19607 -0.23073 -0.27688 -0.2982 -0.15058 -0.21874 -0.25938 -0.3752
243 -0.21339 -0.093993 -0.23376 -0.20728 -0.22926 -0.28198 -0.30722 -0.18474 -0.23068 -0.27615 -0.39378
244 -0.18878 -0.085859 -0.23467 -0.20167 -0.22078 -0.28322 -0.29145 -0.16278 -0.21917 -0.28342 -0.36695
245 -0.22569 -0.12182 -0.27462 -0.22091 -0.23829 -0.30482 -0.32356 -0.19377 -0.24629 -0.31382 -0.40518
246 -0.21376 -0.10667 -0.2574 -0.22469 -0.24138 -0.29119 -0.29475 -0.18869 -0.23147 -0.28946 -0.34941
247 -0.23047 -0.12968 -0.27907 -0.22178 -0.24945 -0.30311 -0.30149 -0.19978 -0.23971 -0.29784 -0.33411
248 -0.21837 -0.12062 -0.27191 -0.21192 -0.23705 -0.29015 -0.30144 -0.17003 -0.23087 -0.29058 -0.26212
249 -0.21407 -0.11893 -0.27513 -0.20851 -0.23575 -0.29527 -0.32063 -0.19356 -0.2387 -0.28681 -0.22605
250 -0.20617 -0.10207 -0.26309 -0.21397 -0.23853 -0.27266 -0.29001 -0.17971 -0.21814 -0.2604 -0.068364
251 -0.2015 -0.1231 -0.27397 -0.20622 -0.22475 -0.29291 -0.29064 -0.18806 -0.23092 -0.26731 0.02338
252 -0.22774 -0.13099 -0.28789 -0.22503 -0.25069 -0.30062 -0.31423 -0.20264 -0.24114 -0.26525 0.060313
253 -0.23613 -0.14848 -0.28601 -0.21986 -0.24753 -0.3017 -0.33931 -0.19335 -0.2291 -0.2859 0.13781
254 -0.21507 -0.12786 -0.2587 -0.20311 -0.22093 -0.28565 -0.31502 -0.19699 -0.23211 -0.26425 0.17487
255 -0.20965 -0.12531 -0.26912 -0.20314 -0.23648 -0.28985 -0.29793 -0.19907 -0.23275 -0.26192 0.24756
256 -0.19793 -0.11402 -0.25649 -0.19272 -0.22066 -0.27496 -0.29734 -0.15428 -0.22041 -0.23993 0.35602
257 -0.20339 -0.11293 -0.2634 -0.19258 -0.22521 -0.28505 -0.27922 -0.18142 -0.22251 -0.24356 0.38214
258 -0.20807 -0.11837 -0.27391 -0.1998 -0.22729 -0.27677 -0.27274 -0.1928 -0.21995 -0.24264 0.42353
259 -0.21947 -0.13015 -0.26896 -0.20633 -0.2366 -0.29049 -0.29344 -0.17495 -0.21265 -0.24028 0.42978
260 -0.19818 -0.10809 -0.26467 -0.21156 -0.23831 -0.28812 -0.28686 -0.17682 -0.20974 -0.25983 0.46891
261 -0.2193 -0.12948 -0.27167 -0.21416 -0.2458 -0.28569 -0.30768 -0.19746 -0.22946 -0.25353 0.45151
262 -0.21658 -0.11064 -0.28688 -0.21185 -0.24111 -0.29303 -0.30404 -0.19293 -0.21312 -0.25112 0.51567
263 -0.19236 -0.094735 -0.25964 -0.20115 -0.23819 -0.27447 -0.29343 -0.18744 -0.21998 -0.24772 0.52824
264 -0.19783 -0.095725 -0.26716 -0.19367 -0.24106 -0.27395 -0.28798 -0.20008 -0.20175 -0.24496 0.59132
265 -0.20607 -0.11245 -0.26389 -0.21153 -0.25116 -0.27632 -0.28386 -0.19568 -0.21432 -0.23612 0.55671
266 -0.18806 -0.076154 -0.25709 -0.20015 -0.23504 -0.26686 -0.2515 -0.17226 -0.18416 -0.22458 0.63075
267 -0.20661 -0.099711 -0.27179 -0.20445 -0.2505 -0.2934 -0.27925 -0.19441 -0.21338 -0.22546 0.61933
268 -0.20941 -0.10682 -0.27552 -0.20767 -0.25507 -0.28883 -0.30682 -0.1921 -0.21688 -0.22979 0.6421
269 -0.19926 -0.093414 -0.26983 -0.19011 -0.24344 -0.26689 -0.29483 -0.20366 -0.21018 -0.23894 0.67241
270 -0.23235 -0.12228 -0.28138 -0.20818 -0.2516 -0.28659 -0.30374 -0.2039 -0.22963 -0.22585 0.66892
271 -0.2126 -0.080763 -0.27873 -0.21748 -0.25611 -0.27796 -0.29891 -0.21047 -0.21783 -0.26188 0.71426
272 -0.20231 -0.081991 -0.26902 -0.20773 -0.23945 -0.28399 -0.28146 -0.18386 -0.21864 -0.21306 0.73865
273 -0.1928 -0.078517 -0.25981 -0.20033 -0.24765 -0.26895 -0.27441 -0.18723 -0.20601 -0.1952 0.8152
274 -0.21206 -0.083253 -0.2745 -0.19571 -0.24566 -0.27964 -0.28327 -0.18867 -0.20394 -0.22521 0.80465
275 -0.21242 -0.06789 -0.26113 -0.20727 -0.24869 -0.29012 -0.28487 -0.17925 -0.19704 -0.20858 0.86782
276 -0.19302 -0.067277 -0.27079 -0.20965 -0.24372 -0.27357 -0.2979 -0.19188 -0.19837 -0.22583 0.85618
277 -0.20719 -0.096087 -0.26929 -0.20442 -0.24954 -0.27982 -0.26279 -0.18787 -0.21831 -0.21208 0.84293
278 -0.19834 -0.067875 -0.2594 -0.19433 -0.23462 -0.27317 -0.17912 -0.19116 -0.21798 -0.2182 0.93251
279 -0.17625 -0.051825 -0.26354 -0.1889 -0.23384 -0.26881 -0.087643 -0.18152 -0.19616 -0.20527 0.94591
280 -0.20168 -0.051563 -0.27897 -0.19769 -0.24364 -0.24825 -0.075056 -0.20833 -0.2207 -0.25847 0.88536
281 -0.17008 -0.017396 -0.2575 -0.17141 -0.22097 -0.2202 0.059456 -0.16683 -0.19271 -0.19272 0.95741
282 -0.19196 -0.046479 -0.26533 -0.19888 -0.24379 -0.21471 0.0638 -0.18709 -0.2088 -0.217 0.94144
283 -0.17955 -0.019512 -0.23878 -0.18536 -0.23279 -0.078509 0.18459 -0.15824 -0.18832 -0.20445 1.0151
284 -0.19427 -0.014251 -0.24868 -0.18514 -0.23315 0.028411 0.23533 -0.15023 -0.19296 -0.19968 1.021
285 -0.21126 -0.046259 -0.22677 -0.20793 -0.2373 0.087621 0.27146 -0.19288 -0.20741 -0.23047 1.0193
286 -0.19183 -0.01411 -0.13173 -0.19114 -0.22081 0.10323 0.36781 -0.1839 -0.17555 -0.19976 1.0548
287 -0.18929 -0.017963 -0.075086 -0.19512 -0.23233 0.16876 0.45765 -0.1851 -0.19819 -0.20385 1.0339
288 -0.21472 -0.020542 0.0048019 -0.20508 -0.22746 0.20874 0.47466 -0.19635 -0.21455 -0.21852 1.0363
289 -0.19838 -0.0050463 0.096705 -0.19673 -0.22457 0.25108 0.52109 -0.15638 -0.18532 -0.2052 1.0568
290 -0.2041 -0.0024799 0.16057 -0.20218 -0.22969 0.26996 0.53974 -0.17069 -0.19683 -0.20973 1.0348
291 -0.19398 0.0091756 0.21143 -0.19941 -0.22933 0.29444 0.5379 -0.1806 -0.19606 -0.20897 1.0789
292 -0.20053 0.026045 0.3072 -0.18206 -0.22568 0.33024 0.68358 -0.16519 -0.16578 -0.17677 1.0921
293 -0.1962 0.021128 0.34071 -0.17314 -0.20999 0.37126 0.6761 -0.17866 -0.18951 -0.19851 1.0393
294 -0.18638 0.040182 0.38507 -0.1778 -0.21928 0.39074 0.69421 -0.16814 -0.11075 -0.19708 1.1082
295 -0.17941 0.028381 0.4248 -0.18117 -0.20934 0.38783 0.68971 -0.16797 -0.024539 -0.16765 1.1071
296 -0.19705 0.042214 0.46906 -0.19021 -0.22713 0.44602 0.74352 -0.17444 0.00096702 -0.16423 1.1044
297 -0.19512 0.026982 0.44157 -0.18792 -0.20542 0.45945 0.7511 -0.18097 0.042 -0.16933 1.1371
298 -0.17637 0.046739 0.51992 -0.17073 -0.20869 0.4978 0.81842 -0.15419 0.082299 -0.13324 1.092
299 -0.1786 0.057451 0.51272 -0.1839 -0.2091 0.50289 0.79116 -0.16588 0.14751 -0.12223 1.152
300 -0.18805 0.0565 0.55967 -0.19508 -0.20333 0.51792 0.87885 -0.15422 0.14573 -0.12406 1.0978
301 -0.1717 0.090103 0.60762 -0.17517 -0.18298 0.52743 0.87039 -0.14872 0.18251 -0.11351 1.135
302 -0.19002 0.070123 0.60685 -0.1832 -0.18169 0.53878 0.84438 -0.16943 0.19762 -0.14825 1.0846
303 -0.16692 0.10598 0.65237 -0.17913 -0.16057 0.57532 0.91672 -0.15567 0.21021 -0.12915 1.1185
304 -0.16976 0.095955 0.69214 -0.17654 -0.16584 0.6147 0.9818 -0.15277 0.23707 -0.10215 1.1517
305 -0.16332 0.11479 0.69228 -0.16518 -0.15502 0.63477 0.96723 -0.1116 0.27501 -0.069259 1.1453
306 -0.1732 0.12393 0.68971 -0.17847 -0.16253 0.63592 0.96257 -0.13055 0.28777 -0.10307 1.1262
307 -0.1659 0.13042 0.71451 -0.17823 -0.1571 0.64478 0.93055 -0.14163 0.34486 -0.040506 1.1071
308 -0.16432 0.1252 0.74498 -0.18458 -0.15343 0.65114 0.99766 -0.15089 0.32546 0.022706 1.1015
309 -0.15319 0.16136 0.76922 -0.15256 -0.13973 0.71009 1.0099 -0.13356 0.40807 0.19887 1.1946
310 -0.16899 0.1329 0.7415 -0.18278 -0.15524 0.69288 1.0585 -0.13629 0.38385 0.32251 1.144
311 -0.17061 0.1589 0.77411 -0.17641 -0.15034 0.70471 1.0731 -0.13045 0.4622 0.41996 1.1983
312 -0.16314 0.16135 0.8003 -0.14909 -0.14873 0.73438 1.0868 -0.11488 0.45624 0.4872 1.18
313 -0.15904 0.15262 0.80127 -0.12419 -0.16053 0.72395 1.0993 -0.13184 0.46471 0.50659 1.1573
314 -0.17402 0.14142 0.79986 -0.081746 -0.1461 0.71707 1.0839 -0.14126 0.44613 0.56586 1.1864
315 -0.14977 0.17787 0.84409 0.0072219 -0.1398 0.75088 1.1642 -0.11147 0.5207 0.62705 1.192
316 -0.17007 0.15649 0.84329 0.057257 -0.13378 0.72967 1.0442 -0.15126 0.46633 0.68377 1.1503
317 -0.1732 0.15498 0.833 0.11545 -0.1105 0.74753 1.0754 -0.12183 0.53126 0.72085 1.2071
318 -0.17908 0.13939 0.84084 0.1192 -0.10913 0.71963 1.0763 -0.16168 0.46865 0.74636 1.0913
319 -0.16244 0.19259 0.88107 0.18405 -0.07241 0.76184 1.104 -0.11938 0.58075 0.78811 1.2019
320 -0.17171 0.17867 0.871 0.19058 -0.059007 0.7471 1.0901 -0.13213 0.52121 0.78837 1.1422
321 -0.15351 0.19411 0.90997 0.24238 -0.029636 0.78835 1.0699 -0.13801 0.59035 0.85967 1.2028
322 -0.16375 0.19914 0.88007 0.26581 -0.0081392 0.79596 1.1051 -0.11295 0.59264 0.87515 1.1705
323 -0.14785 0.22435 0.88454 0.29273 0.0049294 0.78861 1.1698 -0.097873 0.63536 0.95597 1.265
324 -0.16553 0.21779 0.90828 0.32055 -0.012542 0.76884 1.1991 -0.086078 0.62983 0.943 1.1853
325 -0.16049 0.20729 0.89346 0.32967 0.008425 0.77528 1.1163 -0.11531 0.60775 0.94243 1.1844
326 -0.13581 0.23453 0.9476 0.39399 0.030978 0.77345 1.1606 -0.097798 0.64911 0.98245 1.2214
327 -0.14786 0.23216 0.91263 0.36851 0.016243 0.75717 1.1027 -0.11705 0.65648 0.97712 1.1771
328 -0.14091 0.24125 0.89878 0.38811 0.036467 0.74949 1.1676 -0.10825 0.66054 0.98022 1.2053
329 -0.14479 0.23261 0.91404 0.40424 0.015155 0.7665 1.1693 -0.10328 0.6914 1.0193 1.1982
330 -0.1659 0.21662 0.9066 0.39752 0.042896 0.7192 1.0805 -0.13007 0.65737 0.97628 1.1519
331 -0.15724 0.23904 0.88612 0.42653 0.05995 0.69166 1.1117 -0.11704 0.66913 0.99901 1.1751
332 -0.15238 0.22052 0.85361 0.43176 0.08091 0.66377 1.1151 -0.072345 0.67159 1.0297 1.1521
333 -0.14079 0.24405 0.86931 0.52052 0.17214 0.64385 1.1164 -0.060647 0.72145 1.0775 1.2233
334 -0.13006 0.24632 0.83669 0.46411 0.21582 0.61967 1.0052 -0.069078 0.65646 1.0764 1.1707
335 -0.14272 0.19693 0.79681 0.45079 0.22083 0.57017 0.86667 -0.074495 0.65452 1.0595 1.1036
336 -0.10864 0.2061 0.74279 0.52007 0.24201 0.59097 0.84975 -0.039922 0.64672 1.0516 1.0992
337 -0.076888 0.23069 0.75168 0.54322 0.27123 0.57464 0.8275 -0.02369 0.68965 1.1038 1.1241
338 -0.048467 0.22063 0.74103 0.56778 0.27296 0.56223 0.81221 -0.0024708 0.65488 1.1045 1.1356
339 -0.054375 0.23003 0.76877 0.60109 0.30784 0.57304 0.77202 0.0044371 0.67289 1.0967 1.0942
340 -0.035983 0.23513 0.82498 0.59537 0.31117 0.54232 0.79233 0.030806 0.71389 1.1432 1.1793
341 -0.019252 0.24997 0.89134 0.62108 0.31734 0.55332 0.78647 0.066538 0.71192 1.1082 1.1446
342 -0.028033 0.24351 0.87094 0.65131 0.33631 0.52888 0.75504 0.053839 0.69231 1.1277 1.1227
343 -0.022902 0.21875 0.78353 0.62072 0.31338 0.48877 0.71465 0.068562 0.65836 1.1356 1.0919
344 -0.046857 0.18035 0.68451 0.59889 0.34825 0.44623 0.68514 0.06051 0.61567 1.0764 1.0422
345 0.0090246 0.20791 0.64195 0.63308 0.36097 0.46248 0.73409 0.10676 0.63578 1.1359 1.0569
346 0.02084 0.22482 0.63801 0.66515 0.41843 0.47914 0.68621 0.14069 0.64096 1.096 1.1306
347 0.032327 0.20243 0.58252 0.63819 0.38635 0.44 0.66088 0.15971 0.59917 1.1086 1.0479
348 0.076125 0.20731 0.61124 0.64452 0.42756 0.4356 0.65397 0.19508 0.6182 1.094 1.1092
349 0.092963 0.22713 0.59896 0.68014 0.41941 0.43859 0.65863 0.24931 0.59607 1.1487 1.0657
350 0.15718 0.24407 0.64035 0.68561 0.44463 0.43349 0.6209 0.22698 0.59726 1.1362 1.0991
351 0.15339 0.21035 0.59168 0.68632 0.44836 0.39467 0.60548 0.277 0.56518 1.114 1.0706
352 0.15977 0.19166 0.60304 0.69225 0.43692 0.38928 0.61294 0.27056 0.56454 1.1134 1.0051
353 0.1808 0.19051 0.59547 0.70459 0.46694 0.37482 0.56572 0.29604 0.52847 1.0915 1.008
354 0.22131 0.17815 0.58681 0.67929 0.47489 0.35363 0.56917 0.32097 0.54414 1.1274 1.0351
355 0.24973 0.12996 0.5393 0.64686 0.44364 0.32876 0.51023 0.318 0.4752 1.0459 0.99186
356 0.28988 0.15615 0.57512 0.68153 0.46574 0.34326 0.5081 0.32493 0.47344 1.0459 0.96955
357 0.30718 0.15865 0.51973 0.70838 0.47449 0.34015 0.5356 0.3465 0.48648 1.0895 1.0036
358 0.33661 0.16553 0.51137 0.65915 0.47499 0.32962 0.49155 0.35696 0.45711 1.0725 1.0259
359 0.37317 0.18347 0.54386 0.65527 0.50081 0.33625 0.48893 0.35997 0.46794 1.0695 1.0119
360 0.36096 0.18844 0.50468 0.62343 0.47453 0.32738 0.52908 0.37964 0.46138 1.0994 1.0817
361 0.41484 0.22852 0.50958 0.62032 0.49723 0.35293 0.55458 0.42451 0.48496 1.1091 1.1061
362 0.36365 0.1849 0.44268 0.52936 0.44587 0.28909 0.43964 0.33548 0.40862 1.0053 0.95744
363 0.40713 0.20134 0.47224 0.55561 0.47174 0.33751 0.4913 0.36739 0.41069 1.0679 1.0055
364 0.4035 0.19394 0.43339 0.51617 0.43874 0.32065 0.43237 0.37234 0.37406 0.97409 1.0113
365 0.42944 0.19151 0.45282 0.50246 0.4274 0.33478 0.41956 0.37819 0.36948 1.0229 0.98503
366 0.48805 0.21207 0.47437 0.52269 0.47712 0.35329 0.46448 0.3829 0.39269 1.0335 0.97256
367 0.45856 0.15314 0.47927 0.50864 0.45998 0.31716 0.39305 0.33057 0.36794 0.99718 0.97751
368 0.4655 0.14721 0.47062 0.4753 0.46786 0.29252 0.39176 0.30279 0.33909 0.96979 0.95246
369 0.49329 0.15994 0.52328 0.49843 0.49979 0.32984 0.41763 0.31427 0.36237 1.0112 0.97641
370 0.50136 0.12881 0.49015 0.47271 0.47612 0.30675 0.41635 0.30329 0.34441 1.0003 0.97548
371 0.4969 0.12415 0.46857 0.45276 0.42196 0.29893 0.39243 0.30541 0.31788 0.98249 0.97792
372 0.51515 0.11966 0.50008 0.46516 0.3857 0.29323 0.37655 0.35024 0.32464 0.95231 0.94662
373 0.51908 0.12954 0.46612 0.4392 0.346 0.35217 0.37878 0.36396 0.3178 0.93029 0.91984
374 0.53446 0.098312 0.42801 0.42906 0.3213 0.31449 0.30669 0.33918 0.28306 0.9107 0.87608
375 0.56374 0.15157 0.46878 0.44469 0.34666 0.34743 0.4043 0.47255 0.30136 0.9332 0.95303
376 0.52827 0.12894 0.45886 0.39449 0.30066 0.31487 0.34143 0.49346 0.30301 0.89224 0.94154
377 0.51862 0.13538 0.42149 0.39833 0.32013 0.30827 0.32899 0.49768 0.29264 0.88409 0.89425
378 0.48569 0.10112 0.42155 0.36995 0.27654 0.27843 0.32854 0.47581 0.27109 0.83516 0.83248
379 0.46832 0.12206 0.42384 0.38189 0.27444 0.28219 0.30103 0.48085 0.25918 0.85579 0.86749
380 0.47259 0.11289 0.45403 0.37638 0.27826 0.26801 0.31074 0.46234 0.26275 0.86856 0.90809
381 0.43551 0.12129 0.42138 0.33608 0.25672 0.24228 0.30124 0.40448 0.22863 0.80842 0.89731
382 0.45159 0.12234 0.52454 0.35939 0.29405 0.26006 0.30399 0.39991 0.2558 0.77759 0.84844
383 0.42132 0.1224 0.55989 0.34141 0.25764 0.23916 0.26901 0.3492 0.21719 0.74478 0.78179
384 0.40505 0.10867 0.62942 0.33778 0.27054 0.23172 0.28153 0.36038 0.22629 0.76725 0.74013
385 0.41139 0.095205 0.66269 0.31893 0.24993 0.21634 0.2823 0.34521 0.21954 0.71577 0.67546
386 0.43566 0.10927 0.60385 0.3292 0.25773 0.22867 0.28812 0.35596 0.23719 0.73922 0.62703
387 0.40608 0.066598 0.50858 0.3117 0.24702 0.18808 0.2482 0.29405 0.18237 0.65285 0.57055
388 0.43285 0.1011 0.46694 0.32204 0.23903 0.21897 0.27184 0.33392 0.21403 0.64146 0.55174
389 0.41772 0.088807 0.44044 0.31144 0.23444 0.20783 0.26113 0.32362 0.2193 0.65023 0.55184
390 0.40333 0.082962 0.42041 0.27622 0.20975 0.18352 0.24795 0.30715 0.17333 0.63657 0.48644
391 0.39378 0.071147 0.42847 0.27886 0.22791 0.19766 0.28355 0.30447 0.18794 0.63214 0.45848
392 0.41695 0.076076 0.3848 0.26907 0.20951 0.16196 0.25652 0.31256 0.18399 0.61412 0.46142
393 0.38953 0.0706 0.3629 0.27437 0.2172 0.15743 0.25331 0.29842 0.19931 0.61884 0.46664
394 0.39801 0.088083 0.38295 0.2904 0.22723 0.17278 0.26392 0.29576 0.16777 0.64467 0.46371
395 0.34885 0.068504 0.35326 0.24703 0.20697 0.14184 0.2299 0.26164 0.1549 0.5613 0.39762
396 0.39026 0.095412 0.36848 0.27752 0.31445 0.16797 0.27468 0.29744 0.17266 0.61962 0.41565
397 0.33493 0.052203 0.31535 0.22735 0.28787 0.13606 0.19847 0.241 0.14019 0.55548 0.3872
398 0.36742 0.073097 0.32721 0.25674 0.3235 0.15546 0.25247 0.26072 0.17422 0.56373 0.38108
399 0.32667 0.053163 0.31606 0.23428 0.39368 0.13605 0.22425 0.23683 0.15612 0.5566 0.31645
400 0.33525 0.044941 0.30931 0.22379 0.41914 0.12933 0.20716 0.22259 0.14999 0.50818 0.32296
401 0.32901 0.058837 0.29589 0.22192 0.45401 0.13075 0.19483 0.20257 0.12836 0.53656 0.30345
402 0.32358 0.055735 0.28798 0.23451 0.45254 0.1129 0.21988 0.24041 0.13328 0.52783 0.30353
403 0.32487 0.068774 0.27966 0.21705 0.43252 0.1194 0.21797 0.23625 0.13612 0.51117 0.31696
404 0.29299 0.056484 0.26875 0.21586 0.44154 0.1247 0.24113 0.23191 0.16862 0.51604 0.32482
405 0.29936 0.056349 0.27506 0.21218 0.38832 0.12259 0.21788 0.22593 0.12281 0.48203 0.25752
406 0.31754 0.051068 0.24972 0.20532 0.3735 0.10691 0.20454 0.20242 0.13156 0.51164 0.28968
407 0.29719 0.047438 0.25974 0.21037 0.32978 0.1038 0.23611 0.22259 0.12642 0.50621 0.26961
408 0.28695 0.030258 0.23597 0.20254 0.28186 0.097283 0.18655 0.20195 0.12722 0.43936 0.23032
409 0.27448 0.025685 0.22619 0.19142 0.25848 0.087073 0.17548 0.16589 0.10023 0.4486 0.20192
410 0.28632 0.019288 0.23615 0.19222 0.21535 0.086868 0.1876 0.19367 0.10559 0.41057 0.22627
411 0.28458 0.042625 0.24489 0.19343 0.22829 0.11231 0.19888 0.19446 0.12266 0.47775 0.22411
412 0.26157 0.03346 0.23469 0.1971 0.22025 0.082727 0.20533 0.18518 0.11738 0.43113 0.22245
413 0.23961 0.018588 0.21894 0.1854 0.2066 0.079195 0.18654 0.17202 0.09921 0.43121 0.21361
414 0.23869 0.022887 0.21716 0.18617 0.20397 0.069773 0.18874 0.17571 0.10336 0.40667 0.18745
415 0.21401 0.0057963 0.19778 0.15445 0.18516 0.054844 0.18938 0.15167 0.079683 0.42342 0.15891
416 0.23525 0.018146 0.20932 0.16971 0.20722 0.069334 0.1972 0.15282 0.087056 0.46487 0.17076
417 0.18272 -0.020957 0.1845 0.146 0.16877 0.048479 0.17105 0.12232 0.073308 0.48062 0.12887
418 0.20697 0.020947 0.20368 0.15179 0.17199 0.061821 0.18983 0.16084 0.08964 0.61041 0.1658
419 0.22391 0.024696 0.17247 0.15861 0.16341 0.051211 0.15551 0.14212 0.088876 0.60648 0.15255
420 0.21545 0.02803 0.18943 0.15617 0.15055 0.058701 0.15873 0.13342 0.11403 0.64797 0.16873
421 0.19717 0.024385 0.17098 0.1428 0.13497 0.056007 0.16927 0.1593 0.11177 0.63935 0.16133
422 0.20125 0.013064 0.1712 0.15058 0.13053 0.062315 0.18106 0.13201 0.093141 0.57125 0.1363
423 0.18013 0.017448 0.14965 0.13193 0.12281 0.053814 0.16753 0.12914 0.10653 0.51209 0.11629
424 0.1809 0.014962 0.15855 0.13054 0.128 0.065599 0.14142 0.12293 0.080656 0.4882 0.10438
425 0.17142 0.0057062 0.16202 0.12805 0.10606 0.037185 0.14874 0.1311 0.090182 0.45427 0.085661
426 0.16985 0.002859 0.14344 0.13171 0.11054 0.029934 0.16954 0.12012 0.08655 0.46497 0.073895
427 0.16547 0.010066 0.15691 0.13454 0.12164 0.026282 0.12917 0.11772 0.10885 0.45125 0.10126
428 0.16877 0.020264 0.14758 0.14105 0.13117 0.057374 0.13918 0.11283 0.11702 0.44141 0.087498
429 0.16596 0.0063349 0.12587 0.13597 0.09822 0.028443 0.12698 0.095293 0.11247 0.38651 0.065474
430 0.12406 -4.3388e-05 0.12891 0.11764 0.082726 0.029532 0.083323 0.048028 0.077232 0.38849 0.040951
431 0.13637 -0.018172 0.10889 0.11222 0.082597 0.024844 0.1002 0.053211 0.073211 0.34503 0.032401
432 0.14868 0.0046101 0.14849 0.12757 0.087164 0.041176 0.14707 0.11125 0.097949 0.383 0.034022
433 0.10911 -0.021898 0.1174 0.096511 0.065143 0.027585 0.098336 0.088886 0.058986 0.35375 0.025087
434 0.11191 -0.0014728 0.12563 0.11799 0.084429 0.014036 0.10475 0.084541 0.064258 0.32238 0.028851
435 0.10273 -0.013184 0.1146 0.086362 0.054989 0.018029 0.10103 0.080593 0.04564 0.2966 -0.01685
436 0.10839 -0.0075576 0.11479 0.094508 0.06326 0.03047 0.1038 0.076656 0.032388 0.28863 0.018627
437 0.12557 -0.0022467 0.1299 0.10171 0.064277 0.031199 0.11732 0.086241 0.055353 0.29426 0.023348
438 0.11769 0.001531 0.11354 0.11164 0.059501 0.014786 0.11085 0.096916 0.067391 0.25377 0.0070328
439 0.072932 -0.030774 0.10259 0.080081 0.058789 -0.0021674 0.089919 0.046239 0.045735 0.22501 -0.051468
440 0.10371 -0.034333 0.10761 0.086002 0.044379 0.0060565 0.089726 0.050525 0.043111 0.22341 -0.0044647
441 0.10455 -0.0059014 0.1191 0.10192 0.06029 0.005826 0.09003 0.072228 0.027526 0.22473 0.014602
442 0.064752 -0.035462 0.10045 0.069386 0.028258 -0.0221 0.068605 0.035964 -0.0035663 0.19749 -0.034425
443 0.091256 -0.013099 0.097377 0.079227 0.035854 0.0047182 0.079 0.038862 0.023552 0.19217 -0.028805
444 0.057704 -0.026959 0.082189 0.06891 0.027002 -0.0014123 0.062451 0.043491 0.0075613 0.16507 -0.036623
445 0.087336 -0.012014 0.10449 0.075663 0.03581 0.0023576 0.064294 0.051539 0.025301 0.18083 -0.028787
446 0.07738 -0.020874 0.079005 0.082351 0.028945 -0.0036036 0.089379 0.04078 0.015827 0.17421 -0.059477
447 0.050647 -0.013921 0.074972 0.06464 0.012027 0.0017813 0.079075 0.056785 0.011294 0.16451 -0.054562
448 0.065195 -0.010711 0.10049 0.084971 0.024129 -0.0031052 0.081523 0.066736 0.028137 0.17983 -0.021689
449 0.061277 -0.031931 0.077557 0.077306 0.025757 -0.013612 0.038488 0.029335 -0.0052238 0.14025 -0.067924
450 0.068108 -0.018312 0.08119 0.081131 0.038156 -0.0071156 0.073631 0.011782 -0.0054483 0.13183 -0.021569
451 0.03615 -0.045915 0.062569 0.039953 0.0054888 -0.037828 0.041256 0.030209 0.005729 0.13453 -0.069767
452 0.035337 -0.023256 0.060193 0.070464 0.02147 -0.016236 0.063671 0.023374 -0.0070443 0.10457 -0.068575
453 0.044365 -0.026906 0.077405 0.073342 0.03727 -0.024804 0.060045 0.018863 0.0069778 0.13636 -0.092409
454 0.063359 0.00032954 0.066721 0.069811 0.0437 -0.0038591 0.091587 0.057762 0.018285 0.13642 -0.077104
455 0.040346 -0.040637 0.061165 0.04319 0.017979 -0.024888 0.055701 0.00072802 -0.0082665 0.10634 -0.086155
456 0.035093 -0.024682 0.069526 0.064951 0.026878 -0.02645 0.065715 0.037162 0.0080602 0.11276 -0.057502
457 0.047043 -0.021382 0.050388 0.0535 0.019853 -0.024937 0.03932 0.012169 -0.018883 0.11453 -0.076245
458 0.020654 -0.05126 0.039491 0.037859 0.0064621 -0.064698 0.0081786 -0.029622 -0.042593 0.07537 -0.1181
459 0.048159 -0.023026 0.065797 0.057137 0.055567 -0.017668 0.059727 0.028987 -0.0054637 0.12117 -0.099048
460 0.031238 -0.040366 0.037109 0.05102 0.03674 -0.038661 0.03158 -0.0046367 -0.031306 0.079696 -0.10434
461 0.022488 -0.04206 0.046149 0.057334 0.054584 -0.042554 0.011296 -0.007502 -0.039402 0.075818 -0.12058
462 0.049983 -0.012974 0.044839 0.055582 0.062335 -0.030399 0.040875 0.022199 -0.014919 0.058225 -0.088033
463 0.031711 -0.019064 0.051503 0.066138 0.069945 -0.015472 0.048159 0.031779 -0.011849 0.081074 -0.10055
464 0.020078 -0.051343 0.0322 0.046769 0.062375 -0.039458 0.050835 -0.016537 -0.023965 0.044215 -0.10737
465 0.0062338 -0.047054 0.025717 0.037031 0.06216 -0.052053 0.030976 -0.00058507 -0.046366 0.049998 -0.11975
466 0.046791 -0.0094627 0.055527 0.058338 0.093727 -0.024172 0.07007 0.050663 -0.0029439 0.069896 -0.08682
467 0.025415 -0.044168 0.031192 0.029254 0.084479 -0.063983 0.031001 -0.023382 -0.037901 0.047874 -0.13405
468 0.052051 -0.022586 0.042052 0.058581 0.10604 -0.029042 0.068819 0.00073188 -0.019475 0.058952 -0.12207
469 0.028346 -0.032929 0.046795 0.050583 0.1019 -0.039816 0.061058 0.0083694 -0.031083 0.058698 -0.11662
470 0.033598 -0.024248 0.034195 0.059587 0.13716 -0.03886 0.051147 -0.012871 -0.025562 0.049341 -0.11187
471 0.032499 -0.035117 0.042213 0.050667 0.13044 -0.047701 0.038101 -0.0057333 -0.022729 0.027151 -0.10483
472 0.0083737 -0.049641 0.013555 0.032089 0.11292 -0.06418 0.017602 -0.014088 -0.035864 0.012149 -0.1386
473 0.011651 -0.031077 0.035621 0.033633 0.12318 -0.036216 0.046219 -0.006381 -0.025776 0.042598 -0.12978
474 0.0099847 -0.057525 0.010164 0.03627 0.12939 -0.077499 -0.01074 -0.02935 -0.060231 -0.0009409 -0.15815
475 0.00174 -0.051653 0.022109 0.036851 0.14079 -0.055461 0.0068989 -0.0026321 -0.025128 0.018862 -0.15759
476 0.0038771 -0.029925 0.0060626 0.03018 0.1425 -0.063156 -0.0030815 -0.0052714 -0.029047 0.020655 -0.15483
477 -0.0076909 -0.045316 0.016465 0.040184 0.12038 -0.063775 0.0093918 -0.0038236 -0.028063 0.023564 -0.13352
478 0.0058518 -0.041649 0.014964 0.027583 0.12885 -0.048659 0.03133 -0.015628 -0.018391 0.034175 -0.13648
479 0.0040645 -0.023911 0.0034571 0.046896 0.1514 -0.045536 0.022019 -0.0089326 -0.014927 0.014793 -0.12741
480 0.0062936 -0.061393 0.022643 0.036156 0.14227 -0.049476 0.0044034 -0.025288 -0.049258 0.011666 -0.18756
481 -0.0064976 -0.04574 0.010633 0.025552 0.1314 -0.062426 -0.010834 -0.026209 -0.047994 0.0005293 -0.14825
482 0.013978 -0.021116 0.0069256 0.04378 0.13835 -0.047916 0.032844 0.017042 -0.028281 0.015271 -0.13054
483 -0.016623 -0.052852 -0.0098982 0.010451 0.12297 -0.069648 0.011527 -0.056589 -0.057696 -0.0096922 -0.18835
484 -0.034042 -0.06232 0.0013853 0.012718 0.11174 -0.084453 0.020579 -0.053136 -0.06879 -0.028224 -0.18469
485 0.016328 -0.022665 -0.0022368 0.023349 0.1314 -0.067227 0.030563 -0.0144 -0.025214 0.013929 -0.1226
486 -0.016793 -0.052014 0.0039496 0.02061 0.12379 -0.073092 0.015099 -0.054528 -0.052903 -0.011671 -0.16119
487 0.010521 -0.043367 0.011972 0.029412 0.11864 -0.066142 0.030182 -0.018402 -0.025754 0.009307 -0.15888
488 -0.0077241 -0.042648 0.0013121 0.0059751 0.096625 -0.076421 -0.0081154 -0.030943 -0.069754 -0.02221 -0.15411
489 -0.020775 -0.061342 -0.0068587 0.019967 0.098808 -0.070799 -0.010426 -0.055034 -0.046339 -0.035166 -0.17581
490 -0.0098313 -0.041585 -0.017137 0.017862 0.081999 -0.065109 -0.023087 -0.021075 -0.056852 -0.033481 -0.20413
491 0.0022442 -0.039544 0.0049227 0.016454 0.081464 -0.076938 -0.0058115 -0.0285 -0.030335 -0.0062712 -0.14679
492 -0.009435 -0.047278 -0.015962 0.029489 0.073692 -0.059103 -0.020863 -0.01642 -0.035229 -0.013727 -0.15333
493 -0.016441 -0.051659 -0.014412 0.015392 0.064563 -0.074745 0.0090905 -0.011155 -0.047366 -0.011916 -0.1618
494 -0.018303 -0.050915 0.0029563 0.014944 0.046622 -0.078268 -0.029061 -0.034519 -0.068092 -0.034729 -0.16239
495 -0.02675 -0.067043 -0.02546 0.0080645 0.051627 -0.069853 -0.035552 -0.049653 -0.056649 -0.028935 -0.17745
496 -0.010482 -0.043805 -0.01563 0.022265 0.045941 -0.06663 -0.0072992 -0.013882 -0.039022 -0.017656 -0.13994
497 -0.040597 -0.087479 -0.042218 -0.0014319 0.030739 -0.10344 -0.056655 -0.078537 -0.064985 -0.045434 -0.20536
498 -0.0092745 -0.045859 0.0033931 -0.0029775 0.028894 -0.075873 -0.025496 -0.025486 -0.065748 -0.022308 -0.15332
499 -0.04103 -0.067041 -0.031359 -0.0023973 0.023254 -0.08414 -0.028821 -0.047861 -0.049321 -0.036616 -0.19905
500 -0.024037 -0.071641 -0.024319 0.011962 0.036013 -0.082736 -0.048492 -0.054082 -0.053451 -0.044264 -0.22406
501 -0.034399 -0.068264 -0.0353 -0.0066768 0.027169 -0.091965 -0.049349 -0.05479 -0.061026 -0.053519 -0.1902
502 -0.026966 -0.065299 -0.031899 -0.0038291 0.013268 -0.074258 -0.029401 -0.045569 -0.056005 -0.03415 -0.21088
503 -0.0304 -0.058827 -0.015181 0.010584 0.02499 -0.09359 -0.033287 -0.023113 -0.043838 -0.021971 -0.16751
504 -0.021408 -0.059185 -0.0082576 0.0087409 0.028511 -0.080287 -0.040841 -0.048871 -0.049827 -0.043523 -0.17601
505 -0.031117 -0.060179 -0.017759 -1.9968e-05 0.014804 -0.083657 -0.027067 -0.065764 -0.060131 -0.048845 -0.20044
506 -0.019733 -0.066878 -0.031447 -0.0046595 0.028911 -0.096175 -0.04907 -0.052227 -0.067851 -0.046549 -0.1892
507 -0.012993 -0.041756 0.00099233 0.014477 0.047219 -0.071116 -0.0057393 -0.034231 -0.046718 -0.020558 -0.16075
508 -0.042729 -0.076746 -0.032278 -0.0025251 0.034659 -0.095206 -0.054592 -0.072831 -0.079166 -0.060587 -0.21784
509 -0.046644 -0.071886 -0.042539 -0.0014286 0.041839 -0.10404 -0.031538 -0.072039 -0.073347 -0.052511 -0.22302
510 -0.046097 -0.074246 -0.035975 -0.012388 0.066277 -0.098394 -0.047638 -0.072728 -0.074289 -0.056587 -0.21009
511 -0.02417 -0.053666 -0.030825 0.010161 0.077782 -0.094805 -0.048501 -0.056172 -0.051378 -0.043149 -0.20361
512 -0.044517 -0.059315 -0.03559 -0.012394 0.068837 -0.085884 -0.02435 -0.059392 -0.050845 -0.057659 -0.23308
513 -0.024016 -0.047854 -0.033722 -0.0134 0.064259 -0.094515 -0.040455 -0.051122 -0.072389 -0.062787 -0.19509
514 -0.058132 -0.069822 -0.045947 -0.022048 0.055619 -0.11193 -0.041965 -0.077444 -0.080631 -0.078713 -0.2224
515 -0.045244 -0.052704 -0.027329 -0.012936 0.067664 -0.078393 -0.043422 -0.042033 -0.059316 -0.05835 -0.20164
516 -0.043233 -0.0516 -0.045494 -0.034687 0.03537 -0.10848 -0.056672 -0.052975 -0.077347 -0.04607 -0.21917
517 -0.040797 -0.067401 -0.038728 -0.026092 0.037266 -0.11167 -0.049443 -0.056821 -0.070834 -0.073241 -0.24613
518 -0.041243 -0.065957 -0.026772 -0.00066914 0.067716 -0.095665 -0.062891 -0.062185 -0.078449 -0.067181 -0.20785
519 -0.049097 -0.066361 -0.036756 -0.015749 0.02566 -0.095145 -0.054068 -0.056583 -0.07559 -0.061425 -0.22062
520 -0.033042 -0.070783 -0.038235 -0.0061402 0.039139 -0.097619 -0.044421 -0.077664 -0.057048 -0.074666 -0.23049
521 -0.045669 -0.070671 -0.038954 -0.004453 0.037483 -0.11114 -0.057042 -0.051432 -0.085393 -0.06317 -0.20623
522 -0.027813 -0.039438 -0.027811 -0.0066303 0.027365 -0.093676 -0.052562 -0.047913 -0.053728 -0.037438 -0.19899
523 -0.069884 -0.080543 -0.043989 -0.021591 0.010989 -0.123 -0.066595 -0.066913 -0.080161 -0.063994 -0.24132
524 -0.049456 -0.074262 -0.033637 -0.025008 0.017852 -0.10219 -0.070826 -0.078908 -0.094645 -0.097876 -0.24103
525 -0.034443 -0.04762 -0.023599 -0.018887 0.045071 -0.1046 -0.038526 -0.064992 -0.054931 -0.067512 -0.18462
526 -0.051152 -0.064969 -0.052154 -0.019043 0.0031266 -0.12029 -0.061646 -0.060266 -0.085197 -0.07562 -0.22281
527 -0.059438 -0.064041 -0.038653 -0.025994 0.00083872 -0.1108 -0.054287 -0.059891 -0.080046 -0.072313 -0.21806
528 -0.040995 -0.051622 -0.043695 -0.017576 0.012122 -0.10008 -0.065751 -0.0569 -0.071447 -0.067995 -0.25963
529 -0.050422 -0.068761 -0.050832 -0.033358 -0.015779 -0.12262 -0.037486 -0.075483 -0.095536 -0.062003 -0.23715
530 -0.034505 -0.041052 -0.034741 -0.016276 0.007824 -0.096288 -0.04787 -0.067587 -0.05773 -0.067344 -0.1823
531 -0.054263 -0.057175 -0.055984 -0.019075 0.00060129 -0.11721 -0.055689 -0.062827 -0.070342 -0.072794 -0.24008
532 -0.05829 -0.048321 -0.055597 -0.020476 -0.01447 -0.10727 -0.041493 -0.022666 -0.070682 -0.054992 -0.2253
533 -0.036261 -0.029748 -0.039899 -0.01442 -0.00032866 -0.10713 -0.018811 -0.023427 -0.064033 -0.06498 -0.2337
534 -0.065623 -0.057799 -0.056797 -0.027153 -0.0083719 -0.11212 -0.047169 -0.053815 -0.081569 -0.071718 -0.23668
535 -0.048775 -0.041026 -0.040456 -0.011576 -0.0046292 -0.095103 -0.043767 -0.022286 -0.038091 -0.065709 -0.22689
536 -0.065274 -0.057441 -0.054602 -0.024911 -0.017474 -0.10712 -0.055115 -0.03426 -0.068752 -0.092198 -0.20278
537 -0.062041 -0.055368 -0.054574 -0.016481 -0.013491 -0.12014 -0.068312 -0.054704 -0.076641 -0.076349 -0.22693
538 -0.075182 -0.073918 -0.069451 -0.02831 -0.017586 -0.13013 -0.10153 -0.056639 -0.099442 -0.11301 -0.24306
539 -0.063997 -0.025814 -0.055543 -0.014583 -0.0034978 -0.11598 -0.040155 -0.028432 -0.062555 -0.073644 -0.20517
540 -0.061561 -0.02457 -0.056031 -0.022977 0.016211 -0.10836 -0.055469 -0.037193 -0.069875 -0.08234 -0.19318
541 -0.079208 -0.033813 -0.0576 -0.039239 -0.013012 -0.11615 -0.067251 -0.051935 -0.097556 -0.088382 -0.25102
542 -0.068484 -0.047796 -0.05736 -0.032842 -0.013273 -0.12124 -0.065256 -0.060442 -0.082961 -0.10627 -0.24504
543 -0.052331 -0.019187 -0.053231 -0.011132 0.009147 -0.10525 -0.044381 -0.010626 -0.059006 -0.078617 -0.2161
544 -0.065254 -0.04181 -0.058651 -0.021377 0.01001 -0.12232 -0.066193 -0.040724 -0.075117 -0.10319 -0.25308
545 -0.070688 -0.036482 -0.069013 -0.040738 0.0026776 -0.12948 -0.070282 -0.024597 -0.089194 -0.1126 -0.22707
546 -0.067288 -0.037097 -0.067302 -0.033873 -0.0098309 -0.11575 -0.07375 -0.040842 -0.072458 -0.097608 -0.24406
547 -0.1039 -0.059948 -0.066069 -0.044976 0.00035066 -0.1298 -0.098296 -0.03911 -0.079386 -0.11981 -0.234
548 -0.082156 -0.048839 -0.068546 -0.040098 0.0019987 -0.12883 -0.092635 -0.036338 -0.10444 -0.12748 -0.25905
549 -0.098674 -0.056644 -0.077242 -0.049365 -0.0041258 -0.13426 -0.078485 -0.051028 -0.084658 -0.072635 -0.25172
550 -0.079614 -0.049007 -0.073972 -0.035266 0.0069383 -0.12256 -0.072689 -0.010306 -0.084407 -0.10902 -0.24143
551 -0.073985 -0.058969 -0.081537 -0.051439 0.00093006 -0.12941 -0.054593 -0.033318 -0.094021 -0.086374 -0.23407
552 -0.070343 -0.041894 -0.053322 -0.024514 0.0065447 -0.107 -0.06329 -0.0354 -0.075256 -0.099795 -0.24032
553 -0.065095 -0.028762 -0.057825 -0.041841 -0.0044031 -0.1029 -0.084594 -0.021722 -0.084437 -0.10743 -0.25116
554 -0.05581 -0.039192 -0.07305 -0.037858 -0.0005466 -0.12194 -0.08843 -0.032236 -0.088497 -0.087137 -0.26898
555 -0.055888 -0.028365 -0.040172 -0.024696 0.0078633 -0.11256 -0.056493 -0.046353 -0.080036 -0.089558 -0.25295
556 -0.046199 -0.011973 -0.07546 -0.031591 -0.0066525 -0.098838 -0.055353 -0.016177 -0.075793 -0.062823 -0.20268
557 -0.07638 -0.037553 -0.083044 -0.042629 -0.011648 -0.12045 -0.065346 -0.030313 -0.10083 -0.08536 -0.26061
558 -0.089065 -0.051764 -0.077633 -0.044682 -0.012912 -0.12248 -0.083208 -0.056465 -0.10088 -0.079289 -0.26408
559 -0.081071 -0.048078 -0.066618 -0.036302 0.0024675 -0.12467 -0.098235 -0.044115 -0.086636 -0.086777 -0.24215
560 -0.098742 -0.077994 -0.078987 -0.055889 -0.03516 -0.14556 -0.11438 -0.05881 -0.12155 -0.098071 -0.28026
561 -0.096538 -0.062603 -0.092695 -0.039121 -0.010668 -0.11887 -0.068218 -0.029671 -0.090506 -0.098091 -0.23763
562 -0.078992 -0.054397 -0.072351 -0.029588 -7.9567e-06 -0.12205 -0.061267 -0.047593 -0.089574 -0.1134 -0.24615
563 -0.048862 -0.032708 -0.072175 -0.041816 -0.014118 -0.11356 -0.066205 -0.04403 -0.095907 -0.080296 -0.21786
564 -0.077989 -0.052509 -0.073429 -0.040564 -0.023351 -0.11547 -0.082646 -0.079222 -0.11788 -0.11458 -0.22736
565 -0.096105 -0.088809 -0.094276 -0.049012 -0.031694 -0.13562 -0.084829 -0.095285 -0.12557 -0.14294 -0.27164
566 -0.083282 -0.057667 -0.082049 -0.062456 -0.033496 -0.14343 -0.056245 -0.070475 -0.10338 -0.10331 -0.27884
567 -0.072012 -0.034448 -0.062708 -0.046891 -0.027084 -0.11753 -0.062461 -0.022247 -0.079381 -0.092148 -0.25187
568 -0.10059 -0.066446 -0.075442 -0.064763 -0.042268 -0.13565 -0.11492 -0.093732 -0.11413 -0.11648 -0.27516
569 -0.087727 -0.062125 -0.078745 -0.050336 -0.053269 -0.13063 -0.086943 -0.082012 -0.11422 -0.13032 -0.25201
570 -0.094667 -0.063969 -0.085861 -0.055567 -0.047511 -0.13267 -0.10817 -0.10084 -0.11305 -0.13027 -0.26816
571 -0.086053 -0.039814 -0.071499 -0.050057 -0.051381 -0.1238 -0.080511 -0.070415 -0.10595 -0.1121 -0.25206
572 -0.10643 -0.076275 -0.10586 -0.057676 -0.086056 -0.14993 -0.12163 -0.085401 -0.12255 -0.12433 -0.29122
573 -0.068382 -0.021901 -0.07825 -0.037553 -0.049693 -0.12118 -0.076813 -0.064645 -0.089412 -0.10612 -0.24548
574 -0.10072 -0.047047 -0.08605 -0.037103 -0.055534 -0.12734 -0.10165 -0.054662 -0.1031 -0.12163 -0.24856
575 -0.10194 -0.061952 -0.080338 -0.048636 -0.065087 -0.13647 -0.12341 -0.090799 -0.11522 -0.11598 -0.25716
576 -0.071624 -0.026556 -0.058445 -0.049516 -0.046484 -0.12332 -0.079111 -0.066762 -0.088555 -0.10112 -0.22979
577 -0.090576 -0.048179 -0.10447 -0.060432 -0.062633 -0.13412 -0.095206 -0.074479 -0.11271 -0.12601 -0.24281
578 -0.068714 -0.017356 -0.074007 -0.033817 -0.040045 -0.11494 -0.072866 -0.080046 -0.10219 -0.10017 -0.23628
579 -0.11639 -0.0502 -0.086751 -0.034414 -0.045337 -0.1421 -0.11589 -0.08054 -0.1165 -0.13307 -0.27117
580 -0.083549 -0.027338 -0.098565 -0.054584 -0.04388 -0.1223 -0.09286 -0.069786 -0.10268 -0.10323 -0.23299
581 -0.080067 -0.044929 -0.091872 -0.06303 -0.052318 -0.13351 -0.088137 -0.085791 -0.09519 -0.13208 -0.26856
582 -0.076 -0.025926 -0.078187 -0.051321 -0.046742 -0.11839 -0.09363 -0.056989 -0.095129 -0.11471 -0.25438
583 -0.10406 -0.053876 -0.083386 -0.056538 -0.053174 -0.13798 -0.11553 -0.10967 -0.133 -0.15777 -0.29553
584 -0.052191 -0.018925 -0.077597 -0.051278 -0.039938 -0.11131 -0.0758 -0.058647 -0.083847 -0.10952 -0.25905
585 -0.097333 -0.028358 -0.088547 -0.050553 -0.054081 -0.12225 -0.12076 -0.07793 -0.11793 -0.12476 -0.24748
586 -0.085696 -0.046409 -0.088553 -0.04911 -0.050708 -0.12888 -0.090777 -0.084373 -0.1182 -0.11653 -0.27686
587 -0.089104 -0.047392 -0.1058 -0.061821 -0.045052 -0.13764 -0.090085 -0.090044 -0.12562 -0.11698 -0.25948
588 -0.078135 -0.024292 -0.085311 -0.052837 -0.052811 -0.12043 -0.09575 -0.065653 -0.092538 -0.10344 -0.25562
589 -0.084251 -0.037405 -0.093771 -0.06101 -0.052873 -0.13058 -0.10031 -0.065711 -0.10418 -0.11224 -0.26991
590 -0.10606 -0.065035 -0.10898 -0.072368 -0.058954 -0.14859 -0.11794 -0.10341 -0.12197 -0.12492 -0.27031
591 -0.073219 -0.026128 -0.082083 -0.057493 -0.053071 -0.12609 -0.092552 -0.071658 -0.10541 -0.12891 -0.25269
592 -0.098304 -0.050767 -0.082507 -0.056159 -0.067132 -0.12989 -0.1059 -0.077017 -0.11793 -0.14159 -0.288
593 -0.086544 -0.054167 -0.098056 -0.065375 -0.069911 -0.13487 -0.10675 -0.078873 -0.11348 -0.13501 -0.25968
594 -0.089852 -0.045288 -0.083802 -0.069446 -0.046672 -0.13018 -0.1145 -0.071285 -0.08125 -0.10598 -0.27422
595 -0.099624 -0.050071 -0.10665 -0.068651 -0.073013 -0.14232 -0.11065 -0.10498 -0.13602 -0.13409 -0.28164
596 -0.080488 -0.032323 -0.092425 -0.050843 -0.055909 -0.13226 -0.098568 -0.056552 -0.085346 -0.10247 -0.26431
597 -0.098312 -0.061364 -0.11774 -0.086064 -0.084485 -0.14767 -0.11976 -0.071894 -0.12838 -0.14088 -0.30804
598 -0.077345 -0.024833 -0.080336 -0.047091 -0.056778 -0.12282 -0.10406 -0.069133 -0.10781 -0.13744 -0.25368
599 -0.071295 -0.02961 -0.078216 -0.053231 -0.062051 -0.11863 -0.10116 -0.075474 -0.096739 -0.13464 -0.27279
600 -0.097349 -0.057221 -0.10078 -0.058709 -0.045149 -0.12194 -0.1003 -0.080701 -0.13225 -0.12735 -0.29916
601 -0.10752 -0.040104 -0.10065 -0.071107 -0.079548 -0.11791 -0.090317 -0.098381 -0.12857 -0.13836 -0.29442
602 -0.06304 -0.0067418 -0.072511 -0.045411 -0.068351 -0.11107 -0.070585 -0.068537 -0.090509 -0.10068 -0.24104
603 -0.092442 -0.035348 -0.084076 -0.048396 -0.070319 -0.11899 -0.12222 -0.10242 -0.11917 -0.13703 -0.26698
604 -0.079131 -0.034892 -0.098894 -0.052747 -0.074757 -0.10234 -0.063708 -0.082071 -0.11022 -0.12376 -0.26498
605 -0.068595 -0.023624 -0.070099 -0.050896 -0.091957 -0.11279 -0.081113 -0.083494 -0.091895 -0.1166 -0.26531
606 -0.090428 -0.035386 -0.089856 -0.074265 -0.10776 -0.13231 -0.10848 -0.063562 -0.1043 -0.13877 -0.26565
607 -0.10121 -0.052162 -0.087741 -0.062266 -0.11247 -0.13616 -0.12156 -0.086333 -0.13247 -0.15212 -0.27872
608 -0.10118 -0.055973 -0.10086 -0.071748 -0.11592 -0.14119 -0.13347 -0.1131 -0.11659 -0.1572 -0.30699
609 -0.083912 -0.040337 -0.095142 -0.069158 -0.10509 -0.11827 -0.086272 -0.096991 -0.10602 -0.13315 -0.26074
610 -0.082389 -0.054179 -0.094921 -0.067589 -0.11277 -0.12568 -0.1293 -0.092596 -0.13857 -0.14868 -0.29416
611 -0.083044 -0.027028 -0.071189 -0.061817 -0.1156 -0.093976 -0.10606 -0.094564 -0.11475 -0.11757 -0.25565
612 -0.12074 -0.066014 -0.10369 -0.071041 -0.11503 -0.13713 -0.14665 -0.09666 -0.15125 -0.16738 -0.32296
613 -0.094837 -0.04911 -0.094188 -0.082004 -0.13391 -0.14255 -0.11388 -0.095337 -0.13695 -0.15238 -0.29144
614 -0.088655 -0.039471 -0.088427 -0.067876 -0.13106 -0.13478 -0.11465 -0.080298 -0.12138 -0.16871 -0.27865
615 -0.10861 -0.036122 -0.098504 -0.082372 -0.13356 -0.12005 -0.097995 -0.090531 -0.12817 -0.13826 -0.26068
616 -0.11422 -0.060639 -0.10858 -0.085201 -0.14412 -0.15298 -0.13218 -0.09968 -0.13114 -0.15861 -0.27671
617 -0.10047 -0.045058 -0.078767 -0.062079 -0.12946 -0.14142 -0.10506 -0.087087 -0.12041 -0.14889 -0.27316
618 -0.087594 -0.042233 -0.092691 -0.056529 -0.11663 -0.13275 -0.11211 -0.092648 -0.10682 -0.14936 -0.26069
619 -0.084514 -0.032537 -0.078641 -0.068923 -0.11924 -0.12866 -0.10694 -0.080648 -0.11367 -0.10715 -0.2626
620 -0.080591 -0.040494 -0.070587 -0.054723 -0.11822 -0.11838 -0.081077 -0.096052 -0.10866 -0.13643 -0.26228
621 -0.083349 -0.046798 -0.071657 -0.048488 -0.12146 -0.13035 -0.090668 -0.086211 -0.11943 -0.12408 -0.28337
622 -0.090028 -0.046419 -0.098577 -0.075828 -0.128 -0.12938 -0.11102 -0.096396 -0.11915 -0.16403 -0.26535
623 -0.096404 -0.065993 -0.081139 -0.070395 -0.12494 -0.15348 -0.12102 -0.081347 -0.14214 -0.15383 -0.30327
624 -0.089058 -0.059684 -0.086885 -0.074305 -0.12164 -0.14453 -0.12095 -0.090896 -0.14761 -0.17963 -0.32051
625 -0.10892 -0.077662 -0.12012 -0.085905 -0.14329 -0.1592 -0.13399 -0.11523 -0.1256 -0.15259 -0.3038
626 -0.11627 -0.088881 -0.11569 -0.092062 -0.14805 -0.16686 -0.14391 -0.12632 -0.15052 -0.17136 -0.3134
627 -0.099665 -0.039899 -0.10258 -0.077157 -0.12487 -0.1321 -0.13035 -0.094446 -0.12062 -0.14863 -0.28534
628 -0.090294 -0.037306 -0.089742 -0.075408 -0.14181 -0.12853 -0.12226 -0.08729 -0.11767 -0.1338 -0.27748
629 -0.10259 -0.058277 -0.076245 -0.071177 -0.11665 -0.13958 -0.12671 -0.10664 -0.11475 -0.15284 -0.29112
630 -0.11368 -0.048875 -0.10753 -0.094051 -0.14126 -0.15385 -0.13353 -0.098245 -0.10607 -0.13971 -0.29272
631 -0.099741 -0.064515 -0.092647 -0.076436 -0.12254 -0.14483 -0.13198 -0.11495 -0.13337 -0.14231 -0.27814
632 -0.086439 -0.035523 -0.093661 -0.065499 -0.1253 -0.14785 -0.12552 -0.067179 -0.11312 -0.12767 -0.28494
633 -0.091025 -0.044098 -0.087264 -0.063405 -0.13211 -0.13962 -0.13555 -0.10523 -0.12704 -0.16196 -0.29104
634 -0.079586 -0.043578 -0.085814 -0.066557 -0.1323 -0.13437 -0.114 -0.09209 -0.12995 -0.17952 -0.25745
635 -0.10543 -0.048061 -0.096382 -0.066829 -0.13284 -0.13804 -0.1209 -0.10981 -0.1257 -0.13895 -0.29237
636 -0.088001 -0.047955 -0.078044 -0.072694 -0.14133 -0.14534 -0.12251 -0.10523 -0.11384 -0.14562 -0.28747
637 -0.094027 -0.043051 -0.10239 -0.088318 -0.15023 -0.14218 -0.11297 -0.080939 -0.10576 -0.1223 -0.25281
638 -0.082567 -0.032228 -0.068018 -0.050614 -0.12703 -0.11788 -0.11 -0.074563 -0.1064 -0.11296 -0.26592
639 -0.096268 -0.048333 -0.089053 -0.067809 -0.13727 -0.13317 -0.11178 -0.086939 -0.10715 -0.17194 -0.30261
640 -0.10848 -0.069903 -0.1007 -0.076422 -0.15296 -0.13577 -0.13346 -0.12972 -0.12598 -0.1789 -0.31011
641 -0.11115 -0.040336 -0.097449 -0.069029 -0.13311 -0.14119 -0.12412 -0.10911 -0.10548 -0.15311 -0.26077
642 -0.11526 -0.066589 -0.10128 -0.084402 -0.13028 -0.15673 -0.12894 -0.12286 -0.14177 -0.16449 -0.31156
643 -0.084336 -0.033023 -0.090774 -0.067321 -0.13033 -0.139 -0.12355 -0.091964 -0.1048 -0.1591 -0.25602
644 -0.078487 -0.049921 -0.080529 -0.075807 -0.13404 -0.14715 -0.13235 -0.086253 -0.10456 -0.15625 -0.2621
645 -0.10113 -0.066439 -0.1197 -0.084745 -0.14594 -0.16391 -0.13164 -0.10603 -0.12797 -0.16283 -0.28862
646 -0.11551 -0.058276 -0.098983 -0.084667 -0.13258 -0.14993 -0.13095 -0.11292 -0.13196 -0.14542 -0.3061
647 -0.082432 -0.033626 -0.085331 -0.05764 -0.11763 -0.1437 -0.11225 -0.087465 -0.11255 -0.1506 -0.26078
648 -0.067471 -0.02046 -0.099322 -0.066429 -0.1427 -0.14065 -0.12619 -0.10551 -0.096758 -0.1422 -0.24839
649 -0.08976 -0.043464 -0.10086 -0.07393 -0.14014 -0.15409 -0.12377 -0.095991 -0.11337 -0.15772 -0.27141
650 -0.092344 -0.037682 -0.096998 -0.070184 -0.12905 -0.14822 -0.12184 -0.10546 -0.12487 -0.14915 -0.27358
651 -0.092464 -0.042037 -0.099438 -0.086921 -0.11952 -0.1635 -0.13519 -0.1272 -0.14035 -0.15628 -0.30698
652 -0.11013 -0.050976 -0.10743 -0.082159 -0.13267 -0.14987 -0.14013 -0.11145 -0.14256 -0.17005 -0.29131
653 -0.092311 -0.028038 -0.092894 -0.062305 -0.09575 -0.13873 -0.12935 -0.099695 -0.11487 -0.14058 -0.28451
654 -0.073735 0.023912 -0.072978 -0.046665 -0.068922 -0.12298 -0.12599 -0.071126 -0.086337 -0.12071 -0.24758
655 -0.11922 -0.053505 -0.11844 -0.080976 -0.091182 -0.15956 -0.17186 -0.11122 -0.13574 -0.17753 -0.29641
656 -0.10891 -0.026721 -0.11068 -0.078211 -0.09367 -0.15035 -0.14148 -0.094361 -0.1098 -0.15808 -0.24951
657 -0.10131 -0.03349 -0.10463 -0.074226 -0.092961 -0.12203 -0.12501 -0.09996 -0.11787 -0.15751 -0.25695
658 -0.09821 -0.018881 -0.12542 -0.076216 -0.094501 -0.13766 -0.13333 -0.086229 -0.11418 -0.1469 -0.2731
659 -0.082115 -0.016854 -0.10308 -0.063978 -0.09299 -0.12625 -0.10566 -0.10306 -0.10899 -0.14979 -0.2643
660 -0.07525 -0.014434 -0.099447 -0.073246 -0.10534 -0.12851 -0.12142 -0.088186 -0.12204 -0.14699 -0.25353
661 -0.10527 -0.038151 -0.10561 -0.065113 -0.08498 -0.14648 -0.15297 -0.11279 -0.12823 -0.15399 -0.19745
662 -0.073953 -0.014251 -0.088941 -0.071162 -0.066783 -0.12997 -0.14464 -0.08973 -0.098513 -0.14908 -0.18211
663 -0.10675 -0.029085 -0.12082 -0.078258 -0.074886 -0.15324 -0.1095 -0.10384 -0.097257 -0.13117 -0.19093
664 -0.094807 -0.026871 -0.1032 -0.073986 -0.092146 -0.13822 -0.13065 -0.096711 -0.11694 -0.13119 -0.21197
665 -0.080921 -0.020906 -0.12233 -0.085475 -0.089122 -0.14596 -0.14847 -0.11138 -0.12235 -0.16059 -0.19725
666 -0.08531 -0.015754 -0.11873 -0.083951 -0.10177 -0.12668 -0.14723 -0.098086 -0.12411 -0.15092 -0.17712
667 -0.069351 0.013174 -0.095588 -0.060125 -0.072027 -0.12701 -0.11731 -0.064313 -0.089183 -0.12543 -0.13886
668 -0.095933 -0.053064 -0.11414 -0.086992 -0.10669 -0.15863 -0.15232 -0.11066 -0.13374 -0.14633 -0.18182
669 -0.097276 -0.0064582 -0.1026 -0.077641 -0.090889 -0.14193 -0.13866 -0.086364 -0.12032 -0.13684 -0.16369
670 -0.091882 -0.032316 -0.118 -0.077774 -0.092031 -0.15407 -0.15911 -0.11005 -0.13205 -0.16153 -0.16166
671 -0.10985 -0.048371 -0.11877 -0.078947 -0.098202 -0.15974 -0.177 -0.13065 -0.14237 -0.16883 -0.17874
672 -0.096165 -0.015043 -0.098946 -0.090547 -0.10586 -0.13815 -0.12927 -0.11228 -0.096121 -0.12888 -0.16059
673 -0.12395 -0.045175 -0.11891 -0.082448 -0.10498 -0.17261 -0.15419 -0.12423 -0.13626 -0.14643 -0.18434
674 -0.080427 -0.010056 -0.11046 -0.076919 -0.081643 -0.13378 -0.11472 -0.084819 -0.10305 -0.11414 -0.16579
675 -0.093965 -0.010954 -0.086018 -0.066389 -0.084606 -0.12195 -0.11835 -0.097196 -0.11011 -0.13398 -0.13833
676 -0.082726 -0.0065625 -0.11048 -0.078183 -0.090356 -0.14166 -0.15858 -0.10738 -0.12135 -0.14163 -0.13825
677 -0.092127 -0.014294 -0.096817 -0.081419 -0.099793 -0.12541 -0.14936 -0.086952 -0.090083 -0.15194 -0.13269
678 -0.11365 -0.03008 -0.11836 -0.080676 -0.087455 -0.15518 -0.15608 -0.11912 -0.12344 -0.14946 -0.14498
679 -0.093748 -0.02969 -0.12229 -0.098515 -0.091807 -0.14385 -0.14745 -0.10605 -0.11533 -0.15743 -0.13885
680 -0.077565 -0.019761 -0.12453 -0.082885 -0.082922 -0.14092 -0.13998 -0.10597 -0.11738 -0.16247 -0.16989
681 -0.090874 -0.012419 -0.12019 -0.084319 -0.09123 -0.13891 -0.17347 -0.1037 -0.09526 -0.13729 -0.15029
682 -0.092654 -0.020078 -0.12135 -0.081554 -0.094899 -0.13287 -0.13566 -0.095202 -0.11098 -0.13529 -0.17017
683 -0.091689 -0.0033441 -0.10003 -0.080855 -0.076149 -0.12337 -0.13751 -0.10292 -0.10222 -0.15684 -0.15537
684 -0.080794 -0.014993 -0.10267 -0.059652 -0.052729 -0.11944 -0.13084 -0.0774 -0.10322 -0.13281 -0.1609
685 -0.086283 -0.023063 -0.11111 -0.074546 -0.08408 -0.13255 -0.10636 -0.073956 -0.093782 -0.14606 -0.1481
686 -0.10111 -0.044922 -0.12403 -0.093489 -0.086186 -0.11386 -0.15121 -0.10242 -0.12771 -0.1699 -0.1517
687 -0.087207 -0.040302 -0.12044 -0.077138 -0.076465 -0.11965 -0.15408 -0.10094 -0.10097 -0.14564 -0.15544
688 -0.08326 -0.046409 -0.10448 -0.074261 -0.082441 -0.11941 -0.17775 -0.10562 -0.12684 -0.16124 -0.15148
689 -0.074487 -0.011322 -0.11354 -0.072214 -0.078749 -0.085857 -0.12981 -0.072857 -0.087419 -0.15162 -0.12044
690 -0.087608 -0.030498 -0.12086 -0.08897 -0.080878 -0.086033 -0.14445 -0.080567 -0.116 -0.13165 -0.15795
691 -0.063542 -0.0093813 -0.10901 -0.090088 -0.059515 -0.061706 -0.13963 -0.046831 -0.098071 -0.10814 -0.12455
692 -0.080778 -0.027005 -0.10216 -0.074525 -0.06646 -0.075728 -0.14969 -0.079929 -0.12283 -0.11518 -0.1378
693 -0.081669 -0.043185 -0.10944 -0.09169 -0.085199 -0.11052 -0.16761 -0.10096 -0.12588 -0.14724 -0.13253
694 -0.08025 -0.038268 -0.12799 -0.088765 -0.088433 -0.10765 -0.13765 -0.078622 -0.11025 -0.14271 -0.14622
695 -0.080141 -0.024554 -0.10127 -0.070776 -0.078451 -0.097273 -0.13868 -0.06323 -0.10702 -0.13026 -0.13062
696 -0.085459 -0.029468 -0.12492 -0.091883 -0.097883 -0.11621 -0.1761 -0.093657 -0.1138 -0.16029 -0.17502
697 -0.091139 -0.038551 -0.12446 -0.075786 -0.093105 -0.11587 -0.16956 -0.094141 -0.10465 -0.13179 -0.11807
698 -0.05831 -0.0041139 -0.11211 -0.072179 -0.058961 -0.081408 -0.1447 -0.085575 -0.087511 -0.14471 -0.12611
699 -0.097895 -0.044697 -0.10397 -0.079344 -0.076653 -0.11763 -0.1543 -0.088368 -0.12105 -0.16565 -0.16079
700 -0.063783 -0.003239 -0.061386 -0.062259 -0.061243 -0.085886 -0.10919 -0.05665 -0.06776 -0.10794 -0.097136
701 -0.073924 -0.029821 -0.092879 -0.081188 -0.076162 -0.10677 -0.11961 -0.072448 -0.099567 -0.15208 -0.15067
702 -0.09391 -0.048987 -0.12849 -0.080266 -0.071501 -0.12359 -0.14448 -0.079923 -0.1136 -0.15481 -0.13533
703 -0.080561 -0.034643 -0.10574 -0.075924 -0.070921 -0.11628 -0.15015 -0.083243 -0.11408 -0.14169 -0.12109
704 -0.092242 -0.056789 -0.10365 -0.080691 -0.078755 -0.09396 -0.16698 -0.068193 -0.12551 -0.13988 -0.11957
705 -0.089252 -0.036097 -0.1136 -0.070365 -0.078812 -0.10663 -0.15513 -0.070134 -0.1088 -0.13843 -0.094205
706 -0.093819 -0.051071 -0.12942 -0.10328 -0.092861 -0.12703 -0.18395 -0.094268 -0.13826 -0.18007 -0.17987
707 -0.094553 -0.045068 -0.10561 -0.088495 -0.086812 -0.11448 -0.15671 -0.080733 -0.11441 -0.15896 -0.17681
708 -0.094356 -0.06916 -0.13926 -0.095355 -0.096911 -0.12543 -0.169 -0.093433 -0.14874 -0.18259 -0.17965
709 -0.095818 -0.047036 -0.10931 -0.086726 -0.098236 -0.11783 -0.14648 -0.075504 -0.11266 -0.18252 -0.15498
710 -0.097663 -0.05459 -0.12766 -0.096813 -0.10881 -0.11575 -0.1758 -0.096292 -0.15175 -0.15515 -0.17955
711 -0.10222 -0.029356 -0.11587 -0.086953 -0.1156 -0.09956 -0.15517 -0.080387 -0.13159 -0.15323 -0.13906
712 -0.065219 -0.011609 -0.11162 -0.080003 -0.092445 -0.026194 -0.13822 -0.050698 -0.09417 -0.15182 -0.13773
713 -0.087373 -0.016835 -0.11356 -0.076854 -0.089828 0.058601 -0.13825 -0.066377 -0.11204 -0.12884 -0.15097
714 -0.096838 -0.01457 -0.12784 -0.07245 -0.045903 0.072588 -0.14098 -0.061302 -0.11027 -0.15682 -0.1402
715 -0.090384 -0.017887 -0.10327 -0.075594 0.0082517 0.094794 -0.12647 -0.031088 -0.12004 -0.1415 -0.11673
716 -0.081986 -0.025526 -0.11774 -0.085491 0.017589 0.059733 -0.14662 -0.084958 -0.12263 -0.14458 -0.13955
717 -0.089623 -0.026174 -0.12757 -0.092024 0.033405 0.11694 -0.15251 -0.083383 -0.13535 -0.14793 -0.15029
718 -0.080769 -0.0036424 -0.12265 -0.064342 0.040217 0.11586 -0.13009 -0.05225 -0.10654 -0.12447 -0.14453
719 -0.08976 -0.00058798 -0.12955 -0.082776 0.051923 0.15776 -0.15541 -0.062062 -0.11471 -0.14755 -0.11713
720 -0.11365 0.0067749 -0.11924 -0.098663 0.049578 0.17319 -0.15627 -0.077498 -0.10318 -0.16213 -0.16164
721 -0.079835 -0.0042283 -0.12065 -0.067542 0.07392 0.17001 -0.14442 -0.083949 -0.093275 -0.1528 -0.16756
722 -0.0765 -0.0045636 -0.12008 -0.074626 0.065548 0.14274 -0.13189 -0.060603 -0.099822 -0.14574 -0.18197
723 -0.073949 0.008806 -0.11496 -0.073146 0.068977 0.12075 -0.15649 -0.054081 -0.11008 -0.15305 -0.17402
724 -0.079027 0.01266 -0.11866 -0.081511 0.066655 0.082557 -0.15347 -0.074794 -0.11838 -0.14423 -0.18782
725 -0.096384 -0.01184 -0.13531 -0.088708 0.038317 0.037556 -0.17071 -0.085119 -0.12989 -0.17882 -0.20672
726 -0.10688 -0.012526 -0.13903 -0.11249 0.022155 0.0187 -0.14765 -0.082846 -0.12624 -0.17547 -0.17784
727 -0.085035 0.0030215 -0.13787 -0.089289 0.038442 0.012103 -0.11516 -0.040801 -0.10913 -0.15117 -0.19278
728 -0.081661 -0.017421 -0.13872 -0.086034 0.027166 0.0052387 -0.13805 -0.067604 -0.12571 -0.15078 -0.18631
729 -0.095405 0.014203 -0.12207 -0.081159 0.030396 0.0041404 -0.12038 -0.058191 -0.10941 -0.16079 -0.1868
730 -0.097141 -0.015892 -0.13192 -0.094486 0.022338 0.0049589 -0.1826 -0.083043 -0.14235 -0.16916 -0.19577
731 -0.089326 -0.0051884 -0.12223 -0.08775 0.018383 0.055143 -0.1664 -0.077838 -0.12721 -0.18883 -0.20337
732 -0.079229 0.0046999 -0.16154 -0.082144 0.022339 0.13614 -0.13952 -0.079785 -0.13377 -0.15728 -0.20447
733 -0.065771 0.042756 -0.093126 -0.062139 0.044621 0.17582 -0.12422 -0.040026 -0.10695 -0.13993 -0.17148
734 -0.090003 0.006576 -0.13613 -0.074422 0.031 0.14305 -0.16857 -0.074223 -0.13232 -0.18058 -0.1999
735 -0.080925 0.0058722 -0.12207 -0.094665 0.019041 0.095871 -0.12644 -0.0745 -0.10297 -0.17189 -0.18149
736 -0.10739 -0.024176 -0.17389 -0.10126 0.017373 0.014938 -0.19704 -0.12602 -0.13856 -0.20281 -0.23844
737 -0.053726 0.002214 -0.13239 -0.084075 0.040717 0.044713 -0.1416 -0.076717 -0.10465 -0.14778 -0.21622
738 -0.073061 -0.0015435 -0.132 -0.066995 0.093487 0.025592 -0.15931 -0.063865 -0.10714 -0.13585 -0.20445
739 -0.079091 0.0063398 -0.11865 -0.062047 0.10735 0.036516 -0.12069 -0.055379 -0.12326 -0.13079 -0.21725
740 -0.090013 0.011582 -0.14208 -0.082968 0.11739 0.020312 -0.10933 -0.070045 -0.13119 -0.15396 -0.2033
741 -0.1004 -0.019417 -0.13806 -0.099692 0.074318 0.0027026 -0.15885 -0.091981 -0.15247 -0.18059 -0.22919
742 -0.084162 0.01049 -0.13875 -0.095299 0.097201 0.0083234 -0.1591 -0.086411 -0.12232 -0.19059 -0.21797
743 -0.082762 0.002373 -0.13753 -0.11049 0.066134 0.0096973 -0.14261 -0.072875 -0.12855 -0.17988 -0.236
744 -0.068956 0.034233 -0.11895 -0.071994 0.093443 0.028583 -0.14578 -0.06905 -0.12015 -0.14095 -0.20496
745 -0.055884 0.049309 -0.12574 -0.074716 0.086389 0.039507 -0.14936 -0.054025 -0.10234 -0.16317 -0.21187
746 -0.069372 0.025647 -0.13827 -0.090573 0.086746 0.0043097 -0.16433 -0.071618 -0.11912 -0.16155 -0.24144
747 -0.097023 0.036761 -0.13131 -0.079668 0.088366 0.0035122 -0.15854 -0.076125 -0.10681 -0.16166 -0.24756
748 -0.079186 0.04598 -0.12862 -0.084447 0.093623 -0.0041271 -0.13818 -0.050425 -0.09996 -0.17578 -0.24112
749 -0.050329 0.095352 -0.12563 -0.066658 0.098024 0.011851 -0.14955 -0.057128 -0.028589 -0.15929 -0.22217
750 -0.089526 0.063016 -0.1591 -0.11438 0.060391 -0.0075794 -0.15035 -0.087461 -0.030489 -0.17262 -0.26164
751 -0.087091 0.036583 -0.15565 -0.10156 0.060376 -0.032767 -0.14698 -0.080928 -0.012043 -0.15948 -0.24149
752 -0.086583 0.048957 -0.13478 -0.085313 0.06816 -0.011785 -0.1237 -0.051322 -0.0081937 -0.14595 -0.215
753 -0.070958 0.06077 -0.12583 -0.071878 0.067546 -0.020875 -0.12518 -0.045154 -0.052644 -0.1656 -0.2436
754 -0.083891 0.023787 -0.15255 -0.10232 0.041378 -0.039175 -0.14438 -0.074206 -0.085055 -0.16584 -0.20417
755 -0.074414 0.037946 -0.13786 -0.075346 0.043832 -0.022393 -0.13176 -0.029774 -0.086371 -0.14735 -0.23476
756 -0.085435 0.041133 -0.13923 -0.076608 0.024622 -0.011729 -0.12164 0.01165 -0.089416 -0.17166 -0.21576
757 -0.053938 0.077992 -0.11595 -0.062566 0.022351 -0.016799 -0.14304 0.056517 -0.045099 -0.1531 -0.20141
758 -0.075177 0.040982 -0.13552 -0.081434 0.0077502 -0.005723 -0.14669 0.011252 -0.06111 -0.13849 -0.24572
759 -0.069646 0.072725 -0.14236 -0.06726 -0.0043324 0.088105 -0.11998 0.048626 -0.059774 -0.14889 -0.24378
760 -0.085483 0.070226 -0.15047 -0.078632 -0.010706 0.10295 -0.11412 0.013304 -0.10754 -0.15262 -0.24997
761 -0.099262 0.044421 -0.15204 -0.081305 -0.015243 0.092025 -0.16342 -0.026292 -0.11528 -0.18236 -0.26292
762 -0.094205 0.041132 -0.14851 -0.097074 -0.022665 0.072206 -0.15388 -0.032158 -0.1035 -0.17195 -0.23501
763 -0.095208 0.05306 -0.13692 -0.070335 -0.0092523 0.032293 -0.16 -0.022267 -0.097093 -0.17041 -0.24803
764 -0.081475 0.065078 -0.13739 -0.082167 -0.011491 0.017192 -0.12122 -0.00088718 -0.078505 -0.15513 -0.25155
765 -0.092506 0.064275 -0.13836 -0.084291 -0.011444 -0.027029 -0.13242 -0.037991 -0.10484 -0.17874 -0.22846
766 -0.093927 0.055125 -0.14828 -0.09562 -0.02782 -0.020737 -0.12821 -0.041014 -0.11249 -0.1701 -0.24782
767 -0.099669 0.054205 -0.13775 -0.078633 -0.00081242 -0.016244 -0.1341 -0.028204 -0.10439 -0.17074 -0.24134
768 -0.080397 0.059467 -0.14228 -0.084957 -0.032205 -0.021582 -0.10657 -0.039851 -0.12205 -0.17109 -0.24706
769 -0.071958 0.052374 -0.14243 -0.078362 -0.0136 -0.019627 -0.15334 -0.036084 -0.11953 -0.15671 -0.24912
770 -0.066401 0.057604 -0.13374 -0.089851 -0.025683 -0.020023 -0.14843 0.018342 -0.10087 -0.1678 -0.25904
771 -0.061234 0.059859 -0.15426 -0.091879 -0.035254 -0.03014 -0.15136 0.011902 -0.096258 -0.18556 -0.23235
772 -0.032791 0.059048 -0.14128 -0.083275 -0.047546 -0.02522 -0.12115 0.050704 -0.087927 -0.12862 -0.25683
773 -0.020248 0.094186 -0.12219 -0.077173 -0.017896 -0.0039186 -0.12796 0.10026 -0.06812 -0.15796 -0.25137
774 -0.029597 0.073762 -0.15264 -0.090706 -0.030006 -0.045009 -0.16516 0.059262 -0.10766 -0.1684 -0.28626
775 -0.011916 0.095112 -0.14194 -0.079276 -0.021299 -0.043723 -0.15031 0.075078 -0.11209 -0.16764 -0.26105
776 -0.0081882 0.09807 -0.13421 -0.07901 -0.022033 -0.015673 -0.14267 0.084043 -0.09279 -0.16949 -0.25138
777 -0.046432 0.077426 -0.14484 -0.10175 -0.049397 -0.041608 -0.14446 0.044599 -0.12388 -0.18468 -0.25624
778 -0.047932 0.086019 -0.14931 -0.083615 -0.03359 -0.022064 -0.13201 0.066761 -0.097528 -0.17362 -0.25385
779 -0.037546 0.044996 -0.14615 -0.089742 -0.038335 -0.032363 -0.15175 0.045853 -0.099605 -0.15381 -0.25792
780 -0.030701 0.060819 -0.14418 -0.071889 -0.026347 -0.0030305 -0.12946 0.063073 -0.076462 -0.13814 -0.22646
781 -0.048982 0.033409 -0.15923 -0.088375 -0.0448 -0.038897 -0.1332 0.043454 -0.12146 -0.18375 -0.25876
782 -0.056838 0.025917 -0.15607 -0.0953 -0.051418 -0.050747 -0.15327 0.062287 -0.10787 -0.19024 -0.25858
783 -0.041371 0.010295 -0.16604 -0.11173 -0.044958 -0.056513 -0.16313 0.027497 -0.12217 -0.18472 -0.2804
784 -0.042156 0.039917 -0.14997 -0.098507 -0.046132 -0.046146 -0.15313 0.044044 -0.097351 -0.16244 -0.28636
785 -0.051865 0.035558 -0.14228 -0.08803 -0.045325 -0.045386 -0.17757 0.07325 -0.088175 -0.1582 -0.26312
786 -0.048298 0.025254 -0.14972 -0.098021 -0.059431 -0.064922 -0.18704 0.04046 -0.11917 -0.19008 -0.28715
787 -0.03928 0.029665 -0.1464 -0.09595 -0.039144 -0.048034 -0.14494 0.058719 -0.11512 -0.17466 -0.28483
788 -0.028764 0.03749 -0.13321 -0.069191 -0.033502 -0.057917 -0.15327 0.053813 -0.10098 -0.16828 -0.2809
789 -0.025868 0.086815 -0.11792 -0.061808 -0.021462 -0.052311 -0.13704 0.074428 -0.089308 -0.15465 -0.21525
790 -0.027634 0.12126 -0.13856 -0.091118 -0.056158 -0.049154 -0.12763 0.074822 -0.091842 -0.16612 -0.2564
791 -0.029473 0.12837 -0.13276 -0.065295 -0.031019 -0.021669 -0.14138 0.092251 -0.088007 -0.18275 -0.25973
792 -0.034692 0.11593 -0.12709 -0.079458 -0.054795 -0.059494 -0.14273 0.059346 -0.10962 -0.17517 -0.25733
793 -0.014344 0.14454 -0.13456 -0.057617 -0.02928 -0.043681 -0.11968 0.088515 -0.078068 -0.14198 -0.24207
794 -0.021248 0.097606 -0.12011 -0.080887 -0.05491 -0.053276 -0.15399 0.083413 -0.11305 -0.15011 -0.26223
795 -0.039208 0.10904 -0.12709 -0.084702 -0.056651 -0.047316 -0.14958 0.089761 -0.089209 -0.17308 -0.24505
796 -0.028075 0.087709 -0.13185 -0.086342 -0.078313 -0.060454 -0.13375 0.075095 -0.090861 -0.18184 -0.25912
797 -0.044848 0.080233 -0.13291 -0.078065 -0.047182 -0.075846 -0.14884 0.072103 -0.10512 -0.17164 -0.2533
798 -0.041975 0.093187 -0.096862 -0.087473 -0.05635 -0.072198 -0.15232 0.084623 -0.083865 -0.18208 -0.28149
799 -0.034618 0.076452 -0.028221 -0.080645 -0.047153 -0.067851 -0.15692 0.090238 -0.099567 -0.17095 -0.26457
800 -0.028487 0.10056 0.050233 -0.074586 -0.041105 -0.054248 -0.14997 0.071672 -0.096671 -0.1715 -0.26972
801 0.0024109 0.11724 0.079576 -0.074546 -0.019355 -0.041287 -0.12096 0.097594 -0.062652 -0.14212 -0.22484
802 -0.045235 0.086016 -0.060313 -0.1022 -0.055997 -0.086582 -0.16092 0.061724 -0.11161 -0.1584 -0.26871
803 -0.010575 0.12139 -0.07427 -0.082739 -0.028445 -0.060369 -0.14988 0.082885 -0.10041 -0.16166 -0.26995
804 -0.037678 0.14574 -0.072574 -0.090681 -0.029037 -0.065835 -0.15019 0.11724 -0.098154 -0.1412 -0.27185
805 -0.038843 0.14194 -0.083032 -0.069292 -0.03271 -0.083808 -0.15409 0.21456 -0.088327 -0.14811 -0.276
806 -0.042281 0.12963 -0.084275 -0.076733 -0.024657 -0.069737 -0.1543 0.26036 -0.0020628 -0.15664 -0.23171
807 -0.032652 0.13862 -0.084953 -0.071197 -0.0084301 -0.069159 -0.16015 0.30711 0.052391 -0.13931 -0.26347
808 -0.044278 0.10503 -0.086227 -0.088446 -0.036398 -0.085234 -0.1594 0.26681 0.029452 -0.16161 -0.2736
809 -0.047926 0.085067 -0.059774 -0.076829 -0.032547 -0.090359 -0.16429 0.21178 0.0099191 -0.1576 -0.28791
810 -0.060118 0.067017 -0.063595 -0.10981 -0.049338 -0.082388 -0.18514 0.12583 -0.02403 -0.19812 -0.29284
811 -0.019929 0.089904 -0.015203 -0.069456 -0.017854 -0.058488 -0.15462 0.1315 -0.013409 -0.14187 -0.27857
812 -0.041667 0.05083 -0.063688 -0.09161 -0.054171 -0.082906 -0.18485 0.094749 -0.042847 -0.18292 -0.27525
813 -0.018244 0.080472 -0.038137 -0.036571 -0.04375 -0.081068 -0.15486 0.10414 -0.057798 -0.16472 -0.25054
814 -0.014885 0.087435 -0.07227 0.026884 -0.036522 -0.07169 -0.1462 0.12277 -0.04761 -0.16272 -0.27558
815 0.015868 0.088567 -0.066229 0.048255 -0.049931 -0.085523 -0.18716 0.10898 -0.045246 -0.16593 -0.26777
816 0.014469 0.1151 -0.086768 -0.012374 -0.053333 -0.092377 -0.17212 0.12473 -0.026913 -0.19468 -0.26111
817 0.048432 0.10908 -0.090724 -0.054291 -0.038232 -0.095649 -0.17517 0.07903 -0.0097786 -0.17494 -0.2694
818 0.12844 0.14087 -0.060266 -0.05998 -0.053201 -0.08285 -0.16997 0.11507 0.066245 -0.15241 -0.27413
819 0.23417 0.15077 -0.049732 -0.055524 -0.03444 -0.087913 -0.14096 0.11816 0.12937 -0.14485 -0.24962
820 0.25311 0.13047 -0.035627 -0.064422 -0.039682 -0.10929 -0.18454 0.10476 0.10398 -0.15435 -0.25488
821 0.28242 0.1469 0.0151 -0.05424 -0.04855 -0.072573 -0.15395 0.092327 0.13498 -0.13989 -0.27677
822 0.29 0.13999 0.0096503 -0.062574 -0.053781 -0.081822 -0.16499 0.12432 0.06429 -0.13393 -0.24765
823 0.29583 0.10474 -0.051032 -0.072779 -0.062838 -0.097253 -0.17033 0.097865 0.04434 -0.14582 -0.26626
824 0.27117 0.12798 -0.05558 -0.048971 -0.046155 -0.087184 -0.16851 0.10273 0.046509 -0.13644 -0.22978
825 0.21667 0.091057 -0.051182 -0.061559 -0.049036 -0.075252 -0.13179 0.080764 0.034342 -0.14157 -0.26699
826 0.14159 0.066449 -0.055506 -0.059457 -0.054052 -0.077243 -0.18694 0.068403 0.0052373 -0.16376 -0.2765
827 0.11152 0.064948 -0.064217 -0.066343 -0.063686 -0.079203 -0.14399 0.063136 -0.00040085 -0.14057 -0.2436
828 0.1072 0.087607 -0.028648 -0.048581 -0.06625 -0.073841 -0.14631 0.082798 0.022055 -0.16688 -0.2631
829 0.10957 0.075921 -0.030723 -0.066754 -0.062772 -0.085513 -0.13033 0.092211 0.12373 -0.13393 -0.23921
830 0.14634 0.078413 -0.0063767 -0.070292 -0.060198 -0.084733 -0.14982 0.053754 0.14773 -0.13582 -0.24657
831 0.15988 0.090261 0.0043157 -0.076075 -0.059595 -0.072804 -0.16476 0.063787 0.17904 -0.15421 -0.24801
832 0.11525 0.10832 -0.0096945 -0.06751 -0.071865 -0.069121 -0.17529 0.056422 0.15482 -0.15777 -0.25828
833 0.11139 0.11528 -0.046154 -0.071843 -0.073104 -0.093527 -0.14789 0.047644 0.16733 -0.15596 -0.26286
834 0.086281 0.079568 -0.057243 -0.08693 -0.076963 -0.1065 -0.20154 0.0064635 0.10441 -0.15798 -0.28335
835 0.12477 0.11573 -0.068804 -0.077971 -0.078907 -0.10251 -0.15883 0.025449 0.12301 -0.15512 -0.25706
836 0.11974 0.12218 -0.062187 -0.058121 -0.056537 -0.094771 -0.17525 0.064027 0.13148 -0.15056 -0.28131
837 0.1067 0.082689 -0.09014 -0.018614 -0.060161 -0.10969 -0.18074 0.016196 0.075635 -0.18343 -0.27678
838 0.12847 0.071357 -0.066824 0.042107 -0.049318 -0.073751 -0.15734 0.053102 0.083321 -0.16733 -0.27138
839 0.19364 0.082049 -0.056035 0.04416 -0.036684 -0.071383 -0.15601 0.043164 0.12949 -0.1423 -0.25451
840 0.28364 0.055931 -0.057629 0.015989 -0.061626 -0.092051 -0.18339 0.029208 0.16567 -0.16244 -0.27724
841 0.35318 0.068257 -0.014172 -0.012763 -0.032982 -0.063997 -0.15264 0.028733 0.22943 -0.15389 -0.25851
842 0.32944 0.052382 0.036876 -0.055485 -0.053293 0.0080272 -0.16402 0.013938 0.21903 -0.16828 -0.28207
843 0.3409 0.068957 0.060938 -0.043445 -0.036313 0.082037 -0.17506 0.024268 0.1697 -0.15005 -0.26516
844 0.3496 0.065917 0.060058 -0.053127 -0.051365 0.12464 -0.15336 0.0014449 0.1741 -0.14301 -0.26849
845 0.35592 0.095936 0.061417 -0.023526 -0.028895 0.13741 -0.14505 0.02869 0.17555 -0.13202 -0.24187
846 0.34083 0.1076 -0.0026247 -0.040627 -0.042625 0.14549 -0.12053 0.040741 0.16657 -0.11854 -0.2334
847 0.32922 0.092386 -0.022912 -0.050322 -0.065071 0.096077 -0.12532 0.017373 0.10103 -0.15494 -0.28871
848 0.31461 0.1488 -0.010187 -0.029806 -0.041751 0.10756 0.037495 0.039218 0.16646 -0.12656 -0.24138
849 0.26758 0.13794 -0.047061 -0.053782 -0.053327 0.057017 -0.0079328 0.037329 0.18759 -0.13207 -0.26109
850 0.26264 0.13911 -0.014359 -0.029609 0.10056 0.078253 -0.016717 0.045353 0.26224 -0.14575 -0.25315
851 0.2074 0.10699 -0.051362 -0.053983 0.20508 0.098246 -0.10532 -0.014018 0.22701 -0.16017 -0.30201
852 0.22709 0.11955 -0.02464 -0.050671 0.21943 0.12986 -0.11395 0.042541 0.21506 -0.10989 -0.25537
853 0.20041 0.11582 0.073065 -0.033007 0.2753 0.16904 -0.12719 0.028444 0.20512 -0.12554 -0.259
854 0.20145 0.080878 0.14936 -0.023661 0.29479 0.24706 -0.15516 0.030206 0.19483 -0.13052 -0.25528
855 0.20437 0.087657 0.13475 0.054252 0.34446 0.2798 -0.11901 0.024872 0.16437 -0.13376 -0.24704
856 0.18642 0.062528 0.085029 0.069499 0.30174 0.19153 -0.13722 -0.016319 0.11703 -0.15156 -0.27232
857 0.18579 0.07779 0.061275 0.088225 0.33074 0.13389 -0.095259 -0.00026101 0.12512 -0.12976 -0.29129
858 0.16335 0.053919 -0.0070162 0.036839 0.34961 0.10847 -0.15851 -0.028064 0.099854 -0.16795 -0.27506
859 0.19522 0.089524 0.0010047 0.0039201 0.40259 0.12621 -0.13017 -0.00052581 0.10771 -0.14844 -0.27467
860 0.23466 0.077522 0.0018625 -0.025386 0.38345 0.13749 -0.13539 -0.0034853 0.13156 -0.14742 -0.27455
861 0.27682 0.091516 0.017216 -0.0085376 0.38351 0.19503 -0.11999 0.022402 0.15726 -0.15455 -0.24541
862 0.36608 0.070722 -0.0043688 -0.029144 0.40887 0.25554 -0.12625 -0.0046447 0.19886 -0.15759 -0.27017
863 0.3995 0.056178 -0.0076346 -0.018638 0.38697 0.29161 -0.13295 0.01525 0.26259 -0.13353 -0.2755
864 0.4247 0.085762 -0.0036334 -0.01948 0.38555 0.32165 -0.12009 0.014609 0.26646 -0.1283 -0.26963
865 0.41849 0.063426 0.038658 -0.019167 0.36043 0.22978 -0.13508 -0.016942 0.21379 -0.13107 -0.25121
866 0.42902 0.066696 0.16083 -0.023322 0.29609 0.20205 -0.11952 0.0074338 0.16638 -0.13181 -0.27251
867 0.41173 0.082943 0.20069 -0.019382 0.21548 0.17527 -0.11103 0.097136 0.15591 -0.13947 -0.23335
868 0.35183 0.064391 0.1412 -0.03856 0.17795 0.17293 -0.12885 0.097124 0.10852 -0.14963 -0.2689
869 0.37241 0.061135 0.12053 -0.0063685 0.19119 0.19154 -0.12356 0.17914 0.12489 -0.13569 -0.23268
870 0.34915 0.058166 0.056908 0.094347 0.18177 0.2415 -0.10479 0.21616 0.11565 -0.11998 -0.23955
871 0.30592 0.027224 -0.010678 0.10964 0.15569 0.33407 -0.15021 0.20598 0.07127 -0.17404 -0.29127
872 0.31811 0.06947 0.035557 0.14691 0.18394 0.38712 -0.11459 0.2581 0.14222 -0.12602 -0.23412
873 0.25138 0.022506 -0.0080891 0.10362 0.1364 0.35231 -0.16004 0.17478 0.069118 -0.16883 -0.27449
874 0.25972 0.018147 -0.010912 0.059972 0.13614 0.3515 -0.13514 0.12112 0.087011 -0.15509 -0.27149
875 0.27089 0.031113 -0.0026548 0.032366 0.14664 0.33244 -0.14741 0.074311 0.080686 -0.14998 -0.27306
876 0.27475 0.025522 0.0031626 0.011228 0.1218 0.26417 -0.14128 0.073082 0.085715 -0.14345 -0.24956
877 0.25534 0.022856 0.01727 0.0071532 0.141 0.2534 -0.13978 0.067611 0.086091 -0.13295 -0.24765
878 0.28469 0.056947 0.01616 0.0097913 0.29587 0.26381 -0.09867 0.082006 0.10775 -0.12511 -0.24059
879 0.24555 0.017461 -0.0012404 0.011133 0.37614 0.23351 0.029328 0.056532 0.070685 -0.14826 -0.25832
880 0.26279 0.039689 0.014854 0.023742 0.41014 0.24064 0.046129 0.04775 0.072037 -0.14612 -0.23868
881 0.25669 0.002585 -0.0074553 -0.0021902 0.40556 0.27303 0.021332 0.036608 0.049269 -0.15121 -0.27894
882 0.2648 0.017295 0.0115 0.0088593 0.41966 0.40494 -0.042307 0.050426 0.052363 -0.13957 -0.25787
883 0.24961 0.010905 -0.0086881 0.012911 0.40818 0.44066 -0.089071 0.055364 0.047378 -0.13245 -0.25249
884 0.23515 0.032109 -0.0050422 0.062006 0.4405 0.42892 -0.1025 0.049701 0.045233 -0.11608 -0.26642
885 0.22414 0.020279 -0.0030123 0.18877 0.45437 0.35421 -0.11723 0.048965 0.032812 -0.14085 -0.25568
886 0.18117 0.014917 -0.022755 0.19302 0.44734 0.26852 -0.11914 0.034535 0.0096806 -0.14505 -0.28441
887 0.18305 0.0044217 -0.0074654 0.16881 0.48623 0.24282 -0.13309 0.025064 0.015476 -0.14394 -0.26547
888 0.20365 0.015233 -0.015584 0.11807 0.48389 0.2221 -0.088998 0.04124 0.034669 -0.14563 -0.23877
889 0.1916 0.015266 -0.019271 0.099606 0.50003 0.20185 -0.13424 0.022698 0.026897 -0.12858 -0.25656
890 0.1745 -0.0027624 -0.021492 0.078668 0.51194 0.21239 -0.10556 0.038924 -0.00092166 -0.10236 -0.24309
891 0.19588 0.049508 -0.035831 0.071968 0.51486 0.21779 -0.10794 0.014977 0.050897 -0.072046 -0.22096
892 0.13692 0.0042717 -0.051479 0.043332 0.50092 0.19624 -0.12795 -0.0057817 -0.0083259 -0.10543 -0.26317
893 0.16188 0.025173 -0.041312 0.036347 0.43678 0.25361 -0.13153 -0.0033913 0.00026952 -0.14154 -0.25859
894 0.12693 0.0045834 -0.042342 0.031556 0.37928 0.3498 -0.12915 0.016642 -0.0020917 -0.14273 -0.26149
895 0.13414 -0.0095725 -0.047524 0.03792 0.32308 0.38243 -0.14692 -0.015606 -0.010644 -0.14707 -0.29267
896 0.15934 0.02381 -0.026509 0.041589 0.29304 0.41676 -0.1299 -0.0082384 0.029801 -0.11709 -0.22858
897 0.14916 0.011952 -0.043075 0.05347 0.27369 0.34991 -0.099335 -0.0065413 -0.0091379 -0.11975 -0.24175
898 0.094593 -0.026251 -0.085699 0.052377 0.23886 0.22976 -0.14271 -0.029393 -0.038014 -0.15616 -0.30028
899 0.12528 0.0057473 -0.062604 0.1601 0.24967 0.22252 -0.15087 0.0018777 -0.02013 -0.10488 -0.23132
900 0.094093 -0.014996 -0.070589 0.20841 0.24576 0.19159 -0.14091 0.01959 -0.0043866 -0.13068 -0.23622
901 0.10766 0.0066158 -0.069059 0.20792 0.21846 0.18628 -0.123 0.015406 -0.011605 -0.1211 -0.2652
902 0.10183 -0.0037479 -0.066923 0.17901 0.19939 0.18096 -0.14439 -0.024328 -0.036704 -0.11849 -0.28581
903 0.11434 -0.0051913 -0.051461 0.16486 0.21345 0.18475 -0.13814 -0.0050389 -0.027506 -0.12045 -0.22503
904 0.091586 -0.0022833 -0.064811 0.11408 0.20859 0.17451 -0.13138 -0.020837 -0.025838 -0.14073 -0.25027
905 0.099948 0.027456 -0.059666 0.093319 0.19599 0.18507 -0.1309 0.0069625 -0.0015466 -0.10916 -0.22969
906 0.062704 -0.013133 -0.073728 0.058319 0.17072 0.16153 -0.15581 -0.04027 -0.037045 -0.14665 -0.2806
907 0.096549 0.004699 -0.079523 0.068827 0.18911 0.19215 -0.11228 0.0085898 -0.0086507 -0.10383 -0.22785
908 0.081632 -0.018335 -0.085075 0.046909 0.15221 0.14772 -0.12233 -0.04102 -0.042161 -0.14814 -0.27864
909 0.081869 0.0091892 -0.06615 0.072157 0.17044 0.15908 -0.034716 -0.0021215 -0.018285 -0.10768 -0.24169
910 0.091083 -0.00049176 -0.080395 0.06902 0.16375 0.14592 -0.029115 -0.0010923 0.0011123 -0.11375 -0.21979
911 0.09081 -0.0011506 -0.062648 0.080036 0.15869 0.14816 -0.021501 -0.024842 -0.021861 -0.13799 -0.24063
912 0.056629 -0.035906 -0.098497 0.063756 0.12365 0.11076 -0.065595 -0.030245 -0.05028 -0.14474 -0.26855
913 0.058759 -0.039392 -0.094822 0.061077 0.11205 0.10997 -0.067971 -0.059769 -0.049163 -0.12912 -0.2462
914 0.052111 -0.027255 -0.10343 0.05801 0.12031 0.1112 -0.040489 -0.022798 -0.040554 -0.13755 -0.28751
915 0.049751 -0.023331 -0.094337 0.064394 0.11405 0.10144 -0.050926 -0.03236 -0.030737 -0.14542 -0.23474
916 0.069845 5.0336e-05 -0.091471 0.10868 0.12871 0.12256 -0.022609 -0.024431 -0.035551 -0.13263 -0.25052
917 0.055004 -0.0045614 -0.098289 0.16418 0.12341 0.1094 -0.04675 -0.023314 -0.032042 -0.14069 -0.22298
918 0.044147 -0.033283 -0.10036 0.23527 0.087295 0.07796 -0.046536 -0.055466 -0.051658 -0.15909 -0.24736
919 0.040298 -0.038549 -0.099106 0.23849 0.099649 0.06523 -0.081194 -0.064909 -0.067587 -0.16562 -0.27423
920 0.041 -0.027834 -0.11322 0.21222 0.10187 0.064319 -0.074331 -0.056146 -0.036479 -0.16142 -0.27418
921 0.054963 -0.013027 -0.083413 0.17489 0.082261 0.081586 -0.032421 -0.039006 -0.06448 -0.14983 -0.27231
922 0.033723 -0.0011093 -0.099623 0.12781 0.086832 0.089032 -0.023846 -0.023553 -0.024663 -0.13011 -0.23736
923 0.043686 -0.0011681 -0.089975 0.10566 0.085823 0.083206 -0.0099404 -0.022359 -0.036319 -0.13433 -0.25277
924 0.033637 -0.029433 -0.098464 0.09239 0.083403 0.07437 -0.0038279 -0.047087 -0.063993 -0.1586 -0.25053
925 0.022697 -0.020756 -0.10762 0.07663 0.068869 0.064066 -0.063763 -0.07269 -0.058623 -0.14588 -0.29201
926 0.025758 -0.015362 -0.094227 0.086603 0.057258 0.046239 -0.024867 -0.042567 -0.033652 -0.15053 -0.2598
927 0.033344 -0.0071575 -0.11832 0.082351 0.03834 0.059199 -0.044719 -0.032603 -0.043665 -0.15993 -0.24982
928 0.01876 -0.023676 -0.10202 0.074002 0.051441 0.054544 -0.042039 -0.058654 -0.05345 -0.1598 -0.27507
929 0.0096543 -0.02355 -0.11451 0.083379 0.067436 0.048506 -0.059714 -0.036625 -0.060917 -0.13698 -0.27875
930 0.028795 -0.01213 -0.10937 0.06325 0.030178 0.05427 -0.035335 -0.042752 -0.033864 -0.13317 -0.24879
931 -0.016317 -0.083506 -0.14478 0.059804 0.011464 0.0021219 -0.095874 -0.086201 -0.10299 -0.16195 -0.30022
932 0.04547 -0.0019092 -0.093586 0.071576 0.049401 0.066148 -0.023941 -0.038855 -0.047384 -0.10603 -0.2195
933 0.0069274 -0.040778 -0.10616 0.037321 0.027297 0.028276 -0.090746 -0.074791 -0.091463 -0.12367 -0.15749
934 0.0066494 -0.053978 -0.10656 0.071661 0.035011 0.032616 -0.067662 -0.063383 -0.070418 -0.14067 -0.10125
935 0.003476 -0.026131 -0.12855 0.06246 0.031485 0.038902 -0.02697 -0.047646 -0.07078 -0.12714 -0.025939
936 0.028275 -0.018511 -0.10915 0.058679 0.017538 0.040637 -0.032192 -0.043821 -0.044269 -0.096407 0.04165
937 -0.018571 -0.054828 -0.12709 0.04262 0.0041251 0.010522 -0.091263 -0.064674 -0.093012 -0.14622 -0.021066
938 0.010704 -0.020089 -0.11143 0.047541 -0.0042197 0.034147 -0.070462 -0.0073484 -0.057746 -0.1153 0.015787
939 0.024819 -0.011519 -0.098088 0.062 0.01749 0.027054 -0.036812 0.0074085 -0.043951 -0.08048 0.021331
940 -0.014461 -0.044906 -0.13554 0.033854 -0.0078449 0.020697 -0.097401 -0.0043091 -0.073882 -0.13333 0.025723
941 -0.015933 -0.043662 -0.11975 0.034511 -0.0071408 0.017172 -0.072052 -0.028884 -0.057876 -0.10709 0.066506
942 -0.026797 -0.029881 -0.12615 0.028566 -0.0099872 0.0068316 -0.10902 -0.020388 -0.075393 -0.1313 0.10254
943 -0.0065752 -0.019808 -0.11777 0.039894 -0.011215 0.026657 -0.093655 0.00048115 -0.061598 -0.11318 0.093197
944 -0.023116 -0.037009 -0.13062 0.037797 -0.010889 0.0037642 -0.081746 0.027295 -0.066101 -0.089117 0.11999
945 -0.01627 -0.012394 -0.11309 0.021943 -0.010507 0.019402 -0.078753 0.017853 -0.064914 -0.083549 0.12405
946 -0.0072988 -0.007604 -0.1242 0.034149 -0.0068706 0.0079075 -0.059206 0.019823 -0.065164 -0.068448 0.12661
947 -0.0083584 -0.00067819 -0.12067 0.029244 0.0022879 0.0012713 -0.062571 0.0088575 -0.053865 -0.058569 0.16902
948 0.0058369 -0.019022 -0.10966 0.031155 0.010544 0.0061474 0.08744 0.0012656 -0.061845 -0.090015 0.2183
949 -0.022172 -0.032837 -0.13877 0.0093503 -0.014698 -0.0093648 0.12175 0.010036 -0.087206 -0.090181 0.1636
950 -0.041103 -0.014613 -0.14272 0.022913 -0.013456 0.0014772 0.075909 0.027802 -0.041935 -0.067233 0.20754
951 -0.035898 -0.051656 -0.14125 0.0049949 -0.038045 -0.035107 0.021179 -0.015463 -0.10756 -0.095851 0.16443
952 -0.0076132 -0.023595 -0.13595 0.0053217 -0.026632 -0.037686 -0.012356 0.024429 -0.055264 -0.071299 0.19869
953 -0.031516 -0.025564 -0.13435 0.0025902 -0.032359 -0.021367 -0.044793 -0.017079 -0.075277 -0.094559 0.19037
954 0.0019972 -0.012449 -0.12924 -0.0037277 -0.031875 -0.0066046 -0.061813 0.029863 -0.06249 -0.083672 0.23276
955 -0.029797 -0.018111 -0.1288 0.023593 -0.041465 -0.0055777 -0.060745 0.014389 -0.067731 -0.097274 0.23632
956 -0.036365 -0.0074979 -0.15031 0.0066861 -0.024923 -0.035811 -0.059644 0.014152 -0.066537 -0.092876 0.24938
957 -0.024812 -0.030879 -0.13249 -0.013179 -0.018889 -0.036827 -0.075025 -0.030489 -0.094309 -0.094372 0.22268
958 -0.055706 -0.055773 -0.15257 -0.020739 -0.018223 -0.041979 -0.099697 -0.042855 -0.097594 -0.12406 0.19617
959 -0.037851 -0.0055777 -0.14116 -0.0054723 -0.032209 -0.015058 -0.065306 -0.011046 -0.082737 -0.080797 0.24342
960 -0.034641 -0.014126 -0.12747 0.0040805 -0.015514 -0.013234 -0.053679 -0.007922 -0.074687 -0.073555 0.2477
961 -0.024862 -0.018766 -0.1203 0.0047157 -0.010247 -0.028589 -0.078797 -0.0096696 -0.090723 -0.048155 0.24917
962 -0.051681 -0.022166 -0.13909 -0.0046393 -0.026128 -0.030692 -0.084018 -0.016122 -0.070378 -0.04225 0.23214
963 -0.013869 -0.0043485 -0.12132 0.00020003 -0.018586 -0.02072 -0.070068 -0.026624 -0.075808 -0.017827 0.26622
964 -0.012088 0.0060596 -0.1266 0.0031647 -0.052389 -0.0082155 -0.074532 -0.014129 -0.059619 -0.027864 0.27072
965 -0.039579 -0.017535 -0.13339 0.0021126 -0.034626 -0.044821 -0.091015 -0.022385 -0.076794 -0.045845 0.29668
966 -0.050745 -0.03041 -0.12664 -0.020589 -0.042892 -0.046277 -0.10179 -0.062227 -0.10534 -0.06171 0.29878
967 -0.027363 -0.013842 -0.12372 -0.013544 -0.031348 -0.036911 -0.049505 -0.047599 -0.084684 -0.050461 0.37439
968 -0.033952 -0.026357 -0.11412 -0.0034023 -0.017124 -0.046537 -0.078502 -0.022727 -0.078955 -0.068885 0.39222
969 -0.07305 -0.02978 -0.15058 -0.024483 -0.057569 -0.052786 -0.11726 -0.050801 -0.080578 -0.072118 0.33286
970 -0.040686 -0.016411 -0.13635 -0.020655 -0.03172 -0.050512 -0.10943 -0.040618 -0.085626 -0.084775 0.26751
971 -0.041756 -0.024319 -0.13432 -0.019106 -0.048503 -0.040878 -0.093369 -0.043776 -0.095896 -0.081137 0.23058
972 -0.05408 -0.01625 -0.11541 -0.016685 -0.044935 -0.028044 -0.13989 -0.047419 -0.09749 -0.082425 0.20143
973 -0.038391 -8.2826e-05 -0.071759 0.0047541 -0.023369 -0.031663 -0.093609 -0.02312 -0.081913 -0.081014 0.23659
974 -0.041241 -0.0097708 -0.018564 -0.023839 -0.032702 -0.039756 -0.12987 -0.03522 -0.097997 -0.065771 0.24126
975 -0.055799 0.0063923 0.065548 -0.0074558 -0.01577 -0.030312 -0.095214 -0.014785 -0.086373 -0.082312 0.22868
976 -0.01689 0.0080109 0.044892 -0.01228 -0.035564 -0.024346 -0.10273 -0.0096913 -0.05939 -0.064015 0.24894
977 -0.062729 -0.044247 -0.05188 -0.012757 -0.034919 -0.053759 -0.10142 -0.070408 -0.10445 -0.11228 0.23973
978 -0.057024 -0.0096583 -0.069466 -0.023302 -0.041761 -0.029684 -0.10238 -0.0258 -0.086217 -0.070769 0.20398
979 -0.056729 -0.024475 -0.092762 -0.022829 -0.040462 -0.05221 -0.14532 -0.037226 -0.087994 -0.093836 0.17909
980 -0.054087 -0.030221 -0.1013 -0.017238 -0.045384 -0.058259 -0.13352 -0.0492 -0.10693 -0.09647 0.1942
981 -0.057506 -0.019228 -0.096131 -0.009616 -0.050902 -0.037628 -0.093283 -0.037959 -0.078995 -0.11377 0.13091
982 -0.048486 -0.00028723 -0.10155 -0.029133 -0.047585 -0.027994 -0.12494 -0.039519 -0.076808 -0.089794 0.15637
983 -0.06563 -0.019994 -0.1185 -0.021901 -0.048888 -0.060099 -0.11199 -0.047684 -0.10168 -0.05986 0.1464
984 -0.037848 -0.018683 -0.10896 -0.031157 -0.048131 -0.038203 -0.13413 -0.058744 -0.1028 -0.071917 0.13634
985 -0.062154 -0.020228 -0.095428 -0.014281 -0.025786 -0.034229 -0.093805 -0.043955 -0.081631 -0.058889 0.12902
986 -0.049087 0.0042134 -0.11007 -0.023191 -0.035833 -0.033537 -0.1095 -0.026502 -0.07507 -0.089288 0.078131
987 -0.053978 -0.00055675 -0.11173 -0.031175 -0.055951 -0.061162 -0.15682 -0.042681 -0.10615 -0.10782 0.074259
988 -0.066842 0.0036929 -0.101 -0.01867 -0.031209 -0.052224 -0.14135 -0.037623 -0.086134 -0.076461 0.073307
989 -0.071092 0.011889 -0.12469 -0.029992 -0.056149 -0.06241 -0.162 -0.035226 -0.09121 -0.12439 0.035418
990 -0.050332 0.033252 -0.11261 -0.037176 -0.050099 -0.038355 -0.12921 -0.042248 -0.076299 -0.10873 0.087153
991 -0.056705 0.053647 -0.10684 -0.0067049 -0.029837 -0.026427 -0.1158 -0.013017 -0.082024 -0.098457 0.049444
992 -0.052957 0.074841 -0.12404 -0.0087552 -0.047945 -0.0114 -0.11869 -0.015847 -0.060809 -0.09019 0.067967
993 -0.058416 0.035725 -0.12473 -0.028373 -0.053636 -0.059896 -0.14363 -0.020637 -0.093177 -0.099379 0.017298
994 -0.06269 0.047799 -0.13716 -0.037946 -0.079005 -0.054206 -0.12866 -0.023841 -0.086813 -0.11809 0.021078
995 -0.062661 0.023343 -0.13128 -0.036473 -0.070041 -0.048086 -0.16425 -0.063568 -0.11931 -0.13518 -0.012721
996 -0.065169 0.035859 -0.13402 -0.043928 -0.064615 -0.063144 -0.15645 -0.045094 -0.10612 -0.13549 0.0099927
997 -0.074188 0.040207 -0.13744 -0.026449 -0.053594 -0.048624 -0.15006 -0.033306 -0.07688 -0.097996 0.01932
998 -0.063737 0.058675 -0.13516 -0.027251 -0.066599 -0.051201 -0.109 -0.018275 -0.096709 -0.12319 0.0078704
999 -0.061554 0.039094 -0.12586 -0.041285 -0.051674 -0.067558 -0.13615 -0.031722 -0.098109 -0.1292 -0.0082423
1000 -0.043134 0.068305 -0.13737 -0.021355 -0.055208 -0.033917 -0.12045 -0.032104 -0.06835 -0.10835 0.032365
1001 -0.025421 0.075197 -0.12558 -0.022522 -0.057399 -0.046133 -0.10823 -0.020832 -0.067446 -0.097329 0.01667
1002 -0.061251 0.056053 -0.13735 -0.052023 -0.084917 -0.051041 -0.14256 -0.044116 -0.077343 -0.13236 -0.012154
1003 -0.065893 0.043646 -0.14527 -0.046618 -0.072987 -0.049445 -0.14684 -0.037812 -0.07794 -0.11064 -0.01972
1004 -0.050262 0.052666 -0.12436 -0.033676 -0.072847 -0.045141 -0.14254 -0.030695 -0.082096 -0.10794 -0.039231
1005 -0.050862 0.075883 -0.13222 -0.035957 -0.070236 -0.022551 -0.13651 -0.034057 -0.068712 -0.12009 0.027558
1006 -0.053319 0.063327 -0.12427 -0.03745 -0.073778 0.095425 -0.1514 -0.0097816 -0.073109 -0.089685 -0.013692
1007 -0.04521 0.099006 -0.13066 -0.027343 -0.075844 0.16795 -0.13632 -0.021433 -0.075656 -0.11068 -0.025446
1008 -0.058278 0.066881 -0.12256 -0.036312 -0.06792 0.14464 -0.15046 -0.060778 -0.11309 -0.11925 -0.064575
1009 -0.06421 0.080779 -0.14407 -0.044162 -0.081788 0.14015 -0.12967 -0.051601 -0.070342 -0.11763 -0.022152
1010 -0.055606 0.065208 -0.14237 -0.035479 -0.068065 0.12239 -0.13602 -0.026428 -0.089821 -0.12821 -0.060796
1011 -0.058152 0.063946 -0.13113 -0.048905 -0.069981 0.064596 -0.14672 -0.045025 -0.078417 -0.127 -0.071793
1012 -0.042044 0.076109 -0.15366 -0.039639 -0.063308 0.016716 -0.16048 -0.062622 -0.10023 -0.13809 -0.080614
1013 -0.077284 0.065009 -0.14666 -0.050136 -0.071322 -0.020445 -0.16595 -0.069955 -0.10057 -0.14947 -0.073321
1014 -0.057069 0.07225 -0.12105 -0.029215 -0.069608 -0.0053339 -0.13818 -0.017671 -0.079093 -0.13144 -0.053827
1015 -0.074461 0.069046 -0.1422 -0.044525 -0.078222 0.00017264 -0.14933 -0.052536 -0.097832 -0.11757 -0.084901
1016 -0.040375 0.099688 -0.13502 -0.041721 -0.073014 0.010502 -0.11725 -0.031385 -0.054097 -0.1199 -0.078178
1017 -0.081616 0.079227 -0.15408 -0.047351 -0.087304 -0.01339 -0.1491 -0.056835 -0.078281 -0.14742 -0.10473
1018 -0.01343 0.12832 -0.12301 -0.034917 -0.060472 0.051756 -0.11412 -0.0091214 -0.061011 -0.10384 -0.057691
1019 -0.036106 0.14078 -0.13001 0.0027499 -0.052444 0.1355 -0.1455 -0.03583 -0.068965 -0.093677 -0.051562
1020 -0.054944 0.12755 -0.13913 -0.026134 -0.07703 0.15296 -0.13981 -0.053668 -0.077458 -0.13536 -0.097922
1021 -0.06662 0.097547 -0.12414 -0.0021029 -0.080181 0.16147 -0.15098 -0.022929 -0.061501 -0.12857 -0.060428
1022 -0.071561 0.077503 -0.15347 -0.031373 -0.0789 0.15526 -0.16467 -0.067625 -0.088827 -0.14558 -0.099608
1023 -0.072869 0.071438 -0.16597 -0.053802 -0.085081 0.10822 -0.15177 -0.068043 -0.09565 -0.1371 -0.13885
1024 -0.058725 0.076356 -0.15131 -0.045341 -0.061276 0.096956 -0.11781 -0.0047137 -0.061847 -0.10884 -0.08041
1025 -0.082655 0.056595 -0.16712 -0.051841 -0.060471 0.053164 -0.16569 -0.053813 -0.10822 -0.17446 -0.11073
1026 -0.064507 0.068028 -0.13993 -0.045798 -0.06015 0.08537 -0.16681 -0.032686 -0.082619 -0.1313 -0.13772
1027 -0.054797 0.062127 -0.16571 -0.048666 -0.077535 0.1377 -0.13409 -0.053581 -0.073739 -0.11686 -0.12986
1028 -0.081371 0.062285 -0.13322 -0.046735 -0.068629 0.18591 -0.16676 -0.061546 -0.088481 -0.13063 -0.12739
1029 -0.064533 0.04828 -0.14458 -0.051272 -0.067993 0.18075 -0.17588 -0.050279 -0.10094 -0.15605 -0.15617
1030 -0.042841 0.080585 -0.1431 -0.035993 -0.060811 0.18915 -0.13496 -0.040619 -0.074331 -0.11096 -0.12597
1031 -0.082315 0.083253 -0.14302 -0.049989 -0.070076 0.17957 -0.14073 0.049066 -0.020898 -0.12228 -0.10418
1032 -0.022917 0.088405 -0.14355 -0.048624 -0.04849 0.16888 -0.155 0.18769 0.059769 -0.10376 -0.09949
1033 -0.040188 0.080562 -0.14499 -0.040577 -0.061239 0.15163 -0.13399 0.20685 0.12014 -0.086231 -0.12023
1034 -0.041113 0.081402 -0.13447 -0.03138 -0.043789 0.17168 -0.12694 0.26118 0.1135 -0.085687 -0.076962
1035 -0.046794 0.052945 -0.15331 -0.053459 -0.043121 0.17292 -0.14667 0.19442 0.070314 -0.1152 -0.16207
1036 -0.015485 0.082394 -0.14422 -0.047015 -0.046208 0.21929 -0.11714 0.2021 0.050659 -0.091994 -0.11721
1037 -0.050655 0.039431 -0.16453 -0.052829 -0.041157 0.24053 -0.12193 0.11819 -0.0030699 -0.11218 -0.13161
1038 -0.051985 0.064298 -0.14994 -0.039038 0.030741 0.23322 -0.15621 0.074854 -0.027353 -0.1378 -0.11521
1039 -0.035129 0.077874 -0.13411 -0.0012295 0.11668 0.25533 -0.095719 0.063251 -0.020585 -0.11416 -0.14477
1040 -0.04931 0.044779 -0.15275 -0.0067351 0.18937 0.23743 -0.13942 0.065791 -0.078613 -0.16043 -0.15834
1041 -0.02901 0.086385 0.056622 0.04395 0.2371 0.30125 -0.12901 0.08139 -0.023838 -0.11464 -0.13791
1042 -0.049924 0.06522 0.05882 0.042863 0.28072 0.28157 -0.11295 0.11294 -0.035714 -0.12245 -0.13791
1043 0.003475 0.10433 0.094848 0.027127 0.25382 0.29361 -0.12923 0.11383 -0.01704 -0.13537 -0.16414
1044 -0.053058 0.046818 0.11644 -0.0065306 0.23697 0.21372 -0.15548 0.12275 -0.044053 -0.12474 -0.18358
1045 -0.01466 0.081414 0.14656 -0.0087579 0.17265 0.25156 -0.13572 0.17973 -0.030695 -0.15892 -0.16248
1046 -0.029573 0.10004 0.1593 -0.033864 0.14759 0.27632 -0.11791 0.25656 0.0052399 -0.14015 -0.16992
1047 -0.012319 0.094362 0.096206 -0.031886 0.12882 0.28865 0.02567 0.27814 0.02155 -0.12641 -0.13865
1048 0.015854 0.10114 -0.0053875 -0.032218 0.11604 0.34018 0.17086 0.29207 0.073012 -0.12256 -0.17073
1049 0.073197 0.09421 -0.0056788 -0.026444 0.12547 0.41202 0.22411 0.32223 0.103 -0.10024 -0.14468
1050 0.11914 0.11845 -0.005587 0.0023215 0.13336 0.42898 0.32689 0.35062 0.13385 -0.069871 -0.132
1051 0.16372 0.083532 -0.0048599 0.021293 0.20509 0.38553 0.20384 0.28818 0.098957 -0.084172 -0.16827
1052 0.19218 0.077252 -0.029058 0.019305 0.26561 0.40855 0.12364 0.24454 0.062013 0.0009704 -0.19499
1053 0.15745 0.049 -0.050964 0.034038 0.29344 0.35735 0.0029859 0.18898 0.010677 0.10522 -0.17685
1054 0.13129 0.073737 -0.014148 0.049279 0.33894 0.38193 0.014609 0.20365 0.03297 0.15044 -0.15415
1055 0.061949 0.088874 -0.015955 0.046714 0.39046 0.33933 0.016464 0.20487 0.017694 0.16291 -0.15113
1056 0.057742 0.10476 0.025531 0.032048 0.38114 0.2938 0.010935 0.17208 0.027738 0.11662 -0.1572
1057 0.034338 0.081954 0.1897 0.0072557 0.35473 0.25324 -0.044921 0.17379 -0.00037195 0.012551 -0.13907
1058 0.058768 0.074884 0.19074 -0.0094841 0.31357 0.23468 -0.013974 0.20294 -0.013318 -0.0075384 -0.15577
1059 0.082335 0.09693 0.26133 0.0048336 0.23291 0.27293 -0.05582 0.28412 -0.013911 -0.022472 -0.13506
1060 0.059309 0.10398 0.24728 0.0032293 0.18005 0.28703 -0.04003 0.39406 0.024817 -0.038689 -0.15111
1061 0.066329 0.088388 0.14665 -0.00080044 0.14887 0.31925 -0.0035905 0.39631 0.041524 -0.015171 -0.13345
1062 0.021345 0.053068 0.079211 -0.014411 0.14046 0.30599 -0.065646 0.33724 0.065336 -0.060162 -0.18199
1063 0.055022 0.060827 0.06401 0.036762 0.16285 0.32495 -0.011506 0.3946 0.16463 -0.020868 -0.15969
1064 0.044364 0.039985 0.034169 0.05516 0.20765 0.30328 -0.086527 0.37024 0.1542 -0.043978 -0.17602
1065 0.046334 0.072059 0.024031 0.042055 0.22532 0.28218 -0.036827 0.37465 0.19492 -0.023626 -0.1414
1066 0.056856 0.082219 0.017031 0.060165 0.27787 0.22501 -0.039682 0.39628 0.20776 0.0010093 -0.15962
1067 0.029736 0.082564 0.026267 0.030648 0.29621 0.20714 -0.071794 0.35662 0.16872 -0.032379 -0.19644
1068 0.02105 0.057658 0.0015526 -0.0053994 0.31527 0.174 -0.068296 0.34809 0.18622 -0.0585 -0.15493
1069 0.036671 0.067017 0.013146 0.0062094 0.3433 0.19708 -0.073034 0.36281 0.19342 -0.037321 -0.16645
1070 0.05475 0.0976 0.0088421 0.017764 0.34849 0.19661 -0.066452 0.42982 0.23114 0.0095641 -0.15743
1071 0.025602 0.068656 -0.0092978 0.0015025 0.32902 0.17864 -0.061536 0.48754 0.21763 -0.037419 -0.19737
1072 0.029986 0.04743 0.01556 -0.0078005 0.28247 0.15648 -0.080064 0.49597 0.23091 -0.01946 -0.17004
1073 0.041725 0.046229 -0.0066151 -0.016282 0.28852 0.16395 -0.07547 0.49217 0.26231 -0.045611 -0.14706
1074 0.056153 0.037231 -0.0077799 0.0092131 0.29098 0.14543 -0.07426 0.45342 0.26416 -0.017014 -0.18552
1075 0.054992 0.027771 -0.0061547 -0.015111 0.23777 0.14489 -0.054772 0.38996 0.25628 -0.010215 -0.20659
1076 0.12387 0.068067 -0.016434 0.004638 0.22487 0.13936 -0.09355 0.41866 0.30041 0.00051385 -0.14432
1077 0.16554 0.039149 -0.032173 -0.022097 0.18021 0.11058 -0.065502 0.39643 0.27053 -0.030362 -0.18713
1078 0.22245 0.011786 -0.05727 -0.048743 0.18024 0.08042 -0.15632 0.34488 0.2187 -0.0533 -0.23023
1079 0.2777 0.049651 -0.04605 -0.038155 0.19183 0.10444 -0.12864 0.36766 0.23948 -0.038266 -0.21618
1080 0.30742 0.073297 -0.020538 -0.019962 0.21724 0.11515 -0.096549 0.4102 0.27668 -0.023191 -0.16321
1081 0.29258 0.090435 -0.033958 -0.033341 0.18467 0.10846 -0.065146 0.48593 0.31045 -0.025993 -0.15675
1082 0.22314 0.078249 -0.065174 -0.026078 0.19325 0.10807 -0.11007 0.50312 0.33925 -0.010161 -0.18375
1083 0.15679 0.075344 -0.033343 -0.019655 0.20476 0.10191 -0.10568 0.50156 0.36336 -0.038618 -0.23637
1084 0.14148 0.061676 -0.0166 -0.032863 0.18566 0.080714 -0.081032 0.48676 0.37872 0.010442 -0.20406
1085 0.10738 0.053294 0.064928 -0.020413 0.18643 0.096697 -0.099948 0.42654 0.35777 -0.040197 -0.22723
1086 0.14348 0.078248 0.21264 -0.018779 0.17243 0.10172 -0.088198 0.40987 0.40254 0.018707 -0.17043
1087 0.11296 0.053755 0.23922 -0.034825 0.15246 0.061989 -0.093721 0.33488 0.40336 0.053972 -0.18363
1088 0.082397 0.036452 0.21819 -0.038336 0.12701 0.050096 -0.076783 0.31484 0.41918 0.066087 -0.19853
1089 0.082907 0.052846 0.24 -0.04124 0.16245 0.07164 -0.12904 0.30385 0.40066 0.093179 -0.19733
1090 0.11765 0.057231 0.21056 -0.026077 0.15111 0.049156 -0.10615 0.29241 0.44547 0.10745 -0.17819
1091 0.10469 0.073714 0.11191 -0.033098 0.12506 0.074025 -0.090138 0.34552 0.4754 0.22219 -0.15147
1092 0.090578 0.060445 0.070473 -0.021855 0.13705 0.067861 -0.12376 0.2753 0.42153 0.24618 -0.19304
1093 0.11682 0.072357 0.057822 -0.02851 0.10304 0.078406 -0.11647 0.29742 0.43328 0.30464 -0.15225
1094 0.11349 0.047463 0.099329 -0.026706 0.098274 0.041813 -0.14808 0.26131 0.43323 0.29855 -0.18669
1095 0.14789 0.045742 0.078648 -0.026282 0.0894 0.049461 -0.1183 0.28957 0.45479 0.31069 -0.13964
1096 0.18911 0.071663 0.090018 -0.031389 0.08269 0.038387 -0.12971 0.29203 0.44321 0.31158 -0.14679
1097 0.25291 0.048665 0.066613 -0.045245 0.046246 0.023274 -0.12183 0.22577 0.42719 0.21031 -0.17148
1098 0.31691 0.052408 0.067918 -0.035998 0.066184 0.032782 -0.10971 0.24453 0.48985 0.23424 -0.18001
1099 0.38658 0.069106 0.056396 -0.019281 0.080144 0.061394 -0.070194 0.27476 0.47052 0.22664 -0.15837
1100 0.40245 0.053014 0.029716 -0.038803 0.057122 0.039349 -0.1182 0.2442 0.47611 0.22517 -0.18976
1101 0.37994 0.037331 0.015005 -0.04718 0.043021 0.010081 -0.12876 0.19464 0.42322 0.22572 -0.23006
1102 0.31918 0.025749 -0.0021741 -0.0585 0.02865 0.0032851 -0.12845 0.21397 0.41398 0.23305 -0.17531
1103 0.2618 0.030066 -0.020066 -0.058833 0.011417 0.02874 -0.11735 0.21345 0.39278 0.29377 -0.19249
1104 0.18667 0.0214 -0.0020757 -0.036351 0.034228 0.0053385 -0.12263 0.19718 0.42393 0.37221 -0.19178
1105 0.19461 0.055128 0.0077086 -0.034589 0.043462 0.027165 -0.11607 0.23962 0.44791 0.45405 -0.14844
1106 0.15491 0.022646 -0.013903 -0.04258 0.022509 0.019482 -0.10047 0.1778 0.42192 0.38419 -0.17411
1107 0.16307 0.053056 -0.019952 -0.038695 0.029016 0.022218 -0.10548 0.20836 0.45954 0.41474 -0.17495
1108 0.16751 0.0665 -0.0055333 -0.046654 0.019428 0.027248 -0.11727 0.22384 0.51153 0.42653 -0.041232
1109 0.13601 0.032713 -0.038708 -0.058721 0.0042703 0.014024 -0.14141 0.19457 0.51085 0.37887 0.068068
1110 0.12506 0.021753 -0.038916 -0.054715 -0.0013736 -0.01715 -0.124 0.15733 0.42967 0.3252 0.13844
1111 0.10482 -0.0078673 -0.026823 -0.056454 0.0023036 -0.015076 -0.12573 0.14692 0.37849 0.31375 0.16999
1112 0.11351 0.010886 -0.042473 -0.05267 0.011536 -0.0089945 0.012885 0.14556 0.35062 0.32073 0.21394
1113 0.14792 0.020494 -0.025073 -0.036948 0.018884 0.015785 0.19851 0.1528 0.31541 0.38772 0.25778
1114 0.1617 0.021214 -0.049551 -0.046443 0.000811 -0.026883 0.30086 0.15426 0.29681 0.46476 0.30201
1115 0.18141 0.044164 -0.040186 -0.054883 -0.00055421 0.0039562 0.36362 0.18701 0.32326 0.50286 0.34555
1116 0.17492 0.027914 -0.061039 -0.053411 0.0067608 -0.009926 0.35112 0.14694 0.29219 0.46649 0.36778
1117 0.24211 0.057025 -0.038193 -0.031627 0.0085092 0.045151 0.36669 0.19078 0.35592 0.50179 0.49906
1118 0.33537 0.020336 -0.05415 -0.055878 -0.00096064 0.060232 0.16514 0.14004 0.3113 0.47275 0.51597
1119 0.37683 0.012787 -0.069495 -0.054979 0.0083626 0.077512 0.076185 0.11397 0.3056 0.43837 0.50931
1120 0.37003 0.01033 -0.065625 -0.070152 -0.011973 0.082278 0.02953 0.13953 0.29215 0.3624 0.51413
1121 0.40024 0.015611 -0.064302 -0.044952 0.01125 0.083797 0.044765 0.12403 0.27221 0.37735 0.58877
1122 0.39938 0.010213 -0.051627 -0.061659 -0.0040096 0.063484 0.013972 0.13712 0.27993 0.37931 0.6274
1123 0.37587 0.049504 -0.073561 -0.059808 -0.0059397 0.041892 0.021247 0.14159 0.30349 0.37666 0.66367
1124 0.29119 -0.0046647 -0.098835 -0.073714 -0.029996 -0.011458 -0.0089127 0.073164 0.21156 0.29257 0.627
1125 0.25672 0.0090896 -0.076383 -0.077064 -0.0088942 -0.02373 -0.0040528 0.10864 0.2535 0.3615 0.62567
1126 0.21901 -0.0020628 -0.09556 -0.067155 -0.0049456 -0.0062904 -0.037003 0.063556 0.24271 0.48774 0.68727
1127 0.19575 0.0047842 -0.10402 -0.070204 -0.013817 -0.012636 0.014186 0.10004 0.22899 0.51721 0.72436
1128 0.1497 -0.011964 -0.096284 -0.066894 -0.01826 -0.016385 -0.037119 0.074413 0.21622 0.5003 0.70521
1129 0.14728 -0.019261 -0.089431 -0.073946 -0.032284 0.00021776 -0.037138 0.092863 0.19448 0.52339 0.7068
1130 0.16746 0.004099 -0.087628 -0.054891 -0.025147 0.010276 -0.0047186 0.09443 0.24179 0.49021 0.85137
1131 0.1424 -0.009513 -0.094479 -0.057278 -0.036089 0.0011574 -0.013707 0.067924 0.18834 0.47235 0.7664
1132 0.16278 0.013318 -0.1055 -0.05791 -0.024333 0.014822 -0.027669 0.1015 0.20675 0.46679 0.81145
1133 0.14089 -0.0071148 -0.12214 -0.07911 -0.036309 -0.01064 -0.046761 0.054502 0.15163 0.38162 0.76437
1134 0.13311 -0.0062652 -0.079833 -0.055169 -0.02042 -0.0047996 -0.03672 0.086519 0.18884 0.36637 0.80325
1135 0.12412 0.0087081 -0.092311 -0.064301 -0.022341 -0.0012471 -0.047807 0.085456 0.16504 0.35813 0.79676
1136 0.13413 -0.012574 -0.090117 -0.072231 -0.024736 -0.019997 -0.05907 0.063669 0.1633 0.34673 0.80241
1137 0.12317 -0.019815 -0.12552 -0.064767 -0.025185 -0.040474 -0.071243 0.072685 0.14879 0.30972 0.80908
1138 0.12957 -0.017887 -0.1236 -0.071195 -0.032619 -0.011122 -0.070301 0.050537 0.15345 0.2952 0.80215
1139 0.1094 -0.030767 -0.12602 -0.082468 -0.023289 -0.030233 -0.082756 0.042356 0.11819 0.24046 0.81053
1140 0.10722 -0.018023 -0.13312 -0.086407 -0.028569 -0.019227 -0.056667 0.064235 0.14718 0.25227 0.84337
1141 0.10337 -0.020756 -0.12851 -0.079336 -0.04834 -0.024003 -0.06831 0.05671 0.13619 0.22561 0.87541
1142 0.12135 -0.0055697 -0.10109 -0.053879 -0.021097 0.0038244 -0.0724 0.05012 0.14665 0.21567 0.82229
1143 0.12889 0.012501 -0.095057 -0.059892 -0.013546 -0.0048129 -0.014005 0.10043 0.18417 0.2483 0.88787
1144 0.11566 -0.028087 -0.12012 -0.056523 -0.029216 -0.042845 -0.091617 0.022495 0.11563 0.20082 0.76881
1145 0.11759 -0.011554 -0.11413 -0.067459 -0.030467 -0.025617 -0.082777 0.059264 0.14986 0.20156 0.8476
1146 0.10453 -0.0021266 -0.11702 -0.075418 -0.036986 -0.025866 -0.080356 0.041423 0.13664 0.21378 0.87636
1147 0.096425 -0.023467 -0.10667 -0.077444 -0.041849 -0.05564 -0.082089 0.0027415 0.11044 0.194 0.79828
1148 0.10669 0.01032 -0.12367 -0.076421 -0.038068 -0.016126 -0.067321 0.076991 0.16095 0.20877 0.8978
1149 0.09677 -0.011322 -0.13142 -0.057058 -0.02784 -0.025117 -0.065298 0.060306 0.12938 0.21726 0.84813
1150 0.061243 -0.039504 -0.1434 -0.086171 -0.052092 -0.05278 -0.11318 0.0020503 0.092817 0.14028 0.8734
1151 0.063566 -0.030172 -0.14328 -0.081656 -0.077359 -0.054991 -0.077497 0.039462 0.10197 0.16714 0.81852
1152 0.062324 -0.015544 -0.10459 -0.065623 -0.043839 -0.018 -0.068519 0.046018 0.12477 0.18909 0.8689
1153 0.080477 -0.016618 -0.1253 -0.061475 -0.056494 -0.023954 -0.071274 0.036521 0.091601 0.163 0.85877
1154 0.047093 -0.031855 -0.13298 -0.078809 -0.054437 -0.049579 -0.073244 0.022252 0.081432 0.14307 0.81072
1155 0.064038 -0.020232 -0.13 -0.072778 -0.050003 -0.030232 -0.094326 0.016941 0.10046 0.14309 0.82882
1156 0.039349 -0.063298 -0.14393 -0.067544 -0.076281 -0.050395 -0.1103 -0.0017697 0.058143 0.10574 0.80251
1157 0.066782 -0.018425 -0.10642 -0.052575 -0.05657 -0.039611 -0.0099619 0.021048 0.093126 0.1357 0.80084
1158 0.028541 -0.052431 -0.13998 -0.077523 -0.067803 -0.055257 0.26072 0.017677 0.037656 0.10447 0.77286
1159 0.034007 -0.030705 -0.14934 -0.065197 -0.077824 -0.058887 0.25786 -0.0078663 0.036427 0.046742 0.74373
1160 0.015422 -0.045603 -0.15546 -0.068556 -0.073393 -0.047921 0.34038 -0.0033963 0.047571 0.088242 0.73909
1161 0.032295 -0.031772 -0.14224 -0.061384 -0.074717 -0.061447 0.35763 0.011557 0.030808 0.084091 0.7036
1162 0.05672 -0.02337 -0.13727 -0.063896 -0.097777 -0.043582 0.43633 0.038825 0.080694 0.089094 0.6161
1163 0.028426 -0.034947 -0.1409 -0.060585 -0.083258 -0.059651 0.33686 0.019017 0.032439 0.068481 0.64097
1164 0.026802 -0.042729 -0.17261 -0.079803 -0.10793 -0.075616 0.18066 -0.0061125 0.027591 0.055449 0.56348
1165 0.029044 -0.035993 -0.14172 -0.056776 -0.069295 -0.063375 0.11934 0.032235 0.052141 0.083817 0.52423
1166 0.0074116 -0.044768 -0.15266 -0.062623 -0.091397 -0.082403 0.057276 0.0014781 0.018812 0.041716 0.51587
1167 -0.0021693 -0.041387 -0.14155 -0.056706 -0.072488 -0.073749 0.065538 -0.038571 0.03959 0.046745 0.49308
1168 0.039505 -0.034913 -0.15006 -0.046811 -0.08087 -0.054109 0.072116 0.0019619 0.035161 0.045983 0.43746
1169 0.010746 -0.033871 -0.15399 -0.050657 -0.089456 -0.056274 0.063038 0.014464 0.051162 0.034014 0.44534
1170 -0.0017734 -0.048875 -0.14088 -0.060358 -0.088117 -0.062542 0.026389 -0.011202 0.039045 0.032498 0.39163
1171 0.0031735 -0.032546 -0.15451 -0.06637 -0.10789 -0.068778 0.050199 -0.0076247 0.019667 0.022568 0.42004
1172 -0.0019355 -0.051556 -0.13838 -0.072136 -0.10292 -0.088694 0.022495 -0.034263 -0.0042268 0.012418 0.39089
1173 -0.0021356 -0.046784 -0.14534 -0.072328 -0.10422 -0.09802 0.0076434 -0.021068 0.0092084 0.026572 0.36338
1174 -0.0040254 -0.049938 -0.15788 -0.073967 -0.11942 -0.097651 0.017391 -0.03114 -0.02052 -0.0045412 0.38995
1175 0.02476 -0.0028968 0.038053 -0.051448 -0.11492 -0.051994 0.04974 0.044069 0.044074 0.093324 0.42072
1176 -0.0017535 -0.032356 0.10519 -0.053171 -0.098793 -0.083603 0.02354 -0.021678 0.046404 0.23592 0.38525
1177 -0.01079 -0.057427 0.1497 -0.087769 -0.12493 -0.10441 -0.013509 -0.018663 0.006121 0.25025 0.36555
1178 -0.02899 -0.043506 0.14202 -0.079295 -0.11928 -0.099524 0.0062654 -0.01944 0.001867 0.29906 0.29972
1179 -0.030446 -0.074724 0.16293 -0.086055 -0.12111 -0.10583 -0.019806 -0.025012 0.01975 0.29129 0.29991
1180 -0.004413 -0.046327 0.18549 -0.076534 -0.12169 -0.10966 -0.016568 -0.011018 0.011059 0.21356 0.33645
1181 -0.0095232 -0.026751 0.21775 -0.064865 -0.11989 -0.10746 0.0053613 -0.01449 0.0097666 0.13143 0.30752
1182 0.010613 -0.03813 0.2221 -0.057337 -0.10673 -0.090004 -0.01154 -0.033882 0.0013387 0.069698 0.30387
1183 -0.011694 -0.041788 0.12411 -0.056614 -0.12375 -0.11331 0.010961 -0.044105 -0.0049078 0.044731 0.23504
1184 -0.012469 -0.053102 0.049253 -0.068292 -0.12314 -0.10101 -0.019989 -0.037237 -0.039146 0.045439 0.22056
1185 -0.015128 -0.062654 0.012218 -0.077367 -0.1213 -0.10421 -0.048091 -0.017652 -0.025076 0.045301 0.24868
1186 -0.022779 -0.062929 0.015622 -0.083598 -0.12105 -0.13133 -0.029991 -0.051326 -0.021489 0.037453 0.23471
1187 -0.028891 -0.052665 -0.015252 -0.064752 -0.12489 -0.1249 -0.033516 -0.025833 -0.00085134 0.039847 0.24934
1188 -0.037035 -0.065758 -0.015592 -0.092345 -0.12974 -0.12034 -0.039396 -0.055579 -0.024744 0.014534 0.20203
1189 0.0069565 -0.027799 0.0083923 -0.056641 -0.11288 -0.084698 -0.043038 -0.026341 0.003628 0.060301 0.25545
1190 -0.020986 -0.029418 0.0038195 -0.065609 -0.1318 -0.087846 -0.046577 -0.033274 -0.011547 0.035422 0.22511
1191 -0.041614 -0.059205 -0.024305 -0.064188 -0.12153 -0.036465 -0.058462 -0.055332 -0.038511 0.0046682 0.14233
1192 -0.027377 -0.052651 -0.00012285 -0.087866 -0.13257 0.0062602 -0.035459 -0.039096 -0.035467 0.014843 0.18924
1193 -0.035739 -0.065851 -0.051791 -0.10656 -0.13953 0.007579 -0.058976 -0.065139 -0.056227 -0.05289 0.14107
1194 -0.028902 -0.051639 -0.026439 -0.076693 -0.11147 0.036938 -0.024024 -0.046535 -0.036627 0.013322 0.16388
1195 -0.026397 -0.064086 -0.033085 -0.07965 -0.11815 0.014686 -0.065667 -0.042965 -0.044947 -0.027743 0.11931
1196 -0.03565 -0.053957 -0.039165 -0.084372 -0.12052 -0.022229 -0.0711 -0.054453 -0.031107 -0.031452 0.14923
1197 -0.054911 -0.078656 -0.054896 -0.10087 -0.13808 -0.062609 -0.096467 -0.095147 -0.08515 -0.050247 0.071325
1198 -0.019952 -0.041221 -0.043214 -0.071522 -0.11527 -0.051616 -0.065378 -0.052408 -0.020716 -0.00018001 0.10926
1199 -0.028007 -0.033193 -0.028293 -0.079857 -0.12062 -0.079993 -0.094516 -0.037778 -0.013053 -0.032008 0.12969
1200 -0.046994 -0.058339 -0.046816 -0.067244 -0.13907 -0.081559 -0.079441 -0.096975 -0.052602 -0.023751 0.051555
1201 -0.037582 -0.051505 -0.057458 -0.088051 -0.1288 -0.058455 -0.060905 -0.043216 -0.036654 -0.026273 0.11757
1202 0.00050726 -0.021068 -0.054221 -0.078737 -0.12899 -0.042397 -0.036334 -0.037248 -0.027521 -0.014184 0.12357
1203 -0.041844 -0.050968 -0.045605 -0.064147 -0.11221 -0.06494 -0.051757 -0.04589 -0.031056 -0.064831 0.098074
1204 -0.027712 -0.046429 -0.064034 -0.06599 -0.10751 -0.07646 -0.072264 -0.047016 -0.039003 -0.055668 0.070308
1205 -0.039694 -0.048895 -0.076274 -0.069931 -0.11617 -0.067234 -0.080447 -0.049905 -0.039547 -0.04577 0.096253
1206 -0.058642 -0.040524 -0.095811 -0.053787 -0.091377 -0.085612 -0.074737 -0.082323 -0.065918 -0.069323 0.037293
1207 -0.028039 0.00083941 -0.068912 0.068173 -0.10248 -0.070222 -0.060366 -0.017605 -0.014672 -0.033747 0.093257
1208 -0.050879 -0.015477 -0.082597 0.11454 -0.093552 -0.087445 -0.055127 -0.045701 -0.055181 -0.040414 0.061222
1209 -0.037102 0.0086812 -0.073449 0.11064 -0.089922 -0.066956 -0.084716 -0.070906 -0.05904 -0.046218 0.042211
1210 -0.019637 0.010521 -0.082789 0.0968 -0.083001 -0.088471 -0.078289 -0.019515 -0.047774 -0.047322 0.045089
1211 -0.048973 0.00019079 -0.093521 0.036455 -0.09417 -0.053075 -0.077453 -0.087233 -0.068691 -0.065262 0.026919
1212 -0.055098 -0.038207 -0.090587 -0.0092744 -0.10987 -0.019042 -0.11541 -0.079542 -0.076646 -0.090795 0.028704
1213 -0.050096 -0.013811 -0.080039 -0.030006 -0.098549 0.040105 -0.0709 -0.060604 -0.035765 -0.053368 0.037578
1214 -0.048226 -0.027599 -0.080801 -0.011023 -0.096766 0.076282 -0.053627 -0.053551 -0.061942 -0.05242 0.0097696
1215 -0.036808 -0.016699 -0.078201 -0.030047 -0.11041 0.13799 -0.060669 -0.076064 -0.04396 -0.074148 0.004097
1216 -0.047102 -0.027749 -0.11128 -0.032957 -0.11663 0.15863 -0.028957 -0.049439 -0.048098 -0.076914 0.011971
1217 -0.03146 -0.011797 -0.10448 -0.013927 -0.10264 0.13037 0.24273 -0.048853 -0.046589 -0.062403 0.024907
1218 -0.048506 -0.037492 -0.10298 -0.040228 -0.12165 0.067089 0.39905 -0.050524 -0.064211 -0.099083 -0.0085356
1219 -0.057449 -0.029909 -0.099081 -0.038094 -0.12203 0.03351 0.3796 -0.080846 -0.070876 -0.087575 0.010637
1220 -0.062714 -0.018256 -0.091466 -0.031097 -0.10954 0.049558 0.41554 -0.060211 -0.055488 -0.066211 -0.00084558
1221 -0.042075 -0.024241 -0.097989 -0.0225 -0.11587 0.064909 0.29021 -0.05672 -0.079717 -0.11372 -0.016597
1222 -0.058852 -0.0030891 -0.11666 -0.039036 -0.14266 0.072561 0.13999 -0.0398 -0.072677 -0.065562 -0.037628
1223 -0.032953 -0.0015296 -0.11179 -0.028151 -0.13459 0.060433 0.078842 -0.043356 -0.047 -0.058312 0.010183
1224 -0.033198 -0.013978 -0.090015 -0.035009 -0.12778 0.096533 0.066528 -0.076848 -0.0595 -0.094228 -0.03135
1225 -0.031364 -0.011786 -0.11019 -0.031693 -0.12602 0.10072 0.0072848 -0.066533 -0.064798 -0.070933 -0.046612
1226 -0.010283 -0.0027976 -0.096963 -0.015712 -0.1222 0.096108 0.058942 -0.067045 -0.068601 -0.081548 -0.069647
1227 -0.025816 -0.010605 -0.094822 0.037227 -0.11896 0.14134 0.03938 -0.07453 -0.075734 -0.085347 -0.042848
1228 -0.038744 -0.003798 -0.094712 0.12935 -0.12354 0.10892 0.016479 -0.063019 -0.069072 -0.10983 -0.0066135
1229 -0.0583 -0.025902 0.054928 0.16537 -0.15098 0.071354 0.0075023 -0.075124 -0.092518 -0.13539 -0.076103
1230 -0.032639 -0.004021 0.14429 0.15753 -0.14132 0.088737 0.046635 -0.044404 -0.072103 -0.096394 -0.073455
1231 -0.050096 0.0061055 0.21655 0.1302 -0.1386 0.099522 0.030229 -0.060262 -0.068106 -0.11697 -0.061317
1232 -0.02398 0.0020996 0.22779 0.070698 -0.12375 0.10395 0.044288 -0.04608 -0.050973 -0.099904 -0.027779
1233 -0.058379 0.010091 0.19904 0.037798 -0.12895 0.12328 0.028588 -0.056721 -0.070878 -0.1017 -0.066572
1234 -0.042651 0.0044693 0.27092 0.01854 -0.12136 0.14595 0.023953 -0.06522 -0.07565 -0.119 -0.096786
1235 -0.048915 0.026175 0.29368 -0.0057032 -0.13969 0.16645 0.011555 -0.071309 -0.069897 -0.1157 -0.059929
1236 -0.06097 -0.013058 0.2403 -0.0043414 -0.13584 0.18604 -0.01082 -0.052273 -0.087366 -0.11447 -0.086103
1237 -0.059359 -0.0026354 0.27208 0.011101 -0.1365 0.21778 -0.0088495 -0.065687 -0.082755 -0.10925 -0.070959
1238 -0.039195 -0.015256 0.39683 -0.0021589 -0.1292 0.15994 -0.043016 -0.059772 -0.072704 -0.11702 -0.094972
1239 -0.084821 -0.044278 0.34359 -0.02397 -0.15137 0.091403 -0.054178 -0.11634 -0.10892 -0.1528 -0.15637
1240 -0.07693 -0.019782 0.36521 -0.0026677 -0.14118 0.10503 -0.022581 -0.077996 -0.096534 -0.1304 -0.089956
1241 -0.050124 0.015285 0.39856 -0.006728 -0.14136 0.11634 -0.048299 -0.083188 -0.060595 -0.14487 -0.078631
1242 -0.0764 -0.026626 0.44627 2.7869e-05 -0.12667 0.12052 -0.049448 -0.091234 -0.099994 -0.14149 -0.095536
1243 -0.072118 -0.0044761 0.40287 0.01263 -0.13295 0.14143 -0.05303 -0.071097 -0.080306 -0.14 -0.095312
1244 -0.052476 -0.01162 0.41042 0.056467 -0.13982 0.17564 -0.047976 -0.08467 -0.078317 -0.13071 -0.097664
1245 -0.072426 -0.0090382 0.43672 0.13595 -0.13046 0.16896 -0.049832 -0.072472 -0.080252 -0.1415 -0.14625
1246 -0.076783 -0.025566 0.48937 0.18666 -0.1588 0.21316 -0.04223 -0.096335 -0.095911 -0.13209 -0.15269
1247 -0.046156 0.019462 0.50209 0.20936 -0.12068 0.27398 -0.031496 -0.096081 -0.089064 -0.16753 -0.091389
1248 -0.058123 0.0071861 0.50057 0.19964 -0.11789 0.25466 -0.036144 -0.073269 -0.10094 -0.12428 -0.11334
1249 -0.085003 -0.00076986 0.46675 0.1817 -0.12139 0.21046 -0.081651 -0.097182 -0.11663 -0.17024 -0.18107
1250 -0.05853 0.066678 0.51457 0.17281 -0.1187 0.22522 -0.032533 -0.056514 -0.059054 -0.12543 -0.10917
1251 -0.060638 0.041296 0.48989 0.13431 -0.12532 0.16187 -0.056171 -0.084239 -0.086562 -0.12616 -0.13013
1252 -0.076086 0.020322 0.45841 0.10596 -0.13711 0.1157 -0.097907 -0.089617 -0.087815 -0.16394 -0.16896
1253 -0.042549 0.030054 0.46445 0.089214 -0.1226 0.13676 -0.070025 -0.082204 -0.081143 -0.14996 -0.13157
1254 -0.059279 0.0080426 0.49383 0.070406 -0.1369 0.11041 -0.057677 -0.063071 -0.09038 -0.14212 -0.13407
1255 -0.071789 0.010412 0.55093 0.052029 -0.12791 0.094596 -0.063393 -0.080921 -0.099287 -0.15642 -0.16837
1256 -0.043978 0.015215 0.56382 0.05906 -0.11467 0.08356 -0.069115 -0.068284 -0.081016 -0.12849 -0.15562
1257 -0.06528 0.034476 0.57147 0.063053 -0.11688 0.075349 -0.066238 -0.085293 -0.10878 -0.16455 -0.11401
1258 -0.045598 0.041641 0.56984 0.053841 -0.11901 0.07417 -0.073565 -0.057725 -0.083466 -0.13553 -0.16508
1259 -0.071507 0.042992 0.57645 0.083389 -0.11519 0.05772 -0.1124 -0.093541 -0.13233 -0.16804 -0.1921
1260 -0.064999 0.051656 0.58805 0.18015 -0.12207 0.057413 -0.081 -0.069068 -0.077705 -0.14849 -0.17678
1261 -0.055276 0.074858 0.59221 0.27736 -0.1144 0.052704 -0.069895 -0.058103 -0.096939 -0.14742 -0.15793
1262 -0.056296 0.088088 0.5661 0.29218 -0.092036 0.063295 -0.095299 -0.077888 -0.088166 -0.15904 -0.14325
1263 -0.069156 0.030853 0.51459 0.2314 -0.12103 0.017987 -0.10229 -0.085819 -0.082558 -0.17529 -0.17831
1264 -0.075341 0.042616 0.54115 0.22598 -0.097821 0.049027 -0.066448 -0.061789 -0.072762 -0.14555 -0.15408
1265 -0.069666 0.030363 0.54313 0.15382 -0.11871 0.034854 -0.078876 -0.099048 -0.090525 -0.1512 -0.19078
1266 -0.066092 0.033283 0.58377 0.1266 -0.10993 0.028839 -0.086088 -0.064922 -0.081661 -0.13573 -0.1601
1267 -0.079838 0.017687 0.56453 0.10019 -0.10965 0.032156 -0.13592 -0.070225 -0.095661 -0.1763 -0.2118
1268 -0.050642 0.034673 0.49455 0.091057 -0.11109 0.011654 -0.07001 -0.079671 -0.086402 -0.15347 -0.17106
1269 -0.067503 0.042545 0.43107 0.088215 -0.096935 0.033014 -0.094185 -0.078276 -0.083712 -0.17122 -0.19271
1270 -0.048448 0.058791 0.37893 0.091504 -0.10836 0.024927 -0.11159 -0.078064 -0.11149 -0.17332 -0.18097
1271 -0.053671 0.077521 0.38722 0.10334 -0.10003 0.015412 0.081981 -0.074763 -0.072867 -0.16347 -0.15971
1272 -0.033407 0.1186 0.38326 0.095786 -0.10255 0.0437 0.28082 -0.056411 -0.067466 -0.15991 -0.18404
1273 -0.067613 0.08997 0.38824 0.13919 -0.13739 0.012351 0.32437 -0.053923 -0.071289 -0.16862 -0.1592
1274 -0.082394 0.08918 0.34519 0.19076 -0.10852 -0.0034765 0.31197 -0.060621 -0.10983 -0.17338 -0.24139
1275 -0.0439 0.10724 0.36834 0.26853 -0.11469 -0.0017181 0.36274 -0.049141 -0.075121 -0.15428 -0.21436
1276 -0.037253 0.087302 0.33875 0.29557 -0.10396 0.024623 0.4135 -0.074379 -0.065988 -0.14552 -0.17771
1277 -0.053391 0.07556 0.31337 0.27256 -0.10697 0.0082581 0.2256 -0.079872 -0.084752 -0.14867 -0.17864
1278 -0.062898 0.06012 0.30457 0.22929 -0.11124 0.0037438 0.10608 -0.063777 -0.09026 -0.1503 -0.17316
1279 -0.067124 0.047852 0.29518 0.15868 -0.13128 -0.023134 0.054564 -0.055477 -0.082539 -0.15673 -0.18124
1280 -0.065206 0.063722 0.28788 0.1602 -0.11118 -0.0064809 0.049755 -0.078164 -0.068256 -0.16952 -0.20106
1281 -0.070206 0.066218 0.25205 0.11526 -0.10736 -0.014772 0.013816 -0.093015 -0.083671 -0.1753 -0.21456
1282 -0.078137 0.063385 0.22525 0.090185 -0.13712 -0.054412 0.01159 -0.086646 -0.099222 -0.1923 -0.19005
1283 -0.057394 0.084329 0.24596 0.11207 -0.11367 -0.014175 0.052998 -0.051245 -0.05984 -0.15984 -0.19296
1284 -0.072168 0.084398 0.22185 0.096741 -0.11479 -0.029735 0.12806 -0.091611 -0.074687 -0.1968 -0.23197
1285 -0.080555 0.083909 0.18657 0.089048 -0.11686 -0.026856 0.26694 -0.084417 -0.096024 -0.17569 -0.26025
1286 -0.061068 0.11055 0.20978 0.093547 -0.12057 -0.007523 0.3868 -0.065056 -0.063985 -0.17513 -0.16251
1287 -0.052092 0.080091 0.19008 0.097716 -0.12278 -0.040708 0.41441 -0.06523 -0.066282 -0.16723 -0.22117
1288 -0.049705 0.12226 0.19493 0.16229 -0.10234 -0.0024769 0.38964 -0.050885 -0.053765 -0.15864 -0.17746
1289 -0.067315 0.082807 0.17927 0.21057 -0.11192 -0.034308 0.28491 -0.084387 -0.088426 -0.18318 -0.17525
1290 -0.071011 0.069149 0.18118 0.27939 -0.092248 -0.017428 0.21716 -0.056676 -0.078981 -0.16051 -0.22713
1291 -0.054934 0.081176 0.15367 0.28192 -0.089476 -0.03347 0.15584 -0.055093 -0.075879 -0.16199 -0.20943
1292 -0.050443 0.09013 0.16618 0.29193 -0.081552 -0.031755 0.18052 -0.03294 -0.062268 -0.16651 -0.22348
1293 -0.06679 0.072134 0.14177 0.20671 -0.10898 -0.043131 0.1656 -0.077841 -0.081747 -0.1872 -0.21914
1294 -0.084026 0.08801 0.14141 0.16737 -0.097166 -0.031037 0.43616 -0.087327 -0.095699 -0.17594 -0.23416
1295 -0.060767 0.10452 0.10248 0.13084 -0.09649 -0.028958 0.51877 -0.06391 -0.095778 -0.15442 -0.21781
1296 -0.081211 0.078559 0.08879 0.078404 -0.13875 -0.054277 0.53197 -0.0735 -0.095786 -0.19282 -0.25362
1297 -0.057589 0.11391 0.11702 0.12426 -0.099361 -0.012025 0.6059 -0.048144 -0.073829 -0.11802 -0.19772
1298 -0.08822 0.054203 0.093895 0.10069 -0.10432 -0.051775 0.51726 -0.11577 -0.11853 -0.20533 -0.26012
1299 -0.058516 0.12265 0.10679 0.10144 -0.11549 -0.017486 0.52183 -0.011202 -0.069894 -0.11932 -0.18125
1300 -0.092624 0.068085 0.084241 0.096611 -0.12452 -0.045328 0.45779 -0.05374 -0.11309 -0.17282 -0.24554
1301 -0.094426 0.021703 0.075646 0.069019 -0.13049 -0.083009 0.29356 -0.10487 -0.15289 -0.21499 -0.27539
1302 -0.075211 0.08565 0.081107 0.10901 -0.099459 -0.035469 0.32467 -0.016604 -0.07591 -0.17224 -0.19922
1303 -0.079961 0.072731 0.082071 0.17363 -0.11856 -0.044835 0.30126 -0.062165 -0.11633 -0.19845 -0.25638
1304 -0.077707 0.074681 0.084013 0.20906 -0.10696 -0.055927 0.46062 -0.072012 -0.12271 -0.18163 -0.24224
1305 -0.086497 0.080314 0.058311 0.26001 -0.10193 -0.076606 0.63825 -0.074544 -0.12042 -0.18962 -0.2549
1306 -0.078329 0.093557 0.054133 0.24638 -0.11102 -0.058374 0.68759 -0.072754 -0.11321 -0.1953 -0.2357
1307 -0.044664 0.10125 0.066962 0.23936 -0.089236 -0.034367 0.70244 -0.067836 -0.084796 -0.1673 -0.23728
1308 -0.045334 0.11273 0.031132 0.17229 -0.096774 -0.04724 0.72332 -0.04975 -0.087521 -0.18165 -0.17348
1309 -0.0516 0.1093 0.043972 0.15576 -0.045142 -0.052097 0.70149 -0.054966 -0.10139 -0.18431 -0.19725
1310 -0.055812 0.081437 0.050231 0.13057 0.097742 -0.064263 0.69909 -0.063181 -0.10025 -0.18396 -0.22472
1311 -0.050059 0.1028 0.031038 0.1071 0.16134 -0.056723 0.83356 -0.045855 -0.095386 -0.18077 -0.20695
1312 -0.069047 0.036515 0.01211 0.096558 0.17016 -0.086784 0.68908 -0.071538 -0.11722 -0.21625 -0.27005
1313 -0.064534 0.04637 0.030885 0.12044 0.22161 -0.072004 0.64581 -0.070403 -0.077839 -0.1774 -0.25573
1314 -0.067043 0.046674 0.017311 0.099861 0.22484 -0.052971 0.6639 -0.045573 -0.091833 -0.16697 -0.20554
1315 -0.075631 0.034675 0.030584 0.10009 0.22225 -0.077372 0.70744 -0.052824 -0.092326 -0.17231 -0.25193
1316 -0.084935 0.020836 -0.0013448 0.088346 0.18562 -0.10619 0.6794 -0.070972 -0.11754 -0.23536 -0.27355
1317 -0.046293 0.056807 0.0038958 0.1136 0.23209 -0.053724 0.64756 -0.036058 -0.077411 -0.15677 -0.23023
1318 -0.082911 0.026433 -0.0025306 0.090515 0.22743 -0.091496 0.45745 -0.061255 -0.12443 -0.18443 -0.24565
1319 -0.062748 0.072567 0.011683 0.12269 0.31817 -0.067196 0.4015 -0.049474 -0.098969 -0.19074 -0.25846
1320 -0.085741 0.038181 -0.015943 0.20445 0.31946 -0.084144 0.38782 -0.057128 -0.13894 -0.18924 -0.22253
1321 -0.06023 0.072135 -0.030586 0.24815 0.39414 -0.091973 0.3708 -0.043727 -0.099505 -0.1677 -0.26623
1322 -0.06286 0.080293 -0.0091502 0.26953 0.41273 -0.062188 0.33907 -0.069731 -0.11621 -0.20066 -0.23688
1323 -0.096124 0.057612 -0.017872 0.19526 0.38758 -0.10333 0.39392 -0.058156 -0.11127 -0.19162 -0.28632
1324 -0.05539 0.076191 -0.022111 0.17444 0.41115 -0.061703 0.38323 -0.044411 -0.097114 -0.19512 -0.22495
1325 -0.040083 0.075904 -0.0067871 0.12763 0.3813 -0.070341 0.36664 -0.027339 -0.086324 -0.16412 -0.24691
1326 -0.068912 0.039794 -0.041125 0.11508 0.35751 -0.085433 0.33293 -0.054289 -0.087917 -0.18141 -0.26583
1327 -0.053201 0.04166 -0.022334 0.11378 0.40394 -0.075465 0.3221 -0.060365 -0.085527 -0.17672 -0.22612
1328 -0.040185 0.06401 -0.010954 0.10726 0.41519 -0.066295 0.33533 -0.028747 -0.071738 -0.11713 -0.20998
1329 -0.043912 0.055251 -0.02242 0.10258 0.43953 -0.082977 0.34154 -0.013698 -0.066217 -0.14991 -0.21799
1330 -0.073412 0.021578 -0.015737 0.070111 0.49459 -0.11533 0.24521 -0.07358 -0.11255 -0.16268 -0.27364
1331 -0.087782 0.013383 -0.05527 0.085108 0.48249 -0.13142 0.25027 -0.034573 -0.10206 -0.19494 -0.22878
1332 -0.085083 0.029287 -0.048813 0.094016 0.50742 -0.10007 0.20762 -0.0042793 -0.099134 -0.18898 -0.27359
1333 -0.073086 0.020869 -0.055634 0.087232 0.49233 -0.10483 0.22887 0.052264 -0.10867 -0.18011 -0.26025
1334 -0.057036 0.030288 -0.075659 0.079714 0.47576 -0.099131 0.20801 0.058747 -0.081333 -0.19816 -0.22998
1335 -0.050149 0.063615 -0.047826 0.09231 0.49231 -0.090709 0.23051 0.057 -0.07376 -0.17086 -0.26055
1336 -0.098002 0.017699 -0.07295 0.061285 0.49782 -0.11849 0.17758 0.060477 -0.088494 -0.18123 -0.29452
1337 -0.070145 0.061611 -0.076931 0.077793 0.48755 -0.091255 0.18047 0.07189 -0.025076 -0.17211 -0.28498
1338 -0.062406 0.056814 -0.057903 0.082779 0.54622 -0.089821 0.19662 0.094442 0.046213 -0.16629 -0.21321
1339 -0.037524 0.080746 -0.0073093 0.084477 0.60384 -0.087964 0.22985 0.12519 0.093543 -0.11513 -0.21337
1340 -0.079417 0.044411 -0.085898 0.066571 0.58436 -0.11339 0.18334 0.093139 0.080523 -0.13599 -0.26021
1341 -0.076173 0.022157 -0.072913 0.065918 0.54593 -0.11314 0.17719 0.094154 0.10732 -0.18598 -0.23758
1342 -0.072855 0.036452 -0.092567 0.048311 0.53645 -0.12565 0.12667 0.067608 0.070544 -0.1601 -0.27014
1343 -0.056514 0.045237 -0.072873 0.056376 0.49892 -0.095534 0.1843 0.097098 0.065859 -0.16348 -0.24353
1344 -0.033753 0.058758 -0.064714 0.071198 0.47453 -0.10158 0.144 0.13303 0.072936 -0.15383 -0.22342
1345 -0.052077 0.063082 -0.072389 0.069098 0.46138 -0.085041 0.16054 0.1421 0.031138 -0.14146 -0.24651
1346 -0.066054 0.043921 -0.090542 0.050763 0.47924 -0.10434 0.14781 0.14196 -0.032449 -0.17556 -0.27411
1347 -0.057544 0.038484 -0.086666 0.026697 0.50717 -0.12399 0.10521 0.14302 -0.037041 -0.17163 -0.24795
1348 -0.075229 0.016418 -0.11087 0.025634 0.56639 -0.12187 0.098895 0.1175 -0.044475 -0.16821 -0.29181
1349 -0.08286 0.0022265 -0.089534 0.019613 0.54096 -0.12694 0.064113 0.11267 -0.041154 -0.19096 -0.29528
1350 -0.080473 0.0071487 -0.12625 0.0044808 0.52517 -0.1441 0.089141 0.11741 -0.062765 -0.21516 -0.31382
1351 -0.073467 0.014358 -0.10831 0.018817 0.50492 -0.10849 0.071987 0.099601 -0.045873 -0.19224 -0.29749
1352 -0.060899 0.024183 -0.089584 0.024435 0.46825 -0.11944 0.078839 0.15363 0.010759 -0.16873 -0.25146
1353 -0.044004 0.038413 -0.07742 0.049451 0.43908 -0.09804 0.096277 0.12975 0.021232 -0.15457 -0.22773
1354 -0.041698 0.025187 -0.10318 0.022102 0.36061 -0.11137 0.090853 0.11332 0.050775 -0.12226 -0.26459
1355 -0.033425 0.024558 -0.11382 0.014272 0.32778 -0.12674 0.095303 0.1367 0.13603 -0.14358 -0.23269
1356 -0.029414 0.037263 -0.10536 0.032196 0.32815 -0.11349 0.070214 0.15822 0.19548 -0.13613 -0.20885
1357 -0.029203 0.043607 -0.10514 0.031692 0.32953 -0.10131 0.07618 0.16124 0.20441 -0.14084 -0.253
1358 -0.023977 0.052271 -0.085827 0.045292 0.33207 -0.10335 0.0517 0.20332 0.16532 -0.13214 -0.23287
1359 -0.053513 0.021452 -0.12372 0.0038276 0.27715 -0.11899 0.020444 0.16103 0.10423 -0.17309 -0.29061
1360 -0.060363 0.0057052 -0.11228 0.0051946 0.32728 -0.11998 0.043897 0.1636 0.098898 -0.18253 -0.23976
1361 -0.03744 0.02323 -0.12278 0.0075657 0.38215 -0.11751 0.038187 0.1594 0.078847 -0.16175 -0.25636
1362 -0.024041 0.047323 -0.11099 0.038074 0.4358 -0.089392 0.075432 0.20929 0.12015 -0.1383 -0.22364
1363 -0.02337 0.034814 -0.11841 0.0075677 0.41078 -0.12063 0.032882 0.18451 0.10603 -0.11916 -0.23487
1364 -0.054133 0.032448 -0.13732 0.0093291 0.40447 -0.10369 0.045258 0.16014 0.077365 -0.14214 -0.27537
1365 -0.045676 0.0101 -0.117 -0.012528 0.36814 -0.11263 0.027929 0.16315 0.11054 -0.11762 -0.26572
1366 -0.020529 0.03516 -0.12339 0.0057708 0.30296 -0.10812 0.0079814 0.13289 0.12696 -0.18674 -0.22355
1367 -0.066067 -0.0060962 -0.14441 0.01593 0.29595 -0.13379 -0.021816 0.084624 0.12468 -0.14616 -0.28642
1368 -0.053444 0.0013585 -0.13728 -0.023114 0.27431 -0.13129 -0.013786 0.099336 0.16832 -0.15756 -0.25945
1369 -0.054681 0.010402 -0.11304 -0.014317 0.26247 -0.11337 0.0084434 0.12886 0.19147 -0.12261 -0.26977
1370 -0.034103 0.0050071 -0.15034 -0.015345 0.26007 -0.13384 0.00096021 0.1582 0.17048 -0.1541 -0.25754
1371 -0.032185 0.033763 -0.13494 -0.0065171 0.25558 -0.1174 -0.0042751 0.16548 0.16121 -0.12286 -0.23792
1372 -0.033755 0.01244 -0.10913 0.0052236 0.2453 -0.12715 -0.016674 0.17011 0.16396 -0.13977 -0.25286
1373 -0.040639 0.04031 -0.13597 -0.0076035 0.22651 -0.1149 0.013169 0.18656 0.16451 -0.13255 -0.24499
1374 -0.053387 0.02081 -0.12359 0.00046341 0.21968 -0.13811 -0.0070795 0.21513 0.11737 -0.12319 -0.26458
1375 -0.032921 0.032863 -0.14317 -0.010516 0.238 -0.11242 -0.0060235 0.17254 0.1162 -0.13172 -0.253
1376 -0.063199 -0.015555 -0.12129 -0.0077473 0.24297 -0.14375 -0.056736 0.14902 0.090523 -0.14662 -0.2749
1377 -0.037788 0.0062907 -0.13944 -0.020896 0.21884 -0.13337 -0.012739 0.16012 0.11685 -0.17622 -0.27819
1378 -0.027035 0.021775 -0.13708 -0.0068268 0.19292 -0.12197 -0.037555 0.18813 0.14378 -0.13535 -0.25
1379 -0.017008 0.035868 -0.1217 -0.0031671 0.18036 -0.12255 -0.019177 0.1965 0.23804 -0.10445 -0.23427
1380 -0.017588 0.026171 -0.13778 0.0059229 0.19045 -0.13555 -0.034198 0.17672 0.26206 -0.15228 -0.27025
1381 -0.024737 0.027211 -0.13503 -0.0090119 0.17683 -0.10472 -0.05095 0.15343 0.24555 -0.13186 -0.24846
1382 0.0017525 0.054227 -0.12632 -0.0088599 0.18716 -0.12441 -0.012916 0.18446 0.2863 -0.11489 -0.22356
1383 -0.021799 0.021817 -0.14207 -0.023346 0.15927 -0.12651 -0.031566 0.13582 0.28618 -0.11394 -0.21742
1384 -0.013686 0.0424 -0.12375 -0.00013315 0.15598 -0.11381 -0.028172 0.13085 0.27361 -0.10365 -0.21531
1385 -0.024252 -0.0042295 -0.1081 -0.023647 0.125 -0.1546 -0.073233 0.079291 0.21122 -0.13378 -0.28811
1386 -0.01628 0.019422 -0.054205 -0.03015 0.13406 -0.12801 -0.050903 0.10164 0.21752 -0.14882 -0.24852
1387 0.063378 0.036128 -0.010372 -0.011885 0.13394 -0.10163 -0.041429 0.13157 0.26043 -0.096368 -0.2394
1388 0.1022 0.055925 0.010575 -0.0015579 0.13657 -0.10265 -0.038628 0.11573 0.32809 -0.11973 -0.21637
1389 0.14206 0.031425 -0.068095 -0.024205 0.1173 -0.10363 -0.092641 0.097191 0.3056 -0.13201 -0.26276
1390 0.18225 0.04604 -0.088497 -0.0078484 0.14443 -0.097589 -0.054234 0.10864 0.32549 -0.092194 -0.20696
1391 0.19565 0.040392 -0.11443 -0.034721 0.086998 -0.11928 -0.056959 0.12488 0.31199 -0.11235 -0.24412
1392 0.19182 0.031047 -0.10431 -0.017868 0.11413 -0.12619 -0.053881 0.10483 0.31233 -0.10697 -0.21492
1393 0.14267 0.012852 -0.11161 -0.046866 0.085982 -0.13989 -0.12361 0.062967 0.28032 -0.11558 -0.23163
1394 0.12134 0.019423 -0.11308 -0.036855 0.089414 -0.13347 -0.095358 0.070965 0.28047 -0.12416 -0.23195
1395 0.053235 0.034745 -0.10403 -0.020813 0.10564 -0.12771 -0.053581 0.11005 0.32535 -0.11052 -0.23191
1396 0.045371 0.024594 0.042066 -0.027355 0.089402 -0.12821 -0.073491 0.072541 0.30007 -0.11942 -0.22167
1397 0.063608 0.033669 0.11494 -0.012565 0.10347 -0.10742 -0.06621 0.10048 0.36668 -0.10527 -0.22555
1398 0.043433 0.00072861 0.089248 -0.022998 0.10159 -0.11817 -0.091277 0.091676 0.31277 -0.11929 -0.21096
1399 0.05717 0.018811 0.079205 -0.022016 0.093933 -0.10725 -0.068498 0.070202 0.32007 -0.11881 -0.24404
1400 0.047156 -0.0036243 0.12793 -0.036271 0.074802 -0.12197 -0.069948 0.081432 0.31456 -0.11637 -0.25833
1401 0.050947 -0.00084198 0.18926 -0.037277 0.078446 -0.11003 -0.10611 0.074064 0.34131 -0.12312 -0.25987
1402 0.065158 0.015509 0.24668 -0.026326 0.071101 -0.073912 -0.085986 0.06565 0.32455 -0.12088 -0.23641
1403 0.070749 -0.003916 0.24777 -0.04062 0.078404 0.046623 -0.10224 0.031981 0.29058 -0.13411 -0.25832
1404 0.06026 0.00070014 0.23125 -0.032212 0.067239 0.081889 -0.096847 0.045054 0.24614 -0.051436 -0.24288
1405 0.051562 -0.0079676 0.25578 -0.02469 0.058069 0.10696 -0.10589 0.059675 0.27822 0.059631 -0.21797
1406 0.079833 0.0083639 0.16124 -0.013402 0.05633 0.092212 -0.11616 0.059771 0.29575 0.13059 -0.17935
1407 0.058909 -0.004865 0.055346 -0.027932 0.054363 0.078026 -0.087242 0.06463 0.28918 0.17916 -0.13048
1408 0.048392 -0.0067748 0.039323 -0.034536 0.042309 0.032508 -0.12106 0.06187 0.3029 0.16142 -0.040315
1409 0.056955 -0.013056 0.029877 -0.027775 0.065109 -0.0079853 -0.1108 0.052972 0.3168 0.1762 0.064738
1410 0.075252 -0.010788 0.033153 -0.026321 0.061172 -0.041541 -0.098948 0.033244 0.34228 0.1299 0.094688
1411 0.11698 0.0067226 0.034709 -0.043684 0.058854 -0.065779 -0.14552 0.020578 0.32656 0.050261 0.12346
1412 0.1873 -0.0066646 0.049073 -0.021253 0.039702 -0.055256 -0.095991 0.05072 0.30906 0.037749 0.20033
1413 0.25447 -0.0068311 0.046193 -0.025316 0.035737 -0.062133 -0.10971 0.064362 0.31201 0.028519 0.2379
1414 0.32153 0.0069845 0.2218 -0.02845 0.038537 -0.050037 -0.06696 0.062371 0.30759 0.035215 0.33851
1415 0.3046 -0.021862 0.23465 -0.043333 0.0027548 -0.094594 -0.091434 0.051348 0.2557 0.034742 0.34213
1416 0.31053 0.0091503 0.29376 -0.054944 0.028679 -0.046962 -0.10711 0.070989 0.27873 0.068713 0.41601
1417 0.31565 -0.0070489 0.29953 -0.043211 0.014367 -0.077254 -0.070315 0.066183 0.23282 0.092545 0.4266
1418 0.26839 -0.025723 0.28909 -0.019037 0.040112 -0.072619 -0.085417 0.010231 0.196 0.057143 0.40183
1419 0.25448 -0.0031319 0.26375 -0.023637 0.03009 -0.06329 -0.078041 0.037854 0.20281 0.090969 0.51969
1420 0.19093 0.0073382 0.15929 -0.041347 0.019565 -0.069892 -0.072188 0.055424 0.23814 0.27451 0.5219
1421 0.18913 -0.0035813 0.11221 -0.032006 0.00080616 -0.062308 -0.10951 0.053458 0.27283 0.34355 0.52998
1422 0.17223 -0.01293 0.088551 -0.026986 0.0059947 -0.092285 -0.14199 0.039833 0.31513 0.33173 0.5822
1423 0.18114 -0.0074917 0.063834 -0.022305 0.014312 -0.069785 -0.09702 0.044079 0.33049 0.36065 0.55593
1424 0.17924 -0.0034746 0.061348 -0.035878 0.012685 -0.070256 -0.094037 0.024411 0.36378 0.34726 0.59906
1425 0.19878 -0.018026 0.063057 -0.058121 0.007067 -0.10465 -0.12024 0.021489 0.32616 0.34335 0.6228
1426 0.2097 0.00079738 0.068239 -0.03673 -0.0099931 -0.06255 -0.12475 0.024715 0.34089 0.39841 0.67361
1427 0.25752 -0.007652 0.08795 -0.049173 -0.030835 -0.064266 -0.12398 0.031869 0.28634 0.47159 0.69105
1428 0.3562 -0.00079683 0.27806 -0.02343 -0.0095133 -0.084011 -0.11338 0.01435 0.23535 0.47368 0.6942
1429 0.42929 0.018874 0.34541 -0.048948 -0.022152 -0.05699 -0.089708 0.075629 0.25303 0.51164 0.82161
1430 0.43777 -0.001093 0.34378 -0.033657 -0.016619 -0.081695 -0.093091 0.054015 0.21615 0.48769 0.7354
1431 0.43986 -0.0015105 0.3246 -0.0494 -0.026521 -0.073739 -0.087242 0.036069 0.19094 0.50951 0.74157
1432 0.40788 -0.0052876 0.34108 -0.035007 -0.029261 -0.083805 -0.11881 0.032808 0.19445 0.48023 0.77237
1433 0.42242 -0.017424 0.3626 -0.050709 -0.022739 -0.073222 -0.1288 0.024554 0.20518 0.48295 0.77318
1434 0.4445 0.016965 0.41316 -0.037961 -0.025868 0.086712 -0.10059 0.070939 0.22163 0.51032 0.77495
1435 0.42403 -0.0063027 0.39018 -0.056333 -0.045414 0.12907 -0.13957 0.020562 0.20745 0.48395 0.79325
1436 0.47848 0.023185 0.33939 -0.019225 -0.025506 0.20987 -0.10472 0.047295 0.25776 0.62414 0.88669
1437 0.49107 0.027048 0.24737 -0.020697 -0.030543 0.20291 -0.10592 0.023756 0.23286 0.60233 0.86377
1438 0.47548 0.022611 0.18796 -0.023603 -0.014247 0.18617 -0.11859 0.024625 0.28016 0.58311 0.86861
1439 0.51032 0.046508 0.17999 0.006274 -0.0076952 0.27916 -0.081186 0.077726 0.30824 0.59286 0.843
1440 0.53787 0.046189 0.15863 0.010167 -0.03488 0.28682 -0.073654 0.068483 0.31098 0.60137 0.9035
1441 0.5198 0.022141 0.18674 -0.009488 -0.030926 0.20978 -0.092283 0.030357 0.25512 0.59602 0.80946
1442 0.50247 0.0032813 0.14443 -0.022058 -0.020647 0.23577 -0.097467 0.01442 0.18391 0.53639 0.79684
1443 0.49131 -0.012962 0.1039 -0.051104 -0.060948 0.24808 -0.11448 0.014471 0.13671 0.54261 0.76163
1444 0.58219 0.02465 0.15487 -0.038496 -0.042164 0.33447 -0.08127 0.040698 0.1863 0.68269 0.87852
1445 0.55429 0.026176 0.15518 -0.022886 -0.019962 0.38203 -0.10215 0.10567 0.17883 0.62516 0.91314
1446 0.55936 0.009415 0.13471 -0.032316 -0.045147 0.40253 -0.1089 0.18603 0.15087 0.62406 0.8357
1447 0.53689 0.0043621 0.12186 -0.046157 -0.060083 0.36794 -0.11971 0.23482 0.13806 0.57895 0.82187
1448 0.50465 -0.0091153 0.085898 -0.064707 -0.084917 0.38222 -0.15324 0.20465 0.13358 0.64768 0.81652
1449 0.53212 0.0017982 0.095011 -0.05143 -0.068505 0.42289 -0.1133 0.22629 0.14862 0.64098 0.8196
1450 0.53083 0.01081 0.073304 -0.071651 -0.0658 0.45437 -0.12672 0.24174 0.12688 0.59467 0.78967
1451 0.58082 0.021457 0.088101 -0.052735 -0.059278 0.46929 -0.13729 0.26475 0.14069 0.62897 0.8334
1452 0.58166 0.035422 0.074596 -0.020015 -0.069098 0.44962 -0.11833 0.22264 0.16527 0.66271 0.89763
1453 0.63427 0.060327 0.078261 -0.031917 -0.046648 0.48608 -0.092498 0.21865 0.17698 0.68909 0.97549
1454 0.57189 0.045309 0.058419 -0.053627 -0.054107 0.49016 -0.12891 0.14108 0.13199 0.68712 0.84844
1455 0.57905 0.032206 0.048714 -0.055934 -0.059897 0.52509 -0.12736 0.15718 0.12443 0.71012 0.86284
1456 0.60245 0.045968 0.024839 -0.059104 -0.038341 0.53376 -0.11532 0.15776 0.14305 0.67406 0.84429
1457 0.59313 0.053611 0.05707 -0.023542 -0.023797 0.57668 -0.10272 0.21619 0.14982 0.68048 0.86549
1458 0.59644 0.078244 0.068717 -0.039071 -0.031183 0.59477 -0.083859 0.29294 0.17829 0.67619 0.89987
1459 0.58768 0.040095 0.055995 -0.048788 -0.053201 0.59561 -0.087783 0.28561 0.10452 0.65799 0.81631
1460 0.5949 0.04325 0.041767 -0.042707 -0.060295 0.59868 -0.10331 0.26886 0.11504 0.6643 0.8196
1461 0.61533 0.048963 0.03076 -0.043878 -0.033928 0.60995 -0.1168 0.34497 0.12834 0.65311 0.86597
1462 0.57845 0.0098211 0.0050922 -0.060616 -0.053143 0.55978 -0.16118 0.3228 0.10239 0.63958 0.78264
1463 0.63344 0.056566 0.030371 -0.048054 -0.059862 0.63845 -0.13004 0.35129 0.14653 0.70904 0.85375
1464 0.62469 0.04425 -0.0093692 -0.078507 -0.073618 0.59546 -0.097257 0.37125 0.1075 0.70753 0.79031
1465 0.60103 0.046637 -0.0019818 -0.045214 -0.036329 0.64682 0.1189 0.30978 0.088524 0.63116 0.78374
1466 0.59607 0.042993 -0.029071 -0.051007 -0.063786 0.62123 0.2061 0.31146 0.098585 0.59609 0.81856
1467 0.58053 0.055083 -0.023533 0.00068977 -0.070814 0.6056 0.26407 0.30947 0.097861 0.56201 0.76755
1468 0.57123 0.048447 -0.024055 0.050263 -0.069725 0.63652 0.24992 0.29333 0.05879 0.51544 0.6876
1469 0.55566 0.043899 -0.03848 0.065751 -0.065332 0.65724 0.26309 0.31177 0.092821 0.48126 0.71423
1470 0.52641 0.039509 -0.026817 0.095088 -0.064572 0.63765 0.10305 0.36672 0.077952 0.46228 0.66261
1471 0.50571 0.019231 -0.034397 0.075211 -0.091352 0.6252 0.0067565 0.38456 0.040718 0.38101 0.62828
1472 0.51651 0.038791 0.04765 0.035861 -0.10079 0.64038 -0.025233 0.38955 0.067931 0.40221 0.54878
1473 0.49243 0.035776 0.12536 -0.012408 -0.083533 0.63097 -0.029082 0.39757 0.052551 0.34882 0.56397
1474 0.51655 0.058309 0.18946 0.010309 -0.072016 0.67269 -0.0096611 0.44255 0.069796 0.37417 0.52812
1475 0.49205 0.053742 0.23927 -0.032493 -0.093249 0.6387 -0.039723 0.42901 0.074672 0.36141 0.46838
1476 0.46392 0.034754 0.18573 -0.012291 -0.065355 0.6336 -0.023196 0.39463 0.086401 0.35746 0.47489
1477 0.47357 0.039227 0.067227 -0.018272 -0.092478 0.63206 -0.019965 0.41471 0.078177 0.34289 0.49645
1478 0.40036 0.030525 0.0025044 -0.036434 -0.095789 0.61059 -0.049304 0.38494 0.043848 0.29104 0.44506
1479 0.41086 0.039365 0.027931 -0.020716 -0.083087 0.64995 -0.0065309 0.34893 0.042425 0.27239 0.38445
1480 0.39576 0.028843 0.013747 -0.024604 -0.096021 0.6238 0.090763 0.36792 0.051313 0.30498 0.4555
1481 0.40522 0.026381 0.030249 -0.022894 -0.091936 0.60769 0.25951 0.36089 0.030874 0.27151 0.38761
1482 0.37514 0.019948 -0.011247 -0.021741 -0.097293 0.61976 0.3428 0.41857 0.052838 0.26139 0.4304
1483 0.40949 0.030548 0.0070736 0.032082 -0.089822 0.64566 0.32769 0.44719 0.0092545 0.24439 0.3973
1484 0.34102 0.013737 -0.003223 0.10407 -0.10486 0.62446 0.3712 0.4371 -0.0032066 0.24324 0.3363
1485 0.32914 0.018379 0.0076378 0.15365 -0.096696 0.63969 0.47429 0.45496 0.035701 0.25315 0.32443
1486 0.34145 0.035169 -0.0019802 0.19083 -0.096345 0.63871 0.2927 0.44647 0.038984 0.25206 0.30829
1487 0.35754 0.03383 -0.0035542 0.16857 -0.081582 0.63561 0.17734 0.44424 0.035518 0.23579 0.33485
1488 0.38612 0.029014 -0.019501 0.09261 -0.080507 0.61752 0.12222 0.41301 0.043447 0.19468 0.3409
1489 0.35922 0.032386 -0.024397 0.046651 -0.086937 0.60837 0.11581 0.358 0.0072908 0.22065 0.34962
1490 0.27484 -0.0048562 -0.037419 0.013115 -0.098552 0.53167 0.044838 0.2696 -0.022033 0.15187 0.26325
1491 0.30873 0.018408 -0.060542 0.01556 -0.081994 0.54435 0.088829 0.26182 -0.011382 0.15692 0.26621
1492 0.28168 0.013961 -0.018875 0.013109 -0.083444 0.55114 0.040672 0.2559 0.010386 0.1747 0.28876
1493 0.29829 0.029651 -0.024784 0.011928 -0.067263 0.57151 0.1103 0.26834 0.019543 0.19714 0.29078
1494 0.29375 0.026271 -0.034939 0.016634 -0.081545 0.60473 0.13815 0.2674 0.0080651 0.17156 0.28026
1495 0.23202 -0.020052 -0.049977 0.0021662 -0.092719 0.52603 0.3952 0.21591 -0.040644 0.15539 0.21956
1496 0.26524 -0.0079259 -0.043824 -0.0049891 -0.10727 0.49162 0.49012 0.23234 0.0085454 0.15048 0.22488
1497 0.25801 0.010376 -0.038455 0.0054795 -0.085908 0.44837 0.52266 0.2267 -0.010576 0.12956 0.2511
1498 0.26319 0.024722 -0.035731 0.043379 -0.054071 0.44518 0.48385 0.24677 0.020199 0.12682 0.2191
1499 0.24162 0.0076206 -0.073674 0.060999 -0.084563 0.3943 0.32227 0.20957 -0.010585 0.12995 0.21024
1500 0.24938 0.008197 -0.047203 0.13657 -0.073794 0.42149 0.22779 0.2158 -0.0026833 0.12664 0.23555
1501 0.26252 0.020667 -0.058101 0.17541 -0.077879 0.40067 0.13112 0.21505 -0.019704 0.11605 0.24589
1502 0.19144 0.0056869 -0.068576 0.18738 -0.10054 0.39025 0.1038 0.19758 -0.030334 0.099567 0.16619
1503 0.20552 0.01687 -0.071806 0.20544 -0.073686 0.3948 0.12235 0.21488 0.0050169 0.1059 0.18522
1504 0.2243 0.0047588 -0.066178 0.14053 -0.085383 0.43214 0.15503 0.22155 0.0077336 0.12626 0.22354
1505 0.21197 0.024865 -0.089543 0.084031 -0.098935 0.4229 0.13057 0.19947 -0.015291 0.077139 0.16048
1506 0.19271 0.0084277 -0.059642 0.063942 -0.081597 0.38958 0.17455 0.20485 -0.00063393 0.076091 0.18488
1507 0.18443 0.0052212 -0.089403 0.04927 -0.088753 0.34479 0.39758 0.16908 -0.014227 0.096605 0.11981
1508 0.19984 0.026495 -0.055295 0.050943 -0.082297 0.34739 0.51169 0.18726 0.0051276 0.095755 0.16523
1509 0.17076 -0.014528 -0.11495 0.044687 -0.097193 0.32343 0.51795 0.18777 -0.026378 0.053665 0.14146
1510 0.19201 0.0079082 -0.072714 0.046513 -0.073918 0.32789 0.50694 0.17689 -0.049616 0.075022 0.17038
1511 0.16204 -0.013208 -0.099989 0.03047 -0.076534 0.28343 0.3787 0.18223 -0.026803 0.068005 0.11802
1512 0.16989 -0.013905 -0.077179 0.032859 -0.075863 0.28183 0.20786 0.17934 -0.024493 0.07273 0.09517
1513 0.17469 0.0074329 -0.088372 0.05045 -0.06986 0.31587 0.19526 0.1999 -0.00071237 0.062142 0.13801
1514 0.14857 -0.0049374 -0.090986 0.090601 -0.073767 0.27284 0.17989 0.12976 -0.043354 0.087361 0.14296
1515 0.1577 0.011972 -0.077089 0.20303 -0.062597 0.27244 0.13904 0.14889 -0.02249 0.024362 0.10865
1516 0.14321 0.010316 -0.095479 0.23449 -0.08007 0.28029 0.12026 0.13972 -0.039615 0.041737 0.093619
1517 0.12473 0.0078082 -0.094043 0.22269 -0.08314 0.23184 0.11578 0.13815 -0.055319 0.03354 0.090985
1518 0.14967 -0.0012957 -0.11784 0.23684 -0.06878 0.26144 0.1404 0.12497 -0.031935 0.050385 0.1211
1519 0.12326 0.01018 -0.1073 0.19706 -0.099158 0.25828 0.13899 0.15547 -0.023441 0.041983 0.079692
1520 0.13545 -0.029214 -0.14727 0.12451 -0.10741 0.21866 0.094276 0.11758 -0.037233 -0.0033209 0.034036
1521 0.13004 -0.021125 -0.11223 0.10972 -0.068975 0.19828 0.10453 0.12166 -0.043985 -0.0066236 0.053575
1522 0.12704 0.003599 -0.098192 0.090322 -0.09166 0.21939 0.12384 0.12587 -0.033602 0.016541 0.043933
1523 0.13293 -0.0024556 -0.1087 0.095957 -0.07849 0.20893 0.099804 0.13477 -0.0512 0.01245 0.048028
1524 0.1204 -0.030808 -0.14585 0.063453 -0.1181 0.1837 0.081563 0.097582 -0.057891 0.012942 0.080371
1525 0.11758 9.8755e-06 -0.11309 0.074117 -0.11832 0.22114 0.054186 0.13415 -0.044865 -0.0053532 0.037529
1526 0.087276 -0.037326 -0.1549 0.041012 -0.13251 0.15604 0.031631 0.088116 -0.072587 -0.03293 -0.00813
1527 0.088614 -0.023424 -0.14084 0.074973 -0.10094 0.183 0.073433 0.11075 -0.04919 -0.011764 0.019592
1528 0.090648 -0.031974 -0.14943 0.046283 -0.10908 0.16124 0.06662 0.091959 -0.053519 0.0064664 0.020762
1529 0.10896 -0.02874 -0.10673 0.14869 -0.091634 0.16031 0.072303 0.09334 -0.029134 -0.0096301 0.072475
1530 0.051834 -0.058776 -0.13854 0.2348 -0.10464 0.12272 0.030832 0.044733 -0.075205 -0.044628 -0.012644
1531 0.07594 -0.02491 -0.13015 0.25655 -0.11521 0.14854 0.053185 0.08967 -0.05497 -0.011141 0.05655
1532 0.067532 -0.051505 -0.13299 0.25308 -0.098215 0.11653 0.02651 0.051455 -0.070129 -0.055802 -0.055577
1533 0.086782 -0.025942 -0.11352 0.26796 -0.08924 0.13379 0.050532 0.097055 -0.039796 -0.027525 0.010422
1534 0.079659 -0.050145 -0.138 0.2432 -0.09867 0.10544 0.0094056 0.048429 -0.066391 -0.046889 -0.058549
1535 0.067709 -0.050199 -0.13183 0.198 -0.13086 0.12762 0.030131 0.072948 -0.05898 -0.040284 -0.033486
1536 0.055241 -0.057477 -0.12712 0.14967 -0.11912 0.13117 -0.010787 0.062689 -0.065523 -0.061601 -0.020474
1537 0.070185 -0.028588 -0.12896 0.16872 -0.07916 0.13359 0.0078987 0.058087 -0.051242 -0.037039 0.0031927
1538 0.064687 -0.04781 -0.15512 0.13455 -0.11793 0.11034 0.032303 0.074383 -0.044515 -0.056499 -0.015354
1539 0.075182 -0.036039 -0.13124 0.13767 -0.10092 0.12327 0.0032199 0.080557 -0.060323 -0.047145 -0.014781
1540 0.068876 -0.047842 -0.14597 0.15001 -0.10402 0.10609 -0.014653 0.050985 -0.066151 -0.058837 0.022928
1541 0.067018 -0.028066 -0.12396 0.15289 -0.10414 0.10278 0.030152 0.047252 -0.06927 -0.080964 -0.050894
1542 0.033191 -0.053254 -0.14803 0.13904 -0.13133 0.086086 -0.02939 0.024261 -0.072559 -0.055622 -0.044182
1543 0.043095 -0.062586 -0.15319 0.14627 -0.11963 0.062548 -0.028935 0.010991 -0.093075 -0.068012 -0.080318
1544 0.058779 -0.054505 -0.15547 0.26275 -0.10953 0.060813 -0.01788 0.020845 -0.073124 -0.061508 -0.05964
1545 0.040909 -0.052905 -0.16594 0.28656 -0.12184 0.073154 -0.013791 0.033442 -0.069313 -0.085686 -0.037392
1546 0.041939 -0.063578 -0.16654 0.32915 -0.088246 0.060749 -0.026963 0.044566 -0.091677 -0.061623 -0.081706
1547 0.039248 -0.039423 -0.14137 0.29476 -0.093927 0.075603 -0.054076 0.029481 -0.062248 -0.10126 -0.036483
1548 0.033751 -0.067635 -0.16088 0.3105 -0.091663 0.047605 -0.059067 0.024375 -0.090898 -0.068876 -0.054836
1549 0.0074066 -0.080527 -0.14416 0.25656 -0.095255 0.034269 -0.066569 -0.011371 -0.13589 -0.10969 -0.10266
1550 0.031461 -0.041947 -0.16052 0.20658 -0.10212 0.055465 -0.077582 0.022968 -0.078592 -0.080691 -0.052698
1551 0.020423 -0.06608 -0.17251 0.16262 -0.10285 0.02793 -0.046517 0.0054452 -0.098956 -0.11726 -0.090083
1552 0.044728 -0.038774 -0.16866 0.15252 -0.095089 0.064659 -0.0023955 0.048763 -0.045702 -0.041671 -0.053001
1553 0.044567 -0.066627 -0.16804 0.14878 -0.10589 0.014115 -0.069482 -0.0067073 -0.10838 -0.093804 -0.082192
1554 -0.0077582 -0.061342 -0.16495 0.12571 -0.097942 0.0117 -0.11395 0.0012988 -0.10357 -0.084942 -0.11786
1555 0.0039506 -0.059401 -0.16789 0.15209 -0.088253 0.04767 -0.036348 0.025387 -0.093336 -0.088115 -0.085282
1556 0.012387 -0.061007 -0.15198 0.17378 -0.070588 0.049814 -0.030009 -0.0068931 -0.089532 -0.11636 -0.097899
1557 -0.0093594 -0.057811 -0.15696 0.1369 -0.090643 0.029435 -0.012652 0.0065491 -0.093965 -0.08122 -0.12094
1558 0.019441 -0.06391 -0.17635 0.14026 -0.095752 0.0096802 -0.071771 0.011319 -0.087678 -0.10589 -0.10554
1559 0.012701 -0.046783 -0.17422 0.21061 -0.090364 0.032911 -0.044541 0.017322 -0.10377 -0.079623 -0.096572
1560 0.013097 -0.045394 -0.15847 0.31864 -0.07342 0.025365 -0.079632 0.04311 -0.079734 -0.084283 -0.11772
1561 0.0030202 -0.047558 -0.16317 0.32485 -0.090905 0.011181 -0.064361 -0.0025226 -0.072478 -0.10251 -0.10842
1562 0.013575 -0.049016 -0.15979 0.32221 -0.092744 0.020259 -0.066963 0.015764 -0.095549 -0.081608 -0.12872
1563 0.0050627 -0.068295 -0.1777 0.26101 -0.11916 -0.010725 -0.11455 -0.021808 -0.10383 -0.12015 -0.13597
1564 -0.020465 -0.065535 -0.15398 0.2254 -0.11199 0.010718 -0.12381 -0.021795 -0.10965 -0.12938 -0.14861
1565 0.0093709 -0.029789 -0.17978 0.19931 -0.088749 0.013728 -0.075685 0.017459 -0.064986 -0.089261 -0.10796
1566 -0.035757 -0.086251 -0.18716 0.13872 -0.11452 -0.016435 -0.11133 -0.023235 -0.11394 -0.11732 -0.13981
1567 0.004321 -0.066229 -0.16957 0.15454 -0.097603 -0.0061444 -0.10199 0.0086841 -0.10366 -0.11461 -0.17173
1568 -0.023151 -0.052988 -0.15921 0.14681 -0.096081 -0.011232 -0.11272 0.0057914 -0.095861 -0.12126 -0.12718
1569 -0.0010394 -0.027461 -0.17575 0.14701 -0.080976 0.0098509 -0.064787 0.019607 -0.083021 -0.08634 -0.11943
1570 0.0039038 -0.050447 -0.17899 0.12199 -0.10979 -0.016728 -0.088345 0.004872 -0.073831 -0.09163 -0.094607
1571 0.011219 -0.044446 -0.16491 0.14105 -0.10764 -0.030022 -0.10078 -0.0048637 -0.11439 -0.15015 -0.14955
1572 -0.025053 -0.062716 -0.18444 0.13289 -0.11137 -0.037307 -0.12545 -0.014008 -0.099554 -0.15463 -0.15518
1573 -0.018321 -0.029109 -0.17874 0.18927 -0.10298 -0.034299 -0.10879 0.01801 -0.08476 -0.11106 -0.14164
1574 -0.045057 -0.040046 -0.1962 0.20448 -0.13094 -0.05517 -0.12287 -0.024108 -0.090204 -0.14526 -0.16675
1575 -0.037381 -0.01568 -0.18615 0.26329 -0.11508 -0.05136 -0.10081 -0.0036197 -0.071391 -0.11195 -0.15439
1576 -0.042922 0.025485 -0.17619 0.31259 -0.10733 -0.018315 -0.054051 -0.0038192 -0.077534 -0.10156 -0.12335
1577 -0.039737 0.026812 -0.16995 0.26887 -0.098029 -0.041242 -0.10382 -0.012022 -0.05499 -0.10107 -0.11672
1578 -0.039035 0.011917 -0.18021 0.21849 -0.1187 -0.061204 -0.13575 -0.012602 -0.03491 -0.093603 -0.16805
1579 -0.045251 0.019807 -0.17349 0.17423 -0.1017 -0.049767 -0.084641 -0.019912 0.0098257 -0.12555 -0.19201
1580 -0.042504 -0.0058957 -0.17545 0.11551 -0.12925 -0.057081 0.091052 -0.0403 0.02595 -0.13529 -0.18656
1581 -0.012844 0.028811 -0.17559 0.14572 -0.093315 -0.046281 0.21109 0.011554 0.060799 -0.10954 -0.15501
1582 -0.0058165 0.0097403 -0.17134 0.14627 -0.093111 -0.054345 0.22536 -0.025809 0.057122 -0.12353 -0.14414
1583 -0.054789 0.0044568 -0.18054 0.13262 -0.11161 -0.075532 0.2814 -0.015015 -0.0098587 -0.12276 -0.18476
1584 -0.03457 -0.023941 -0.18511 0.11283 -0.10832 -0.067674 0.12145 -0.041105 -0.057165 -0.13811 -0.21347
1585 -0.0074434 0.019097 -0.16563 0.13151 -0.10529 -0.048251 0.013587 0.006228 -0.044242 -0.13578 -0.17614
1586 -0.029454 0.0046763 -0.18145 0.1035 -0.093808 -0.076457 -0.05216 -0.033195 -0.091582 -0.15138 -0.19576
1587 -0.036187 0.0088877 -0.21014 0.128 -0.090411 -0.088724 -0.066948 -0.010281 -0.066697 -0.1502 -0.17894
1588 -0.021363 0.0193 -0.1541 0.17524 -0.053317 -0.069645 -0.070784 -0.038937 -0.086426 -0.1322 -0.17284
1589 -0.031673 0.028372 -0.18803 0.22438 0.02104 -0.08452 -0.045804 -0.0086079 -0.079987 -0.13704 -0.17012
1590 -0.028834 0.041953 -0.15981 0.2631 0.11386 -0.060417 -0.049303 -0.016441 -0.074994 -0.1315 -0.18203
1591 -0.032439 0.046891 -0.17602 0.25677 0.10044 -0.062971 -0.051142 -0.019401 -0.070232 -0.13346 -0.22021
1592 -0.050393 0.055119 -0.16318 0.24682 0.13198 -0.072229 -0.060425 -0.045497 -0.074945 -0.13516 -0.20813
1593 -0.046832 0.042084 -0.17105 0.19117 0.1399 -0.074432 -0.039274 -0.069396 -0.089908 -0.16599 -0.25165
1594 -0.047591 0.049411 -0.16795 0.15584 0.13922 -0.066037 0.11611 -0.024417 -0.088767 -0.13855 -0.17307
1595 -0.01715 0.052383 -0.14718 0.14898 0.13131 -0.072531 0.16131 -0.014063 -0.042791 -0.12375 -0.18439
1596 -0.074924 0.015927 -0.18895 0.090349 0.045976 -0.11382 0.20066 -0.046147 -0.094631 -0.149 -0.20973
1597 -0.023514 0.053711 -0.16754 0.11846 0.058468 -0.083827 0.13807 -0.031378 -0.059123 -0.16705 -0.18054
1598 -0.037802 0.05074 -0.15637 0.11673 0.028253 -0.07281 0.040982 0.0026617 -0.050028 -0.1619 -0.17697
1599 -0.028801 0.048526 -0.047113 0.10589 0.010148 -0.080203 0.0053399 -0.049945 -0.075045 -0.13772 -0.17623
1600 -0.023255 0.070344 0.020954 0.12243 0.035134 -0.056537 0.012905 -0.0037485 -0.053404 -0.13145 -0.18235
1601 -0.071523 0.04748 0.08107 0.094138 0.054754 -0.10459 -0.03793 -0.034343 -0.10692 -0.16558 -0.21391
1602 -0.068098 0.033436 0.068533 0.093231 0.066243 -0.108 -0.06429 -0.086869 -0.11841 -0.19989 -0.24353
1603 -0.07235 0.049824 0.10095 0.11692 0.11182 -0.11231 -0.064503 -0.056231 -0.10458 -0.19136 -0.27447
1604 -0.041946 0.081232 0.20434 0.14964 0.20615 -0.087626 -0.022631 -0.029936 -0.090872 -0.16558 -0.19687
1605 -0.013978 0.10881 0.19095 0.18299 0.24923 -0.074961 0.045229 -0.024381 -0.079395 -0.18206 -0.19744
1606 -0.0487 0.059868 0.16313 0.16429 0.27616 -0.084378 0.12269 -0.064058 -0.10919 -0.17571 -0.22758
1607 -0.060544 0.060878 0.18836 0.13065 0.25105 -0.11193 0.16529 -0.057013 -0.10825 -0.16733 -0.21745
1608 -0.050299 0.053442 0.25783 0.12207 0.2665 -0.093588 0.232 -0.070955 -0.11622 -0.14393 -0.25097
1609 -0.010273 0.090395 0.30389 0.10813 0.28301 -0.094252 0.33246 -0.0030044 -0.078429 -0.12183 -0.18374
1610 -0.04689 0.062745 0.26337 0.072225 0.26421 -0.094326 0.080519 -0.061806 -0.093244 -0.15933 -0.22792
1611 -0.053252 0.07088 0.23253 0.082339 0.23305 -0.088068 0.028473 -0.040672 -0.090468 -0.14525 -0.21299
1612 -0.058812 0.081767 0.34047 0.089461 0.18708 -0.09442 0.017502 -0.049019 -0.090282 -0.17313 -0.24075
1613 -0.045843 0.069661 0.42503 0.081753 0.145 -0.1181 -0.037898 -0.082523 -0.10355 -0.17449 -0.22066
1614 -0.098054 0.087767 0.36215 0.091927 0.15093 -0.10167 -0.014779 -0.010967 -0.10734 -0.16908 -0.24057
1615 -0.068833 0.071241 0.38726 0.077351 0.13568 -0.12185 -0.033681 -0.089152 -0.11705 -0.2167 -0.25011
1616 -0.061409 0.088455 0.43374 0.0683 0.12466 -0.12091 -0.026725 -0.049234 -0.10243 -0.16988 -0.2568
1617 -0.049932 0.10915 0.39501 0.06701 0.17885 -0.1021 -0.027049 -0.049005 -0.099833 -0.17776 -0.20828
1618 -0.042877 0.1203 0.47362 0.066869 0.17816 -0.079581 -0.042728 -0.026857 -0.070724 -0.14327 -0.21839
1619 -0.059377 0.10421 0.50469 0.081748 0.25863 -0.09763 -0.010201 -0.076295 -0.083207 -0.18818 -0.24351
1620 -0.05356 0.11385 0.50954 0.082618 0.33133 -0.10822 -0.023111 -0.055317 -0.072912 -0.14453 -0.2264
1621 -0.061317 0.087918 0.53028 0.046993 0.31306 -0.12711 -0.058971 -0.052374 -0.11638 -0.20173 -0.27301
1622 -0.031234 0.10955 0.57502 0.073919 0.31565 -0.10009 -0.034643 -0.049722 -0.076078 -0.18595 -0.2498
1623 -0.092985 0.078588 0.45933 0.043133 0.31391 -0.13632 -0.084078 -0.046218 -0.05223 -0.17856 -0.22548
1624 -0.06469 0.10351 0.53606 0.05245 0.30394 -0.11378 -0.087043 -0.038039 -0.022105 -0.17814 -0.21115
1625 -0.074657 0.1017 0.55903 0.053639 0.29197 -0.096515 -0.042987 -0.044631 -0.024571 -0.1767 -0.25189
1626 -0.043817 0.11993 0.53125 0.051747 0.26823 -0.095687 -0.050736 -0.038983 0.010039 -0.17987 -0.21135
1627 -0.055333 0.10262 0.59291 0.045568 0.21294 -0.11178 -0.056249 -0.040929 0.044481 -0.15612 -0.23675
1628 -0.067403 0.091348 0.55443 0.028085 0.1687 -0.13929 -0.1194 -0.068139 0.086738 -0.18337 -0.26856
1629 -0.04467 0.14421 0.62609 0.061041 0.19507 -0.092885 -0.052938 -0.0070662 0.097564 -0.14607 -0.20349
1630 -0.048718 0.14525 0.63558 0.045132 0.15686 -0.082628 -0.060491 -0.032496 0.066313 -0.15243 -0.25804
1631 -0.05953 0.13459 0.66047 0.046947 0.14146 -0.047842 -0.071289 -0.038908 0.0079419 -0.16904 -0.21872
1632 -0.052197 0.14121 0.65977 0.049119 0.15441 -0.030504 -0.10987 -0.032695 -0.010941 -0.10769 -0.20743
1633 -0.057504 0.13391 0.65166 0.023401 0.1459 -0.050194 -0.11021 -0.064128 -0.051893 -0.183 -0.22712
1634 -0.071778 0.10891 0.60775 0.032982 0.26733 -0.065748 -0.089828 -0.084746 -0.070682 -0.19516 -0.26144
1635 -0.081699 0.090847 0.63476 0.012437 0.32155 -0.093656 -0.091068 -0.055971 -0.10398 -0.2148 -0.29299
1636 -0.063457 0.10058 0.61638 -0.00295 0.34785 -0.12111 -0.12091 -0.049707 -0.072005 -0.18441 -0.25444
1637 -0.068772 0.10235 0.65692 0.00080692 0.35687 -0.1309 -0.10257 -0.044012 -0.080241 -0.16876 -0.27531
1638 -0.06015 0.1076 0.6628 0.01379 0.38058 -0.09285 -0.11255 -0.046219 -0.071338 -0.20115 -0.28401
1639 -0.080259 0.10035 0.63344 0.0081776 0.35142 -0.11933 -0.1292 -0.092242 -0.08735 -0.18264 -0.28647
1640 -0.073134 0.09408 0.62399 0.014542 0.33405 -0.11898 -0.12585 -0.07465 -0.060253 -0.18906 -0.28096
1641 -0.054351 0.15619 0.68632 0.022999 0.33049 -0.090166 -0.14031 -0.022653 0.0026019 -0.18504 -0.19123
1642 -0.069808 0.12758 0.64686 0.01854 0.29303 -0.10744 -0.081675 -0.038157 -0.005871 -0.17634 -0.24845
1643 -0.084537 0.082637 0.6375 0.00080436 0.20946 -0.12609 -0.1431 -0.04213 -0.005739 -0.18306 -0.30062
1644 -0.052106 0.10944 0.69342 0.029347 0.21968 -0.11067 -0.11255 -0.028852 0.037785 -0.16208 -0.23975
1645 -0.087424 0.098675 0.64753 -0.0075349 0.16934 -0.12774 -0.14404 -0.065974 0.075428 -0.16638 -0.26585
1646 -0.063625 0.13241 0.64676 0.013325 0.17284 -0.11862 -0.097605 -0.024974 0.12541 -0.14848 -0.2288
1647 -0.08667 0.09432 0.62967 0.0093262 0.14626 -0.11195 -0.084147 -0.047304 0.11841 -0.16899 -0.25721
1648 -0.075831 0.093952 0.67215 -0.00013103 0.16234 -0.1102 -0.1515 -0.032173 0.080296 -0.15088 -0.23627
1649 -0.067691 0.098166 0.60954 -0.0044165 0.13846 -0.11804 -0.1564 -0.08048 0.042962 -0.18437 -0.24774
1650 -0.06616 0.094894 0.60843 -0.01207 0.12771 -0.12876 -0.13608 -0.074575 0.032267 -0.16648 -0.25021
1651 -0.078401 0.090811 0.64875 -0.010599 0.14319 -0.1066 -0.13177 -0.10122 -0.023946 -0.18916 -0.242
1652 -0.082281 0.079455 0.66447 -0.0098373 0.20196 -0.12249 -0.11647 -0.052574 -0.0084882 -0.18643 -0.2507
1653 -0.078043 0.057309 0.60233 -0.022203 0.35814 -0.12394 -0.13704 -0.065438 -0.047243 -0.1952 -0.24617
1654 -0.067882 0.071409 0.5641 -0.010371 0.34616 -0.14113 -0.14335 -0.052169 -0.034183 -0.19327 -0.26199
1655 -0.056434 0.1094 0.51149 -0.010296 0.34901 -0.1046 -0.14934 -0.060677 -0.023724 -0.20014 -0.24863
1656 -0.071774 0.073736 0.48608 -0.007149 0.33108 -0.12159 -0.11828 -0.061906 -0.043605 -0.15355 -0.22971
1657 -0.066627 0.079687 0.46925 -0.0052102 0.34789 -0.12575 -0.099413 -0.020121 -0.015717 -0.18767 -0.25478
1658 -0.095596 0.10275 0.44461 -0.021876 0.29849 -0.13813 -0.14622 -0.049633 0.01204 -0.19821 -0.24041
1659 -0.090655 0.098591 0.46846 -0.0097701 0.22936 -0.14523 -0.1245 -0.027838 0.020032 -0.16518 -0.24257
1660 -0.07056 0.1141 0.43431 -0.023157 0.18561 -0.099708 -0.10735 -0.041286 0.11979 -0.15843 -0.1872
1661 -0.068463 0.10452 0.42314 -0.012176 0.16119 -0.12053 -0.1488 -0.067629 0.13528 -0.16132 -0.27068
1662 -0.082877 0.066058 0.39553 -0.012553 0.17108 -0.14145 -0.16808 -0.06309 0.13303 -0.18514 -0.24608
1663 -0.040615 0.090706 0.37306 -0.028995 0.15156 -0.12199 -0.15045 -0.054334 0.18089 -0.1621 -0.2622
1664 -0.095352 0.034385 0.35569 -0.02056 0.13599 -0.15962 -0.16868 -0.092933 0.086652 -0.19219 -0.27388
1665 -0.081974 0.066382 0.35318 -0.023747 0.11418 -0.14672 -0.13524 -0.046014 0.096239 -0.14205 -0.25758
1666 -0.10412 0.037887 0.34828 -0.033789 0.10077 -0.16147 -0.16636 -0.064657 0.028877 -0.19672 -0.25928
1667 -0.067394 0.070078 0.32456 -0.0041396 0.13387 -0.1449 -0.15986 -0.038944 0.038461 -0.1528 -0.25828
1668 -0.064616 0.052989 0.34444 -0.019642 0.10819 -0.11651 -0.18718 -0.044442 0.0039187 -0.178 -0.24888
1669 -0.06951 0.079794 0.31854 -0.011029 0.12211 -0.12946 -0.16123 -0.0026594 0.0052579 -0.16319 -0.2468
1670 -0.047185 0.060877 0.28763 -0.012578 0.10924 -0.13017 -0.15414 0.043865 -0.0072158 -0.17407 -0.26139
1671 -0.068647 0.067286 0.29396 -0.025683 0.10645 -0.12558 -0.14959 0.012673 -0.016106 -0.1809 -0.26362
1672 -0.06256 0.06735 0.27985 -0.011739 0.094637 -0.1338 -0.12777 -0.031835 0.031893 -0.19549 -0.27426
1673 -0.046731 0.10027 0.27934 -0.0009016 0.12314 -0.12188 -0.098769 0.028146 0.11108 -0.15268 -0.23559
1674 -0.080547 0.069563 0.25817 -0.022265 0.11769 -0.14069 -0.10538 0.043074 0.15598 -0.13047 -0.25268
1675 -0.066642 0.074041 0.24536 -0.021533 0.092724 -0.129 0.069126 0.019941 0.19202 -0.15514 -0.25797
1676 -0.071135 0.074425 0.2412 -0.03178 0.080306 -0.16092 0.19089 0.043702 0.19929 -0.1533 -0.27139
1677 -0.094314 0.055285 0.21799 -0.046862 0.073347 -0.14397 0.18411 -0.020618 0.16138 -0.17731 -0.26342
1678 -0.066175 0.060631 0.2339 -0.029804 0.073637 -0.12999 0.14286 0.070856 0.20846 -0.15144 -0.2395
1679 -0.062743 0.067944 0.22713 -0.021825 0.08957 -0.12298 0.17963 0.038848 0.1946 -0.14904 -0.23734
1680 -0.048998 0.057552 0.19802 -0.029947 0.066488 -0.13061 0.050484 0.067021 0.23679 -0.16018 -0.27938
1681 -0.068033 0.027529 0.19367 -0.035897 0.056132 -0.14904 -0.040438 0.042225 0.20586 -0.14176 -0.25715
1682 -0.065674 0.056828 0.16435 -0.052924 0.033457 -0.12146 -0.10043 0.049595 0.26555 -0.021206 -0.24501
1683 -0.08225 0.053392 0.20104 -0.031476 0.07377 -0.14172 -0.051679 0.060467 0.2996 0.1069 -0.17988
1684 -0.076714 0.037433 0.17 -0.04185 0.042311 -0.16797 -0.058658 0.087875 0.2761 0.11419 -0.23576
1685 -0.067865 0.0046324 0.15584 -0.056186 0.025903 -0.17426 -0.11559 0.059958 0.25057 0.095113 -0.26532
1686 -0.09507 0.013226 0.13736 -0.052604 0.02768 -0.1683 -0.084854 0.073325 0.27844 0.10619 -0.24123
1687 -0.044724 0.034472 0.16225 -0.031833 0.058772 -0.13062 -0.080848 0.075579 0.2809 0.031518 -0.23406
1688 -0.063044 0.022153 0.13852 -0.053179 0.019736 -0.16244 -0.0015628 0.063128 0.28105 -0.038309 -0.24436
1689 -0.087479 0.01307 0.10964 -0.051879 -0.0014153 -0.16596 0.20522 0.054094 0.27051 -0.076867 -0.23176
1690 -0.06562 0.030718 0.13862 -0.041811 0.036997 -0.15485 0.24866 0.081255 0.31084 -0.059738 -0.26157
1691 -0.061339 0.028612 0.13292 -0.03805 0.018938 -0.14529 0.29425 0.068782 0.34919 -0.013631 -0.23212
1692 -0.077044 0.0021132 0.084425 -0.059383 -0.015697 -0.15564 0.27595 0.064657 0.30236 -0.066205 -0.23992
1693 -0.09392 -0.01415 0.078184 -0.070138 -0.0012735 -0.15358 0.21411 0.055914 0.29247 -0.087737 -0.26133
1694 -0.077221 -0.0046962 0.11117 -0.044355 0.0088846 -0.14697 0.15693 0.083136 0.32626 -0.062529 -0.25553
1695 -0.064134 0.022801 0.078426 -0.04422 0.019238 -0.13515 0.018277 0.11091 0.33086 -0.059627 -0.26353
1696 -0.046995 0.026182 0.092177 -0.029458 0.032179 -0.12797 0.020808 0.097967 0.34977 -0.023134 -0.24205
1697 -0.085772 -0.014156 0.064189 -0.060225 -0.0048674 -0.16421 0.0026279 0.090385 0.30975 -0.098386 -0.27713
1698 -0.082773 -0.017988 0.029323 -0.076268 -0.038805 -0.15269 -0.017916 0.062029 0.30864 -0.096366 -0.29549
1699 -0.074956 -0.019563 0.070364 -0.046503 0.018352 -0.16025 0.02774 0.05892 0.32246 -0.090173 -0.24825
1700 -0.078011 -0.027898 0.080999 -0.05326 -0.023045 -0.13902 -0.017179 0.026484 0.31878 -0.087827 -0.27707
1701 -0.069082 -0.018413 0.036371 -0.057535 -0.024753 -0.16828 0.32852 0.059744 0.32044 -0.075995 -0.28725
1702 -0.088836 -0.028088 0.046847 -0.069079 -0.035379 -0.14427 0.40372 0.061796 0.36795 -0.062086 -0.27013
1703 -0.048675 0.01459 0.076602 -0.030541 -0.024582 -0.12358 0.45308 0.12595 0.41424 -0.016874 -0.22441
1704 -0.05797 -0.014604 0.046986 -0.047954 -0.023733 -0.14077 0.44655 0.063412 0.34368 -0.079491 -0.21967
1705 -0.070765 -0.032289 0.015769 -0.028819 -0.030837 -0.16141 0.50015 0.090306 0.38121 -0.057993 -0.2306
1706 -0.069335 -0.036097 0.018672 -0.035771 -0.021453 -0.15055 0.5006 0.060756 0.34071 -0.085183 -0.25879
1707 -0.068636 -0.020188 0.039456 -0.051411 -0.050544 -0.15198 0.52968 0.12405 0.37394 -0.043385 -0.24323
1708 -0.05384 -0.015716 0.028365 -0.054048 -0.050042 -0.14199 0.57535 0.11966 0.35458 -0.052062 -0.27551
1709 -0.046122 0.0014871 0.014506 -0.034488 -0.044821 -0.13251 0.65145 0.19402 0.39038 0.10139 -0.23287
1710 -0.054444 -0.0027142 0.001717 -0.038049 -0.055099 -0.13349 0.57658 0.21598 0.34769 0.19506 -0.24792
1711 -0.092898 -0.052988 -0.0047586 -0.071868 -0.05928 -0.16544 0.57846 0.20651 0.33339 0.19696 -0.24686
1712 -0.076507 -0.019356 0.0093146 -0.043323 -0.057006 -0.14594 0.67454 0.24251 0.38241 0.21907 -0.23617
1713 -0.057357 -0.027482 -0.015801 -0.063081 -0.046112 -0.14555 0.63801 0.21009 0.34535 0.27207 -0.25274
1714 -0.071988 -0.028165 -0.021837 -0.062513 -0.048239 -0.16304 0.7019 0.1509 0.34856 0.28694 -0.24435
1715 -0.062712 -0.031477 -0.012184 -0.030716 -0.02918 -0.15913 0.64263 0.10474 0.32837 0.29799 -0.2536
1716 -0.075842 -0.035693 -0.016268 -0.063059 -0.065873 -0.16701 0.67493 0.085405 0.31464 0.28146 -0.27327
1717 -0.091621 -0.043736 -0.048238 -0.073855 -0.064584 -0.15547 0.65077 0.058865 0.31024 0.28815 -0.23111
1718 -0.079797 -0.02878 -0.058126 -0.063138 -0.065158 -0.16301 0.71622 0.06516 0.34407 0.32705 -0.2339
1719 -0.07975 -0.045799 -0.051812 -0.062658 -0.057295 -0.1571 0.76252 0.063849 0.31656 0.43934 -0.22161
1720 -0.056813 -0.012104 -0.041623 -0.043271 -0.043 -0.1368 0.78417 0.069892 0.32634 0.42608 -0.21727
1721 -0.048541 -0.032795 -0.040566 -0.042907 -0.0542 -0.14709 0.77726 0.10136 0.34895 0.41436 -0.21782
1722 -0.064819 -0.021725 -0.038454 -0.030488 -0.046257 -0.14484 0.7765 0.099848 0.32937 0.38045 -0.21284
1723 -0.049754 -0.031141 -0.053425 -0.042389 -0.071239 -0.15617 0.75135 0.1122 0.32296 0.40033 -0.19812
1724 -0.056634 -0.029386 -0.049995 -0.053503 -0.080561 -0.079234 0.7966 0.10899 0.30787 0.34256 -0.22156
1725 -0.057488 -0.012124 -0.02819 -0.034286 -0.056906 0.057375 0.78112 0.13393 0.28686 0.34942 -0.19592
1726 -0.028026 0.0054876 -0.039547 -0.034033 -0.054496 0.094574 0.76714 0.13239 0.31336 0.31527 -0.20349
1727 -0.020999 -0.015593 -0.049357 -0.056651 -0.066032 0.10384 0.80396 0.15609 0.26017 0.42223 -0.23311
1728 -0.041666 -0.0039052 -0.056808 -0.041345 -0.056781 0.13384 0.83213 0.23718 0.30258 0.50913 -0.22935
1729 -0.062883 -0.039143 -0.059778 -0.053927 -0.067674 0.12708 0.79089 0.26003 0.25567 0.50839 -0.22753
1730 -0.029071 -0.021494 -0.049091 -0.056757 -0.075032 0.10586 0.86528 0.29778 0.29072 0.52155 -0.18503
1731 -0.039106 -0.016016 -0.048366 -0.03556 -0.057801 0.090347 0.81306 0.24326 0.27392 0.51381 -0.22135
1732 -0.035628 -0.029308 -0.065384 -0.057994 -0.080663 0.064862 0.80135 0.19466 0.24381 0.43281 -0.22746
1733 -0.032251 -0.0047317 -0.063352 -0.04889 -0.068138 0.034192 0.80675 0.18059 0.28535 0.49205 -0.14204
1734 -0.048791 -0.02583 -0.083812 -0.048705 -0.067377 0.012823 0.79485 0.13368 0.22408 0.4515 -0.21194
1735 -0.049741 0.0010053 -0.067859 -0.042243 -0.061049 -0.030846 0.74787 0.10931 0.22458 0.40503 -0.20058
1736 -0.046166 -0.032024 -0.10225 -0.056675 -0.06708 -0.059641 0.6384 0.11326 0.22143 0.35798 -0.22359
1737 -0.044321 -0.050901 -0.098891 -0.073385 -0.064899 -0.049541 0.5725 0.083255 0.21199 0.34042 -0.26101
1738 -0.029985 -0.022473 -0.069928 -0.057695 -0.070316 -0.032997 0.57742 0.099285 0.23182 0.31775 -0.22896
1739 -0.038734 -0.025184 -0.096714 -0.059204 -0.068116 -0.040474 0.60872 0.11014 0.22642 0.32038 -0.21765
1740 -0.066548 -0.045861 -0.1018 -0.069029 -0.10322 0.027074 0.75504 0.048136 0.16607 0.29593 -0.244
1741 -0.033184 -0.029779 -0.089919 -0.049142 -0.058767 0.14409 0.75968 0.054992 0.16986 0.37662 -0.21561
1742 -0.039338 -0.047349 -0.10343 -0.049285 -0.077425 0.15377 0.74484 0.060338 0.16479 0.49784 -0.22411
1743 -0.054053 -0.048152 -0.10128 -0.049263 -0.077436 0.17101 0.59105 0.075109 0.16638 0.45323 -0.21849
1744 -0.04928 -0.031607 -0.11834 -0.060006 -0.055016 0.17501 0.50317 0.089375 0.17904 0.52081 -0.21766
1745 -0.039552 -0.022177 -0.10057 -0.05065 -0.061755 0.22843 0.49917 0.084181 0.15475 0.50679 -0.19389
1746 -0.0062583 -0.027172 -0.10725 -0.058285 -0.061878 0.26867 0.49528 0.074007 0.15011 0.53965 -0.18528
1747 -0.041638 -0.05314 -0.12375 -0.057657 -0.086375 0.23318 0.42329 0.028987 0.11614 0.47202 -0.23745
1748 -0.042641 -0.038889 -0.11394 -0.060595 -0.087279 0.28177 0.43975 0.056288 0.16213 0.52491 -0.20405
1749 -0.024945 0.0060321 -0.10273 -0.039693 -0.049674 0.31368 0.44793 0.086905 0.16529 0.63766 -0.17015
1750 -0.02605 -0.007407 -0.098158 -0.038399 -0.09196 0.32152 0.41629 0.057773 0.14303 0.6337 -0.16867
1751 -0.043481 -0.032766 -0.14329 -0.042356 -0.090642 0.32267 0.42345 0.056397 0.14663 0.52594 -0.2064
1752 -0.040636 -0.031046 -0.13192 -0.052158 -0.083859 0.36121 0.35302 0.030282 0.11102 0.5035 -0.2292
1753 -0.013544 -0.003045 -0.12323 -0.058633 -0.081729 0.40921 0.36288 0.074665 0.13835 0.51937 -0.20345
1754 -0.062713 -0.053931 -0.13595 -0.063498 -0.092884 0.34424 0.33462 -0.0015465 0.071018 0.42309 -0.26675
1755 -0.025015 -0.023892 -0.12136 -0.049648 -0.094371 0.4051 0.35864 0.050015 0.11862 0.46308 -0.20194
1756 -0.02448 -0.0245 -0.11746 -0.060238 -0.098851 0.42782 0.33645 0.039882 0.097966 0.50762 -0.22779
1757 -0.03384 -0.032096 -0.16025 -0.063101 -0.10455 0.43022 0.32644 0.034605 0.10893 0.55613 -0.1699
1758 -0.031003 -0.0066927 -0.12929 -0.053896 -0.10003 0.44763 0.37889 0.076854 0.10416 0.55455 -0.1797
1759 -0.049633 -0.055041 -0.17092 -0.030841 -0.11201 0.38113 0.28484 0.036445 0.054918 0.46489 -0.22365
1760 -0.036813 -0.037128 -0.14511 0.045627 -0.09857 0.45174 0.31994 0.073274 0.093818 0.5114 -0.21723
1761 -0.029267 -0.020463 -0.12932 0.092592 -0.089892 0.47658 0.2565 0.062115 0.13015 0.44922 -0.18071
1762 -0.053553 -0.036542 -0.14444 0.11947 -0.09287 0.42715 0.27908 0.0386 0.032528 0.36241 -0.26163
1763 -0.042336 -0.022294 -0.15693 0.10474 -0.093401 0.47637 0.28513 0.073435 0.085305 0.29465 -0.2121
1764 -0.053604 -0.045232 -0.14481 0.081524 -0.083462 0.47872 0.2565 0.076167 0.067133 0.27971 -0.16724
1765 -0.058422 -0.04061 -0.14201 0.025626 -0.071683 0.47136 0.2332 0.054412 0.053351 0.25629 -0.227
1766 -0.037977 -0.02668 -0.15669 -0.00010339 -0.077634 0.51291 0.24579 0.068528 0.069041 0.2573 -0.18148
1767 -0.036429 -0.045612 -0.14654 -0.018937 -0.086841 0.50554 0.22463 0.015069 0.055214 0.25516 -0.16838
1768 -0.017531 0.0026896 -0.11017 0.0043768 -0.056836 0.54699 0.31687 0.070055 0.099072 0.26653 0.0074533
1769 -0.028825 -0.021914 -0.1316 -0.019765 -0.078163 0.55452 0.22319 0.050688 0.054677 0.2541 0.026512
1770 -0.030801 -0.023213 -0.13907 -0.019957 -0.081487 0.53605 0.21328 0.046351 0.086337 0.25653 0.12011
1771 -0.048243 -0.045327 -0.18428 -0.025553 -0.074059 0.52773 0.18866 0.032693 0.029758 0.18067 0.15105
1772 -0.034058 -0.025761 -0.16301 -0.038682 -0.090756 0.5526 0.18046 0.072336 0.041813 0.21384 0.16947
1773 -0.043331 -0.023618 -0.16224 -0.044161 -0.10505 0.55267 0.18212 0.039263 0.041729 0.18422 0.13453
1774 -0.064561 -0.0576 -0.18495 -0.0080771 -0.092778 0.52762 0.13467 0.018823 0.01148 0.17199 0.16503
1775 -0.035794 -0.023735 -0.1449 0.037486 -0.066613 0.573 0.21225 0.056198 0.086052 0.23508 0.25604
1776 -0.036916 -0.026761 -0.16205 0.048177 -0.072159 0.55608 0.1777 0.041364 0.004097 0.19279 0.26993
1777 -0.0363 -0.017662 -0.15321 0.070745 -0.060677 0.54988 0.15475 0.027901 0.031254 0.16929 0.28498
1778 -0.028584 -0.00010357 -0.14514 0.1351 -0.047189 0.60436 0.20848 0.047795 0.053459 0.21047 0.36694
1779 -0.070285 -0.06808 -0.17301 0.13116 -0.090721 0.51554 0.14151 -0.006782 -0.017002 0.14714 0.3467
1780 -0.06153 -0.033509 -0.17153 0.17126 -0.076785 0.5653 0.14633 0.021964 0.0020265 0.14754 0.45072
1781 -0.03114 -0.0064493 -0.16101 0.16241 -0.053885 0.56551 0.16377 0.052733 0.040039 0.16123 0.45029
1782 -0.051934 -0.026716 -0.15801 0.10527 -0.077576 0.55805 0.1252 0.018358 0.0044844 0.11856 0.44528
1783 -0.063423 -0.03566 -0.16115 0.074545 -0.057497 0.57785 0.12036 0.01035 0.016845 0.13834 0.40114
1784 -0.056542 -0.053163 -0.1616 0.013944 -0.049103 0.56727 0.092367 -0.026107 -0.00023669 0.10567 0.42154
1785 -0.054723 -0.023962 -0.17138 0.0071163 -0.078403 0.53288 0.11514 0.0051335 0.0067218 0.12312 0.53167
1786 -0.04128 -0.02663 -0.15628 0.040581 -0.039478 0.55274 0.10564 0.013017 0.0052683 0.10943 0.56902
1787 -0.030917 -0.0060764 -0.14738 0.020464 -0.051702 0.58351 0.1152 0.027914 0.0062274 0.12839 0.59921
1788 -0.042013 -0.03426 -0.18889 0.015639 -0.077872 0.55348 0.10389 -0.00064455 -0.0052624 0.10942 0.63417
1789 -0.043545 -0.0067336 -0.14211 0.017952 -0.052118 0.5195 0.096343 -0.0078234 -0.0017345 0.10273 0.59209
1790 -0.049473 -0.047872 -0.15261 0.034978 -0.087958 0.49801 0.076007 -0.020281 -0.00084487 0.11206 0.5932
1791 -0.025322 -0.017563 -0.17129 0.038357 -0.09612 0.47309 0.06557 0.0035329 0.00050927 0.097978 0.59223
1792 -0.033003 -0.024793 -0.05632 0.080931 -0.058916 0.49871 0.060551 0.0029403 -0.0058812 0.10929 0.62015
1793 -0.048919 -0.036682 1.424e-05 0.12538 -0.074104 0.47269 0.094515 -0.0052497 -0.00056766 0.10252 0.60261
1794 -0.080198 -0.06101 0.029206 0.13773 -0.093733 0.40329 0.034131 -0.016368 -0.011786 0.036635 0.63989
1795 -0.047499 -0.017451 -0.016659 0.19319 -0.0918 0.43697 0.10533 -0.0027408 -0.006733 0.066378 0.59728
1796 -0.050607 -0.018948 -0.072313 0.17916 -0.097403 0.45329 0.057512 -0.010925 -0.014678 0.040239 0.59117
1797 -0.018059 0.00034464 -0.091554 0.21686 -0.088158 0.44721 0.075537 -0.00032039 -0.006514 0.063524 0.65311
1798 -0.074286 -0.035601 -0.1417 0.14348 -0.11268 0.4123 -0.0021526 -0.012506 -0.027076 0.033337 0.62109
1799 -0.034961 -0.02168 -0.12228 0.14723 -0.084176 0.44343 0.080141 -0.0057333 0.0013381 0.088876 0.65584
1800 -0.062654 -0.011983 -0.12674 0.11747 -0.10397 0.40268 0.03967 -0.0069557 -0.0015489 0.060941 0.72314
1801 -0.058223 -0.04636 -0.15407 0.06714 -0.096675 0.36248 6.1199e-05 -0.04298 -0.046879 0.039818 0.70193
1802 -0.076946 -0.063094 -0.14692 0.052255 -0.11525 0.29551 -0.017145 -0.042873 -0.013608 0.0081957 0.65941
1803 -0.060931 -0.024943 -0.12934 0.064379 -0.099309 0.34158 0.014663 -0.021662 -0.033393 0.030482 0.67935
1804 -0.071867 -0.043569 -0.14498 0.048058 -0.094399 0.2967 0.035351 -0.020164 -0.037708 0.040637 0.68313
1805 -0.0631 -0.047044 -0.14978 0.084537 -0.096232 0.30782 -0.0044538 -0.028798 -0.034989 0.026221 0.6949
1806 -0.068659 -0.036261 -0.15565 0.12434 -0.10233 0.27835 -0.0053632 -0.010388 -0.012648 0.046321 0.67443
1807 -0.04995 -0.037605 -0.14033 0.1948 -0.10138 0.28769 0.024162 -0.012463 -0.010947 0.057131 0.675
1808 -0.061963 -0.034885 -0.15295 0.23723 -0.086128 0.28174 0.029347 -0.025998 -0.026408 0.014138 0.69473
1809 -0.070494 -0.041325 -0.14117 0.23208 -0.11566 0.25853 0.012251 -0.049752 -0.03111 0.013982 0.73877
1810 -0.044332 -0.023346 -0.052217 0.23355 -0.098866 0.26226 0.0036405 0.019687 -0.029849 0.024456 0.75394
1811 -0.071089 -0.05064 -0.045303 0.2073 -0.11201 0.2379 -0.045724 -0.011443 -0.03011 0.0093724 0.6377
1812 -0.07662 -0.058324 -0.089027 0.16004 -0.12085 0.20764 -0.036963 -0.057878 -0.068685 0.0021569 0.69592
1813 -0.050848 0.0031165 -0.09025 0.14917 -0.058905 0.26128 -0.0014138 -0.0054234 -0.0006667 0.018138 0.77692
1814 -0.017814 -0.0032025 -0.14117 0.099158 0.0030407 0.24209 -0.022491 0.008082 -0.015218 0.030532 0.76762
1815 -0.063358 -0.026818 -0.13697 0.10646 0.074526 0.19992 0.001043 -0.017368 -0.041191 0.018076 0.70201
1816 -0.0233 -0.027083 -0.1387 0.10053 0.11082 0.19452 0.0099718 -0.03352 -0.026365 -0.0057409 0.70621
1817 -0.013188 -0.026987 -0.15635 0.082753 0.09921 0.20987 -0.037819 -0.075408 -0.069022 -0.03774 0.66521
1818 0.011255 -0.011076 -0.14704 0.086737 0.13596 0.20183 -0.033685 -0.0038983 -0.014857 0.042799 0.73088
1819 -0.010614 -0.02531 -0.13468 0.071625 0.12929 0.19396 -0.017978 -0.033095 -0.041586 -0.015297 0.71341
1820 0.010796 -0.043809 -0.17061 0.062669 0.12542 0.19472 -0.051273 -0.032129 -0.037287 -0.040059 0.71376
1821 -0.033387 -0.049157 -0.16959 0.093964 0.12223 0.17451 -0.081292 -0.056646 -0.075569 -0.030234 0.63246
1822 0.027081 -0.026922 -0.14544 0.19976 0.14275 0.17497 -0.050776 -0.019962 -0.061459 -0.024181 0.64064
1823 -0.047691 -0.062205 -0.18603 0.20287 0.14482 0.13317 -0.069754 -0.058192 -0.11214 -0.056969 0.63035
1824 -0.037082 -0.017758 -0.16554 0.24687 0.20363 0.13436 -0.061955 -0.046118 -0.046562 -0.056526 0.64756
1825 -0.050708 -0.036943 -0.15899 0.25684 0.29253 0.16147 -0.0758 -0.039731 -0.057274 -0.035885 0.64942
1826 -0.038374 -0.050607 -0.17457 0.22271 0.28682 0.1252 -0.080293 -0.041224 -0.061001 -0.055644 0.60533
1827 -0.031364 -0.035855 -0.17659 0.20606 0.25409 0.12155 -0.090023 -0.059131 -0.050959 -0.064342 0.67445
1828 -0.028966 -0.021149 -0.13867 0.21379 0.3118 0.15231 -0.05153 -0.027619 -0.035972 -0.046463 0.69988
1829 -0.01952 -0.015401 -0.17121 0.16648 0.31459 0.13634 -0.084655 -0.002536 -0.027152 -0.014824 0.6688
1830 -0.046231 -0.051551 -0.16663 0.13704 0.31051 0.10745 -0.083795 -0.067497 -0.071462 -0.074869 0.47977
1831 -0.022197 -0.025327 -0.18109 0.12949 0.31573 0.12527 -0.053346 -0.022513 -0.029415 -0.043159 0.60377
1832 0.024828 0.0098911 -0.13464 0.13464 0.38434 0.13006 -0.043249 -0.022514 -0.027729 -0.048143 0.56808
1833 -0.015239 -0.031555 -0.18566 0.09114 0.3464 0.076001 -0.069896 -0.046525 -0.059056 -0.078957 0.43806
1834 -0.00027373 -0.021186 -0.18642 0.091487 0.35375 0.092345 -0.093641 -0.04213 -0.068637 -0.092238 0.43448
1835 0.010314 -0.0039053 -0.17691 0.098048 0.3831 0.11505 -0.058001 -0.019286 -0.030776 -0.040001 0.42869
1836 -0.018126 -0.054784 -0.16586 0.099339 0.37191 0.064984 -0.057324 -0.049143 -0.070233 -0.067383 0.39269
1837 -0.003272 -0.024618 -0.16173 0.16349 0.38286 0.085518 -0.093506 -0.019026 -0.06469 -0.037188 0.44607
1838 0.011644 -0.019826 -0.15977 0.2529 0.39414 0.083898 -0.081742 -0.045932 -0.027559 -0.033084 0.38994
1839 -0.0042625 -0.016069 -0.16927 0.25088 0.36398 0.09241 -0.09402 -0.027757 -0.044822 -0.036508 0.39645
1840 -0.02089 -0.036923 -0.17194 0.25004 0.35966 0.055448 -0.092984 -0.066073 -0.068856 -0.053956 0.34184
1841 0.025237 -0.012105 -0.1756 0.2635 0.40469 0.078688 -0.084411 -0.020814 -0.060801 -0.049106 0.33526
1842 0.048338 0.022546 -0.15724 0.21792 0.40399 0.086464 -0.055809 -0.023334 -0.022533 -0.082972 0.34692
1843 0.029305 0.0061544 -0.18403 0.16843 0.41926 0.066376 -0.084735 -0.027018 -0.047968 -0.078805 0.31953
1844 -0.019053 0.022136 -0.17977 0.1028 0.39186 0.04658 -0.13829 -0.048492 -0.07325 -0.11387 0.31892
1845 0.020728 0.0060864 -0.17561 0.10073 0.40533 0.05724 -0.10144 -0.064657 -0.077301 -0.12656 0.22786
1846 0.02632 0.027923 -0.18651 0.090064 0.39061 0.028997 -0.12228 -0.067738 -0.093592 -0.13056 0.2307
1847 0.046966 0.030203 -0.16095 0.13367 0.41076 0.065389 -0.1038 -0.052533 -0.061213 -0.095584 0.31349
1848 0.022888 0.019148 -0.18505 0.10209 0.42175 0.061412 -0.096492 -0.062425 -0.075613 -0.084484 0.30226
1849 0.0068035 -0.020437 -0.19237 0.097558 0.4208 0.036359 -0.13275 -0.078863 -0.10866 -0.13333 0.22659
1850 0.061468 -0.01156 -0.17171 0.098531 0.4354 0.043723 -0.10222 -0.055647 -0.091752 -0.09521 0.26916
1851 0.046632 -0.010436 -0.17668 0.12937 0.44884 0.047692 -0.1279 -0.079561 -0.10565 -0.10685 0.23423
1852 0.025727 -0.017876 -0.18904 0.19814 0.41748 0.029519 -0.10284 -0.056972 -0.089181 -0.13017 0.1968
1853 0.025777 -0.014467 -0.042841 0.29799 0.47132 0.026577 -0.12002 -0.051964 -0.10862 -0.11624 0.20343
1854 0.046392 0.025149 0.039012 0.29342 0.46126 0.049613 -0.10533 -0.063654 -0.10074 -0.11465 0.19725
1855 0.065651 0.04234 0.098127 0.26152 0.46038 0.038283 -0.13259 -0.047401 -0.082135 -0.075406 0.25331
1856 0.081035 0.069042 0.09352 0.24354 0.45604 0.050817 -0.1185 -0.037569 -0.071855 -0.093503 0.24213
1857 0.045492 0.054864 0.1211 0.18303 0.47081 0.009565 -0.10332 -0.071916 -0.078862 -0.11254 0.19759
1858 0.077631 0.030017 0.10673 0.15125 0.41713 0.0053701 -0.10356 -0.046797 -0.090613 -0.13615 0.18525
1859 0.0681 0.02952 0.18799 0.12223 0.45368 0.006897 -0.099254 -0.083747 -0.106 -0.15714 0.12098
1860 0.08264 0.024063 0.13145 0.089197 0.41857 -0.0053209 -0.097663 -0.063404 -0.095465 -0.11366 0.19323
1861 0.20819 0.062441 0.073871 0.11218 0.4693 0.010029 -0.11827 -0.062025 -0.069586 -0.10003 0.19849
1862 0.21645 0.054512 -0.024859 0.10806 0.45861 0.0063215 -0.11129 -0.067805 -0.07923 -0.12649 0.19283
1863 0.25717 0.10698 -0.02202 0.12827 0.44558 0.026138 -0.059553 -0.01425 -0.025424 -0.10563 0.24608
1864 0.23517 0.056802 -0.041382 0.11009 0.39388 0.0036323 -0.014255 -0.033104 -0.089671 -0.10246 0.18602
1865 0.18921 0.075028 -0.058446 0.1093 0.36651 0.016977 0.063995 -0.083052 -0.093283 -0.1251 0.12975
1866 0.087106 0.027084 -0.061701 0.14597 0.30308 -0.049409 -0.039332 -0.12373 -0.14685 -0.19069 0.068689
1867 0.071767 0.067188 -0.047019 0.23112 0.28984 -0.039006 -0.073801 -0.06948 -0.11441 -0.15096 0.11705
1868 0.037795 0.069196 0.16024 0.26917 0.26722 -0.039216 -0.10997 -0.058052 -0.094456 -0.13662 0.11154
1869 0.039826 0.08334 0.21716 0.26139 0.27186 0.0014242 -0.071251 -0.054378 -0.077106 -0.13257 0.1356
1870 0.029339 0.085192 0.26099 0.25028 0.24386 -0.050883 -0.092307 -0.060444 -0.089129 -0.13264 0.14804
1871 0.057777 0.1074 0.27187 0.2077 0.25869 -0.027859 -0.06446 -0.048668 -0.086004 -0.12671 0.081527
1872 0.062573 0.12371 0.23459 0.17717 0.2674 -0.011889 -0.073125 -0.066235 -0.077785 -0.12989 0.14078
1873 0.031518 0.12513 0.23953 0.12938 0.25772 -0.033522 -0.10791 -0.061731 -0.085383 -0.13706 0.11711
1874 0.05614 0.14899 0.25738 0.13409 0.24941 -0.015341 -0.060975 -0.046489 -0.064297 -0.11219 0.080694
1875 0.057911 0.15596 0.32153 0.11393 0.26634 -0.026827 -0.091348 0.00018414 -0.038501 -0.10504 0.16192
1876 0.041998 0.097245 0.33631 0.099209 0.23651 -0.049961 -0.12957 -0.070759 -0.085282 -0.14447 0.070079
1877 0.056035 0.10114 0.35099 0.098177 0.23458 -0.059013 -0.10032 -0.046972 -0.10352 -0.1336 0.088071
1878 0.071207 0.13294 0.39526 0.092469 0.22403 -0.031072 -0.058453 -0.025222 -0.067263 -0.13369 0.10528
1879 0.084664 0.13453 0.36606 0.11982 0.24919 -0.027932 -0.082773 -0.032367 -0.075361 -0.12648 0.10776
1880 0.064002 0.11671 0.38592 0.13057 0.19332 -0.047984 -0.013729 -0.066282 -0.083509 -0.1508 0.05147
1881 0.09049 0.11541 0.38514 0.20643 0.22002 -0.042316 0.12822 -0.034557 -0.077332 -0.14069 0.041448
1882 0.067434 0.11542 0.35506 0.22366 0.17545 -0.065212 0.15987 -0.027699 -0.07942 -0.15715 0.012359
1883 0.079548 0.13468 0.44754 0.21971 0.16836 -0.055561 0.070162 -0.059185 -0.087813 -0.18029 -0.051024
1884 0.14032 0.16294 0.50777 0.22661 0.18915 -0.030636 0.0077731 -0.048674 -0.06611 -0.11183 0.067184
1885 0.11554 0.14242 0.46778 0.16701 0.1423 -0.059862 -0.12199 -0.078569 -0.11609 -0.16747 0.020078
1886 0.13283 0.14358 0.41415 0.14381 0.14587 -0.060076 -0.089804 -0.036617 -0.083128 -0.15503 0.030619
1887 0.14093 0.10778 0.51432 0.14433 0.16075 -0.074277 -0.12799 -0.096674 -0.10192 -0.15894 -0.014558
1888 0.13062 0.11856 0.4792 0.10572 0.13706 -0.076126 -0.10002 -0.06747 -0.091247 -0.18563 -0.054868
1889 0.17161 0.14815 0.4756 0.10773 0.14544 -0.047249 -0.12469 -0.045958 -0.0705 -0.13495 0.022131
1890 0.1418 0.13296 0.49695 0.097984 0.12125 -0.057529 -0.10436 -0.038445 -0.083672 -0.14924 -0.0025322
1891 0.1573 0.16022 0.4919 0.10695 0.13652 -0.058749 -0.051129 -0.041759 -0.070359 -0.14928 0.025712
1892 0.15585 0.14468 0.55568 0.12141 0.15746 -0.077392 -0.11814 -0.084482 -0.11176 -0.12356 -0.0040144
1893 0.10382 0.1395 0.53916 0.12406 0.13785 -0.075508 -0.096328 -0.078266 -0.097693 -0.13823 -0.041644
1894 0.080506 0.15243 0.52692 0.1559 0.1091 -0.064561 -0.094128 -0.061534 -0.080009 -0.17362 -0.04387
1895 0.063593 0.17348 0.51401 0.17883 0.11354 -0.073027 -0.14591 -0.039078 -0.086458 -0.12801 -0.039217
1896 0.087572 0.15547 0.5597 0.20349 0.1392 -0.06361 -0.13291 -0.050666 -0.087225 -0.14815 -0.083463
1897 0.056981 0.15852 0.55653 0.22724 0.10819 -0.063312 -0.11668 -0.034277 -0.088155 -0.12801 -0.0011832
1898 0.054451 0.11592 0.51446 0.19156 0.070932 -0.11146 -0.14678 -0.069092 -0.12893 -0.18334 -0.079411
1899 0.056503 0.13773 0.50354 0.16346 0.09545 -0.098764 -0.091726 -0.048193 -0.078823 -0.1795 -0.015978
1900 0.071348 0.15265 0.48767 0.15562 0.084686 -0.087712 -0.10411 -0.041952 -0.069763 -0.16513 -0.032631
1901 0.050511 0.1217 0.55252 0.089754 0.059272 -0.12942 -0.13513 -0.0635 -0.10674 -0.16928 -0.040649
1902 0.028002 0.10779 0.49827 0.086987 0.071256 -0.1056 0.023105 -0.078677 -0.094738 -0.18153 -0.096698
1903 0.046969 0.1524 0.57322 0.1236 0.093154 -0.064618 0.18857 0.00176 -0.059193 -0.12246 -0.036207
1904 0.052023 0.16449 0.59767 0.09911 0.067003 -0.067933 0.14758 0.012459 -0.05694 -0.109 -0.03361
1905 0.058325 0.1803 0.58218 0.074171 0.052852 -0.076662 0.15419 0.072804 -0.046668 -0.15138 -0.066538
1906 0.06416 0.19065 0.5585 0.099881 0.040068 -0.074232 0.074352 0.15183 -0.054348 -0.1445 -0.028416
1907 0.042921 0.18178 0.53043 0.1153 0.090598 -0.098413 0.010835 0.18835 -0.071033 -0.13032 -0.013066
1908 0.081683 0.20055 0.4569 0.12735 0.038676 -0.11039 -0.040929 0.14154 -0.086857 -0.13086 -0.062733
1909 0.027606 0.19145 0.38763 0.12926 0.025903 -0.1121 -0.0865 0.15544 -0.083528 -0.16483 -0.054665
1910 0.038182 0.16311 0.33903 0.16088 0.012789 -0.11667 -0.073168 0.16032 -0.083766 -0.1201 -0.090375
1911 0.027731 0.14317 0.31391 0.16215 0.032675 -0.13351 -0.12736 0.10984 -0.10845 -0.18805 -0.083401
1912 0.033876 0.16099 0.34333 0.18692 0.034919 -0.08887 -0.10483 0.05627 -0.077932 -0.17743 -0.095898
1913 0.048288 0.14254 0.35542 0.16041 0.023232 -0.11094 -0.088981 0.036935 -0.11086 -0.16706 -0.14534
1914 0.028455 0.14776 0.34836 0.14137 0.031919 -0.12967 -0.12877 0.04933 -0.080474 -0.17814 -0.090917
1915 0.057788 0.16225 0.33569 0.10589 0.027505 -0.11244 -0.081693 0.046671 -0.071515 -0.16097 -0.082711
1916 0.032576 0.12549 0.29743 0.088597 0.019802 -0.10079 -0.11966 0.062178 -0.054269 -0.14326 -0.13673
1917 0.047355 0.13269 0.30253 0.081832 0.015015 -0.11413 -0.079223 0.092086 0.019671 0.077168 -0.048291
1918 0.011433 0.088247 0.27737 0.065838 -0.021018 -0.13709 -0.094376 0.071069 0.050901 0.098725 -0.1118
1919 0.050374 0.15706 0.31908 0.090434 0.0080262 -0.10271 -0.055491 0.20215 0.09848 0.14183 -0.059124
1920 0.022493 0.12762 0.2608 0.082774 0.014572 -0.10615 -0.10008 0.22104 0.090877 0.12679 -0.040754
1921 0.00037616 0.1262 0.23382 0.064604 -0.024774 -0.13981 -0.12321 0.23637 0.021235 -0.020748 -0.13413
1922 0.031072 0.13674 0.22839 0.072268 0.0058874 -0.12524 -0.10638 0.24801 0.0359 -0.029361 -0.091469
1923 -0.010464 0.10689 0.17101 0.043796 -0.026119 -0.15771 -0.12937 0.22602 -0.038695 -0.10304 -0.15827
1924 0.02932 0.16321 0.21943 0.096102 -0.011084 -0.10843 -0.083435 0.27127 -0.0056273 -0.042768 -0.084885
1925 0.11952 0.1562 0.22297 0.12628 0.016099 -0.11581 -0.12883 0.24115 -0.032307 -0.051142 -0.07754
1926 0.13167 0.11743 0.19352 0.15639 0.026696 -0.12775 -0.11286 0.18736 -0.06014 -0.096819 -0.16194
1927 0.20215 0.10979 0.189 0.17129 0.0089603 -0.13471 -0.1656 0.13488 -0.053303 -0.1405 -0.11236
1928 0.26542 0.13355 0.19507 0.14924 0.0070599 -0.13006 -0.13661 0.14398 -0.049716 -0.098324 -0.14641
1929 0.23032 0.11011 0.1727 0.13546 0.013171 -0.11554 -0.12937 0.15634 -0.038397 -0.090724 -0.11107
1930 0.26416 0.12415 0.17709 0.11343 0.016188 -0.10523 -0.11096 0.17254 -0.013914 -0.11197 -0.11468
1931 0.21612 0.12532 0.15792 0.084797 -0.003214 -0.1133 -0.10634 0.20019 -0.039732 -0.09951 -0.11571
1932 0.14279 0.1058 0.14555 0.074075 -0.0077736 -0.12872 -0.035564 0.29222 -0.033606 -0.12627 -0.12377
1933 0.10549 0.10723 0.16602 0.059736 -0.0098581 -0.11736 0.12754 0.29843 -0.037177 -0.085932 -0.13744
1934 0.059196 0.088098 0.13552 0.036087 -0.034408 -0.14282 0.26193 0.30231 -0.052964 -0.11807 -0.11312
1935 0.07843 0.12743 0.13684 0.056024 -0.017368 -0.12537 0.24986 0.29903 -0.022632 -0.079389 -0.13842
1936 0.072342 0.11121 0.11949 0.059251 -0.030558 -0.13403 0.2426 0.29891 -0.0022156 -0.10453 -0.18601
1937 0.071818 0.13289 0.11314 0.063641 -0.026915 -0.11639 0.38654 0.36819 0.092445 -0.094558 -0.13805
1938 0.081081 0.12945 0.10409 0.043038 -0.042256 -0.13286 0.25729 0.31349 0.079037 -0.1145 -0.17727
1939 0.04605 0.1026 0.085916 0.030439 -0.038291 -0.1258 0.1193 0.32447 0.098691 -0.12567 -0.17243
1940 0.040674 0.11211 0.07749 0.033693 -0.026215 -0.14477 0.076856 0.32559 0.091874 -0.11238 -0.15679
1941 0.06144 0.11461 0.073428 0.041486 -0.036607 -0.12873 0.084925 0.33996 0.073702 -0.098185 -0.14807
1942 0.06157 0.1119 0.049453 0.040028 -0.031533 -0.13989 0.15048 0.36002 0.072493 -0.10928 -0.15532
1943 0.05965 0.10093 0.064508 0.030701 -0.026286 -0.12051 0.20868 0.35235 0.075136 -0.12423 -0.18141
1944 0.067995 0.11348 0.07598 0.031007 -0.043662 -0.10346 0.46237 0.35738 0.064674 -0.13609 -0.15272
1945 0.070556 0.12479 0.052888 0.045906 -0.030673 -0.07138 0.51171 0.42591 0.14818 -0.07273 -0.13024
1946 0.087438 0.11518 0.064482 0.043765 -0.0080852 -0.11794 0.52852 0.37581 0.18723 -0.091328 -0.1548
1947 0.079538 0.12087 0.082656 0.053163 -0.015933 -0.098137 0.42183 0.40884 0.21959 -0.087655 -0.10791
1948 0.049931 0.10573 0.043307 0.024864 -0.048111 -0.1231 0.28664 0.39064 0.25219 -0.077424 -0.14866
1949 0.04214 0.097792 0.034618 0.021231 -0.070125 -0.12118 0.13031 0.35905 0.21404 -0.13199 -0.13212
1950 0.066172 0.12419 0.0016564 0.010316 -0.040052 -0.12963 0.13118 0.39083 0.26385 -0.11548 -0.11151
1951 0.043936 0.096838 0.045607 0.020613 -0.034922 -0.12398 0.09658 0.41091 0.23507 -0.09409 -0.13972
1952 0.032508 0.086363 0.015918 -0.0027066 -0.052516 -0.13791 0.062052 0.37899 0.23157 -0.13226 -0.19196
1953 0.053001 0.090895 0.0097283 0.013655 -0.051418 -0.09996 0.13223 0.39103 0.24457 -0.12413 -0.20196
1954 0.064337 0.11335 -0.00052913 0.019904 -0.054544 -0.011904 0.18548 0.42868 0.30454 -0.095406 -0.15749
1955 0.03799 0.091652 -0.0088787 0.0019888 -0.030455 0.037472 0.33635 0.36272 0.22721 -0.11785 -0.18347
1956 0.0062375 0.067762 -0.019022 -0.00022651 -0.036794 0.021598 0.44551 0.39182 0.23213 -0.095163 -0.20192
1957 0.027489 0.096929 0.0010452 0.0027569 -0.061011 0.077947 0.43762 0.3858 0.30804 -0.089898 -0.22922
1958 0.0034418 0.057783 0.0087989 0.00037227 -0.047745 0.034002 0.49245 0.36431 0.23811 -0.11485 -0.19662
1959 0.012388 0.058352 -0.025746 0.006551 -0.030036 -0.037829 0.40177 0.35947 0.25499 -0.119 -0.17373
1960 0.010304 0.075822 0.0076495 0.015292 -0.068343 -0.069305 0.30506 0.35652 0.31881 -0.094143 -0.19331
1961 0.030601 0.059949 -0.02331 0.00025022 -0.071674 -0.086042 0.21915 0.3773 0.25735 -0.11906 -0.18287
1962 -0.0096277 0.04445 -0.041274 0.0029536 -0.075412 -0.11751 0.17181 0.35349 0.24911 -0.11388 -0.2123
1963 0.0015037 0.042427 -0.012481 0.0035566 -0.061489 -0.11961 0.17118 0.41793 0.33519 -0.066385 -0.19523
1964 -0.0068845 0.053697 -0.054502 -0.021199 -0.082163 -0.11284 0.10996 0.42303 0.30734 -0.10414 -0.20283
1965 0.030524 0.092693 -0.0043574 0.013474 -0.04197 -0.064118 0.14075 0.44824 0.36544 -0.11544 -0.17455
1966 0.020218 0.064441 -0.018275 0.007484 -0.058537 -0.073228 0.14397 0.42006 0.35955 -0.10141 -0.23319
1967 0.017038 0.035792 -0.016317 -0.015531 -0.07073 -0.099657 0.13353 0.31734 0.30955 -0.13731 -0.22386
1968 0.008824 0.038259 -0.045637 -0.013844 -0.08404 -0.10245 0.40959 0.33131 0.34858 -0.098235 -0.19998
1969 0.00017334 0.049381 -0.040886 -0.0088578 -0.061374 -0.10563 0.51184 0.30119 0.34464 -0.085617 -0.21301
1970 -0.014347 0.029808 -0.07346 -0.014487 -0.063365 -0.11281 0.5078 0.27009 0.29819 -0.11105 -0.20195
1971 0.00026276 0.046029 -0.05302 -0.0047067 -0.065585 -0.12171 0.53199 0.24704 0.31643 -0.1147 -0.2031
1972 0.0079588 0.045843 -0.058571 -0.016237 -0.088957 -0.10223 0.42433 0.26494 0.39007 -0.10848 -0.16557
1973 -0.0028674 0.031491 -0.051141 -0.020234 -0.073329 -0.11985 0.34399 0.23914 0.33286 -0.13082 -0.17989
1974 -0.025407 0.014841 -0.069262 -0.03133 -0.10176 -0.14622 0.24698 0.2295 0.32583 -0.065334 -0.21037
1975 0.021353 0.04223 -0.042155 -0.0060394 -0.045688 -0.10741 0.21701 0.25649 0.37888 -0.099817 -0.17481
1976 -0.01467 0.01082 -0.087275 -0.031221 -0.093079 -0.14142 0.12009 0.16365 0.31002 -0.026081 -0.25644
1977 -0.0099591 0.023186 -0.080237 -0.024165 -0.070637 -0.13116 0.15032 0.22555 0.35974 0.12137 -0.19218
1978 -0.026205 -0.016055 -0.08567 -0.047784 -0.07192 -0.15618 0.10915 0.20874 0.3385 0.13602 -0.22894
1979 0.0025982 0.025482 -0.098807 -0.00011829 -0.056631 -0.13535 0.12258 0.21879 0.38504 0.21239 -0.20567
1980 0.012505 0.042076 -0.084741 -0.020879 -0.088775 -0.136 0.15464 0.21418 0.39647 0.24748 -0.17257
1981 0.01611 0.031909 -0.089916 -0.021414 -0.081609 -0.14524 0.14143 0.17829 0.38292 0.25648 -0.13785
1982 -0.001939 0.03232 -0.082932 -0.016804 -0.073352 -0.12574 0.13743 0.19501 0.35853 0.26041 -0.18169
1983 -0.019968 0.015472 -0.10582 -0.02692 -0.063064 -0.17451 0.10824 0.18418 0.37569 0.28741 -0.19686
1984 -0.0082462 0.0033745 -0.075135 -0.020844 -0.074656 -0.14528 0.13964 0.19393 0.34216 0.23578 -0.21229
1985 -0.017491 -0.0005855 -0.10037 -0.034338 -0.089454 -0.13622 0.094487 0.2025 0.33951 0.09518 -0.21397
1986 0.0073549 0.016228 -0.096905 -0.041251 -0.095215 -0.13584 0.12972 0.14776 0.32602 0.048683 -0.1752
1987 0.010155 0.019681 -0.099307 -0.025635 -0.088665 -0.11287 0.090126 0.17255 0.36102 0.048612 -0.18522
1988 -0.021271 -0.004042 -0.10764 -0.027042 -0.078534 -0.13833 0.10096 0.17627 0.3269 0.023847 -0.21387
1989 -0.012508 0.0048304 -0.098344 -0.045382 -0.10038 -0.15387 0.043987 0.11354 0.27424 -0.018518 -0.23593
1990 -0.019126 -0.035239 -0.13578 -0.054717 -0.11021 -0.16275 0.045647 0.12482 0.21748 -0.032228 -0.22643
1991 -0.0042453 -0.0037612 -0.12597 -0.03443 -0.10092 -0.15034 0.075186 0.17849 0.31106 0.074539 -0.203
1992 0.005317 0.0072002 -0.099301 -0.012903 -0.085461 -0.13509 0.082772 0.17639 0.30319 0.086941 -0.17154
1993 -0.029322 -0.012967 -0.13201 -0.042481 -0.10712 -0.13865 0.060463 0.13176 0.28324 0.074855 -0.19706
1994 0.030748 0.037323 -0.098782 -0.024105 -0.071689 -0.12726 0.097061 0.17753 0.33 0.29769 -0.14206
1995 -0.029759 -0.028083 -0.12766 -0.040845 -0.1109 -0.16295 0.020908 0.11268 0.23859 0.24308 -0.25646
1996 -0.010072 -0.023751 -0.13101 -0.062261 -0.10954 -0.16988 0.00088831 0.11054 0.23222 0.30321 -0.19507
1997 -0.025442 -0.032117 -0.1189 -0.044036 -0.11731 -0.1457 0.038413 0.081728 0.29224 0.36081 -0.20289
1998 -0.010931 -0.0076625 -0.12614 -0.044955 -0.13052 -0.14146 -0.0037176 0.093192 0.24436 0.36689 -0.21798
1999 -0.03567 -0.04628 -0.13573 -0.060671 -0.14437 -0.17939 -0.038526 0.050808 0.21 0.37426 -0.21896
2000 -0.011752 -0.013592 -0.12806 -0.048767 -0.12861 -0.15979 0.018917 0.085745 0.22477 0.41251 -0.19699
2001 -0.0633 -0.031496 -0.10627 -0.068831 -0.12717 -0.15566 -0.054188 0.086049 0.20746 0.4131 -0.23142
2002 -0.041846 -0.046876 -0.17001 -0.047171 -0.13407 -0.14474 -0.015323 0.10708 0.16807 0.40818 -0.20955
2003 -0.029764 -0.035806 -0.13596 -0.059677 -0.13595 -0.094464 -0.007303 0.070565 0.18049 0.42664 -0.19087
2004 -0.042915 -0.024914 -0.14194 -0.053824 -0.12155 -0.01467 0.051982 0.10531 0.21042 0.50971 -0.21053
2005 0.012332 0.0061653 -0.13671 -0.018772 -0.11292 0.065476 0.020768 0.11092 0.235 0.53835 -0.18998
2006 -0.034703 -0.024 -0.17844 -0.05304 -0.12487 0.017139 0.026068 0.11782 0.21548 0.50734 -0.20001
2007 -0.019844 -0.013767 -0.16525 -0.049784 -0.1317 0.05677 -0.0027539 0.08392 0.18942 0.50981 -0.14673
2008 -0.0042937 -0.0072344 -0.16227 -0.036771 -0.10542 0.038191 -0.012081 0.10129 0.18587 0.557 -0.17755
2009 -0.025555 -0.015024 -0.14185 -0.056973 -0.13416 0.010286 -0.027909 0.10024 0.17729 0.57131 -0.19736
2010 -0.053917 -0.031933 -0.16299 -0.051644 -0.12879 -0.043049 0.0044656 0.078889 0.16073 0.56116 -0.20239
2011 -0.022774 -0.012128 -0.13821 -0.041048 -0.12211 -0.011262 0.0089417 0.090347 0.20695 0.5928 -0.20661
2012 -0.020751 -0.0069577 -0.15906 -0.044945 -0.11138 0.0048233 0.017713 0.072818 0.17724 0.57608 -0.2096
2013 -0.019794 -0.037334 -0.14111 -0.063679 -0.11981 0.018362 -0.074521 0.063342 0.17117 0.54914 -0.17849
2014 -0.015921 -0.004333 -0.13774 -0.056319 -0.1104 0.078764 -0.049685 0.078512 0.16491 0.60736 -0.16389
2015 -0.057747 -0.066728 -0.20563 -0.068478 -0.16233 0.07717 -0.096752 0.0076538 0.091386 0.51531 -0.24899
2016 -0.037017 -0.010041 -0.13534 -0.055721 -0.12212 0.10439 -0.036304 0.079836 0.12836 0.56195 -0.17894
2017 0.034417 -0.039652 -0.15486 -0.047049 -0.15215 0.17598 -0.084133 0.050483 0.1137 0.57346 -0.17277
2018 0.10874 -0.032145 -0.16213 -0.067496 -0.14125 0.08144 -0.06839 0.051077 0.14257 0.56832 -0.20159
2019 0.16887 -0.020554 -0.15601 -0.07 -0.13794 0.033412 -0.075036 0.060169 0.15522 0.62942 -0.17405
2020 0.19955 -0.011265 -0.15815 -0.059411 -0.14958 0.057129 -0.050319 0.077873 0.14234 0.61353 -0.12549
2021 0.1747 -0.032332 -0.14376 -0.052884 -0.11014 0.076118 -0.072905 0.037636 0.089209 0.56506 -0.10346
2022 0.17204 -0.03239 -0.1581 -0.051169 -0.13498 0.096546 -0.079385 0.072853 0.14477 0.57401 0.009767
2023 0.10339 -0.039554 -0.15624 -0.059171 -0.16193 0.12018 -0.069436 0.0017657 0.082668 0.59036 0.08589
2024 0.071658 -0.0073447 -0.13445 -0.038167 -0.11735 0.21014 -0.10697 0.028921 0.10428 0.60763 0.17355
2025 0.026508 -0.039783 -0.16142 -0.045811 -0.12332 0.16193 -0.03243 0.042226 0.08419 0.61042 0.18332
2026 0.026172 -0.051618 -0.18023 -0.070808 -0.14297 0.16799 -0.084168 0.01746 0.031888 0.56153 0.14412
2027 0.036394 -0.040288 -0.15797 -0.055025 -0.12862 0.21368 -0.10327 0.055569 0.11908 0.56732 0.22873
2028 0.068967 -0.041825 -0.18911 -0.072967 -0.15333 0.19685 -0.087228 0.05923 0.10412 0.58841 0.21271
2029 0.10851 -0.043971 -0.16514 -0.058805 -0.14476 0.17959 -0.10429 0.0012488 0.098589 0.57825 0.17494
2030 0.16007 -0.046575 -0.17397 -0.074082 -0.14515 0.12819 -0.11469 0.009754 0.087246 0.58903 0.27097
2031 0.21838 -0.033289 -0.15322 -0.054504 -0.13409 0.10275 -0.079318 0.042948 0.073982 0.60161 0.21354
2032 0.22243 -0.052178 -0.16882 -0.064174 -0.13156 0.11515 -0.13955 0.0097681 0.085037 0.57519 0.20436
2033 0.26219 -0.032806 -0.18306 -0.053901 -0.12035 0.12905 -0.11501 0.057083 0.10154 0.6382 0.38297
2034 0.19399 -0.047374 -0.16776 -0.070039 -0.15686 0.15196 -0.12323 0.016235 0.09189 0.59889 0.38184
2035 0.14841 -0.045606 -0.16204 -0.053926 -0.12625 0.21091 -0.067718 0.048112 0.12388 0.62227 0.49993
2036 0.11817 -0.035979 -0.17194 -0.06166 -0.12445 0.26026 -0.10912 0.040872 0.076246 0.53818 0.47401
2037 0.095242 -0.032043 -0.19307 -0.042899 -0.11175 0.27428 -0.11664 0.030466 0.024397 0.48851 0.4471
2038 0.05597 -0.039738 -0.17339 -0.04114 -0.14059 0.25704 -0.12538 -0.032229 0.032096 0.47193 0.41585
2039 0.078417 -0.020622 -0.15365 -0.0068145 -0.11347 0.2463 -0.11687 0.013088 0.055392 0.40561 0.48059
2040 0.071358 -0.046564 -0.1643 -0.0046149 -0.0074513 0.24575 -0.10093 0.01292 0.054846 0.44004 0.49422
2041 0.051871 -0.026419 -0.16618 -0.021291 0.019679 0.27611 -0.12283 0.025462 0.039347 0.38387 0.52363
2042 0.057039 -0.0287 -0.16473 -0.010879 0.050132 0.34361 -0.10393 0.00045996 0.063878 0.39248 0.51303
2043 0.058311 -0.037197 -0.14086 -0.0072396 0.076734 0.27675 -0.12339 0.0055407 0.043178 0.36439 0.45549
2044 0.036262 -0.06382 -0.20554 -0.044389 0.032183 0.19481 -0.14177 -0.034738 0.011798 0.26192 0.47248
2045 0.072876 -0.024064 -0.15858 -0.024298 0.042538 0.1889 -0.10926 0.0051646 0.038584 0.37257 0.53769
2046 0.06068 -0.052625 -0.17674 -0.056147 0.001629 0.15924 -0.14044 -0.01212 0.00096016 0.29122 0.52235
2047 0.068857 -0.07868 -0.19596 -0.069531 -0.049179 0.12785 -0.14848 -0.027175 -0.018093 0.2615 0.51052
2048 0.10433 -0.042602 -0.16775 -0.051546 -0.034328 0.18497 -0.10252 -0.0069089 -0.0034011 0.34 0.60126
2049 0.14561 -0.028453 -0.18966 -0.047183 -0.030266 0.20627 -0.10404 0.0085754 0.034779 0.28217 0.62215
2050 0.13669 -0.030886 -0.17697 -0.040883 0.015663 0.24137 -0.11148 0.021207 0.021175 0.28015 0.62248
2051 0.14541 -0.052925 -0.18765 -0.056983 0.033421 0.30132 -0.12634 -0.0082572 0.014962 0.27025 0.57599
2052 0.1206 -0.051806 -0.15868 -0.054291 0.11726 0.32317 -0.10154 0.014907 0.015738 0.28947 0.6197
2053 0.15902 -0.01969 -0.18475 -0.018813 0.14435 0.30233 -0.10719 0.019562 0.047763 0.27658 0.63691
2054 0.15427 -0.031712 -0.18528 0.015098 0.18359 0.21959 -0.13025 -0.011744 0.0037657 0.25391 0.66814
2055 0.13757 -0.05841 -0.18453 -0.0075407 0.17299 0.15284 -0.13185 -0.0073185 0.022891 0.22849 0.64773
2056 0.13079 -0.043544 -0.15523 -0.031283 0.13556 0.12854 -0.13073 0.0032671 0.0051627 0.24391 0.63181
2057 0.14479 -0.073464 -0.19881 -0.022088 0.14564 0.095846 -0.16309 -0.042364 -0.02254 0.14722 0.6266
2058 0.14482 -0.066182 -0.21245 -0.040661 0.10603 0.10392 -0.12191 -0.022134 -0.022111 0.2377 0.63564
2059 0.17614 -0.023796 -0.17762 -0.02816 0.073149 0.1179 -0.12537 -0.0072776 -0.0038324 0.23341 0.67936
2060 0.16142 -0.052458 -0.17298 -0.026112 0.064669 0.091656 -0.17511 -0.026954 -0.023661 0.20369 0.60033
2061 0.2272 -0.051973 -0.20185 -0.025698 0.057102 0.098878 -0.16285 -0.029087 -0.0065622 0.19012 0.62466
2062 0.246 -0.062267 -0.20495 -0.043216 0.031828 0.098963 -0.14545 -0.026641 -0.030489 0.17756 0.65771
2063 0.28382 -0.035603 -0.16235 -0.035094 0.037627 0.10257 -0.094489 0.00061948 -0.0014197 0.23072 0.69913
2064 0.23441 -0.050778 -0.17608 -0.030463 0.029617 0.10665 -0.14646 -0.047811 -0.042645 0.17199 0.63283
2065 0.18738 -0.06186 -0.17228 -0.003221 0.042121 0.094876 -0.16303 -0.056221 -0.024062 0.15819 0.62033
2066 0.19601 -0.0081306 -0.18455 0.028314 0.049265 0.087364 -0.14538 -0.0010423 -0.024067 0.15121 0.6971
2067 0.14943 -0.035273 -0.15304 0.053557 0.13664 0.10209 -0.096377 -0.01241 -0.025042 0.14866 0.6565
2068 0.14099 -0.05598 -0.2034 0.043121 0.20329 0.057201 -0.16829 -0.044676 -0.076946 0.15078 0.64026
2069 0.11317 -0.058941 -0.17348 0.04059 0.20962 0.063804 -0.17344 -0.032469 -0.059911 0.13592 0.65589
2070 0.12612 -0.039948 -0.19428 0.021179 0.22601 0.092491 -0.1606 -0.069872 -0.05984 0.11297 0.61622
2071 0.16566 -0.023918 0.016582 0.018755 0.2812 0.092884 -0.12658 -0.016376 -0.019894 0.16686 0.64652
2072 0.11496 -0.028004 0.023108 -0.020496 0.23998 0.071781 -0.15172 -0.031513 -0.033709 0.118 0.55042
2073 0.084468 -0.072681 0.046628 -0.041822 0.20468 0.026801 -0.15904 -0.084653 -0.080064 0.082117 0.56102
2074 0.11471 -0.037948 0.05961 0.0015681 0.19079 0.055813 -0.10526 -0.056538 -0.037887 0.10903 0.59101
2075 0.15361 -0.043303 0.014707 -0.021906 0.14945 0.094961 0.041484 -0.053786 -0.059036 0.13117 0.65283
2076 0.16346 -0.041257 -0.075158 -0.014435 0.12893 0.1092 0.082206 -0.0047597 -0.033032 0.095668 0.74317
2077 0.15169 -0.030376 -0.096054 0.015637 0.14169 0.14937 0.14519 -0.029449 -0.037882 0.072123 0.65518
2078 0.16653 -0.066367 -0.14439 0.0087035 0.18419 0.12031 -0.038038 -0.029756 -0.032654 0.083476 0.60301
2079 0.20072 -0.0292 -0.10764 0.060753 0.26658 0.17978 -0.070878 -0.020361 -0.037413 0.048645 0.5466
2080 0.29048 -0.018724 -0.11125 0.11275 0.29068 0.13738 -0.077655 -0.020752 -0.016145 0.11185 0.51403
2081 0.26015 -0.064286 -0.12419 0.11853 0.30947 0.087856 -0.14554 -0.098776 -0.074955 0.063693 0.4156
2082 0.25736 -0.079305 -0.052148 0.10051 0.24684 0.056412 -0.16609 -0.060397 -0.064669 0.079677 0.40785
2083 0.27528 -0.029354 0.05617 0.10792 0.26541 0.048882 -0.13635 -0.022158 -0.054359 0.072717 0.39419
2084 0.23581 -0.023733 0.094112 0.07887 0.30839 0.062068 -0.14792 -0.051861 -0.042563 0.095179 0.39853
2085 0.16439 -0.043524 0.10304 0.025326 0.26732 0.049634 -0.14209 -0.061511 -0.06025 0.042225 0.33994
2086 0.11506 -0.070519 0.08416 0.02889 0.22976 -0.01346 -0.16223 -0.063228 -0.098599 0.025065 0.31668
2087 0.10171 -0.034813 0.04177 -0.0031099 0.23919 0.02833 -0.17442 -0.077051 -0.086237 0.029507 0.28839
2088 0.13926 -0.012939 0.02973 0.035111 0.24902 0.085968 -0.14103 -0.038092 -0.038062 0.015579 0.34633
2089 0.11698 -0.02926 -0.050044 0.014318 0.2081 0.050791 -0.16693 -0.043031 -0.054459 0.041703 0.32438
2090 0.086984 -0.059423 -0.075356 -0.020027 0.21016 0.013671 -0.17664 -0.074295 -0.11955 -0.015109 0.28298
2091 0.097471 -0.054735 -0.093896 -0.0073267 0.29091 0.018532 -0.17885 -0.10518 -0.10416 -0.0095013 0.23069
2092 0.10523 -0.036532 -0.070869 -0.0048728 0.33144 0.037749 -0.076423 -0.053077 -0.085549 0.022032 0.30155
2093 0.10911 -0.040245 -0.0494 0.039551 0.34549 0.061111 -0.11804 -0.057405 -0.073067 0.012365 0.21245
2094 0.10536 -0.036554 0.039549 0.064295 0.35928 0.081697 -0.12589 -0.054359 -0.062604 0.010203 0.27847
2095 0.096798 0.003263 0.1198 0.12859 0.3538 0.14592 -0.085828 -0.0069783 -0.060803 0.083208 0.27972
2096 0.070266 -0.060555 0.11796 0.1385 0.31483 0.094411 -0.16431 -0.075044 -0.1091 -0.031057 0.20997
2097 0.092122 -0.056565 0.13671 0.14788 0.29233 0.12738 -0.17669 -0.060338 -0.079852 -0.038426 0.25756
2098 0.082102 -0.088894 0.17863 0.13248 0.32937 0.078026 -0.16424 -0.089993 -0.11174 -0.015968 0.19124
2099 0.085449 -0.030475 0.17955 0.12164 0.37492 0.055595 -0.17872 -0.070283 -0.088121 -0.00415 0.22318
2100 0.076463 -0.031102 0.1287 0.088086 0.37892 0.021973 -0.15583 -0.048658 -0.040289 -0.026114 0.22958
2101 0.067893 -0.049797 0.016022 0.039749 0.35298 -0.0060272 -0.172 -0.0692 -0.10939 -0.037368 0.14286
2102 0.10577 0.016509 0.021003 0.067981 0.39572 0.054185 -0.1129 -0.014131 -0.010362 0.034712 0.27919
2103 0.038162 -0.050695 -0.033201 0.0055095 0.36009 -0.014941 0.020936 -0.078584 -0.10049 -0.039294 0.14386
2104 0.067896 -0.047791 -0.032685 0.016397 0.40007 0.015174 0.11592 -0.078606 -0.070725 -0.052103 0.1776
2105 0.085563 -0.01555 -0.037744 0.035155 0.41851 0.022706 0.063554 -0.046931 -0.067021 -0.024321 0.16143
2106 0.08154 -0.051859 -0.027912 0.0064824 0.39491 -0.017293 0.023476 -0.071581 -0.11505 -0.0080066 0.1248
2107 0.056805 -0.035509 -0.015197 0.0109 0.39431 -0.011992 -0.076179 -0.08291 -0.064768 -0.056637 0.12614
2108 0.031803 -0.054187 0.16251 0.010704 0.40906 -0.0056309 -0.13523 -0.081828 -0.074712 -0.078209 0.17356
2109 0.064484 -0.056212 0.17953 0.048326 0.40844 0.00025862 -0.15493 -0.066917 -0.10928 -0.05307 0.11642
2110 0.069133 -0.038116 0.21983 0.13424 0.41463 0.0036088 -0.15559 -0.06883 -0.086805 -0.08487 0.10648
2111 0.063588 -0.02926 0.21463 0.1614 0.34738 -0.027239 -0.15559 -0.092242 -0.099812 -0.08501 0.1015
2112 0.052508 -0.022496 0.20725 0.17272 0.31405 -0.03613 -0.12617 -0.064513 -0.069765 -0.059054 0.16111
2113 0.04705 -0.015454 0.16382 0.13771 0.23416 -0.029724 -0.14317 -0.056539 -0.075035 -0.057187 0.099842
2114 0.056374 -0.033339 0.13587 0.13798 0.244 -0.057648 -0.14331 -0.070145 -0.087252 -0.10862 0.137
2115 0.064992 -0.027573 0.017373 0.10458 0.24031 -0.043637 -0.15128 -0.094332 -0.087259 -0.067239 0.097077
2116 0.039589 -0.019602 0.024292 0.073677 0.24976 -0.069417 -0.1179 -0.047457 -0.092085 -0.066513 0.13338
2117 0.042562 -0.028198 0.017857 0.061738 0.22571 -0.049362 -0.15039 -0.079625 -0.10711 -0.076548 0.058338
2118 0.036742 -0.028862 0.015008 0.039048 0.21452 -0.063273 -0.1729 -0.07506 -0.10848 -0.084212 0.057533
2119 0.017358 -0.032618 -0.008607 0.031952 0.23007 -0.049841 -0.16062 -0.052296 -0.097255 -0.082847 0.043881
2120 0.0091769 -0.019555 -0.003275 0.030796 0.20855 -0.063012 -0.16113 -0.097963 -0.090473 -0.082372 0.10291
2121 0.034809 0.004395 -0.010968 0.036713 0.20284 -0.058048 -0.17616 -0.081999 -0.082143 -0.058344 0.052714
2122 0.022049 0.0059754 -0.012448 0.020134 0.16242 -0.056152 -0.14366 -0.10039 -0.09776 -0.080764 0.081987
2123 0.015796 0.0042106 -0.02579 0.048279 0.17139 -0.087723 -0.14661 -0.059005 -0.10045 -0.083389 0.031249
2124 0.042961 0.017692 0.00025531 0.11184 0.1534 -0.071695 -0.16733 -0.061606 -0.093646 -0.081263 0.021198
2125 0.023698 0.0079217 0.090503 0.16902 0.16679 -0.074881 -0.17784 -0.095707 -0.10249 -0.08625 -0.0071818
2126 0.015765 -0.029619 0.19807 0.18083 0.15714 -0.077545 -0.17961 -0.088031 -0.14293 -0.10107 0.040074
2127 0.03325 -0.021031 0.21051 0.15391 0.1474 -0.098068 -0.18429 -0.07322 -0.087874 -0.071484 0.026276
2128 0.033535 -0.013374 0.26457 0.17778 0.19498 -0.064314 -0.11575 -0.036108 -0.073379 -0.063338 0.065374
2129 0.035426 -0.010374 0.22539 0.1101 0.14289 -0.078756 -0.14693 -0.043679 -0.08349 -0.091068 0.0037081
2130 0.014927 -0.011498 0.18288 0.08511 0.1453 -0.090435 -0.17394 -0.076543 -0.10138 -0.12382 -0.0077117
2131 0.037858 -0.0045771 0.11436 0.075784 0.12589 -0.062168 -0.11898 -0.059409 -0.064147 -0.10339 0.060979
2132 -0.014346 -0.015975 0.041197 0.044054 0.12684 -0.10327 -0.17856 -0.041076 -0.10543 -0.060741 0.011493
2133 -0.00058695 -0.0071038 -0.0043573 0.028285 0.097945 -0.10602 -0.083136 -0.099331 -0.10829 -0.12418 -0.050892
2134 -0.0018142 -0.013054 -0.0047326 0.036976 0.1268 -0.11878 0.053373 -0.077998 -0.10636 -0.14409 -0.05218
2135 0.0048263 0.0069054 0.0068737 0.019756 0.10956 -0.10705 0.10014 -0.082807 -0.10314 -0.095476 -0.051854
2136 0.00325 0.027762 0.015529 0.040073 0.10784 -0.073068 0.15882 -0.065007 -0.095766 -0.097487 0.013546
2137 -0.0041057 0.0083482 0.029403 0.050457 0.07834 -0.06204 0.11583 -0.089746 -0.10287 -0.11766 0.020514
2138 -0.020864 0.026804 0.015056 0.12099 0.10426 -0.096813 -0.075823 -0.068219 -0.12632 -0.13684 -0.040977
2139 0.015355 0.048461 0.024941 0.17884 0.084033 -0.10269 -0.070884 -0.072229 -0.089991 -0.11169 0.02877
2140 0.0036749 0.028296 0.008677 0.2207 0.097893 -0.079287 -0.10914 -0.062902 -0.092614 -0.11671 -0.040614
2141 0.026531 0.042069 -0.0051946 0.20412 0.077613 -0.11301 -0.1216 -0.058349 -0.096453 -0.10199 -0.033974
2142 -0.033183 0.033019 -0.013116 0.1739 0.06052 -0.12518 -0.15317 -0.074532 -0.10809 -0.15967 -0.051196
2143 -0.0018158 0.03537 -0.0065348 0.1082 0.089115 -0.13373 -0.11967 -0.0891 -0.10413 -0.13554 -0.072135
2144 0.010945 0.085847 -0.024433 0.099864 0.080834 -0.096575 -0.082742 -0.012263 -0.051696 -0.092824 0.031219
2145 0.004139 0.034539 -0.019606 0.077765 0.078868 -0.1235 -0.079557 -0.026682 -0.082497 -0.12424 -0.046718
2146 0.016333 0.029083 -0.016923 0.05664 0.062704 -0.10454 -0.10767 -0.069629 -0.10342 -0.11896 -0.037484
2147 -0.0068202 0.012442 -0.043726 0.048729 0.043371 -0.13515 -0.093379 -0.085745 -0.099696 -0.16167 -0.047845
2148 -0.014118 0.0069931 -0.065703 0.053435 0.055838 -0.10437 -0.11174 -0.084992 -0.11148 -0.13072 -0.050539
2149 -0.023819 0.014009 -0.038106 0.072862 0.091648 -0.085339 0.14144 -0.070417 -0.09269 -0.11588 -0.010715
2150 -0.010557 0.033925 -0.022524 0.074849 0.060699 -0.099648 0.2576 -0.039136 -0.075664 -0.14059 -0.024348
2151 -0.014988 0.034192 -0.042526 0.041546 0.018763 -0.11927 0.17432 -0.068856 -0.10802 -0.17269 -0.05594
2152 0.016628 0.052126 -0.048338 0.12461 0.088846 -0.08383 0.25891 -0.04387 -0.10084 -0.12559 -0.067929
2153 0.00078849 0.043022 -0.04734 0.21479 0.084399 -0.084175 0.21202 -0.084369 -0.10311 -0.12096 -0.070409
2154 -0.017053 0.018031 -0.053934 0.2056 0.025278 -0.11629 0.13544 -0.096398 -0.13066 -0.16282 -0.15989
2155 0.00029474 0.052758 -0.061647 0.24882 0.061566 -0.10606 0.055658 -0.073033 -0.10314 -0.11687 -0.087119
2156 -0.026097 0.015349 -0.071398 0.18826 0.051567 -0.14838 -0.042662 -0.10289 -0.13706 -0.16336 -0.14168
2157 -0.045216 0.0033231 -0.085397 0.12176 -0.0026937 -0.1486 -0.087522 -0.10671 -0.13829 -0.15069 -0.094768
2158 -0.040362 0.03292 -0.088133 0.096274 0.031026 -0.11502 -0.043602 -0.080048 -0.1092 -0.15859 -0.12196
2159 -0.033809 0.043437 -0.086826 0.075411 0.041949 -0.12065 -0.07426 -0.079218 -0.12837 -0.18035 -0.15758
2160 -0.017481 0.045013 -0.076427 0.063325 0.017692 -0.13523 -0.050819 -0.095743 -0.10729 -0.13151 -0.12301
2161 -0.030016 0.044961 -0.1169 0.051456 0.010255 -0.14653 -0.064653 -0.10789 -0.12367 -0.17248 -0.15666
2162 -0.010542 0.043159 -0.081435 0.049126 0.015209 -0.14075 -0.076561 -0.094665 -0.12055 -0.17008 -0.080807
2163 -0.035 0.043479 -0.10567 0.046329 -0.025792 -0.13003 -0.042291 -0.097406 -0.13496 -0.15248 -0.11865
2164 0.01095 0.065829 -0.079364 0.0792 0.04019 -0.11992 0.24104 -0.063429 -0.12217 -0.18122 -0.074058
2165 -0.016991 0.071346 -0.13546 0.062559 0.014157 -0.12189 0.28745 -0.074415 -0.095999 -0.146 -0.076839
2166 -0.023524 0.057106 -0.085324 0.076378 0.0045555 -0.13512 0.37498 -0.074037 -0.1061 -0.13916 -0.088532
2167 -0.030107 0.048837 -0.11974 0.094261 -0.0084304 -0.12434 0.34184 -0.06996 -0.12554 -0.17211 -0.15107
2168 -0.021007 0.064074 -0.10318 0.19808 -0.0087012 -0.12118 0.3777 -0.09845 -0.11159 -0.17792 -0.13747
2169 -0.062016 0.0094159 -0.1435 0.20467 -0.034893 -0.16421 0.29797 -0.1048 -0.16222 -0.22764 -0.15247
2170 -0.047806 0.035377 -0.14864 0.18689 -0.045597 -0.15559 0.22103 -0.090005 -0.16393 -0.18957 -0.12212
2171 0.00039831 0.058722 -0.086037 0.19644 -0.023539 -0.12545 0.20332 -0.057862 -0.1076 -0.16525 -0.101
2172 -0.019159 0.041527 -0.13348 0.15178 -0.028345 -0.11716 0.17707 -0.043573 -0.13545 -0.15082 -0.078788
2173 -0.032608 0.055097 -0.12273 0.099956 -0.028024 -0.13563 0.16437 -0.068938 -0.11054 -0.15573 -0.14155
2174 -0.042921 0.020497 -0.14254 0.065549 -0.034991 -0.1495 0.48573 -0.091768 -0.12247 -0.19015 -0.12568
2175 -0.031578 0.046494 -0.12403 0.060434 -0.0090058 -0.12328 0.53756 -0.064232 -0.10683 -0.10168 -0.14074
2176 -0.044697 0.061803 -0.12843 0.045562 -0.020762 -0.1259 0.58742 -0.058833 -0.11308 -0.1392 -0.11583
2177 -0.033293 0.069049 -0.12169 0.075334 -0.036135 -0.13154 0.52807 -0.084289 -0.11848 -0.13134 -0.16994
2178 -0.040925 0.074594 -0.14817 0.055295 -0.042916 -0.12209 0.50944 -0.066273 -0.11328 -0.16503 -0.15519
2179 -0.02437 0.10928 -0.10111 0.050795 -0.030918 -0.12725 0.43173 -0.069102 -0.098955 -0.15581 -0.088243
2180 -0.042242 0.041052 -0.17581 0.038955 -0.058932 -0.16437 0.37516 -0.057827 -0.11847 -0.16317 -0.12259
2181 -0.039027 0.068269 -0.1515 0.028455 -0.061996 -0.13415 0.50202 -0.092119 -0.14634 -0.19231 -0.13087
2182 -0.031774 0.066428 -0.16054 0.053057 -0.064784 -0.12661 0.58963 -0.070554 -0.12989 -0.19618 -0.14993
2183 -0.050246 0.050156 -0.1526 0.14244 -0.084656 -0.15366 0.616 -0.081068 -0.093314 -0.14072 -0.13183
2184 -0.03796 0.041635 -0.13586 0.22511 -0.06622 -0.1525 0.61723 -0.077383 -0.11801 -0.17559 -0.14677
2185 -0.029131 0.080362 -0.15313 0.19114 -0.053762 -0.14444 0.60902 -0.057314 -0.067102 -0.20443 -0.085605
2186 -0.064023 0.034397 -0.16888 0.14359 -0.070211 -0.14313 0.58659 -0.0989 -0.15776 -0.18174 -0.18657
2187 -0.063749 0.04741 -0.16783 0.10145 -0.068896 -0.16011 0.58365 -0.10168 -0.11948 -0.17378 -0.18273
2188 -0.051983 0.046474 -0.16711 0.065339 -0.05988 -0.15773 0.67227 -0.07679 -0.13503 -0.16624 -0.16061
2189 -0.041164 0.096782 -0.14882 0.074274 -0.068271 -0.1342 0.6809 -0.090202 -0.10695 -0.189 -0.14025
2190 -0.046716 0.065532 -0.16187 0.047205 -0.071914 -0.1619 0.62464 -0.060494 -0.11089 -0.21569 -0.12276
2191 -0.058661 0.084585 -0.13826 0.057289 -0.065356 -0.16256 0.67504 -0.07285 -0.09616 -0.14705 -0.15211
2192 -0.03759 0.087176 -0.16073 0.053028 -0.04256 -0.14971 0.66526 -0.063125 -0.087492 -0.18457 -0.15507
2193 -0.069881 0.045617 -0.14984 0.040427 -0.069248 -0.17648 0.65941 -0.097962 -0.15439 -0.15323 -0.19172
2194 -0.0096408 0.072864 -0.15396 0.025032 -0.10301 -0.15051 0.66457 -0.070689 -0.089071 -0.13905 -0.090932
2195 -0.061874 0.051163 -0.1627 0.029663 -0.077837 -0.16105 0.6523 -0.061771 -0.093548 -0.13341 -0.12351
2196 -0.05217 0.042913 -0.16216 0.070235 -0.077047 -0.16808 0.67387 -0.079415 -0.10788 -0.069282 -0.21125
2197 -0.05446 0.037394 -0.18461 0.11809 -0.08302 -0.14672 0.70965 -0.073158 -0.10722 0.0070035 -0.13411
2198 -0.022393 0.07673 -0.15095 0.20233 -0.068694 -0.15125 0.67031 -0.070865 -0.037571 0.073897 -0.098935
2199 -0.036206 0.04724 -0.17258 0.20567 -0.1026 -0.17538 0.70585 -0.041557 0.027044 0.073281 -0.14767
2200 -0.027122 0.058085 -0.15944 0.17574 -0.0907 -0.15485 0.66145 -0.07053 0.043356 0.051617 -0.16917
2201 -0.044942 0.056253 -0.17915 0.15684 -0.093726 -0.16086 0.75485 -0.088019 0.01604 0.010602 -0.18511
2202 -0.082823 0.051491 -0.16933 0.094185 -0.096596 -0.20161 0.71634 -0.10695 0.019476 -0.056255 -0.20045
2203 -0.045449 0.079735 -0.16178 0.061502 -0.090736 -0.15502 0.71286 -0.070991 0.054491 -0.075431 -0.18891
2204 -0.023983 0.099211 -0.14569 0.053263 -0.088988 -0.15692 0.67989 -0.047399 0.057171 -0.10587 -0.14874
2205 -0.033991 0.14172 -0.14905 0.048834 -0.10426 -0.14175 0.516 -0.023868 0.038392 -0.081601 -0.13298
2206 -0.04411 0.086463 -0.16106 0.048673 -0.10391 -0.15437 0.43729 -0.049769 -0.056291 -0.12368 -0.15917
2207 -0.049052 0.09571 -0.14079 0.044304 -0.11433 -0.15514 0.39182 -0.068291 -0.055398 -0.10566 -0.21163
2208 -0.078774 0.029323 -0.062807 0.031149 -0.12288 -0.17209 0.36452 -0.090034 -0.11481 -0.15055 -0.21021
2209 -0.041289 0.08434 0.029828 0.091588 -0.065254 -0.1359 0.40034 -0.058485 -0.03176 -0.095862 -0.12935
2210 -0.050593 0.087891 0.08289 0.073272 -0.075137 -0.14617 0.39269 -0.036273 -0.027489 -0.098427 -0.14266
2211 -0.055478 0.048597 0.10795 0.10736 -0.082588 -0.16037 0.3445 -0.067936 -0.08083 -0.087307 -0.18312
2212 -0.028638 0.075466 0.050652 0.16179 -0.087043 -0.14129 0.38748 -0.0077235 -0.046562 -0.10367 -0.12601
2213 -0.017705 0.095832 -0.0020015 0.20905 -0.055242 -0.12764 0.38863 -0.02045 -0.014135 -0.072115 -0.11886
2214 -0.035803 0.073958 -0.10043 0.19541 -0.089945 -0.16396 0.39316 -0.037459 -0.036888 -0.10151 -0.10962
2215 -0.044955 0.067617 -0.098052 0.14507 -0.10647 -0.14334 0.28216 -0.040764 -0.039036 -0.10064 -0.1632
2216 -0.072584 0.030066 -0.13794 0.079578 -0.12954 -0.17138 0.29367 -0.080565 0.013715 -0.13641 -0.21877
2217 -0.044438 0.056109 -0.10517 0.082674 -0.11014 -0.15885 0.23963 -0.090931 0.049997 -0.12436 -0.18367
2218 -0.057234 0.10556 -0.1068 0.064949 -0.065683 -0.1617 0.2869 -0.046655 0.1048 -0.07256 -0.18036
2219 -0.024952 0.12568 -0.13259 0.050364 -0.07587 -0.14756 0.24543 -0.026591 0.14737 0.047271 -0.13332
2220 -0.070713 0.090764 -0.13092 0.039346 -0.10649 -0.16572 0.19581 -0.060891 0.10238 0.088706 -0.19502
2221 -0.0080152 0.13955 0.051087 0.064469 -0.059003 -0.12258 0.27468 -0.048792 0.16499 0.18405 -0.11599
2222 -0.05782 0.076449 0.090605 0.049443 -0.088841 -0.187 0.20513 -0.064573 0.13819 0.13375 -0.14413
2223 -0.064585 0.079032 0.1594 0.032816 -0.11661 -0.16212 0.19532 -0.059042 0.11351 0.21228 -0.13806
2224 -0.064271 0.052059 0.14675 0.021031 -0.11411 -0.18133 0.18005 -0.088502 0.13652 0.13043 -0.22549
2225 -0.087202 0.0081785 0.10442 0.048349 -0.11725 -0.19488 0.1339 -0.1021 0.1392 0.20236 -0.19258
2226 -0.048463 0.064577 0.054353 0.10947 -0.10095 -0.15332 0.17696 -0.070674 0.1871 0.22196 -0.1771
2227 -0.041801 0.091092 -0.020336 0.16404 -0.10562 -0.14044 0.17417 -0.042721 0.18869 0.28174 -0.15765
2228 -0.065048 0.07389 -0.042554 0.17097 -0.10736 -0.18504 0.14192 -0.049349 0.19857 0.29931 -0.12866
2229 -0.059897 0.070629 -0.072893 0.17702 -0.099463 -0.15339 0.17018 -0.07474 0.22171 0.31002 -0.17241
2230 -0.053762 0.071962 -0.081547 0.12615 -0.10796 -0.17518 0.14927 -0.077691 0.23664 0.31775 -0.1959
2231 -0.02656 0.10098 -0.065285 0.088662 -0.11896 -0.12841 0.20673 -0.039979 0.2715 0.40147 -0.1659
2232 -0.022952 0.10299 -0.066102 0.059539 -0.099578 -0.13249 0.13562 -0.052377 0.30836 0.34218 -0.1476
2233 0.051806 0.11166 -0.048003 0.079861 -0.097221 -0.17564 0.15041 -0.039034 0.2932 0.34742 -0.1478
2234 0.083072 0.12248 -0.065567 0.063661 -0.091873 -0.15047 0.19231 -0.051977 0.31578 0.41583 -0.12369
2235 0.063889 0.089791 0.035621 0.031802 -0.1387 -0.1835 0.10149 -0.052391 0.25334 0.35915 -0.20131
2236 0.086275 0.10111 0.14877 0.020195 -0.1292 -0.16072 0.09942 -0.048256 0.32146 0.41971 -0.12128
2237 0.16549 0.12598 0.20007 0.063881 -0.082039 -0.17105 0.11076 -0.030773 0.34699 0.46819 -0.12759
2238 0.14438 0.11508 0.21906 0.030943 -0.11745 -0.15677 0.11344 -0.014194 0.33444 0.45914 -0.11051
2239 0.087893 0.060057 0.16818 0.046654 -0.13132 -0.15976 0.071313 -0.061704 0.28442 0.41558 -0.1416
2240 0.047598 0.05159 0.083285 0.0279 -0.12173 -0.18182 0.07065 -0.026848 0.32614 0.41203 -0.15745
2241 0.04041 0.076975 0.015076 0.034614 -0.11584 -0.15436 0.069222 -0.029064 0.36343 0.46883 -0.12799
2242 -0.0072197 0.023972 -0.037375 0.063528 -0.13313 -0.19417 0.064454 -0.10762 0.29216 0.4615 -0.18606
2243 0.024974 0.048111 -0.008245 0.11884 -0.13508 -0.16199 0.054273 -0.057239 0.33051 0.44407 -0.15073
2244 0.01738 0.050586 -0.015277 0.16825 -0.099708 -0.19538 0.020381 -0.09126 0.31288 0.39579 -0.19081
2245 0.033698 0.08655 -0.015967 0.17326 -0.10277 -0.16229 0.087539 -0.012229 0.40625 0.50089 -0.11002
2246 0.032551 0.077534 -0.0094413 0.16716 -0.090187 -0.16169 0.082204 -0.037437 0.37704 0.44339 -0.095189
2247 0.049697 0.078834 -0.025256 0.112 -0.12889 -0.17576 0.045285 0.0026729 0.39734 0.46796 -0.13736
2248 0.086639 0.060835 -0.045478 0.04805 -0.12188 -0.17126 0.070071 0.048746 0.38433 0.43846 -0.10885
2249 0.13151 0.05266 -0.059552 0.024541 -0.14607 -0.18154 0.019487 0.050617 0.37976 0.5048 -0.16201
2250 0.17313 0.072342 -0.039479 0.024741 -0.12697 -0.17972 0.028231 0.053999 0.36143 0.50603 -0.14722
2251 0.22348 0.088366 -0.036814 0.030985 -0.12337 -0.19433 0.011289 0.10843 0.34333 0.51685 0.010541
2252 0.2218 0.078138 0.18514 0.026027 -0.13571 -0.1684 0.023638 0.12792 0.41558 0.59705 0.13895
2253 0.21434 0.051642 0.22521 0.014293 -0.13851 -0.18066 0.008811 0.11105 0.37102 0.51199 0.1589
2254 0.24521 0.049055 0.2243 0.02613 -0.14247 -0.18913 0.012989 0.094395 0.38932 0.51237 0.15971
2255 0.18381 0.046292 0.20859 0.0042979 -0.14054 -0.18667 0.030276 0.044755 0.36708 0.52103 0.19249
2256 0.21965 0.065282 0.27624 0.033589 -0.12474 -0.172 -0.0092957 0.088615 0.383 0.5247 0.32739
2257 0.16929 0.0575 0.2205 0.030234 -0.11605 -0.1774 0.0075048 0.079246 0.39459 0.53908 0.35117
2258 0.17164 0.045968 0.13881 0.019269 -0.12937 -0.17185 0.022602 0.070313 0.38089 0.46833 0.28536
2259 0.12978 0.019505 0.029007 0.016148 -0.11315 -0.18707 0.02092 0.076342 0.35141 0.47953 0.41426
2260 0.22712 0.076169 0.047703 0.053026 -0.10619 -0.15602 0.012628 0.12093 0.42468 0.43375 0.44989
2261 0.19442 0.00063656 0.0021321 0.0014032 -0.11668 -0.20214 -0.088409 0.10442 0.2981 0.37736 0.32008
2262 0.27476 0.081922 0.045988 0.020957 -0.08693 -0.14754 -0.043205 0.21126 0.40051 0.42198 0.43994
2263 0.28718 0.022555 -0.016869 0.0083626 -0.12007 -0.16398 -0.040693 0.19392 0.33329 0.36965 0.42549
2264 0.32762 0.067254 0.023093 0.012431 -0.1026 -0.11421 -0.02397 0.24508 0.33109 0.35794 0.41398
2265 0.31945 0.083702 -0.0011448 0.023535 -0.097622 -0.0057462 -0.027588 0.24856 0.36753 0.38532 0.49872
2266 0.35423 0.086915 0.010099 0.0053277 -0.10429 0.021836 -0.055248 0.20915 0.35009 0.35277 0.45539
2267 0.355 0.075647 0.018112 0.013831 -0.10233 0.070613 -0.037248 0.19934 0.37313 0.43518 0.54043
2268 0.37066 0.063221 0.17963 0.0077146 -0.10811 0.070558 -0.0051796 0.23332 0.42233 0.59981 0.58615
2269 0.35518 0.051963 0.22558 -0.025658 -0.13664 0.071037 -0.019484 0.23028 0.35381 0.57859 0.55983
2270 0.35498 0.056277 0.28845 0.015822 -0.10851 0.11329 -0.057803 0.21856 0.35676 0.52762 0.62406
2271 0.40803 0.074671 0.28638 -0.029607 -0.11286 0.097947 -0.054876 0.23845 0.38827 0.58981 0.59292
2272 0.41096 0.053833 0.30554 0.0075378 -0.10753 0.052511 -0.042846 0.24859 0.35482 0.53925 0.62308
2273 0.36164 0.025402 0.325 -0.029531 -0.11936 -3.6624e-06 -0.10808 0.27949 0.31396 0.40095 0.52748
2274 0.4074 0.072454 0.33368 0.013501 -0.076195 0.019665 -0.027514 0.34121 0.33884 0.39525 0.62337
2275 0.39252 0.054185 0.32059 -0.014735 -0.11003 -0.019224 -0.07438 0.30105 0.31924 0.34329 0.62386
2276 0.41331 0.046766 0.34446 -0.0028328 -0.071407 -0.054165 -0.055517 0.31064 0.29113 0.28383 0.63594
2277 0.44901 0.079605 0.39482 0.010763 -0.096765 0.0057084 -0.064893 0.31185 0.2905 0.29149 0.65613
2278 0.4205 0.082233 0.42787 -0.0060818 -0.07478 -0.0065669 -0.078484 0.33671 0.29875 0.3283 0.70773
2279 0.40653 0.046106 0.37323 -0.043181 -0.11933 -0.0081936 -0.088591 0.3349 0.2673 0.31753 0.66646
2280 0.4717 0.094071 0.41514 -0.0080131 -0.092229 0.089274 -0.041675 0.35648 0.31886 0.28839 0.71182
2281 0.41244 0.030994 0.40435 -0.047947 -0.10563 0.15277 -0.10906 0.30148 0.23848 0.2861 0.66042
2282 0.45682 0.031576 0.43052 -0.012956 -0.10226 0.17699 -0.10136 0.33772 0.25527 0.29352 0.74056
2283 0.47924 0.065555 0.45165 -0.025191 -0.11413 0.25503 -0.071031 0.34878 0.27013 0.28298 0.73621
2284 0.45274 0.039551 0.43242 -0.031927 -0.11615 0.23227 -0.047895 0.34181 0.24488 0.23414 0.70121
2285 0.46293 0.053159 0.50762 -0.023156 -0.10697 0.21916 -0.097708 0.33625 0.2071 0.23567 0.58924
2286 0.50975 0.054458 0.54474 -0.0023057 -0.065368 0.28776 -0.035417 0.43052 0.26209 0.29601 0.73327
2287 0.46086 0.024508 0.49716 -0.039086 -0.13539 0.17945 -0.089342 0.33847 0.1932 0.23921 0.67336
2288 0.46355 0.039556 0.49084 -0.027595 -0.095701 0.24271 -0.09918 0.33583 0.19871 0.26027 0.7611
2289 0.4288 0.014156 0.48834 -0.040838 -0.12121 0.31912 -0.045004 0.37308 0.21121 0.28685 0.7077
2290 0.47665 0.045688 0.50808 -0.03804 -0.098598 0.32018 -0.11311 0.36337 0.1693 0.33925 0.72731
2291 0.49844 0.062236 0.55378 -0.02815 -0.092517 0.36446 -0.097774 0.39017 0.24238 0.40543 0.80222
2292 0.45916 0.046626 0.52866 -0.034757 -0.12085 0.37403 -0.049188 0.39757 0.22916 0.44357 0.76951
2293 0.47489 0.0087422 0.52007 -0.063324 -0.146 0.31392 -0.091737 0.34283 0.12769 0.41444 0.71417
2294 0.4883 0.023581 0.5493 -0.040513 -0.08634 0.36878 -0.077586 0.39031 0.17699 0.41897 0.74376
2295 0.47602 0.032753 0.51216 -0.046956 -0.10594 0.37345 -0.1202 0.33321 0.12236 0.42754 0.72831
2296 0.50839 0.034425 0.54675 -0.034123 -0.10149 0.41387 -0.10102 0.42287 0.17898 0.39324 0.79216
2297 0.46476 0.023073 0.55476 -0.044378 -0.11709 0.41493 -0.090929 0.37507 0.1274 0.30063 0.76513
2298 0.4677 0.044449 0.5694 -0.050459 -0.10509 0.40494 -0.081748 0.35413 0.1232 0.25665 0.68905
2299 0.49694 0.03256 0.54025 -0.028924 -0.11011 0.44654 -0.10629 0.34453 0.13316 0.22876 0.70328
2300 0.47106 0.016787 0.54918 -0.033873 -0.11263 0.40374 -0.1284 0.35838 0.1072 0.23375 0.69042
2301 0.50945 0.033585 0.57476 -0.053319 -0.11879 0.4271 -0.14707 0.349 0.13178 0.25517 0.76107
2302 0.47285 -0.0011592 0.52776 -0.047147 -0.13851 0.44182 -0.14816 0.34259 0.095302 0.20308 0.70856
2303 0.45555 0.0096349 0.55399 -0.060929 -0.13527 0.45438 -0.12014 0.34594 0.12399 0.17605 0.74845
2304 0.47046 0.0089403 0.56813 -0.031824 -0.12371 0.46193 -0.118 0.36652 0.13081 0.24925 0.68648
2305 0.43072 0.0106 0.55267 -0.045885 -0.10108 0.42838 -0.13573 0.31608 0.060656 0.12843 0.70301
2306 0.41708 -0.037147 0.49915 -0.10177 -0.16105 0.43942 -0.15399 0.35425 0.044267 0.18344 0.71314
2307 0.46491 -0.01048 0.49805 -0.066422 -0.13356 0.43481 -0.12631 0.30046 0.066612 0.15881 0.70336
2308 0.4682 -0.00015543 0.49152 -0.039299 -0.11407 0.47194 -0.16026 0.31296 0.0615 0.15988 0.74461
2309 0.49578 0.033162 0.54636 -0.046591 -0.12027 0.54996 -0.10424 0.31997 0.10139 0.1701 0.80706
2310 0.48314 0.013952 0.51083 -0.044256 -0.12916 0.49061 -0.15632 0.32511 0.095628 0.17759 0.74147
2311 0.44231 0.043114 0.47318 -0.06083 -0.12065 0.54677 -0.096868 0.34186 0.083613 0.19026 0.69105
2312 0.42455 0.015336 0.41926 -0.059897 -0.14163 0.52024 -0.12775 0.29211 0.096234 0.15592 0.65381
2313 0.37449 -0.015851 0.33285 -0.057561 -0.13557 0.51984 -0.1783 0.23176 0.06761 0.12154 0.58023
2314 0.4212 0.0327 0.38148 -0.058936 -0.12927 0.54849 -0.1397 0.24666 0.11107 0.14874 0.62078
2315 0.39168 0.018342 0.35663 -0.059458 -0.14146 0.50021 -0.17583 0.2343 0.061777 0.11869 0.56219
2316 0.43124 0.039453 0.34394 -0.051833 -0.13215 0.55206 -0.13514 0.2574 0.094444 0.11379 0.55904
2317 0.35062 -0.00023952 0.32365 -0.057574 -0.15662 0.50925 -0.16104 0.21683 0.054659 0.11848 0.46051
2318 0.34892 -0.0016731 0.34324 -0.072701 -0.15047 0.47028 -0.12855 0.23407 0.062212 0.15182 0.44659
2319 0.37615 0.015579 0.33881 -0.060188 -0.13615 0.5168 -0.13121 0.25381 0.070304 0.25271 0.50569
2320 0.39528 0.027997 0.34039 -0.034534 -0.1189 0.51875 -0.14779 0.28465 0.11512 0.17969 0.55134
2321 0.36005 -0.0025077 0.31123 -0.082454 -0.16563 0.49469 -0.16015 0.20661 0.026772 0.10196 0.43298
2322 0.33744 -0.013205 0.29159 -0.048575 -0.14662 0.52861 -0.1678 0.22705 0.024738 0.11817 0.38696
2323 0.33247 -0.012897 0.27042 -0.067735 -0.1319 0.52745 -0.18242 0.18249 0.016338 0.033058 0.40569
2324 0.32241 -0.022922 0.25201 -0.068567 -0.15358 0.51429 -0.17342 0.18211 0.0043201 0.033701 0.33036
2325 0.32159 0.0058526 0.2672 -0.066623 -0.12452 0.50407 -0.15043 0.23003 0.050328 0.050357 0.42649
2326 0.31068 -0.021196 0.26067 -0.070341 -0.14046 0.50302 -0.15423 0.20075 0.011995 -0.0047613 0.32985
2327 0.26456 -0.05046 0.19389 -0.094191 -0.15577 0.46105 -0.19982 0.15397 0.0035386 -0.0057901 0.35392
2328 0.29381 0.011521 0.22995 -0.066239 -0.1381 0.50746 -0.11173 0.22612 0.046298 0.01783 0.43248
2329 0.25962 0.0089915 0.2572 -0.045814 -0.11602 0.50837 -0.16904 0.19201 0.046832 0.037048 0.38282
2330 0.22938 -0.0024339 0.20962 -0.069376 -0.14114 0.47428 -0.18268 0.18993 0.0066962 0.0076126 0.30092
2331 0.23071 -0.017147 0.20428 -0.071336 -0.15184 0.44487 -0.18435 0.12834 -0.021278 -0.055619 0.28239
2332 0.211 -0.036147 0.1869 -0.088547 -0.15751 0.38819 -0.1781 0.16217 -0.013095 -0.030097 0.29255
2333 0.23378 -0.024894 0.17062 -0.061609 -0.12629 0.37136 -0.19635 0.13078 -0.011418 -0.0093608 0.30108
2334 0.2476 -0.010614 0.20942 -0.074816 -0.11975 0.3767 -0.20831 0.16114 -0.0070887 0.00069014 0.2885
2335 0.25369 0.023276 0.18591 -0.057919 -0.13617 0.3768 -0.1646 0.17285 0.04532 0.024632 0.31878
2336 0.21614 -0.020253 0.19446 -0.063286 -0.12703 0.34308 -0.19807 0.12561 -0.038719 -0.026121 0.26711
2337 0.19675 -0.040077 0.18311 -0.085493 -0.13259 0.34172 -0.19309 0.15981 -0.001645 0.0051369 0.31041
2338 0.2017 -0.027146 0.17534 -0.070562 -0.13279 0.31695 -0.17082 0.12861 -0.01515 -0.051162 0.28122
2339 0.19511 -0.025859 0.17374 -0.05683 -0.1224 0.31414 -0.044502 0.11268 -0.037358 -0.072403 0.18252
2340 0.21271 0.0070575 0.15339 -0.075704 -0.12802 0.3317 0.076471 0.15209 0.018764 -0.040458 0.25724
2341 0.17735 -0.044115 0.1503 -0.065193 -0.12909 0.28546 0.083098 0.1296 -0.032054 -0.074695 0.18548
2342 0.21683 0.003775 0.12462 -0.048716 -0.12162 0.28668 0.11834 0.11537 -0.0041059 -0.029452 0.27159
2343 0.18586 -0.018824 0.12973 -0.063218 -0.12787 0.25919 0.029934 0.096223 -0.021081 -0.044806 0.18559
2344 0.197 -0.0098698 0.12353 -0.051313 -0.092016 0.28173 -0.057506 0.13646 0.0095794 -0.065865 0.22352
2345 0.16897 -0.0060871 0.13101 -0.058764 -0.13528 0.25017 -0.067145 0.11934 -0.015613 -0.063026 0.28012
2346 0.12793 -0.051552 0.11034 -0.088745 -0.12777 0.2027 -0.13563 0.094376 -0.042567 -0.08489 0.1734
2347 0.14657 -0.021645 0.060068 -0.073964 -0.12285 0.19663 -0.12353 0.10094 -0.048018 -0.073894 0.17112
2348 0.16363 -0.030333 0.088354 -0.069199 -0.11983 0.17108 -0.15204 0.11754 -0.025998 -0.059472 0.14703
2349 0.13833 -0.046332 0.077444 -0.096818 -0.13903 0.16787 -0.14285 0.090682 -0.037999 -0.061876 0.17408
2350 0.13135 -0.045814 0.070395 -0.07535 -0.12807 0.19372 -0.11955 0.097012 -0.068502 -0.053545 0.13204
2351 0.15483 -0.014979 0.082008 -0.048149 -0.11793 0.2024 -0.14649 0.092903 -0.0088983 -0.04459 0.15477
2352 0.11781 -0.045484 0.060898 -0.086921 -0.11887 0.1494 -0.14662 0.022798 -0.037092 -0.071073 0.10691
2353 0.12815 -0.041871 0.051183 -0.080136 -0.10825 0.16175 -0.12711 0.090232 -0.033197 0.00069242 0.1007
2354 0.13582 -0.0092076 0.066621 -0.066209 -0.12466 0.19527 0.065603 0.056702 -0.029193 0.11712 0.12811
2355 0.12122 -0.011873 0.056148 -0.066028 -0.1277 0.17039 0.15998 0.052696 -0.049891 0.12088 0.13688
2356 0.13176 -0.020725 0.051691 -0.06764 -0.099974 0.18052 0.22005 0.091533 -0.015467 0.040769 0.16115
2357 0.094071 -0.059785 0.024407 -0.089945 -0.13204 0.15238 0.24508 0.033056 -0.081807 -0.00054598 0.074242
2358 0.11239 -0.04545 0.0349 -0.080078 -0.11049 0.14593 0.17657 0.038378 -0.046464 -0.0099237 0.12766
2359 0.095698 -0.048118 0.054133 -0.064407 -0.10897 0.11747 0.0068613 0.048594 -0.088591 -0.074579 0.10339
2360 0.092772 -0.033084 0.028508 -0.08435 -0.11442 0.13139 -0.077678 0.01801 -0.062303 -0.092943 0.094875
2361 0.078418 -0.069897 0.011414 -0.070161 -0.101 0.11176 -0.072464 0.036841 -0.055404 -0.087895 0.061794
2362 0.12098 -0.0069571 0.026907 -0.068842 -0.08181 0.1307 -0.053274 0.091223 0.0010599 0.0057692 0.13644
2363 0.13258 0.003309 0.045382 -0.066963 -0.10605 0.15274 -0.0040759 0.10141 -0.014918 -0.028648 0.095167
2364 0.09574 -0.043649 -0.0061705 -0.086701 -0.12046 0.096461 -0.062499 0.059646 -0.068009 -0.084724 0.059618
2365 0.057611 -0.053384 -0.032009 -0.096028 -0.13718 0.080225 -0.10673 -2.8248e-06 -0.078817 -0.12255 0.033876
2366 0.071349 -0.049249 -0.029853 -0.092483 -0.11029 0.074646 -0.06515 0.040184 -0.044536 -0.14932 0.066985
2367 0.065066 -0.051129 -0.011885 -0.10029 -0.11272 0.073241 -0.12758 -0.025017 -0.10606 -0.10498 -0.0029697
2368 0.05722 -0.032872 -0.0055613 -0.073696 -0.12555 0.082738 -0.083909 0.0071098 -0.05659 -0.10676 0.049395
2369 0.078256 -0.044201 -0.018979 -0.081736 -0.091319 0.085939 -0.06522 0.016475 -0.042332 -0.097118 0.010103
2370 0.063043 -0.018629 -0.014983 -0.079902 -0.10808 0.076222 -0.044902 0.03527 -0.043115 -0.09266 0.051209
2371 0.028153 -0.056719 -0.035402 -0.090752 -0.095521 0.036588 -0.065751 -0.016548 -0.091889 -0.13985 -0.027203
2372 0.063772 -0.05138 0.0074056 -0.07169 -0.077899 0.092035 -0.092108 -0.0058418 -0.068683 -0.14025 -0.024023
2373 0.063271 -0.038897 0.033827 -0.073364 -0.03971 0.061272 -0.074297 0.040649 -0.058426 -0.12728 0.058308
2374 0.076352 -0.029616 0.050164 -0.076115 0.028045 0.072926 -0.10284 0.008198 -0.060518 -0.15179 0.0056135
2375 0.02227 -0.074868 0.027452 -0.075589 0.058272 0.037167 -0.10235 -0.010786 -0.094343 -0.14872 -0.011266
2376 0.052773 -0.051144 0.046306 -0.078552 0.074718 0.044094 -0.10953 -0.011513 -0.086097 -0.15463 -0.031668
2377 0.0716 -0.019807 -0.0048531 -0.018014 0.12511 0.067136 -0.10167 0.0033466 -0.064703 -0.12214 -0.0078845
2378 0.020274 -0.054965 -0.027815 0.0092635 0.14163 0.031327 -0.13476 -0.0091921 -0.093249 -0.1532 -0.072675
2379 0.038378 -0.037182 -0.028806 0.055878 0.11993 0.060803 -0.09451 0.032652 -0.054151 -0.11198 0.044654
2380 0.037352 -0.047563 -0.069455 0.054719 0.14638 0.038145 -0.12732 0.045208 -0.08206 -0.13275 -0.016072
2381 0.072313 -0.0022073 -0.017559 0.067755 0.15802 0.05739 -0.10949 0.018144 -0.01929 -0.10451 0.051324
2382 0.033514 -0.058447 -0.07138 0.0106 0.15606 0.025758 -0.14562 0.021105 -0.096178 -0.15007 -0.053746
2383 0.013722 -0.053568 -0.06613 -0.011491 0.16044 0.022486 -0.16848 -0.022916 -0.11789 -0.12973 -0.02592
2384 0.016904 -0.054885 -0.073727 -0.068517 0.18527 0.012889 -0.10878 0.0076507 -0.079256 -0.13643 -0.0062855
2385 0.0083828 -0.069103 -0.072625 -0.061663 0.16265 -0.0042585 -0.18735 -0.01835 -0.13322 -0.19853 -0.06077
2386 0.04012 -0.052852 -0.058544 -0.047314 0.20335 -0.0085179 -0.14178 -0.0056134 -0.1053 -0.15881 -0.064507
2387 0.01284 -0.037695 -0.051119 -0.060552 0.22796 -0.018327 -0.11928 0.023189 -0.1173 -0.16061 -0.057094
2388 0.006735 -0.056639 -0.059633 -0.0498 0.2431 0.0030553 -0.14638 -0.0079968 -0.092135 -0.15334 -0.03476
2389 0.0013144 -0.054484 -0.070202 -0.061238 0.17963 0.010639 -0.12491 -0.022669 -0.098005 -0.17157 -0.056053
2390 0.015957 -0.033866 -0.072324 -0.043662 0.17425 0.014716 -0.16436 -0.0090385 -0.10038 -0.1713 -0.0067354
2391 0.0093442 -0.059835 -0.095664 -0.053208 0.111 0.001291 -0.12615 -0.030113 -0.11297 -0.15441 -0.097245
2392 -0.002081 -0.041272 -0.094537 -0.068404 0.10008 0.0023037 0.038573 -0.013965 -0.11218 -0.14318 -0.071883
2393 -0.0017369 -0.071196 -0.088119 -0.025548 0.10074 -0.018771 0.13207 -0.010376 -0.12123 -0.1393 -0.077189
2394 -0.0043611 -0.059544 -0.082457 -0.0070229 0.10906 -0.020872 0.18821 -0.04004 -0.1188 -0.15452 -0.077651
2395 -0.045224 -0.090369 -0.1204 0.043431 0.1071 -0.060132 0.10157 -0.094296 -0.15241 -0.16935 -0.13951
2396 -0.045042 -0.096129 -0.1196 0.03119 0.1487 -0.053557 0.064801 -0.035171 -0.13898 -0.18713 -0.1035
2397 -0.05359 -0.10937 -0.11559 0.058223 0.20824 -0.062294 -0.012406 -0.066892 -0.15146 -0.18116 -0.092384
2398 -0.030638 -0.098453 -0.10326 0.069078 0.23966 -0.079947 -0.099153 -0.064705 -0.16092 -0.18761 -0.14798
2399 -0.0005067 -0.050855 -0.12409 0.067579 0.23852 -0.038421 -0.04689 -0.061981 -0.12079 -0.10865 -0.099436
2400 -0.010887 -0.065845 -0.11453 0.016611 0.22247 -0.049126 -0.10235 -0.070312 -0.13709 -0.17836 -0.13052
2401 -0.031633 -0.070075 -0.10566 -0.010711 0.21183 -0.054295 -0.13248 -0.055422 -0.11088 -0.1892 -0.14746
2402 0.00020311 -0.056669 -0.11294 -0.034605 0.20066 -0.089748 -0.090497 -0.045578 -0.10326 -0.16745 -0.12201
2403 -0.03453 -0.10001 -0.12564 -0.049898 0.199 -0.085235 -0.15359 -0.10083 -0.15525 -0.20004 -0.13175
2404 -0.044643 -0.077067 -0.11667 -0.019346 0.24103 -0.074146 -0.16507 -0.059163 -0.10553 -0.16025 -0.13601
2405 -0.028403 -0.064893 -0.11811 -0.010481 0.27791 -0.051718 -0.12268 -0.038357 -0.13403 -0.15838 -0.13387
2406 -0.033464 -0.081021 -0.11536 -0.035619 0.23513 -0.063014 -0.098077 -0.072071 -0.11291 -0.17759 -0.1488
2407 -0.00030298 -0.023073 -0.10844 -0.00082675 0.2455 -0.015323 -0.046599 -0.016442 -0.066495 -0.1249 -0.059095
2408 -0.033258 -0.07619 -0.13795 -0.0092696 0.24224 -0.072029 -0.16345 -0.090104 -0.14051 -0.15556 -0.16115
2409 -0.036644 -0.073248 -0.14364 0.026169 0.19987 -0.083838 -0.14005 -0.044994 -0.11002 -0.16506 -0.10685
2410 -0.029801 -0.072645 -0.11791 0.10039 0.23215 -0.062014 -0.15348 -0.055621 -0.10221 -0.1652 -0.13025
2411 -0.042737 -0.06233 -0.11778 0.11126 0.21828 -0.067582 -0.12285 -0.068093 -0.11722 -0.18652 -0.14485
2412 -0.059356 -0.081 -0.13268 0.13287 0.23848 -0.064786 -0.12965 -0.047907 -0.14005 -0.1693 -0.16829
2413 -0.036049 -0.07613 -0.1418 0.11534 0.24656 -0.1053 -0.16693 -0.070379 -0.15173 -0.18455 -0.17273
2414 -0.030555 -0.085186 -0.12823 0.096978 0.22641 -0.097459 -0.1609 -0.084078 -0.14662 -0.20458 -0.1494
2415 -0.035236 -0.057612 -0.14214 0.06704 0.22001 -0.10494 -0.07549 -0.062915 -0.14024 -0.15965 -0.14557
2416 -0.029649 -0.055844 -0.14155 0.045171 0.26274 -0.078952 0.14515 -0.072969 -0.13012 -0.17324 -0.19735
2417 -0.035307 -0.075401 -0.17482 0.024601 0.22731 -0.11435 0.15955 -0.063483 -0.14653 -0.20661 -0.18322
2418 -0.052923 -0.080096 -0.14121 0.025933 0.25384 -0.094657 0.20584 -0.049299 -0.1484 -0.18052 -0.21943
2419 -0.046662 -0.060325 -0.11335 0.045257 0.26145 -0.09038 0.28424 -0.074564 -0.11928 -0.16706 -0.13162
2420 -0.020075 -0.052395 -0.11358 0.059753 0.26987 -0.073742 0.19288 -0.050099 -0.10657 -0.18963 -0.13575
2421 -0.0061962 -0.03447 -0.10927 0.090651 0.28678 -0.07715 0.12809 -0.050709 -0.084942 -0.18529 -0.13706
2422 -0.050822 -0.071383 -0.13001 0.10306 0.24326 -0.087493 -0.00099232 -0.076475 -0.14072 -0.2063 -0.15073
2423 -0.05034 -0.054371 -0.15702 0.14251 0.26241 -0.094608 0.034096 -0.039956 -0.097841 -0.17941 -0.1558
2424 -0.044881 -0.055787 -0.11239 0.18221 0.2873 -0.11325 -0.054051 -0.063827 -0.13209 -0.16111 -0.16276
2425 -0.059805 -0.04577 -0.15371 0.17093 0.2796 -0.099383 -0.10492 -0.050377 -0.12706 -0.18921 -0.1412
2426 -0.053924 -0.029312 -0.14904 0.15911 0.28587 -0.11096 -0.067752 -0.072705 -0.11651 -0.17798 -0.1598
2427 -0.029963 -0.052603 -0.12655 0.14416 0.29142 -0.11982 -0.066917 -0.059679 -0.11969 -0.18537 -0.18064
2428 -0.032301 0.007672 -0.15573 0.13756 0.24538 -0.097093 -0.044748 0.0073535 -0.084703 -0.15121 -0.14556
2429 -0.069734 -0.021213 -0.15582 0.10265 0.25752 -0.11162 -0.049657 -0.016331 -0.13047 -0.16088 -0.15132
2430 -0.058505 -0.024042 -0.17153 0.08214 0.22702 -0.12845 -0.093781 -0.092635 -0.1371 -0.20196 -0.20975
2431 -0.045149 -0.016658 -0.15638 0.079791 0.27615 -0.11333 -0.075528 -0.05438 -0.13978 -0.1995 -0.20995
2432 -0.030259 -0.004145 -0.15962 0.042289 0.23569 -0.10648 -0.041699 -0.046842 -0.083736 -0.17678 -0.11403
2433 -0.028154 -0.0088342 -0.13873 0.060639 0.23418 -0.10082 -0.037945 -0.028466 -0.079858 -0.15861 -0.13941
2434 -0.062423 -0.045473 -0.16268 0.071925 0.18767 -0.085056 -0.050893 -0.062234 -0.13496 -0.16129 -0.19012
2435 -0.057191 -0.052004 -0.19555 0.053786 0.11285 -0.13451 -0.080254 -0.052319 -0.10518 -0.17903 -0.16025
2436 -0.062645 -0.055309 -0.16581 0.10466 0.14236 -0.11923 -0.1256 -0.1043 -0.15203 -0.21918 -0.21434
2437 -0.059315 -0.053759 -0.17183 0.1879 0.14154 -0.13636 -0.12313 -0.060873 -0.1378 -0.19471 -0.23286
2438 -0.038221 0.016974 -0.15522 0.21836 0.14324 -0.12247 -0.050407 -0.046208 -0.11892 -0.16259 -0.15367
2439 -0.034131 0.0089121 -0.17143 0.20322 0.12278 -0.10811 -0.085456 -0.063675 -0.10377 -0.17684 -0.18987
2440 -0.059299 0.020498 -0.16773 0.2235 0.16151 -0.11593 -0.093001 -0.067178 -0.088197 -0.19051 -0.17276
2441 -0.035351 0.073951 -0.14689 0.21054 0.15687 -0.092465 -0.087606 0.013414 -0.082136 -0.15944 -0.13993
2442 -0.050595 0.0095119 -0.17645 0.1256 0.10314 -0.13234 -0.14393 -0.093795 -0.14406 -0.19506 -0.19586
2443 -0.066726 0.0056463 -0.16542 0.13614 0.10927 -0.1312 -0.10643 -0.090274 -0.13697 -0.17923 -0.18572
2444 -0.05264 0.014104 -0.16583 0.13916 0.11392 -0.11066 -0.14273 -0.10387 -0.1117 -0.23573 -0.1874
2445 -0.060904 0.014397 -0.18477 0.10886 0.10281 -0.13142 -0.11543 -0.07184 -0.13128 -0.18433 -0.18498
2446 -0.016665 0.044421 -0.16832 0.11319 0.10109 -0.11562 -0.1207 -0.097623 -0.14358 -0.17604 -0.2323
2447 -0.046573 0.058226 -0.20595 0.13187 0.091562 -0.11223 -0.12497 -0.073213 -0.10989 -0.19651 -0.21922
2448 -0.04213 0.052073 -0.16244 0.1282 0.078978 -0.12561 -0.11664 -0.080764 -0.11785 -0.18782 -0.21963
2449 -0.033261 0.078719 -0.17116 0.16027 0.064189 -0.13371 -0.10792 -0.048693 -0.095223 -0.1828 -0.17959
2450 -0.062075 0.076561 -0.20896 0.22351 0.084685 -0.099583 -0.10625 -0.065894 -0.10062 -0.17529 -0.20554
2451 -0.077245 0.052133 -0.20356 0.28348 0.087538 -0.15446 -0.14477 -0.095761 -0.12791 -0.21287 -0.23287
2452 -0.074633 0.065002 -0.21385 0.26823 0.067697 -0.1619 -0.132 -0.10629 -0.11955 -0.23398 -0.1992
2453 -0.05306 0.07183 -0.18227 0.25408 0.049223 -0.13825 -0.13988 -0.071287 -0.13016 -0.18335 -0.24928
2454 -0.059592 0.099347 -0.17878 0.23815 0.055097 -0.13185 -0.058726 -0.062758 -0.090499 -0.16309 -0.18184
2455 -0.076985 0.068505 -0.20517 0.18714 0.04475 -0.14455 -0.048303 -0.058684 -0.09703 -0.19536 -0.19849
2456 -0.056338 0.097062 -0.18304 0.14255 0.055444 -0.14845 0.083769 -0.10309 -0.093802 -0.16964 -0.22251
2457 -0.053102 0.09959 -0.1985 0.11655 0.044384 -0.15051 0.27281 -0.087611 -0.12898 -0.18616 -0.2159
2458 -0.11306 0.054813 -0.21432 0.084105 0.013184 -0.16299 0.23329 -0.12402 -0.15473 -0.18027 -0.24228
2459 -0.036078 0.094276 -0.19869 0.13331 0.027058 -0.14229 0.3005 -0.083826 -0.10709 -0.20053 -0.23181
2460 -0.031322 0.078376 -0.20351 0.10373 0.034379 -0.15047 0.2627 -0.063301 -0.11866 -0.18763 -0.22632
2461 -0.056042 0.083981 -0.18787 0.096691 0.032778 -0.17843 0.33899 -0.067724 -0.081086 -0.17111 -0.22068
2462 -0.056997 0.084892 -0.21166 0.14329 -0.00028543 -0.15891 0.28962 -0.096669 -0.047846 -0.1402 -0.23899
2463 -0.058439 0.1095 -0.21248 0.24355 0.01412 -0.16607 0.14725 -0.082296 -0.01013 -0.18791 -0.22207
2464 -0.082673 0.063638 -0.24841 0.2485 0.00087963 -0.18728 0.049231 -0.11139 -0.056167 -0.19448 -0.26977
2465 -0.054908 0.10291 -0.20836 0.25577 -0.0055773 -0.15897 0.034642 -0.091067 -0.048281 -0.14903 -0.27027
2466 -0.035617 0.1297 -0.15455 0.26488 0.0042052 -0.17156 0.035697 -0.061969 0.019202 -0.15315 -0.16899
2467 -0.062395 0.11731 -0.031128 0.20365 -0.0029269 -0.17286 0.0067954 -0.069961 -0.013492 -0.15957 -0.19128
2468 -0.074888 0.11277 -0.0024791 0.15833 -0.017074 -0.15728 0.037148 -0.068346 -0.0061489 -0.15176 -0.21923
2469 -0.07651 0.093828 0.068131 0.14079 -0.032197 -0.1885 -0.041008 -0.10831 -0.051921 -0.18909 -0.2559
2470 -0.052829 0.12304 0.06305 0.11198 -0.035574 -0.15426 0.23208 -0.058106 -0.04216 -0.16982 -0.20122
2471 -0.057862 0.10298 0.064618 0.095713 -0.018317 -0.18516 0.34479 -0.088184 -0.030387 -0.18605 -0.21851
2472 -0.09876 0.074013 0.046922 0.10379 -0.02542 -0.18459 0.36202 -0.05949 -0.071133 -0.15934 -0.23641
2473 -0.060694 0.14823 0.038435 0.12127 -0.0093645 -0.13504 0.42076 -0.074974 -0.020511 -0.15535 -0.20007
2474 -0.062449 0.11288 0.049075 0.11213 -0.039877 -0.16764 0.42448 -0.056421 -0.028707 -0.15861 -0.26456
2475 -0.047486 0.12372 0.023447 0.11595 -0.028172 -0.1593 0.47227 -0.060482 0.012571 -0.14872 -0.24424
2476 -0.085333 0.10569 -0.030499 0.19809 -0.032576 -0.17245 0.41574 -0.10117 0.01717 -0.14854 -0.21901
2477 -0.084679 0.12721 -0.12513 0.25142 -0.035979 -0.18006 0.41366 -0.090303 0.020149 -0.18503 -0.25552
2478 -0.08583 0.11134 -0.11789 0.26297 -0.029935 -0.16982 0.43808 -0.090951 0.060184 -0.15669 -0.23599
2479 -0.060752 0.11511 -0.14544 0.22074 -0.079685 -0.17677 0.4478 -0.062854 0.031434 -0.16595 -0.21714
2480 -0.073436 0.10568 -0.15264 0.20952 -0.0673 -0.2034 0.54421 -0.090549 0.061282 -0.18174 -0.24664
2481 -0.060027 0.12851 -0.1108 0.15451 -0.051693 -0.17654 0.45519 -0.076974 0.070204 -0.15794 -0.19826
2482 -0.12323 0.07079 -0.14065 0.091289 -0.049014 -0.20553 0.47127 -0.092085 0.043627 -0.2103 -0.26419
2483 -0.080473 0.12879 -0.12338 0.095998 -0.048802 -0.15612 0.58819 -0.06434 0.080687 -0.13164 -0.23205
2484 -0.089552 0.10411 -0.15647 0.10084 -0.052745 -0.19998 0.52047 -0.070226 0.044764 -0.15616 -0.24889
2485 -0.10403 0.08641 -0.16331 0.076413 -0.092536 -0.20462 0.52345 -0.13268 0.10398 -0.13889 -0.21484
2486 -0.062884 0.11293 -0.12046 0.10156 -0.027745 -0.15423 0.55842 -0.08007 0.13391 -0.17034 -0.24222
2487 -0.043232 0.13181 -0.11116 0.12046 -0.044541 -0.1316 0.5949 -0.071553 0.16257 -0.10531 -0.20225
2488 -0.11562 0.089594 -0.19334 0.079162 -0.069188 -0.19094 0.57431 -0.10438 0.085682 -0.17115 -0.25931
2489 -0.073055 0.11262 -0.14835 0.10765 -0.056538 -0.19396 0.57693 -0.040908 0.11762 -0.18131 -0.23347
2490 -0.099007 0.093333 -0.16237 0.1817 -0.095576 -0.20692 0.49927 -0.13317 0.08357 -0.19023 -0.25881
2491 -0.046768 0.13408 -0.17687 0.2302 -0.081545 -0.16461 0.62204 -0.08908 0.15127 -0.13334 -0.21486
2492 -0.034772 0.11402 -0.17394 0.2291 -0.08626 -0.18392 0.57949 -0.072633 0.17066 -0.14119 -0.23238
2493 -0.06523 0.10854 -0.14465 0.24448 -0.068758 -0.19198 0.51598 -0.085781 0.12355 -0.15333 -0.27459
2494 -0.063909 0.13658 -0.14953 0.18152 -0.058845 -0.17188 0.62375 -0.067316 0.20176 -0.13474 -0.23989
2495 -0.078082 0.10785 -0.21581 0.10971 -0.082405 -0.22295 0.63236 -0.10837 0.13313 -0.17657 -0.27835
2496 -0.077399 0.087271 -0.16585 0.10657 -0.073493 -0.21007 0.57999 -0.071856 0.16432 -0.15478 -0.24288
2497 -0.058716 0.133 -0.12857 0.086436 -0.098677 -0.16498 0.58504 -0.094406 0.18075 -0.13154 -0.2195
2498 -0.065115 0.13433 -0.15053 0.093056 -0.095541 -0.16997 0.63663 -0.078532 0.17671 -0.16557 -0.18599
2499 -0.090593 0.079675 -0.17261 0.064764 -0.11921 -0.19424 0.55563 -0.10104 0.17887 -0.13443 -0.27296
2500 -0.085498 0.082093 -0.21199 0.053018 -0.13899 -0.21892 0.59977 -0.060571 0.20345 -0.14743 -0.23587
2501 -0.050466 0.10555 -0.15959 0.10476 -0.063072 -0.16518 0.65861 -0.029276 0.22823 -0.078671 -0.21579
2502 -0.065661 0.079651 -0.18163 0.060785 -0.095331 -0.2198 0.51317 -0.10558 0.20343 -0.074669 -0.23718
2503 -0.07757 0.063318 -0.20464 0.083792 -0.12212 -0.20607 0.41028 -0.092629 0.21874 -0.038546 -0.20331
2504 -0.05803 0.10338 -0.18292 0.13408 -0.087135 -0.20775 0.38877 -0.079358 0.29152 0.091181 -0.23012
2505 -0.086526 0.092046 -0.20601 0.14359 -0.1191 -0.21037 0.32132 -0.089968 0.20866 0.041769 -0.18756
2506 -0.043608 0.13243 -0.14961 0.18758 -0.10296 -0.1759 0.28771 -0.094311 0.23326 0.10635 -0.24118
2507 -0.054332 0.14054 -0.17279 0.20531 -0.095795 -0.21136 0.31097 -0.056688 0.29989 0.10898 -0.089056
2508 -0.062686 0.11226 -0.16461 0.17185 -0.09593 -0.16672 0.35345 -0.088952 0.23634 0.082037 -0.07962
2509 -0.070918 0.10552 -0.20377 0.12146 -0.099849 -0.18506 0.31808 -0.099067 0.23784 0.1147 -0.018026
2510 -0.081984 0.071326 -0.20504 0.065721 -0.13089 -0.21322 0.22136 -0.11171 0.21317 0.020295 0.0065701
2511 -0.0502 0.090601 -0.18157 0.078344 -0.099691 -0.19544 0.22549 -0.07341 0.27299 0.085454 0.10193
2512 -0.053922 0.089239 -0.15233 0.10298 -0.093299 -0.18808 0.17858 -0.098391 0.24026 0.03147 0.080066
2513 -0.055084 0.095235 -0.17776 0.068973 -0.11283 -0.15602 0.25661 -0.055469 0.2674 0.11978 0.23381
2514 -0.050239 0.10393 -0.16774 0.084531 -0.099978 -0.16769 0.25417 -0.035638 0.26335 0.10143 0.24023
2515 -0.057178 0.082353 -0.20522 0.065672 -0.085822 -0.18859 0.26398 -0.033547 0.28987 0.13296 0.18158
2516 -0.028145 0.12851 -0.19256 0.062297 -0.088169 -0.14676 0.25958 -0.047252 0.27757 0.075241 0.20363
2517 -0.076119 0.064085 -0.19693 0.048814 -0.12445 -0.19387 0.23595 -0.064187 0.25398 0.044719 0.18167
2518 -0.053661 0.097419 -0.20895 0.080231 -0.12059 -0.18468 0.22344 -0.043603 0.27549 0.093631 0.26816
2519 -0.097655 0.043438 -0.21619 0.08129 -0.12237 -0.216 0.15906 -0.12308 0.24147 0.077549 0.2162
2520 -0.081517 0.11543 -0.19499 0.14542 -0.11167 -0.19194 0.16743 -0.067175 0.24667 0.1419 0.35667
2521 -0.060959 0.098081 -0.20348 0.15124 -0.098496 -0.18533 0.19642 -0.087793 0.25244 0.10311 0.35132
2522 -0.064593 0.081671 -0.19742 0.14042 -0.081958 -0.20181 0.16988 -0.048279 0.26585 0.13171 0.35332
2523 -0.061672 0.068349 -0.18457 0.10937 -0.10755 -0.2113 0.11594 -0.087399 0.24165 0.14817 0.30639
2524 -0.066435 0.086876 -0.19534 0.062229 -0.10883 -0.20736 0.14958 -0.076418 0.25884 0.19843 0.32885
2525 -0.068654 0.068626 -0.209 0.027862 -0.11768 -0.18985 0.16218 -0.099962 0.23923 0.20176 0.33233
2526 -0.067239 0.058523 -0.20414 0.030858 -0.091835 -0.18874 0.12418 -0.086134 0.21603 0.27699 0.37523
2527 -0.080005 0.036132 -0.21781 0.041163 -0.10746 -0.19519 0.056395 -0.10772 0.17508 0.28804 0.33261
2528 -0.064532 0.05914 -0.20568 0.03892 -0.11996 -0.18624 0.1059 -0.033913 0.24087 0.27593 0.42986
2529 -0.043423 0.084657 -0.18212 0.073859 -0.08851 -0.19672 0.12426 -0.035533 0.25432 0.3377 0.45633
2530 -0.09592 0.053745 -0.19069 0.032097 -0.10737 -0.21631 0.05585 -0.081437 0.22075 0.30253 0.46552
2531 -0.0474 0.087611 -0.17279 0.046838 -0.094968 -0.17693 0.10136 -0.086189 0.27974 0.37277 0.46401
2532 -0.064082 0.077189 -0.21251 0.033788 -0.087986 -0.19214 0.12892 -0.078437 0.24853 0.31124 0.44653
2533 -0.064493 0.058336 -0.1913 0.024043 -0.12788 -0.19381 0.049355 -0.064525 0.21652 0.29375 0.46613
2534 -0.056919 0.087289 -0.17552 0.038321 -0.11034 -0.17366 0.053184 -0.10287 0.20186 0.29119 0.44523
2535 -0.047512 0.084233 -0.20832 0.036741 -0.1005 -0.17118 0.089883 -0.080024 0.19026 0.29661 0.44526
2536 -0.04612 0.11114 -0.19876 0.05656 -0.10098 -0.17014 0.039983 -0.050529 0.19793 0.33314 0.49784
2537 -0.071754 0.068585 -0.17465 0.041336 -0.1063 -0.17501 0.024951 -0.085172 0.20133 0.30647 0.52947
2538 -0.1024 0.041945 -0.21461 0.018838 -0.10447 -0.20468 0.048671 -0.10538 0.13703 0.31569 0.4706
2539 -0.1271 0.0093512 -0.23216 0.0060448 -0.11591 -0.20466 0.043177 -0.096848 0.16664 0.24011 0.55934
2540 -0.083381 0.039246 -0.20773 0.0016184 -0.12973 -0.20747 0.00050079 -0.072929 0.14954 0.28831 0.48237
2541 -0.072991 0.03637 -0.18184 0.023599 -0.11006 -0.18603 0.053598 -0.097394 0.16867 0.30417 0.55676
2542 -0.11784 -0.0035349 -0.23009 -0.006933 -0.13401 -0.21065 -0.017234 -0.13758 0.093875 0.24808 0.46251
2543 -0.10796 0.021957 -0.20567 0.0057128 -0.11015 -0.17313 0.015249 -0.065278 0.1376 0.35292 0.48999
2544 -0.071055 0.026394 -0.21338 0.0080303 -0.11078 -0.079525 -0.025663 -0.060369 0.13945 0.38783 0.55998
2545 -0.065921 0.048715 -0.18592 0.013826 -0.12617 -0.033139 -0.027654 -0.077669 0.15801 0.46277 0.58086
2546 -0.05544 0.040156 -0.1833 0.031737 -0.092324 -0.018969 -0.0017844 -0.061192 0.1456 0.37388 0.56957
2547 -0.076003 0.040293 -0.21399 0.009444 -0.10648 -0.023677 -0.0059592 -0.10436 0.12563 0.35608 0.5846
2548 -0.070712 0.087124 -0.16909 0.031292 -0.086651 0.015904 0.06673 -0.040156 0.15964 0.37152 0.61006
2549 -0.084658 0.072713 -0.18812 0.022567 -0.12027 0.066534 0.0039433 -0.048581 0.13907 0.32729 0.49374
2550 -0.079668 0.057849 -0.20751 -0.012479 -0.11428 -0.053656 -0.016521 -0.085798 0.087001 0.2065 0.4609
2551 -0.082296 0.060141 -0.072427 6.1348e-05 -0.11288 -0.078723 -0.010212 -0.096638 0.093478 0.18368 0.53012
2552 -0.084145 0.057102 0.0093551 0.013306 -0.090133 -0.093473 -0.01533 -0.075201 0.10078 0.20179 0.51608
2553 -0.11377 0.010845 0.033985 -0.010544 -0.13724 -0.13921 -0.099032 -0.073686 0.068254 0.16611 0.46991
2554 -0.061395 0.035227 0.080351 0.0045211 -0.12103 -0.092243 -0.04552 -0.087027 0.069677 0.17777 0.43861
2555 -0.07936 0.029892 0.083695 -0.017724 -0.11391 -0.059934 -0.071751 -0.129 0.046555 0.1458 0.4136
2556 -0.04382 0.043344 0.09177 -0.0075828 -0.1158 -0.0011012 -0.025611 -0.092491 0.063337 0.15132 0.3455
2557 -0.10963 0.010986 0.092496 -0.037339 -0.1142 0.020504 -0.023648 -0.088685 0.054715 0.18059 0.34101
2558 -0.11253 0.050892 0.11954 -0.025364 -0.14234 0.061664 -0.034884 -0.071638 0.060704 0.082418 0.32987
2559 -0.080773 0.034761 0.2051 -0.00026644 -0.094204 0.086366 -0.078444 -0.11599 0.052161 0.1482 0.23489
2560 -0.10424 0.029562 0.24188 -0.014383 -0.12605 0.10932 -0.037257 -0.099947 0.050242 0.10531 0.19625
2561 -0.12674 0.024808 0.1824 -0.029813 -0.13783 0.10352 -0.058711 -0.11908 0.027483 0.059525 0.18961
2562 -0.055782 0.072478 0.19866 -0.018014 -0.12519 0.15582 -0.035697 -0.086452 0.095664 0.14822 0.29109
2563 -0.075112 0.048202 0.23896 -0.0025225 -0.10791 0.16224 -0.05281 -0.11005 0.03454 0.059253 0.24882
2564 -0.081371 0.051993 0.29423 -0.027031 -0.11751 0.12986 -0.065875 -0.095501 0.043299 0.089463 0.2274
2565 -0.07145 0.046816 0.25586 -0.029201 -0.14037 0.15389 -0.090671 -0.14432 0.054207 0.055279 0.21452
2566 -0.061575 0.037281 0.28205 -0.021313 -0.14129 0.20391 -0.065993 -0.066668 0.04216 0.055055 0.22159
2567 -0.056551 0.081201 0.277 -0.0092715 -0.13284 0.23811 -0.046887 -0.064297 0.053298 0.11776 0.24786
2568 -0.10294 0.042585 0.28578 -0.048969 -0.13647 0.21218 -0.089201 -0.093272 0.030005 0.032541 0.20932
2569 -0.064953 0.064724 0.29647 -0.017926 -0.13338 0.24941 -0.10733 -0.046165 0.029191 0.075041 0.21101
2570 -0.072127 0.042782 0.35199 -0.036145 -0.12603 0.2676 -0.10043 -0.069043 0.048239 0.030952 0.21208
2571 -0.089795 0.022597 0.3293 -0.037947 -0.13644 0.2409 -0.096235 -0.08591 -0.0028527 0.04049 0.082591
2572 -0.090299 0.009643 0.34391 -0.033532 -0.12486 0.2597 -0.13791 -0.08901 -0.054459 -0.031125 0.1205
2573 -0.090262 0.04225 0.35557 -0.050192 -0.14048 0.29134 -0.16626 -0.116 0.014061 0.018233 0.13952
2574 -0.081339 0.021521 0.41918 -0.027008 -0.14651 0.28936 -0.14073 -0.087306 -0.007895 0.011067 0.14876
2575 -0.067202 0.044475 0.44456 -0.0058155 -0.087547 0.34418 -0.065187 -0.064945 -0.00055566 0.066389 0.13174
2576 -0.090055 0.00049142 0.34936 -0.012189 -0.12131 0.28877 -0.15234 -0.10174 -0.01488 -0.025253 0.07288
2577 -0.092803 0.034025 0.41352 -0.04404 -0.1297 0.33953 -0.12742 -0.085896 -0.012569 -0.021434 0.13077
2578 -0.094423 0.017359 0.41259 -0.034437 -0.133 0.31788 -0.14869 -0.09562 -0.031762 -0.0015326 0.076379
2579 -0.090041 0.012761 0.4288 -0.042574 -0.13777 0.32021 -0.14635 -0.08264 -0.036893 -0.023637 0.10558
2580 -0.053422 0.057823 0.47416 -0.0037754 -0.11225 0.37369 -0.073679 -0.046108 0.026334 0.050097 0.12752
2581 -0.13413 -0.018711 0.41771 -0.055047 -0.14132 0.31897 -0.15795 -0.13547 -0.080249 -0.046499 0.026812
2582 -0.067329 0.037805 0.43409 -0.042452 -0.12132 0.39229 -0.085264 -0.064737 -0.018355 0.020056 0.107
2583 -0.10919 -0.0013983 0.46905 -0.062416 -0.11889 0.3566 -0.17691 -0.11083 -0.02197 -0.011866 0.051565
2584 -0.07041 0.028788 0.47809 -0.005002 -0.075132 0.40616 -0.10722 -0.11904 0.00010404 -0.0052096 0.0085852
2585 -0.065959 0.01942 0.47289 -0.045189 -0.13984 0.41357 -0.15706 -0.11817 -0.030573 0.0011633 0.089509
2586 -0.077813 0.030569 0.4526 -0.050675 -0.11044 0.40817 -0.18939 -0.0744 -0.036312 -0.059503 0.056432
2587 -0.097252 0.0073291 0.48862 -0.043288 -0.092736 0.4232 -0.16255 -0.106 -0.058423 -0.027585 0.046339
2588 -0.11009 -0.021316 0.4339 -0.059654 -0.12932 0.39257 -0.16879 -0.13299 -0.06571 -0.054523 0.037003
2589 -0.084833 0.018009 0.48386 -0.046044 -0.03815 0.41446 -0.14771 -0.080211 -0.035404 -0.014771 0.054996
2590 -0.10147 -0.019306 0.43736 -0.060638 -0.055582 0.42829 -0.15217 -0.14278 -0.087519 -0.076177 -0.046097
2591 -0.1286 -0.022825 0.48275 -0.065194 -0.046214 0.43229 -0.16824 -0.10226 -0.074349 -0.048021 -0.0077248
2592 -0.098825 -0.026081 0.4173 -0.069766 -0.037513 0.40166 -0.20847 -0.1286 -0.061037 -0.036053 0.01512
2593 -0.072378 5.2074e-05 0.55013 -0.058406 -0.0053318 0.44547 -0.15626 -0.083015 -0.067554 -0.03066 0.039693
2594 -0.070597 -0.0044089 0.49347 -0.051445 -0.0041916 0.46244 -0.17278 -0.10338 -0.072478 -0.092396 0.041826
2595 -0.10515 -0.020208 0.45197 -0.067373 -0.035113 0.41403 -0.16193 -0.13172 -0.064812 -0.069546 -0.021059
2596 -0.069524 0.02471 0.44491 -0.057003 -0.080791 0.45264 -0.1299 -0.095098 -0.014083 -0.0098252 0.022123
2597 -0.11373 -0.04154 0.41035 -0.085177 -0.09562 0.44103 -0.15929 -0.11684 -0.076096 -0.096444 -0.013419
2598 -0.068727 0.023948 0.51285 -0.035291 -0.052422 0.47028 -0.12319 -0.088295 -0.030685 -0.046372 0.05191
2599 -0.11102 -0.013888 0.4859 -0.061011 -0.041177 0.42862 -0.14616 -0.10097 -0.040739 -0.068999 -0.0095074
2600 -0.087134 -0.031876 0.46887 -0.079627 -0.072754 0.42153 -0.19131 -0.13153 -0.095034 -0.096775 -0.018058
2601 -0.095261 -0.0016135 0.46422 -0.064945 0.011926 0.41935 -0.17253 -0.07446 -0.034888 -0.020472 0.052969
2602 -0.11835 -0.0022116 0.45482 -0.054862 0.029523 0.42967 -0.17499 -0.11478 -0.056293 -0.089133 -0.035032
2603 -0.11398 -0.02838 0.42229 -0.049481 0.047809 0.40615 -0.17675 -0.095376 -0.047711 -0.077968 -0.020227
2604 -0.07514 0.013744 0.42211 -0.041565 0.079167 0.41673 -0.11867 -0.055312 -0.038626 -0.061226 -0.0041985
2605 -0.084835 0.0025193 0.42023 -0.086919 0.050694 0.4089 -0.19136 -0.071812 -0.047127 -0.060357 -0.015797
2606 -0.10259 -0.028735 0.35765 -0.068681 0.068902 0.35185 -0.17042 -0.09147 -0.050069 -0.091609 -0.028127
2607 -0.10322 -0.015019 0.34464 -0.092287 0.00084834 0.40345 -0.13749 -0.11312 -0.058357 -0.065059 -0.038246
2608 -0.10663 -0.019882 0.31202 -0.071543 -0.0118 0.39674 -0.20578 -0.098356 -0.092381 -0.075346 -0.05356
2609 -0.10074 0.0001779 0.32714 -0.078809 -0.039413 0.40839 -0.18199 -0.072934 -0.019848 -0.034681 0.00044825
2610 -0.069254 -0.017643 0.30319 -0.075505 -0.043545 0.3335 -0.13946 -0.086995 -0.089978 -0.075347 -0.0652
2611 -0.10353 -0.042292 0.2914 -0.05568 -0.031871 0.29014 -0.18897 -0.12017 -0.075554 -0.09683 -0.072001
2612 -0.072529 -0.01412 0.29172 -0.059856 -0.024092 0.29813 -0.18058 -0.11688 -0.091235 -0.085688 -0.11286
2613 -0.10818 -0.067281 0.25622 -0.078718 -0.065018 0.23294 -0.19997 -0.14685 -0.09959 -0.12683 -0.051359
2614 -0.075402 -0.013849 0.23014 -0.078984 -0.068079 0.29178 -0.1577 -0.1248 -0.10478 -0.091134 -0.068572
2615 -0.07872 -0.02311 0.25766 -0.082288 -0.051365 0.28072 -0.18955 -0.082365 -0.069146 -0.084166 -0.056836
2616 -0.080246 -0.038022 0.22363 -0.090174 -0.056942 0.23471 -0.19855 -0.11848 -0.12334 -0.14919 -0.063587
2617 -0.083181 -0.022057 0.20247 -0.098246 0.010919 0.25371 -0.21075 -0.10199 -0.086806 -0.070994 -0.084445
2618 -0.092596 -0.0027879 0.18721 -0.089156 0.074379 0.24872 -0.18263 -0.067496 -0.075865 -0.07146 -0.1062
2619 -0.096878 -0.009581 0.19022 -0.089077 0.13303 0.26406 -0.15161 -0.076198 -0.049373 -0.056536 -0.045817
2620 -0.10161 -0.028283 0.18307 -0.073856 0.10101 0.22316 -0.24725 -0.13821 -0.12001 -0.14129 -0.11424
2621 -0.11619 -0.052877 0.17128 -0.066065 0.094378 0.17787 -0.19742 -0.16957 -0.12145 -0.15458 -0.16103
2622 -0.087271 -0.046606 0.21085 -0.073828 0.12911 0.17942 -0.2006 -0.092994 -0.090653 -0.11154 -0.076021
2623 -0.098873 -0.030856 0.13833 -0.077313 0.094796 0.20953 -0.20651 -0.11115 -0.092499 -0.13736 -0.035835
2624 -0.10814 -0.039709 0.11024 -0.088663 0.10653 0.18652 -0.21725 -0.11206 -0.1172 -0.149 -0.14456
2625 -0.10493 -0.029103 0.15921 -0.088004 0.091097 0.17879 -0.19361 -0.099751 -0.049907 -0.15906 -0.16237
2626 -0.085423 -0.031128 0.11336 -0.080474 0.048645 0.16874 -0.15978 -0.082657 -0.047155 -0.11824 -0.0043059
2627 -0.096306 -0.031442 0.097506 -0.072786 0.075532 0.13634 -0.24351 -0.14136 -0.10762 -0.13899 -0.10549
2628 -0.088911 -0.056518 0.090969 -0.064962 0.08547 0.12671 -0.24119 -0.12214 -0.096315 -0.14828 -0.10801
2629 -0.1003 -0.060069 0.09463 -0.069425 0.16223 0.15012 -0.20398 -0.10026 -0.10162 -0.133 -0.12952
2630 -0.084953 -0.033645 0.090375 -0.068928 0.15286 0.14676 -0.17689 -0.069863 -0.082562 -0.099152 -0.12084
2631 -0.11796 -0.033148 0.087059 -0.061193 0.20746 0.14809 -0.14499 -0.091624 -0.08603 -0.13809 -0.067998
2632 -0.10568 -0.071242 0.056076 -0.085146 0.18704 0.08792 -0.20209 -0.12751 -0.11318 -0.14575 -0.15967
2633 -0.14074 -0.076992 0.063186 -0.085967 0.16412 0.099264 -0.23452 -0.15277 -0.1145 -0.14759 -0.19509
2634 -0.11729 -0.063417 0.054125 -0.077028 0.20085 0.07546 -0.19833 -0.13652 -0.12916 -0.15536 -0.14783
2635 -0.082153 -0.045847 0.078884 -0.091513 0.15967 0.13989 -0.13916 -0.06825 -0.060998 -0.11723 -0.094189
2636 -0.094028 -0.053754 0.049074 -0.071594 0.19904 0.10333 -0.033117 -0.090229 -0.088069 -0.10598 -0.082786
2637 -0.088155 -0.046693 0.053022 -0.08989 0.15828 0.091734 -0.030745 -0.10859 -0.11345 -0.15128 -0.14636
2638 -0.062052 -0.050149 0.048903 -0.06884 0.19142 0.079388 0.094062 -0.08061 -0.064632 -0.1409 -0.096305
2639 -0.11803 -0.070065 -0.0096769 -0.090469 0.21721 0.080638 0.025161 -0.097351 -0.1337 -0.11365 -0.16017
2640 -0.087248 -0.057649 0.05499 -0.085275 0.19808 0.084069 -0.0058046 -0.09983 -0.11263 -0.13378 -0.12846
2641 -0.15952 -0.091345 0.018668 -0.082174 0.24205 0.036267 -0.13577 -0.12272 -0.14988 -0.13333 -0.18817
2642 -0.078354 -0.045043 0.046867 -0.096783 0.26641 0.055353 -0.094875 -0.071901 -0.084132 -0.14742 -0.17718
2643 -0.11619 -0.051775 0.024478 -0.08924 0.24552 0.054723 -0.18214 -0.046357 -0.10754 -0.12404 -0.15893
2644 -0.090065 -0.044037 0.019396 -0.072065 0.27026 0.056798 -0.13883 -0.019947 -0.075214 -0.13197 -0.16566
2645 -0.13822 -0.088989 -0.023547 -0.1106 0.20457 0.0045593 -0.17323 0.042674 -0.11395 -0.13974 -0.15441
2646 -0.11068 -0.080399 3.1095e-05 -0.072136 0.23691 0.047724 -0.13351 0.032647 -0.068423 -0.12746 -0.15929
2647 -0.054273 -0.017504 0.0013192 -0.068933 0.23293 0.077179 -0.087672 0.11068 -0.065275 -0.12131 -0.088757
2648 -0.1084 -0.060786 -0.0057971 -0.068394 0.23668 0.046749 0.047565 0.044242 -0.082856 -0.14298 -0.14123
2649 -0.11611 -0.057607 -0.0071548 -0.082045 0.24704 0.03386 0.078797 0.022566 -0.10351 -0.19798 -0.18125
2650 -0.084553 -0.059086 0.0091733 -0.085164 0.23859 0.015113 0.1542 0.017825 -0.10752 -0.14912 -0.15605
2651 -0.11634 -0.066134 -0.0099377 -0.079013 0.27101 0.0095644 0.18912 -0.028461 -0.1184 -0.17339 -0.16014
2652 -0.11185 -0.053904 -0.0059832 -0.060341 0.30547 0.032286 0.12844 0.0073884 -0.085768 -0.16541 -0.19253
2653 -0.098559 -0.035892 -0.026228 -0.071982 0.32046 0.016236 0.047847 0.021847 -0.062346 -0.15168 -0.1397
2654 -0.087872 -0.053647 -0.050423 -0.04796 0.32286 0.025895 -0.039126 0.044142 -0.091216 -0.13676 -0.13376
2655 -0.11714 -0.084114 -0.070469 -0.09198 0.29241 -0.0038148 -0.15042 -0.011097 -0.12188 -0.18545 -0.17164
2656 -0.10707 -0.12303 -0.064374 -0.091975 0.30328 -0.030882 -0.069356 -0.020691 -0.14451 -0.17524 -0.24104
2657 -0.10214 -0.072625 -0.076689 -0.095929 0.29398 -0.011116 -0.096829 0.071286 -0.1142 -0.17644 -0.2078
2658 -0.097791 -0.083522 -0.071672 -0.086487 0.26018 -0.027304 -0.10039 0.06735 -0.11284 -0.17382 -0.19646
2659 -0.081215 -0.053967 -0.073089 -0.097992 0.25991 -0.0019414 -0.04033 0.078118 -0.084946 -0.19143 -0.2135
2660 -0.11147 -0.093491 -0.054741 -0.097407 0.19363 -0.030624 0.17629 0.094117 -0.15007 -0.19064 -0.23046
2661 -0.10246 -0.086546 -0.074797 -0.074355 0.21211 -0.050726 0.24203 0.089924 -0.13507 -0.19629 -0.26208
2662 -0.083438 -0.058584 -0.061298 -0.080356 0.16301 -0.021689 0.31359 0.13422 -0.089399 -0.15217 -0.17524
2663 -0.10611 -0.075709 -0.085472 -0.085756 0.15631 -0.028857 0.23823 0.10494 -0.096023 -0.16559 -0.19097
2664 -0.12038 -0.068167 -0.095559 -0.11027 0.11691 -0.026329 0.26846 0.081496 -0.13044 -0.20947 -0.25056
2665 -0.13082 -0.090998 -0.071769 -0.10416 0.11711 -0.050894 0.11846 0.087582 -0.18648 -0.19669 -0.24832
2666 -0.077828 -0.067365 -0.048494 -0.090426 0.1053 -0.02558 0.11977 0.10673 -0.10922 -0.14469 -0.22192
2667 -0.098331 -0.049234 -0.081663 -0.088024 0.10443 -0.046339 0.12418 0.040372 -0.11387 -0.16836 -0.18721
2668 -0.132 -0.059114 -0.11082 -0.10966 0.096065 -0.058733 0.3113 0.074891 -0.092574 -0.077768 -0.22947
2669 -0.10162 -0.073622 -0.090815 -0.098622 0.10005 -0.061174 0.40547 0.036163 -0.10985 -0.0090306 -0.19323
2670 -0.093032 -0.06678 -0.11087 -0.057842 0.10389 -0.059144 0.44398 0.038604 -0.11769 0.030487 -0.15028
2671 -0.085984 -0.025549 -0.092723 -0.031055 0.14697 -0.011159 0.39968 0.07166 -0.050982 0.061096 -0.18003
2672 -0.058702 -0.037051 -0.090706 -0.020131 0.11679 -0.030713 0.47556 0.077906 -0.061512 0.10946 -0.18898
2673 -0.10087 -0.060008 -0.099589 -0.05812 0.079425 -0.049388 0.41611 0.034076 -0.10786 0.10277 -0.13514
2674 -0.12245 -0.068047 -0.12583 -0.074744 0.081705 -0.071745 0.41922 0.058937 -0.10086 0.093342 -0.16878
2675 -0.06831 -0.016226 -0.077858 -0.029363 0.11233 -0.020772 0.54082 0.066808 -0.073161 0.13396 -0.14673
2676 -0.095366 -0.072352 -0.10671 -0.048352 0.11614 -0.056673 0.48685 0.064234 -0.09347 0.1133 -0.1704
2677 -0.11054 -0.046119 -0.094187 -0.056829 0.10972 -0.035451 0.43725 0.12172 -0.088378 0.12629 -0.18272
2678 -0.063197 -0.038955 -0.13429 -0.079706 0.06256 -0.063234 0.44112 0.15825 -0.084177 0.091493 -0.17815
2679 -0.11149 -0.058411 -0.10992 -0.068917 0.0764 -0.074403 0.5055 0.1424 -0.10661 0.039341 -0.21055
2680 -0.10254 -0.065061 -0.1501 -0.075982 0.080186 -0.081035 0.46589 0.15452 -0.11343 -0.014881 -0.23859
2681 -0.07685 -0.046142 -0.079066 -0.070027 0.072849 -0.080741 0.54285 0.22659 -0.075555 0.0082499 -0.18891
2682 -0.10273 -0.074188 -0.1089 -0.065683 0.063094 -0.089774 0.5555 0.15063 -0.10039 -0.0074141 -0.18694
2683 -0.076613 -0.029405 -0.11541 -0.029413 0.074214 -0.041075 0.61792 0.2115 -0.06619 0.0089381 -0.17419
2684 -0.094707 -0.045851 -0.11374 0.017807 0.044646 -0.065154 0.5569 0.12553 -0.087095 -0.0034846 -0.1941
2685 -0.11577 -0.052961 -0.1286 0.044324 0.033201 -0.080153 0.5986 0.083151 -0.081498 0.079892 -0.2445
2686 -0.1011 -0.063414 -0.13943 0.077291 0.053586 -0.069704 0.52035 0.044899 -0.088139 0.13318 -0.17042
2687 -0.082751 -0.035997 -0.11788 0.07985 0.040304 -0.061165 0.67312 0.096672 -0.059032 0.21939 -0.10163
2688 -0.11071 -0.079613 -0.13017 0.046917 0.027806 -0.10341 0.52806 0.047339 -0.12078 0.13818 -0.22546
2689 -0.098486 -0.061572 -0.086826 0.015389 0.015772 -0.10608 0.52419 0.055094 -0.079139 0.25165 -0.17805
2690 -0.069906 -0.028775 -0.12635 -0.018576 0.024628 -0.094382 0.66742 0.075086 -0.099752 0.23601 -0.15
2691 -0.089438 -0.057109 -0.12188 -0.029776 0.017815 -0.098027 0.58731 0.062697 -0.089796 0.18969 -0.197
2692 -0.10976 -0.086856 -0.14853 -0.04938 0.012556 -0.12637 0.48325 -0.00095501 -0.1432 0.15927 -0.26222
2693 -0.088045 -0.055314 -0.17478 -0.026211 0.015145 -0.080598 0.60657 0.057797 -0.11426 0.20176 -0.16171
2694 -0.089688 -0.05095 -0.14392 -0.040086 0.028016 -0.10571 0.53044 0.039505 -0.12336 0.15337 -0.21569
2695 -0.096753 -0.037146 -0.12747 -0.041781 0.044698 -0.097824 0.64932 0.1388 -0.092407 0.17998 -0.13712
2696 -0.1016 -0.082006 -0.17328 -0.045452 -0.0069935 -0.14417 0.63622 0.099739 -0.13527 0.091272 -0.21424
2697 -0.073344 -0.025389 -0.13444 -0.028582 0.020539 -0.087336 0.6615 0.18869 -0.079798 0.15932 -0.15425
2698 -0.10536 -0.033828 -0.13639 -0.00033858 0.010375 -0.075679 0.69059 0.21558 -0.079277 0.10931 -0.19653
2699 -0.06969 -0.051081 -0.17394 -0.00052312 -0.011957 -0.10349 0.62381 0.16824 -0.082839 0.085277 -0.17512
2700 -0.078081 -0.065178 -0.14988 0.0073394 -0.016456 -0.10727 0.50679 0.16897 -0.12369 0.058572 -0.20104
2701 -0.059189 -0.023904 -0.12571 0.048393 0.022558 -0.092611 0.59178 0.18242 -0.071018 0.17422 -0.15097
2702 -0.10294 -0.075564 -0.18172 0.040625 -0.028172 -0.13219 0.5003 0.10792 -0.10721 0.174 -0.21918
2703 -0.10095 -0.05392 -0.17735 0.075548 -0.031498 -0.11919 0.40761 0.073969 -0.11355 0.23239 -0.20236
2704 -0.056321 -0.048767 -0.16596 0.1125 -0.0063412 -0.13884 0.32542 0.073417 -0.11578 0.26366 -0.16957
2705 -0.072798 -0.050049 -0.17229 0.087234 -0.015141 -0.1234 0.38269 0.080991 -0.07753 0.27987 -0.16601
2706 -0.12234 -0.079272 -0.18047 0.082694 -0.03011 -0.16575 0.30853 0.049906 -0.095022 0.27829 -0.21848
2707 -0.067665 -0.05249 -0.14393 0.07445 0.00047218 -0.1257 0.29816 0.098674 -0.074896 0.34386 -0.19518
2708 -0.08198 -0.037863 -0.17314 0.015456 -0.011973 -0.12634 0.33 0.092266 -0.076075 0.23239 -0.16274
2709 -0.075678 -0.066905 -0.1807 -0.021508 -0.033537 -0.15308 0.29734 0.06359 -0.072548 0.29519 -0.17817
2710 -0.10386 -0.075354 -0.17892 -0.0069109 -0.031295 -0.16078 0.2097 0.04044 -0.11028 0.17215 -0.20203
2711 -0.097301 -0.063359 -0.16226 -0.037062 -0.031797 -0.13143 0.27362 0.050213 -0.10861 0.1535 -0.21903
2712 -0.085677 -0.05816 -0.15929 -0.032701 -0.041757 -0.13745 0.24568 0.065923 -0.09328 0.10802 -0.20598
2713 -0.10804 -0.067262 -0.17417 -0.032822 -0.050848 -0.16322 0.26677 0.038178 -0.13734 0.083698 -0.20349
2714 -0.093482 -0.04985 -0.15729 0.022166 -0.0095127 -0.11934 0.19041 0.042186 -0.095998 0.15965 -0.20803
2715 -0.09196 -0.062464 -0.15025 0.018731 -0.033307 -0.13092 0.25093 0.066572 -0.072186 0.19408 -0.097674
2716 -0.097643 -0.070109 -0.18159 0.054742 -0.033042 -0.16259 0.14502 0.039078 -0.094519 0.097323 -0.21691
2717 -0.10754 -0.069861 -0.12606 0.1501 -0.012768 -0.13987 0.17549 0.092922 -0.098304 0.10072 -0.20469
2718 -0.084548 -0.057081 -0.14594 0.13522 -0.060945 -0.14659 0.19444 0.086822 -0.088895 0.15297 -0.2319
2719 -0.096262 -0.074722 -0.15576 0.13573 -0.060136 -0.16709 0.10562 0.078707 -0.11119 0.12303 -0.21481
2720 -0.079492 -0.057062 -0.15377 0.12222 -0.074412 -0.14874 0.1859 0.15124 -0.087292 0.16974 -0.21804
2721 -0.065709 -0.044024 -0.1522 0.10679 -0.060852 -0.14381 0.17788 0.20852 -0.030479 0.27103 -0.20666
2722 -0.078506 -0.046392 -0.13492 0.086328 -0.041219 -0.15423 0.17049 0.14478 -0.032406 0.27538 -0.21142
2723 -0.12159 -0.050478 -0.18555 0.024236 -0.078148 -0.15546 0.13467 0.15324 0.0055428 0.26279 -0.19672
2724 -0.089323 -0.042803 -0.20792 0.019591 -0.062565 -0.14804 0.16256 0.16207 -0.017142 0.28836 -0.16432
2725 -0.10888 -0.051674 -0.20659 -0.0038915 -0.074222 -0.17321 0.11237 0.098866 -0.028242 0.23411 -0.23545
2726 -0.10361 -0.054851 -0.1663 -0.028042 -0.07753 -0.17182 0.10951 0.046839 -0.035007 0.23248 -0.19163
2727 -0.073611 -0.019493 -0.15849 0.022179 -0.061833 -0.13853 0.11488 0.078846 -0.035955 0.21818 -0.14679
2728 -0.07984 -0.044155 -0.18348 0.0090556 -0.065542 -0.15455 0.079973 0.022919 -0.087754 0.093702 -0.22744
2729 -0.11101 -0.045686 -0.21291 0.014989 -0.070621 -0.16406 0.059723 0.025721 -0.076619 0.103 -0.24157
2730 -0.072772 -0.015057 -0.1839 0.099327 -0.048745 -0.15158 0.093378 0.069498 -0.061335 0.11103 -0.19606
2731 -0.077043 -0.048196 -0.19798 0.14251 -0.087454 -0.15032 0.07346 0.05455 -0.070468 0.0774 -0.20058
2732 -0.062779 -0.024687 -0.17488 0.17381 -0.062467 -0.1627 0.086201 0.070397 -0.012212 0.12008 -0.22793
2733 -0.091709 -0.036384 -0.17207 0.16582 -0.069427 -0.13495 0.10771 0.040424 -0.026391 0.093741 -0.21954
2734 -0.050263 -0.020521 -0.15242 0.15339 -0.060075 -0.11543 0.12703 0.096911 0.0049782 0.13632 -0.19784
2735 -0.07773 -0.017559 -0.16043 0.128 -0.059626 -0.13413 0.083207 0.025281 -0.025787 0.060831 -0.22216
2736 -0.068741 -0.022186 -0.15729 0.11057 -0.090915 -0.11486 0.094994 0.029302 -0.024424 0.05387 -0.19988
2737 -0.10003 -0.061415 -0.18639 0.045807 -0.073539 -0.17521 0.044763 0.084681 -0.033071 0.078393 -0.22977
2738 -0.10712 -0.06197 -0.1922 0.012513 -0.077712 -0.15407 -0.016553 0.023195 -0.02666 0.07922 -0.29016
2739 -0.079129 -0.043863 -0.19517 0.03514 -0.072703 -0.15444 -0.010488 0.0030202 0.014509 0.14834 -0.18926
2740 -0.071847 0.0075736 -0.1929 0.028226 -0.071674 -0.14456 0.088172 0.045014 0.02383 0.18319 -0.21622
2741 -0.09591 -0.025067 -0.18152 0.036411 -0.078239 -0.16408 0.0065987 -0.011552 0.022059 0.21305 -0.21815
2742 -0.11223 -0.034966 -0.20639 0.0095096 -0.10861 -0.19186 -0.020372 -0.016143 -0.014913 0.20382 -0.19959
2743 -0.10023 -0.013606 -0.19319 0.012467 -0.10075 -0.19543 -0.004603 2.7546e-05 0.0015037 0.22758 -0.20467
2744 -0.10573 -0.021984 -0.18458 0.11373 -0.10968 -0.15189 -0.027811 -0.0067682 -0.01282 0.24625 -0.23893
2745 -0.09665 -0.031579 -0.19155 0.16511 -0.11625 -0.18923 0.027256 -0.014633 -0.023935 0.2043 -0.23629
2746 -0.052395 0.0074561 -0.19772 0.19205 -0.13162 -0.13969 0.0033187 0.039009 0.037753 0.26763 -0.16588
2747 -0.060313 0.0067352 -0.19367 0.1928 -0.097807 -0.18288 -0.02606 0.0032575 0.018307 0.15593 -0.19086
2748 -0.053115 -0.027442 -0.22243 0.14384 -0.11188 -0.20005 -0.025593 -0.034179 -0.043832 0.062736 -0.30115
2749 -0.071963 0.0057152 -0.19759 0.12987 -0.12611 -0.16322 -0.019457 0.0035783 -0.0024478 0.040933 -0.26811
2750 -0.041741 -0.014872 -0.19445 0.078734 -0.11937 -0.15728 -0.052319 -0.047433 -0.030103 0.041779 -0.26093
2751 0.0045413 -0.0090926 -0.20396 0.042283 -0.12723 -0.18732 -0.017845 -0.03795 0.03992 0.073485 -0.22338
2752 0.046472 -0.017679 -0.20976 0.035124 -0.11653 -0.17152 -0.06978 -0.064875 0.050442 0.047399 -0.22759
2753 0.098258 0.021358 -0.21244 0.047444 -0.11277 -0.14153 -0.079101 -0.038928 0.038594 0.048165 -0.20568
2754 0.098789 0.035485 -0.21169 0.048659 -0.10854 -0.1357 -0.031519 0.046657 0.085644 0.08659 -0.22816
2755 0.059224 -0.0023662 -0.19087 0.045603 -0.11405 -0.1526 -0.034833 -0.0069139 0.018878 0.063944 -0.2247
2756 0.048202 0.035182 -0.18792 0.043823 -0.098696 -0.14825 -0.0070028 0.0031988 0.047298 0.06984 -0.19409
2757 0.012326 0.034898 -0.20877 0.056757 -0.12843 -0.18488 -0.024332 0.01133 0.082809 0.052738 -0.18569
2758 -0.04745 -0.0054197 -0.2171 0.15772 -0.11225 -0.15722 -0.077327 -0.026062 0.022177 0.038263 -0.28563
2759 -0.027819 0.01104 -0.21168 0.16995 -0.16103 -0.16521 -0.093126 -0.03578 0.0055877 0.030816 -0.20051
2760 -0.025117 0.049787 -0.19682 0.21589 -0.1028 -0.14447 -0.052139 0.0075 0.033899 0.024995 -0.24581
2761 -0.040666 0.031737 -0.20871 0.16385 -0.11936 -0.17565 -0.089604 -0.034741 0.023685 0.028056 -0.23127
2762 -0.021319 0.048811 -0.17018 0.14859 -0.10624 -0.14965 -0.083445 -0.04089 0.087046 0.018184 -0.2345
2763 -0.033736 0.02369 -0.19731 0.087052 -0.16131 -0.18389 -0.099402 -0.0064406 0.099986 0.033779 -0.13765
2764 -0.041503 0.011682 -0.20474 0.059182 -0.11951 -0.1651 -0.090341 -0.026336 0.076082 -0.023749 -0.056451
2765 -0.0054544 0.043785 -0.12353 0.05377 -0.10291 -0.1427 -0.12352 -0.010458 0.093565 0.0082765 -0.00086427
2766 -0.029695 -0.0072785 -0.083924 0.025295 -0.16956 -0.17962 -0.12921 -0.019383 0.087667 0.015995 0.02853
2767 0.0091293 0.035849 0.0020625 0.04173 -0.12946 -0.15019 -0.07681 -0.039114 0.088938 0.047853 0.092944
2768 -0.041074 -0.0088775 -0.073016 0.039908 -0.12375 -0.18272 -0.11249 -0.051503 0.10295 0.0066061 0.092403
2769 0.025696 0.0073473 -0.063011 0.05737 -0.1047 -0.18133 -0.063187 -0.0086728 0.10395 0.021103 0.13303
2770 0.0084306 0.020003 -0.13744 0.061476 -0.15287 -0.15356 -0.098057 -0.063337 0.10441 -0.037094 0.12094
2771 0.072552 0.028436 -0.12986 0.15567 -0.12473 -0.15177 -0.10687 -0.018807 0.12602 0.0023825 0.19678
2772 0.10393 0.028919 -0.14135 0.19746 -0.11507 -0.17514 -0.073274 -0.065509 0.082703 -0.037182 0.21197
2773 0.14042 0.067074 -0.17954 0.20158 -0.13551 -0.16649 -0.1335 -0.042225 0.080378 0.010119 0.26014
2774 0.13939 0.061703 -0.076276 0.18474 -0.12064 -0.14327 -0.10599 -0.042902 0.1276 -0.0014104 0.25166
2775 0.1417 0.053707 0.010751 0.15628 -0.13004 -0.16069 -0.09002 -0.053092 0.17323 -0.034081 0.29407
2776 0.093983 0.038276 0.019095 0.10449 -0.11214 -0.14851 -0.18982 -0.076031 0.14467 -0.030192 0.27798
2777 0.089352 0.037104 0.061654 0.053872 -0.14082 -0.057792 -0.12797 -0.071679 0.095966 0.0091296 0.28266
2778 0.056409 0.058679 0.10874 0.06645 -0.12222 -0.01329 -0.10098 -0.037038 0.12988 -0.011377 0.38299
2779 0.017367 1.2998e-05 0.016724 0.03083 -0.14867 -0.038541 -0.18113 -0.086699 0.047428 -0.028986 0.30132
2780 -0.0015283 0.017531 -0.068636 0.014253 -0.13385 0.034994 -0.15548 -0.068485 0.049284 -0.0045665 0.3105
2781 0.018998 0.01309 0.012163 0.051495 -0.11007 0.047682 -0.15338 -0.080177 0.022009 -0.042727 0.24491
2782 0.0076791 0.02828 0.0039183 0.026547 -0.13809 -0.0032192 -0.15043 -0.037559 0.08479 -0.015967 0.38487
2783 0.0085489 0.028043 0.076752 0.046255 -0.12284 -0.068401 -0.13738 -0.090441 0.026208 -0.050449 0.39952
2784 0.069083 0.049712 0.095217 0.068461 -0.11021 -0.10268 -0.074281 -0.037335 0.091133 -0.050627 0.32683
2785 0.11062 0.083429 0.16608 0.15936 -0.081139 -0.10829 -0.13774 -0.025663 0.19812 0.014222 0.46211
2786 0.081294 0.017408 0.12109 0.14395 -0.13308 -0.14822 -0.16476 -0.084843 0.088109 -0.060386 0.32282
2787 0.11922 0.043178 0.15467 0.12417 -0.15903 -0.1564 -0.16507 -0.068837 0.14383 -0.020202 0.32214
2788 0.15424 0.059377 0.16844 0.15364 -0.11897 -0.12203 -0.11265 -0.070466 0.15987 -0.081598 0.44358
2789 0.18501 0.053243 0.13881 0.12865 -0.10758 -0.14707 -0.12566 -0.016758 0.12588 0.010136 0.45945
2790 0.18497 0.070785 0.16876 0.067294 -0.11463 -0.12135 -0.14935 -0.020907 0.13537 0.035096 0.48542
2791 0.15667 0.023249 0.16636 0.045446 -0.11665 -0.16318 -0.18794 -0.093038 0.08691 -0.085459 0.34928
2792 0.15723 0.036532 0.19105 0.026056 -0.12306 -0.10789 -0.16941 -0.041874 0.13289 -0.084959 0.4126
2793 0.18521 0.068605 0.23831 0.040686 -0.10321 -0.11397 -0.10329 0.00040451 0.15646 -0.016676 0.51048
2794 0.14621 0.027954 0.2193 0.018166 -0.033881 -0.060908 -0.18582 -0.060863 0.1036 -0.068892 0.41211
2795 0.16185 0.037605 0.22003 0.026934 0.019123 0.0079175 -0.19573 -0.065051 0.11026 -0.073054 0.42753
2796 0.11239 0.024635 0.21059 -0.0028994 -0.0048354 0.024721 -0.14254 -0.081669 0.1181 -0.0641 0.44244
2797 0.15505 0.067014 0.20666 0.041809 0.012621 0.05692 -0.18678 -0.06062 0.16436 -0.030637 0.51186
2798 0.15934 0.096857 0.24866 0.060409 0.064169 0.11242 -0.10381 0.00062563 0.17028 -0.025345 0.49435
2799 0.21379 0.069001 0.25751 0.099044 0.019827 0.082203 -0.15413 -0.05661 0.096899 -0.061619 0.45691
2800 0.2319 0.087142 0.27129 0.12979 0.051015 0.075106 -0.16039 -0.0087172 0.13357 -0.050798 0.51168
2801 0.23501 0.058673 0.28271 0.14878 0.049001 0.086484 -0.12683 -0.05778 0.11237 -0.11051 0.52917
2802 0.2359 0.10491 0.2908 0.13194 0.036913 0.13686 -0.16141 -0.016717 0.18375 -0.065423 0.48601
2803 0.22477 0.090006 0.28922 0.11018 0.018052 0.15896 -0.14118 -0.050693 0.12986 -0.023367 0.53648
2804 0.19294 0.071187 0.2835 0.07275 -0.033411 0.14642 -0.15098 -0.024442 0.13656 -0.059866 0.53924
2805 0.24651 0.054322 0.29246 0.02389 -0.039825 0.14427 -0.18897 -0.071412 0.10384 -0.044101 0.44553
2806 0.1635 0.041247 0.30331 0.00067034 -0.037766 0.047365 -0.17524 -0.070374 0.12022 -0.071813 0.54653
2807 0.18648 0.054437 0.30265 0.02715 0.0093205 0.049006 -0.15995 0.00537 0.1336 0.012451 0.56302
2808 0.1525 0.012912 0.32608 0.0021603 -0.005917 0.025243 -0.19833 -0.085433 0.10706 0.07442 0.51688
2809 0.18047 0.057411 0.30961 0.02182 0.093888 0.034265 -0.17403 -0.022475 0.1276 0.1492 0.54003
2810 0.20514 0.076845 0.34383 0.02718 0.16205 0.033371 -0.18751 -0.026713 0.13762 0.1748 0.56911
2811 0.18151 0.039639 0.2541 0.019646 0.14164 0.033045 -0.22153 -0.051574 0.076145 0.1477 0.43644
2812 0.13884 0.058727 0.24624 0.0052639 0.1349 0.099674 -0.19982 -0.09443 0.055193 0.10229 0.46743
2813 0.18818 0.094585 0.29863 0.0020758 0.15263 0.16516 -0.16368 -0.024104 0.088802 0.10686 0.45087
2814 0.17711 0.051667 0.34646 0.002545 0.18558 0.20038 -0.14537 -0.061143 0.066608 0.083263 0.38686
2815 0.22654 0.075479 0.31919 -0.0045658 0.13886 0.22857 -0.19289 -0.071353 0.076477 0.039896 0.39285
2816 0.24573 0.064489 0.24015 -0.0014679 0.14836 0.19429 -0.18514 -0.075431 0.04807 -0.0014858 0.35356
2817 0.28745 0.074483 0.18235 0.028605 0.21255 0.24057 -0.14525 -0.012628 0.11024 0.032484 0.34592
2818 0.20778 0.044409 0.15539 0.006691 0.2047 0.24453 -0.20193 -0.074957 0.11026 -0.0065737 0.32794
2819 0.21441 0.066979 0.14517 -0.0053866 0.20709 0.23565 -0.19366 -0.067761 0.12263 -0.0053794 0.27993
2820 0.20212 0.038978 0.15956 0.0040374 0.22047 0.23753 -0.16168 -0.07312 0.1366 -0.046606 0.23965
2821 0.18594 0.043131 0.23781 -0.014246 0.1997 0.24281 -0.12924 -0.0052592 0.16492 0.032297 0.39417
2822 0.12035 0.02082 0.33022 0.027161 0.19486 0.25343 -0.2184 -0.10629 0.065423 -0.075779 0.23771
2823 0.13537 0.053451 0.37583 0.024131 0.22358 0.28658 -0.17292 -0.080505 0.045652 -0.06425 0.24686
2824 0.11156 0.067289 0.31587 0.03329 0.19797 0.26777 -0.18518 -0.043064 0.08581 -0.067557 0.29384
2825 0.13087 0.070395 0.2854 0.035781 0.22992 0.31876 -0.17881 -0.047138 0.058014 -0.038023 0.2643
2826 0.11067 0.053238 0.2194 -0.011506 0.19076 0.2981 -0.17699 -0.070515 0.013543 -0.06116 0.22736
2827 0.1254 0.043104 0.20864 0.016676 0.1901 0.32796 -0.18827 -0.097553 -0.027828 -0.0775 0.17103
2828 0.064818 0.042941 0.15071 -0.016432 0.13708 0.27774 -0.25764 -0.13514 -0.0051686 -0.10361 0.16611
2829 0.13686 0.09808 0.18704 0.018326 0.16416 0.33274 -0.17931 -0.060886 0.068605 -0.081362 0.25449
2830 0.087642 0.060787 0.12459 -0.028512 0.12838 0.27905 -0.18644 -0.066388 0.036551 -0.068257 0.21114
2831 0.10661 0.062029 0.1626 -0.032465 0.16265 0.35062 -0.159 -0.10009 0.031271 -0.047409 0.19247
2832 0.13445 0.05829 0.15269 -0.02859 0.21709 0.34533 -0.1778 -0.083067 0.071706 -0.059649 0.19393
2833 0.11702 0.058868 0.30679 -0.0063651 0.29298 0.37755 -0.18094 -0.052285 0.063256 -0.083912 0.18014
2834 0.071945 0.014388 0.33209 -0.03802 0.27579 0.3246 -0.22157 -0.096888 -0.012341 -0.087301 0.11879
2835 0.080031 0.022004 0.26438 -0.043566 0.2349 0.35864 -0.18837 -0.10896 -0.045659 -0.099379 0.087212
2836 0.092845 0.039716 0.27751 -0.013945 0.2391 0.36545 -0.18176 -0.088341 -0.032744 -0.092055 0.16618
2837 0.079261 0.051696 0.20409 -0.033075 0.25021 0.36721 -0.23862 -0.1165 -0.009893 -0.13326 0.15414
2838 0.067809 0.033371 0.14547 -0.027409 0.18412 0.38009 -0.26458 -0.089026 -0.01815 -0.11932 0.11715
2839 0.093021 0.047449 0.13208 -0.0075195 0.23219 0.35839 -0.22569 -0.073585 -0.013362 -0.13112 0.11374
2840 0.08018 0.05028 0.12105 -0.03616 0.23657 0.38027 -0.23651 -0.10808 -0.045901 -0.093238 0.073234
2841 0.087942 0.094092 0.12409 -0.017413 0.24447 0.37538 -0.19964 -0.073358 0.0027172 -0.099581 0.15726
2842 0.084097 0.085013 0.10081 -0.06133 0.21202 0.36386 -0.25784 -0.095601 -0.03103 -0.10301 0.14933
2843 0.041223 0.065516 0.086814 -0.047378 0.2165 0.34539 -0.29629 -0.1107 -0.050478 -0.164 0.054734
2844 0.058157 0.11086 0.12195 -0.052621 0.27341 0.37136 -0.22389 -0.069482 -0.025781 -0.12517 0.088555
2845 0.071928 0.06793 0.062402 -0.066409 0.20744 0.35529 -0.2206 -0.055628 -0.0088313 -0.10138 0.12469
2846 0.061005 0.048756 0.085692 -0.064098 0.22878 0.32872 -0.22387 -0.079899 -0.026749 -0.11564 0.13622
2847 0.0327 0.057913 0.067492 -0.044673 0.16932 0.3559 -0.19059 -0.029125 -0.01667 -0.10135 0.1024
2848 0.040188 0.036206 0.067794 -0.078257 0.11372 0.33103 -0.27514 -0.074746 -0.059153 -0.14355 0.068875
2849 0.03083 0.045967 0.076441 -0.06263 0.12315 0.31878 -0.18985 -0.0067284 -0.013307 -0.092598 0.081929
2850 0.022644 0.039296 0.082226 -0.058701 0.13652 0.30275 -0.22804 0.022282 -0.02278 -0.089487 0.029889
2851 0.066467 0.075659 0.056591 -0.061222 0.11872 0.34992 -0.1986 0.034036 -0.013388 -0.10532 0.14472
2852 0.019206 0.012649 0.067187 -0.08873 0.099857 0.26726 -0.25698 0.034589 -0.070504 -0.16297 -0.0067959
2853 0.014708 0.03432 0.031926 -0.080983 0.10243 0.27396 -0.22545 0.06703 -0.027175 -0.13519 0.032103
2854 0.030026 0.068269 0.041933 -0.03077 0.17434 0.30148 -0.18928 0.050318 -0.054115 -0.12769 0.058594
2855 0.0072281 0.041603 -0.0017336 -0.066786 0.19398 0.31171 -0.26188 -0.015842 -0.063726 -0.16322 0.014248
2856 0.0041326 0.030044 0.018836 -0.063413 0.20827 0.35548 -0.27192 -0.069482 -0.079303 -0.1872 0.0060697
2857 0.039943 0.10766 0.063185 -0.052624 0.2289 0.42422 -0.20515 0.0019945 -0.010206 -0.1022 0.041984
2858 -0.013043 0.040162 -0.0083311 -0.079046 0.25674 0.28641 -0.22597 -0.088339 -0.06614 -0.13756 0.023178
2859 0.017724 0.021065 0.012962 -0.075864 0.21165 0.2509 -0.22525 -0.074294 -0.042465 -0.17098 0.056559
2860 0.00060859 0.061134 0.0094095 -0.064143 0.2002 0.25601 -0.22634 -0.022335 -0.037932 -0.15323 0.024814
2861 0.064706 0.10476 0.0025732 -0.060114 0.16546 0.27529 -0.15655 -0.0047402 0.00098898 -0.085933 0.093072
2862 -0.0038954 0.046558 -0.0051758 -0.094965 0.1212 0.24732 -0.22065 0.02146 -0.017195 -0.10351 0.0074188
2863 -0.012106 0.011604 -0.011788 -0.064915 0.094154 0.17602 -0.22261 -0.027983 -0.06074 -0.13978 0.020714
2864 -0.0024036 0.034884 -0.01852 -0.079142 0.088071 0.18524 -0.25825 -0.013746 -0.016748 -0.16636 0.034116
2865 0.0020558 0.01765 -0.03904 -0.096357 0.073382 0.13828 -0.251 -0.016979 -0.084775 -0.16659 -0.098613
2866 -0.011975 0.023128 -0.018178 -0.060891 0.11955 0.17272 -0.23804 -0.0028701 -0.065997 -0.1222 -0.024416
2867 -0.025612 0.054325 0.03588 -0.068202 0.11573 0.1702 -0.25034 0.017585 -0.046897 -0.17559 0.05247
2868 -0.025013 0.028817 -0.019494 -0.081643 0.073995 0.15576 -0.25952 -0.010776 -0.087835 -0.16764 -0.017084
2869 -0.0085879 0.042572 -0.017267 -0.082576 0.074444 0.15644 -0.18462 -0.0012933 -0.092718 -0.1418 -0.051207
2870 -0.053763 0.022061 -0.0079879 -0.093696 0.07392 0.1122 -0.24126 -0.017158 -0.10125 -0.17774 -0.043222
2871 -0.024094 0.037109 -0.03405 -0.094143 0.054746 0.12759 -0.19147 0.022088 -0.069254 -0.1378 -0.048297
2872 -0.024503 0.036789 -0.049494 -0.089334 0.032874 0.13491 -0.2586 -0.028418 -0.089704 -0.15804 -0.029791
2873 -0.027153 0.015625 -0.060932 -0.091095 0.059523 0.12869 -0.28854 0.0041589 -0.089026 -0.22639 -0.078107
2874 0.0073371 0.057624 -0.017236 -0.066193 0.06668 0.13335 -0.19014 0.018846 -0.069112 -0.15796 -0.076437
2875 -0.016681 0.03941 -0.049036 -0.086528 0.026458 0.11198 -0.23595 0.088645 -0.07809 -0.16809 -0.073704
2876 -0.022834 0.014527 -0.092613 -0.083545 0.0423 0.11861 -0.2458 0.086735 -0.086634 -0.15531 -0.058154
2877 -0.044988 -0.0076506 -0.070109 -0.13244 0.0097971 0.091893 -0.29794 0.073941 -0.11277 -0.17956 -0.056148
2878 -0.044258 -0.008643 -0.062717 -0.092447 0.017023 0.081381 -0.27706 0.099007 -0.10858 -0.20815 -0.10337
2879 -0.046736 -0.00013063 -0.066623 -0.081363 0.021796 0.052827 -0.26717 0.077241 -0.11985 -0.1777 -0.15172
2880 -0.019299 0.021548 -0.0094233 -0.069743 0.046223 0.080559 -0.21441 0.12329 -0.084182 -0.15266 -0.12586
2881 -0.089172 -0.048146 -0.078939 -0.12113 -0.014942 0.037674 -0.31046 0.037114 -0.14536 -0.21755 -0.11657
2882 -0.030948 0.006601 -0.069007 -0.092087 -0.01229 0.094129 -0.27051 0.10245 -0.080268 -0.19092 -0.072736
2883 -0.072826 -0.033541 -0.095711 -0.12086 -0.0096789 0.023484 -0.30513 0.0056454 -0.12593 -0.18895 -0.098219
2884 -0.035567 -0.0015354 -0.10197 -0.093192 -0.025616 0.04975 -0.28227 0.0076306 -0.12842 -0.1806 -0.16231
2885 -0.074141 -0.02937 -0.077919 -0.080381 0.013679 0.0084478 -0.30255 -0.011395 -0.14222 -0.19688 -0.16497
2886 -0.042453 0.012565 -0.070354 -0.10999 0.0089985 0.063025 -0.25783 0.021779 -0.10385 -0.17824 -0.065277
2887 -0.063757 -0.050271 -0.10846 -0.10953 -0.0060788 0.0072708 -0.29381 -0.057469 -0.11186 -0.21448 -0.14937
2888 -0.058298 -0.037795 -0.060772 -0.12604 -0.018416 0.0094881 -0.28788 -0.023714 -0.15861 -0.1973 -0.13391
2889 -0.039185 0.012051 -0.12194 -0.091645 -0.014293 0.030132 -0.25647 -0.028548 -0.10927 -0.20082 -0.083731
2890 -0.039708 -0.0072817 -0.084123 -0.10091 -0.025511 0.042591 -0.25082 -0.010366 -0.091131 -0.16731 -0.079579
2891 -0.054863 -0.025152 -0.12809 -0.12056 -0.042311 0.0093972 -0.26981 -0.035437 -0.11272 -0.20269 -0.15044
2892 -0.06172 -0.0025006 -0.10444 -0.095486 0.0023649 0.024557 -0.27231 0.021316 -0.10295 -0.22061 -0.12657
2893 -0.024928 0.01857 -0.10659 -0.10345 -0.020197 0.00054509 -0.23808 0.025918 -0.096304 -0.17713 -0.077043
2894 -0.069939 -0.020394 -0.13092 -0.12592 -0.057762 -0.01702 -0.26603 -0.030858 -0.12783 -0.19602 -0.11616
2895 -0.05916 -0.0017119 -0.13876 -0.10331 -0.023505 0.0062008 -0.25279 -0.01824 -0.11475 -0.20367 -0.12406
2896 -0.05569 -0.018776 -0.10834 -0.091091 -0.05254 0.0011913 -0.28247 0.048004 -0.12705 -0.22631 -0.17997
2897 -0.047809 0.0099733 -0.12899 -0.079487 0.004998 0.018823 -0.24914 0.10573 -0.079942 -0.16517 -0.07535
2898 -0.058514 -0.012783 -0.10133 -0.10364 -0.025778 -0.011878 -0.26981 0.14705 -0.11641 -0.19161 -0.039372
2899 -0.054313 -0.011973 -0.12584 -0.096916 -0.032638 -0.062341 -0.28861 0.16546 -0.11369 -0.15483 -0.15711
2900 -0.084616 -0.016331 -0.14044 -0.12034 -0.039579 -0.028383 -0.25354 0.14613 -0.12124 -0.1654 -0.086984
2901 -0.040005 -0.035888 -0.13225 -0.11086 -0.024182 -0.032725 -0.27981 0.10223 -0.10607 -0.17789 -0.1314
2902 -0.059812 -0.037854 -0.15612 -0.13423 -0.085081 -0.04406 -0.31114 0.061016 -0.14222 -0.21465 -0.16617
2903 -0.070588 -0.034691 -0.14872 -0.12247 -0.042597 -0.079146 -0.31324 0.031604 -0.13916 -0.15282 -0.18735
2904 -0.072894 -0.0107 -0.15893 -0.1027 -0.036504 -0.072174 -0.25948 0.034201 -0.11068 -0.013616 -0.16204
2905 -0.055324 -0.028969 -0.13457 -0.11717 -0.046618 -0.045664 -0.28346 0.067104 -0.12214 0.010974 -0.12545
2906 -0.068013 -0.018224 -0.13085 -0.1071 -0.062241 -0.04975 -0.28837 0.046494 -0.10966 -0.009009 -0.20808
2907 -0.052894 0.029677 -0.13898 -0.095682 -0.060135 -0.03864 -0.27144 0.1365 -0.067733 0.082881 -0.13301
2908 -0.019303 0.0019051 -0.12766 -0.10985 -0.061165 -0.019825 -0.24802 0.090509 -0.090796 0.089735 -0.10336
2909 -0.092547 -0.039142 -0.17454 -0.13125 -0.073611 -0.090402 -0.32438 0.038009 -0.15833 0.066323 -0.17981
2910 -0.087284 -0.050158 -0.16692 -0.15259 -0.0976 -0.085937 -0.23389 0.026676 -0.18399 0.019481 -0.17877
2911 -0.086549 -0.071124 -0.19681 -0.14129 -0.10063 -0.10531 -0.034256 0.066959 -0.15069 0.0089065 -0.19752
2912 -0.040564 -0.038558 -0.16043 -0.12763 -0.078035 -0.070777 0.010326 0.1399 -0.11382 -0.0012383 -0.16569
2913 -0.061212 -0.00864 -0.16552 -0.12468 -0.081134 -0.068014 0.030479 0.17803 -0.099417 -0.05183 -0.1155
2914 -0.084164 -0.019746 -0.21752 -0.12091 -0.061768 -0.07154 -0.030197 0.13859 -0.11825 -0.0867 -0.21857
2915 -0.060141 -0.046449 -0.17097 -0.13663 -0.080845 -0.068356 -0.032111 0.086994 -0.15673 -0.066285 -0.23319
2916 -0.044011 -0.048042 -0.18192 -0.12287 -0.1051 -0.084552 0.070049 0.087915 -0.10217 -0.10422 -0.12453
2917 -0.04171 -0.042721 -0.19022 -0.10952 -0.077556 -0.093304 0.030061 0.060476 -0.13167 -0.091052 -0.19132
2918 -0.064143 -0.011436 -0.17485 -0.1249 -0.093896 -0.070114 0.12839 0.089644 -0.075329 -0.10047 -0.20623
2919 -0.060148 -0.031346 -0.17979 -0.15071 -0.13146 -0.14082 0.042608 0.065218 -0.15014 -0.10294 -0.17678
2920 -0.1128 -0.074858 -0.19229 -0.14498 -0.10431 -0.12473 -0.14704 0.056863 -0.12664 -0.11183 -0.19924
2921 -0.11621 -0.071067 -0.19362 -0.1353 -0.12434 -0.14076 -0.20166 0.0028009 -0.16092 -0.12531 -0.21178
2922 -0.08367 -0.067649 -0.19435 -0.11915 -0.11302 -0.13343 -0.1705 0.063426 -0.15207 -0.12059 -0.16354
2923 -0.082309 -0.030938 -0.1921 -0.11576 -0.062774 -0.097625 -0.11341 0.11689 -0.12345 -0.13696 -0.17199
2924 -0.074746 -0.031199 -0.22427 -0.13218 -0.10491 -0.075308 -0.13406 0.075339 -0.11732 -0.09996 -0.17027
2925 -0.086979 -0.048092 -0.18444 -0.12603 -0.11476 -0.090398 -0.19372 0.11449 -0.097089 -0.11142 -0.17119
2926 -0.086412 -0.055396 -0.17142 -0.10726 -0.10344 -0.10033 -0.19017 0.10889 -0.09569 -0.1242 -0.19559
2927 -0.086558 -0.072913 -0.21155 -0.13017 -0.083612 -0.10302 -0.2317 0.086953 -0.17321 -0.17915 -0.23828
2928 -0.12921 -0.087465 -0.19155 -0.12463 -0.10949 -0.14597 -0.24293 0.079308 -0.15229 -0.16828 -0.28338
2929 -0.11112 -0.059732 -0.21148 -0.13312 -0.12892 -0.1373 -0.28188 0.11704 -0.15177 -0.15041 -0.23433
2930 -0.096143 -0.055739 -0.22281 -0.12298 -0.10378 -0.12451 -0.19799 0.10269 -0.14453 -0.16276 -0.2104
2931 -0.093585 -0.06582 -0.20867 -0.1397 -0.11493 -0.12907 -0.19295 0.049287 -0.14897 -0.17941 -0.25834
2932 -0.10643 -0.07625 -0.19584 -0.13287 -0.13096 -0.14559 -0.22326 0.013466 -0.15944 -0.18083 -0.21317
2933 -0.080194 -0.050386 -0.1848 -0.098685 -0.094826 -0.13391 -0.20896 0.029654 -0.12968 -0.15173 -0.21191
2934 -0.10488 -0.09265 -0.22542 -0.12325 -0.14566 -0.15044 -0.26723 -0.00014382 -0.15361 -0.18407 -0.23703
2935 -0.075269 -0.035547 -0.19465 -0.13025 -0.1046 -0.14298 -0.2075 0.041021 -0.11964 -0.14921 -0.20331
2936 -0.083513 -0.04934 -0.18489 -0.1253 -0.12201 -0.13027 -0.18485 0.0099935 -0.15743 -0.14301 -0.21865
2937 -0.10398 -0.10011 -0.21643 -0.11588 -0.1023 -0.15197 -0.25694 -0.0039619 -0.16478 -0.18277 -0.27093
2938 -0.11038 -0.056512 -0.18958 -0.12348 -0.095839 -0.11968 -0.238 0.021615 -0.12434 -0.17111 -0.19247
2939 -0.051341 -0.035672 -0.19754 -0.11633 -0.12505 -0.12958 -0.1995 0.027002 -0.12784 -0.17548 -0.20037
2940 -0.072908 -0.051893 -0.19075 -0.11349 -0.132 -0.13609 -0.21523 0.055367 -0.13689 -0.1546 -0.17962
2941 -0.087162 -0.064352 -0.17116 -0.11689 -0.10849 -0.15463 -0.21426 0.0056458 -0.12367 -0.13669 -0.17195
2942 -0.054188 -0.01703 -0.20578 -0.12637 -0.11915 -0.10769 -0.23185 0.078772 -0.10548 -0.15312 -0.15329
2943 -0.10424 -0.073662 -0.20331 -0.13501 -0.13102 -0.15997 -0.23314 -0.037028 -0.14915 -0.18876 -0.2858
2944 -0.12354 -0.084611 -0.20719 -0.12974 -0.12363 -0.15979 -0.21899 0.018941 -0.1379 -0.21612 -0.24123
2945 -0.11387 -0.088147 -0.18565 -0.13316 -0.13995 -0.15518 -0.26813 0.013256 -0.16398 -0.1759 -0.22483
2946 -0.098782 -0.059244 -0.23521 -0.13728 -0.14437 -0.15756 -0.23264 0.035641 -0.15238 -0.14128 -0.20933
2947 -0.061802 -0.036808 -0.19269 -0.12344 -0.11794 -0.13754 -0.19574 0.037161 -0.14286 -0.14481 -0.24136
2948 -0.11357 -0.06296 -0.21932 -0.13628 -0.11617 -0.14876 -0.19001 0.0013659 -0.15017 -0.17871 -0.23578
2949 -0.083738 -0.035053 -0.21252 -0.15392 -0.13929 -0.17481 -0.23873 0.041723 -0.1181 -0.16346 -0.21528
2950 -0.067422 -0.042374 -0.20415 -0.1161 -0.11315 -0.12507 -0.2529 -0.0094185 -0.11219 -0.15868 -0.20571
2951 -0.10236 -0.08268 -0.22208 -0.11685 -0.13629 -0.16898 -0.21415 -0.00015421 -0.1215 -0.1618 -0.21894
2952 -0.087685 -0.076393 -0.21482 -0.13259 -0.15481 -0.16258 -0.2252 -0.021206 -0.14344 -0.1836 -0.24399
2953 -0.10117 -0.053365 -0.23607 -0.13771 -0.15389 -0.17863 -0.25631 -0.053561 -0.14947 -0.15225 -0.22692
2954 -0.09836 -0.05931 -0.1908 -0.11609 -0.11972 -0.16609 -0.2604 0.0052131 -0.081799 -0.1477 -0.20869
2955 -0.12856 -0.076003 -0.21746 -0.13871 -0.15049 -0.18512 -0.25099 -0.032553 -0.15819 -0.18846 -0.23918
2956 -0.10827 -0.058366 -0.2456 -0.16061 -0.16801 -0.16797 -0.26203 -0.026861 -0.14992 -0.18244 -0.25363
2957 -0.079378 -0.042892 -0.21406 -0.10398 -0.13148 -0.15007 -0.21175 -0.02799 -0.13473 -0.14995 -0.21583
2958 -0.10246 -0.055173 -0.22473 -0.1198 -0.15267 -0.16029 -0.28671 -0.044959 -0.13836 -0.17625 -0.21623
2959 -0.11936 -0.056001 -0.21235 -0.13656 -0.14399 -0.16622 -0.21192 -0.025819 -0.1196 -0.13819 -0.25097
2960 -0.088786 -0.032407 -0.2071 -0.12302 -0.13592 -0.15365 -0.23682 0.013468 -0.091533 -0.12805 -0.19462
2961 -0.12035 -0.078832 -0.21851 -0.13259 -0.14604 -0.18957 -0.25897 -0.04454 -0.15362 -0.18389 -0.24137
2962 -0.11679 -0.071595 -0.22291 -0.14478 -0.16537 -0.19003 -0.22567 -0.052639 -0.17002 -0.16364 -0.24534
2963 -0.095784 -0.078526 -0.21965 -0.155 -0.14091 -0.16926 -0.23008 -0.0040762 -0.12707 -0.1831 -0.22227
2964 -0.12843 -0.084979 -0.27159 -0.14605 -0.16726 -0.19795 -0.28019 -0.062291 -0.14138 -0.17007 -0.2672
2965 -0.13446 -0.10782 -0.26135 -0.15792 -0.16766 -0.20768 -0.29077 -0.045665 -0.15793 -0.1908 -0.28104
2966 -0.10591 -0.036507 -0.21808 -0.11899 -0.14394 -0.15907 -0.2255 -0.047392 -0.073689 -0.13633 -0.17259
2967 -0.10848 -0.079506 -0.23289 -0.13597 -0.16134 -0.20041 -0.2695 -0.048292 -0.15732 -0.17004 -0.2698
2968 -0.10933 -0.08193 -0.27451 -0.15889 -0.18601 -0.20756 -0.26869 -0.063484 -0.14549 -0.18448 -0.2808
2969 -0.098562 -0.073679 -0.20574 -0.14611 -0.13856 -0.20088 -0.24876 -0.041457 -0.095123 -0.16 -0.21083
2970 -0.10084 -0.072862 -0.20813 -0.12377 -0.13878 -0.17612 -0.20077 -0.0055201 -0.049279 -0.10034 -0.16341
2971 -0.13339 -0.10934 -0.22168 -0.13251 -0.13044 -0.22462 -0.32951 -0.07733 -0.092929 -0.06308 -0.27481
2972 -0.12576 -0.097468 -0.22597 -0.13333 -0.1711 -0.21804 -0.26482 -0.039117 -0.065627 0.014521 -0.26001
2973 -0.11274 -0.073017 -0.23606 -0.10641 -0.12149 -0.19908 -0.30877 -0.082884 -0.092362 0.045768 -0.28216
2974 -0.13939 -0.10495 -0.26135 -0.15882 -0.1724 -0.20786 -0.27149 -0.056633 -0.088298 0.017316 -0.2628
2975 -0.077002 -0.070721 -0.2342 -0.13918 -0.16584 -0.19292 -0.22179 -0.016965 -0.0056405 0.11004 -0.2062
2976 -0.12097 -0.096018 -0.28092 -0.13349 -0.15864 -0.18578 -0.29929 -0.078322 -0.063124 0.054528 -0.27007
2977 -0.11073 -0.077728 -0.24316 -0.13221 -0.16691 -0.2076 -0.29011 -0.038572 -0.074083 0.080771 -0.27366
2978 -0.10784 -0.069132 -0.23978 -0.12349 -0.13338 -0.1662 -0.23521 -0.031521 -0.076853 0.16448 -0.22222
2979 -0.075367 -0.046005 -0.233 -0.090868 -0.13855 -0.16172 -0.21921 -0.001252 -0.025339 0.19691 -0.20004
2980 -0.089542 -0.058776 -0.2212 -0.071555 -0.13283 -0.20357 -0.25505 -0.047168 -0.068546 0.10842 -0.24754
2981 -0.095849 -0.081993 -0.25554 -0.071569 -0.12154 -0.21419 -0.26225 -0.06462 -0.063494 0.11284 -0.19745
2982 -0.10562 -0.087386 -0.24957 -0.083676 -0.14916 -0.21703 -0.31434 -0.072606 -0.0578 0.062794 -0.24495
2983 -0.10212 -0.077548 -0.2471 -0.084486 -0.15954 -0.21465 -0.25001 -0.043133 -0.084009 0.062701 -0.23831
2984 -0.11102 -0.082597 -0.25651 -0.095015 -0.16658 -0.19343 -0.29739 -0.079827 -0.096305 -0.020128 -0.29443
2985 -0.096727 -0.078139 -0.25619 -0.10944 -0.15955 -0.19425 -0.28486 -0.040614 -0.020786 0.027107 -0.22753
2986 -0.10031 -0.079065 -0.23542 -0.11882 -0.15012 -0.18823 -0.2822 -0.085539 -0.043804 0.13086 -0.28578
2987 -0.074124 -0.062016 -0.22934 -0.11647 -0.14705 -0.17335 -0.25755 -0.049516 -0.021498 0.17456 -0.18548
2988 -0.12449 -0.10215 -0.26634 -0.15298 -0.16909 -0.21775 -0.3253 -0.12128 -0.073277 0.1522 -0.23895
2989 -0.089499 -0.082587 -0.26825 -0.10744 -0.13952 -0.20751 -0.2967 -0.090202 -0.080884 0.21855 -0.22798
2990 -0.095613 -0.092027 -0.20271 -0.10754 -0.15001 -0.21002 -0.25391 -0.10828 -0.10324 0.22075 -0.26776
2991 -0.1332 -0.10057 -0.21755 -0.13368 -0.15937 -0.25064 -0.28194 -0.097447 -0.069002 0.20088 -0.25241
2992 -0.13365 -0.10129 -0.14732 -0.13156 -0.16371 -0.23709 -0.31 -0.13753 -0.10242 0.16332 -0.31632
2993 -0.08256 -0.077079 -0.11329 -0.11353 -0.16731 -0.19855 -0.17466 -0.041265 -0.049796 0.20633 -0.23032
2994 -0.1097 -0.088388 -0.10916 -0.089966 -0.18818 -0.20822 0.0067262 -0.077347 -0.053115 0.20939 -0.26152
2995 -0.13214 -0.11698 -0.14911 -0.079622 -0.17447 -0.24604 -0.039044 -0.13838 -0.071137 0.17505 -0.30349
2996 -0.083226 -0.088023 -0.16512 -0.077651 -0.16301 -0.19331 -0.033645 -0.087187 -0.029029 0.21676 -0.27535
2997 -0.11668 -0.10491 -0.19685 -0.065528 -0.14018 -0.20653 0.013361 -0.097964 -0.047717 0.25348 -0.25176
2998 -0.11333 -0.073159 -0.18439 -0.073869 -0.14597 -0.19432 0.011575 -0.1227 -0.054907 0.25937 -0.32373
2999 -0.11027 -0.10293 -0.21765 -0.089741 -0.17301 -0.20826 -0.063148 -0.11737 -0.058512 0.23691 -0.23777
3000 -0.098355 -0.081411 -0.2032 -0.082865 -0.12459 -0.19139 -0.1534 -0.10243 -0.064627 0.23855 -0.24032
3001 -0.10163 -0.071401 -0.2063 -0.10623 -0.13761 -0.20781 -0.13741 -0.08297 -0.041816 0.25768 -0.27839
3002 -0.12908 -0.1137 -0.23196 -0.12245 -0.17351 -0.22312 -0.19151 -0.1404 -0.056758 0.20434 -0.27535
3003 -0.12096 -0.083299 -0.20681 -0.12655 -0.14777 -0.21689 -0.21498 -0.08953 -0.033301 0.28422 -0.28695
3004 -0.098191 -0.075888 -0.21292 -0.11344 -0.14469 -0.20083 -0.17691 -0.090234 -0.011816 0.25527 -0.26164
3005 -0.10666 -0.06147 -0.20249 -0.09305 -0.12522 -0.21202 -0.16208 -0.071444 0.011909 0.29456 -0.21666
3006 -0.12078 -0.065045 -0.16589 -0.13818 -0.17923 -0.20766 -0.1723 -0.090515 -0.022999 0.25555 -0.23471
3007 -0.16821 -0.12762 -0.14188 -0.15793 -0.17647 -0.26056 -0.1957 -0.13306 -0.078434 0.22524 -0.32991
3008 -0.14114 -0.12302 -0.14486 -0.1189 -0.18026 -0.27324 0.029582 -0.117 -0.026807 0.21431 -0.29824
3009 -0.1745 -0.1336 -0.1463 -0.10646 -0.19795 -0.25383 0.099918 -0.10913 -0.047221 0.29881 -0.2759
3010 -0.13899 -0.10509 -0.16158 -0.083967 -0.15129 -0.22649 0.10252 -0.11208 -0.036234 0.28193 -0.28909
3011 -0.14128 -0.10354 -0.21531 -0.085799 -0.1769 -0.20372 0.087597 -0.10097 -0.014107 0.31357 -0.26639
3012 -0.074762 -0.07162 -0.15748 -0.040864 -0.13353 -0.21858 0.1485 -0.080023 0.047296 0.29259 -0.23664
3013 -0.064415 -0.051824 -0.16949 0.021258 -0.14068 -0.18819 0.13585 -0.06571 0.029558 0.31187 -0.24191
3014 -0.12458 -0.10416 -0.19128 -0.0016291 -0.13462 -0.25281 0.08266 -0.13442 -0.025567 0.24443 -0.2763
3015 -0.10493 -0.08721 -0.19164 -0.051546 -0.18875 -0.24363 0.09786 -0.086349 -0.023486 0.32789 -0.29544
3016 -0.10879 -0.06786 -0.15245 -0.03878 -0.14616 -0.19706 0.37576 -0.07951 0.04655 0.34733 -0.25105
3017 -0.10708 -0.080418 -0.054442 -0.066685 -0.10148 -0.20902 0.28334 -0.078632 0.048774 0.34349 -0.23574
3018 -0.13464 -0.10162 -0.076307 -0.071899 -0.15415 -0.20984 0.17347 -0.17846 -0.0088764 0.22583 -0.30607
3019 -0.11324 -0.096229 -0.044345 -0.081683 -0.15221 -0.2421 0.078299 -0.091549 -0.019575 0.26693 -0.27427
3020 -0.11309 -0.12119 -0.076972 -0.07373 -0.20169 -0.22254 0.13856 -0.10898 0.03084 0.25169 -0.30314
3021 -0.13481 -0.096384 -0.1179 -0.060713 -0.16334 -0.21973 0.056961 -0.116 -0.0092192 0.16768 -0.32335
3022 -0.11358 -0.10095 -0.17346 -0.04924 -0.16153 -0.25666 0.23433 -0.14461 0.0037243 0.085695 -0.31708
3023 -0.11893 -0.10852 -0.1974 -0.053648 -0.17873 -0.25631 0.28431 -0.13621 -0.0074466 0.12208 -0.32458
3024 -0.10823 -0.07299 -0.18951 -0.030573 -0.15384 -0.23552 0.28892 -0.13631 0.013859 0.092419 -0.29918
3025 -0.10675 -0.048524 -0.17946 -0.049729 -0.1628 -0.21254 0.37145 -0.04753 0.018659 0.13436 -0.23016
3026 -0.10735 -0.084038 -0.16328 -0.040993 -0.17879 -0.23579 0.28151 -0.10609 -0.021895 0.15592 -0.28623
3027 -0.097175 -0.07999 -0.10988 -0.0073685 -0.15823 -0.20506 0.34436 -0.10757 -0.022423 0.086554 -0.35868
3028 -0.10994 -0.080427 -0.046489 0.027815 -0.15309 -0.22658 0.30596 -0.093305 -0.035039 0.12878 -0.24067
3029 -0.1055 -0.078481 -0.020149 0.037798 -0.17019 -0.23253 0.35206 -0.10256 -0.085765 0.06581 -0.29188
3030 -0.094274 -0.077821 -0.041713 0.02406 -0.16098 -0.25484 0.36051 -0.11118 -0.086586 0.042245 -0.33895
3031 -0.10764 -0.081829 -0.0044439 0.056343 -0.16046 -0.22923 0.36535 -0.09643 -0.065438 0.089148 -0.28917
3032 -0.12755 -0.07643 -0.060595 0.016862 -0.15157 -0.23399 0.35211 -0.10337 -0.031961 0.07134 -0.24965
3033 -0.11645 -0.047015 -0.15588 -0.030668 -0.17124 -0.24054 0.31629 -0.12982 -0.070351 0.053363 -0.30277
3034 -0.078635 -0.038097 -0.11796 -0.044313 -0.17739 -0.20248 0.43036 -0.062866 -0.015429 0.043534 -0.23209
3035 -0.068331 -0.012524 -0.089194 -0.0017354 -0.11226 -0.18265 0.56475 -0.052784 0.0079175 0.095738 -0.22642
3036 -0.12778 -0.084281 -0.16607 -0.057104 -0.1694 -0.26762 0.33105 -0.14259 -0.080316 -0.017618 -0.37086
3037 -0.1102 -0.051979 -0.17852 -0.062207 -0.17273 -0.23184 0.39066 -0.11864 -0.047949 0.030123 -0.29073
3038 -0.11226 -0.055104 -0.13587 -0.029577 -0.16577 -0.23302 0.34607 -0.10852 -0.057563 -0.00041888 -0.33474
3039 -0.062035 -0.059858 -0.043688 -0.018134 -0.16774 -0.24565 0.4991 -0.086084 -0.068881 0.030444 -0.2598
3040 -0.082332 -0.049508 0.023834 0.021072 -0.1433 -0.22677 0.51847 -0.068119 -0.02631 0.04266 -0.27646
3041 -0.083252 -0.049914 0.021372 0.017649 -0.19291 -0.22001 0.45334 -0.08556 -0.089665 0.032487 -0.30482
3042 -0.068022 -0.052795 0.0284 0.045557 -0.15288 -0.23168 0.36398 -0.13756 -0.04526 -0.033409 -0.30626
3043 -0.093064 -0.047576 0.045782 0.05545 -0.18543 -0.23276 0.40346 -0.094547 -0.059698 -0.0057561 -0.28044
3044 -0.1036 -0.075497 0.025906 0.066098 -0.13161 -0.24862 0.42877 -0.14538 -0.10312 -0.064874 -0.33055
3045 -0.083148 -0.052156 -0.044491 0.039966 -0.14861 -0.24291 0.39858 -0.10503 -0.10055 -0.0034206 -0.33952
3046 -0.10527 -0.06664 -0.075336 -0.0079529 -0.15758 -0.23309 0.50958 -0.1162 -0.12034 -0.0036758 -0.2721
3047 -0.11775 -0.070226 -0.13129 -0.0083614 -0.15902 -0.25944 0.4176 -0.12094 -0.10707 -0.039361 -0.31677
3048 -0.10829 -0.06807 -0.13742 -0.058724 -0.17893 -0.22992 0.39624 -0.13438 -0.10558 -0.013475 -0.31301
3049 -0.080323 -0.040569 -0.11045 -0.03172 -0.13866 -0.22893 0.36601 -0.11503 -0.12519 -0.024156 -0.30019
3050 -0.1052 -0.078239 -0.16479 -0.060818 -0.16344 -0.26083 0.15415 -0.17321 -0.11779 -0.078099 -0.30762
3051 -0.10754 -0.057639 -0.1346 -0.055489 -0.17308 -0.26854 0.15244 -0.099854 -0.11684 -0.019557 -0.30779
3052 -0.089187 -0.062227 -0.071742 -0.040019 -0.17724 -0.22675 0.17891 -0.14853 -0.13869 -0.058348 -0.35819
3053 -0.080493 -0.024966 0.022993 -0.013513 -0.15586 -0.22873 0.20569 -0.084535 -0.058138 -0.011018 -0.27128
3054 -0.16861 -0.10984 0.047211 -0.024101 -0.17928 -0.27529 0.12032 -0.14546 -0.13997 -0.10368 -0.30985
3055 -0.060072 -0.026945 0.058888 0.070361 -0.14506 -0.21256 0.17472 -0.083207 -0.089913 -0.0063703 -0.2534
3056 -0.13489 -0.085959 0.052285 0.04505 -0.18492 -0.29248 0.13271 -0.1189 -0.12212 -0.055467 -0.32609
3057 -0.10297 -0.059646 0.04577 0.048558 -0.20197 -0.24743 0.13347 -0.14429 -0.12257 -0.068962 -0.3191
3058 -0.10188 -0.045017 -0.023336 0.049749 -0.15867 -0.21944 0.13433 -0.1266 -0.10546 -0.065074 -0.28322
3059 -0.079887 -0.06376 -0.087086 -0.015541 -0.16489 -0.23974 0.13777 -0.1171 -0.12047 -0.076735 -0.29982
3060 -0.085284 -0.036307 -0.056868 0.00079041 -0.14445 -0.24255 0.12256 -0.088066 -0.10015 -0.044081 -0.28797
3061 -0.10676 -0.05983 -0.095728 -0.06361 -0.19712 -0.24301 0.17292 -0.10108 -0.10122 -0.045186 -0.2629
3062 -0.07678 -0.035838 -0.088482 -0.027927 -0.17836 -0.2647 0.10375 -0.078242 -0.066242 -0.028716 -0.26738
3063 -0.10127 -0.050594 -0.062171 -0.043446 -0.17422 -0.25754 0.14343 -0.12435 -0.12451 -0.10462 -0.31328
3064 -0.10027 -0.03857 -0.07352 -0.034325 -0.17216 -0.23397 0.039179 -0.12662 -0.090337 -0.096243 -0.23368
3065 -0.093034 -0.044357 -0.07659 -0.058464 -0.17717 -0.22879 0.078311 -0.12498 -0.080135 -0.10811 -0.31921
3066 -0.06561 -0.061883 -0.10756 -0.040699 -0.16993 -0.22208 0.09721 -0.093123 -0.055493 -0.068149 -0.26422
3067 -0.10706 -0.062525 -0.010304 -0.040759 -0.16054 -0.26098 0.11001 -0.10477 -0.061575 -0.10826 -0.29825
3068 -0.13839 -0.08926 0.0075077 -0.067191 -0.19845 -0.30172 0.03455 -0.17502 -0.09746 -0.13864 -0.34899
3069 -0.081673 -0.066475 0.041851 0.027508 -0.17616 -0.25463 0.097875 -0.11619 -0.075986 -0.089557 -0.26451
3070 -0.096568 -0.058476 0.063417 0.02542 -0.17908 -0.24231 -0.0041055 -0.097229 -0.11825 -0.10452 -0.32144
3071 -0.085668 -0.058373 0.048905 0.031119 -0.17497 -0.23329 0.064303 -0.10867 -0.093002 -0.10336 -0.29618
3072 -0.14044 -0.089226 -0.052258 0.042367 -0.19098 -0.28678 -0.031093 -0.13628 -0.15636 -0.14607 -0.32732
3073 -0.086964 -0.055929 -0.038633 -0.0028209 -0.14833 -0.26129 0.02484 -0.10505 -0.11237 -0.1133 -0.29633
3074 -0.088248 -0.038512 -0.10475 0.0060444 -0.14381 -0.2615 0.061182 -0.096456 -0.10124 -0.093524 -0.32622
3075 -0.10232 -0.037619 -0.089416 -0.059711 -0.18844 -0.27092 0.003994 -0.11557 -0.13174 -0.11102 -0.28999
3076 -0.10115 -0.012368 -0.065905 -0.050763 -0.18379 -0.23691 0.055667 -0.11238 -0.086615 -0.077761 -0.29378
3077 -0.1104 -0.026999 -0.090884 -0.0090793 -0.10365 -0.23545 0.03745 -0.1051 -0.081239 -0.1064 -0.26615
3078 -0.086228 -0.0082471 -0.10145 -0.024537 -0.16371 -0.21522 0.019885 -0.09832 -0.067938 -0.11909 -0.23257
3079 -0.10244 -0.053435 -0.094668 -0.063658 -0.16782 -0.24907 -0.067369 -0.14142 -0.068467 -0.11919 -0.31084
3080 -0.097065 -0.044206 -0.080226 -0.052538 -0.16874 -0.24581 0.033397 -0.13303 -0.023651 -0.10381 -0.31911
3081 -0.11661 -0.065227 -0.095155 -0.055402 -0.14766 -0.26408 -0.071467 -0.16525 -0.06111 -0.16995 -0.29894
3082 -0.082524 -0.034768 -0.12995 -0.054439 -0.14317 -0.22592 0.022651 -0.079528 -0.015321 -0.14135 -0.26162
3083 -0.13277 -0.060719 -0.1256 -0.070615 -0.19012 -0.25088 -0.072076 -0.11489 -0.068909 -0.14133 -0.32309
3084 -0.13816 -0.092259 -0.13537 -0.030948 -0.15037 -0.2585 -0.08226 -0.14343 -0.060624 -0.17555 -0.31607
3085 -0.11067 -0.065974 -0.11926 0.027055 -0.15329 -0.24287 -0.063089 -0.11553 -0.046772 -0.14426 -0.28931
3086 -0.10757 -0.055139 -0.13334 0.031719 -0.14257 -0.20053 -0.053277 -0.094938 -0.024544 -0.12843 -0.28718
3087 -0.094428 -0.021671 -0.11904 0.02881 -0.11769 -0.12286 -0.027429 -0.070593 -0.030646 -0.12983 -0.21983
3088 -0.096209 -0.032485 -0.13117 0.0052644 -0.11293 -0.12973 -0.0186 -0.10329 -0.041652 -0.14815 -0.29984
3089 -0.11855 -0.037921 -0.15494 -0.032589 -0.16027 -0.17309 -0.11326 -0.14409 -0.063014 -0.12571 -0.34644
3090 -0.11942 -0.025287 -0.14026 -0.068534 -0.17689 -0.097932 -0.069873 -0.10864 0.0033554 -0.13101 -0.29204
3091 -0.14098 -0.068818 -0.16935 -0.06328 -0.1448 -0.16322 -0.11058 -0.13894 -0.031133 -0.1636 -0.30607
3092 -0.099675 -0.013953 -0.14479 -0.040133 -0.14729 -0.13477 -0.069931 -0.094431 0.032569 -0.096549 -0.29193
3093 -0.10634 0.013736 -0.14954 -0.035858 -0.11361 -0.11748 -0.098343 -0.099272 0.036085 -0.13076 -0.22578
3094 -0.12891 -0.027606 -0.18639 -0.058086 -0.16174 -0.15026 -0.12469 -0.16558 0.0064969 -0.18632 -0.31758
3095 -0.11727 -0.042162 -0.17226 -0.070257 -0.10881 -0.17333 -0.14598 -0.10639 0.001293 -0.19048 -0.3168
3096 -0.11763 -0.060872 -0.16769 -0.047 -0.11921 -0.18346 -0.17342 -0.12164 -0.0091848 -0.18036 -0.32669
3097 -0.14915 -0.055154 -0.1847 -0.067591 -0.12498 -0.22718 -0.14528 -0.13251 -0.017023 -0.19296 -0.30698
3098 -0.099702 -0.027341 -0.1498 -0.06872 -0.11205 -0.19138 -0.10352 -0.095975 0.04756 -0.11216 -0.25462
3099 -0.13976 -0.052224 -0.15451 -0.066762 -0.11724 -0.20037 -0.10487 -0.11266 0.024979 -0.16227 -0.21022
3100 -0.085235 -0.033201 -0.12882 -0.048269 -0.1075 -0.21179 -0.1927 -0.10109 0.03505 -0.16834 -0.26506
3101 -0.12784 -0.030157 -0.19301 -0.038385 -0.10464 -0.20824 -0.12431 -0.12985 0.028346 -0.13302 -0.33102
3102 -0.10908 0.021435 -0.14352 0.021989 -0.03564 -0.17926 -0.094267 -0.059834 0.12224 -0.12471 -0.2029
3103 -0.05478 0.027501 -0.14965 0.040768 -0.040689 -0.14394 -0.066885 -0.038406 0.11411 -0.16365 -0.098277
3104 -0.077911 0.019881 -0.15914 0.024976 -0.0125 -0.1093 -0.094832 -0.036284 0.11293 -0.11199 0.028419
3105 -0.090776 -0.018564 -0.20351 0.00042355 -0.054259 -0.083573 -0.1465 -0.10402 0.065065 -0.16198 -0.080488
3106 -0.088433 0.013738 -0.18439 -0.023358 -0.047872 -0.076014 -0.16739 -0.074621 0.077029 -0.099281 0.02872
3107 -0.1012 0.0025471 -0.14442 -0.029155 -0.037786 -0.028301 -0.13446 -0.089884 0.099324 -0.19467 -0.0010611
3108 -0.092975 -0.0055962 -0.17635 -0.03544 -0.018923 -0.011374 -0.17373 -0.076378 0.059657 -0.15381 0.030675
3109 -0.1349 -0.038017 -0.19809 -0.061388 -0.049114 -0.0078475 -0.17624 -0.067634 0.087806 -0.12369 0.011057
3110 -0.10719 -0.0082448 -0.18455 -0.07264 -0.048222 -0.015502 -0.12663 -0.073861 0.085083 -0.14404 0.047572
3111 -0.12577 -0.02874 -0.18455 -0.074411 -0.013382 -0.0042496 -0.14851 -0.060893 0.057851 -0.13683 -0.011189
3112 -0.095432 -0.020011 -0.20101 -0.067359 -0.021534 -0.029874 -0.16991 -0.090434 0.073842 -0.15134 -0.04998
3113 -0.094243 -0.012449 -0.17206 -0.063827 -0.0023228 -0.020573 -0.16073 -0.099117 0.044774 -0.14733 0.029797
3114 -0.078757 -0.032581 -0.17784 -0.063471 0.0091687 0.068452 -0.13416 -0.074856 0.050965 -0.18273 0.096778
3115 -0.089068 -0.026992 -0.18557 -0.090277 -0.010004 0.050825 -0.16734 -0.069104 0.078482 -0.09341 0.14319
3116 -0.10655 -0.017222 -0.19614 -0.019575 0.015546 0.069594 -0.16775 -0.069525 0.083472 -0.10922 0.19397
3117 -0.089482 0.033787 -0.19158 0.017103 0.020411 0.10162 -0.13783 -0.040007 0.1547 -0.09324 0.23135
3118 -0.13248 -0.012524 -0.17689 0.042877 0.023881 0.099497 -0.17257 -0.021784 0.10289 -0.12751 0.21429
3119 -0.096123 0.0094426 -0.21488 0.062359 0.027154 0.07859 -0.15376 -0.053836 0.10158 -0.14268 0.23743
3120 -0.15104 -0.043995 -0.21086 0.031828 0.037427 0.06209 -0.19911 -0.12021 0.021312 -0.18127 0.12623
3121 -0.14454 -0.036994 -0.1651 0.0065301 0.042234 0.02999 -0.24284 -0.11584 0.032657 -0.18593 0.13249
3122 -0.093643 0.0043776 -0.24009 0.0071181 0.056944 0.093027 -0.16929 -0.086388 0.053956 -0.12794 0.30823
3123 -0.10325 -0.0078885 -0.20537 -0.021397 0.06295 0.11281 -0.13016 -0.085275 0.020014 -0.11067 0.28514
3124 -0.097685 -0.041213 -0.21971 -0.025185 0.057489 0.12879 -0.22262 -0.069423 0.011851 -0.14971 0.21659
3125 -0.1312 -0.020145 -0.21859 -0.037617 0.073565 0.10163 -0.19611 -0.080401 0.063988 -0.12289 0.21854
3126 -0.1025 -0.011409 -0.19404 -0.024097 0.079888 0.12158 -0.16348 -0.10245 0.070143 -0.17308 0.23642
3127 -0.11127 -0.00040787 -0.20241 -0.047962 0.06429 0.17471 -0.22325 -0.053584 0.080086 -0.10002 0.3393
3128 -0.11919 -0.035092 -0.22813 -0.011909 0.092622 0.14123 -0.19703 -0.034049 0.086772 -0.11509 0.27847
3129 -0.080248 0.004064 -0.21149 0.038887 0.087081 0.20294 -0.18935 -0.016167 0.10317 -0.17696 0.27466
3130 -0.12203 -0.010728 -0.23946 0.036815 0.055398 0.15358 -0.22976 -0.019993 0.015105 -0.16109 0.21428
3131 -0.12725 -0.016549 -0.20769 0.037908 0.094379 0.14229 -0.19389 0.019026 0.03593 -0.1228 0.40084
3132 -0.099687 0.0045749 -0.21794 0.02292 0.070892 0.14612 -0.17579 0.023732 0.016343 -0.13261 0.34407
3133 -0.083655 0.038223 -0.23182 0.025762 0.094407 0.16922 -0.17057 0.06892 0.037028 -0.10421 0.35303
3134 -0.08667 0.041267 -0.20713 0.011459 0.12143 0.22552 -0.16973 0.051806 0.036374 -0.13572 0.46423
3135 -0.11197 0.0076301 -0.19124 -0.0020883 0.079159 0.2087 -0.19493 -0.029046 0.04283 -0.18118 0.38311
3136 -0.11365 -0.022699 -0.24455 -0.045663 0.081234 0.1787 -0.16179 -0.057052 -0.019181 -0.15514 0.25678
3137 -0.091992 0.013942 -0.1842 -0.025175 0.084635 0.20568 -0.13684 -0.038455 0.036519 -0.11457 0.41123
3138 -0.14199 -0.023204 -0.23698 -0.06583 0.0073923 0.16939 -0.19801 -0.071131 -0.0024259 -0.15808 0.31511
3139 -0.094603 0.025147 -0.234 -0.054641 0.030445 0.22156 -0.17244 -0.07097 0.04307 -0.13618 0.36704
3140 -0.12606 0.0084474 -0.1896 -0.043367 -0.0021092 0.22726 -0.20215 -0.082615 0.036659 -0.1672 0.31904
3141 -0.09089 0.021811 -0.1305 0.020234 0.058706 0.24824 -0.18173 -0.053918 0.09429 -0.13173 0.38538
3142 -0.091347 0.015094 -0.085716 0.060238 0.014269 0.24189 -0.20046 -0.056734 0.092609 -0.11351 0.41815
3143 -0.056767 0.021531 -0.023828 0.066903 0.087367 0.28354 -0.15007 -0.055331 0.083996 -0.11867 0.39905
3144 -0.090081 0.036279 -0.041862 0.043346 0.11731 0.23619 -0.0038994 -0.066207 -0.00010735 -0.14848 0.35437
3145 -0.042103 0.056121 0.0058097 0.078315 0.13335 0.31454 -0.029639 -0.045391 0.03274 -0.11608 0.48448
3146 -0.094665 0.059502 -0.096239 0.0021742 0.13885 0.26183 -0.041177 -0.045082 -0.022563 -0.13806 0.42757
3147 -0.065687 0.019579 -0.15228 -0.021372 0.12698 0.28019 -0.098988 -0.11902 -0.046288 -0.16649 0.30398
3148 -0.041804 0.014015 -0.19204 -0.014199 0.12894 0.29194 -0.19176 -0.058997 -0.026483 -0.12857 0.44175
3149 -0.0050517 0.041878 -0.16322 -0.01953 0.12086 0.27389 -0.16409 -0.076628 0.022889 -0.11678 0.4453
3150 0.013835 0.027421 -0.20083 -0.039932 0.16509 0.24338 -0.17001 -0.086543 -0.01087 -0.1131 0.41163
3151 0.035052 0.025571 -0.18289 -0.010693 0.1534 0.29333 -0.18298 -0.05635 0.052014 -0.1473 0.46445
3152 0.012367 0.0012783 -0.14023 -0.043064 0.10888 0.25698 -0.17415 -0.091412 -0.01797 -0.16364 0.39636
3153 -0.0033123 -0.0073946 -0.026706 -0.041127 0.076963 0.23065 -0.23451 -0.10054 0.0011098 -0.17724 0.30647
3154 0.0039711 0.026921 -0.0045769 -0.024005 0.054326 0.23447 -0.23354 -0.098689 -0.011887 -0.18991 0.33439
3155 -0.057586 0.034963 0.010917 0.0026688 0.030021 0.23708 -0.23676 -0.073205 -0.0016327 -0.16398 0.32929
3156 -0.0317 0.059121 -0.0023663 0.037105 0.063327 0.22095 -0.16977 -0.052668 -0.022391 -0.15645 0.45799
3157 -0.074601 0.035417 0.049605 0.025888 0.018155 0.19397 -0.21297 -0.094989 -0.056758 -0.22637 0.40532
3158 -0.077295 0.049027 0.051837 0.058254 0.062826 0.19309 -0.25171 -0.1095 -0.045823 -0.19409 0.40095
3159 -0.08665 0.055646 0.098396 0.0037625 0.022663 0.20787 -0.24671 -0.11256 -0.046087 -0.19686 0.3349
3160 -0.085054 0.033778 0.12383 0.0071338 0.043352 0.25599 -0.22726 -0.079967 -0.022768 -0.1911 0.30593
3161 -0.053629 0.038897 0.093907 -0.017074 0.041453 0.2795 -0.16013 -0.062308 -0.025381 -0.20335 0.25598
3162 -0.072728 0.031452 0.13546 -0.036012 0.12079 0.2164 -0.2256 -0.013677 0.0041429 -0.15532 0.28588
3163 -0.043244 0.059099 0.20591 -0.033517 0.11941 0.20839 -0.22239 0.011912 0.045903 -0.09871 0.2154
3164 -0.036991 0.049508 0.20263 -0.042262 0.13704 0.15166 -0.20363 0.012995 0.011352 -0.13025 0.22586
3165 -0.013022 0.048922 0.22297 -0.044975 0.14135 0.146 -0.19587 0.074065 -0.015525 -0.15039 0.21159
3166 0.0035114 0.033333 0.21602 -0.027583 0.17264 0.12039 -0.22758 0.027407 -0.021426 -0.19489 0.16289
3167 0.044549 0.040026 0.23557 -0.061627 0.11924 0.11529 -0.216 0.058009 -0.04333 -0.16482 0.23027
3168 0.073915 0.043377 0.21737 -0.03087 0.10872 0.13955 -0.20038 0.070571 -0.027425 -0.18098 0.17223
3169 0.049905 0.042179 0.2033 -0.031788 0.05153 0.11416 -0.20744 0.041683 -0.051961 -0.17222 0.11402
3170 0.016644 0.016956 0.26933 -0.053516 0.048433 0.098835 -0.28361 0.0038569 -0.093762 -0.21461 0.17789
3171 0.081636 0.062119 0.25521 -0.046034 0.049932 0.095945 -0.24113 0.0021553 -0.066204 -0.19123 0.2013
3172 0.057706 0.038116 0.28503 -0.0322 0.039431 0.07509 -0.24642 0.01749 -0.062683 -0.20903 0.083111
3173 0.047909 0.068527 0.26448 -0.077242 0.0044521 0.10972 -0.19771 0.025278 -0.015235 -0.13926 0.15569
3174 0.040322 0.049682 0.27932 -0.070139 0.037756 0.055871 -0.24227 -0.049922 -0.060511 -0.1983 0.14067
3175 0.047329 0.053234 0.30625 -0.053825 0.029707 0.099778 -0.21897 0.019854 -0.020558 -0.19946 0.11133
3176 -0.001713 0.036591 0.31373 -0.052483 0.025886 0.06063 -0.054684 0.043223 -0.064131 -0.16343 0.13076
3177 -0.015407 0.060659 0.3683 -0.016433 0.080138 0.056619 -0.018251 0.093403 -0.056461 -0.21988 0.10092
3178 -0.0025465 0.041084 0.3151 -0.059998 0.11008 0.061167 0.041867 0.086023 -0.054688 -0.17848 0.12325
3179 -0.039271 0.015462 0.32471 -0.04698 0.13383 0.037365 -0.032052 0.094195 -0.10123 -0.22908 0.074738
3180 -0.040596 -0.024149 0.30448 -0.068522 0.11247 0.015729 0.040981 0.040405 -0.10446 -0.2557 0.044798
3181 0.01331 0.07246 0.38366 -0.023028 0.15238 0.049456 -0.054758 0.14773 -0.017662 -0.16923 0.14859
3182 -0.0058129 0.017938 0.31201 -0.061801 0.11753 0.022419 -0.15044 0.078229 -0.081097 -0.18933 0.02791
3183 -0.0035882 -0.0020162 0.3539 -0.05528 0.1357 -0.019885 -0.18392 0.0471 -0.12121 -0.23653 0.018755
3184 0.13819 0.085671 0.41261 -0.032539 0.12996 0.053921 -0.12886 0.16569 -0.032972 -0.12363 0.15745
3185 0.09847 0.070096 0.40152 -0.080824 0.04397 0.0077117 -0.15932 0.12576 -0.070311 -0.15349 0.070313
3186 0.078421 0.081146 0.37738 -0.061315 0.045559 -0.0035417 -0.18348 0.14192 -0.034218 -0.1635 0.10369
3187 0.13111 0.03834 0.3923 -0.060158 0.045871 -0.012162 -0.18982 0.12353 -0.076415 -0.16528 0.08164
3188 0.13407 0.071721 0.45022 -0.075771 0.017758 0.012525 -0.19653 0.16872 -0.043736 -0.19449 0.068578
3189 0.11272 0.021284 0.4103 -0.071811 0.0030982 -0.039139 -0.21399 0.12758 -0.075802 -0.17055 0.10611
3190 0.093175 0.034882 0.38754 -0.072794 0.035295 -0.0034259 -0.15791 0.1579 -0.056843 -0.1879 0.067196
3191 0.11697 0.023816 0.42316 -0.069429 0.042153 -0.021478 -0.20526 0.14926 -0.088271 -0.19027 0.039644
3192 0.075724 -0.0029805 0.41072 -0.079227 0.030041 -0.020346 -0.19318 0.14521 -0.081288 -0.19178 0.020383
3193 0.12181 0.036479 0.39311 -0.071936 0.03126 -0.016406 -0.12814 0.15671 -0.087096 -0.15806 0.04461
3194 0.13424 0.03351 0.41151 -0.047456 0.047219 -0.0057891 -0.15304 0.18215 -0.060813 -0.19562 0.070975
3195 0.11847 0.0093764 0.36202 -0.077584 0.036586 -0.04461 -0.19092 0.1084 -0.12669 -0.20422 -0.0070798
3196 0.11976 0.042409 0.36625 -0.071442 0.040261 0.00056422 0.019753 0.19066 -0.11133 -0.16868 0.011967
3197 0.109 0.0068088 0.31215 -0.11821 -0.0039226 -0.05322 -0.021351 0.10881 -0.13724 -0.28514 -0.045394
3198 0.1244 0.029576 0.27737 -0.10854 -0.0047619 -0.042104 0.097912 0.1738 -0.11521 -0.20157 -0.0010012
3199 0.13964 0.038268 0.22281 -0.097078 0.0020821 -0.043691 0.066901 0.2005 -0.096598 -0.17289 -0.050279
3200 0.1271 -0.0048501 0.16952 -0.10869 -0.010091 -0.10029 -0.0077083 0.13172 -0.12779 -0.23372 -0.074896
3201 0.1353 0.028312 0.25732 -0.077452 -0.0084848 -0.051336 0.017816 0.1584 -0.088877 -0.19355 -0.0090759
3202 0.11923 0.019164 0.17423 -0.12677 -0.054097 -0.079307 -0.1589 0.14651 -0.11358 -0.1846 -0.040012
3203 0.16389 0.0047254 0.36762 -0.078452 0.0092908 -0.087152 -0.13639 0.16258 -0.088031 -0.1921 -0.054924
3204 0.17713 0.020912 0.4268 -0.10232 0.00021581 -0.04963 -0.13342 0.15068 -0.09138 -0.21189 -0.05904
3205 0.15904 -0.0080554 0.36492 -0.079367 0.014166 -0.10697 -0.1638 0.11549 -0.15292 -0.19127 -0.095761
3206 0.10835 -0.038291 0.31299 -0.10749 -0.043093 -0.087494 -0.1746 0.15035 -0.15462 -0.24995 -0.079764
3207 0.15228 -0.006193 0.21996 -0.097818 -0.0074215 -0.094701 -0.14949 0.16286 -0.12792 -0.10519 -0.056814
3208 0.19585 0.014926 0.22851 -0.099261 -0.025198 -0.073985 -0.12277 0.16129 -0.089934 -0.065606 -0.047026
3209 0.16404 -0.0098194 0.16787 -0.091178 -0.032506 -0.085228 -0.14046 0.17202 -0.11463 -0.050569 -0.049343
3210 0.12906 -0.006034 0.16561 -0.10817 -0.050314 -0.10997 -0.19424 0.15913 -0.14807 -0.052599 -0.098946
3211 0.14501 0.047363 0.20806 -0.10851 -0.024073 -0.065486 -0.16545 0.20049 -0.084317 -0.068554 -0.079211
3212 0.084666 0.018565 0.21039 -0.10173 -0.014029 -0.10822 -0.25468 0.13847 -0.15053 -0.13442 -0.080473
3213 0.11414 0.0045912 0.16759 -0.089901 -0.0084334 -0.11184 -0.16904 0.16199 -0.12848 -0.11628 -0.052807
3214 0.10731 -0.012764 0.12683 -0.11864 0.011939 -0.11802 -0.21352 0.12498 -0.15585 -0.20705 -0.079901
3215 0.091733 -0.0045945 0.11213 -0.12735 0.013078 -0.077465 -0.19405 0.11524 -0.11959 -0.17029 -0.080168
3216 0.039918 -0.025954 0.096189 -0.13436 -0.017401 -0.12388 -0.26678 0.099804 -0.10865 -0.18854 -0.066605
3217 0.040934 0.0010746 0.093807 -0.10679 0.016557 -0.13271 -0.237 0.088457 -0.12269 -0.14326 -0.094194
3218 0.077648 -0.022006 0.12966 -0.1206 -0.027061 -0.11893 -0.24342 0.060266 -0.12202 -0.1496 -0.082351
3219 0.037265 -0.031847 0.10275 -0.1074 -0.049208 -0.14187 -0.27617 0.0072472 -0.13377 -0.17365 -0.099596
3220 0.058335 -0.038552 0.11186 -0.1099 -0.041678 -0.13378 -0.23239 0.09118 -0.11398 -0.15898 -0.15395
3221 0.08951 -0.0076323 0.10677 -0.1066 -0.023608 -0.10594 -0.21103 0.089487 -0.11531 -0.1505 -0.096319
3222 0.065072 -0.033016 0.10316 -0.1159 -0.021293 -0.1375 -0.20105 -0.0059369 -0.1479 -0.20741 -0.17135
3223 0.068598 0.00031832 0.081976 -0.12591 -0.075809 -0.11346 -0.21976 0.087834 -0.12245 -0.21006 -0.083319
3224 0.081404 0.0047063 0.068257 -0.12894 -0.048505 -0.11995 -0.22892 0.048699 -0.14596 -0.18039 -0.13306
3225 0.060395 -0.029582 0.0085444 -0.12128 -0.049902 -0.13806 -0.21945 0.091177 -0.10816 -0.16801 -0.08657
3226 0.040786 -0.02735 0.01515 -0.12518 -0.071114 -0.17507 -0.30132 0.01535 -0.17107 -0.23466 -0.15249
3227 0.0805 0.031477 0.078857 -0.088332 -0.035932 -0.070511 -0.19913 0.10758 -0.058762 -0.15595 -0.066626
3228 0.047951 -0.058501 0.026375 -0.13744 -0.11329 -0.18239 -0.25334 0.033585 -0.16553 -0.16344 -0.15999
3229 0.031858 -0.049589 0.039865 -0.14272 -0.07469 -0.14142 -0.26858 0.0092215 -0.15897 -0.2471 -0.1451
3230 0.11334 0.011139 0.078943 -0.10748 -0.073448 -0.12326 -0.22554 0.046302 -0.12934 -0.13593 -0.13021
3231 0.055775 -0.087317 -0.0055991 -0.1413 -0.098576 -0.18538 -0.31302 -0.0075531 -0.16629 -0.23291 -0.2267
3232 0.02835 -0.047335 0.010194 -0.11169 -0.11605 -0.15503 -0.32177 0.0042266 -0.15665 -0.24158 -0.18327
3233 0.043402 -0.046058 0.0785 -0.098201 -0.088514 -0.16806 -0.27893 0.0040889 -0.15031 -0.15045 -0.17081
3234 0.055098 -0.022456 0.045043 -0.082468 -0.087416 -0.14916 -0.20822 0.038369 -0.11501 -0.179 -0.086478
3235 0.0091729 -0.051663 0.0064715 -0.086233 -0.087341 -0.13994 -0.28033 0.00097547 -0.1265 -0.18385 -0.12657
3236 0.015429 -0.053317 -0.0053896 -0.1097 -0.087007 -0.17958 -0.33587 -0.04931 -0.19501 -0.20853 -0.15144
3237 -0.02673 -0.051127 -0.030086 -0.12002 -0.085826 -0.18854 -0.31953 -0.028248 -0.17739 -0.21192 -0.19177
3238 0.0087504 -0.047586 -0.035925 -0.11588 -0.098078 -0.16755 -0.26164 -0.0078503 -0.16499 -0.19664 -0.14822
3239 -0.00061281 -0.017245 -0.015255 -0.13727 -0.087578 -0.1664 -0.28687 0.006146 -0.16696 -0.22707 -0.17467
3240 -0.0058065 -0.054276 -0.037494 -0.12963 -0.10437 -0.17257 -0.3122 -0.023697 -0.1787 -0.21014 -0.19898
3241 -0.032738 -0.080604 -0.041222 -0.12656 -0.10169 -0.19356 -0.32755 -0.071462 -0.20588 -0.25454 -0.2315
3242 0.0048132 -0.030437 -0.027155 -0.11911 -0.090952 -0.16285 -0.29168 -0.019678 -0.13337 -0.2047 -0.18233
3243 0.019793 -0.034129 -0.031804 -0.12 -0.097952 -0.14728 -0.25416 0.0092282 -0.15766 -0.091544 -0.18498
3244 0.012652 -0.042182 -0.010784 -0.12407 -0.10968 -0.17074 -0.20461 0.044348 -0.12345 0.0099239 -0.19548
3245 -0.024835 -0.080084 -0.013566 -0.13252 -0.11777 -0.22271 -0.27886 0.0088135 -0.14971 -0.041559 -0.15514
3246 -0.035072 -0.06645 -0.081014 -0.14019 -0.096429 -0.19567 -0.33451 -0.046812 -0.14246 -0.088353 -0.19017
3247 0.0038397 -0.056695 -0.037695 -0.11581 -0.089908 -0.18946 -0.33499 -0.028926 -0.14427 -0.018011 -0.22167
3248 0.029384 -0.023157 -0.040487 -0.1335 -0.077681 -0.1826 -0.26684 0.0052449 -0.14314 0.0017734 -0.14704
3249 -0.0079982 -0.027071 -0.036807 -0.12934 -0.097801 -0.17192 -0.2902 0.014366 -0.13389 0.025122 -0.21019
3250 -0.061325 -0.076878 -0.085353 -0.12695 -0.10401 -0.20567 -0.32423 -0.061415 -0.18354 -0.14711 -0.16539
3251 -0.03155 -0.069809 -0.066747 -0.11502 -0.1286 -0.19691 -0.29049 -0.03456 -0.16571 -0.11415 -0.23123
3252 -0.031989 -0.050679 -0.048502 -0.083007 -0.11239 -0.19415 -0.30949 -0.044888 -0.17791 -0.14097 -0.19184
3253 -0.015107 -0.080996 -0.10636 -0.08774 -0.1112 -0.20717 -0.28954 -0.041247 -0.14062 -0.15411 -0.22445
3254 -0.033011 -0.068778 -0.08306 -0.098349 -0.11744 -0.21856 -0.32211 -0.014158 -0.14315 -0.15316 -0.18654
3255 -0.014552 -0.053923 -0.11342 -0.091753 -0.11133 -0.15976 -0.26099 -0.051013 -0.15469 -0.11715 -0.18986
3256 -0.041283 -0.068233 -0.068399 -0.11484 -0.12704 -0.20525 -0.086775 -0.041557 -0.14976 -0.15071 -0.22241
3257 -0.012286 -0.039965 -0.085595 -0.11545 -0.1139 -0.16283 -0.013979 0.0069126 -0.13 -0.080317 -0.16487
3258 -0.04376 -0.08016 -0.12372 -0.1357 -0.14129 -0.21106 -0.064639 -0.085723 -0.193 -0.18988 -0.29549
3259 -0.061209 -0.088858 -0.14555 -0.14607 -0.129 -0.21568 -0.015281 -0.075115 -0.20464 -0.1239 -0.23921
3260 -0.019715 -0.0585 -0.082026 -0.1321 -0.14035 -0.18592 0.0026853 -0.021253 -0.14361 -0.13726 -0.17602
3261 -0.017399 -0.0091756 -0.084123 -0.1104 -0.1009 -0.18017 0.029073 0.034389 -0.084691 -0.020692 -0.15595
3262 -0.034202 -0.047166 -0.11738 -0.12858 -0.12434 -0.20514 -0.17786 -0.048806 -0.12376 -0.035003 -0.15889
3263 -0.020978 -0.065763 -0.10432 -0.11778 -0.093259 -0.20839 -0.15676 -0.030323 -0.14826 0.034596 -0.16256
3264 -0.031956 -0.041195 -0.1204 -0.10921 -0.12506 -0.169 -0.22137 -0.067529 -0.13865 0.079659 -0.26597
3265 -0.0817 -0.091241 -0.13352 -0.10145 -0.13424 -0.23525 -0.19466 -0.063199 -0.12731 0.042751 -0.21743
3266 -0.042886 -0.090503 -0.09756 -0.082014 -0.13627 -0.2046 -0.25304 -0.097341 -0.14229 0.057075 -0.29612
3267 -0.080747 -0.099935 -0.13762 -0.088945 -0.12648 -0.23791 -0.2924 -0.079903 -0.12808 0.11204 -0.25122
3268 -0.067277 -0.086554 -0.12749 -0.087699 -0.12726 -0.23022 -0.26842 -0.0992 -0.0838 0.065763 -0.25102
3269 -0.018398 -0.068376 -0.13873 -0.089755 -0.13555 -0.2164 -0.24322 -0.04223 -0.043481 0.11866 -0.17774
3270 -0.035446 -0.05394 -0.13694 -0.073875 -0.12492 -0.2237 -0.032688 -0.017029 -0.066878 0.08891 -0.19142
3271 -0.063708 -0.084237 -0.14576 -0.098626 -0.13112 -0.22613 -0.013422 -0.091789 -0.12978 0.021506 -0.22308
3272 -0.062333 -0.081468 -0.15443 -0.092756 -0.10712 -0.23114 0.015712 -0.10538 -0.13144 -0.0011788 -0.25113
3273 -0.040704 -0.070991 -0.14862 -0.11794 -0.12211 -0.21261 0.13979 -0.077881 -0.12527 -0.037294 -0.15987
3274 -0.055547 -0.08219 -0.16574 -0.15472 -0.14102 -0.23502 0.15735 -0.056307 -0.10272 0.0067769 -0.25879
3275 -0.03357 -0.060463 -0.11716 -0.12127 -0.14727 -0.21225 0.12789 -0.041228 -0.082293 -0.036649 -0.26202
3276 -0.074423 -0.085647 -0.13345 -0.14525 -0.13372 -0.24107 0.11306 -0.082912 -0.11937 -0.071277 -0.23711
3277 -0.088171 -0.090755 -0.1481 -0.12747 -0.13569 -0.2342 0.16028 -0.080483 -0.09506 -0.034402 -0.2593
3278 -0.047316 -0.057271 -0.14048 -0.12414 -0.15357 -0.21073 0.21249 -0.046565 -0.063889 0.11845 -0.20806
3279 -0.067988 -0.081288 -0.16045 -0.11348 -0.13645 -0.23486 0.23018 -0.066004 -0.09519 0.11312 -0.26942
3280 -0.096262 -0.085271 -0.18253 -0.0926 -0.16266 -0.22242 0.20739 -0.081715 -0.1116 0.10613 -0.26185
3281 -0.040835 -0.074306 -0.19147 -0.068239 -0.15195 -0.22017 0.22417 -0.092687 -0.06981 0.13169 -0.21449
3282 -0.077502 -0.081389 -0.14737 -0.084869 -0.12154 -0.22785 0.21616 -0.095804 -0.086012 0.12397 -0.21425
3283 -0.11664 -0.13629 -0.21481 -0.096172 -0.17013 -0.28889 0.20655 -0.11828 -0.11466 0.12672 -0.23714
3284 -0.071685 -0.052837 -0.18093 -0.076784 -0.12322 -0.22603 0.29691 -0.050767 -0.083002 0.12288 -0.22304
3285 -0.031018 -0.049529 -0.1734 -0.10356 -0.14511 -0.21197 0.43831 -0.036601 -0.030312 0.17728 -0.19276
3286 -0.080885 -0.088928 -0.15612 -0.09018 -0.10951 -0.23436 0.38209 -0.069639 -0.069207 0.18431 -0.24335
3287 -0.092023 -0.092823 -0.18731 -0.13307 -0.14937 -0.25742 0.24717 -0.099891 -0.090715 0.16098 -0.22047
3288 -0.055734 -0.055837 -0.1774 -0.12815 -0.14542 -0.19928 0.3802 -0.10054 -0.041632 0.16015 -0.23005
3289 -0.064144 -0.057841 -0.16026 -0.10136 -0.1417 -0.18339 0.33339 -0.011588 -0.029738 0.20821 -0.18427
3290 -0.056324 -0.054466 -0.15402 -0.10357 -0.13392 -0.18439 0.38429 -0.031671 -0.035676 0.24093 -0.21262
3291 -0.094884 -0.085456 -0.20049 -0.12197 -0.14204 -0.21816 0.28387 -0.11821 -0.042445 0.16771 -0.23095
3292 -0.074993 -0.080632 -0.16077 -0.12026 -0.11243 -0.23526 0.30903 -0.075214 -0.047751 0.23652 -0.22305
3293 -0.11285 -0.14225 -0.20515 -0.10655 -0.15692 -0.2426 0.34247 -0.11503 -0.089953 0.15662 -0.33248
3294 -0.086836 -0.0775 -0.17252 -0.05604 -0.12254 -0.23089 0.44849 -0.064565 -0.067683 0.21702 -0.30804
3295 -0.13143 -0.13346 -0.19599 -0.07097 -0.16284 -0.24616 0.35397 -0.098907 -0.107 0.1695 -0.24389
3296 -0.080155 -0.080166 -0.18261 -0.044561 -0.10261 -0.2271 0.34887 -0.083476 -0.033612 0.215 -0.20713
3297 -0.082879 -0.083357 -0.12919 -0.077818 -0.11121 -0.21466 0.40626 -0.043466 -0.054741 0.17752 -0.29187
3298 -0.1327 -0.1196 -0.19205 -0.11561 -0.15433 -0.25299 0.30427 -0.11249 -0.078275 0.17645 -0.26319
3299 -0.090417 -0.083249 -0.20101 -0.10791 -0.14503 -0.24261 0.43107 -0.086148 -0.070272 0.24583 -0.18508
3300 -0.10833 -0.090895 -0.16577 -0.10493 -0.16952 -0.24741 0.3055 -0.093437 -0.042976 0.18966 -0.26775
3301 -0.10956 -0.066448 -0.18648 -0.10908 -0.13837 -0.23505 0.34418 -0.12137 -0.045222 0.21522 -0.30833
3302 -0.10302 -0.086105 -0.2091 -0.12174 -0.158 -0.23287 0.36302 -0.090028 -0.068605 0.21117 -0.27679
3303 -0.12278 -0.10542 -0.19452 -0.11491 -0.16079 -0.24509 0.41696 -0.10844 -0.064172 0.18735 -0.31835
3304 -0.071222 -0.05496 -0.20173 -0.1014 -0.14016 -0.21472 0.31239 -0.077115 -0.039752 0.20438 -0.22857
3305 -0.1148 -0.096214 -0.20267 -0.1011 -0.13857 -0.23063 0.32559 -0.12285 -0.076523 0.1504 -0.29305
3306 -0.10209 -0.062151 -0.15939 -0.071178 -0.12697 -0.22049 0.25585 -0.10923 -0.032011 0.0992 -0.29572
3307 -0.10838 -0.10278 -0.23094 -0.064571 -0.16908 -0.22556 0.21592 -0.12751 -0.10498 0.11604 -0.24225
3308 -0.099356 -0.067489 -0.21525 -0.077251 -0.16363 -0.23772 0.37536 -0.049489 -0.087552 0.072379 -0.25061
3309 -0.10607 -0.08222 -0.2093 -0.030852 -0.10806 -0.23853 0.42183 -0.12007 -0.12245 0.066745 -0.29363
3310 -0.12018 -0.079609 -0.21783 -0.060075 -0.15611 -0.20827 0.34387 -0.10196 -0.081141 0.072655 -0.22454
3311 -0.10156 -0.051066 -0.20434 -0.071557 -0.15697 -0.21451 0.2703 -0.090023 -0.064393 0.081158 -0.27568
3312 -0.10007 -0.060339 -0.17401 -0.073988 -0.15245 -0.22715 0.19796 -0.10235 -0.074883 0.068319 -0.26802
3313 -0.13155 -0.080725 -0.19592 -0.089981 -0.16009 -0.21548 0.16231 -0.087031 -0.090083 0.10424 -0.31308
3314 -0.13836 -0.10334 -0.16906 -0.10212 -0.15604 -0.24786 0.12256 -0.15148 -0.12217 0.0036532 -0.34266
3315 -0.086035 -0.070302 -0.13659 -0.11123 -0.14737 -0.24411 0.091221 -0.11529 -0.091497 0.083174 -0.2664
3316 -0.065446 -0.058367 -0.098294 -0.080843 -0.1434 -0.23458 0.087137 -0.082851 -0.012328 0.1138 -0.23264
3317 -0.085804 -0.050567 -0.12619 -0.050883 -0.12928 -0.17959 0.11795 -0.06211 0.0016808 0.2073 -0.21184
3318 -0.129 -0.14251 -0.16059 -0.059423 -0.17051 -0.23537 0.07554 -0.14761 -0.05339 0.072766 -0.35373
3319 -0.12441 -0.10222 -0.18288 -0.067564 -0.15371 -0.24052 0.089661 -0.15538 -0.056879 0.10435 -0.31956
3320 -0.12217 -0.098864 -0.1842 -0.023233 -0.16175 -0.23859 0.053939 -0.14553 -0.076039 0.09664 -0.31867
3321 -0.11359 -0.092077 -0.17975 -0.018526 -0.13352 -0.22471 0.039731 -0.17745 -0.11178 0.10723 -0.28825
3322 -0.12562 -0.13497 -0.18018 -0.031315 -0.12559 -0.24733 0.06787 -0.144 -0.10303 0.026631 -0.31959
3323 -0.05501 -0.041641 -0.18267 -0.03768 -0.11314 -0.21223 0.13691 -0.057241 -0.062558 0.091952 -0.26055
3324 -0.091282 -0.08583 -0.18878 -0.074971 -0.16477 -0.22386 0.096598 -0.085345 -0.086133 0.033518 -0.26429
3325 -0.10235 -0.076687 -0.22048 -0.092267 -0.16104 -0.22313 0.024107 -0.13325 -0.1011 -0.006889 -0.30357
3326 -0.12582 -0.082162 -0.2295 -0.1033 -0.15301 -0.25672 0.096356 -0.1147 -0.094693 -0.012852 -0.24059
3327 -0.098838 -0.079501 -0.21056 -0.1057 -0.16572 -0.23054 0.029629 -0.10243 -0.087676 0.032993 -0.27781
3328 -0.098011 -0.076113 -0.10412 -0.069796 -0.15844 -0.23823 0.037049 -0.099257 -0.090401 0.048158 -0.24585
3329 -0.093344 -0.066073 -0.13071 -0.068434 -0.15278 -0.21564 0.0012736 -0.12513 -0.0758 -0.034503 -0.2936
3330 -0.1373 -0.090228 -0.10398 -0.064272 -0.16813 -0.25382 0.028428 -0.12768 -0.082927 -0.018113 -0.32086
3331 -0.15264 -0.11662 -0.10719 -0.043536 -0.19772 -0.25999 -0.10052 -0.14178 -0.12176 -0.033947 -0.34008
3332 -0.13555 -0.076838 -0.042759 -0.010849 -0.16011 -0.24891 -0.0014243 -0.10077 -0.1117 0.031048 -0.25451
3333 -0.12858 -0.072317 -0.15172 0.0010514 -0.13504 -0.25237 0.020637 -0.14339 -0.084484 -0.064179 -0.29334
3334 -0.13099 -0.11244 -0.16198 -0.011295 -0.15514 -0.24583 -0.034307 -0.1382 -0.14649 -0.055971 -0.33526
3335 -0.11768 -0.095616 -0.15664 -0.024808 -0.1309 -0.26162 -0.020505 -0.13466 -0.10649 -0.04288 -0.27255
3336 -0.1571 -0.10157 -0.1492 -0.085007 -0.16427 -0.23382 -0.074922 -0.19 -0.13801 -0.086042 -0.31381
3337 -0.091839 -0.082984 -0.18823 -0.069784 -0.13781 -0.23769 -0.085691 -0.10399 -0.12121 -0.056945 -0.3671
3338 -0.14869 -0.14449 -0.1954 -0.089098 -0.16407 -0.26574 -0.06706 -0.12187 -0.13633 -0.091583 -0.35727
3339 -0.13631 -0.11213 -0.20231 -0.10016 -0.1604 -0.23949 -0.09536 -0.207 -0.16474 -0.067316 -0.33288
3340 -0.12641 -0.061271 -0.19904 -0.072506 -0.15321 -0.22503 -0.068803 -0.13295 -0.1182 -0.057059 -0.24104
3341 -0.12454 -0.085331 -0.17405 -0.10497 -0.18079 -0.2329 -0.057595 -0.12243 -0.090214 -0.028919 -0.26053
3342 -0.13077 -0.10022 -0.10781 -0.09661 -0.15585 -0.23437 -0.090649 -0.1412 -0.059649 -0.073376 -0.27203
3343 -0.12264 -0.057067 -0.088384 -0.080333 -0.15098 -0.22947 -0.058688 -0.13675 -0.074504 -0.10025 -0.34556
3344 -0.1168 -0.073078 -0.050483 -0.04279 -0.16476 -0.25161 -0.1079 -0.16583 -0.12576 -0.12171 -0.32023
3345 -0.12173 -0.080019 -0.051495 -0.0095565 -0.14679 -0.26855 -0.095883 -0.13677 -0.061965 -0.069428 -0.31155
3346 -0.15249 -0.11397 -0.07813 -0.025642 -0.16141 -0.28029 -0.12322 -0.15526 -0.12872 -0.14417 -0.34446
3347 -0.14897 -0.11888 -0.12998 -0.0058591 -0.15727 -0.26727 -0.089779 -0.16193 -0.14322 -0.1328 -0.33091
3348 -0.17532 -0.14452 -0.18387 -0.040059 -0.16074 -0.28659 -0.17469 -0.18369 -0.18846 -0.13922 -0.37317
3349 -0.12177 -0.08599 -0.17464 -0.066575 -0.17564 -0.2367 -0.11374 -0.14239 -0.15391 -0.097417 -0.30987
3350 -0.12242 -0.063804 -0.19902 -0.09416 -0.17583 -0.2723 -0.1076 -0.11219 -0.13832 -0.13016 -0.3135
3351 -0.12089 -0.098665 -0.19952 -0.085508 -0.16619 -0.27581 -0.13027 -0.1048 -0.12628 -0.18064 -0.30226
3352 -0.13665 -0.085231 -0.14255 -0.072459 -0.14701 -0.21704 -0.11963 -0.10049 -0.13559 -0.079665 -0.35179
3353 -0.10354 -0.085956 -0.16143 -0.087464 -0.18253 -0.17589 -0.15114 -0.13887 -0.15029 -0.13409 -0.32534
3354 -0.12646 -0.086038 -0.17901 -0.11613 -0.18837 -0.15962 -0.14158 -0.14906 -0.14663 -0.14886 -0.32134
3355 -0.1356 -0.083718 -0.16439 -0.058423 -0.15116 -0.074319 -0.14062 -0.11446 -0.13858 -0.119 -0.31038
3356 -0.1325 -0.12826 -0.15411 -0.11928 -0.19716 -0.078607 -0.20278 -0.13837 -0.17108 -0.17858 -0.41386
3357 -0.12468 -0.1215 -0.071687 -0.073796 -0.14264 -0.14641 -0.13769 -0.15755 -0.10213 -0.15559 -0.34192
3358 -0.12394 -0.1196 -0.05678 -0.050205 -0.15235 -0.15535 -0.1347 -0.14035 -0.097788 -0.10405 -0.35097
3359 -0.11639 -0.099061 -0.050161 -0.038298 -0.16343 -0.15369 -0.11077 -0.13218 -0.040586 -0.12055 -0.31744
3360 -0.11349 -0.068009 -0.066046 0.017527 -0.1457 -0.15868 -0.11951 -0.10567 -0.0094999 -0.092381 -0.2436
3361 -0.16692 -0.1295 -0.10542 -0.0048412 -0.15664 -0.22024 -0.18496 -0.19016 -0.10987 -0.16759 -0.34723
3362 -0.11258 -0.060993 -0.08395 -0.00066252 -0.10226 -0.14535 -0.12974 -0.085493 -0.032869 -0.10615 -0.28082
3363 -0.14133 -0.090202 -0.17942 -0.031756 -0.1231 -0.12805 -0.17451 -0.14171 -0.062946 -0.12812 -0.27816
3364 -0.1379 -0.10454 -0.16595 -0.041412 -0.08476 -0.11011 -0.14961 -0.13737 -0.044505 -0.12166 -0.29226
3365 -0.088909 -0.072088 -0.13824 -0.061372 -0.063755 -0.033053 -0.13549 -0.11245 0.0011452 -0.13122 -0.3247
3366 -0.11523 -0.094764 -0.13901 -0.096554 -0.079246 -0.020271 -0.19587 -0.1391 -0.041038 -0.083285 -0.29151
3367 -0.1176 -0.092632 -0.14657 -0.099835 -0.052777 -0.059544 -0.19426 -0.13265 -0.021469 -0.1051 -0.29888
3368 -0.1021 -0.078882 -0.14555 -0.072507 -0.06217 -0.010488 -0.18367 -0.13275 -0.020631 -0.12499 -0.25131
3369 -0.13089 -0.083117 -0.17532 -0.089726 -0.082585 -0.092486 -0.17526 -0.12448 0.0014303 -0.14959 -0.28423
3370 -0.16956 -0.13248 -0.16191 -0.086409 -0.087023 -0.13555 -0.22949 -0.165 -0.036635 -0.14475 -0.31919
3371 -0.12818 -0.091112 -0.12023 -0.0872 -0.13195 -0.091967 -0.22333 -0.14525 -0.010026 -0.17193 -0.2706
3372 -0.13891 -0.096025 -0.042613 -0.065362 -0.1063 -0.11413 -0.18965 -0.12371 -0.038456 -0.15294 -0.28804
3373 -0.14516 -0.1293 -0.038839 -0.075094 -0.11804 -0.060336 -0.23917 -0.12604 -0.035627 -0.12439 -0.34999
3374 -0.1675 -0.076287 -0.04819 -0.03287 -0.10745 -0.033425 -0.22838 -0.14548 -0.016904 -0.15569 -0.30853
3375 -0.12094 -0.054813 -0.029965 0.0043315 -0.063511 0.040506 -0.19258 -0.15863 -0.02366 -0.19845 -0.31942
3376 -0.10567 -0.066314 -0.015237 -0.010029 -0.060911 0.055887 -0.18571 -0.10619 0.0016659 -0.16522 -0.32744
3377 -0.13471 -0.057951 -0.079656 0.0079546 -0.044985 0.080807 -0.18799 -0.11965 -0.0068194 -0.1737 -0.29701
3378 -0.14205 -0.069768 -0.12772 -0.034885 -0.030129 0.066997 -0.22143 -0.10396 -0.0047372 -0.14163 -0.30077
3379 -0.10367 -0.087837 -0.14167 -0.066186 -0.043034 0.012022 -0.18191 -0.13085 -0.016033 -0.13351 -0.3253
3380 -0.12835 -0.06541 -0.14118 -0.066448 -0.0022798 -0.014598 -0.19912 -0.15722 0.023788 -0.18695 -0.30214
3381 -0.13051 -0.069587 -0.12816 -0.078313 0.011659 -0.02809 -0.19597 -0.11623 0.037852 -0.14023 -0.22192
3382 -0.11368 -0.074305 -0.12607 -0.076027 0.020747 -0.014134 -0.20855 -0.14905 0.072636 -0.15174 -0.28653
3383 -0.15244 -0.11424 -0.16352 -0.082473 0.06098 -0.013481 -0.22828 -0.18852 -0.015398 -0.2427 -0.37301
3384 -0.1508 -0.11039 -0.11682 -0.081967 0.00056864 0.025987 -0.25221 -0.17608 -0.05784 -0.14518 -0.34355
3385 -0.12669 -0.059548 -0.18587 -0.073711 0.04155 0.085828 -0.19872 -0.16506 -0.038642 -0.16009 -0.26926
3386 -0.14631 -0.099371 -0.16259 -0.10137 -0.011722 0.071206 -0.24778 -0.14595 -0.066175 -0.16748 -0.34708
3387 -0.1237 -0.059518 -0.1417 -0.067472 0.044994 0.14103 -0.20561 -0.093637 -0.011656 -0.14458 -0.24204
3388 -0.13936 -0.06513 -0.14067 -0.081203 0.069421 0.12808 -0.22844 -0.15699 -0.034679 -0.14596 -0.27593
3389 -0.12882 -0.046566 -0.13224 -0.028196 0.056692 0.19295 -0.22102 -0.12128 -0.018625 -0.13511 -0.31299
3390 -0.1212 -0.059439 -0.13967 -0.012686 0.039854 0.17188 -0.289 -0.18758 -0.0053046 -0.16028 -0.3022
3391 -0.17675 -0.086452 -0.18386 0.0057032 0.066106 0.12481 -0.25019 -0.12446 0.043976 -0.17053 -0.27094
3392 -0.15973 -0.071429 -0.21255 -0.011488 0.074755 0.158 -0.29292 -0.17069 -0.0089241 -0.21341 -0.32188
3393 -0.1551 -0.070926 -0.19537 -0.027814 0.074836 0.15254 -0.15187 -0.13552 0.023672 -0.16794 -0.29413
3394 -0.10743 -0.069695 -0.18964 -0.016111 0.087102 0.18494 -0.20165 -0.13319 0.057491 -0.205 -0.26284
3395 -0.12795 -0.048184 -0.1464 -0.043329 0.09255 0.1738 -0.26862 -0.11188 0.031021 -0.17744 -0.31309
3396 -0.083288 -0.049722 -0.16698 -0.090997 0.059202 0.19315 -0.1932 -0.098251 0.005883 -0.13282 -0.25726
3397 -0.1693 -0.083907 -0.19556 -0.092862 0.076241 0.14843 -0.25365 -0.17231 -0.063797 -0.21838 -0.34503
3398 -0.15146 -0.057869 -0.18844 -0.08613 0.079883 0.13411 -0.25529 -0.16496 -0.063263 -0.19792 -0.33374
3399 -0.12405 -0.049883 -0.17426 -0.088207 0.093331 0.12693 -0.23671 -0.1677 -0.082043 -0.16182 -0.28706
3400 -0.12685 -0.060924 -0.19059 -0.079399 0.08572 0.15321 -0.22086 -0.08516 -0.055101 -0.16296 -0.3214
3401 -0.15291 -0.064608 -0.23045 -0.076684 0.12363 0.19771 -0.25752 -0.14363 -0.059928 -0.18932 -0.28903
3402 -0.10685 -0.043878 -0.20766 -0.062566 0.14754 0.19046 -0.25056 -0.13628 -0.020415 -0.17187 -0.31732
3403 -0.1194 -0.024498 -0.1718 -0.062516 0.10313 0.20645 -0.27647 -0.14902 -0.054624 -0.19152 -0.28442
3404 -0.13978 -0.058065 -0.17006 -0.028809 0.088283 0.20447 -0.27838 -0.13389 -0.013395 -0.18694 -0.374
3405 -0.16064 -0.042864 -0.21405 -0.02614 0.074701 0.20048 -0.33982 -0.18532 -0.0084837 -0.25814 -0.36041
3406 -0.14018 -0.045247 -0.22197 -0.0025144 0.070534 0.20345 -0.25511 -0.15414 0.052895 -0.18319 -0.14562
3407 -0.11167 -0.030159 -0.18816 -0.010776 0.10173 0.25173 -0.24829 -0.16186 -0.0021762 -0.1538 -0.12102
3408 -0.13632 -0.026409 -0.20732 -0.0057933 0.095121 0.24547 -0.20336 -0.11936 -0.045046 -0.15154 -0.097334
3409 -0.16243 -0.070167 -0.23611 -0.069533 0.063673 0.18941 -0.29653 -0.16001 -0.072809 -0.21256 -0.12665
3410 -0.13138 -0.017532 -0.22443 -0.032655 0.15599 0.27437 -0.25914 -0.1317 -0.027926 -0.19365 -0.056702
3411 -0.13101 -0.012373 -0.19048 -0.059029 0.16224 0.26467 -0.18215 -0.12505 -0.042191 -0.15628 -0.028801
3412 -0.16055 -0.051273 -0.19119 -0.060099 0.14521 0.2164 -0.2394 -0.18256 -0.10368 -0.21575 -0.084421
3413 -0.12925 -0.027396 -0.21655 -0.058445 0.15017 0.23585 -0.28281 -0.10922 -0.089252 -0.18626 -0.024786
3414 -0.09541 -0.038969 -0.20507 -0.089187 0.12068 0.25315 -0.29174 -0.10546 -0.066199 -0.15541 0.038742
3415 -0.14271 -0.025452 -0.23336 -0.068018 0.17544 0.23471 -0.27106 -0.148 -0.033424 -0.18335 0.016561
3416 -0.15903 -0.067048 -0.21746 -0.085086 0.11074 0.20753 -0.29122 -0.17335 -0.10871 -0.1967 -0.036079
3417 -0.15816 -0.061469 -0.22528 -0.074545 0.07752 0.20782 -0.31765 -0.16849 -0.13072 -0.24204 -0.13941
3418 -0.13173 -0.053607 -0.22649 -0.062822 0.048626 0.21325 -0.33503 -0.14617 -0.087284 -0.20315 0.011129
3419 -0.14671 -0.046325 -0.23606 -0.033255 0.06835 0.25041 -0.21172 -0.084277 -0.051997 -0.15803 0.11061
3420 -0.13527 -0.040477 -0.21025 -0.006362 0.075286 0.22753 -0.2723 -0.11415 -0.080377 -0.19212 0.23642
3421 -0.11845 -0.026798 -0.22957 -0.0032929 0.12751 0.21794 -0.29313 -0.14121 -0.093696 -0.21575 0.10986
3422 -0.12093 -0.03275 -0.22486 0.027243 0.16711 0.18967 -0.2664 -0.1785 -0.098712 -0.16792 0.14236
3423 -0.16641 -0.049203 -0.25954 -0.029843 0.13974 0.16642 -0.35555 -0.18267 -0.12422 -0.28317 0.12237
3424 -0.14576 -0.033915 -0.23473 -0.034332 0.16478 0.19017 -0.25715 -0.15161 -0.057016 -0.16898 0.2001
3425 -0.13646 -0.0096524 -0.23904 -0.058638 0.11576 0.18806 -0.19926 -0.11697 -0.062462 -0.11667 0.22135
3426 -0.1332 -0.028133 -0.22244 -0.059646 0.10201 0.20716 -0.19277 -0.14819 -0.11457 -0.15442 0.18804
3427 -0.14179 -0.039689 -0.2524 -0.092489 0.081051 0.19057 -0.2793 -0.15062 -0.1041 -0.20837 0.1258
3428 -0.13003 -0.043684 -0.21793 -0.076606 0.024954 0.19056 -0.23961 -0.10841 -0.081073 -0.19053 0.26311
3429 -0.1416 -0.068914 -0.26764 -0.095483 -0.00012105 0.15673 -0.26574 -0.19153 -0.088386 -0.14974 0.23722
3430 -0.12362 -0.068568 -0.26402 -0.097029 0.0050806 0.13437 -0.27749 -0.18907 -0.11869 -0.23182 0.14569
3431 -0.13478 -0.042821 -0.20298 -0.082996 0.017903 0.13635 -0.35502 -0.18003 -0.15472 -0.1978 0.19246
3432 -0.13157 -0.0075707 -0.2445 -0.059877 0.031141 0.11779 -0.31689 -0.1654 -0.13062 -0.20135 0.21501
3433 -0.13573 -0.053854 -0.28281 -0.019332 -0.0017734 0.11178 -0.3156 -0.21123 -0.17081 -0.19079 0.13166
3434 -0.13473 -0.051133 -0.25188 -0.038286 0.0056157 0.065552 -0.33632 -0.1906 -0.16524 -0.19951 0.20628
3435 -0.12232 0.004436 -0.27571 0.0045488 0.0043052 0.16107 -0.30412 -0.1656 -0.10903 -0.20295 0.30328
3436 -0.1387 -0.053686 -0.27117 -0.027305 -0.021873 0.078696 -0.29356 -0.17901 -0.13181 -0.20277 0.22983
3437 -0.14121 -0.041703 -0.28153 -0.040211 -0.041084 0.066373 -0.23588 -0.14694 -0.095338 -0.17593 0.32848
3438 -0.14637 -0.043221 -0.28983 -0.057516 -0.0070227 0.044176 -0.32445 -0.1924 -0.13901 -0.22157 0.27335
3439 -0.13415 -0.011055 -0.22805 -0.056457 0.0018675 0.047728 -0.24286 -0.11892 -0.082688 -0.17599 0.30911
3440 -0.14515 -0.030689 -0.24758 -0.098324 -0.03554 0.062035 -0.31554 -0.13938 -0.14369 -0.24009 0.28228
3441 -0.10896 -0.0392 -0.26439 -0.10874 -0.021521 0.045644 -0.32754 -0.20238 -0.12939 -0.18411 0.30032
3442 -0.089895 0.011409 -0.23695 -0.097991 -0.041236 0.049084 -0.27073 -0.159 -0.097399 -0.12733 0.34771
3443 -0.085955 0.041752 -0.22775 -0.082938 -0.035822 0.056511 -0.30532 -0.10283 -0.11496 -0.17996 0.3494
3444 -0.13177 -0.037424 -0.25452 -0.10684 -0.032785 0.012145 -0.37662 -0.18326 -0.1618 -0.24394 0.22982
3445 -0.08491 -0.010338 -0.3 -0.079163 -0.042742 0.047192 -0.35658 -0.13409 -0.094466 -0.24076 0.34599
3446 -0.1265 -0.048916 -0.30649 -0.10317 -0.032359 -0.0018899 -0.35549 -0.20564 -0.14294 -0.21772 0.25935
3447 -0.13637 -0.040236 -0.23606 -0.08898 -0.030867 0.023228 -0.33699 -0.15573 -0.1503 -0.19214 0.25761
3448 -0.14779 -0.07098 -0.28234 -0.077915 -0.045715 -0.024192 -0.3418 -0.18792 -0.16978 -0.2094 0.30406
3449 -0.10851 -0.035199 -0.25975 -0.064895 -0.078676 0.00074271 -0.32442 -0.12502 -0.091608 -0.17755 0.28747
3450 -0.093345 0.0020141 -0.21734 -0.038461 -0.022629 0.019594 -0.32787 -0.10107 -0.1161 -0.15578 0.47816
3451 -0.14981 -0.058985 -0.29259 -0.063125 -0.068509 -0.041182 -0.34084 -0.15807 -0.16636 -0.20488 0.36497
3452 -0.12673 -0.053355 -0.26418 -0.033767 -0.050122 -0.039181 -0.36697 -0.15346 -0.16362 -0.18158 0.23819
3453 -0.1329 -0.032264 -0.27195 -0.068741 -0.06869 -0.053113 -0.31319 -0.16949 -0.18068 -0.23498 0.19955
3454 -0.13328 -0.0097969 -0.28071 -0.096829 -0.038358 -0.038197 -0.36316 -0.16436 -0.1545 -0.21392 0.30042
3455 -0.12912 -0.0052629 -0.24827 -0.090072 -0.052362 -0.028851 -0.30171 -0.13047 -0.13442 -0.16618 0.33277
3456 -0.14834 -0.040995 -0.27777 -0.099376 -0.02993 -0.06322 -0.33985 -0.1775 -0.18651 -0.20539 0.23831
3457 -0.11994 -0.0079694 -0.28643 -0.09329 -0.059193 -0.049175 -0.32277 -0.17113 -0.17753 -0.2143 0.27789
3458 -0.12935 -0.0035041 -0.24684 -0.094762 -0.072019 -0.027425 -0.27625 -0.088063 -0.1747 -0.19874 0.30031
3459 -0.1028 -0.019191 -0.31815 -0.10648 -0.071687 -0.06813 -0.30446 -0.12632 -0.14498 -0.15121 0.30284
3460 -0.13834 -0.025725 -0.28525 -0.12906 -0.084075 -0.069664 -0.32038 -0.14561 -0.16903 -0.21917 0.26799
3461 -0.14771 -0.059635 -0.3082 -0.11589 -0.098549 -0.079232 -0.36849 -0.17942 -0.19554 -0.22249 0.22184
3462 -0.13093 -0.029226 -0.24712 -0.10265 -0.084155 -0.047696 -0.32271 -0.12599 -0.10653 -0.16408 0.23835
3463 -0.11808 -0.027708 -0.26995 -0.14796 -0.10267 -0.091996 -0.34596 -0.12913 -0.18399 -0.20637 0.26605
3464 -0.14088 -0.046114 -0.28127 -0.13639 -0.14848 -0.10132 -0.3825 -0.1308 -0.19181 -0.24094 0.26045
3465 -0.088541 0.040294 -0.22649 -0.098461 -0.066857 -0.034263 -0.35042 0.010636 -0.11368 -0.11127 0.39514
3466 -0.1175 0.032861 -0.27842 -0.10135 -0.099173 -0.032909 -0.30183 -0.04521 -0.13602 -0.1562 0.26996
3467 -0.1426 0.010263 -0.25138 -0.12564 -0.092421 -0.085761 -0.40383 -0.10402 -0.1929 -0.23953 0.20492
3468 -0.11208 0.019327 -0.2507 -0.10853 -0.1037 -0.097551 -0.32892 -0.052438 -0.14813 -0.20049 0.2399
3469 -0.11185 0.019688 -0.24865 -0.093189 -0.086807 -0.036791 -0.26526 -0.017393 -0.11035 -0.14619 0.29386
3470 -0.13572 -0.0037452 -0.23661 -0.10724 -0.13141 -0.083013 -0.32372 -0.078963 -0.13083 -0.22773 0.19568
3471 -0.11839 0.011076 -0.26759 -0.10148 -0.099205 -0.079647 -0.33754 -0.10458 -0.14582 -0.21659 0.23622
3472 -0.11523 0.00052665 -0.25225 -0.13681 -0.1373 -0.079804 -0.32372 -0.13019 -0.15997 -0.21522 0.1503
3473 -0.12271 -0.027515 -0.27835 -0.11768 -0.078551 -0.096122 -0.34434 -0.09685 -0.16171 -0.24145 0.11233
3474 -0.11838 0.0049519 -0.2768 -0.12684 -0.11563 -0.053052 -0.33029 -0.071694 -0.12902 -0.18114 0.14216
3475 -0.10764 0.048436 -0.24818 -0.095306 -0.070584 -0.020179 -0.33386 -0.048968 -0.078313 -0.15472 0.21504
3476 -0.15814 -0.016963 -0.26323 -0.12001 -0.10712 -0.1286 -0.32336 -0.12655 -0.18334 -0.25411 0.061962
3477 -0.15881 -0.019289 -0.27054 -0.11736 -0.12504 -0.10926 -0.37179 -0.10114 -0.18222 -0.24902 0.075364
3478 -0.14301 -0.0059401 -0.24701 -0.1424 -0.13735 -0.11471 -0.31087 -0.13357 -0.16538 -0.2298 0.098191
3479 -0.13876 0.011819 -0.24307 -0.11401 -0.1515 -0.10382 -0.35528 -0.089563 -0.13284 -0.23132 0.13154
3480 -0.11656 0.039572 -0.26537 -0.10085 -0.079665 -0.061354 -0.31229 -0.052231 -0.13626 -0.20004 0.074396
3481 -0.10564 0.038228 -0.27456 -0.1278 -0.099481 -0.082744 -0.32206 -0.12307 -0.1574 -0.22501 0.16135
3482 -0.11074 0.027317 -0.23051 -0.09736 -0.084227 -0.0991 -0.34643 -0.070637 -0.13941 -0.20187 0.077662
3483 -0.14116 -0.0018028 -0.2849 -0.11798 -0.092142 -0.13733 -0.35266 -0.1134 -0.18207 -0.19937 0.02877
3484 -0.11226 -0.031196 -0.26066 -0.10572 -0.10078 -0.12957 -0.37955 -0.13888 -0.19488 -0.31051 -0.013867
3485 -0.18756 -0.053563 -0.28249 -0.12782 -0.1194 -0.18083 -0.39036 -0.11806 -0.20766 -0.25928 -0.013397
3486 -0.14276 -0.014041 -0.25279 -0.11081 -0.1334 -0.14057 -0.30062 -0.11446 -0.15831 -0.23278 0.089341
3487 -0.12257 -0.010868 -0.2358 -0.11842 -0.10671 -0.1146 -0.32275 -0.083014 -0.1015 -0.17855 0.12304
3488 -0.15571 -0.022359 -0.17224 -0.13806 -0.14446 -0.15025 -0.3207 -0.068483 -0.15599 -0.19566 0.12708
3489 -0.17046 -0.029128 -0.16524 -0.12425 -0.13204 -0.12155 -0.33096 -0.11438 -0.16708 -0.20793 0.01892
3490 -0.15495 -0.03725 -0.092418 -0.13091 -0.15541 -0.12627 -0.38531 -0.13685 -0.182 -0.28929 0.062296
3491 -0.14289 -0.016271 -0.084366 -0.12651 -0.099854 -0.11507 -0.27888 -0.074223 -0.14113 -0.21922 0.10155
3492 -0.11001 -0.00012678 -0.108 -0.12621 -0.14674 -0.15126 -0.18427 -0.1383 -0.15691 -0.22847 0.005232
3493 -0.16756 -0.011682 -0.0084606 -0.12486 -0.13986 -0.14173 -0.23764 -0.15664 -0.17083 -0.23346 0.017639
3494 -0.15452 0.0032438 0.0085651 -0.124 -0.12395 -0.1527 -0.18871 -0.14775 -0.13148 -0.23468 0.029224
3495 -0.14762 0.015943 -0.049802 -0.1193 -0.15081 -0.13604 -0.23202 -0.1196 -0.17044 -0.2345 -0.031718
3496 -0.11496 0.0021574 -0.037384 -0.12628 -0.13045 -0.12947 -0.27149 -0.11033 -0.1646 -0.20486 -0.025831
3497 -0.15788 -0.038715 -0.15421 -0.14016 -0.14635 -0.15038 -0.32569 -0.1143 -0.1645 -0.27404 -0.028406
3498 -0.13088 0.025811 -0.17956 -0.13109 -0.10995 -0.092618 -0.24378 -0.085183 -0.093114 -0.16426 0.10002
3499 -0.13981 -0.032498 -0.22302 -0.15667 -0.17018 -0.15136 -0.31763 -0.11736 -0.18359 -0.21036 -0.093687
3500 -0.12103 -0.030175 -0.16684 -0.12699 -0.1382 -0.13861 -0.30013 -0.08004 -0.17935 -0.22066 0.061408
3501 -0.12661 -0.011268 -0.16153 -0.12611 -0.11745 -0.12645 -0.30693 -0.078597 -0.16248 -0.1501 -0.026714
3502 -0.12653 -0.015398 -0.18655 -0.1482 -0.15822 -0.15799 -0.31371 -0.12731 -0.16714 -0.19943 -0.066228
3503 -0.13414 -0.020383 -0.059866 -0.13531 -0.13123 -0.18451 -0.28726 -0.10412 -0.14854 -0.22814 -0.026062
3504 -0.16222 -0.041926 -0.0070321 -0.14036 -0.14135 -0.19278 -0.34046 -0.14945 -0.17886 -0.2564 -0.020013
3505 -0.10756 -0.0064237 0.022531 -0.14205 -0.15041 -0.17587 -0.35257 -0.12405 -0.17324 -0.25211 -0.024111
3506 -0.15161 -0.022355 0.033051 -0.1422 -0.15238 -0.15807 -0.2679 -0.10074 -0.14507 -0.22303 0.0048764
3507 -0.14338 -0.0041015 0.080506 -0.14019 -0.15197 -0.1881 -0.18359 -0.16569 -0.22677 -0.27638 -0.07163
3508 -0.17599 -0.076714 0.051917 -0.14965 -0.13134 -0.22974 -0.21533 -0.19466 -0.23304 -0.29041 -0.12259
3509 -0.1177 0.0025022 0.038178 -0.13596 -0.12791 -0.16089 -0.081666 -0.098384 -0.14143 -0.20167 -0.081492
3510 -0.15587 -0.0028097 0.04033 -0.14444 -0.13272 -0.21999 -0.1401 -0.15488 -0.17721 -0.19944 -0.11538
3511 -0.16216 -0.0065715 0.10131 -0.15145 -0.15371 -0.18732 -0.10207 -0.13788 -0.18792 -0.26908 -0.092554
3512 -0.16319 -0.018808 0.101 -0.15086 -0.14813 -0.21274 -0.081854 -0.14141 -0.15693 -0.23507 -0.015872
3513 -0.16657 -0.039817 0.098609 -0.13954 -0.11979 -0.19496 -0.060523 -0.14565 -0.20285 -0.30167 -0.12364
3514 -0.18823 -0.060711 0.10413 -0.17396 -0.15822 -0.23112 -0.21308 -0.21451 -0.22027 -0.29456 -0.1845
3515 -0.1271 0.024993 0.16121 -0.1418 -0.13515 -0.1462 -0.14306 -0.15674 -0.15906 -0.20532 -0.090749
3516 -0.16283 -0.015297 0.14298 -0.14573 -0.14625 -0.15305 -0.21678 -0.17199 -0.17524 -0.24387 -0.11228
3517 -0.11803 -0.021389 0.15454 -0.17381 -0.14147 -0.21479 -0.18254 -0.10054 -0.12929 -0.21736 -0.13724
3518 -0.13881 -0.027873 0.19418 -0.16643 -0.16737 -0.19053 -0.22456 -0.10209 -0.13277 -0.26072 -0.085298
3519 -0.096886 -0.011759 0.22619 -0.13562 -0.13339 -0.17735 -0.11876 -0.022645 -0.089074 -0.20195 -0.12137
3520 -0.1662 -0.020693 0.19311 -0.15755 -0.1471 -0.20203 -0.01759 -0.10162 -0.096744 -0.22786 -0.11432
3521 -0.15271 -0.030371 0.16949 -0.14819 -0.13323 -0.20965 0.057307 -0.042313 -0.1109 -0.25223 -0.091339
3522 -0.13752 -0.0050773 0.16806 -0.17508 -0.13304 -0.18064 0.0041547 -0.044407 -0.085481 -0.2555 -0.14185
3523 -0.1856 -0.068142 0.21041 -0.16993 -0.17092 -0.24755 -0.11823 -0.092687 -0.12324 -0.30791 -0.17561
3524 -0.13487 -0.016388 0.23679 -0.1794 -0.187 -0.21195 -0.15657 -0.058691 -0.12219 -0.27774 -0.13774
3525 -0.19453 -0.057759 0.20262 -0.19438 -0.17793 -0.23631 -0.17615 -0.075191 -0.17251 -0.26685 -0.18057
3526 -0.12557 0.017117 0.252 -0.14514 -0.11261 -0.21551 -0.1354 -0.038347 -0.094579 -0.22842 -0.11136
3527 -0.13448 -0.03002 0.26221 -0.13106 -0.1032 -0.20782 -0.22091 -0.073094 -0.15606 -0.2372 -0.15673
3528 -0.1459 0.0019309 0.28308 -0.13596 -0.12382 -0.19756 -0.23556 -0.057174 -0.10118 -0.23488 -0.20937
3529 -0.15068 -0.026271 0.28513 -0.13809 -0.12501 -0.19508 -0.20426 -0.010772 -0.14263 -0.22285 -0.11983
3530 -0.12751 -0.048378 0.27431 -0.14462 -0.1244 -0.21609 -0.2204 -0.095946 -0.12865 -0.20563 -0.12788
3531 -0.16314 -0.058973 0.23853 -0.16931 -0.13258 -0.22924 -0.063908 -0.090607 -0.13598 -0.23889 -0.18011
3532 -0.13638 -0.0363 0.23407 -0.15189 -0.13557 -0.19747 0.11376 -0.02719 -0.10142 -0.20433 -0.1846
3533 -0.18533 -0.06058 0.26713 -0.15862 -0.17652 -0.23748 0.0039901 -0.10016 -0.15147 -0.27047 -0.25322
3534 -0.17228 -0.020144 0.24585 -0.13258 -0.16845 -0.19869 0.075223 -0.030501 -0.092889 -0.22251 -0.16127
3535 -0.16633 -0.034751 0.29068 -0.16534 -0.17519 -0.22631 0.056727 0.016842 -0.10972 -0.24839 -0.19952
3536 -0.18476 -0.036693 0.24531 -0.16577 -0.18887 -0.22486 0.031225 -0.024313 -0.076913 -0.19959 -0.12557
3537 -0.094014 0.017875 0.32765 -0.13717 -0.14157 -0.17918 0.14989 0.073966 -0.057511 -0.23431 -0.093501
3538 -0.17456 -0.046286 0.25604 -0.15706 -0.17563 -0.23868 -0.045272 -0.015666 -0.16223 -0.26154 -0.13134
3539 -0.15435 -0.026653 0.29262 -0.14674 -0.16634 -0.2177 0.049943 0.028533 -0.099333 -0.19746 -0.14046
3540 -0.15426 -0.03702 0.25826 -0.16984 -0.20105 -0.21687 0.18641 -0.00218 -0.1441 -0.21338 -0.24749
3541 -0.14653 -0.032961 0.27601 -0.16997 -0.16504 -0.21515 0.1404 0.02158 -0.11318 -0.2256 -0.17997
3542 -0.13752 -0.075545 0.24718 -0.16002 -0.16098 -0.24357 0.08509 -0.019655 -0.11574 -0.28903 -0.20615
3543 -0.051884 -0.016244 0.25383 -0.14574 -0.18323 -0.23434 0.035198 0.048007 -0.058604 -0.23108 -0.20422
3544 -0.026926 -0.021039 0.27781 -0.15083 -0.17512 -0.21418 -0.022895 0.027516 -0.055034 -0.098592 -0.17108
3545 -0.035844 -0.022458 0.26739 -0.17109 -0.20395 -0.23913 -0.025742 0.057342 -0.04889 -0.060294 -0.13753
3546 -0.042325 -0.042497 0.29758 -0.16075 -0.2065 -0.21351 -0.12307 0.047467 -0.030634 -0.048378 -0.20313
3547 -0.010651 0.0096503 0.25419 -0.10874 -0.16709 -0.20577 -0.059406 0.063703 -0.030245 0.010347 -0.15308
3548 -0.011185 -0.037123 0.25809 -0.15895 -0.20576 -0.22223 -0.13239 0.092617 -0.021078 -0.010078 -0.20688
3549 -0.035731 -0.020348 0.24438 -0.10844 -0.18356 -0.23297 -0.16897 0.067305 -0.053485 0.00063214 -0.19593
3550 -0.050104 -0.038012 0.24911 -0.10301 -0.18348 -0.24611 -0.090878 0.10131 -0.048605 -0.015852 -0.18688
3551 -0.064478 -0.026993 0.25025 -0.11702 -0.15441 -0.22239 0.14848 0.034297 -0.12647 -0.043639 -0.25289
3552 -0.067905 -0.043638 0.21732 -0.14657 -0.20515 -0.24785 0.0685 -0.027701 -0.13711 -0.0036407 -0.19935
3553 -0.075155 -0.044795 0.14135 -0.14074 -0.18001 -0.26512 0.11201 0.075153 -0.092392 0.028289 -0.18535
3554 -0.06765 -0.0077046 0.18911 -0.16456 -0.1771 -0.21983 0.19132 0.073173 -0.018155 0.016779 -0.15239
3555 -0.097288 -0.031417 0.1548 -0.15741 -0.18092 -0.23685 0.08625 0.048837 -0.040585 0.093365 -0.23936
3556 -0.10287 -0.056515 0.12619 -0.1582 -0.18522 -0.2421 0.27367 0.048317 -0.060777 0.00068982 -0.24438
3557 -0.048718 -0.0051581 0.1904 -0.16473 -0.18515 -0.19106 0.2285 0.088737 0.017014 0.13065 -0.15512
3558 -0.088746 -0.030057 0.075035 -0.15816 -0.20052 -0.21384 0.29433 0.092896 -0.011551 0.10418 -0.15904
3559 -0.019037 0.0079096 0.136 -0.1266 -0.1678 -0.18061 0.19361 0.09065 0.020522 0.12364 -0.1897
3560 -0.029657 -0.028513 0.10735 -0.15372 -0.1673 -0.22559 0.1657 0.049834 -0.026369 0.092667 -0.1505
3561 0.029832 -0.020288 0.16283 -0.12586 -0.18847 -0.19362 0.023238 0.12389 -0.021018 0.11113 -0.15341
3562 0.022991 -0.040517 0.13627 -0.10484 -0.18266 -0.24772 -0.00010729 0.11109 -0.072225 0.10351 -0.16923
3563 0.044741 -0.023823 0.13617 -0.096844 -0.16418 -0.19919 -0.0050207 0.066483 -0.079107 0.10095 -0.23902
3564 0.030502 -0.053555 0.097437 -0.095137 -0.21961 -0.26319 -0.018059 0.059397 -0.10569 0.10415 -0.22577
3565 0.036564 -0.044086 0.064311 -0.092177 -0.17825 -0.2395 0.028114 0.14066 -0.051514 0.15599 -0.11055
3566 0.044884 -0.040288 0.10321 -0.089077 -0.15679 -0.22271 0.0013072 0.094972 -0.089302 0.15091 -0.22166
3567 0.0097543 -0.077065 0.063391 -0.11645 -0.17988 -0.25747 -0.12291 0.076738 -0.12035 0.17147 -0.25392
3568 0.042685 -0.045355 0.063734 -0.13371 -0.20111 -0.2187 -0.081946 0.033451 -0.099414 0.1166 -0.2512
3569 0.031111 -0.051042 0.06393 -0.13979 -0.18662 -0.22535 -0.070293 0.05924 -0.076328 0.1569 -0.23037
3570 0.082677 -0.030814 0.023999 -0.14056 -0.16534 -0.20816 -0.047659 0.081471 -0.079069 0.19317 -0.22037
3571 0.077902 -0.031458 0.097493 -0.12526 -0.15362 -0.18595 -0.071747 0.053572 -0.079581 0.18189 -0.20939
3572 0.075772 -0.063545 0.0020525 -0.12391 -0.16654 -0.27191 -0.055353 0.055851 -0.059122 0.12191 -0.26479
3573 0.061791 -0.038618 -0.00071475 -0.1143 -0.1855 -0.2617 -0.09679 0.037362 0.022693 0.17984 -0.22686
3574 0.055877 -0.053183 0.02524 -0.11001 -0.19285 -0.24377 -0.065846 0.025514 -0.0050378 0.21064 -0.23546
3575 0.068725 -0.030694 0.007927 -0.082087 -0.17258 -0.23429 -0.037037 0.071785 0.020575 0.19135 -0.15122
3576 0.10468 -0.014258 -0.013482 -0.040532 -0.13947 -0.23971 -0.077033 0.075722 0.069653 0.24874 -0.20331
3577 0.050413 -0.073152 -0.027313 -0.095918 -0.1714 -0.26288 -0.14922 -0.017935 -0.058956 0.1342 -0.28206
3578 0.057272 -0.025037 0.011835 -0.068407 -0.17323 -0.25435 -0.11765 0.026846 -0.01821 0.17653 -0.16331
3579 0.10177 -0.055012 -0.028276 -0.071849 -0.18047 -0.24883 -0.046484 0.0162 -0.065608 0.17134 -0.30238
3580 0.070062 -0.068224 0.0058357 -0.084648 -0.1839 -0.27308 -0.15756 0.0085281 -0.11834 0.17593 -0.23695
3581 0.12134 -0.023564 -0.00017736 -0.05787 -0.16659 -0.20404 -0.093958 0.060537 -0.063059 0.23231 -0.21453
3582 0.11659 -0.033218 -0.037834 -0.041736 -0.16362 -0.23006 -0.12694 0.028011 -0.051665 0.22118 -0.097559
3583 0.083503 -0.057966 -0.053453 -0.076899 -0.19535 -0.23262 -0.18167 -0.0032726 -0.13028 0.2278 -0.2535
3584 0.063303 -0.043302 -0.065001 -0.080332 -0.20016 -0.25335 -0.12822 0.015646 -0.086625 0.22361 -0.19081
3585 0.071554 -0.078125 -0.048503 -0.089899 -0.18065 -0.26529 -0.15351 -0.055549 -0.10546 0.18028 -0.24458
3586 0.07922 -0.079023 -0.067613 -0.054288 -0.16582 -0.29681 -0.20164 -0.028675 -0.081677 0.18851 -0.27916
3587 0.088498 -0.06134 -0.020966 -0.058268 -0.17601 -0.25215 -0.13903 -0.016579 -0.046585 0.23667 -0.15823
3588 0.095132 -0.099463 -0.097858 -0.053607 -0.17298 -0.28467 -0.19884 -0.049083 -0.043864 0.21604 -0.25552
3589 0.1024 -0.058159 -0.052296 -0.053162 -0.16394 -0.23232 -0.21429 0.010889 0.013882 0.20563 -0.23351
3590 0.16113 -0.015858 -0.022406 -0.035784 -0.14745 -0.22417 -0.15787 0.047045 0.058843 0.26685 -0.21072
3591 0.11382 -0.048865 -0.055129 -0.078113 -0.18574 -0.23678 -0.17581 0.01918 0.043295 0.24569 -0.19411
3592 0.092308 -0.083872 -0.097781 -0.10982 -0.20653 -0.29041 -0.22809 -0.061288 -0.052169 0.14039 -0.28191
3593 0.13789 -0.071832 -0.09513 -0.069277 -0.17067 -0.27992 -0.17204 -0.050401 -0.047106 0.21068 -0.25887
3594 0.087519 -0.094856 -0.12723 -0.062406 -0.17675 -0.26187 -0.22578 -0.025233 -0.052198 0.14663 -0.29577
3595 0.11757 -0.06262 -0.095753 -0.06075 -0.20082 -0.26054 -0.20878 -2.2518e-05 -0.032286 0.1746 -0.2157
3596 0.098457 -0.10275 -0.085127 -0.041244 -0.18156 -0.29291 -0.18634 -0.037037 -0.070417 0.11991 -0.26391
3597 0.081595 -0.098702 -0.11998 -0.01818 -0.21767 -0.30007 -0.22305 -0.055619 -0.060522 0.1694 -0.26742
3598 0.10589 -0.095576 -0.12875 -0.01827 -0.20464 -0.28783 -0.25323 -0.050909 -0.053154 0.15013 -0.27485
3599 0.096125 -0.1133 -0.1383 -0.0021958 -0.21774 -0.32383 -0.24267 -0.11171 -0.01518 0.105 -0.28737
3600 0.15417 -0.049018 -0.087011 0.018695 -0.1501 -0.21908 -0.15779 -0.024564 0.031159 0.20248 -0.23821
3601 0.13825 -0.075708 -0.091344 -0.036881 -0.18011 -0.26144 -0.13456 -0.026109 0.0094768 0.17914 -0.1773
3602 0.081891 -0.10542 -0.073911 -0.061921 -0.18671 -0.30543 -0.23936 -0.10718 -0.07644 0.078844 -0.31629
3603 0.096523 -0.093901 -0.11298 -0.0674 -0.20089 -0.29781 -0.29918 -0.082398 -0.075298 0.064122 -0.29814
3604 0.11484 -0.087678 -0.12443 -0.05538 -0.181 -0.29164 -0.26281 -0.062873 0.027908 0.080858 -0.24372
3605 0.10562 -0.093333 -0.14193 -0.091639 -0.19733 -0.28644 -0.18178 -0.061258 -0.081864 0.066756 -0.32737
3606 0.088252 -0.10495 -0.15476 -0.095328 -0.21514 -0.32719 -0.30138 -0.075506 -0.037594 0.048924 -0.30145
3607 0.12087 -0.079128 -0.13324 -0.074657 -0.1957 -0.27167 -0.26065 -0.051049 -0.021355 0.042894 -0.3223
3608 0.12812 -0.052066 -0.14243 -0.0019214 -0.1898 -0.25886 -0.20297 -0.014374 0.018816 0.058202 -0.21797
3609 0.13892 -0.067444 -0.12703 0.024695 -0.16136 -0.264 -0.24723 -0.019337 -0.016333 0.034321 -0.27518
3610 0.097536 -0.095074 -0.12521 0.030641 -0.16652 -0.28058 -0.32597 -0.093943 -0.053037 0.049769 -0.24266
3611 0.1002 -0.11053 -0.14518 -0.024074 -0.21077 -0.29689 -0.25613 -0.13511 -0.045971 -0.048536 -0.32589
3612 0.056524 -0.10838 -0.15014 -0.027366 -0.21534 -0.30792 -0.33266 -0.11644 -0.084774 0.015093 -0.29909
3613 0.09253 -0.10195 -0.17476 -0.068567 -0.18765 -0.29277 -0.22756 -0.063892 -0.059479 0.04011 -0.23602
3614 0.054809 -0.047214 -0.16782 -0.085305 -0.21848 -0.26635 -0.26694 -0.098996 -0.084726 -0.0010496 -0.26804
3615 0.082459 -0.05018 -0.17053 -0.062198 -0.18447 -0.26223 -0.17559 -0.019258 -0.0097393 0.024128 -0.19835
3616 0.049176 -0.092074 -0.1653 -0.044406 -0.18279 -0.30438 -0.29247 -0.11026 -0.038615 -0.019654 -0.29951
3617 0.044106 -0.077525 -0.14963 -0.079464 -0.2101 -0.3016 -0.30326 -0.10491 -0.017621 -0.024951 -0.30078
3618 0.025515 -0.076792 -0.15922 -0.069067 -0.20689 -0.26572 -0.31092 -0.10115 -0.012923 0.024972 -0.29948
3619 0.032014 -0.080273 -0.1831 -0.056249 -0.13906 -0.23607 -0.27827 -0.085792 0.028545 -0.031993 -0.33401
3620 0.0091378 -0.098147 -0.17577 -0.010388 -0.12145 -0.20388 -0.27838 -0.099006 -0.02911 -0.08178 -0.29961
3621 0.046015 -0.093551 -0.17433 0.0014677 -0.089734 -0.18683 -0.23207 -0.082938 0.00061428 0.029208 -0.27965
3622 0.014433 -0.078064 -0.20487 -0.0013284 -0.096699 -0.1438 -0.26519 -0.05803 -0.041298 -0.014465 -0.30047
3623 -0.0046765 -0.11754 -0.15184 0.0031713 -0.043147 -0.16139 -0.30655 -0.15646 -0.062226 -0.080249 -0.28311
3624 0.032157 -0.11979 -0.17495 -0.030164 -0.073851 -0.18081 -0.28328 -0.088692 -0.10008 -0.020315 -0.33395
3625 0.051072 -0.0589 -0.15278 -0.0069561 -0.022284 -0.15887 -0.27088 -0.067487 -0.048027 -0.03327 -0.27284
3626 -0.035407 -0.11539 -0.20949 -0.078319 -0.083544 -0.25081 -0.30794 -0.15911 -0.11571 -0.080866 -0.34273
3627 -0.0033408 -0.10639 -0.19953 -0.078232 -0.05301 -0.23971 -0.31364 -0.0748 -0.1163 -0.020734 -0.29537
3628 -0.013288 -0.10246 -0.20991 -0.093383 -0.086059 -0.26119 -0.34377 -0.11966 -0.10739 -0.065541 -0.32165
3629 0.030301 -0.07009 -0.20333 -0.07702 -0.06273 -0.23238 -0.24348 -0.096083 -0.050646 -0.0056195 -0.20422
3630 -0.034431 -0.11996 -0.22484 -0.10735 -0.089947 -0.25494 -0.3627 -0.16598 -0.097748 -0.12783 -0.30859
3631 0.019999 -0.11207 -0.20117 -0.078163 -0.093583 -0.23229 -0.36417 -0.13767 -0.12491 -0.079454 -0.33337
3632 -0.01599 -0.10944 -0.20223 -0.087406 -0.12259 -0.25146 -0.24731 -0.11485 -0.069721 -0.08139 -0.29249
3633 0.00023296 -0.091846 -0.21659 -0.097216 -0.12286 -0.28274 -0.32985 -0.1256 -0.098665 -0.069915 -0.31752
3634 -0.043923 -0.14225 -0.20899 -0.095051 -0.136 -0.3008 -0.37005 -0.17736 -0.12635 -0.12454 -0.34826
3635 -0.050116 -0.12513 -0.20439 -0.038232 -0.14001 -0.26522 -0.37768 -0.13035 -0.10402 -0.11642 -0.31793
3636 -0.024852 -0.12917 -0.22779 -0.04471 -0.12841 -0.28572 -0.36847 -0.098978 -0.12824 -0.15433 -0.3257
3637 -0.048687 -0.11894 -0.23307 -0.020028 -0.1098 -0.27847 -0.32572 -0.10453 -0.12297 -0.10027 -0.32356
3638 -0.05559 -0.10192 -0.22252 -0.043022 -0.13166 -0.29947 -0.31451 -0.15334 -0.085946 -0.063367 -0.29559
3639 -0.012722 -0.074275 -0.23705 -0.05192 -0.10232 -0.27119 -0.34341 -0.12204 -0.12595 -0.066234 -0.32822
3640 -0.057017 -0.11605 -0.24214 -0.095799 -0.1376 -0.27152 -0.43171 -0.20213 -0.13547 -0.15895 -0.37586
3641 -0.016022 -0.10291 -0.20797 -0.094082 -0.14597 -0.24373 -0.32451 -0.14807 -0.12614 -0.06951 -0.29862
3642 -0.043038 -0.12152 -0.2808 -0.10676 -0.15254 -0.29626 -0.34341 -0.17654 -0.1533 -0.1464 -0.38583
3643 -0.031498 -0.11749 -0.22978 -0.072964 -0.069985 -0.25961 -0.31457 -0.099466 -0.094487 -0.1254 -0.35985
3644 -0.054345 -0.11453 -0.25394 -0.094302 -0.1349 -0.27373 -0.35459 -0.11478 -0.12549 -0.11466 -0.34419
3645 -0.0074808 -0.10319 -0.23523 -0.085223 -0.088126 -0.24068 -0.28568 -0.098448 -0.10876 -0.08464 -0.26947
3646 -0.018629 -0.11487 -0.23796 -0.11518 -0.073068 -0.28293 -0.34657 -0.15909 -0.073469 -0.13946 -0.26947
3647 -0.029788 -0.11777 -0.23307 -0.066476 0.029906 -0.15258 -0.22891 -0.15983 -0.046774 -0.068366 -0.19484
3648 -0.040194 -0.13834 -0.24375 -0.027228 0.013182 -0.17125 -0.058777 -0.10329 -0.0049868 0.049485 -0.11797
3649 0.045506 -0.04209 -0.22506 0.037031 0.099577 -0.066826 0.060365 0.0052995 0.058351 0.14183 0.00088303
3650 0.066358 -0.074465 -0.23269 0.049481 0.12774 -0.0071433 0.037072 -0.019758 0.031744 0.11151 0.026039
3651 -0.0044791 -0.060187 -0.1091 0.071938 0.16416 0.0012914 0.17051 -0.068071 0.020863 0.052091 -0.080268
3652 0.027954 0.008496 -0.063029 0.07271 0.18373 0.068207 0.318 0.029635 0.062704 0.12352 0.022186
3653 0.089073 0.057403 0.027694 0.13084 0.26082 0.14716 0.30584 0.044831 0.10167 0.14803 0.046945
3654 0.08922 0.076439 0.086968 0.14946 0.24271 0.20433 0.50179 0.12207 0.15446 0.24374 0.18476
3655 0.091111 0.028389 0.10845 0.16093 0.26485 0.13984 0.29042 0.083603 0.092286 0.22148 0.11339
3656 0.14944 0.099855 0.19647 0.2597 0.35261 0.24865 0.42829 0.1533 0.18125 0.28926 0.32039
3657 0.10047 0.087837 0.22766 0.27772 0.40695 0.22817 0.4984 0.13894 0.13999 0.27124 0.16702
3658 0.16076 0.12747 0.29639 0.31649 0.43132 0.32096 0.57451 0.1457 0.13918 0.32897 0.25855
3659 0.15007 0.12726 0.3787 0.36285 0.50153 0.36961 0.54805 0.14789 0.18389 0.32233 0.26337
3660 0.18722 0.14309 0.36979 0.35163 0.50941 0.43855 0.60313 0.14124 0.2125 0.31395 0.25352
3661 0.17594 0.1676 0.42401 0.32783 0.46669 0.50478 0.63623 0.17767 0.25432 0.33384 0.33651
3662 0.25479 0.23627 0.52667 0.38832 0.55871 0.60556 0.8208 0.27691 0.36611 0.45535 0.50558
3663 0.2098 0.21485 0.6302 0.36176 0.48976 0.5703 0.7835 0.22898 0.40683 0.47892 0.44931
3664 0.20188 0.17157 0.5953 0.38447 0.52207 0.52262 0.79152 0.23738 0.34124 0.39978 0.4552
3665 0.18763 0.20578 0.57574 0.36306 0.52296 0.57074 0.7883 0.21553 0.37726 0.45701 0.41366
3666 0.24142 0.23286 0.59126 0.42542 0.61127 0.63425 0.82702 0.25003 0.45721 0.52552 0.51189
3667 0.28359 0.26647 0.6243 0.44296 0.62298 0.70668 0.87414 0.34858 0.46821 0.48699 0.62479
3668 0.23135 0.2405 0.66666 0.41936 0.55516 0.64733 0.79046 0.26187 0.42521 0.51407 0.51916
3669 0.21364 0.20729 0.57231 0.43796 0.598 0.64579 0.79336 0.25317 0.40396 0.48817 0.55985
3670 0.23938 0.23556 0.64845 0.37847 0.55736 0.68168 0.81273 0.25009 0.42479 0.4959 0.50425
3671 0.25794 0.25415 0.66844 0.45335 0.59926 0.70615 1.0057 0.30451 0.51609 0.47185 0.6296
3672 0.22817 0.21854 0.57989 0.41653 0.6243 0.6605 0.84116 0.31023 0.45755 0.56513 0.5557
3673 0.30863 0.27609 0.65215 0.42576 0.61684 0.75176 0.90149 0.38607 0.57023 0.60621 0.80292
3674 0.26913 0.25478 0.59037 0.4481 0.63342 0.73994 0.86228 0.32178 0.46752 0.54813 0.61265
3675 0.28746 0.27629 0.6127 0.42247 0.57287 0.72132 0.88163 0.31192 0.48874 0.5748 0.66392
3676 0.2719 0.25228 0.62511 0.42861 0.58566 0.71151 0.87525 0.35648 0.49791 0.50762 0.64167
3677 0.27717 0.23332 0.59943 0.43048 0.60774 0.67208 0.81518 0.27114 0.47709 0.56194 0.66954
3678 0.29555 0.31226 0.65115 0.45113 0.62028 0.77601 0.94526 0.35413 0.5315 0.58199 0.69265
3679 0.23591 0.25058 0.63958 0.42628 0.58404 0.6969 0.88388 0.33683 0.47314 0.5652 0.63872
3680 0.26965 0.22022 0.58622 0.43275 0.60843 0.67889 0.84013 0.31992 0.464 0.51607 0.56566
3681 0.27094 0.25921 0.5942 0.42414 0.57686 0.71175 0.79147 0.30234 0.47418 0.53571 0.62278
3682 0.27082 0.28502 0.65681 0.45736 0.55119 0.73196 1.0077 0.39756 0.58622 0.60088 0.7289
3683 0.27853 0.26007 0.51483 0.41563 0.52264 0.64643 0.99281 0.34014 0.52287 0.54153 0.66197
3684 0.24223 0.20945 0.49807 0.41206 0.55767 0.68384 0.8212 0.323 0.4276 0.583 0.64515
3685 0.23014 0.20643 0.53874 0.39702 0.56368 0.66901 0.82465 0.25118 0.4636 0.55832 0.61059
3686 0.28108 0.27129 0.59251 0.43624 0.573 0.72332 0.87185 0.37702 0.58568 0.59175 0.72901
3687 0.24976 0.22117 0.5562 0.43533 0.55405 0.66061 0.94636 0.31355 0.46569 0.53928 0.61539
3688 0.30464 0.25459 0.52973 0.45416 0.59578 0.71507 0.94485 0.43891 0.52088 0.67739 0.71091
3689 0.26737 0.24057 0.54446 0.43964 0.58629 0.71408 0.88962 0.30903 0.45172 0.52647 0.59264
3690 0.23762 0.24221 0.57915 0.42365 0.57352 0.71982 0.85052 0.28944 0.507 0.5776 0.61383
3691 0.17517 0.15995 0.56828 0.38519 0.52808 0.61987 0.75423 0.21719 0.33448 0.49994 0.54885
3692 0.23728 0.20738 0.61141 0.4091 0.53707 0.64951 0.78993 0.28522 0.43956 0.52099 0.61572
3693 0.25699 0.2207 0.56181 0.39963 0.5706 0.6745 0.83368 0.29446 0.45456 0.55314 0.75039
3694 0.23256 0.21088 0.56033 0.38154 0.5211 0.66039 0.81682 0.28032 0.45074 0.53392 0.61675
3695 0.24684 0.20956 0.58675 0.39281 0.54171 0.66863 0.81384 0.24637 0.40608 0.5168 0.66166
3696 0.26248 0.23181 0.62218 0.42116 0.49761 0.67953 0.81469 0.28292 0.47573 0.54107 0.64093
3697 0.22296 0.17318 0.53983 0.38253 0.54075 0.64539 0.74867 0.24033 0.39712 0.54839 0.53704
3698 0.24429 0.22235 0.55914 0.39579 0.5568 0.70246 0.85005 0.326 0.40185 0.54678 0.68995
3699 0.25441 0.1983 0.56669 0.39717 0.56473 0.63625 0.85049 0.31537 0.39733 0.50504 0.58668
3700 0.19048 0.18573 0.55498 0.38605 0.51469 0.65867 0.80352 0.22377 0.42251 0.56369 0.64478
3701 0.22156 0.21571 0.58952 0.37764 0.49987 0.64584 0.83662 0.28942 0.41693 0.52256 0.60971
3702 0.18306 0.19523 0.55618 0.35616 0.48257 0.62037 0.77359 0.22124 0.35047 0.53546 0.52124
3703 0.24704 0.21337 0.54566 0.38296 0.5053 0.66849 0.7928 0.29222 0.45331 0.53615 0.73267
3704 0.24409 0.24698 0.58434 0.42397 0.57652 0.6562 0.86823 0.31627 0.48512 0.5811 0.68224
3705 0.20253 0.17363 0.54834 0.37286 0.50183 0.57333 0.61832 0.21394 0.40009 0.45813 0.64897
3706 0.23418 0.22735 0.52918 0.3304 0.46981 0.62813 0.85869 0.30145 0.40014 0.52071 0.68332
3707 0.23006 0.23601 0.50296 0.3736 0.50298 0.63273 0.73115 0.27594 0.39521 0.52613 0.66355
3708 0.20401 0.22093 0.50323 0.35617 0.46169 0.66553 0.68359 0.25068 0.35719 0.46755 0.62289
3709 0.22326 0.2302 0.55537 0.35264 0.4938 0.6398 0.79038 0.29772 0.44033 0.50822 0.60193
3710 0.22365 0.20335 0.53846 0.39088 0.48471 0.56028 0.73058 0.33819 0.42098 0.53481 0.77792
3711 0.26685 0.23094 0.51416 0.39111 0.47206 0.66198 0.75166 0.28392 0.46232 0.54471 0.65261
3712 0.25159 0.24698 0.57542 0.38656 0.49355 0.63167 0.83706 0.36146 0.46522 0.53204 0.77225
3713 0.20625 0.1929 0.56326 0.3371 0.42239 0.60931 0.65049 0.28784 0.33717 0.48429 0.72918
3714 0.17534 0.18189 0.50916 0.33552 0.43372 0.58702 0.62515 0.21864 0.34594 0.42009 0.51403
3715 0.18655 0.1698 0.46564 0.2857 0.41159 0.54002 0.67331 0.21448 0.3635 0.43298 0.50615
3716 0.17541 0.17056 0.43478 0.27059 0.37438 0.52303 0.6044 0.18866 0.26185 0.39415 0.48415
3717 0.21975 0.20813 0.4552 0.28721 0.43886 0.59392 0.71974 0.26278 0.38936 0.50787 0.67695
3718 0.1962 0.19255 0.47577 0.2757 0.37045 0.57195 0.73381 0.24894 0.30806 0.45875 0.59701
3719 0.1616 0.15253 0.43105 0.26939 0.32885 0.50509 0.52536 0.18035 0.30909 0.33742 0.59426
3720 0.16225 0.12338 0.37334 0.22305 0.36706 0.45319 0.48678 0.1674 0.25025 0.34817 0.42965
3721 0.15183 0.13711 0.39957 0.21376 0.35263 0.44282 0.52855 0.20466 0.2865 0.40942 0.57154
3722 0.18534 0.21421 0.42255 0.27064 0.38809 0.51834 0.66741 0.27164 0.36859 0.48118 0.65803
3723 0.16213 0.16828 0.40465 0.19995 0.34628 0.4353 0.51718 0.24665 0.26999 0.39751 0.55596
3724 0.14893 0.16133 0.39738 0.21058 0.35043 0.4441 0.5545 0.23057 0.24153 0.37103 0.55354
3725 0.11864 0.1582 0.41096 0.20973 0.33117 0.41444 0.49419 0.20567 0.26743 0.38564 0.4761
3726 0.14885 0.13849 0.40676 0.21658 0.3588 0.39697 0.50505 0.17846 0.27384 0.35967 0.51176
3727 0.1512 0.13986 0.39892 0.21024 0.33031 0.32767 0.42445 0.19098 0.29134 0.35531 0.47742
3728 0.11601 0.099879 0.33499 0.17893 0.32681 0.30913 0.37409 0.10997 0.16805 0.22661 0.40373
3729 0.14811 0.12592 0.31584 0.17923 0.27344 0.33583 0.37174 0.1338 0.2054 0.30867 0.36291
3730 0.12981 0.12969 0.29091 0.18399 0.29455 0.33189 0.35887 0.16169 0.17243 0.27401 0.4012
3731 0.087089 0.12978 0.26268 0.16176 0.26942 0.29864 0.42189 0.16608 0.23055 0.31959 0.42177
3732 0.14516 0.13656 0.24252 0.1795 0.24257 0.33297 0.36876 0.13625 0.20733 0.28456 0.47765
3733 0.10108 0.11607 0.28614 0.1616 0.29533 0.27158 0.34653 0.13435 0.19916 0.22905 0.37635
3734 0.094102 0.12692 0.25207 0.15279 0.28013 0.28274 0.34371 0.11544 0.15555 0.26489 0.40549
3735 0.11814 0.070322 0.23278 0.10215 0.24237 0.20403 0.26939 0.053832 0.10049 0.16863 0.30999
3736 0.037961 0.071965 0.19182 0.092568 0.17499 0.21154 0.22152 0.12888 0.15124 0.17352 0.36912
3737 0.086587 0.091067 0.15593 0.094397 0.1705 0.26093 0.37743 0.11676 0.15187 0.14686 0.32628
3738 0.0010606 0.010621 0.16514 0.076119 0.15839 0.18982 0.18253 0.030013 0.040032 0.10667 0.18358
3739 0.066925 0.072858 0.16757 0.080293 0.11035 0.19304 0.22721 0.08415 0.118 0.17796 0.30456
3740 0.069717 0.081976 0.12755 0.059519 0.1414 0.18578 0.26923 0.086552 0.1564 0.1318 0.29935
3741 0.061763 0.067372 0.11552 0.093111 0.13992 0.18908 0.2245 0.055362 0.083269 0.11144 0.26983
3742 0.0044304 0.030707 0.17195 0.072777 0.12325 0.16655 0.13902 0.098538 0.086027 0.11378 0.25657
3743 -0.018344 0.011888 0.16314 0.037027 0.084396 0.092219 0.15268 -0.017108 0.0081533 0.031653 0.12395
3744 -0.016475 -0.0057003 0.086555 0.02186 0.063243 0.073099 0.0086151 -0.037842 0.0079651 -0.039076 0.12618
3745 0.0121 0.018364 0.094317 0.029245 0.079733 0.053697 0.16356 0.0087995 0.052119 0.052366 0.20145
3746 0.023004 0.026347 0.092792 0.033941 0.043969 0.087899 0.057176 -0.021117 -0.0083908 0.030193 0.16113
3747 0.018196 0.02368 0.060394 0.027069 0.027878 0.10393 0.078602 0.020106 0.033986 0.031071 0.16322
3748 -0.0095113 -0.00248 0.046862 0.013298 0.018775 0.073218 0.10969 0.019325 0.0082515 0.047722 0.1218
3749 -0.012514 0.0027956 0.10864 0.01178 0.041165 0.046274 0.07524 -0.033319 -0.026068 0.046279 0.14757
3750 -0.075603 -0.055795 -0.015368 -0.045399 -0.042009 -0.0029828 -0.043672 -0.10824 -0.067345 -0.08273 -0.0073678
3751 -0.051289 -0.032607 0.031125 -0.026211 -0.0041652 0.045592 0.013687 -0.044346 -0.0077225 -0.028738 0.025884
3752 -0.044961 0.026015 0.014668 -0.012651 -0.020288 0.035552 0.030814 0.013924 -0.011787 -0.0052762 0.17691
3753 -0.040443 -0.00083644 0.039428 0.00058743 0.011513 0.0085074 0.0062892 -0.011836 -0.027159 -0.086048 0.12395
3754 -0.080123 -0.06209 -0.012831 -0.06779 -0.055482 -0.036348 -0.041109 -0.081217 -0.12154 -0.073283 -0.053548
3755 -0.034257 -0.030861 -0.01128 -0.036586 -0.043431 -0.00085636 -0.054123 -0.10219 -0.08985 -0.038771 -0.055062
3756 -0.033526 -0.021748 0.018793 -0.027291 -0.052391 0.0065382 0.037011 -0.0016967 -0.0081318 -0.025616 0.06391
3757 -0.057083 -0.030429 -0.033863 -0.049598 -0.061225 -0.043887 0.0078461 -0.044811 -0.050831 -0.052363 0.042651
3758 -0.024102 -0.039766 -0.020997 -0.037345 -0.0099749 -0.016593 -0.048439 -0.031364 -0.027782 -0.013409 0.078445
3759 -0.059702 -0.033399 -0.012539 -0.060889 -0.035321 -0.024554 -0.0091089 -0.020933 -0.048087 -0.051381 0.0013908
3760 -0.074417 -0.062254 -0.043327 -0.032586 -0.05195 -0.048507 -0.081873 -0.089997 -0.084211 -0.15183 -0.030643
3761 -0.063955 -0.028074 -0.035202 -0.081601 -0.068042 -0.016977 -0.068997 -0.076803 -0.086304 -0.02711 -0.01946
3762 -0.08186 -0.031955 -0.022303 -0.061735 -0.058086 -0.023052 -0.13177 -0.078571 -0.088087 -0.10288 0.0025406
3763 -0.11073 -0.10245 -0.086954 -0.083105 -0.099437 -0.076102 -0.11117 -0.12167 -0.1013 -0.11144 -0.11358
3764 -0.056789 -0.03971 -0.057001 -0.090022 -0.091165 -0.041961 -0.029073 -0.042793 -0.073192 -0.13549 -0.0045052
3765 -0.061592 -0.035676 -0.098097 -0.071277 -0.088392 -0.03055 -0.08662 -0.1113 -0.10965 -0.15958 -0.068999
3766 -0.064681 -0.04579 -0.088468 -0.088806 -0.090452 -0.082026 -0.12634 -0.09617 -0.090847 -0.12232 0.011449
3767 -0.075832 -0.02978 -0.054073 -0.072216 -0.066866 -0.023962 -0.027656 -0.033228 -0.094391 -0.013364 -0.029324
3768 -0.087844 -0.054888 -0.099397 -0.094219 -0.12003 -0.079208 -0.076632 -0.043511 -0.075538 -0.15379 -0.025154
3769 -0.095475 -0.053024 -0.11176 -0.061369 -0.09482 -0.071995 -0.10451 -0.092176 -0.10921 -0.1173 -0.07472
3770 -0.083327 -0.061943 -0.12711 -0.094252 -0.083576 -0.091266 -0.19191 -0.13582 -0.10858 -0.18439 -0.15094
3771 -0.099761 -0.073693 -0.13928 -0.10368 -0.072631 -0.10737 -0.11769 -0.079115 -0.11084 -0.098398 -0.038729
3772 -0.10158 -0.096503 -0.11602 -0.10818 -0.13288 -0.12186 -0.14856 -0.15322 -0.13751 -0.12331 -0.090048
3773 -0.12524 -0.081409 -0.075785 -0.12058 -0.12482 -0.12458 -0.14167 -0.15827 -0.14989 -0.15777 -0.099414
3774 -0.089403 -0.056388 -0.093173 -0.10138 -0.096116 -0.083048 -0.14716 -0.10373 -0.12599 -0.12713 -0.020035
3775 -0.12147 -0.064399 -0.098465 -0.075868 -0.11413 -0.095214 -0.1245 -0.12446 -0.13158 -0.15937 -0.1138
3776 -0.18231 -0.10957 -0.17161 -0.14463 -0.13011 -0.13248 -0.1975 -0.19639 -0.17093 -0.20388 -0.17081
3777 -0.15934 -0.10892 -0.13239 -0.12878 -0.13932 -0.14449 -0.19044 -0.12347 -0.1539 -0.13057 -0.10659
3778 -0.13391 -0.069267 -0.17007 -0.12222 -0.1479 -0.14288 -0.19406 -0.088747 -0.14759 -0.17654 -0.094185
3779 -0.11103 -0.11038 -0.17062 -0.12913 -0.15512 -0.15118 -0.24689 -0.12089 -0.17776 -0.20525 -0.11877
3780 -0.1661 -0.12434 -0.18147 -0.14101 -0.13998 -0.15626 -0.25687 -0.17112 -0.15627 -0.17721 -0.14872
3781 -0.12036 -0.075468 -0.18425 -0.16363 -0.21801 -0.13494 -0.19336 -0.10503 -0.15077 -0.19392 -0.14378
3782 -0.14132 -0.1163 -0.18282 -0.13987 -0.16894 -0.17244 -0.17829 -0.13927 -0.16999 -0.21479 -0.19629
3783 -0.14109 -0.093224 -0.16818 -0.1515 -0.15552 -0.15551 -0.23141 -0.15438 -0.17281 -0.18504 -0.16357
3784 -0.13014 -0.091301 -0.2005 -0.14586 -0.15646 -0.14216 -0.27208 -0.151 -0.17895 -0.23298 -0.1674
3785 -0.10544 -0.078809 -0.1982 -0.13038 -0.16754 -0.16137 -0.23371 -0.099886 -0.1208 -0.17264 -0.17595
3786 -0.14187 -0.11844 -0.18944 -0.1203 -0.1141 -0.17567 -0.19032 -0.094555 -0.16232 -0.20996 -0.17027
3787 -0.11031 -0.090498 -0.22148 -0.15618 -0.16843 -0.13266 -0.25955 -0.17547 -0.20913 -0.23434 -0.20763
3788 -0.11688 -0.073843 -0.14427 -0.14182 -0.13737 -0.16333 -0.26632 -0.13323 -0.15262 -0.21728 -0.1449
3789 -0.14805 -0.091935 -0.16496 -0.14439 -0.13863 -0.18874 -0.16765 -0.14694 -0.20312 -0.19883 -0.16937
3790 -0.13179 -0.10232 -0.1951 -0.1365 -0.14849 -0.17363 -0.22334 -0.15018 -0.13874 -0.21639 -0.23392
3791 -0.11686 -0.086837 -0.17786 -0.14881 -0.16325 -0.17034 -0.24383 -0.12158 -0.15737 -0.19028 -0.14856
3792 -0.11824 -0.10071 -0.24231 -0.1525 -0.18806 -0.18232 -0.28 -0.11508 -0.17598 -0.20926 -0.16428
3793 -0.13868 -0.10303 -0.20802 -0.15795 -0.15614 -0.17828 -0.23508 -0.14858 -0.19688 -0.21609 -0.17965
3794 -0.12427 -0.074643 -0.20797 -0.14357 -0.12611 -0.16316 -0.25298 -0.11555 -0.15743 -0.19253 -0.15545
3795 -0.12801 -0.11204 -0.1972 -0.13649 -0.18534 -0.17908 -0.29174 -0.17839 -0.2083 -0.20037 -0.2321
3796 -0.18767 -0.15608 -0.23159 -0.17287 -0.17819 -0.24048 -0.32478 -0.22208 -0.21388 -0.29726 -0.29561
3797 -0.20484 -0.13061 -0.24954 -0.18546 -0.1885 -0.25158 -0.36009 -0.20849 -0.22823 -0.26249 -0.29782
3798 -0.18476 -0.1297 -0.23113 -0.20582 -0.19846 -0.19637 -0.29549 -0.13732 -0.1728 -0.21543 -0.21993
3799 -0.15839 -0.12756 -0.20431 -0.18068 -0.18695 -0.24174 -0.25835 -0.15604 -0.20116 -0.18731 -0.23902
3800 -0.18737 -0.12388 -0.25776 -0.17354 -0.19651 -0.21979 -0.25405 -0.17134 -0.19146 -0.22866 -0.20264
3801 -0.13113 -0.11068 -0.25057 -0.15852 -0.16596 -0.19608 -0.26834 -0.17961 -0.18509 -0.27126 -0.23086
3802 -0.16454 -0.16241 -0.24788 -0.18968 -0.18642 -0.25969 -0.29321 -0.17057 -0.2609 -0.24129 -0.29701
3803 -0.16615 -0.099461 -0.266 -0.17704 -0.16269 -0.21067 -0.2886 -0.13858 -0.20362 -0.20337 -0.20099
3804 -0.18541 -0.12408 -0.24622 -0.183 -0.19258 -0.23142 -0.282 -0.20133 -0.18223 -0.21965 -0.20581
