# Supplementary material for: Insulin modulates the frequency of Ca2+ oscillations in mouse pancreatic islets
Source: PLoS One. 2017 Aug 28;12(8):e0183569. doi: 10.1371/journal.pone.0183569 (PMC5573301; doi:10.1371/journal.pone.0183569)
Supplement: S1 File — All the time traces of detrended Ca2+ oscillations for constant insulin infusion (0, 100, or 1000 nM) and alternating insulin infusion (100, 500, or 1000 nM with 4 or 5 min periods) were compressed as a single file, S1_File.zip, in which each imaging experiment was recorded as a text file where the first column represents time (sec) and the following columns represent detrended Ca2+ traces from multiple islets. (ZIP) [file pone.0183569.s001.zip › data_100I_1.txt]

1 -0.24241 -0.30392 -0.20562 -0.17057 -0.21318 -0.23101 -0.21654 -0.2613 -0.22228 -0.31835 -0.36332 -0.28708 -0.27234 -0.15738
2 -0.22521 -0.30095 -0.19697 -0.16325 -0.21166 -0.22497 -0.21053 -0.25082 -0.21541 -0.30093 -0.33092 -0.27314 -0.24671 -0.13919
3 -0.22728 -0.28095 -0.18439 -0.15278 -0.19317 -0.20531 -0.19849 -0.2425 -0.1879 -0.29453 -0.33032 -0.25666 -0.23532 -0.13423
4 -0.22419 -0.30387 -0.18668 -0.1653 -0.20236 -0.2184 -0.21852 -0.25413 -0.21306 -0.29827 -0.34302 -0.25922 -0.24958 -0.14312
5 -0.22815 -0.28636 -0.1953 -0.15127 -0.19509 -0.21043 -0.20889 -0.24679 -0.20693 -0.2846 -0.34201 -0.26573 -0.24458 -0.12712
6 -0.23649 -0.29973 -0.19096 -0.16376 -0.196 -0.21079 -0.21968 -0.25314 -0.20325 -0.28861 -0.34744 -0.26543 -0.23038 -0.15806
7 -0.23115 -0.3091 -0.18654 -0.16424 -0.19788 -0.22218 -0.21732 -0.25392 -0.22453 -0.29469 -0.3491 -0.26574 -0.23302 -0.14627
8 -0.22132 -0.29581 -0.18915 -0.15461 -0.18541 -0.20625 -0.20137 -0.22712 -0.19966 -0.29177 -0.33687 -0.26898 -0.22648 -0.13291
9 -0.22617 -0.2949 -0.18851 -0.16315 -0.18707 -0.20459 -0.20746 -0.23615 -0.20056 -0.28416 -0.32714 -0.26391 -0.24566 -0.13385
10 -0.22487 -0.29841 -0.18846 -0.15822 -0.18634 -0.21356 -0.20978 -0.24407 -0.21174 -0.28713 -0.32947 -0.26514 -0.2359 -0.13971
11 -0.22425 -0.30249 -0.19183 -0.17322 -0.19407 -0.20483 -0.21624 -0.24652 -0.20894 -0.29267 -0.32944 -0.27739 -0.23869 -0.13215
12 -0.21562 -0.28674 -0.17978 -0.15006 -0.18753 -0.19647 -0.19897 -0.2478 -0.19832 -0.28829 -0.31612 -0.26813 -0.22397 -0.13404
13 -0.20856 -0.28686 -0.17168 -0.14803 -0.1885 -0.19232 -0.19157 -0.23313 -0.19339 -0.26864 -0.32024 -0.23445 -0.22451 -0.12043
14 -0.2258 -0.29515 -0.18658 -0.15073 -0.18844 -0.19939 -0.20478 -0.23559 -0.20785 -0.28187 -0.31807 -0.2661 -0.22388 -0.15317
15 -0.2354 -0.29857 -0.19008 -0.1574 -0.18836 -0.19089 -0.2004 -0.23376 -0.19848 -0.29058 -0.34577 -0.27455 -0.22196 -0.13725
16 -0.20576 -0.27797 -0.17069 -0.1363 -0.17541 -0.19137 -0.18375 -0.21796 -0.19408 -0.26728 -0.31632 -0.24692 -0.20629 -0.14069
17 -0.20745 -0.28597 -0.1737 -0.14919 -0.18459 -0.19401 -0.19957 -0.23479 -0.20388 -0.2767 -0.31087 -0.25959 -0.23066 -0.13743
18 -0.21662 -0.29125 -0.17968 -0.14947 -0.18674 -0.19657 -0.19409 -0.23373 -0.19275 -0.28026 -0.32975 -0.25743 -0.2301 -0.13991
19 -0.21045 -0.28946 -0.18483 -0.14259 -0.18695 -0.18816 -0.19226 -0.22941 -0.19264 -0.28062 -0.34034 -0.26459 -0.21422 -0.12323
20 -0.20668 -0.28303 -0.1811 -0.14745 -0.1766 -0.18229 -0.19169 -0.21967 -0.19439 -0.26689 -0.30852 -0.26385 -0.21342 -0.14105
21 -0.21954 -0.28902 -0.18967 -0.16806 -0.18315 -0.18999 -0.19823 -0.22297 -0.19076 -0.27852 -0.32477 -0.2544 -0.2213 -0.14167
22 -0.21238 -0.28825 -0.19238 -0.15892 -0.17559 -0.19324 -0.19191 -0.22461 -0.18441 -0.27337 -0.31624 -0.25587 -0.22185 -0.14187
23 -0.20409 -0.28362 -0.18411 -0.14352 -0.16957 -0.17265 -0.18871 -0.2187 -0.18325 -0.27505 -0.31524 -0.25655 -0.19316 -0.12319
24 -0.21852 -0.28707 -0.18878 -0.14542 -0.17439 -0.1802 -0.19131 -0.22113 -0.18144 -0.27144 -0.31182 -0.25852 -0.20655 -0.13609
25 -0.20901 -0.2895 -0.18538 -0.14105 -0.16336 -0.17434 -0.17715 -0.20683 -0.17701 -0.26685 -0.31128 -0.237 -0.20327 -0.11562
26 -0.19008 -0.27238 -0.1635 -0.12897 -0.15346 -0.14311 -0.17858 -0.19413 -0.16812 -0.25809 -0.29084 -0.2438 -0.17877 -0.12294
27 -0.20503 -0.28643 -0.19391 -0.14231 -0.16473 -0.16807 -0.19338 -0.21875 -0.18452 -0.26943 -0.32108 -0.23728 -0.20788 -0.1258
28 -0.20979 -0.2863 -0.1925 -0.14523 -0.17646 -0.19662 -0.20034 -0.24289 -0.19292 -0.26915 -0.31111 -0.24545 -0.23511 -0.1419
29 -0.20094 -0.27072 -0.18687 -0.14007 -0.16817 -0.178 -0.18721 -0.2084 -0.1805 -0.26005 -0.29985 -0.23455 -0.20028 -0.13878
30 -0.18523 -0.2494 -0.16538 -0.12464 -0.14114 -0.13874 -0.16799 -0.18412 -0.15471 -0.25221 -0.27924 -0.21978 -0.18888 -0.11812
31 -0.19614 -0.27743 -0.18212 -0.1424 -0.15608 -0.18325 -0.18959 -0.21586 -0.18256 -0.26893 -0.31495 -0.23313 -0.21722 -0.12454
32 -0.19994 -0.25462 -0.18081 -0.13809 -0.15457 -0.1545 -0.18429 -0.21253 -0.16993 -0.25531 -0.29171 -0.21943 -0.20864 -0.11369
33 -0.20629 -0.28253 -0.19149 -0.14838 -0.15484 -0.16947 -0.1898 -0.21427 -0.18177 -0.28009 -0.30994 -0.25351 -0.22687 -0.12818
34 -0.2031 -0.28167 -0.19402 -0.14805 -0.17777 -0.18851 -0.19999 -0.22156 -0.18325 -0.26807 -0.291 -0.22832 -0.2307 -0.12616
35 -0.20215 -0.27638 -0.18232 -0.1426 -0.15448 -0.17296 -0.18683 -0.21773 -0.16769 -0.26606 -0.30096 -0.24417 -0.21448 -0.1175
36 -0.19644 -0.27103 -0.18343 -0.14715 -0.15821 -0.16475 -0.18853 -0.21331 -0.1802 -0.2592 -0.29437 -0.23361 -0.20818 -0.14664
37 -0.19984 -0.27496 -0.18094 -0.13643 -0.16718 -0.17294 -0.19375 -0.21872 -0.18007 -0.27232 -0.29528 -0.23256 -0.21475 -0.12338
38 -0.20175 -0.26628 -0.18491 -0.14493 -0.16153 -0.16798 -0.18354 -0.20395 -0.17666 -0.26245 -0.28938 -0.23517 -0.22317 -0.13169
39 -0.18937 -0.26985 -0.17495 -0.13878 -0.15687 -0.16186 -0.18961 -0.20908 -0.17143 -0.27146 -0.29411 -0.22814 -0.21562 -0.11537
40 -0.19594 -0.27485 -0.16851 -0.13562 -0.15775 -0.1556 -0.18272 -0.19696 -0.16223 -0.24748 -0.27191 -0.22205 -0.23658 -0.1238
41 -0.19126 -0.26884 -0.17885 -0.13779 -0.15876 -0.1628 -0.18602 -0.21251 -0.16407 -0.24757 -0.27771 -0.20919 -0.18176 -0.11413
42 -0.20876 -0.27556 -0.19167 -0.14605 -0.17062 -0.18963 -0.20769 -0.23621 -0.19348 -0.26589 -0.29774 -0.24346 -0.21921 -0.12479
43 -0.18625 -0.26241 -0.17825 -0.13662 -0.15599 -0.15255 -0.1796 -0.20774 -0.16132 -0.24884 -0.27973 -0.22547 -0.19073 -0.11022
44 -0.20783 -0.25564 -0.18193 -0.14247 -0.15694 -0.16088 -0.19541 -0.20047 -0.16768 -0.2523 -0.27953 -0.22496 -0.20159 -0.1248
45 -0.19416 -0.25691 -0.16713 -0.13492 -0.15173 -0.15725 -0.17772 -0.19896 -0.15409 -0.2555 -0.27886 -0.21185 -0.19108 -0.11601
46 -0.19541 -0.25811 -0.17925 -0.13799 -0.1658 -0.15914 -0.18579 -0.20832 -0.1698 -0.25808 -0.27169 -0.22568 -0.21408 -0.12405
47 -0.18568 -0.25489 -0.16802 -0.12421 -0.15072 -0.14197 -0.17798 -0.19807 -0.15052 -0.24261 -0.26382 -0.22116 -0.18471 -0.096909
48 -0.19073 -0.2587 -0.17179 -0.13094 -0.15387 -0.15389 -0.1825 -0.20636 -0.15763 -0.23013 -0.26814 -0.21083 -0.18513 -0.11254
49 -0.19004 -0.2617 -0.1643 -0.11751 -0.14125 -0.1558 -0.17532 -0.19793 -0.15755 -0.24257 -0.26295 -0.21231 -0.18159 -0.099412
50 -0.18587 -0.25706 -0.18304 -0.14088 -0.15727 -0.17059 -0.19128 -0.22525 -0.17879 -0.2523 -0.26944 -0.21788 -0.20594 -0.12444
51 -0.17983 -0.25162 -0.17778 -0.13592 -0.14805 -0.15384 -0.19194 -0.19849 -0.16973 -0.25092 -0.26363 -0.21094 -0.19671 -0.11859
52 -0.1866 -0.26119 -0.18269 -0.13431 -0.16001 -0.168 -0.18216 -0.21498 -0.17097 -0.24813 -0.28427 -0.22236 -0.21645 -0.1242
53 -0.1917 -0.27244 -0.17964 -0.12659 -0.15866 -0.16672 -0.18582 -0.2098 -0.16781 -0.24748 -0.27522 -0.21691 -0.20187 -0.11955
54 -0.17248 -0.25293 -0.17746 -0.12417 -0.14846 -0.14973 -0.1723 -0.1934 -0.15884 -0.23689 -0.27051 -0.21835 -0.19714 -0.0946
55 -0.18885 -0.25729 -0.18076 -0.13749 -0.16014 -0.15774 -0.18242 -0.20718 -0.16448 -0.25376 -0.27288 -0.21271 -0.21804 -0.13423
56 -0.19162 -0.25658 -0.17286 -0.12952 -0.15949 -0.15934 -0.17614 -0.20631 -0.17266 -0.25235 -0.26856 -0.21524 -0.19831 -0.10694
57 -0.18859 -0.25675 -0.18277 -0.1306 -0.15215 -0.16222 -0.18816 -0.20771 -0.18332 -0.25118 -0.26748 -0.22623 -0.21828 -0.10792
58 -0.18022 -0.24775 -0.16036 -0.12801 -0.13814 -0.13557 -0.1653 -0.17578 -0.15052 -0.22757 -0.25609 -0.18589 -0.18283 -0.092096
59 -0.18977 -0.26138 -0.18405 -0.13368 -0.14519 -0.14229 -0.18866 -0.19919 -0.16416 -0.2372 -0.25865 -0.21294 -0.18816 -0.10886
60 -0.18103 -0.25256 -0.17417 -0.12765 -0.14339 -0.15875 -0.17224 -0.20047 -0.17812 -0.24891 -0.28531 -0.21728 -0.20741 -0.11655
61 -0.18817 -0.26509 -0.17639 -0.14017 -0.15821 -0.14954 -0.18507 -0.20147 -0.1636 -0.24401 -0.27714 -0.22136 -0.20315 -0.10763
62 -0.18777 -0.26271 -0.17832 -0.15164 -0.16232 -0.15026 -0.19101 -0.20797 -0.17504 -0.244 -0.25502 -0.21105 -0.22883 -0.10133
63 -0.19198 -0.26669 -0.17936 -0.13142 -0.15541 -0.15248 -0.19828 -0.20091 -0.17577 -0.25687 -0.27553 -0.22905 -0.21815 -0.11322
64 -0.18245 -0.25539 -0.17431 -0.13148 -0.15485 -0.147 -0.19091 -0.20302 -0.17415 -0.24148 -0.27257 -0.20674 -0.22319 -0.10034
65 -0.18722 -0.25285 -0.17311 -0.1182 -0.14338 -0.13728 -0.17507 -0.19411 -0.15141 -0.24465 -0.2667 -0.2035 -0.19583 -0.1052
66 -0.16833 -0.23921 -0.1655 -0.13453 -0.15044 -0.15379 -0.17804 -0.2004 -0.16041 -0.23537 -0.2524 -0.19378 -0.19403 -0.092069
67 -0.20391 -0.27112 -0.18548 -0.15072 -0.16967 -0.16377 -0.19875 -0.20656 -0.1807 -0.25797 -0.2932 -0.23369 -0.22202 -0.1082
68 -0.17979 -0.2452 -0.16182 -0.12799 -0.14067 -0.13554 -0.17353 -0.18511 -0.15425 -0.24003 -0.24584 -0.20603 -0.187 -0.097942
69 -0.18923 -0.24563 -0.16681 -0.13424 -0.14243 -0.1464 -0.18184 -0.19182 -0.1602 -0.24544 -0.25362 -0.20197 -0.16742 -0.099323
70 -0.16658 -0.23667 -0.15531 -0.11143 -0.12789 -0.12707 -0.16377 -0.17509 -0.13491 -0.23984 -0.25142 -0.19001 -0.153 -0.091865
71 -0.17836 -0.2515 -0.16478 -0.13256 -0.1417 -0.13094 -0.17443 -0.18735 -0.16231 -0.22558 -0.25887 -0.20118 -0.18299 -0.10132
72 -0.17803 -0.23431 -0.16424 -0.11793 -0.15549 -0.13387 -0.17221 -0.17084 -0.14343 -0.2333 -0.25793 -0.18999 -0.1795 -0.10097
73 -0.17789 -0.24413 -0.16525 -0.13217 -0.14062 -0.15269 -0.17339 -0.18583 -0.15878 -0.23173 -0.23871 -0.17643 -0.17658 -0.10478
74 -0.17834 -0.25601 -0.16744 -0.13311 -0.14345 -0.14502 -0.17075 -0.19609 -0.16395 -0.23005 -0.25082 -0.19669 -0.17092 -0.090761
75 -0.18055 -0.25807 -0.17976 -0.12337 -0.13353 -0.1565 -0.17969 -0.20233 -0.16251 -0.24022 -0.26157 -0.20096 -0.18153 -0.10564
76 -0.16212 -0.22082 -0.15723 -0.11666 -0.13393 -0.13026 -0.16095 -0.18169 -0.1418 -0.22597 -0.21834 -0.17145 -0.16334 -0.070274
77 -0.17701 -0.24572 -0.17031 -0.13243 -0.14104 -0.13143 -0.15932 -0.18424 -0.15276 -0.23222 -0.25502 -0.19172 -0.17927 -0.093886
78 -0.17895 -0.24998 -0.17282 -0.12602 -0.14523 -0.13507 -0.1687 -0.18794 -0.16081 -0.22489 -0.24107 -0.17235 -0.17214 -0.10075
79 -0.1867 -0.2567 -0.18158 -0.14005 -0.16553 -0.15398 -0.17197 -0.20544 -0.15942 -0.22852 -0.25726 -0.20162 -0.21192 -0.11173
80 -0.18533 -0.23795 -0.18028 -0.1376 -0.15991 -0.15191 -0.17762 -0.19322 -0.17347 -0.22502 -0.25468 -0.18368 -0.18673 -0.10514
81 -0.17487 -0.23943 -0.17709 -0.13174 -0.14788 -0.13633 -0.17562 -0.19117 -0.16039 -0.22215 -0.2346 -0.18805 -0.18461 -0.10104
82 -0.17088 -0.23813 -0.1724 -0.13239 -0.14793 -0.1455 -0.16508 -0.18869 -0.14013 -0.21723 -0.23938 -0.19696 -0.1926 -0.10273
83 -0.1841 -0.23867 -0.18044 -0.13081 -0.15716 -0.14942 -0.17739 -0.18963 -0.15442 -0.22758 -0.26116 -0.19889 -0.18985 -0.11534
84 -0.16136 -0.23666 -0.1675 -0.12484 -0.14571 -0.13824 -0.16529 -0.18969 -0.14347 -0.21529 -0.23748 -0.18517 -0.18888 -0.092287
85 -0.1786 -0.24044 -0.16776 -0.13267 -0.14173 -0.13649 -0.17354 -0.17855 -0.14737 -0.22082 -0.23956 -0.18747 -0.17428 -0.094708
86 -0.17234 -0.24042 -0.18248 -0.14762 -0.16911 -0.13441 -0.17961 -0.19569 -0.14291 -0.22253 -0.24676 -0.18404 -0.19097 -0.09748
87 -0.16751 -0.23119 -0.16642 -0.12296 -0.14498 -0.13991 -0.17097 -0.19394 -0.15984 -0.22712 -0.24789 -0.17982 -0.17929 -0.085151
88 -0.17145 -0.24456 -0.17338 -0.13789 -0.14843 -0.14372 -0.1777 -0.19781 -0.16031 -0.2288 -0.25098 -0.19057 -0.20119 -0.10362
89 -0.17958 -0.25201 -0.1874 -0.1319 -0.15273 -0.137 -0.17341 -0.1953 -0.13937 -0.23921 -0.25646 -0.20754 -0.18254 -0.090614
90 -0.18454 -0.23852 -0.17476 -0.13048 -0.14762 -0.12209 -0.16974 -0.18426 -0.13546 -0.2315 -0.23096 -0.18956 -0.18631 -0.092606
91 -0.15587 -0.21652 -0.16104 -0.1128 -0.13623 -0.12329 -0.15636 -0.17046 -0.14277 -0.19975 -0.22459 -0.182 -0.16727 -0.082678
92 -0.16731 -0.23563 -0.16523 -0.11737 -0.13803 -0.13019 -0.15809 -0.16457 -0.13687 -0.21425 -0.22175 -0.16792 -0.16675 -0.074269
93 -0.17011 -0.22312 -0.16434 -0.12125 -0.13929 -0.12594 -0.16829 -0.19046 -0.14742 -0.22418 -0.22582 -0.18701 -0.16465 -0.072741
94 -0.15522 -0.22085 -0.16774 -0.12542 -0.13004 -0.11269 -0.15954 -0.18442 -0.1216 -0.20889 -0.21563 -0.18126 -0.15483 -0.056282
95 -0.17318 -0.22804 -0.17381 -0.12312 -0.14869 -0.12482 -0.16235 -0.17658 -0.13703 -0.22001 -0.24075 -0.20011 -0.15452 -0.076314
96 -0.17508 -0.24984 -0.17732 -0.12095 -0.15028 -0.14836 -0.17831 -0.18487 -0.1545 -0.22678 -0.23316 -0.19208 -0.19466 -0.076535
97 -0.1734 -0.22808 -0.16851 -0.12695 -0.14826 -0.1431 -0.17171 -0.19614 -0.14587 -0.22553 -0.24431 -0.18675 -0.159 -0.089877
98 -0.16803 -0.22773 -0.1739 -0.12706 -0.14767 -0.13923 -0.17007 -0.19486 -0.14434 -0.22191 -0.23632 -0.19941 -0.15777 -0.096069
99 -0.1783 -0.24057 -0.17942 -0.12871 -0.15032 -0.15472 -0.1828 -0.19463 -0.15393 -0.22924 -0.24172 -0.19554 -0.1957 -0.08698
100 -0.16599 -0.22744 -0.16389 -0.12611 -0.13952 -0.13125 -0.15662 -0.17228 -0.1262 -0.21593 -0.23266 -0.17808 -0.16086 -0.085872
101 -0.16896 -0.22459 -0.17071 -0.11671 -0.14199 -0.14115 -0.17512 -0.19063 -0.15122 -0.22649 -0.24303 -0.19434 -0.16794 -0.095163
102 -0.16546 -0.21966 -0.16568 -0.12864 -0.15336 -0.13699 -0.16933 -0.18938 -0.15301 -0.21819 -0.22992 -0.1885 -0.15726 -0.080475
103 -0.17002 -0.23819 -0.16909 -0.13674 -0.14463 -0.14106 -0.17559 -0.19726 -0.15029 -0.21951 -0.23835 -0.18602 -0.19516 -0.080886
104 -0.17347 -0.23513 -0.17082 -0.12986 -0.15234 -0.12983 -0.1718 -0.18969 -0.16211 -0.22087 -0.24456 -0.20082 -0.17756 -0.084228
105 -0.17028 -0.22473 -0.16389 -0.11984 -0.13865 -0.1096 -0.14994 -0.16214 -0.13948 -0.209 -0.23047 -0.19012 -0.16545 -0.086339
106 -0.15564 -0.21735 -0.14967 -0.11206 -0.14094 -0.11097 -0.14448 -0.16386 -0.12164 -0.20269 -0.22126 -0.17821 -0.15245 -0.079251
107 -0.15737 -0.21839 -0.15349 -0.11135 -0.13662 -0.1082 -0.15776 -0.16281 -0.13162 -0.20584 -0.21637 -0.18606 -0.15673 -0.079233
108 -0.15869 -0.22511 -0.15986 -0.11509 -0.14088 -0.11903 -0.15762 -0.18453 -0.13853 -0.20527 -0.21695 -0.17903 -0.17054 -0.070744
109 -0.15992 -0.22102 -0.16233 -0.1219 -0.14082 -0.12199 -0.15641 -0.16954 -0.1344 -0.1981 -0.2125 -0.16735 -0.15813 -0.083386
110 -0.16132 -0.22872 -0.15823 -0.11963 -0.13515 -0.11092 -0.15453 -0.1668 -0.13121 -0.20898 -0.21559 -0.17923 -0.1981 -0.066527
111 -0.17044 -0.22962 -0.16822 -0.11646 -0.14138 -0.12254 -0.15286 -0.17611 -0.13955 -0.2163 -0.22488 -0.18849 -0.14693 -0.076779
112 -0.16341 -0.22044 -0.17134 -0.12482 -0.14955 -0.12899 -0.16803 -0.18147 -0.146 -0.21254 -0.2241 -0.1877 -0.17115 -0.08918
113 -0.15697 -0.21695 -0.15722 -0.11287 -0.14104 -0.10516 -0.15426 -0.14841 -0.12523 -0.18799 -0.21925 -0.17576 -0.15939 -0.068262
114 -0.17204 -0.23386 -0.17023 -0.12473 -0.14362 -0.12553 -0.15787 -0.19206 -0.12926 -0.20952 -0.2331 -0.18889 -0.18589 -0.085174
115 -0.15866 -0.21394 -0.16211 -0.12793 -0.14326 -0.10569 -0.16169 -0.16136 -0.12883 -0.20599 -0.22112 -0.18106 -0.17321 -0.067155
116 -0.1687 -0.21504 -0.15495 -0.10682 -0.14786 -0.12211 -0.16112 -0.17435 -0.13512 -0.19994 -0.2125 -0.18084 -0.15348 -0.076777
117 -0.16529 -0.22214 -0.16545 -0.12062 -0.13694 -0.10514 -0.15865 -0.1733 -0.13583 -0.20792 -0.21815 -0.17334 -0.14494 -0.073698
118 -0.17273 -0.23383 -0.16622 -0.12967 -0.16179 -0.1209 -0.1611 -0.18365 -0.13433 -0.2068 -0.22986 -0.18328 -0.15676 -0.07759
119 -0.17642 -0.23353 -0.16888 -0.12458 -0.1514 -0.12589 -0.16865 -0.19113 -0.15767 -0.20616 -0.23971 -0.17625 -0.12696 -0.080441
120 -0.18479 -0.22334 -0.17534 -0.12576 -0.15838 -0.13045 -0.16983 -0.18819 -0.15806 -0.21392 -0.21464 -0.19917 -0.18172 -0.092143
121 -0.17594 -0.23565 -0.16607 -0.13557 -0.15833 -0.11821 -0.17754 -0.19554 -0.16387 -0.20992 -0.22857 -0.19696 -0.18248 -0.088284
122 -0.16266 -0.22865 -0.16709 -0.12131 -0.15223 -0.10761 -0.15674 -0.17125 -0.14345 -0.20153 -0.22047 -0.18118 -0.1453 -0.080956
123 -0.15703 -0.21609 -0.16253 -0.11178 -0.13304 -0.10922 -0.15965 -0.16879 -0.14344 -0.20397 -0.20351 -0.15205 -0.15124 -0.070238
124 -0.1721 -0.24108 -0.16611 -0.13242 -0.14976 -0.13574 -0.16842 -0.18646 -0.14691 -0.20555 -0.21226 -0.17839 -0.167 -0.089459
125 -0.16741 -0.2284 -0.16629 -0.14089 -0.15269 -0.12563 -0.16977 -0.18574 -0.15183 -0.21483 -0.21801 -0.18423 -0.17512 -0.097971
126 -0.16075 -0.22485 -0.16992 -0.12157 -0.15539 -0.12592 -0.16678 -0.17613 -0.13543 -0.19789 -0.21615 -0.18232 -0.16341 -0.076462
127 -0.15578 -0.22298 -0.1526 -0.10508 -0.13375 -0.094199 -0.1337 -0.15258 -0.11587 -0.18627 -0.19785 -0.1427 -0.11923 -0.077004
128 -0.16073 -0.22729 -0.15816 -0.11528 -0.15936 -0.11689 -0.1619 -0.17193 -0.14132 -0.18942 -0.20951 -0.15203 -0.16535 -0.087875
129 -0.15799 -0.23368 -0.15284 -0.11042 -0.15025 -0.10709 -0.15181 -0.17689 -0.12867 -0.19314 -0.2107 -0.16844 -0.15351 -0.094817
130 -0.16613 -0.22489 -0.16852 -0.10999 -0.16071 -0.12859 -0.16815 -0.18671 -0.14731 -0.20302 -0.20661 -0.17675 -0.20478 -0.087228
131 -0.153 -0.23522 -0.14831 -0.10751 -0.14409 -0.10208 -0.15371 -0.16292 -0.13458 -0.19547 -0.20219 -0.17398 -0.14485 -0.07625
132 -0.16903 -0.23374 -0.16691 -0.12866 -0.15837 -0.11891 -0.16454 -0.17833 -0.14622 -0.19163 -0.21256 -0.17417 -0.18975 -0.094062
133 -0.17989 -0.24909 -0.16936 -0.13051 -0.16476 -0.13122 -0.1699 -0.17615 -0.14477 -0.2063 -0.2154 -0.19443 -0.17467 -0.10878
134 -0.16236 -0.23348 -0.16058 -0.13085 -0.15187 -0.11455 -0.16364 -0.16264 -0.13534 -0.20248 -0.2157 -0.17368 -0.18314 -0.075215
135 -0.16995 -0.23602 -0.16917 -0.12087 -0.15854 -0.12633 -0.16465 -0.16926 -0.13601 -0.19548 -0.21913 -0.17869 -0.16917 -0.084616
136 -0.16459 -0.22745 -0.16909 -0.12102 -0.15769 -0.11362 -0.16722 -0.18164 -0.14219 -0.19376 -0.21707 -0.17167 -0.16106 -0.084838
137 -0.16479 -0.22604 -0.1654 -0.12223 -0.1502 -0.13159 -0.15952 -0.17066 -0.14358 -0.20285 -0.21372 -0.19425 -0.15003 -0.082279
138 -0.15581 -0.23827 -0.16927 -0.125 -0.1582 -0.13957 -0.1634 -0.18362 -0.14158 -0.18931 -0.21623 -0.17192 -0.17435 -0.090841
139 -0.16883 -0.24502 -0.17368 -0.13431 -0.1717 -0.1468 -0.16657 -0.18001 -0.14748 -0.2073 -0.22113 -0.17536 -0.14873 -0.091753
140 -0.16148 -0.24216 -0.16481 -0.12885 -0.15784 -0.14274 -0.16599 -0.18216 -0.14176 -0.1946 -0.21414 -0.19086 -0.20602 -0.083544
141 -0.17007 -0.23908 -0.16622 -0.12074 -0.14915 -0.12945 -0.16375 -0.16555 -0.14129 -0.19626 -0.21193 -0.18641 -0.16173 -0.082326
142 -0.16357 -0.23661 -0.16092 -0.1334 -0.16347 -0.13579 -0.16043 -0.1719 -0.13062 -0.19797 -0.22947 -0.17888 -0.15728 -0.084207
143 -0.18755 -0.24757 -0.1822 -0.1375 -0.18307 -0.1499 -0.17401 -0.19166 -0.16586 -0.21952 -0.23613 -0.20035 -0.17193 -0.10158
144 -0.14283 -0.22972 -0.1543 -0.11307 -0.14355 -0.11478 -0.14477 -0.15773 -0.12222 -0.18816 -0.19602 -0.1568 -0.13612 -0.05441
145 -0.17358 -0.23641 -0.18709 -0.12989 -0.16799 -0.14492 -0.15405 -0.17724 -0.1362 -0.22228 -0.23209 -0.18696 -0.16528 -0.10386
146 -0.16464 -0.23426 -0.17148 -0.11987 -0.15638 -0.1388 -0.16372 -0.18258 -0.13537 -0.20806 -0.23029 -0.18157 -0.13626 -0.086923
147 -0.17249 -0.24154 -0.18291 -0.12702 -0.17126 -0.1428 -0.16939 -0.18838 -0.14376 -0.21722 -0.23209 -0.19037 -0.14806 -0.090015
148 -0.16037 -0.22363 -0.16795 -0.1251 -0.15314 -0.13673 -0.14767 -0.16657 -0.13259 -0.19811 -0.21099 -0.17127 -0.13474 -0.088087
149 -0.17351 -0.24767 -0.17798 -0.13571 -0.172 -0.14567 -0.16344 -0.18155 -0.15084 -0.20879 -0.2242 -0.18175 -0.17415 -0.095618
150 -0.17523 -0.25037 -0.18857 -0.13764 -0.17179 -0.14098 -0.16031 -0.18466 -0.14656 -0.21248 -0.22728 -0.19375 -0.16383 -0.09454
151 -0.16611 -0.23308 -0.16983 -0.12998 -0.14825 -0.11393 -0.15298 -0.14627 -0.1217 -0.20384 -0.21586 -0.17159 -0.10908 -0.083311
152 -0.17315 -0.24659 -0.18577 -0.14025 -0.14889 -0.13162 -0.16021 -0.16789 -0.12306 -0.20201 -0.22287 -0.16863 -0.13606 -0.092113
153 -0.16981 -0.23904 -0.17565 -0.1297 -0.1667 -0.13996 -0.16383 -0.16984 -0.13475 -0.20844 -0.2105 -0.17811 -0.14633 -0.097304
154 -0.17041 -0.23924 -0.17707 -0.13646 -0.17291 -0.14617 -0.1635 -0.17842 -0.14381 -0.20689 -0.23435 -0.17792 -0.13775 -0.090036
155 -0.16272 -0.23972 -0.18274 -0.14604 -0.15781 -0.15144 -0.16084 -0.17914 -0.13976 -0.20692 -0.21644 -0.16036 -0.13545 -0.087148
156 -0.17576 -0.24709 -0.16785 -0.13115 -0.14857 -0.13272 -0.16041 -0.16534 -0.13661 -0.20924 -0.21711 -0.16858 -0.14401 -0.098979
157 -0.17278 -0.23575 -0.17621 -0.14424 -0.16012 -0.13451 -0.16468 -0.16436 -0.12912 -0.20424 -0.2296 -0.17773 -0.15986 -0.10088
158 -0.16605 -0.23964 -0.18503 -0.13967 -0.15747 -0.1295 -0.15925 -0.16624 -0.12773 -0.21046 -0.24209 -0.17703 -0.15749 -0.083122
159 -0.15729 -0.22527 -0.17431 -0.12001 -0.16094 -0.13522 -0.15144 -0.17125 -0.13201 -0.19764 -0.2172 -0.16589 -0.13114 -0.085894
160 -0.17572 -0.23374 -0.18526 -0.14086 -0.17294 -0.15349 -0.18365 -0.1883 -0.1522 -0.20494 -0.21951 -0.1743 -0.15911 -0.1068
161 -0.17757 -0.24721 -0.18771 -0.13237 -0.16957 -0.13832 -0.16556 -0.18901 -0.15188 -0.20688 -0.23011 -0.17748 -0.17706 -0.10354
162 -0.15805 -0.23637 -0.17062 -0.12678 -0.16259 -0.14887 -0.16712 -0.17198 -0.13991 -0.18759 -0.20973 -0.16666 -0.13885 -0.089948
163 -0.17815 -0.2342 -0.19183 -0.13923 -0.17441 -0.14609 -0.17514 -0.1843 -0.15267 -0.20004 -0.22758 -0.15603 -0.14552 -0.10338
164 -0.15758 -0.22391 -0.17656 -0.12914 -0.16012 -0.12235 -0.15871 -0.16335 -0.13062 -0.20099 -0.21061 -0.16464 -0.16127 -0.093342
165 -0.17779 -0.2237 -0.17823 -0.13098 -0.16276 -0.12372 -0.15754 -0.15984 -0.12777 -0.19522 -0.20348 -0.15752 -0.139 -0.080343
166 -0.17607 -0.24548 -0.19359 -0.1388 -0.17884 -0.14932 -0.17377 -0.19525 -0.15848 -0.20915 -0.23072 -0.18033 -0.16575 -0.10584
167 -0.18527 -0.25427 -0.20272 -0.14009 -0.17251 -0.15201 -0.18933 -0.19513 -0.16189 -0.21354 -0.23335 -0.18529 -0.17417 -0.10873
168 -0.16982 -0.23285 -0.17289 -0.11722 -0.16396 -0.12455 -0.16708 -0.17537 -0.13997 -0.19612 -0.22657 -0.16526 -0.1528 -0.088308
169 -0.16751 -0.2331 -0.18469 -0.11694 -0.15808 -0.13012 -0.15845 -0.15769 -0.14226 -0.19717 -0.21012 -0.15579 -0.1698 -0.097829
170 -0.17141 -0.24645 -0.1943 -0.13798 -0.17377 -0.15249 -0.18813 -0.18305 -0.16161 -0.21733 -0.226 -0.18262 -0.17799 -0.11291
171 -0.1922 -0.24362 -0.20184 -0.14247 -0.18665 -0.1515 -0.18495 -0.18703 -0.16567 -0.22029 -0.23536 -0.19234 -0.19336 -0.10919
172 -0.1723 -0.22666 -0.19183 -0.1278 -0.1541 -0.13326 -0.16564 -0.16305 -0.1442 -0.20212 -0.20618 -0.18649 -0.16532 -0.092004
173 -0.18501 -0.23959 -0.19561 -0.13534 -0.17623 -0.15636 -0.18414 -0.1905 -0.16095 -0.22252 -0.23749 -0.1822 -0.19288 -0.097786
174 -0.17709 -0.23049 -0.18845 -0.13545 -0.17686 -0.14445 -0.17944 -0.1788 -0.16183 -0.20467 -0.22072 -0.1899 -0.18578 -0.10101
175 -0.17458 -0.23097 -0.19138 -0.12776 -0.17101 -0.12523 -0.17528 -0.16083 -0.13797 -0.19878 -0.20941 -0.17899 -0.16726 -0.097339
176 -0.16782 -0.22944 -0.19023 -0.12763 -0.17353 -0.1565 -0.17776 -0.16348 -0.1548 -0.20104 -0.23054 -0.18541 -0.19428 -0.08563
177 -0.19005 -0.26225 -0.20699 -0.16934 -0.20495 -0.16544 -0.20062 -0.19296 -0.18168 -0.22043 -0.22868 -0.19827 -0.18971 -0.10973
178 -0.17331 -0.23495 -0.19715 -0.14374 -0.18122 -0.1405 -0.1769 -0.17223 -0.1535 -0.20605 -0.21289 -0.18638 -0.17253 -0.10294
179 -0.18209 -0.24713 -0.19314 -0.13637 -0.19166 -0.14131 -0.19948 -0.17903 -0.16845 -0.23081 -0.2209 -0.18675 -0.19756 -0.11154
180 -0.17352 -0.22678 -0.18865 -0.12269 -0.17278 -0.12207 -0.17855 -0.16558 -0.13481 -0.19781 -0.21466 -0.16658 -0.1659 -0.080747
181 -0.18869 -0.25199 -0.19942 -0.15537 -0.18079 -0.13948 -0.18661 -0.17123 -0.16674 -0.21525 -0.21355 -0.17378 -0.15721 -0.12193
182 -0.20061 -0.26171 -0.2198 -0.15759 -0.21635 -0.15985 -0.21349 -0.19076 -0.18067 -0.2278 -0.24274 -0.19983 -0.21089 -0.11949
183 -0.19495 -0.25166 -0.19769 -0.16204 -0.20725 -0.15556 -0.19176 -0.20613 -0.18305 -0.22269 -0.23341 -0.1946 -0.18531 -0.10796
184 -0.19137 -0.24839 -0.20839 -0.18059 -0.20571 -0.16024 -0.19096 -0.18661 -0.18342 -0.22325 -0.24162 -0.20701 -0.21697 -0.10944
185 -0.18469 -0.24268 -0.21061 -0.15952 -0.18741 -0.14426 -0.18906 -0.17517 -0.17223 -0.21542 -0.23044 -0.19005 -0.19389 -0.10263
186 -0.20233 -0.27063 -0.22093 -0.17758 -0.21661 -0.16084 -0.20945 -0.1977 -0.19678 -0.22462 -0.24757 -0.20235 -0.2085 -0.12439
187 -0.18209 -0.24784 -0.20405 -0.16682 -0.19838 -0.13939 -0.1967 -0.17699 -0.17114 -0.2048 -0.23076 -0.19553 -0.18596 -0.1186
188 -0.19869 -0.26209 -0.22856 -0.19344 -0.22519 -0.17916 -0.22372 -0.21093 -0.19946 -0.23297 -0.23661 -0.20847 -0.19472 -0.13556
189 -0.18107 -0.25409 -0.21355 -0.17308 -0.20042 -0.14945 -0.19835 -0.17289 -0.16936 -0.21098 -0.21524 -0.1868 -0.20232 -0.11758
190 -0.20046 -0.24983 -0.21629 -0.16846 -0.21126 -0.15251 -0.20377 -0.18374 -0.19401 -0.21761 -0.22721 -0.19071 -0.20392 -0.13198
191 -0.20794 -0.26803 -0.22567 -0.17763 -0.21834 -0.16687 -0.20705 -0.20225 -0.19503 -0.23642 -0.22939 -0.20788 -0.19951 -0.13105
192 -0.20526 -0.26599 -0.23438 -0.18771 -0.22309 -0.15739 -0.21196 -0.18833 -0.1873 -0.22503 -0.21935 -0.19918 -0.2016 -0.13217
193 -0.20137 -0.25821 -0.23 -0.18564 -0.22104 -0.16618 -0.21152 -0.20132 -0.19346 -0.22492 -0.23149 -0.18978 -0.20676 -0.12918
194 -0.21271 -0.25968 -0.23665 -0.19674 -0.23713 -0.15517 -0.22404 -0.20005 -0.19613 -0.23831 -0.23526 -0.21102 -0.20218 -0.14353
195 -0.22157 -0.25566 -0.24161 -0.1922 -0.23192 -0.16121 -0.22456 -0.19196 -0.19884 -0.23383 -0.2489 -0.19718 -0.20274 -0.15322
196 -0.20701 -0.24955 -0.22422 -0.18987 -0.22522 -0.13561 -0.20534 -0.18162 -0.17182 -0.21912 -0.23255 -0.19358 -0.18821 -0.12327
197 -0.20849 -0.26347 -0.2417 -0.19336 -0.2265 -0.15794 -0.22557 -0.18866 -0.20627 -0.23489 -0.25201 -0.1922 -0.22958 -0.14345
198 -0.21735 -0.26658 -0.24234 -0.21707 -0.24616 -0.16673 -0.223 -0.20798 -0.1998 -0.24011 -0.24302 -0.21191 -0.20224 -0.15582
199 -0.21886 -0.25886 -0.24085 -0.21498 -0.24464 -0.15747 -0.22718 -0.19219 -0.20733 -0.24079 -0.2527 -0.20958 -0.20348 -0.15898
200 -0.22099 -0.26661 -0.24624 -0.22107 -0.24638 -0.1653 -0.23009 -0.19995 -0.2169 -0.23689 -0.25474 -0.2408 -0.20214 -0.14167
201 -0.21818 -0.2608 -0.25192 -0.2065 -0.23555 -0.14586 -0.23132 -0.18648 -0.19582 -0.23307 -0.24742 -0.20435 -0.20959 -0.13361
202 -0.22078 -0.27376 -0.252 -0.21881 -0.24351 -0.16252 -0.23799 -0.20063 -0.20924 -0.2404 -0.24128 -0.21417 -0.22076 -0.15674
203 -0.21958 -0.27738 -0.25217 -0.22776 -0.25596 -0.16336 -0.2319 -0.20141 -0.21002 -0.24906 -0.2506 -0.22264 -0.22148 -0.15097
204 -0.21809 -0.27213 -0.26 -0.22058 -0.24485 -0.15985 -0.23295 -0.21473 -0.21305 -0.24477 -0.24528 -0.21711 -0.19712 -0.16025
205 -0.24598 -0.27346 -0.26396 -0.22756 -0.24981 -0.14915 -0.22993 -0.19733 -0.21868 -0.25946 -0.27248 -0.22881 -0.21114 -0.17072
206 -0.23444 -0.28972 -0.27728 -0.24157 -0.26129 -0.16755 -0.2469 -0.214 -0.23471 -0.26298 -0.26221 -0.24044 -0.24051 -0.15225
207 -0.24652 -0.28462 -0.27548 -0.24529 -0.26088 -0.16029 -0.24883 -0.22005 -0.23423 -0.24769 -0.24657 -0.23348 -0.21384 -0.16634
208 -0.23364 -0.27311 -0.27305 -0.23437 -0.25891 -0.16416 -0.24295 -0.21517 -0.21992 -0.247 -0.25559 -0.23551 -0.22774 -0.16172
209 -0.25488 -0.2929 -0.28993 -0.25901 -0.28095 -0.19518 -0.26935 -0.2397 -0.25124 -0.27139 -0.28426 -0.24425 -0.24738 -0.19148
210 -0.24214 -0.29673 -0.27991 -0.24151 -0.26105 -0.16071 -0.24259 -0.19563 -0.21357 -0.24264 -0.26005 -0.23452 -0.25155 -0.17078
211 -0.24002 -0.29139 -0.28089 -0.24676 -0.2611 -0.16182 -0.24642 -0.2162 -0.22485 -0.25849 -0.25908 -0.25595 -0.22838 -0.17242
212 -0.24574 -0.29394 -0.2932 -0.26194 -0.28169 -0.15693 -0.25801 -0.21697 -0.24112 -0.26099 -0.26891 -0.24935 -0.22876 -0.17619
213 -0.23708 -0.28178 -0.27865 -0.23347 -0.26771 -0.14621 -0.25064 -0.20603 -0.22827 -0.25197 -0.24818 -0.2396 -0.2072 -0.17128
214 -0.2572 -0.30379 -0.30483 -0.26036 -0.28102 -0.17695 -0.26704 -0.22688 -0.23871 -0.266 -0.26625 -0.245 -0.25255 -0.17203
215 -0.24787 -0.2849 -0.2931 -0.25394 -0.27958 -0.15084 -0.25085 -0.22145 -0.23252 -0.24854 -0.24156 -0.2424 -0.22605 -0.18587
216 -0.24988 -0.29856 -0.29419 -0.26407 -0.28114 -0.15432 -0.25157 -0.21923 -0.23841 -0.27174 -0.27502 -0.24811 -0.2148 -0.16141
217 -0.26833 -0.30408 -0.30421 -0.27026 -0.28839 -0.15952 -0.27293 -0.22246 -0.24526 -0.27634 -0.28408 -0.25517 -0.24455 -0.17537
218 -0.25694 -0.29602 -0.30048 -0.2718 -0.28315 -0.14477 -0.26483 -0.21075 -0.24489 -0.26811 -0.2707 -0.24183 -0.21776 -0.17847
219 -0.26625 -0.29767 -0.30963 -0.27108 -0.28468 -0.16833 -0.26921 -0.22122 -0.25257 -0.26649 -0.26941 -0.25001 -0.22791 -0.17636
220 -0.26607 -0.30536 -0.31147 -0.27127 -0.28344 -0.17098 -0.2714 -0.22847 -0.25513 -0.27179 -0.27782 -0.26461 -0.23247 -0.18489
221 -0.253 -0.31016 -0.30705 -0.27806 -0.27922 -0.15677 -0.26483 -0.21748 -0.23792 -0.27356 -0.26981 -0.25218 -0.22548 -0.18286
222 -0.27111 -0.32233 -0.3056 -0.27603 -0.29373 -0.16592 -0.26749 -0.22064 -0.24644 -0.27896 -0.28765 -0.26021 -0.23314 -0.17012
223 -0.24818 -0.29771 -0.30423 -0.2609 -0.27282 -0.14299 -0.24923 -0.19731 -0.23059 -0.25818 -0.2556 -0.24028 -0.19728 -0.16302
224 -0.26308 -0.29898 -0.30459 -0.26592 -0.27974 -0.14777 -0.27382 -0.22605 -0.25288 -0.26597 -0.26605 -0.25366 -0.24208 -0.17208
225 -0.26123 -0.30003 -0.31373 -0.27347 -0.29052 -0.17255 -0.27199 -0.23346 -0.25467 -0.27834 -0.27997 -0.25469 -0.25704 -0.17816
226 -0.26776 -0.29593 -0.31242 -0.27472 -0.28093 -0.16987 -0.26861 -0.23034 -0.24374 -0.27095 -0.26029 -0.25473 -0.26033 -0.17379
227 -0.26128 -0.30498 -0.32255 -0.27161 -0.29119 -0.15913 -0.26417 -0.23355 -0.24835 -0.27727 -0.26603 -0.25562 -0.25124 -0.18815
228 -0.25748 -0.29772 -0.3151 -0.27558 -0.27508 -0.15866 -0.27261 -0.21159 -0.23659 -0.27756 -0.26941 -0.23937 -0.23927 -0.1795
229 -0.2563 -0.29897 -0.31415 -0.2697 -0.28522 -0.13942 -0.25603 -0.19743 -0.22924 -0.26469 -0.25708 -0.24175 -0.22429 -0.16439
230 -0.25246 -0.29324 -0.30722 -0.27585 -0.26599 -0.15217 -0.26644 -0.21267 -0.24802 -0.26123 -0.24511 -0.23483 -0.24972 -0.16163
231 -0.27493 -0.3103 -0.32552 -0.27955 -0.29347 -0.18625 -0.28584 -0.2291 -0.26471 -0.28354 -0.27923 -0.26157 -0.25648 -0.17108
232 -0.26953 -0.31751 -0.33101 -0.29656 -0.28894 -0.17516 -0.28546 -0.22118 -0.25301 -0.27555 -0.28132 -0.25833 -0.25627 -0.1948
233 -0.27176 -0.30948 -0.33027 -0.28771 -0.29571 -0.16044 -0.27538 -0.22862 -0.25856 -0.27555 -0.24812 -0.25691 -0.24381 -0.1938
234 -0.26892 -0.29974 -0.3231 -0.28716 -0.27785 -0.16183 -0.27939 -0.22409 -0.24397 -0.28234 -0.26863 -0.24345 -0.24865 -0.18625
235 -0.25925 -0.29218 -0.31632 -0.27544 -0.26969 -0.14518 -0.26523 -0.21976 -0.23689 -0.2713 -0.26395 -0.25923 -0.2348 -0.17539
236 -0.26137 -0.29627 -0.30761 -0.27825 -0.28179 -0.13823 -0.2656 -0.20155 -0.23761 -0.26538 -0.25821 -0.23163 -0.2377 -0.17917
237 -0.27057 -0.31485 -0.3301 -0.2811 -0.2933 -0.15699 -0.2827 -0.22196 -0.25621 -0.28125 -0.26796 -0.25632 -0.25175 -0.18219
238 -0.26478 -0.30534 -0.31686 -0.28753 -0.28024 -0.15094 -0.27111 -0.22245 -0.24579 -0.27415 -0.2628 -0.24398 -0.23723 -0.17917
239 -0.26418 -0.30934 -0.3228 -0.28245 -0.27672 -0.15079 -0.28056 -0.22293 -0.23677 -0.2809 -0.26856 -0.25813 -0.27756 -0.17351
240 -0.27167 -0.29606 -0.3193 -0.2859 -0.27731 -0.15208 -0.27079 -0.22491 -0.23474 -0.26307 -0.26047 -0.24588 -0.2415 -0.1674
241 -0.26692 -0.30977 -0.32033 -0.28518 -0.28508 -0.16425 -0.28638 -0.22244 -0.25587 -0.27663 -0.26327 -0.25889 -0.22722 -0.18427
242 -0.26823 -0.32018 -0.31738 -0.29095 -0.27752 -0.16595 -0.27561 -0.22161 -0.25508 -0.27608 -0.25976 -0.25619 -0.25578 -0.17613
243 -0.26104 -0.29842 -0.31589 -0.27856 -0.28003 -0.1457 -0.27533 -0.21596 -0.2495 -0.25542 -0.23834 -0.24147 -0.24495 -0.16189
244 -0.26333 -0.28624 -0.31787 -0.27979 -0.26888 -0.14882 -0.26728 -0.20997 -0.23355 -0.26764 -0.25198 -0.23789 -0.2337 -0.17942
245 -0.26805 -0.30688 -0.31535 -0.28651 -0.28435 -0.15261 -0.28214 -0.22388 -0.25307 -0.28427 -0.26317 -0.26276 -0.25644 -0.19349
246 -0.26813 -0.30629 -0.32269 -0.29498 -0.28521 -0.15035 -0.2691 -0.21783 -0.23906 -0.27624 -0.26684 -0.27013 -0.24838 -0.17792
247 -0.27222 -0.30727 -0.32419 -0.29585 -0.29073 -0.17861 -0.28694 -0.22324 -0.25876 -0.27993 -0.26362 -0.26277 -0.29488 -0.19593
248 -0.26925 -0.30823 -0.32503 -0.29255 -0.26524 -0.15612 -0.27207 -0.21641 -0.26347 -0.27633 -0.2688 -0.26318 -0.26421 -0.17984
249 -0.27664 -0.32205 -0.33712 -0.29304 -0.28694 -0.17126 -0.28871 -0.23413 -0.26688 -0.28604 -0.26824 -0.27921 -0.26875 -0.20097
250 -0.26768 -0.30411 -0.32429 -0.29256 -0.27493 -0.15811 -0.26463 -0.2194 -0.24953 -0.27545 -0.26094 -0.26066 -0.26015 -0.19856
251 -0.27053 -0.31018 -0.32728 -0.28281 -0.27966 -0.15345 -0.26823 -0.22758 -0.25458 -0.27484 -0.25814 -0.26099 -0.23923 -0.19461
252 -0.27838 -0.30915 -0.32574 -0.29702 -0.28909 -0.15812 -0.28309 -0.23453 -0.26588 -0.28039 -0.27232 -0.27171 -0.26738 -0.19661
253 -0.2814 -0.30932 -0.3228 -0.29824 -0.27237 -0.16572 -0.27677 -0.22719 -0.25949 -0.27152 -0.26716 -0.27508 -0.25313 -0.18688
254 -0.26694 -0.2991 -0.31765 -0.29234 -0.26829 -0.15627 -0.27963 -0.22376 -0.24654 -0.27438 -0.24456 -0.26229 -0.2502 -0.19887
255 -0.26907 -0.30635 -0.31759 -0.29141 -0.27985 -0.16695 -0.27989 -0.22197 -0.2456 -0.26736 -0.25523 -0.25178 -0.25453 -0.20083
256 -0.26873 -0.31129 -0.32237 -0.2949 -0.28354 -0.17182 -0.27374 -0.22454 -0.25905 -0.28386 -0.26083 -0.26599 -0.24912 -0.19557
257 -0.27785 -0.30615 -0.32005 -0.29517 -0.27181 -0.17052 -0.27908 -0.23263 -0.26212 -0.27185 -0.25191 -0.26911 -0.26449 -0.19413
258 -0.28081 -0.32049 -0.32271 -0.3114 -0.29574 -0.19174 -0.28316 -0.23869 -0.26426 -0.28368 -0.2787 -0.26896 -0.25193 -0.19625
259 -0.27661 -0.30467 -0.32034 -0.28911 -0.27588 -0.16957 -0.27568 -0.22834 -0.2591 -0.27507 -0.24399 -0.27013 -0.27567 -0.18442
260 -0.26794 -0.30331 -0.31726 -0.29939 -0.28075 -0.16887 -0.27525 -0.22616 -0.25151 -0.27134 -0.26257 -0.2776 -0.27194 -0.19711
261 -0.27457 -0.31098 -0.31701 -0.29458 -0.28866 -0.1762 -0.27911 -0.23697 -0.2671 -0.2787 -0.24722 -0.27862 -0.25563 -0.20029
262 -0.27615 -0.3063 -0.3213 -0.30198 -0.26677 -0.17377 -0.28549 -0.22802 -0.26294 -0.28248 -0.26066 -0.26946 -0.26893 -0.18875
263 -0.27237 -0.3011 -0.32096 -0.29528 -0.28177 -0.16776 -0.2787 -0.23801 -0.26071 -0.27269 -0.24802 -0.27091 -0.23941 -0.19987
264 -0.26772 -0.30008 -0.31776 -0.30169 -0.27765 -0.15902 -0.27519 -0.22022 -0.24937 -0.2772 -0.24993 -0.25138 -0.24312 -0.19291
265 -0.28556 -0.31716 -0.33036 -0.29806 -0.28663 -0.18297 -0.28603 -0.24725 -0.26743 -0.28868 -0.26746 -0.27526 -0.26545 -0.21011
266 -0.27382 -0.29772 -0.30761 -0.28704 -0.26955 -0.15988 -0.2715 -0.22633 -0.25211 -0.27667 -0.26768 -0.26886 -0.24447 -0.1831
267 -0.27245 -0.31545 -0.32132 -0.30652 -0.28252 -0.16697 -0.28458 -0.23553 -0.26854 -0.28754 -0.27004 -0.26353 -0.26226 -0.19643
268 -0.27598 -0.31013 -0.32054 -0.30734 -0.29036 -0.17808 -0.27299 -0.24019 -0.27047 -0.27672 -0.25039 -0.26245 -0.25502 -0.20504
269 -0.27872 -0.31851 -0.33405 -0.31734 -0.28589 -0.18049 -0.28065 -0.23729 -0.2683 -0.2816 -0.26766 -0.27242 -0.25746 -0.22132
270 -0.27362 -0.30704 -0.33721 -0.30742 -0.29334 -0.17917 -0.28726 -0.24048 -0.27988 -0.28364 -0.27876 -0.26702 -0.25932 -0.21558
271 -0.28014 -0.31325 -0.32511 -0.30208 -0.28307 -0.17293 -0.27608 -0.24045 -0.24763 -0.28178 -0.26177 -0.27333 -0.25017 -0.19942
272 -0.27087 -0.28564 -0.32754 -0.3028 -0.28259 -0.17148 -0.27136 -0.22895 -0.26572 -0.27272 -0.25978 -0.26711 -0.26778 -0.197
273 -0.28103 -0.30439 -0.3285 -0.3086 -0.2862 -0.17932 -0.28329 -0.23249 -0.25953 -0.28208 -0.26187 -0.27366 -0.25835 -0.19746
274 -0.27804 -0.30394 -0.33609 -0.3085 -0.28931 -0.17574 -0.27472 -0.23201 -0.27058 -0.27224 -0.26042 -0.26768 -0.27473 -0.19927
275 -0.27802 -0.32018 -0.3377 -0.29942 -0.28973 -0.17881 -0.27173 -0.2242 -0.26304 -0.27129 -0.26246 -0.27714 -0.2657 -0.20953
276 -0.27008 -0.2992 -0.3274 -0.29672 -0.27173 -0.18057 -0.26708 -0.22522 -0.26184 -0.27252 -0.24517 -0.25744 -0.2581 -0.19437
277 -0.26788 -0.28972 -0.32864 -0.30012 -0.26347 -0.15082 -0.2572 -0.21004 -0.24018 -0.26844 -0.25618 -0.26126 -0.25571 -0.17789
278 -0.26759 -0.29619 -0.33018 -0.29919 -0.28109 -0.17222 -0.26133 -0.22673 -0.24909 -0.26725 -0.25541 -0.27227 -0.27841 -0.18798
279 -0.27884 -0.30208 -0.33381 -0.31567 -0.2824 -0.1745 -0.28268 -0.23418 -0.25407 -0.27697 -0.27184 -0.28488 -0.28057 -0.19957
280 -0.27988 -0.28643 -0.3522 -0.3217 -0.30043 -0.18527 -0.28888 -0.25966 -0.2747 -0.28339 -0.27732 -0.28546 -0.28169 -0.21574
281 -0.26741 -0.27439 -0.32557 -0.29294 -0.27992 -0.16086 -0.26688 -0.22238 -0.25405 -0.2701 -0.26473 -0.2672 -0.25341 -0.18589
282 -0.26288 -0.28267 -0.33756 -0.3014 -0.2907 -0.16171 -0.26799 -0.22596 -0.25992 -0.26606 -0.25325 -0.25004 -0.26168 -0.20473
283 -0.27236 -0.27139 -0.33263 -0.29962 -0.27331 -0.16314 -0.26953 -0.22633 -0.26313 -0.27094 -0.25668 -0.2665 -0.2878 -0.20291
284 -0.25963 -0.28342 -0.3305 -0.29595 -0.2767 -0.16063 -0.26983 -0.21416 -0.25021 -0.26818 -0.25188 -0.26495 -0.25203 -0.20294
285 -0.27474 -0.3122 -0.34114 -0.31477 -0.29024 -0.17394 -0.27679 -0.23231 -0.25651 -0.27579 -0.26194 -0.27081 -0.25898 -0.19007
286 -0.28112 -0.28428 -0.34433 -0.30999 -0.28288 -0.16844 -0.28585 -0.2352 -0.25503 -0.27598 -0.27319 -0.28132 -0.26415 -0.20982
287 -0.2674 -0.28546 -0.34086 -0.29965 -0.27395 -0.15468 -0.26808 -0.23405 -0.24522 -0.26715 -0.25301 -0.27793 -0.24547 -0.18998
288 -0.27499 -0.30597 -0.34324 -0.3009 -0.29222 -0.18495 -0.29532 -0.24618 -0.27178 -0.27685 -0.25182 -0.28388 -0.27393 -0.20531
289 -0.27262 -0.28697 -0.34814 -0.30493 -0.28545 -0.17807 -0.28551 -0.23479 -0.25764 -0.28077 -0.26432 -0.29324 -0.25702 -0.19868
290 -0.27019 -0.29873 -0.3395 -0.30034 -0.28284 -0.17238 -0.27401 -0.2269 -0.24366 -0.26833 -0.27053 -0.26181 -0.26015 -0.2066
291 -0.26706 -0.30053 -0.32933 -0.30069 -0.28337 -0.179 -0.27601 -0.2381 -0.25969 -0.27954 -0.26485 -0.28154 -0.26458 -0.19083
292 -0.28329 -0.30227 -0.33536 -0.31055 -0.28599 -0.18245 -0.28731 -0.23121 -0.26423 -0.28092 -0.25307 -0.28191 -0.26007 -0.21966
293 -0.27733 -0.29906 -0.32828 -0.31532 -0.27383 -0.16256 -0.27649 -0.21495 -0.24676 -0.27264 -0.2705 -0.26797 -0.24601 -0.20104
294 -0.28241 -0.3041 -0.33961 -0.318 -0.28524 -0.17601 -0.27546 -0.23929 -0.2558 -0.27163 -0.26868 -0.2777 -0.27472 -0.19293
295 -0.26601 -0.29288 -0.32621 -0.31094 -0.29003 -0.17446 -0.27429 -0.22944 -0.24879 -0.27052 -0.26586 -0.26508 -0.27201 -0.20172
296 -0.26299 -0.28201 -0.33019 -0.29974 -0.27428 -0.16621 -0.26892 -0.22835 -0.25179 -0.25585 -0.24638 -0.25953 -0.23214 -0.19481
297 -0.27073 -0.28566 -0.3302 -0.30935 -0.28102 -0.18132 -0.27805 -0.23142 -0.26645 -0.26662 -0.26402 -0.26934 -0.25841 -0.18873
298 -0.27685 -0.29941 -0.34389 -0.31358 -0.2826 -0.17625 -0.28449 -0.24108 -0.27078 -0.28585 -0.2695 -0.28413 -0.26454 -0.21019
299 -0.27356 -0.27779 -0.33727 -0.30861 -0.28842 -0.17589 -0.27514 -0.22305 -0.26152 -0.27517 -0.26381 -0.26781 -0.25961 -0.20263
300 -0.27758 -0.26058 -0.34074 -0.31647 -0.27977 -0.1684 -0.27264 -0.23183 -0.27954 -0.27926 -0.26557 -0.28053 -0.24402 -0.21414
301 -0.26769 -0.2651 -0.32965 -0.30621 -0.28112 -0.1811 -0.27163 -0.2372 -0.26001 -0.26274 -0.25832 -0.2706 -0.25557 -0.20915
302 -0.26204 -0.23643 -0.33573 -0.30476 -0.2851 -0.17491 -0.27558 -0.23928 -0.26002 -0.2784 -0.26435 -0.28219 -0.27306 -0.20178
303 -0.26993 -0.22703 -0.32596 -0.30779 -0.28352 -0.17456 -0.26482 -0.22966 -0.2437 -0.26693 -0.24516 -0.2724 -0.26793 -0.20636
304 -0.26948 -0.25576 -0.3301 -0.3022 -0.29126 -0.18822 -0.27995 -0.23663 -0.26124 -0.26936 -0.23809 -0.29062 -0.24409 -0.20694
305 -0.2604 -0.24411 -0.32734 -0.31258 -0.27521 -0.1697 -0.26952 -0.22648 -0.25237 -0.26647 -0.23893 -0.26511 -0.26483 -0.19753
306 -0.26969 -0.26496 -0.33197 -0.30591 -0.28546 -0.16946 -0.27734 -0.22662 -0.25704 -0.26159 -0.24459 -0.28275 -0.24701 -0.2025
307 -0.27482 -0.27744 -0.32647 -0.30025 -0.29253 -0.17072 -0.27601 -0.22034 -0.25934 -0.27672 -0.24839 -0.27901 -0.26288 -0.20436
308 -0.28244 -0.23692 -0.33456 -0.31045 -0.28958 -0.19661 -0.27626 -0.24226 -0.26459 -0.27112 -0.2623 -0.28248 -0.26001 -0.216
309 -0.26589 -0.22299 -0.3231 -0.29324 -0.27593 -0.16421 -0.25859 -0.23066 -0.25958 -0.27032 -0.26404 -0.27172 -0.26076 -0.19226
310 -0.26498 -0.18555 -0.31536 -0.30272 -0.27294 -0.18076 -0.27143 -0.23587 -0.25042 -0.25849 -0.24983 -0.26006 -0.24217 -0.19056
311 -0.26638 -0.19882 -0.32757 -0.29676 -0.28768 -0.18372 -0.2744 -0.23753 -0.25464 -0.26805 -0.23638 -0.27458 -0.26235 -0.19469
312 -0.2557 -0.1192 -0.31833 -0.29431 -0.2692 -0.16282 -0.26695 -0.21603 -0.24936 -0.24896 -0.21433 -0.26719 -0.26641 -0.19414
313 -0.26444 -0.10663 -0.32277 -0.3045 -0.27164 -0.17367 -0.26323 -0.22722 -0.25989 -0.25771 -0.20985 -0.26085 -0.26039 -0.19611
314 -0.27382 -0.10984 -0.33502 -0.30896 -0.27842 -0.18169 -0.27421 -0.23441 -0.25785 -0.26551 -0.22565 -0.2767 -0.24871 -0.2033
315 -0.26602 -0.090416 -0.32469 -0.29351 -0.25744 -0.17717 -0.26028 -0.21787 -0.2535 -0.25247 -0.16725 -0.2682 -0.23429 -0.20215
316 -0.25613 -0.029094 -0.31951 -0.29583 -0.24263 -0.16018 -0.25839 -0.20661 -0.24158 -0.24425 -0.15743 -0.25667 -0.23803 -0.18385
317 -0.26166 0.0064788 -0.31628 -0.29744 -0.15817 -0.16432 -0.26607 -0.21815 -0.24362 -0.24046 -0.1431 -0.266 -0.21767 -0.18558
318 -0.25238 0.052891 -0.30806 -0.2834 -0.05975 -0.15216 -0.25213 -0.20971 -0.2237 -0.23052 -0.10366 -0.25578 -0.22048 -0.18783
319 -0.25832 0.028164 -0.32125 -0.31392 -0.045401 -0.17069 -0.27048 -0.22435 -0.25795 -0.23994 -0.080405 -0.27522 -0.23575 -0.19019
320 -0.25176 0.074296 -0.30656 -0.28528 -0.0022811 -0.16947 -0.26496 -0.21915 -0.24419 -0.22477 -0.020861 -0.2366 -0.23404 -0.18979
321 -0.2448 0.088418 -0.30111 -0.28897 0.0038585 -0.16396 -0.25596 -0.20948 -0.23741 -0.22194 0.026962 -0.23191 -0.24881 -0.18874
322 -0.25046 0.096511 -0.29545 -0.28797 -0.049872 -0.16597 -0.26943 -0.22368 -0.24531 -0.21857 0.055376 -0.24641 -0.25142 -0.20109
323 -0.24733 0.11947 -0.29591 -0.26896 -0.064332 -0.16738 -0.25928 -0.21473 -0.24374 -0.21057 0.13643 -0.23906 -0.2307 -0.1906
324 -0.24092 0.15271 -0.29492 -0.2935 -0.046283 -0.15896 -0.26002 -0.22077 -0.24116 -0.21257 0.16047 -0.23873 -0.23283 -0.19147
325 -0.24806 0.15343 -0.29303 -0.28314 0.069427 -0.15066 -0.24971 -0.20745 -0.22258 -0.21809 0.20029 -0.23227 -0.22203 -0.18093
326 -0.24723 0.15608 -0.294 -0.29787 0.071956 -0.17829 -0.26697 -0.21091 -0.2426 -0.21922 0.20552 -0.2394 -0.25144 -0.2076
327 -0.23999 0.19032 -0.28216 -0.28765 0.15397 -0.16623 -0.26067 -0.21355 -0.23431 -0.1987 0.25067 -0.23585 -0.2059 -0.18394
328 -0.24749 0.19835 -0.29229 -0.27714 0.14697 -0.15977 -0.25864 -0.22065 -0.23552 -0.1906 0.28465 -0.23626 -0.24155 -0.19765
329 -0.2316 0.20687 -0.27395 -0.26449 0.25595 -0.14507 -0.252 -0.19731 -0.2161 -0.17341 0.3058 -0.22489 -0.22569 -0.18634
330 -0.24907 0.17387 -0.28397 -0.28019 0.22857 -0.16223 -0.25866 -0.207 -0.23122 -0.1606 0.30284 -0.22642 -0.24254 -0.21111
331 -0.2473 0.1864 -0.28098 -0.26314 0.23239 -0.14539 -0.25809 -0.20712 -0.22473 -0.13922 0.3587 -0.20948 -0.23936 -0.17891
332 -0.2447 0.18598 -0.28265 -0.20186 0.29283 -0.17455 -0.25453 -0.2117 -0.22941 -0.13603 0.34488 -0.2203 -0.23082 -0.19039
333 -0.24079 0.19816 -0.28231 -0.11358 0.30178 -0.14696 -0.26009 -0.21051 -0.22272 -0.12743 0.36133 -0.22325 -0.24003 -0.20413
334 -0.24811 0.19695 -0.29598 -0.06455 0.35135 -0.14517 -0.26073 -0.20948 -0.20627 -0.12645 0.3922 -0.21667 -0.24686 -0.20971
335 -0.24528 0.19013 -0.29965 0.010025 0.4287 -0.14498 -0.26194 -0.20291 -0.14031 -0.094109 0.41597 -0.22691 -0.21452 -0.22259
336 -0.24188 0.22192 -0.28873 0.077149 0.40327 -0.14545 -0.24829 -0.1934 -0.066824 -0.043015 0.40575 -0.20406 -0.11902 -0.2078
337 -0.24407 0.2518 -0.29043 0.11203 0.49705 -0.13592 -0.22552 -0.1965 -0.068365 -0.028242 0.42483 -0.20118 -0.078963 -0.19194
338 -0.23893 0.28112 -0.28246 0.19201 0.48638 -0.13109 -0.21487 -0.16345 -0.045687 0.022322 0.46568 -0.2137 -0.019507 -0.18807
339 -0.22219 0.31892 -0.27602 0.2008 0.56927 -0.11812 -0.21316 -0.14878 -0.054938 0.043626 0.48267 -0.19775 0.021119 -0.19033
340 -0.23278 0.32291 -0.28327 0.25341 0.57686 -0.11725 -0.20081 -0.14238 -0.09557 0.08706 0.47292 -0.21233 0.10355 -0.20386
341 -0.22332 0.33218 -0.27759 0.30472 0.60406 -0.11085 -0.20946 -0.13974 -0.11209 0.10273 0.51078 -0.21842 0.11689 -0.19937
342 -0.1905 0.35234 -0.27485 0.31252 0.62708 -0.12211 -0.1881 -0.13903 -0.14224 0.12958 0.50159 -0.18787 0.18593 -0.18277
343 -0.12861 0.36326 -0.22613 0.38338 0.70211 -0.079784 -0.15614 -0.099425 -0.075574 0.20678 0.55219 -0.17167 0.23521 -0.1739
344 -0.096977 0.37229 -0.097938 0.38561 0.71545 -0.086249 -0.12619 -0.10246 -0.0015057 0.22439 0.54925 -0.17382 0.24816 -0.19808
345 -0.084224 0.35185 -0.005365 0.42152 0.7588 -0.086713 -0.066024 -0.12111 0.032483 0.24401 0.56573 -0.17632 0.2676 -0.20025
346 -0.024401 0.40773 0.071388 0.52414 0.83841 -0.074098 0.0010576 -0.098705 0.064841 0.29195 0.59361 -0.16382 0.34361 -0.16445
347 0.011682 0.40116 0.15054 0.4733 0.83145 -0.087902 0.04962 -0.10109 0.12978 0.31305 0.59169 -0.1634 0.30854 -0.18025
348 0.047085 0.41707 0.21425 0.51907 0.85812 -0.067147 0.086872 -0.091629 -0.050072 0.35486 0.62146 -0.17244 0.3625 -0.18256
349 0.063138 0.44989 0.26108 0.5319 0.9378 -0.081011 0.12743 -0.11829 -0.12524 0.37415 0.59455 -0.15126 0.3512 -0.16013
350 0.10603 0.50219 0.27898 0.61441 0.91128 -0.029256 0.18135 -0.080923 -0.10091 0.429 0.64625 -0.16673 0.4472 -0.14836
351 0.12379 0.50198 0.36507 0.62213 0.93307 -0.035511 0.20223 -0.08262 -0.11807 0.45173 0.67614 -0.12213 0.46329 -0.15928
352 0.16617 0.51608 0.42677 0.65164 0.98669 -0.009405 0.24946 -0.055557 -0.11637 0.46228 0.65726 -0.037823 0.51146 -0.12801
353 0.19387 0.54222 0.44331 0.68353 1.0031 -0.01799 0.28386 -0.049974 -0.064269 0.53348 0.70336 0.10798 0.51928 -0.16431
354 0.23524 0.56193 0.51718 0.69218 1.037 0.0026559 0.30792 -0.03032 0.082179 0.58082 0.75592 0.18325 0.53993 -0.1434
355 0.23023 0.5509 0.46402 0.69927 1.0125 -0.0014486 0.3332 -0.026977 0.1655 0.53414 0.71886 0.15481 0.55319 -0.15158
356 0.2601 0.56976 0.53829 0.75667 1.0799 0.024347 0.34378 -0.0042642 0.20294 0.59183 0.74939 0.2495 0.57396 -0.16552
357 0.30029 0.59318 0.65765 0.7679 1.0607 0.027142 0.44395 0.040549 0.26604 0.60258 0.76958 0.29703 0.60934 -0.14727
358 0.29544 0.638 0.63693 0.78739 1.0341 0.0099379 0.4051 0.037272 0.25083 0.58137 0.77061 0.27851 0.60898 -0.17445
359 0.38863 0.76745 0.61697 0.80499 1.0962 0.054373 0.50353 0.093735 0.37919 0.68202 0.81312 0.39892 0.66525 -0.13269
360 0.36719 0.76468 0.73344 0.80909 1.0815 0.062149 0.51288 0.1306 0.33216 0.68142 0.78783 0.35122 0.6633 -0.13891
361 0.39057 0.7706 0.86626 0.8641 1.0837 0.058774 0.57333 0.13287 0.35466 0.70782 0.81055 0.43944 0.72278 -0.15173
362 0.39769 0.84196 0.82706 0.91639 1.0936 0.0588 0.62403 0.13697 0.40502 0.74436 0.80473 0.46473 0.7587 -0.1575
363 0.41069 0.81036 0.93131 0.86093 1.0829 0.082365 0.60103 0.18043 0.41643 0.72626 0.81993 0.4875 0.78973 -0.1657
364 0.4452 0.90097 0.95813 0.93943 1.1621 0.11682 0.63446 0.19689 0.45327 0.75664 0.8561 0.49199 0.8155 -0.13628
365 0.42533 0.82684 0.97971 1.0088 1.0962 0.095966 0.64407 0.18005 0.51491 0.74643 0.8313 0.49911 0.7751 -0.15881
366 0.49042 0.87487 1.0738 1.0215 1.1051 0.089242 0.66821 0.21726 0.51918 0.77948 0.85668 0.6085 0.81027 -0.15004
367 0.47654 0.86883 1.0937 1.0408 0.98659 0.067277 0.73172 0.20642 0.45507 0.79491 0.86513 0.62136 0.77503 -0.1541
368 0.51183 0.90893 1.1144 1.0638 0.92667 0.10401 0.73501 0.23452 0.55817 0.80803 0.85976 0.63262 0.80562 -0.1507
369 0.51326 0.90414 1.2223 1.121 0.8661 0.11714 0.75852 0.27158 0.619 0.83832 0.87491 0.70126 0.86443 -0.14283
370 0.56028 0.94232 1.2286 1.2124 0.82869 0.12466 0.79151 0.29034 0.6635 0.87884 0.91242 0.69978 0.90949 -0.15602
371 0.54123 0.94975 1.2271 1.1702 0.80055 0.13946 0.80043 0.28718 0.5202 0.85266 0.89019 0.72729 0.88563 -0.1534
372 0.58441 0.93578 1.2127 1.1277 0.80281 0.14561 0.82916 0.29897 0.47729 0.858 0.87774 0.73753 0.90029 -0.13905
373 0.60396 0.9737 1.2913 1.1141 0.76781 0.15277 0.8753 0.30761 0.49445 0.89724 0.90374 0.76713 0.90518 -0.1466
374 0.63691 0.9902 1.3612 1.2262 0.75053 0.17256 0.86095 0.31691 0.48218 0.93856 0.90747 0.77957 0.91853 -0.13907
375 0.58002 0.93444 1.305 1.2573 0.73041 0.15163 0.90337 0.3162 0.481 0.89145 0.88053 0.82707 0.88876 -0.15455
376 0.64029 0.98502 1.2976 1.35 0.71741 0.17302 0.89413 0.32516 0.46344 0.90615 0.86895 0.84225 0.92828 -0.1399
377 0.65092 1.0195 1.4265 1.3739 0.73345 0.18574 0.94776 0.34345 0.48125 0.91957 0.88593 0.81257 0.9236 -0.11736
378 0.68296 0.99152 1.3957 1.3802 0.68366 0.18774 0.94008 0.33357 0.50717 0.93279 0.86527 0.86228 0.93556 -0.12054
379 0.7355 1.0258 1.4544 1.4837 0.67233 0.22775 0.9884 0.34878 0.51568 0.93702 0.84794 0.87031 0.93917 -0.093647
380 0.79254 1.0426 1.3727 1.3424 0.62464 0.23145 0.93354 0.32782 0.49928 0.92992 0.844 0.86783 0.9501 -0.076969
381 0.82434 1.0792 1.468 1.4407 0.62434 0.25327 0.98676 0.37217 0.47238 0.96319 0.86602 0.86529 0.94633 -0.07501
382 0.81951 1.1469 1.4834 1.4484 0.61348 0.28044 0.97093 0.43586 0.46005 0.9487 0.83949 0.92909 0.93876 -0.053502
383 0.80265 1.125 1.4963 1.3759 0.57871 0.27477 0.98838 0.44785 0.43815 0.94106 0.82819 0.92429 0.93035 -0.079884
384 0.76467 1.1513 1.4527 1.4447 0.55686 0.28275 0.95268 0.41859 0.43782 0.96308 0.83722 0.9219 0.95035 -0.078695
385 0.72059 1.1252 1.5322 1.5518 0.57855 0.29026 1.0062 0.45711 0.43407 0.96665 0.81165 0.97046 0.94463 -0.052617
386 0.68251 1.0847 1.5283 1.5437 0.56445 0.28165 0.99501 0.44642 0.42317 0.99063 0.81622 0.92788 0.97878 -0.024008
387 0.66937 1.2165 1.5303 1.5402 0.5395 0.31824 1.0115 0.49277 0.44267 0.95404 0.78088 0.96725 0.94551 0.03027
388 0.63176 1.1191 1.5022 1.5586 0.48232 0.27935 0.93333 0.45189 0.37899 0.94965 0.73787 0.94147 0.89178 -0.033201
389 0.6708 1.1668 1.5142 1.5892 0.49773 0.30461 0.92294 0.48958 0.38628 0.92333 0.76991 0.96789 0.90544 -0.050373
390 0.7103 1.1722 1.4945 1.5758 0.4869 0.30267 0.93216 0.49784 0.40158 0.93357 0.77123 0.96721 0.89226 -0.048744
391 0.81401 1.202 1.5091 1.5969 0.47635 0.32608 0.92836 0.51702 0.40951 0.92972 0.77136 0.91624 0.88162 -0.053986
392 0.8983 1.152 1.4938 1.6024 0.46384 0.32064 0.87406 0.51944 0.38873 0.93155 0.79102 0.91809 0.81471 -0.054398
393 0.88962 1.1906 1.478 1.6255 0.45063 0.34444 0.80955 0.4966 0.38677 0.90786 0.75365 0.903 0.78177 -0.063509
394 0.88681 1.2031 1.4437 1.5868 0.43272 0.31479 0.74306 0.4915 0.35865 0.91034 0.74689 0.86259 0.77748 -0.084771
395 0.94276 1.1779 1.4449 1.6139 0.45141 0.351 0.74216 0.55728 0.38644 0.9 0.75863 0.8562 0.8253 -0.064922
396 0.90619 1.1494 1.43 1.6769 0.39834 0.33352 0.69344 0.53599 0.34788 0.83977 0.69707 0.7496 0.74633 -0.040254
397 0.91093 1.1696 1.3625 1.6967 0.42192 0.35183 0.71163 0.52968 0.36534 0.8286 0.70062 0.74256 0.83572 0.13722
398 0.90989 1.125 1.2599 1.7072 0.40592 0.33011 0.68448 0.50986 0.34913 0.80601 0.66384 0.70089 0.76409 0.23571
399 0.87954 1.1389 1.0995 1.6691 0.37893 0.31005 0.67404 0.5158 0.33776 0.76309 0.64383 0.65856 0.7774 0.28696
400 0.87043 1.1408 0.99579 1.5807 0.39178 0.30792 0.68278 0.48734 0.31392 0.77566 0.65665 0.66647 0.73096 0.3945
401 0.8479 1.192 0.97218 1.5635 0.3798 0.32832 0.66913 0.49709 0.32936 0.78489 0.65496 0.65082 0.73043 0.47512
402 0.77041 1.1882 0.9214 1.5666 0.36743 0.33675 0.62616 0.46325 0.30907 0.74614 0.63935 0.6308 0.65629 0.46967
403 0.78435 1.169 0.90724 1.5088 0.35263 0.33674 0.58538 0.43984 0.33113 0.73031 0.62463 0.62026 0.61136 0.52749
404 0.82304 1.1714 0.89756 1.4356 0.3638 0.36083 0.59187 0.4549 0.3526 0.75993 0.62587 0.60311 0.61746 0.5866
405 0.81871 1.1651 0.86061 1.3883 0.3598 0.35429 0.55811 0.40919 0.30524 0.73948 0.62289 0.58986 0.58591 0.64141
406 0.82454 1.1621 0.82946 1.2856 0.3377 0.32669 0.53113 0.38322 0.31444 0.69405 0.60823 0.57464 0.55502 0.60695
407 0.88398 1.1911 0.82315 1.2851 0.34877 0.31616 0.52211 0.35988 0.2873 0.69279 0.60054 0.5795 0.50483 0.74956
408 0.91128 1.2088 0.79678 1.2705 0.35442 0.28539 0.51272 0.35094 0.2986 0.67329 0.587 0.57883 0.55775 0.78721
409 0.95954 1.1714 0.75581 1.1589 0.31814 0.25891 0.47843 0.33149 0.28094 0.63049 0.57982 0.53946 0.53173 0.80103
410 0.98762 1.1757 0.74681 1.102 0.31466 0.26094 0.48484 0.3173 0.27014 0.63217 0.58798 0.54225 0.52226 0.8084
411 0.98552 1.1681 0.71407 1.0451 0.32872 0.26324 0.46826 0.32652 0.26154 0.62555 0.59921 0.55002 0.50559 0.89166
412 0.96337 1.2054 0.69861 0.98961 0.31544 0.26548 0.46738 0.34267 0.28484 0.61081 0.54829 0.5179 0.53583 0.90836
413 0.89454 1.1569 0.66791 0.95128 0.29669 0.24932 0.42709 0.31374 0.24602 0.57879 0.53911 0.50827 0.46837 0.94998
414 0.8695 1.1409 0.64657 0.93188 0.28501 0.25617 0.41315 0.35011 0.26154 0.57838 0.53715 0.51072 0.48041 0.90262
415 0.82044 1.1348 0.626 0.91433 0.29156 0.25579 0.43253 0.35907 0.24831 0.55337 0.52405 0.49809 0.47505 1.0309
416 0.73524 1.1116 0.60076 0.8645 0.26515 0.25904 0.40414 0.35307 0.22522 0.54934 0.5076 0.45794 0.42855 0.987
417 0.69259 1.0119 0.56961 0.84695 0.27374 0.27075 0.38484 0.33008 0.22304 0.5253 0.49992 0.44823 0.44437 1.0337
418 0.68696 1.0204 0.58357 0.88963 0.26875 0.33909 0.4054 0.37576 0.2721 0.51911 0.5223 0.45119 0.47039 1.0535
419 0.67899 0.9488 0.54431 0.8465 0.26336 0.31185 0.36131 0.30977 0.22394 0.49569 0.50786 0.43762 0.4266 1.0825
420 0.64468 0.81076 0.53298 0.81884 0.26182 0.29641 0.35673 0.28877 0.2281 0.4708 0.46386 0.41153 0.41005 0.97827
421 0.62873 0.68702 0.52692 0.80979 0.25385 0.28855 0.36414 0.28722 0.22699 0.47084 0.46988 0.42317 0.39237 0.99227
422 0.59585 0.64515 0.49276 0.7628 0.21154 0.21387 0.31975 0.22117 0.19178 0.44115 0.4315 0.37533 0.35274 0.97909
423 0.61107 0.63079 0.49745 0.78212 0.25412 0.24176 0.35482 0.26456 0.2222 0.45227 0.48088 0.41059 0.37467 1.0432
424 0.58081 0.59379 0.47946 0.73628 0.22502 0.2065 0.3184 0.22163 0.18808 0.43688 0.43493 0.36275 0.36488 1.048
425 0.5852 0.58619 0.45777 0.73748 0.21942 0.22021 0.31785 0.23764 0.21391 0.42579 0.44692 0.35964 0.38763 1.0355
426 0.56694 0.53921 0.44907 0.69538 0.19556 0.18476 0.29269 0.22502 0.18183 0.42283 0.41922 0.36269 0.33783 1.0773
427 0.57119 0.55728 0.45261 0.69433 0.22822 0.21525 0.31165 0.23861 0.19406 0.41856 0.42631 0.36055 0.35287 1.1962
428 0.54422 0.50788 0.43004 0.69452 0.21222 0.19851 0.2771 0.21553 0.18164 0.38921 0.41036 0.33733 0.31839 1.2105
429 0.52874 0.49199 0.42024 0.66873 0.21254 0.17197 0.28571 0.20181 0.19811 0.39089 0.37078 0.33014 0.32403 1.2223
430 0.52497 0.48295 0.42096 0.64539 0.20603 0.19183 0.27648 0.20611 0.18851 0.3854 0.39621 0.31268 0.33365 1.2225
431 0.47018 0.41519 0.37303 0.58404 0.1708 0.15088 0.2456 0.1708 0.15447 0.33896 0.36039 0.27847 0.30153 1.1293
432 0.49594 0.42214 0.38677 0.64788 0.19694 0.16635 0.26149 0.17837 0.16727 0.35418 0.39599 0.31706 0.34899 1.1281
433 0.46836 0.42388 0.38265 0.62858 0.19213 0.18696 0.26734 0.20644 0.17704 0.36151 0.37273 0.31235 0.31909 1.025
434 0.46063 0.39318 0.37715 0.5924 0.17021 0.15717 0.24916 0.16869 0.16416 0.35599 0.35437 0.29787 0.32272 0.99974
435 0.44529 0.39081 0.36448 0.58593 0.17492 0.14718 0.23953 0.1841 0.17108 0.34713 0.36446 0.29468 0.28698 1.0003
436 0.44691 0.39075 0.35322 0.58196 0.18527 0.17017 0.25458 0.17342 0.19358 0.34757 0.36389 0.30434 0.28456 1.0653
437 0.47069 0.38257 0.37139 0.58047 0.21048 0.19537 0.26485 0.19711 0.20141 0.35705 0.36389 0.30747 0.32006 1.2245
438 0.43367 0.33103 0.33737 0.54739 0.1684 0.13844 0.22186 0.16182 0.15994 0.32112 0.33964 0.28722 0.25374 1.2087
439 0.42819 0.32977 0.34779 0.55165 0.16231 0.1663 0.23084 0.16706 0.15402 0.33144 0.35445 0.29185 0.25773 1.1036
440 0.40039 0.31618 0.33423 0.52627 0.14951 0.14218 0.20414 0.14358 0.14682 0.29638 0.32561 0.2674 0.27403 0.99066
441 0.37224 0.28664 0.29939 0.49642 0.12648 0.11497 0.19903 0.13743 0.14265 0.28095 0.32433 0.24474 0.25402 0.89313
442 0.40174 0.29103 0.30789 0.52205 0.13572 0.13607 0.1936 0.13322 0.14702 0.30116 0.31932 0.26804 0.23376 0.86162
443 0.37922 0.26688 0.29418 0.49668 0.13334 0.12199 0.18692 0.13403 0.14518 0.28028 0.32782 0.24537 0.21213 0.8355
444 0.38812 0.29751 0.31444 0.50787 0.15488 0.1358 0.2221 0.15436 0.16871 0.29769 0.33834 0.29311 0.24482 0.90456
445 0.37819 0.27134 0.31288 0.48471 0.13925 0.12386 0.19403 0.16192 0.13536 0.27502 0.32864 0.27907 0.19605 0.88446
446 0.34769 0.24437 0.27981 0.46595 0.12311 0.0928 0.19067 0.12023 0.12279 0.26476 0.29931 0.23014 0.21562 0.92123
447 0.37175 0.25616 0.30826 0.49159 0.14489 0.12095 0.19598 0.1506 0.13698 0.26566 0.30292 0.27316 0.22779 0.94608
448 0.3397 0.2296 0.26543 0.45705 0.11158 0.094091 0.15528 0.11446 0.12284 0.24473 0.26775 0.23651 0.21141 0.872
449 0.36089 0.24789 0.29519 0.46814 0.123 0.1103 0.17357 0.12248 0.12574 0.26905 0.31153 0.25745 0.20046 0.83822
450 0.3474 0.21182 0.27485 0.43269 0.1182 0.1077 0.16745 0.11884 0.12609 0.24403 0.27731 0.25528 0.18777 0.81395
451 0.33252 0.21456 0.27691 0.43032 0.11256 0.10544 0.17366 0.12021 0.14029 0.255 0.27157 0.24666 0.20971 0.78805
452 0.31421 0.16078 0.24086 0.39413 0.088386 0.071803 0.1371 0.087976 0.096204 0.23995 0.25326 0.22667 0.1902 0.74062
453 0.34269 0.20205 0.26838 0.44753 0.1064 0.11526 0.17202 0.13588 0.13961 0.24858 0.28097 0.2401 0.21353 0.77619
454 0.297 0.1733 0.24779 0.42596 0.090425 0.088194 0.15674 0.11487 0.11543 0.24509 0.2652 0.21537 0.22091 0.73071
455 0.29344 0.18523 0.24511 0.40171 0.10284 0.06947 0.14494 0.10573 0.11506 0.22205 0.26395 0.2337 0.16808 0.70271
456 0.28883 0.16813 0.23837 0.38982 0.098274 0.072135 0.14916 0.082858 0.11418 0.21817 0.24739 0.20134 0.1745 0.69537
457 0.29523 0.16354 0.25138 0.4027 0.084334 0.085101 0.13857 0.088332 0.10869 0.21052 0.25689 0.19298 0.19213 0.69996
458 0.28913 0.15134 0.26525 0.39847 0.095833 0.094036 0.14412 0.10632 0.13722 0.21893 0.24219 0.19824 0.20446 0.68087
459 0.27006 0.12258 0.23617 0.34186 0.074523 0.051602 0.11741 0.072458 0.080513 0.19054 0.24882 0.19503 0.14461 0.62946
460 0.28274 0.13216 0.23781 0.37428 0.072403 0.056907 0.12198 0.095551 0.088122 0.19221 0.24782 0.21455 0.1826 0.64015
461 0.26613 0.13203 0.23837 0.35609 0.080862 0.050393 0.10941 0.081664 0.09041 0.18202 0.22996 0.18131 0.17477 0.63586
462 0.25953 0.10891 0.24302 0.35524 0.082302 0.061628 0.11537 0.072687 0.070819 0.18669 0.24388 0.20877 0.17124 0.62045
463 0.27628 0.12084 0.25335 0.34774 0.078111 0.068274 0.12941 0.08277 0.097727 0.19267 0.23186 0.19209 0.15361 0.60437
464 0.25657 0.11787 0.2323 0.32026 0.075931 0.044709 0.11143 0.088303 0.066086 0.17336 0.21489 0.1743 0.15144 0.60388
465 0.2565 0.11502 0.24152 0.35625 0.074651 0.057915 0.12358 0.077807 0.096164 0.17954 0.22853 0.19785 0.16915 0.596
466 0.25155 0.10501 0.23095 0.33073 0.07426 0.05385 0.12503 0.08727 0.080993 0.17337 0.21794 0.18184 0.1203 0.59997
467 0.23672 0.085285 0.23041 0.3266 0.07033 0.049066 0.095815 0.070353 0.080781 0.16005 0.20112 0.19051 0.16612 0.57359
468 0.22639 0.080467 0.21307 0.31761 0.055239 0.035131 0.084467 0.063146 0.06067 0.16897 0.21199 0.16109 0.14398 0.55346
469 0.23073 0.070909 0.21203 0.32179 0.078939 0.040857 0.10559 0.062379 0.087728 0.16629 0.21809 0.19572 0.16223 0.5488
470 0.22154 0.079382 0.21497 0.31948 0.064909 0.056952 0.091331 0.077352 0.078407 0.17518 0.19672 0.19625 0.13747 0.5291
471 0.21304 0.080224 0.20695 0.30066 0.059938 0.039768 0.10472 0.068625 0.068145 0.1725 0.20894 0.17983 0.14663 0.5415
472 0.19777 0.067267 0.19406 0.29186 0.034438 0.040643 0.075615 0.049708 0.055214 0.13498 0.178 0.16882 0.11703 0.50974
473 0.20927 0.052889 0.20235 0.28542 0.056637 0.049309 0.095207 0.063792 0.090072 0.15273 0.17715 0.17575 0.14168 0.54326
474 0.20661 0.075961 0.20381 0.29193 0.067037 0.043494 0.089769 0.058405 0.080631 0.1569 0.19144 0.18847 0.11626 0.50799
475 0.21149 0.047074 0.17478 0.27871 0.041657 0.033409 0.085221 0.059318 0.056389 0.1514 0.17655 0.18298 0.12107 0.49687
476 0.18061 0.043566 0.17393 0.28325 0.041656 0.008775 0.071402 0.048011 0.057748 0.14533 0.18034 0.16743 0.10519 0.47267
477 0.19463 0.042318 0.158 0.26552 0.046616 0.02868 0.061584 0.044954 0.065566 0.13039 0.17201 0.16061 0.097547 0.48911
478 0.19539 0.034951 0.164 0.28115 0.049435 0.044686 0.075096 0.060957 0.079605 0.14006 0.16979 0.18571 0.11135 0.50859
479 0.18411 0.045833 0.14367 0.26473 0.051305 0.040061 0.077948 0.06241 0.075993 0.13857 0.16999 0.14947 0.10322 0.48954
480 0.1787 0.034236 0.15611 0.26124 0.022345 0.031357 0.07184 0.054984 0.060622 0.12703 0.16335 0.16214 0.10815 0.50511
481 0.16689 0.029778 0.16348 0.25404 0.047994 0.035722 0.084152 0.073647 0.06771 0.12689 0.16801 0.15316 0.11559 0.4796
482 0.17504 0.02679 0.13432 0.24477 0.021404 0.0086479 0.063234 0.03612 0.058319 0.12255 0.16191 0.13406 0.086638 0.44932
483 0.1698 0.023453 0.1359 0.2282 0.035213 0.012833 0.056506 0.060313 0.058868 0.1189 0.14097 0.14132 0.086554 0.46205
484 0.15843 0.031155 0.13408 0.2345 0.026673 0.0087589 0.045228 0.037126 0.059286 0.11285 0.15107 0.14369 0.08539 0.45476
485 0.16917 0.025557 0.13345 0.25308 0.037143 0.028744 0.06511 0.050909 0.048425 0.11073 0.14683 0.14469 0.051706 0.45313
486 0.1598 0.01855 0.13436 0.23719 0.032462 0.02008 0.064272 0.046262 0.059253 0.11477 0.14584 0.13333 0.069902 0.46605
487 0.1618 0.021232 0.1117 0.23816 0.014072 0.0089153 0.052774 0.034865 0.048842 0.093836 0.11726 0.11692 0.061748 0.43373
488 0.15925 0.034295 0.13309 0.22846 0.026691 0.021731 0.059686 0.046749 0.05318 0.10714 0.15002 0.13571 0.094754 0.41184
489 0.14191 0.017087 0.1116 0.20887 0.017881 0.00063627 0.052548 0.038282 0.027449 0.096954 0.13937 0.14023 0.05485 0.41199
490 0.13443 0.0085493 0.10795 0.20639 0.020141 0.00027176 0.04759 0.031005 0.044317 0.090558 0.13107 0.13226 0.065046 0.39207
491 0.14072 0.012742 0.10751 0.20881 0.0076003 0.0051172 0.046052 0.017958 0.045196 0.10493 0.13358 0.14539 0.060353 0.39432
492 0.15702 0.025464 0.12068 0.23976 0.01527 0.010353 0.062424 0.058111 0.058354 0.10178 0.14466 0.15959 0.095939 0.40435
493 0.14696 0.0074964 0.11129 0.21068 0.024089 0.010828 0.062236 0.037294 0.066493 0.10248 0.12163 0.13191 0.073995 0.40307
494 0.12649 -0.013371 0.079907 0.18661 -0.00079095 -0.031196 0.020698 -0.0018427 0.011161 0.087024 0.11271 0.1136 0.035081 0.34647
495 0.1235 -0.0086789 0.093729 0.19929 0.0086986 -0.0063608 0.03992 0.02184 0.03031 0.088548 0.10601 0.12047 0.059357 0.36323
496 0.13202 -0.0023365 0.11007 0.21013 0.024138 0.00018466 0.020512 0.029284 0.046468 0.081642 0.13302 0.12039 0.047873 0.39136
497 0.11808 0.0055559 0.091084 0.20259 -0.018032 -0.01465 0.025044 0.029457 0.037917 0.071335 0.11722 0.11663 0.059059 0.35128
498 0.12539 0.0048583 0.11402 0.19644 0.013097 0.014156 0.039566 0.04075 0.046795 0.078249 0.1176 0.13239 0.076425 0.36327
499 0.10655 -0.017869 0.087759 0.18862 -0.008413 -0.019849 0.011558 0.0082829 0.029714 0.054103 0.09713 0.11033 0.044521 0.33816
500 0.12944 -0.001737 0.088682 0.17993 0.016197 -0.0098034 0.02738 0.021456 0.045952 0.080757 0.094314 0.14458 0.063017 0.33564
501 0.093118 -0.040075 0.067694 0.1679 -0.0096638 -0.024778 0.0085615 0.010329 0.014011 0.064091 0.090257 0.10552 0.049103 0.31127
502 0.11484 -0.021172 0.082487 0.19162 0.010006 0.00025757 0.027473 0.025372 0.040569 0.064525 0.12111 0.1303 0.069669 0.33264
503 0.095764 -0.02779 0.07821 0.18914 -0.0043446 -0.025507 0.0044754 0.0092854 0.0067378 0.058729 0.099114 0.12001 0.044345 0.32269
504 0.090987 -0.035228 0.060022 0.16827 -0.022465 -0.035701 -0.0063527 -0.012121 0.0010263 0.046423 0.088137 0.086413 0.015362 0.31256
505 0.09633 -0.037945 0.066205 0.18232 -0.0012154 -0.026136 0.010739 0.018652 0.023285 0.051877 0.09856 0.11887 0.051908 0.31103
506 0.081993 -0.043243 0.059007 0.14659 -0.015946 -0.04438 1.127e-05 -0.014325 0.00089331 0.036931 0.087314 0.093568 0.023534 0.2823
507 0.079096 -0.04392 0.06621 0.14686 -0.034856 -0.032165 0.0077332 -0.00049208 0.0013918 0.043895 0.069257 0.10147 0.04173 0.26273
508 0.074119 -0.057068 0.055402 0.15403 -0.019597 -0.03473 0.0016552 -0.014249 0.01467 0.045249 0.07901 0.10218 0.033416 0.26127
509 0.092722 -0.038186 0.057315 0.16038 -0.013997 -0.015584 0.0076372 0.016334 0.021529 0.035032 0.085974 0.097411 0.055452 0.28275
510 0.088955 -0.040243 0.065537 0.16321 -0.0074674 -0.024219 0.012159 0.011297 0.017897 0.045946 0.094107 0.10984 0.071318 0.26568
511 0.081948 -0.054761 0.05985 0.14235 -0.019518 -0.021633 0.010191 0.01275 0.026736 0.05172 0.084761 0.12611 0.034484 0.26738
512 0.10022 -0.022699 0.088383 0.16876 0.011732 -0.018998 0.028313 0.034724 0.043984 0.061384 0.095474 0.099483 0.03998 0.2839
513 0.076145 -0.039356 0.062945 0.14993 -0.015169 -0.024272 0.007555 0.0070867 0.021483 0.044388 0.070517 0.10567 0.045386 0.2368
514 0.082808 -0.033814 0.066738 0.13252 -0.008739 -0.0083166 0.020297 0.0054298 0.028161 0.039962 0.088691 0.094758 0.052942 0.25707
515 0.057371 -0.062741 0.04874 0.11872 -0.038899 -0.038331 -0.013581 -0.021527 -0.0067701 0.032456 0.055194 0.084635 -0.0039716 0.25585
516 0.068254 -0.066589 0.044003 0.13034 -0.02196 -0.034356 0.0030509 -0.0093139 0.010208 0.03611 0.074827 0.088042 0.027844 0.24958
517 0.061317 -0.054147 0.054175 0.13464 -0.02797 -0.0121 -0.00032717 0.015899 0.011897 0.039444 0.084211 0.08599 0.022491 0.24021
518 0.0738 -0.056694 0.042798 0.15264 -0.0062206 -0.0096847 0.0058948 0.0066923 0.033495 0.036358 0.077254 0.10713 0.050347 0.23053
519 0.071823 -0.048992 0.052471 0.14534 -0.020141 -0.027889 0.0047068 -0.0057046 2.3975e-05 0.029832 0.059347 0.092425 0.038383 0.25426
520 0.081516 -0.03849 0.064743 0.14363 -0.0067914 -0.017314 0.014409 0.015499 0.034572 0.037496 0.089451 0.098232 0.030549 0.2541
521 0.046879 -0.066147 0.027996 0.13237 -0.031852 -0.051248 -0.020169 -0.020138 -0.014719 0.013919 0.063944 0.073239 -0.00036515 0.21893
522 0.071332 -0.037365 0.055218 0.14114 -0.0069222 -0.018303 0.0069226 0.00073482 0.01455 0.033213 0.093667 0.11009 0.028271 0.23804
523 0.054425 -0.063172 0.039201 0.11596 -0.031993 -0.044097 -0.014635 -0.0045321 -0.001402 0.034757 0.062611 0.069984 0.011887 0.20822
524 0.071829 -0.04458 0.059943 0.14396 -0.023013 -0.022892 0.0055366 0.0030911 0.0094465 0.031511 0.080214 0.093922 0.036683 0.24109
525 0.052812 -0.061788 0.047956 0.12336 -0.036903 -0.045926 -0.010961 -0.0050458 0.00096505 0.016935 0.077528 0.086139 0.030489 0.21568
526 0.065905 -0.046675 0.048478 0.13381 -0.026664 -0.017311 0.0046005 0.015657 0.015804 0.022479 0.065741 0.088767 0.051605 0.23053
527 0.049808 -0.066363 0.043151 0.12459 -0.030624 -0.051535 -0.016308 -0.0089196 -0.0074179 0.006563 0.043394 0.080464 0.0017913 0.21993
528 0.056011 -0.054261 0.049714 0.11992 -0.028605 -0.03344 -0.0031556 -0.011066 -0.0096994 0.028817 0.046528 0.083471 0.031337 0.22167
529 0.056324 -0.049428 0.049726 0.13169 -0.027705 -0.036754 0.0022664 0.0098667 0.0012291 0.032721 0.084361 0.091559 -0.0067965 0.20744
530 0.052867 -0.062306 0.035889 0.11931 -0.031295 -0.043169 -0.019562 -0.0072202 -0.017812 0.013055 0.037604 0.082606 0.02163 0.18481
531 0.03877 -0.081073 0.026361 0.10402 -0.047306 -0.051153 -0.02369 -0.017817 -0.0083339 0.0034787 0.048688 0.071174 -0.0046644 0.19079
532 0.039613 -0.063731 0.042584 0.11726 -0.029666 -0.039318 -0.010428 -0.0041839 -0.0016354 0.024243 0.057801 0.068021 -0.0081483 0.1891
533 0.037546 -0.071479 0.047376 0.11066 -0.025407 -0.025172 0.0018342 0.011929 0.00079315 0.017446 0.070734 0.080928 0.019948 0.17847
534 0.054539 -0.058166 0.045619 0.12132 -0.021047 -0.036977 -0.0036138 -0.013038 0.0084517 0.03731 0.059598 0.091176 0.010314 0.18625
535 0.027653 -0.086384 0.022881 0.095317 -0.043037 -0.055011 -0.014512 -0.018855 -0.01318 0.0057343 0.044191 0.077173 -0.0085101 0.19467
536 0.0073756 -0.085402 0.015984 0.10782 -0.053938 -0.068596 -0.03759 -0.029281 -0.026761 -0.017922 0.014895 0.051101 -0.050444 0.16068
537 0.025149 -0.079799 0.020097 0.11368 -0.039338 -0.05251 -0.021548 -0.033728 -0.016503 0.0025722 0.056648 0.074808 -0.0022479 0.1477
538 0.023832 -0.085427 0.022609 0.090321 -0.045249 -0.043865 -0.020476 -0.036335 -0.017394 0.0096461 0.028551 0.060955 0.0097682 0.16682
539 0.030415 -0.085514 0.029992 0.096186 -0.040749 -0.05339 -0.025894 -0.024572 -0.012506 0.00581 0.046855 0.065753 -0.027726 0.17264
540 0.040678 -0.071252 0.026274 0.10304 -0.033099 -0.014674 -0.016262 -0.0058489 0.0084427 0.010434 0.044798 0.06655 -0.01265 0.16006
541 0.016771 -0.07712 0.017487 0.091006 -0.05581 -0.017449 -0.01569 -0.017576 -0.015669 0.0065478 0.050491 0.064318 -0.026914 0.15968
542 0.043444 -0.079127 0.029399 0.11155 -0.02481 -0.032383 -0.016478 -0.025563 -0.01882 0.012492 0.052665 0.077415 -0.0073975 0.16067
543 0.020447 -0.086085 0.012892 0.079135 -0.043221 -0.046078 -0.032226 -0.02801 -0.024332 -0.0058043 0.027788 0.065952 -0.023261 0.12906
544 0.01316 -0.082473 0.012465 0.07041 -0.050751 -0.045692 -0.021184 -0.021256 -0.013613 0.0018896 0.030911 0.0513 0.0047546 0.13765
545 0.015453 -0.10447 0.0088971 0.083625 -0.057921 -0.062717 -0.040782 -0.035583 -0.039585 -0.012496 0.030455 0.064547 -0.018539 0.13033
546 0.034976 -0.086478 0.03105 0.08309 -0.044712 -0.051141 -0.02808 -0.01775 -0.0074462 0.0069474 0.058588 0.066515 0.012867 0.14328
547 0.0082596 -0.10049 0.013022 0.072484 -0.059182 -0.050526 -0.033428 -0.042647 -0.031138 -0.027569 0.016811 0.029232 -0.0094071 0.13294
548 0.0053927 -0.11017 -0.0049252 0.059729 -0.057893 -0.05274 -0.029146 -0.054844 -0.046479 -0.026185 0.022875 0.02859 -0.026791 0.13902
549 0.017246 -0.095471 0.013177 0.076354 -0.052413 -0.045525 -0.029774 -0.044811 -0.026001 -0.0071508 0.023438 0.059287 -0.020285 0.12553
550 0.023439 -0.093128 0.0154 0.087779 -0.050403 -0.054009 -0.031562 -0.037318 -0.037372 -0.0095969 0.016812 0.061564 -0.036429 0.14991
551 0.012342 -0.093616 0.0045724 0.076034 -0.038994 -0.042694 -0.021381 -0.024385 -0.0061036 -0.007433 0.0089349 0.058642 -0.020673 0.11729
552 0.005905 -0.102 0.006045 0.063648 -0.046124 -0.036288 -0.031899 -0.028051 -0.029835 -0.0052091 0.024178 0.047409 -0.025447 0.14915
553 0.0079781 -0.098771 0.012598 0.090083 -0.046695 -0.045773 -0.024337 -0.027198 -0.035827 -0.0048851 0.011122 0.061207 -0.0079407 0.14033
554 0.0048612 -0.096399 0.0051001 0.056918 -0.067405 -0.070397 -0.040755 -0.048795 -0.048408 -0.016131 0.022445 0.054704 -0.010445 0.11049
555 0.019534 -0.083857 0.0094827 0.082773 -0.038055 -0.034722 -0.022813 -0.024202 -0.02963 -0.011167 0.033588 0.075051 0.0023215 0.13372
556 0.021087 -0.085864 0.021965 0.076468 -0.043726 -0.045966 -0.024321 0.0074711 -0.0032811 -0.0050434 0.030302 0.053669 -0.021942 0.14319
557 0.01448 -0.082792 0.018038 0.070173 -0.045296 -0.042461 -0.016079 -0.018786 -0.011593 -0.0095595 0.037495 0.077446 0.011304 0.15569
558 0.014794 -0.10399 0.01106 0.057127 -0.065737 -0.066905 -0.049057 -0.053263 -0.048734 -0.016026 0.013218 0.038004 -0.02648 0.095243
559 0.019437 -0.088207 0.016293 0.066872 -0.046047 -0.04778 -0.026755 -0.0319 -0.044926 -0.019312 0.013562 0.044261 -0.00024422 0.095162
560 0.0037297 -0.10359 -0.0042945 0.053437 -0.052927 -0.055494 -0.045423 -0.037946 -0.051537 -0.025438 0.019235 0.048648 -0.028258 0.11279
561 0.013673 -0.091152 0.0030781 0.073652 -0.053328 -0.035729 -0.031131 -0.029533 -0.033028 -0.0076738 0.023209 0.056876 -0.0032721 0.1255
562 0.018956 -0.08615 0.0027506 0.088997 -0.038738 -0.050043 -0.029349 -0.01841 -0.02656 -0.0081799 0.030332 0.061173 -0.017936 0.1095
563 0.001899 -0.1224 -0.0086768 0.066751 -0.059549 -0.068908 -0.049437 -0.054627 -0.032931 -0.025126 -0.0022848 0.038391 -0.04652 0.086495
564 0.013272 -0.10452 -0.0014243 0.068096 -0.064059 -0.045982 -0.034695 -0.032974 -0.020083 -0.016332 0.021939 0.045358 0.0097862 0.10781
565 -0.010135 -0.1115 -0.028722 0.038631 -0.090279 -0.099047 -0.068853 -0.077831 -0.072184 -0.038658 -0.0061081 0.019405 -0.066268 0.077132
566 0.010328 -0.0809 -0.00064915 0.078326 -0.05998 -0.041411 -0.025081 -0.014668 -0.012926 -0.015064 0.029715 0.056093 -0.015152 0.11948
567 0.00015133 -0.098588 -0.00097659 0.061551 -0.05949 -0.042886 -0.043569 -0.026604 -0.027077 -0.03247 0.012959 0.04542 -0.033766 0.10271
568 -0.019816 -0.10516 -0.028854 0.050695 -0.064791 -0.07979 -0.047247 -0.051151 -0.043499 -0.031686 0.001652 0.028498 -0.06799 0.059948
569 -0.011942 -0.11266 -0.014131 0.04508 -0.080011 -0.075035 -0.054695 -0.060028 -0.05023 -0.030072 -0.0064446 0.041305 -0.00032345 0.063666
570 0.0073206 -0.10001 -0.0090689 0.038825 -0.083471 -0.07053 -0.061473 -0.046755 -0.054892 -0.015859 0.0016387 0.036413 -0.016927 0.081634
571 -0.013796 -0.10449 -0.019616 0.04391 -0.060482 -0.076184 -0.036091 -0.039862 -0.035893 -0.034105 0.021092 0.03883 -0.047241 0.080613
572 -0.0088532 -0.098166 -0.012814 0.053825 -0.063162 -0.061429 -0.038829 -0.039039 -0.038785 -0.025641 -0.0037945 0.039667 -0.037075 0.089651
573 -0.0099501 -0.10113 -0.0080912 0.047959 -0.063363 -0.055193 -0.037747 -0.030246 -0.038676 -0.045377 -0.011141 0.019375 -0.035979 0.09634
574 -0.0052371 -0.1128 -0.0050087 0.049564 -0.074353 -0.057458 -0.050635 -0.041853 -0.019828 -0.025863 0.0040722 0.022542 -0.014133 0.095588
575 0.001946 -0.1047 -0.022166 0.037939 -0.072713 -0.085642 -0.049593 -0.065659 -0.057189 -0.028649 0.010316 0.02933 -0.027177 0.075337
576 -0.016031 -0.11112 -0.018464 0.030664 -0.084934 -0.084927 -0.049232 -0.054496 -0.063991 -0.042485 0.0057989 0.009427 -0.061741 0.054215
577 -0.0080378 -0.11537 -0.012921 0.051469 -0.064194 -0.068691 -0.03214 -0.049263 -0.036212 -0.025731 -0.0018377 0.035714 -0.046085 0.060874
578 -0.011635 -0.12003 -0.013768 0.049214 -0.068075 -0.075826 -0.045508 -0.04877 -0.029824 -0.037507 -0.0096544 0.0088418 -0.030179 0.071812
579 -0.028112 -0.13343 -0.025676 0.037188 -0.080135 -0.08632 -0.051516 -0.064207 -0.077015 -0.048583 -0.022001 0.015039 -0.061863 0.0568
580 -0.019699 -0.11511 -0.020543 0.030643 -0.064765 -0.071905 -0.046404 -0.043714 -0.042397 -0.043029 -0.021248 0.014587 -0.041237 0.058069
581 -0.024825 -0.12735 -0.013781 0.050578 -0.070196 -0.079069 -0.052982 -0.066361 -0.031958 -0.032545 -0.0072843 0.016444 -0.059081 0.070067
582 -0.018502 -0.10489 -0.0082482 0.058553 -0.072056 -0.072714 -0.04858 -0.043128 -0.0524 -0.029961 0.010949 0.036901 -0.053974 0.066296
583 -0.014759 -0.11784 -0.0060556 0.042008 -0.071977 -0.070788 -0.038478 -0.040544 -0.036241 -0.023848 -0.0031276 0.034699 -0.019358 0.062704
584 -0.021936 -0.11047 -0.013223 0.038652 -0.069797 -0.082333 -0.057506 -0.050261 -0.052673 -0.043914 -0.0011942 0.0062063 -0.043152 0.057333
585 -0.022413 -0.1063 -0.015371 0.047557 -0.071987 -0.061767 -0.040704 -0.045068 -0.038414 -0.0358 -0.0032309 0.026484 -0.044436 0.049451
586 -0.02365 -0.12375 -0.018158 0.036442 -0.077598 -0.078542 -0.066942 -0.078715 -0.069266 -0.038486 -0.016467 0.014581 -0.06563 0.035399
587 -0.0042869 -0.12141 -0.0063254 0.060447 -0.058988 -0.065126 -0.03258 -0.040572 -0.051477 -0.022902 0.0098959 0.042398 -0.020534 0.071338
588 -0.033974 -0.10762 -0.021423 0.053672 -0.078589 -0.073681 -0.059618 -0.071759 -0.066069 -0.048558 -0.0076908 0.012756 -0.063328 0.037566
589 -0.016911 -0.1194 -0.02289 0.040806 -0.055769 -0.065815 -0.048466 -0.054546 -0.03922 -0.024864 -0.016877 0.025733 -0.035332 0.040335
590 -0.027738 -0.12281 -0.020458 0.024261 -0.078979 -0.09012 -0.059034 -0.089543 -0.067642 -0.0277 -0.00035406 0.032151 -0.090976 0.042483
591 -0.011335 -0.10397 -0.012385 0.040366 -0.07883 -0.063854 -0.059552 -0.062809 -0.050333 -0.035656 -0.010781 0.024298 -0.04592 0.046672
592 0.0043985 -0.083009 -0.0014426 0.046581 -0.05208 -0.033869 -0.02789 -0.027576 -0.017365 7.6906e-06 0.032013 0.053846 -0.0033937 0.07438
593 -0.042438 -0.12819 -0.04 0.0080657 -0.11226 -0.090383 -0.079408 -0.082023 -0.067226 -0.065748 -0.028594 -0.016087 -0.084528 0.021849
594 -0.053715 -0.14147 -0.049647 -0.015829 -0.10789 -0.093938 -0.083026 -0.08661 -0.077938 -0.072614 -0.037171 -0.02158 -0.064102 0.016687
595 -0.021752 -0.11581 -0.0060349 0.035905 -0.080241 -0.065892 -0.047234 -0.055597 -0.063919 -0.041141 -0.013057 0.024998 -0.039125 0.053985
596 -0.011189 -0.083329 0.0050577 0.05768 -0.066382 -0.059007 -0.048642 -0.047114 -0.057901 -0.029557 0.013776 0.027555 -0.047359 0.062574
597 -0.013206 -0.11103 -0.01737 0.035705 -0.079102 -0.062861 -0.04774 -0.056441 -0.067132 -0.024603 0.0078995 0.024543 -0.061003 0.039552
598 -0.033783 -0.1311 -0.026507 0.03201 -0.092473 -0.083556 -0.069978 -0.067018 -0.063714 -0.044939 -0.027187 0.00772 -0.057337 0.013131
599 -0.01839 -0.11638 -0.022675 0.029585 -0.077023 -0.06431 -0.046726 -0.044314 -0.040235 -0.040755 -0.014864 0.016807 -0.0075411 0.053029
600 -0.034687 -0.11691 -0.034702 0.031759 -0.090313 -0.075955 -0.074974 -0.063021 -0.069297 -0.052861 -0.01592 0.0011148 -0.058985 0.012458
601 -0.041864 -0.13673 -0.03344 0.022674 -0.093174 -0.10083 -0.078303 -0.090148 -0.065128 -0.049517 -0.019137 0.0026722 -0.072899 0.024866
602 -0.026761 -0.12216 -0.036417 0.026069 -0.085604 -0.084104 -0.075221 -0.068285 -0.072149 -0.050113 0.0052963 -0.0088504 -0.075243 0.011174
603 -0.038357 -0.12925 -0.039564 0.0058938 -0.098005 -0.081689 -0.066109 -0.067732 -0.070321 -0.057419 -0.0085104 -0.0059129 -0.041317 0.027903
604 -0.031964 -0.10196 -0.020772 0.036499 -0.068135 -0.059663 -0.062987 -0.055089 -0.046782 -0.042075 -0.013347 -0.019076 -0.035331 0.055351
605 -0.021341 -0.098248 -0.028509 0.033633 -0.074926 -0.058598 -0.063495 -0.057176 -0.042634 -0.044401 -0.019774 -0.0018281 0.0015253 0.03575
606 -0.023058 -0.12099 -0.034677 0.023218 -0.086166 -0.078922 -0.060723 -0.062993 -0.059305 -0.052217 -0.03024 -0.0036907 -0.045969 0.026688
607 -0.036375 -0.12202 -0.033994 0.022663 -0.096336 -0.055047 -0.060411 -0.047619 -0.056837 -0.052174 -0.032887 0.0062467 -0.053453 0.015527
608 -0.025792 -0.10128 -0.027162 0.031028 -0.092977 -0.065471 -0.058069 -0.059406 -0.047928 -0.03477 -0.0075236 0.011044 -0.050646 0.032515
609 -0.022819 -0.1147 -0.020469 0.034743 -0.078937 -0.062716 -0.051997 -0.049883 -0.05916 -0.035956 -0.0026802 0.014512 -0.05034 0.014984
610 -0.041006 -0.11886 -0.037316 0.021357 -0.11295 -0.08807 -0.064185 -0.06469 -0.070061 -0.053252 -0.029457 -0.015101 -0.047494 0.040462
611 -0.031153 -0.10793 -0.023864 0.036572 -0.087718 -0.074515 -0.061303 -0.057547 -0.065893 -0.046518 -0.020864 -0.0085137 -0.071018 0.01757
612 -0.03682 -0.11321 -0.033171 0.021007 -0.091108 -0.073089 -0.073181 -0.065884 -0.043744 -0.045404 -0.03886 0.0019037 -0.049242 -0.0051311
613 -0.045287 -0.11127 -0.038289 0.020722 -0.097909 -0.075474 -0.077039 -0.074421 -0.071406 -0.04144 -0.016597 0.0023212 -0.043706 0.0078573
614 -0.036834 -0.11544 -0.041036 0.024857 -0.075779 -0.059918 -0.065707 -0.056868 -0.053657 -0.038886 -0.032253 0.0083986 -0.05391 0.035556
615 -0.03585 -0.11731 -0.036274 0.029262 -0.09358 -0.069553 -0.064175 -0.061834 -0.058239 -0.052922 -0.01031 -0.014934 -0.072654 0.021984
616 -0.047097 -0.14155 -0.048481 0.0051763 -0.08543 -0.083837 -0.078203 -0.059531 -0.06195 -0.065258 -0.024957 -0.012167 -0.070938 0.010783
617 -0.033374 -0.10508 -0.029429 0.022511 -0.08604 -0.060342 -0.067671 -0.060538 -0.047912 -0.046584 -0.025773 -0.014859 -0.047632 0.052451
618 -0.042621 -0.1043 -0.033196 0.020326 -0.085051 -0.079206 -0.072629 -0.066595 -0.080953 -0.04477 -0.0078 -0.0021718 -0.078146 0.028339
619 -0.037838 -0.11551 -0.047993 0.018721 -0.093671 -0.074111 -0.073637 -0.060572 -0.064825 -0.057877 -0.042047 -0.0098944 -0.05833 0.051038
620 -0.049265 -0.12255 -0.049421 0.017166 -0.084242 -0.065325 -0.066695 -0.059529 -0.066296 -0.070743 -0.045733 -0.018297 -0.066924 0.036216
621 -0.056922 -0.1186 -0.056458 -0.01383 -0.1074 -0.09256 -0.082723 -0.086596 -0.091788 -0.077279 -0.05355 -0.03605 -0.095297 0.0093348
622 -0.033169 -0.098918 -0.034996 0.0091452 -0.099722 -0.090214 -0.084171 -0.066453 -0.074799 -0.057155 -0.052577 -0.031372 -0.074101 0.029693
623 -0.044766 -0.11237 -0.046493 0.00343 -0.10341 -0.097539 -0.085129 -0.075699 -0.087751 -0.065801 -0.024803 -0.023035 -0.076925 0.049702
624 -0.046413 -0.12272 -0.052781 0.0065148 -0.10399 -0.080433 -0.081177 -0.057216 -0.069552 -0.068257 -0.06248 -0.016887 -0.071569 0.0396
625 -0.04804 -0.12734 -0.065148 0.0041596 -0.10835 -0.10286 -0.089755 -0.076893 -0.079864 -0.061213 -0.044316 -0.02856 -0.089133 0.0080986
626 -0.043336 -0.12658 -0.044876 -0.012156 -0.11809 -0.093082 -0.079224 -0.07447 -0.083895 -0.076039 -0.065133 -0.024623 -0.097797 0.024267
627 -0.034183 -0.099316 -0.040453 0.0025793 -0.10085 -0.087467 -0.077462 -0.075867 -0.085417 -0.050265 -0.02688 -0.0089651 -0.092381 0.022045
628 -0.05552 -0.097823 -0.05232 0.013984 -0.10339 -0.083731 -0.06898 -0.071864 -0.090388 -0.064521 -0.044046 -0.028748 -0.067565 0.026634
629 -0.049207 -0.10334 -0.047988 -0.00017113 -0.11001 -0.095036 -0.078118 -0.071761 -0.07544 -0.068337 -0.031303 -0.01532 -0.10562 -0.0043077
630 -0.039544 -0.1099 -0.041985 0.019424 -0.094776 -0.07884 -0.063976 -0.052828 -0.073221 -0.057113 -0.0337 -0.015903 -0.071543 0.020081
631 -0.056701 -0.12382 -0.062963 -0.017472 -0.11769 -0.088425 -0.084014 -0.067484 -0.090533 -0.082239 -0.048616 -0.044445 -0.074787 -0.0085908
632 -0.052348 -0.11716 -0.05134 -0.0044267 -0.11089 -0.09622 -0.093742 -0.083531 -0.083734 -0.072486 -0.055693 -0.057268 -0.089481 0.0012776
633 -0.055695 -0.14127 -0.063128 -0.013212 -0.11791 -0.1005 -0.10563 -0.076338 -0.11577 -0.060252 -0.03926 -0.025971 -0.091345 -0.00014392
634 -0.053132 -0.11955 -0.052895 0.0060329 -0.10577 -0.089309 -0.090808 -0.067375 -0.075487 -0.067598 -0.058036 -0.010293 -0.087288 0.0086345
635 -0.041659 -0.098947 -0.040812 0.0082177 -0.10271 -0.064533 -0.081096 -0.048282 -0.079949 -0.050534 -0.030783 -0.020986 -0.087532 0.009073
636 -0.041656 -0.11499 -0.04802 0.0073825 -0.095838 -0.077648 -0.075874 -0.066439 -0.06595 -0.05358 -0.04342 -0.011698 -0.076146 0.015411
637 -0.066562 -0.11836 -0.055257 -0.0013926 -0.10621 -0.076632 -0.081662 -0.066936 -0.066222 -0.063946 -0.048836 -0.029211 -0.10787 0.02648
638 -0.060019 -0.12542 -0.054395 -0.0063978 -0.1228 -0.10891 -0.09616 -0.079623 -0.079603 -0.063732 -0.047223 -0.018144 -0.077264 0.0026683
639 -0.061926 -0.12662 -0.050552 0.006607 -0.10024 -0.090251 -0.080608 -0.075369 -0.077295 -0.072378 -0.058949 -0.033346 -0.096898 -0.015993
640 -0.053913 -0.11731 -0.03507 -0.019058 -0.1019 -0.084456 -0.077876 -0.066246 -0.078246 -0.077144 -0.053726 -0.023949 -0.075872 -0.0057649
641 -0.06044 -0.12695 -0.041937 -0.025103 -0.12916 -0.0989 -0.1001 -0.076013 -0.086397 -0.08235 -0.060673 -0.024381 -0.10013 -0.036016
642 -0.032017 -0.10772 -0.019995 0.015391 -0.09931 -0.061755 -0.075962 -0.05019 -0.059179 -0.050846 -0.027829 -0.009594 -0.06707 0.017412
643 -0.063194 -0.12231 -0.042692 -0.0079638 -0.12219 -0.081129 -0.07957 -0.074417 -0.07179 -0.076222 -0.049536 -0.033987 -0.053154 -0.0096395
644 -0.063171 -0.12619 -0.042429 -0.010369 -0.11604 -0.084344 -0.098158 -0.068444 -0.077192 -0.078679 -0.075683 -0.040649 -0.098048 -0.0083111
645 -0.054178 -0.12083 -0.031137 -0.0034042 -0.094512 -0.076318 -0.076746 -0.059471 -0.071333 -0.059765 -0.037909 -0.029682 -0.11672 -0.021413
646 -0.072685 -0.13304 -0.051034 -0.023229 -0.1168 -0.092483 -0.097924 -0.094307 -0.086105 -0.092891 -0.062316 -0.049424 -0.12185 -0.0035442
647 -0.074932 -0.14097 -0.054382 -0.0082245 -0.11507 -0.11023 -0.091022 -0.089154 -0.069656 -0.079277 -0.066933 -0.036447 -0.094659 -0.027396
648 -0.049799 -0.13075 -0.036739 -0.0050897 -0.092853 -0.077222 -0.08118 -0.061581 -0.060758 -0.050003 -0.037829 -0.02684 -0.064493 -0.0069373
649 -0.034475 -0.091023 -0.032207 0.029285 -0.069583 -0.057916 -0.056468 -0.047878 -0.041819 -0.049869 -0.017266 0.0013979 -0.036577 0.025321
650 -0.045402 -0.11279 -0.065464 -0.01225 -0.087124 -0.068021 -0.072526 -0.053495 -0.048351 -0.053675 -0.046032 -0.00026468 -0.070031 -0.0070805
651 -0.045789 -0.12634 -0.048392 0.0026747 -0.081394 -0.079745 -0.067324 -0.044732 -0.055642 -0.051351 -0.029979 -0.020437 -0.075075 -0.005472
652 -0.058656 -0.12421 -0.056109 -0.01223 -0.10251 -0.09273 -0.082433 -0.061539 -0.071214 -0.069857 -0.049066 -0.04087 -0.084569 -0.018764
653 -0.052093 -0.13683 -0.069026 -0.029386 -0.10506 -0.091594 -0.096961 -0.084496 -0.078325 -0.075543 -0.057262 -0.055562 -0.090643 -0.034195
654 -0.06672 -0.12745 -0.059504 -0.028761 -0.10457 -0.088279 -0.081479 -0.050962 -0.070047 -0.063639 -0.036879 -0.016465 -0.072597 -0.013437
655 -0.061837 -0.12589 -0.062781 -0.012296 -0.091196 -0.096713 -0.088157 -0.052449 -0.086968 -0.073845 -0.063426 -0.022898 -0.085661 -0.028128
656 -0.059654 -0.12746 -0.073089 -0.0059812 -0.10503 -0.088078 -0.073805 -0.068556 -0.0797 -0.090662 -0.044972 -0.02982 -0.086735 -0.02976
657 -0.066621 -0.13301 -0.075406 -0.010796 -0.096446 -0.065572 -0.074903 -0.056773 -0.066151 -0.076768 -0.066159 -0.013243 -0.087419 -0.019611
658 -0.065678 -0.12836 -0.064544 -0.040912 -0.10631 -0.081187 -0.086141 -0.05853 -0.081803 -0.080324 -0.052476 -0.039445 -0.086713 -0.026553
659 -0.053585 -0.12603 -0.063291 -0.020607 -0.097237 -0.081691 -0.075379 -0.048887 -0.062774 -0.06227 -0.054922 -0.035628 -0.10442 -0.0078445
660 -0.076471 -0.14201 -0.082648 -0.033492 -0.11715 -0.096446 -0.099997 -0.057094 -0.092536 -0.092146 -0.072079 -0.049381 -0.1312 -0.036956
661 -0.084268 -0.13804 -0.083876 -0.033107 -0.12114 -0.09914 -0.10182 -0.068281 -0.094967 -0.076632 -0.068276 -0.054083 -0.081684 -0.031198
662 -0.060985 -0.13624 -0.072353 -0.0080824 -0.10534 -0.087365 -0.084893 -0.053137 -0.069349 -0.081168 -0.058482 -0.037196 -0.064818 -0.026489
663 -0.084742 -0.15441 -0.095521 -0.017138 -0.11802 -0.10132 -0.094811 -0.075334 -0.09037 -0.089734 -0.068859 -0.063998 -0.086182 -0.034361
664 -0.078749 -0.13262 -0.080608 -0.040523 -0.10866 -0.086214 -0.087199 -0.069621 -0.066222 -0.07773 -0.077045 -0.054781 -0.11187 -0.043872
665 -0.067146 -0.14412 -0.070866 -0.024968 -0.10205 -0.084149 -0.099077 -0.058228 -0.074113 -0.069106 -0.072482 -0.032884 -0.07716 -0.013534
666 -0.065203 -0.11948 -0.073523 -0.024763 -0.10178 -0.079903 -0.088975 -0.049865 -0.068555 -0.072932 -0.053409 -0.042786 -0.11006 -0.022905
667 -0.05759 -0.11971 -0.085181 -0.031888 -0.10492 -0.096908 -0.098673 -0.080362 -0.081546 -0.068528 -0.046725 -0.040789 -0.092188 -0.048237
668 -0.068527 -0.14862 -0.093208 -0.025004 -0.10903 -0.092962 -0.10168 -0.065189 -0.073688 -0.098164 -0.066202 -0.070791 -0.11882 -0.039869
669 -0.070694 -0.12541 -0.079865 -0.023429 -0.10701 -0.074547 -0.089059 -0.051396 -0.065509 -0.082841 -0.065199 -0.055904 -0.099706 -0.01963
670 -0.082431 -0.1503 -0.10171 -0.049774 -0.12288 -0.083351 -0.11458 -0.089472 -0.088461 -0.088667 -0.070475 -0.063546 -0.11027 -0.047722
671 -0.065547 -0.1441 -0.0869 -0.042519 -0.12897 -0.071306 -0.097735 -0.068259 -0.10078 -0.079653 -0.083102 -0.049539 -0.082674 -0.017583
672 -0.076674 -0.14046 -0.090448 -0.037604 -0.12154 -0.08285 -0.096773 -0.060636 -0.084704 -0.087459 -0.072969 -0.050232 -0.10175 -0.060705
673 -0.059581 -0.1328 -0.080375 -0.019999 -0.11823 -0.077235 -0.086441 -0.061273 -0.086095 -0.081005 -0.074675 -0.076884 -0.075321 -0.032766
674 -0.064478 -0.12794 -0.091263 -0.041995 -0.11682 -0.071239 -0.086479 -0.0607 -0.063917 -0.087571 -0.078012 -0.063537 -0.10846 -0.034038
675 -0.071175 -0.1407 -0.07994 -0.02864 -0.10733 -0.074304 -0.094747 -0.066177 -0.074698 -0.078317 -0.066088 -0.059329 -0.091609 -0.02606
676 -0.072902 -0.12953 -0.076778 -0.030095 -0.11011 -0.070658 -0.096175 -0.049764 -0.07171 -0.071473 -0.069065 -0.043712 -0.072363 -0.019681
677 -0.077549 -0.12845 -0.089185 -0.02871 -0.11843 -0.077463 -0.10229 -0.053161 -0.081991 -0.087529 -0.079242 -0.068065 -0.10156 -0.011363
678 -0.066176 -0.131 -0.095372 -0.032955 -0.10701 -0.070957 -0.10364 -0.065677 -0.088003 -0.093855 -0.056778 -0.051957 -0.094981 -0.042194
679 -0.065103 -0.13864 -0.07613 -0.025361 -0.097595 -0.064192 -0.0845 -0.044954 -0.070044 -0.078471 -0.053275 -0.0632 -0.054755 -0.0049758
680 -0.06765 -0.13913 -0.094837 -0.047066 -0.12084 -0.086806 -0.11047 -0.073901 -0.076036 -0.091377 -0.074532 -0.063512 -0.10751 -0.018297
681 -0.066097 -0.12387 -0.081245 -0.041311 -0.11497 -0.077581 -0.087766 -0.063248 -0.088567 -0.077364 -0.073998 -0.059385 -0.087823 0.011881
682 -0.081414 -0.1294 -0.10723 -0.038076 -0.11906 -0.075035 -0.10647 -0.057215 -0.086688 -0.07718 -0.072865 -0.063548 -0.10851 -0.02301
683 -0.06639 -0.11524 -0.08061 -0.018771 -0.10705 -0.05829 -0.071862 -0.040932 -0.06645 -0.067446 -0.058722 -0.04593 -0.10054 0.025088
684 -0.082347 -0.13698 -0.095937 -0.054697 -0.12372 -0.096834 -0.09902 -0.071779 -0.10568 -0.076982 -0.076028 -0.056683 -0.093095 -0.00020356
685 -0.073604 -0.12917 -0.073184 -0.033062 -0.10078 -0.063509 -0.087578 -0.051256 -0.073313 -0.084158 -0.073135 -0.067195 -0.067839 0.0057549
686 -0.070261 -0.14641 -0.097532 -0.033037 -0.11372 -0.072193 -0.097116 -0.058782 -0.085384 -0.079594 -0.057682 -0.064038 -0.081572 0.013983
687 -0.070438 -0.14203 -0.092899 -0.052972 -0.11649 -0.073388 -0.092474 -0.053659 -0.076016 -0.08399 -0.078908 -0.053181 -0.10786 0.011212
688 -0.064865 -0.12599 -0.074547 -0.023557 -0.10723 -0.051652 -0.084242 -0.034596 -0.053927 -0.072916 -0.073305 -0.057553 -0.08393 0.0087702
689 -0.078652 -0.15174 -0.10006 -0.056673 -0.11771 -0.092167 -0.10642 -0.077813 -0.087169 -0.089002 -0.089731 -0.082446 -0.11684 -0.024441
690 -0.070569 -0.14725 -0.10032 -0.054358 -0.10489 -0.071011 -0.10041 -0.05603 -0.08371 -0.090188 -0.082068 -0.063908 -0.092178 -0.014523
691 -0.077426 -0.15348 -0.10233 -0.052383 -0.12764 -0.10058 -0.11311 -0.087847 -0.091702 -0.089334 -0.091905 -0.064941 -0.11401 -0.022164
692 -0.088603 -0.13976 -0.095987 -0.042248 -0.11541 -0.09439 -0.10694 -0.073824 -0.10454 -0.08899 -0.089261 -0.061173 -0.10986 -0.020606
693 -0.07402 -0.12745 -0.079704 -0.031733 -0.10422 -0.068215 -0.080792 -0.041891 -0.067935 -0.083157 -0.067648 -0.050856 -0.08895 -0.00024761
694 -0.065986 -0.1368 -0.089671 -0.030758 -0.11461 -0.066899 -0.09609 -0.058707 -0.060006 -0.067003 -0.073115 -0.051259 -0.072104 -0.022869
695 -0.074273 -0.13815 -0.090429 -0.035724 -0.11412 -0.067944 -0.083508 -0.076214 -0.077828 -0.072519 -0.069731 -0.056601 -0.074068 -0.023761
696 -0.08365 -0.15897 -0.099476 -0.049009 -0.13837 -0.099049 -0.11395 -0.076831 -0.10192 -0.092195 -0.086858 -0.067574 -0.10632 -0.048252
697 -0.079747 -0.1684 -0.11714 -0.067684 -0.13358 -0.10429 -0.11247 -0.084298 -0.12002 -0.099591 -0.088595 -0.068376 -0.11706 -0.052224
698 -0.087904 -0.14172 -0.10882 -0.040849 -0.12035 -0.086218 -0.10277 -0.065095 -0.092242 -0.078817 -0.079511 -0.066049 -0.12263 -0.043325
699 -0.069811 -0.13319 -0.098599 -0.039504 -0.12157 -0.083182 -0.10364 -0.069612 -0.10568 -0.070813 -0.065378 -0.067992 -0.10511 -0.028897
700 -0.078088 -0.15975 -0.10564 -0.05192 -0.13437 -0.080077 -0.11361 -0.067359 -0.094895 -0.092499 -0.093745 -0.065214 -0.11938 -0.043799
701 -0.055635 -0.13066 -0.089104 -0.045575 -0.11801 -0.076601 -0.093816 -0.066686 -0.073147 -0.078615 -0.067611 -0.044107 -0.11379 -0.03928
702 -0.072402 -0.13788 -0.095051 -0.04547 -0.11268 -0.078256 -0.097035 -0.067032 -0.079368 -0.071901 -0.066878 -0.037419 -0.10765 -0.028762
703 -0.086219 -0.15328 -0.10949 -0.063005 -0.1326 -0.08836 -0.10995 -0.090809 -0.08245 -0.10075 -0.093584 -0.073892 -0.11674 -0.050143
704 -0.065166 -0.13617 -0.080356 -0.05006 -0.092875 -0.057425 -0.067871 -0.031726 -0.054271 -0.075383 -0.067921 -0.038485 -0.090803 -0.015335
705 -0.071233 -0.14031 -0.088943 -0.057766 -0.11209 -0.095319 -0.099889 -0.081833 -0.10083 -0.08543 -0.082328 -0.051517 -0.084657 -0.021716
706 -0.082489 -0.14821 -0.093041 -0.062721 -0.14386 -0.084434 -0.1218 -0.08391 -0.1112 -0.089096 -0.067054 -0.0575 -0.098821 -0.050818
707 -0.065076 -0.13144 -0.078258 -0.030036 -0.12145 -0.061008 -0.084645 -0.062017 -0.059316 -0.083392 -0.060371 -0.034642 -0.074475 -0.014649
708 -0.058463 -0.13185 -0.072496 -0.029491 -0.10188 -0.053403 -0.077573 -0.051044 -0.070547 -0.068838 -0.052468 -0.036235 -0.077949 -0.025651
709 -0.07078 -0.1313 -0.087873 -0.045186 -0.10333 -0.064267 -0.097301 -0.069891 -0.089779 -0.085814 -0.058104 -0.036278 -0.098423 -0.030673
710 -0.081427 -0.14035 -0.08766 -0.062491 -0.11445 -0.082642 -0.10258 -0.070067 -0.07434 -0.09016 -0.079791 -0.05804 -0.10166 -0.047014
711 -0.054944 -0.10691 -0.063138 -0.030527 -0.091058 -0.043616 -0.079727 -0.045024 -0.062282 -0.062926 -0.048328 -0.025793 -0.067191 -0.013106
712 -0.071271 -0.1304 -0.086785 -0.026212 -0.10947 -0.060331 -0.075595 -0.049981 -0.064453 -0.074902 -0.043484 -0.034195 -0.088024 0.0020827
713 -0.063248 -0.13162 -0.087163 -0.049707 -0.11916 -0.068265 -0.084543 -0.063678 -0.055545 -0.085108 -0.058961 -0.053398 -0.064628 -0.0091688
714 -0.088855 -0.1515 -0.12236 -0.068642 -0.12194 -0.07874 -0.10142 -0.078795 -0.084746 -0.10475 -0.083417 -0.067 -0.14005 -0.01521
715 -0.074572 -0.13621 -0.091078 -0.061887 -0.12884 -0.074054 -0.090479 -0.080722 -0.071908 -0.09074 -0.084684 -0.049403 -0.098386 -0.003692
716 -0.073619 -0.13201 -0.091935 -0.067703 -0.12187 -0.084079 -0.090587 -0.068319 -0.081379 -0.084066 -0.090081 -0.054936 -0.10546 -0.0042635
717 -0.077765 -0.14118 -0.1071 -0.072728 -0.13884 -0.091993 -0.10724 -0.087786 -0.090631 -0.095872 -0.077677 -0.063378 -0.1225 -0.010695
718 -0.088202 -0.14907 -0.10289 -0.065963 -0.13295 -0.096568 -0.10879 -0.092292 -0.10098 -0.1027 -0.077924 -0.069481 -0.11508 -0.028607
719 -0.059379 -0.13694 -0.086127 -0.059538 -0.10766 -0.071942 -0.089831 -0.066359 -0.078894 -0.078665 -0.048761 -0.042813 -0.082832 0.013152
720 -0.082766 -0.15646 -0.11386 -0.067763 -0.13804 -0.10079 -0.11605 -0.083586 -0.086695 -0.095331 -0.085007 -0.071566 -0.1116 -0.0033098
721 -0.074573 -0.1421 -0.10448 -0.070479 -0.12751 -0.092841 -0.11757 -0.085533 -0.094406 -0.082687 -0.065454 -0.052959 -0.1212 0.0064287
722 -0.08744 -0.16084 -0.10884 -0.075324 -0.1296 -0.096976 -0.11235 -0.09407 -0.086488 -0.10425 -0.097201 -0.064431 -0.11955 -0.0032929
723 -0.077927 -0.12522 -0.10363 -0.053929 -0.11886 -0.07844 -0.10448 -0.059527 -0.072629 -0.078539 -0.076767 -0.046144 -0.11719 0.0096955
724 -0.080844 -0.14796 -0.11596 -0.068174 -0.13489 -0.10641 -0.10676 -0.088734 -0.097311 -0.096765 -0.085334 -0.069706 -0.13927 0.00061398
725 -0.089031 -0.14005 -0.11436 -0.075479 -0.13348 -0.10314 -0.11599 -0.07057 -0.093192 -0.098421 -0.095621 -0.061309 -0.10043 0.0065524
726 -0.10022 -0.15395 -0.12777 -0.079155 -0.14416 -0.097094 -0.11338 -0.091227 -0.095864 -0.11176 -0.10432 -0.081652 -0.11336 -0.026429
727 -0.082495 -0.13161 -0.10763 -0.0503 -0.12177 -0.079309 -0.10489 -0.059804 -0.073635 -0.081073 -0.079694 -0.056354 -0.10018 0.031499
728 -0.088731 -0.13542 -0.10981 -0.068525 -0.15071 -0.099053 -0.10768 -0.099021 -0.089427 -0.10858 -0.09753 -0.072757 -0.14101 -0.0017023
729 -0.076688 -0.12351 -0.10824 -0.05889 -0.11931 -0.074848 -0.10232 -0.070698 -0.067228 -0.095575 -0.062397 -0.060339 -0.11605 0.018366
730 -0.10303 -0.17783 -0.14423 -0.10387 -0.164 -0.14089 -0.14381 -0.1349 -0.13015 -0.1284 -0.11097 -0.10529 -0.16533 -0.023835
731 -0.088952 -0.14495 -0.10957 -0.08208 -0.13398 -0.075537 -0.11458 -0.081642 -0.052751 -0.092678 -0.08862 -0.056874 -0.12543 -0.004567
732 -0.074389 -0.12433 -0.10117 -0.058456 -0.11718 -0.088551 -0.10067 -0.075529 -0.075953 -0.084854 -0.071727 -0.048087 -0.10855 0.0049415
733 -0.080066 -0.13424 -0.10373 -0.067811 -0.11786 -0.093146 -0.10402 -0.078545 -0.071424 -0.08873 -0.085274 -0.07989 -0.098167 -0.0075101
734 -0.088043 -0.1373 -0.11378 -0.081756 -0.12327 -0.08041 -0.11192 -0.078672 -0.064766 -0.092596 -0.07711 -0.071092 -0.11345 -0.0083316
735 -0.07022 -0.13055 -0.10283 -0.059771 -0.10086 -0.063705 -0.09591 -0.059699 -0.053697 -0.080572 -0.077027 -0.066695 -0.076365 0.014387
736 -0.077997 -0.1508 -0.11286 -0.075686 -0.091738 -0.075959 -0.11181 -0.061696 -0.068459 -0.096098 -0.075004 -0.072007 -0.10165 -0.023505
737 -0.10114 -0.14849 -0.11963 -0.090592 -0.0067785 -0.079404 -0.11438 -0.077263 -0.05943 -0.097884 -0.09081 -0.09681 -0.11437 -0.013376
738 -0.074191 -0.13215 -0.095579 -0.056797 0.097621 -0.057258 -0.093074 -0.05324 -0.044502 -0.09297 -0.088037 -0.068843 -0.089576 -0.0019979
739 -0.087868 -0.14515 -0.11365 -0.081062 -0.010449 -0.076433 -0.11748 -0.061247 -0.078383 -0.099276 -0.099683 -0.091015 -0.09404 -0.018719
740 -0.086994 -0.14358 -0.11531 -0.064527 -0.0402 -0.077677 -0.10652 -0.048684 -0.075215 -0.097522 -0.07913 -0.084818 -0.12171 -0.015681
741 -0.086631 -0.13282 -0.10421 -0.068712 -0.05956 -0.080272 -0.11742 -0.03257 -0.071456 -0.10607 -0.10047 -0.09264 -0.11078 -0.012363
742 -0.080168 -0.15796 -0.11349 -0.075038 -0.09974 -0.076546 -0.1223 0.030603 -0.046458 -0.097615 -0.10529 -0.090023 -0.097772 -0.033914
743 -0.088955 -0.12742 -0.12135 -0.068973 -0.083111 -0.063081 -0.095494 0.089026 -0.041639 -0.099181 -0.0962 -0.094466 -0.089896 -0.015356
744 -0.089792 -0.1437 -0.12379 -0.078838 -0.092801 -0.083645 -0.10054 0.080669 -0.069261 -0.097757 -0.1121 -0.096128 -0.11439 -0.026457
745 -0.070889 -0.12074 -0.090051 -0.082263 -0.078152 -0.07479 -0.10271 0.055972 -0.061402 -0.087973 -0.087323 -0.060861 -0.082354 -0.026299
746 -0.076676 -0.1418 -0.11416 -0.054758 -0.090302 -0.060384 -0.10532 0.040805 -0.050024 -0.088129 -0.08679 -0.073993 -0.12279 -0.03331
747 -0.10796 -0.14518 -0.128 -0.094654 -0.098243 -0.070929 -0.12514 0.00051829 -0.058855 -0.11046 -0.10235 -0.10745 -0.10401 -0.039832
748 -0.08542 -0.14016 -0.10691 -0.077359 -0.088023 -0.060133 -0.10815 0.0019314 -0.055797 -0.094761 -0.081573 -0.070129 -0.12249 -0.032093
749 -0.083577 -0.14326 -0.1114 -0.073404 -0.083363 -0.044568 -0.099122 0.0077545 -0.045798 -0.091957 -0.0838 -0.077881 -0.07919 -0.027005
750 -0.093034 -0.15559 -0.12141 -0.089449 -0.11635 -0.066062 -0.11304 -0.0066123 -0.07902 -0.11399 -0.1077 -0.1091 -0.13617 -0.048977
751 -0.1093 -0.15516 -0.12562 -0.089714 -0.10223 -0.077127 -0.12266 -0.011819 -0.069391 -0.11704 -0.10208 -0.10226 -0.095987 -0.055418
752 -0.098137 -0.15374 -0.12869 -0.10129 -0.12452 -0.084541 -0.12636 -0.016666 -0.070533 -0.13197 -0.11146 -0.10061 -0.10226 -0.03906
753 -0.074314 -0.15283 -0.09601 -0.086065 -0.11727 -0.070546 -0.10923 0.034717 -0.078184 -0.067101 -0.077336 -0.069061 -0.083865 -0.039401
754 -0.078491 -0.14283 -0.098408 -0.08015 -0.10457 -0.05197 -0.10458 0.05069 -0.063716 -0.093368 -0.076203 -0.081704 -0.10347 -0.029113
755 -0.090788 -0.12906 -0.092205 -0.078205 -0.11081 -0.068085 -0.10668 0.047813 -0.070247 -0.10327 -0.09661 -0.093007 -0.12314 -0.033074
756 -0.085965 -0.13349 -0.095243 -0.07545 -0.1153 -0.062689 -0.094079 0.062296 -0.053519 -0.09639 -0.075086 -0.080369 -0.11084 -0.032186
757 -0.086732 -0.15054 -0.11014 -0.087955 -0.12349 -0.061384 -0.10576 0.0487 -0.06427 -0.084846 -0.078403 -0.070432 -0.10289 -0.052468
758 -0.074129 -0.13885 -0.10665 -0.079161 -0.095377 -0.050049 -0.10526 0.044173 -0.030912 -0.050252 -0.07199 -0.076484 -0.1011 -0.037629
759 -0.090786 -0.15401 -0.096085 -0.11459 -0.10988 -0.070963 -0.11405 0.042086 -0.071543 -0.052988 -0.11187 -0.10426 -0.12003 -0.068681
760 -0.077183 -0.15301 -0.10871 -0.11255 -0.11646 -0.068188 -0.11792 0.084719 -0.062805 -0.031604 -0.077303 -0.07345 -0.090533 -0.040262
761 -0.08742 -0.15838 -0.10987 -0.091676 -0.11731 -0.057702 -0.10904 0.057242 -0.059416 -0.04101 -0.08969 -0.079982 -0.13116 -0.063534
762 -0.082486 -0.14242 -0.10047 -0.078291 -0.12031 -0.057947 -0.10112 0.070485 -0.057847 -0.055586 -0.062716 -0.061935 -0.10815 -0.056405
763 -0.091033 -0.14428 -0.10993 -0.094167 -0.13825 -0.076421 -0.11809 0.053428 -0.073499 -0.077362 -0.10002 -0.086597 -0.12718 -0.068317
764 -0.10685 -0.15813 -0.096162 -0.10341 -0.11764 -0.064066 -0.11586 0.060031 -0.0674 -0.092358 -0.083889 -0.08556 -0.1153 -0.078338
765 -0.093157 -0.14974 -0.10755 -0.091557 -0.11876 -0.0736 -0.10488 0.060475 -0.051092 -0.086384 -0.087146 -0.075533 -0.11516 -0.05289
766 -0.088024 -0.15976 -0.10597 -0.072792 -0.12521 -0.058275 -0.1044 0.051418 -0.059003 -0.0994 -0.11283 -0.092535 -0.10839 -0.069442
767 -0.089591 -0.15992 -0.10545 -0.092477 -0.11588 -0.052069 -0.10065 0.056601 -0.036425 -0.083037 -0.094869 -0.080778 -0.06207 -0.039293
768 -0.092908 -0.16487 -0.11579 -0.11925 -0.13754 -0.062774 -0.10425 0.048574 -0.052976 -0.087273 -0.091076 -0.09705 -0.1398 -0.067935
769 -0.094385 -0.16201 -0.12394 -0.10116 -0.12373 -0.064338 -0.10573 0.052827 -0.058068 -0.094459 -0.084103 -0.089113 -0.11599 -0.081906
770 -0.087952 -0.15168 -0.11687 -0.084273 -0.11261 -0.066533 -0.098981 0.05859 -0.054159 -0.093635 -0.096419 -0.094326 -0.080032 -0.061078
771 -0.1004 -0.16485 -0.1339 -0.11198 -0.13062 -0.056417 -0.11569 0.065623 -0.052341 -0.093761 -0.10901 -0.095978 -0.13313 -0.081369
772 -0.091546 -0.16583 -0.12538 -0.10529 -0.13314 -0.073132 -0.11699 0.080466 -0.064892 -0.098067 -0.10024 -0.1088 -0.11524 -0.078921
773 -0.094863 -0.17239 -0.12806 -0.10539 -0.14054 -0.080596 -0.12136 0.05688 -0.064604 -0.089733 -0.10535 -0.096503 -0.13788 -0.072643
774 -0.090609 -0.16661 -0.13099 -0.10543 -0.12298 -0.053591 -0.10158 0.072953 -0.047515 -0.078279 -0.091626 -0.099136 -0.10374 -0.063894
775 -0.092656 -0.16768 -0.11949 -0.099209 -0.11988 -0.047915 -0.10061 0.12184 -0.039097 -0.089225 -0.10319 -0.091908 -0.10424 -0.057476
776 -0.094483 -0.16762 -0.12124 -0.12327 -0.12276 -0.07265 -0.10672 0.10984 0.10741 -0.097641 -0.10814 -0.10859 -0.10846 -0.075037
777 -0.07426 -0.13495 -0.10259 -0.090329 -0.10783 -0.036044 -0.10562 0.12811 0.16372 -0.073207 -0.087486 -0.078384 -0.089439 -0.028519
778 -0.078957 -0.14724 -0.11521 -0.079154 -0.10987 -0.047239 -0.098266 0.13867 0.072019 -0.089683 -0.097272 -0.10417 -0.086673 -0.0527
779 -0.10472 -0.18697 -0.13143 -0.11247 -0.13076 -0.070313 -0.1322 0.079088 -0.026463 -0.10597 -0.12308 -0.11621 -0.12127 -0.056582
780 -0.094391 -0.17387 -0.12807 -0.11338 -0.12148 -0.062108 -0.10916 0.065661 -0.023534 -0.093456 -0.099036 -0.11515 -0.11868 -0.084953
781 -0.063248 -0.13699 -0.092959 -0.06812 -0.088996 -0.026612 -0.07701 0.095905 0.014354 -0.064272 -0.071872 -0.080994 -0.096435 -0.054285
782 -0.094975 -0.1739 -0.12518 -0.11532 -0.1146 -0.055587 -0.12187 0.058198 -0.029567 -0.10291 -0.10541 -0.095187 -0.11668 -0.098327
783 -0.080442 -0.14459 -0.10924 -0.09048 -0.10213 -0.064561 -0.094316 0.054911 0.0013913 -0.081374 -0.093126 -0.082919 -0.11778 -0.051068
784 -0.078049 -0.16626 -0.12976 -0.098306 -0.10407 -0.047756 -0.10134 0.043644 -0.01771 -0.08162 -0.085712 -0.081902 -0.1005 -0.06462
785 -0.097275 -0.16158 -0.12799 -0.11186 -0.12671 -0.04972 -0.10784 0.028187 -0.017372 -0.080766 -0.098479 -0.10575 -0.11595 -0.093541
786 -0.087752 -0.16259 -0.12544 -0.11475 -0.11826 -0.075775 -0.11283 0.01039 -0.046143 -0.088962 -0.10579 -0.11053 -0.096215 -0.068343
787 -0.095469 -0.16023 -0.13029 -0.1154 -0.13865 -0.081529 -0.10865 0.012403 -0.058025 -0.089608 -0.092012 -0.10056 -0.13733 -0.090274
788 -0.095096 -0.15823 -0.12127 -0.12242 -0.11252 -0.035254 -0.10319 0.027036 -0.027736 -0.085814 -0.095719 -0.088322 -0.12698 -0.086856
789 -0.097573 -0.1682 -0.11831 -0.11262 -0.11701 0.010212 -0.086724 0.03782 -0.032478 -0.08327 -0.10373 -0.095965 -0.11579 -0.083888
790 -0.08354 -0.16241 -0.13159 -0.11112 -0.11404 0.003347 -0.095352 0.013723 -0.045519 -0.099996 -0.11605 -0.1193 -0.12995 -0.096299
791 -0.092157 -0.16526 -0.13413 -0.12116 -0.1251 0.038942 -0.09243 0.028506 -0.037731 -0.093053 -0.099359 -0.10725 -0.13435 -0.10181
792 -0.087424 -0.16218 -0.12782 -0.1207 -0.12875 0.041468 -0.076248 0.034859 -0.017422 -0.085009 -0.091145 -0.084422 -0.11697 -0.053212
793 -0.10697 -0.17118 -0.13438 -0.10638 -0.10575 0.010203 -0.083056 0.022552 -0.049834 -0.094925 -0.10953 -0.099925 -0.099202 -0.067894
794 -0.094108 -0.18371 -0.14171 -0.12727 -0.12845 -0.024161 -0.078114 -0.012275 -0.044095 -0.11702 -0.12839 -0.11132 -0.1342 -0.10633
795 -0.10006 -0.1552 -0.13563 -0.12343 0.067838 -0.024436 -0.080062 0.021588 -0.025467 -0.092307 -0.10389 -0.10452 -0.12812 -0.082207
796 -0.10263 -0.15931 -0.1305 -0.11453 0.11475 -0.02204 -0.10392 0.015291 -0.045538 -0.098783 -0.10574 -0.11006 -0.095034 -0.098988
797 -0.089758 -0.15462 -0.12973 -0.11876 0.15574 -0.0013146 -0.090698 0.051705 -0.02924 -0.077029 -0.11751 -0.084555 -0.098788 -0.084
798 -0.075925 -0.14128 -0.10915 -0.099948 0.053197 -0.0074991 -0.073436 0.094348 -0.019491 -0.044725 -0.083985 -0.086278 -0.061612 -0.059212
799 -0.096842 -0.16858 -0.13987 -0.12141 -0.022483 -0.016514 -0.10202 0.17513 -0.056603 -0.062111 -0.10184 -0.084571 -0.11023 -0.10098
800 -0.085599 -0.15239 -0.12537 -0.094509 -0.023124 0.011522 -0.089652 0.2278 -0.018144 -0.059847 -0.10057 -0.056243 -0.09399 -0.060335
801 -0.087546 -0.1683 -0.14289 -0.13089 -0.063394 0.010697 -0.10278 0.18969 -0.056075 -0.080313 -0.12437 -0.084296 -0.13215 -0.099846
802 -0.084963 -0.14491 -0.12523 -0.10223 -0.035695 0.063823 -0.078738 0.21512 -0.033247 -0.078029 -0.091632 -0.069778 -0.095827 -0.069868
803 -0.09316 -0.15781 -0.1253 -0.098214 -0.053005 0.10248 -0.082567 0.17718 -0.016368 -0.078265 -0.11056 -0.071911 -0.076261 -0.088039
804 -0.098437 -0.15886 -0.14755 -0.11732 -0.051875 0.10203 -0.091685 0.13373 -0.03487 -0.093572 -0.10669 -0.094394 -0.077375 -0.098341
805 -0.089334 -0.16705 -0.13614 -0.10906 -0.073516 0.061009 -0.099373 0.0813 -0.056511 -0.085218 -0.093572 -0.098686 -0.14234 -0.082773
806 -0.098051 -0.16294 -0.13059 -0.13794 -0.069216 0.033965 -0.10452 0.066753 -0.051223 -0.089974 -0.10293 -0.075719 -0.12965 -0.084824
807 -0.086178 -0.16489 -0.13196 -0.1109 -0.056477 0.02165 -0.088249 0.059616 -0.042984 -0.09036 -0.10398 -0.075101 -0.12729 -0.084716
808 -0.057634 -0.15804 -0.1228 -0.09406 -0.048967 0.055176 -0.069707 0.091119 -0.020066 -0.059976 -0.072432 -0.083814 -0.079511 -0.065047
809 -0.050451 -0.15906 -0.12823 -0.12421 -0.064677 0.010051 -0.075065 0.049932 -0.054387 -0.060552 -0.10291 -0.095987 -0.098795 -0.061219
810 -0.016168 -0.17431 -0.14156 -0.12655 -0.088268 0.010137 -0.095823 0.048325 -0.050639 -0.061748 -0.10603 -0.11758 -0.13627 -0.0876
811 -0.015275 -0.14909 -0.12512 -0.10744 -0.057598 0.043692 -0.070061 0.058798 -0.05993 -0.038204 -0.099402 -0.088832 -0.10983 -0.068152
812 -0.020592 -0.17734 -0.11201 -0.133 -0.080779 0.054448 -0.089769 0.046092 -0.068692 -0.03052 -0.10141 -0.091074 -0.13147 -0.10156
813 -0.045149 -0.15494 -0.064647 -0.11332 -0.066949 0.12249 -0.085657 0.067335 -0.046873 -0.0064163 -0.082085 -0.099827 -0.10468 -0.091025
814 -0.062086 -0.16083 0.082296 -0.10649 -0.073059 0.14499 -0.085225 0.077648 -0.028895 -0.014112 -0.095332 -0.082529 -0.076315 -0.080977
815 -0.063073 -0.1553 0.10049 -0.11777 -0.08218 0.14405 -0.093133 0.062001 -0.051276 -0.024918 -0.092078 -0.094852 -0.082248 -0.080598
816 -0.07209 -0.15929 0.066861 -0.11241 -0.06624 0.14165 -0.099681 0.048724 -0.067698 -0.052835 -0.10717 -0.096115 -0.1076 -0.08629
817 -0.057527 -0.15453 0.057273 -0.10659 -0.052531 0.14198 -0.083999 0.064417 -0.038339 -0.048131 -0.084311 -0.080547 -0.098556 -0.086011
818 -0.063624 -0.16692 -0.00037397 -0.11533 -0.086691 0.10294 -0.10224 0.05546 -0.055191 -0.066327 -0.098898 -0.08532 -0.10282 -0.090223
819 -0.05431 -0.1463 -0.027731 -0.12228 -0.057741 0.10101 -0.079075 0.053713 -0.023602 -0.056953 -0.10374 -0.085132 -0.10118 -0.071144
820 -0.075377 -0.17735 -0.056769 -0.13351 -0.090592 0.095392 -0.10315 0.037027 -0.044904 -0.070529 -0.10893 -0.088685 -0.11104 -0.085376
821 -0.087174 -0.16609 -0.064496 -0.11729 -0.082602 0.078117 -0.098891 0.03424 -0.056025 -0.066255 -0.11242 -0.088378 -0.14043 -0.11026
822 -0.078721 -0.16208 -0.052144 -0.11377 -0.090793 0.092872 -0.10289 0.048903 -0.066907 -0.049241 -0.090135 -0.08046 -0.1053 -0.086019
823 -0.079498 -0.16572 -0.058151 -0.12848 -0.094433 0.10064 -0.088667 0.16212 -0.037838 -0.013857 -0.077571 -0.092343 -0.08444 -0.095291
824 -0.071555 -0.14211 -0.057679 -0.11163 -0.077533 0.15309 -0.077585 0.26244 -0.01567 0.0060568 -0.085418 -0.078445 -0.10599 -0.089962
825 -0.085402 -0.17337 -0.081456 -0.14333 -0.10188 0.17216 -0.10506 0.27454 -0.069221 0.033481 -0.10833 -0.093138 -0.13098 -0.10591
826 -0.068859 -0.17083 -0.070393 -0.12483 -0.082524 0.20951 -0.072731 0.25047 -0.038253 0.052025 -0.094321 -0.087361 -0.1085 -0.10823
827 -0.085696 -0.16998 -0.080281 -0.11849 -0.10235 0.20022 -0.048819 0.23306 0.15944 0.040989 -0.091178 -0.10427 -0.11909 -0.098727
828 -0.076613 -0.17053 -0.069798 -0.10644 -0.10369 0.23313 0.075772 0.24086 0.23506 0.033342 -0.080514 -0.084956 -0.11261 -0.087408
829 -0.07651 -0.1518 -0.075816 -0.11439 -0.093055 0.20665 0.044174 0.18787 0.16709 0.011476 -0.080981 -0.073728 -0.12822 -0.08899
830 -0.093606 -0.17035 -0.079513 -0.15483 -0.1102 0.17401 0.016586 0.15657 0.091401 -0.01547 -0.10269 -0.11791 -0.11201 -0.093062
831 -0.078293 -0.1682 -0.079051 -0.11409 -0.10267 0.1583 -0.019852 0.14838 0.03211 -0.031406 -0.10034 -0.11169 -0.11882 -0.082523
832 -0.07787 -0.15423 -0.061418 -0.10487 -0.097247 0.13421 -0.03331 0.13327 0.025618 -0.041062 -0.10606 -0.10788 -0.12294 -0.038415
833 -0.073547 -0.15043 -0.064636 -0.12695 -0.094407 0.11438 -0.033448 0.099177 0.014847 -0.015548 -0.094128 -0.085589 -0.11066 -0.075356
834 -0.088834 -0.16747 -0.083133 -0.10825 -0.10314 0.097368 -0.037856 0.07718 0.012325 -0.027804 -0.077524 -0.082901 -0.13164 -0.068878
835 -0.083431 -0.13588 -0.06528 -0.1191 -0.10261 0.093734 -0.037764 0.072433 0.013764 -0.02767 -0.052851 -0.090304 -0.11369 -0.045889
836 -0.083398 -0.15797 -0.089968 -0.12228 -0.10613 0.1079 -0.032252 0.079057 0.0073824 -0.027496 -0.044548 -0.081536 -0.14004 -0.067001
837 -0.081375 -0.1645 -0.093575 -0.13403 -0.1016 0.11337 -0.03034 0.08454 0.025291 -0.023212 -0.049924 -0.087189 -0.092915 -0.068972
838 -0.085922 -0.15627 -0.090003 -0.11792 -0.090899 0.12058 -0.036518 0.091623 0.0011595 0.022032 -0.036801 -0.081332 -0.10929 -0.040074
839 -0.070729 -0.1586 -0.09656 -0.14636 -0.11744 0.11175 -0.044046 0.054786 -0.011162 0.065816 -0.031628 -0.086884 -0.14546 -0.064216
840 -0.061546 -0.13963 -0.085628 -0.12692 -0.08976 0.19048 -0.010234 0.080399 0.017756 0.093259 -0.038484 -0.074657 -0.070797 -0.045647
841 -0.074813 -0.15057 -0.097925 -0.12481 -0.1014 0.22713 -0.014672 0.072752 0.007855 0.085463 -0.059581 -0.079069 -0.11329 -0.042109
842 -0.078399 -0.14681 -0.084413 -0.11965 -0.088171 0.24394 -0.02759 0.066245 0.0086635 0.073627 -0.064677 -0.077682 -0.11077 -0.04502
843 -0.073586 -0.14617 -0.0939 -0.12349 -0.11147 0.26722 -0.032568 0.060188 -0.001488 0.058491 -0.057004 -0.089045 -0.13106 -0.071982
844 -0.073573 -0.13359 -0.102 -0.10988 -0.091901 0.25562 -0.033866 0.077562 -0.0011095 0.050715 -0.082591 -0.095247 -0.097272 -0.035403
845 -0.05789 -0.13584 -0.090655 -0.11009 -0.088122 0.24313 -0.029824 0.097075 0.0095491 0.070129 -0.044667 -0.07163 -0.10999 -0.028855
846 0.0038929 -0.14793 -0.092652 -0.11343 -0.099052 0.22334 -0.040382 0.073768 -0.0070824 0.047493 -0.047994 -0.074822 -0.07636 -0.052617
847 0.070866 -0.14345 -0.09534 -0.14072 -0.10755 0.16863 -0.05933 0.051841 -0.0061539 0.024997 -0.070401 -0.091685 -0.086014 -0.077428
848 0.067279 -0.14306 -0.096357 -0.13959 -0.11443 0.11823 -0.049478 0.038114 -0.021055 0.015151 -0.047887 -0.10681 -0.042508 -0.05881
849 0.084342 -0.14564 -0.093595 -0.13045 -0.10277 0.13898 -0.024286 0.054137 -0.0079569 0.026935 -0.033034 -0.09648 0.0045181 -0.048521
850 0.043425 -0.15428 -0.10405 -0.13055 -0.097694 0.12622 -0.020634 0.02981 -0.010428 0.030559 -0.035751 -0.095893 -0.076006 -0.080313
851 0.011868 -0.14617 -0.092929 -0.14512 -0.119 0.088262 0.019528 0.0053935 -0.04395 0.11037 -0.029177 -0.10436 -0.12338 -0.070304
852 0.019221 -0.14206 -0.092357 -0.11356 -0.091645 0.11395 0.11319 0.045857 -0.013901 0.15269 -0.0044338 -0.075828 -0.093694 -0.037606
853 -0.0075855 -0.14537 -0.086914 -0.14183 -0.097555 0.13156 0.10287 0.04886 -0.017883 0.13311 -0.01119 -0.08952 -0.087298 -0.051947
854 -0.030582 -0.15837 -0.10318 -0.14812 -0.11819 0.10799 0.057613 0.035833 -0.023904 0.11917 -0.023867 -0.090063 -0.084511 -0.065729
855 -0.017959 -0.16134 -0.094489 -0.15007 -0.10193 0.1137 -0.0037846 0.022896 -0.038446 0.10609 -0.037204 -0.090036 -0.12388 -0.069851
856 -0.017056 -0.13688 -0.083247 -0.14336 -0.10195 0.16219 0.0015374 0.026669 -0.015747 0.11861 -0.03407 -0.081698 -0.096119 -0.051732
857 -0.023073 -0.14295 -0.062414 -0.11373 -0.093337 0.19229 -0.019121 0.026382 -0.025089 0.12767 -0.046357 -0.081871 -0.094113 -0.067144
858 -0.01175 -0.1362 0.063298 -0.10923 0.088053 0.24351 -0.015759 0.048715 -0.0062103 0.16113 -0.026684 -0.083623 -0.074737 -0.063215
859 -0.034797 -0.15434 0.054191 -0.12355 0.20459 0.21963 -0.030607 -0.011132 -0.055682 0.17034 -0.05341 -0.090196 -0.098401 -0.074867
860 -0.038804 -0.14961 0.0015036 -0.12502 0.19943 0.25446 -0.011545 0.036182 -0.033363 0.15763 -0.033447 -0.10096 -0.086085 -0.059158
861 -0.035201 -0.14018 -0.054134 -0.13428 0.1286 0.25413 -0.029613 0.015005 -0.037885 0.13874 -0.028474 -0.092241 -0.096289 -0.0862
862 -0.039348 -0.16087 -0.072651 -0.13403 0.025361 0.18667 -0.042161 -0.00046215 -0.053436 0.13454 -0.02384 -0.093944 -0.088913 -0.071162
863 -0.033215 -0.14179 -0.064319 -0.12253 0.022791 0.18067 -0.026329 0.008821 -0.023468 0.14672 0.026413 -0.063816 -0.081007 -0.066283
864 -0.014531 -0.13763 -0.047666 -0.11505 0.024621 0.20563 -0.001767 0.064114 -0.0017492 0.15704 0.058896 -0.062469 0.0093793 -0.055155
865 -0.037368 -0.1635 -0.079964 -0.13088 -0.02926 0.14378 -0.030855 0.028747 0.14088 0.13517 -0.0078902 -0.080642 0.011605 -0.080816
866 -0.034495 -0.1674 -0.067521 -0.12145 -0.02249 0.15393 -0.035073 0.03762 0.22746 0.14325 -0.010477 -0.085464 0.0010214 -0.075998
867 -0.0022622 -0.1369 -0.076329 -0.12165 -0.039931 0.15722 -0.035491 0.14945 0.22522 0.17063 -0.014013 -0.084277 -0.035142 -0.086319
868 0.10367 -0.1344 -0.079086 -0.13167 -0.030731 0.15928 -0.019949 0.25425 0.18728 0.22796 -0.02313 -0.092309 -0.051966 -0.087061
869 0.13499 -0.13657 -0.070703 -0.14646 -0.043731 0.16538 -0.028997 0.29892 0.085393 0.21749 -0.027587 -0.091362 -0.06822 -0.085402
870 0.14794 -0.082449 -0.081971 -0.1377 -0.034182 0.16256 -0.037855 0.2884 0.049572 0.17867 -0.023513 -0.093075 -0.055174 -0.079154
871 0.13104 -0.090947 -0.065998 -0.12342 -0.042262 0.17852 -0.029853 0.29549 0.057 0.15806 -0.00712 -0.081437 -0.038378 -0.067546
872 0.10203 -0.10286 -0.080586 -0.12629 -0.028453 0.18634 -0.030951 0.28503 0.053699 0.13996 -0.013667 -0.08618 -0.072782 -0.078867
873 0.062566 -0.1186 -0.089683 -0.12633 -0.050443 0.18494 -0.039389 0.26127 0.049047 0.10148 -0.027843 -0.092032 -0.030386 -0.087369
874 0.040879 -0.11976 -0.084361 -0.11412 -0.031633 0.21823 -0.018407 0.26303 0.051226 0.10446 -0.02692 -0.085135 -0.0191 -0.07749
875 0.031512 -0.14506 -0.10433 -0.13516 -0.050064 0.15601 -0.0083154 0.22702 0.032844 0.099097 0.0011934 -0.081747 0.0011761 -0.089592
876 0.027076 -0.15403 -0.1003 -0.12162 -0.052394 0.17172 0.014217 0.19277 0.034783 0.10721 0.0081568 -0.08702 0.037862 -0.080653
877 0.030319 -0.15064 -0.10888 -0.13365 -0.040415 0.15096 0.055309 0.16708 0.052481 0.1039 0.0058402 -0.069823 0.042108 -0.067725
878 0.029032 -0.15179 -0.10037 -0.12408 -0.053295 0.14977 0.03223 0.13055 0.04958 0.1018 0.043984 0.017045 0.033574 -0.085706
879 0.022855 -0.14187 -0.10656 -0.13759 -0.058655 0.10501 -0.0068376 0.10629 0.023898 0.10717 0.021377 0.052292 -0.02446 -0.068518
880 0.014218 -0.1437 -0.097835 -0.13626 -0.047446 0.13903 -0.018306 0.13694 0.046857 0.089326 -0.0052398 -0.0042704 -0.014133 -0.07764
881 0.025471 -0.12467 -0.093173 -0.10393 -0.039156 0.14265 -0.014544 0.12264 0.027946 0.08847 -0.0028664 -0.034233 -0.018767 -0.074111
882 -0.00031589 -0.14964 -0.11512 -0.13636 -0.051557 0.12464 -0.016842 0.1016 0.025834 0.076804 -0.027473 -0.049736 -0.032831 -0.093983
883 0.011187 -0.13237 -0.10312 -0.10878 -0.043097 0.13194 -0.02525 0.12175 0.026873 0.084968 -0.01609 -0.039538 -0.031615 -0.052444
884 0.0030703 -0.16084 -0.11794 -0.12923 -0.069287 0.11699 -0.030208 0.10817 0.026481 0.065022 -0.037246 -0.057791 -0.035719 -0.098816
885 0.062593 -0.13209 -0.098002 -0.13073 -0.056538 0.10607 -0.031556 0.11105 0.03624 0.070326 -0.012353 -0.043173 0.014787 -0.088107
886 0.1078 -0.14607 -0.11047 -0.12916 -0.069238 0.091113 -0.039724 0.093443 0.011698 0.06167 -0.04141 -0.073196 0.012633 -0.11284
887 0.15279 -0.14914 -0.10646 -0.147 -0.076459 0.080999 -0.013032 0.067976 0.015697 0.048604 -0.037546 -0.056029 0.057319 -0.093281
888 0.15813 -0.1259 -0.090565 -0.14448 -0.058609 0.099824 0.01293 0.082199 0.021065 0.069088 -0.024923 -0.044131 0.091995 -0.086562
889 0.14187 -0.13333 -0.10405 -0.13398 -0.091619 0.08841 0.058322 0.10465 0.031334 0.043802 -0.03332 -0.062614 0.026571 -0.093314
890 0.13393 -0.12942 0.06625 -0.10551 -0.06789 0.11141 0.095984 0.097145 0.038912 0.055555 -0.012896 -0.042626 0.022797 -0.092915
891 0.086782 -0.13892 0.064573 -0.13432 -0.07354 0.10335 0.15591 0.092929 0.023981 0.037069 -0.057123 -0.053479 0.028013 -0.084077
892 0.050695 -0.1689 0.035865 -0.13579 -0.11024 0.059646 0.18301 0.069582 -0.010121 0.013523 -0.051439 -0.067322 0.0091794 -0.1039
893 0.059648 -0.14584 -0.025372 -0.13073 -0.061941 0.095452 0.20708 0.090925 0.026208 0.023807 -0.035686 -0.048734 -0.0087945 -0.07678
894 0.035051 -0.16545 -0.071829 -0.13842 -0.083182 0.078387 0.12487 0.065358 0.0018962 0.026081 -0.021413 -0.052537 -0.011328 -0.10688
895 0.026724 -0.15874 -0.078337 -0.13509 -0.066772 0.081973 0.064214 0.055921 0.0030847 0.00094501 -0.065799 -0.076449 -0.012412 -0.091413
896 0.043417 -0.15053 -0.062794 -0.11878 0.26598 0.068478 0.036756 0.062124 -0.00048681 0.0098889 -0.043366 -0.068932 0.023904 -0.087535
897 0.03194 -0.15151 -0.077112 -0.14173 0.20858 0.068064 0.031728 0.048817 0.0032517 0.011813 -0.050253 -0.067304 0.04861 -0.11382
898 0.033234 -0.15595 -0.080339 -0.12827 0.24488 0.072279 0.0115 0.05859 -0.01776 -0.0034632 -0.056869 -0.071097 0.11437 -0.10005
899 0.046217 -0.14927 -0.076477 -0.12474 0.17615 0.084565 0.026202 0.059654 0.021819 0.0022807 -0.043646 -0.05118 0.12365 -0.10531
900 0.04379 -0.14633 -0.071624 -0.11993 0.080286 0.0917 0.035474 0.050787 0.020137 0.021095 -0.047223 -0.020322 0.11286 -0.075541
901 0.018043 -0.1622 -0.074551 -0.1242 0.035816 0.081606 0.023426 0.06806 0.023936 -0.020541 -0.055449 0.042455 0.075144 -0.10774
902 0.0078659 -0.16629 -0.10025 -0.1421 0.018045 0.038281 0.0096975 0.046893 0.26252 -0.020968 -0.052546 0.036623 0.0161 -0.11765
903 0.015569 -0.15527 -0.085376 -0.14549 0.0099449 0.060347 0.034819 0.048226 0.31494 -0.0024436 -0.056972 0.02306 0.044826 -0.098336
904 0.001552 -0.16672 -0.10009 -0.13698 0.0061445 0.024112 0.049521 0.021639 0.28392 -0.0266 -0.058649 -0.011263 0.021332 -0.10979
905 0.010165 -0.158 -0.098721 -0.13226 0.0027941 0.044648 0.048813 0.039902 0.12236 -0.030776 -0.060956 -0.058515 -0.0066016 -0.093889
906 0.013788 -0.15546 -0.093489 -0.12785 -0.0056463 0.052503 0.059175 0.026765 0.083358 -0.022592 -0.047932 -0.039118 0.026905 -0.07756
907 -0.0067587 -0.16352 -0.12099 -0.15359 -0.026587 0.038559 0.024817 0.014349 0.043897 -0.031098 -0.062939 -0.06796 -0.024529 -0.088182
908 0.018384 -0.15309 -0.10962 -0.14837 -0.023437 0.064674 0.030269 0.042222 0.063425 -0.023924 -0.051426 -0.042013 0.093787 -0.059473
909 -0.0099925 -0.15692 -0.10165 -0.13101 -0.013018 0.05244 0.029831 0.047945 0.052164 -0.02134 -0.066162 -0.052466 0.10443 -0.039335
910 0.0023006 -0.15794 -0.10718 -0.14146 -0.037778 0.062585 0.015483 0.040788 0.049622 -0.016646 -0.053839 -0.046468 0.13519 -0.072086
911 -0.020956 -0.12939 -0.10084 -0.13511 0.0043617 0.039761 0.0069952 0.018951 0.048051 -0.028032 -0.071376 -0.064881 0.087745 -0.061748
912 -0.0095132 0.09357 -0.12854 -0.15266 -0.020599 0.026456 -0.00088287 -0.0021558 0.029059 -0.031858 -0.065862 -0.067673 0.079261 -0.06264
913 0.01618 0.18311 -0.10069 -0.13784 -0.0038391 0.069752 0.011139 0.047087 0.065218 -0.014824 -0.049989 -0.037536 0.072807 -0.037451
914 0.020213 0.27807 -0.10394 -0.13534 -0.01592 0.084437 0.015871 0.02494 0.047696 -0.0033905 -0.060216 -0.029898 0.021993 -0.056223
915 -0.001754 0.27667 -0.098436 -0.12525 -0.02675 0.069602 -0.009557 0.020604 0.052885 -0.028987 -0.055512 -0.041011 0.039289 -0.071414
916 -0.0023709 0.25272 -0.11085 -0.12822 -0.02848 0.077028 0.026265 0.033037 0.062383 -0.015233 -0.048679 -0.021464 0.045065 -0.053166
917 -0.012378 0.10933 -0.11894 -0.1424 -0.022471 0.066883 0.038117 0.02478 0.044072 -0.038379 -0.063285 -0.053796 0.036751 -0.054857
918 -0.032425 0.0064547 -0.1455 -0.15065 -0.027881 0.040909 0.056969 -0.0052971 0.03366 -0.058685 -0.065972 -0.057829 -0.012073 -0.068889
919 -0.033912 -0.0044029 -0.12896 -0.14115 -0.047012 0.036654 0.10219 -0.014244 0.009639 -0.047871 -0.088559 -0.076671 0.0078835 -0.064721
920 -0.038099 -0.016631 -0.13115 -0.14917 -0.058632 0.04811 0.15211 0.0098092 0.040677 -0.035087 -0.058965 -0.064344 0.11084 -0.061282
921 -0.014975 -0.0017982 -0.12112 -0.1265 -0.045192 0.072855 0.18779 0.037682 0.071056 -0.033643 -0.065752 -0.047167 0.19652 -0.041984
922 -0.036302 -0.024936 -0.12501 -0.15276 -0.044123 0.056831 0.17036 0.010045 0.041675 -0.040709 -0.041269 0.052911 0.20243 -0.070195
923 -0.017069 -0.015533 -0.12996 -0.13612 -0.040503 0.068986 0.1138 0.016169 0.025163 -0.037445 -0.048715 0.12612 0.13701 -0.053737
924 -0.021106 -0.023181 -0.12071 -0.13154 -0.035284 0.071912 0.096941 0.025022 0.038862 -0.048791 -0.059532 0.085666 0.1109 -0.034898
925 -0.019723 -0.019949 -0.11743 -0.1465 -0.061764 0.041357 0.065163 0.0072048 0.0211 -0.057157 -0.064769 0.050303 0.06585 -0.04232
926 -0.04663 -0.036146 -0.12649 -0.1485 -0.069834 0.041823 0.082405 0.0057579 0.016099 -0.063564 -0.063995 -0.00053958 0.024616 -0.056341
927 -0.031277 -0.035484 -0.12323 -0.12671 -0.052775 0.055708 0.13479 0.017421 0.032597 -0.05585 -0.064332 -0.0057422 0.065402 -0.037473
928 -0.037184 -0.027182 -0.12371 -0.13914 -0.057185 0.062814 0.14257 0.017424 0.19866 -0.059786 -0.068169 -0.012995 0.068548 -0.030425
929 -0.031501 -0.038739 -0.12032 -0.12464 -0.066106 0.070779 0.14272 0.013147 0.25593 -0.066742 -0.079525 -0.018007 0.030084 -0.039236
930 -0.036998 -0.034607 -0.11251 -0.13713 -0.058716 0.053715 0.11766 -0.00097955 0.26137 -0.062428 -0.092392 -0.01784 0.02941 -0.056678
931 -0.030435 -0.029714 -0.017725 -0.12128 -0.049726 0.08243 0.1018 0.049464 0.17247 -0.040534 -0.067058 -0.0042925 0.076306 -0.037529
932 -0.041801 -0.049502 0.14085 -0.13497 -0.065347 0.044276 0.093596 -0.0049633 0.0911 -0.06724 -0.072795 -0.027235 0.041613 -0.046451
933 -0.020168 -0.02846 0.15904 -0.10405 -0.040007 0.080871 0.14552 0.03219 0.098278 -0.046576 -0.045642 0.00025229 0.049869 -0.046452
934 -0.034775 -0.049907 0.10704 -0.1349 -0.053598 0.047197 0.11732 0.015293 0.054427 -0.066802 -0.078568 -0.01583 0.034195 -0.041824
935 -0.039802 -0.050605 0.020926 -0.13086 -0.056518 0.046692 0.11954 0.029666 0.055095 -0.063768 -0.084305 -0.027153 0.040361 -0.062835
936 -0.047689 -0.011193 -0.013942 -0.1359 -0.052338 0.042748 0.1373 0.022619 0.064824 -0.076334 -0.088872 -0.029835 0.022627 -0.054777
937 -0.030356 0.21608 -0.019849 -0.11686 -0.050889 0.048253 0.15124 0.12279 0.069922 -0.06289 -0.065908 -0.013348 0.079413 -0.046379
938 -0.022543 0.34397 -0.026637 -0.11973 -0.055819 0.063009 0.13164 0.24036 0.075331 -0.054176 -0.056435 -0.0037907 0.046039 -0.04522
939 -0.02957 0.38947 -0.040264 -0.13831 -0.06579 0.033734 0.0766 0.27053 0.059359 -0.080093 -0.088442 -0.047133 0.011285 -0.071942
940 0.0061532 0.48858 -0.010492 -0.11449 0.19303 0.06981 0.098762 0.31605 0.088788 -0.048959 -0.033498 -0.0045158 0.026971 -0.060993
941 0.019996 0.42178 -0.038209 -0.12396 0.3476 0.041585 0.083784 0.29973 0.076256 -0.066465 -0.056395 -0.030018 0.046527 -0.062165
942 0.059499 0.33934 -0.059987 -0.13247 0.35993 0.043981 0.062406 0.23235 0.044335 -0.084731 -0.080061 -0.046851 0.026813 -0.039006
943 0.067122 0.24806 -0.052884 -0.13107 0.16699 0.020876 0.054668 0.17525 0.047233 -0.060077 -0.063078 -0.034444 -0.00080063 -0.055858
944 0.041786 0.17236 -0.047611 -0.14111 0.067588 0.033732 0.1 0.17705 0.053802 -0.076733 -0.059065 -0.037616 0.018225 -0.04292
945 0.0068187 0.20494 -0.045299 -0.12743 0.055068 0.031587 0.1339 0.15186 0.05485 -0.075829 -0.088471 -0.0023288 0.041252 -0.033061
946 -0.014248 0.21109 -0.056296 -0.13985 0.0077776 0.031953 0.13801 0.1397 0.053269 -0.098755 -0.094368 0.12965 0.0022576 -0.050353
947 -0.020355 0.27661 -0.051654 -0.12561 0.019487 0.017518 0.19596 0.11346 0.033397 -0.089581 -0.068675 0.13824 0.0027837 -0.041824
948 -0.0064921 0.47229 -0.052081 -0.12421 0.021847 0.045533 0.22687 0.12924 0.050726 -0.084587 -0.061661 0.11458 -0.02345 -0.055926
949 0.001771 0.60757 -0.040579 -0.14087 0.0057464 0.050149 0.16249 0.14791 0.056754 -0.063843 -0.047608 0.069501 0.034346 -0.035787
950 -0.0019459 0.62623 -0.041676 -0.11882 0.023266 0.052534 0.12355 0.14768 0.064873 -0.078469 -0.014545 0.057268 0.012142 -0.032659
951 0.015057 0.66386 -0.049263 -0.13019 0.023146 0.03705 0.10127 0.13695 0.045121 -0.068776 0.029209 0.044036 0.035828 -0.03533
952 -0.01437 0.64097 -0.063671 -0.11713 0.011435 0.020065 0.083496 0.12609 0.05119 -0.058352 0.051262 0.064013 -0.011546 -0.031042
953 0.0038034 0.72066 -0.034058 -0.1198 0.030965 0.031441 0.093347 0.14165 0.062248 -0.061398 0.074895 0.05765 0.03204 -0.030574
954 0.0021265 0.76853 0.17872 -0.11957 -0.0062756 0.013396 0.071969 0.10544 0.023917 -0.074714 0.043209 0.038738 0.00015622 -0.049005
955 -0.0017005 0.76351 0.23165 -0.10779 0.003694 0.012702 0.057001 0.11024 0.024035 -0.05368 0.058552 0.047745 -0.0068577 -0.032387
956 -0.015997 0.79251 0.23591 -0.11383 0.0048136 0.020657 0.063663 0.11046 0.041344 -0.070286 -0.0023044 0.027173 -0.018212 -0.039728
957 -0.015724 0.77177 0.18368 -0.1101 -0.016507 0.012873 0.053135 0.10886 0.026322 -0.083942 -0.00062108 0.01856 -0.0029855 -0.05357
958 0.0077288 0.85007 0.097974 -0.094299 0.015673 0.031868 0.072777 0.13519 0.053541 -0.063218 0.0080023 0.041498 -0.044319 -0.040901
959 0.019762 0.85683 0.048087 -0.098374 0.0056124 0.024194 0.052649 0.1088 0.033969 -0.059554 -0.0017344 0.025985 -0.018983 -0.034213
960 0.049155 0.84422 0.0314 -0.10844 -0.007338 0.0089393 0.037141 0.11468 0.034568 -0.07239 -0.021301 0.027742 -0.023417 -0.063245
961 0.082968 0.9067 0.020942 -0.12988 -0.0092384 0.020455 0.048863 0.093547 0.017237 -0.075016 -0.029038 0.01248 -0.032251 -0.037446
962 0.097931 0.85641 0.0030947 -0.12182 -0.023629 0.01344 0.029285 0.086681 0.036995 -0.093412 -0.044954 0.0030872 -0.022775 -0.044318
963 0.11791 0.83937 0.014017 -0.11946 -0.015509 0.011156 0.031737 0.091664 0.032124 -0.080259 -0.025871 0.088525 -0.017799 -0.045859
964 0.068897 0.83979 -0.01704 -0.14189 -0.02306 -0.014259 0.013789 0.065837 -0.008158 -0.097915 -0.034398 0.15602 -0.016993 -0.083711
965 0.04895 0.87568 -0.0013176 -0.13273 -0.04604 0.0024067 0.024221 0.08116 0.041351 -0.084941 -0.011494 0.1647 -0.064577 -0.064382
966 0.022614 0.8873 -0.016195 -0.14795 -0.02765 -0.019158 0.007283 0.059923 0.20688 -0.091307 -0.011361 0.18341 -0.041031 -0.068544
967 0.032537 0.863 -0.013953 -0.12974 -0.025531 -0.0043323 0.013715 0.081966 0.29393 -0.082853 0.048083 0.11228 -0.054025 -0.047885
968 0.02725 0.8879 -0.02116 -0.12596 -0.020481 -0.0037568 0.022497 0.087159 0.31017 -0.067259 0.067696 0.093462 -0.044739 -0.053937
969 0.0074028 0.8787 -0.023827 -0.13332 -0.030762 -0.021281 0.0084389 0.068242 0.23554 -0.092945 0.054379 0.075369 -0.052673 -0.072279
970 -0.0025041 0.84823 -0.043235 -0.1305 -0.042762 -0.0021659 -0.0081792 0.074686 0.14144 -0.097221 0.065843 0.069666 -0.046727 -0.06283
971 -0.005671 0.88303 -0.043912 -0.12988 -0.065202 0.0030296 0.00011278 0.051389 0.10943 -0.084087 0.078366 0.081654 -0.04235 -0.093602
972 -0.002278 0.86984 -0.03285 -0.13672 -0.041043 0.017475 -0.0059853 0.065672 0.11169 -0.077543 0.11087 0.086531 -0.013884 -0.078113
973 -0.0053149 0.87123 -0.047497 -0.13334 -0.077613 -0.017639 -0.027523 0.024935 0.063149 -0.082659 0.074393 0.081059 -0.048988 -0.075545
974 -0.0062318 0.92058 -0.036845 -0.12495 -0.050584 -0.013934 -0.019591 0.039178 0.088757 -0.075035 0.077876 0.084736 -0.061512 -0.093236
975 -0.019009 0.83168 -0.067462 -0.14157 -0.038614 -0.031488 -0.035929 0.0099611 0.046446 -0.078372 0.051259 0.069404 -0.080716 -0.11116
976 0.023584 0.87318 -0.033079 -0.12723 -0.033894 0.00017703 -0.013107 0.044414 0.094314 -0.050868 0.060143 0.082151 -0.03573 -0.08186
977 -0.011993 0.81065 0.029033 -0.13293 -0.064185 -0.022157 -0.037605 0.017977 0.068613 -0.086154 0.018076 0.058188 -0.047304 -0.075601
978 0.0059206 0.80585 0.27439 -0.11575 -0.0046752 -0.006072 -0.015613 0.014841 0.081661 -0.07737 0.027769 0.065096 -0.083828 -0.081703
979 -0.0043463 0.82724 0.26427 -0.090528 0.33216 0.0011435 -0.018522 0.020784 0.05751 -0.085606 0.019793 0.070053 -0.054482 -0.079644
980 -0.0028133 0.82249 0.35029 -0.090573 0.41193 0.005529 -0.0095696 0.019057 0.079318 -0.082052 0.043586 0.069691 -0.039326 -0.056576
981 0.0063398 0.84818 0.24383 -0.098048 0.37077 0.014624 -0.021498 0.0253 0.082197 -0.072348 0.13051 0.11213 -0.05102 -0.070657
982 -0.016227 0.79672 0.10877 -0.12474 0.4608 -0.02342 -0.018396 0.00060303 0.056995 -0.092314 0.1357 0.28138 -0.080604 -0.088479
983 -0.012704 0.68041 0.063718 -0.10926 0.32551 0.0012854 -0.035834 0.023516 0.061314 -0.08771 0.14043 0.2863 -0.060688 -0.11303
984 -0.026491 0.53551 0.041431 -0.13666 0.16334 -0.013079 -0.042232 0.00011929 0.056652 -0.098216 0.16324 0.24788 -0.073401 -0.10925
985 -0.033918 0.45873 0.024024 -0.1424 0.11851 -0.026344 -0.03304 -0.012938 0.048491 -0.092732 0.16622 0.22254 -0.066125 -0.1155
986 -0.018695 0.44544 0.026096 -0.13933 0.12179 -0.017238 -0.038178 -0.00094446 0.051919 -0.082578 0.15272 0.16904 -0.054159 -0.10909
987 -0.030072 0.4199 0.028789 -0.121 0.10376 -0.0041726 -0.018546 0.0087187 0.055088 -0.072914 0.11185 0.14785 -0.039583 -0.093907
988 -0.029709 0.4021 0.15259 -0.11799 0.10565 -0.013387 -0.036094 0.0074018 0.025366 -0.092301 0.097703 0.12311 -0.016987 -0.073478
989 -0.026315 0.3819 0.36248 -0.094099 0.10521 -0.023782 -0.044382 -0.012535 0.042545 -0.093647 0.098526 0.10865 -0.069441 -0.08975
990 -0.020902 0.35461 0.37977 -0.10067 0.09835 -0.0046262 -0.03786 -0.012902 0.028653 -0.081093 0.09862 0.12445 -0.075635 -0.084441
991 -0.049959 0.29484 0.30076 -0.12229 0.05794 0.026659 -0.057828 -0.028489 0.019002 -0.11432 0.042273 0.098112 -0.062069 -0.11961
992 -0.027636 0.33415 0.25835 -0.090815 0.10943 0.12217 -0.031006 -0.0046957 0.04527 -0.10076 0.078337 0.11731 -0.028033 -0.10122
993 -0.037293 0.31498 0.18468 -0.10583 0.077629 0.13099 -0.019754 -0.0066526 0.045829 -0.090841 0.067 0.12133 -0.060417 -0.086366
994 -0.03297 0.28505 0.13644 -0.12032 0.065168 0.16723 -0.021072 0.021691 0.045457 -0.090977 0.061153 0.12019 -0.044051 -0.074188
995 -0.027387 0.29975 0.11948 -0.093321 0.091658 0.13559 -0.01694 0.010274 0.048286 -0.083533 0.13161 0.12952 -0.060395 -0.065719
996 -0.034504 0.26105 0.10116 -0.10804 0.052738 0.072417 0.048032 0.0087568 0.037104 -0.074369 0.17121 0.13617 -0.052589 -0.085011
997 -0.027931 0.27248 0.12265 -0.098061 0.072657 0.030202 0.15194 -0.01078 0.065223 -0.086765 0.19131 0.11523 -0.036982 -0.067102
998 -0.014018 0.26059 0.17703 -0.10217 0.076237 0.039238 0.2016 0.014173 0.041821 -0.067571 0.22745 0.11388 -0.016976 -0.064864
999 -0.033305 0.21804 0.38631 -0.10338 0.051356 0.018793 0.19281 0.10587 0.03743 -0.082687 0.19463 0.11249 -0.03283 -0.084225
1000 -0.028961 0.21737 0.48815 -0.10041 0.066246 0.029519 0.17251 0.2486 0.052778 -0.061034 0.23133 0.14192 -0.022964 -0.076187
1001 -0.042168 0.18765 0.44109 -0.085912 0.048916 0.029644 0.1085 0.25591 0.055957 -0.0731 0.19043 0.11089 -0.045898 -0.086819
1002 -0.036695 0.19068 0.33499 -0.098757 0.060695 0.05956 0.090174 0.29307 0.085266 -0.081836 0.18462 0.1336 -0.022482 -0.06927
1003 -0.053202 0.16388 0.2102 -0.11928 0.0095047 0.017465 0.023686 0.24921 0.25551 -0.098842 0.13649 0.096571 -0.081516 -0.10299
1004 -0.050449 0.16177 0.17428 -0.11234 0.030154 0.040141 0.033207 0.23712 0.34053 -0.084508 0.12978 0.12734 -0.02857 -0.10648
1005 -0.046986 0.14952 0.15733 -0.12212 0.033224 0.019566 0.035429 0.20933 0.35119 -0.079794 0.13763 0.11007 -0.049194 -0.087605
1006 -0.054713 0.14693 0.14842 -0.10427 0.0043435 0.028842 0.0091114 0.18145 0.27585 -0.08055 0.096734 0.10238 -0.062348 -0.088236
1007 -0.06425 0.11264 0.12917 -0.12068 -0.0071169 0.040867 0.0016233 0.15743 0.16112 -0.064716 0.10943 0.099301 -0.062842 -0.10911
1008 -0.055637 0.095688 0.13269 -0.1185 0.0030627 0.020373 -0.0049447 0.17294 0.099217 -0.0067222 0.10803 0.098148 -0.068396 -0.10597
1009 -0.043334 0.10799 0.38617 -0.10354 0.0039623 0.038448 0.016287 0.18614 0.11782 0.039902 0.095164 0.098325 -0.06183 -0.11582
1010 -0.049181 0.10362 0.44094 -0.10117 -0.0058681 0.030483 0.0035492 0.20909 0.090974 0.071036 0.099537 0.077693 -0.051303 -0.085443
1011 -0.056758 0.10169 0.4695 -0.12048 -0.014418 0.023969 -0.0058788 0.16688 0.088372 0.09707 0.14572 0.06103 -0.083697 -0.11411
1012 -0.051094 0.078738 0.49656 -0.1134 -0.013759 0.051234 -0.0024168 0.21836 0.099211 0.092763 0.2065 0.1224 -0.050821 -0.10151
1013 -0.060191 0.05836 0.31649 -0.11226 -0.026399 0.01002 -0.019675 0.20268 0.085799 0.023307 0.20868 0.098555 -0.090325 -0.10969
1014 -0.067178 0.063282 0.23359 -0.12368 -0.01262 0.018045 -0.020453 0.21983 0.1144 -0.0065687 0.21615 0.10171 -0.085849 -0.093449
1015 -0.085655 0.023845 0.18691 -0.1371 -0.03392 0.016861 -0.031771 0.25623 0.17459 -0.025495 0.17574 0.06014 -0.11556 -0.13572
1016 -0.067782 0.051457 0.18088 -0.11478 -0.024 0.038826 0.018061 0.36511 0.41264 -0.026551 0.15741 0.081597 -0.049747 -0.11032
1017 -0.057649 0.044 0.19272 -0.11032 -0.0032309 0.046852 0.076673 0.38811 0.41007 -0.023277 0.14451 0.063035 -0.043351 -0.10075
1018 -0.069106 0.020432 0.16068 -0.12693 -0.047701 0.015127 0.084265 0.35806 0.34391 -0.037383 0.10455 0.033402 -0.099295 -0.11971
1019 -0.066863 0.034114 0.1654 -0.12116 0.19716 0.036483 0.1333 0.35325 0.3219 -0.031339 0.10657 0.0568 -0.11206 -0.092097
1020 -0.05843 0.038157 0.16017 -0.10993 0.39359 0.039138 0.13112 0.30067 0.20469 -0.022415 0.10424 0.061687 -0.095273 -0.095438
1021 -0.054377 0.026109 0.15008 -0.10378 0.40824 0.028854 0.10493 0.26427 0.19185 -0.034261 0.078994 0.042894 -0.055947 -0.11957
1022 -0.065774 -0.011719 0.14204 -0.13981 0.35111 0.015909 0.058783 0.24428 0.18223 -0.023087 0.083377 0.064252 -0.1099 -0.12889
1023 -0.05449 0.016764 0.32761 -0.10608 0.27303 0.033755 0.039615 0.24494 0.19711 -0.021823 0.10403 0.23337 -0.082154 -0.10358
1024 -0.068567 0.0045462 0.4439 -0.10538 0.14306 0.04669 0.026127 0.24486 0.20027 -0.038919 0.087394 0.25057 -0.043388 -0.095864
1025 -0.059934 -0.0088214 0.3928 -0.10638 0.098556 0.027006 0.030679 0.25595 0.17935 -0.013476 0.11229 0.22496 -0.065202 -0.098596
1026 -0.055461 0.016511 0.28396 -0.10621 0.083456 0.042011 0.011631 0.25808 0.1975 -0.0091217 0.14577 0.15236 -0.071766 -0.11614
1027 -0.076368 -0.041607 0.19681 -0.13155 0.071825 0.022787 -0.0025274 0.25377 0.17594 -0.026808 0.15457 0.12792 -0.07618 -0.12285
1028 -0.069375 -0.022924 0.16309 -0.10635 0.071965 0.021152 -0.0031755 0.25991 0.16392 0.063336 0.18817 0.11177 -0.058484 -0.10496
1029 -0.068062 -0.030652 0.15684 -0.12236 0.059904 0.019708 0.0065665 0.30977 0.15515 0.08807 0.19952 0.098164 -0.075468 -0.11188
1030 -0.066909 -0.04241 0.12382 -0.11353 0.052354 0.027173 0.0052684 0.39481 0.17191 0.12119 0.20905 0.075571 -0.043642 -0.11603
1031 -0.082496 -0.052017 0.13871 -0.13002 0.056594 0.0078487 -0.01149 0.41315 0.15091 0.13193 0.16752 0.070918 -0.10094 -0.13005
1032 -0.055623 -0.032345 0.1386 -0.11162 0.056233 0.012184 0.013802 0.4043 0.16541 0.14564 0.15152 0.085536 -0.07925 -0.1326
1033 -0.06787 -0.053752 0.10771 -0.1218 0.094023 0.03585 0.012074 0.37181 0.17524 0.11598 0.12268 0.069893 -0.056884 -0.096429
1034 -0.073406 -0.05211 0.11886 -0.1253 0.19864 0.014015 0.045536 0.28822 0.14995 0.06221 0.090828 0.059991 -0.067148 -0.11699
1035 -0.070353 -0.056248 0.10724 -0.10364 0.37493 0.032581 0.10724 0.2549 0.1505 0.030104 0.089321 0.058138 -0.068972 -0.085982
1036 -0.07084 -0.056525 0.089484 0.015447 0.42165 0.0013261 0.12297 0.2131 0.1232 0.0016775 0.087804 0.045986 -0.067285 -0.12124
1037 -0.047827 -0.053123 0.090017 0.059681 0.42 -0.0055584 0.13979 0.1918 0.10983 0.0044114 0.085518 0.048723 -0.093749 -0.11255
1038 0.081276 -0.040091 0.089599 0.042646 0.28693 0.017117 0.10001 0.20311 0.11927 0.018645 0.097761 0.07189 -0.1049 -0.11005
1039 0.11302 -0.055598 0.066732 0.061731 0.1608 0.011513 0.048186 0.18713 0.13001 0.016919 0.086484 0.069088 -0.065727 -0.083178
1040 0.13142 -0.053056 0.068784 0.021816 0.15302 0.017158 0.036448 0.1978 0.13417 0.028023 0.066078 0.065295 -0.065241 -0.11157
1041 0.11881 -0.071673 0.050987 -0.039139 0.1306 -0.015967 0.02215 0.16229 0.12312 0.012477 0.082971 0.060893 -0.10036 -0.10901
1042 0.10871 -0.073591 0.02976 -0.059264 0.10376 -0.009351 0.010052 0.16788 0.1032 0.018021 0.076304 0.05102 -0.069249 -0.11946
1043 0.028631 -0.10581 0.014812 -0.09121 0.093739 -0.013896 0.0046839 0.14138 0.086865 0.004505 0.042178 0.030527 -0.1046 -0.1206
1044 0.010724 -0.060496 0.035595 -0.050285 0.13187 0.01462 0.032346 0.16557 0.1046 0.0090289 0.059611 0.045245 -0.080247 -0.095096
1045 -0.0082825 -0.096974 0.013727 -0.08299 0.080968 -0.018895 -0.0045622 0.13133 0.096052 -0.014537 0.032765 0.13144 -0.098051 -0.095237
1046 -0.0066094 -0.083492 0.01492 -0.068375 0.16255 -0.011909 -0.0077702 0.16346 0.09895 0.017837 0.045008 0.24622 -0.092795 -0.096069
1047 -0.0024563 -0.097809 0.0014423 -0.07564 0.32565 -0.0076836 -0.00017824 0.14128 0.087669 0.018741 0.046411 0.26861 -0.083099 -0.12718
1048 0.012107 -0.082237 0.015245 -0.065786 0.48195 -0.00052812 0.011914 0.1397 0.086507 0.14269 0.064775 0.15647 -0.10882 -0.11317
1049 0.01391 -0.079384 0.0032674 -0.065471 0.49189 -0.014773 0.044526 0.13283 0.087516 0.21331 0.058388 0.11702 -0.10923 -0.095204
1050 0.0080329 -0.087512 0.01049 -0.062676 0.49475 -0.010277 0.10075 0.13469 0.094684 0.22776 0.064251 0.086529 -0.064 -0.11202
1051 0.005916 -0.10081 -0.0078774 -0.079921 0.39549 0.030388 0.16391 0.12439 0.070523 0.21736 0.028535 0.090557 -0.096044 -0.116
1052 -0.0013509 -0.10007 -0.026565 -0.080126 0.27675 0.024874 0.16612 0.11321 0.066601 0.17255 0.039148 0.082374 -0.12013 -0.11627
1053 -0.0031978 -0.092435 -0.015512 -0.087532 0.27391 0.019649 0.1783 0.11843 0.09633 0.12959 0.016331 0.049271 -0.086862 -0.09636
1054 -0.016775 -0.1083 -0.03468 -0.10322 0.25848 -0.014985 0.1084 0.089928 0.097368 0.075188 0.0040448 0.038679 -0.10695 -0.11771
1055 -0.017522 -0.09696 -0.024447 -0.072462 0.36334 -0.0023397 0.066787 0.1004 0.071097 0.059992 0.018548 0.071776 -0.09273 -0.096573
1056 -0.0073486 -0.10961 -0.013795 -0.080727 0.62276 0.0076358 0.062829 0.10775 0.086285 0.065366 0.018972 0.061974 -0.083314 -0.11019
1057 0.0043045 -0.085726 -0.016312 -0.062062 0.70201 0.023961 0.061051 0.12803 0.091524 0.05943 0.041435 0.071081 -0.082348 -0.083696
1058 -0.021642 -0.11566 -0.02596 -0.086738 0.70249 0.017077 0.046783 0.1108 0.091422 0.057194 0.019138 0.060029 -0.069942 -0.10844
1059 -0.016619 -0.12184 -0.055657 -0.089433 0.71882 -0.012508 0.012315 0.076704 0.032061 0.029188 0.0079516 0.044616 -0.12531 -0.11498
1060 -0.032856 -0.11825 -0.058004 -0.084568 0.71667 -0.0099723 0.037997 0.076417 0.041079 0.034042 -0.001355 0.051003 -0.1226 -0.097931
1061 -0.032073 -0.12034 -0.051412 -0.091403 0.725 -0.018417 0.041769 0.04986 0.043488 0.033235 0.015198 0.060111 -0.14204 -0.10478
1062 -0.03002 -0.12248 -0.061279 -0.079238 0.77143 0.0089887 0.10202 0.083763 0.058026 0.029489 -0.0025183 0.046828 -0.098587 -0.11282
1063 -0.035407 -0.12377 -0.066477 -0.094233 0.79404 -0.035076 0.13907 0.042616 0.024485 0.055603 -0.005205 0.050766 -0.12171 -0.10587
1064 -0.027684 -0.12179 -0.051364 -0.081409 0.7788 -0.0053404 0.20447 0.070029 0.044383 0.1913 0.028218 0.059243 -0.12073 -0.088727
1065 -0.0013208 -0.13283 -0.061512 0.036736 0.84962 -0.0077349 0.30097 0.068133 0.030442 0.23391 -0.017188 0.03445 -0.098029 -0.10603
1066 0.11536 -0.090634 -0.045039 0.15016 0.88621 0.018071 0.37005 0.098786 0.08542 0.29611 0.029495 0.20436 -0.098243 -0.0761
1067 0.17432 -0.11685 -0.078156 0.14725 0.86257 -0.011894 0.29476 0.066659 0.018669 0.25263 -1.1516e-05 0.23409 -0.11059 -0.12025
1068 0.18487 -0.12021 -0.066904 0.13393 0.81014 0.014982 0.18965 0.065782 0.039567 0.24162 0.014512 0.22652 -0.081671 -0.11695
1069 0.18871 -0.10453 -0.080931 0.13982 0.84899 0.026687 0.14727 0.052345 0.049666 0.17762 0.0067952 0.1558 -0.081265 -0.090955
1070 0.11686 -0.11566 -0.078259 0.08093 0.92377 0.054023 0.10785 0.061588 0.038344 0.12658 -0.0063214 0.087917 -0.00080884 -0.11148
1071 0.061258 -0.13147 -0.076916 0.034365 0.9153 0.088738 0.093999 0.036631 0.040903 0.10416 -0.024528 0.081885 0.087847 -0.093978
1072 0.051761 -0.1197 -0.075284 0.0262 0.89817 0.11899 0.11044 0.061844 0.068071 0.10676 -0.0040547 0.1011 0.094463 -0.046729
1073 0.050954 -0.12405 -0.080161 0.0056146 0.78125 0.12252 0.10669 0.031278 0.03686 0.1007 -0.010211 0.06866 -0.022191 -0.097251
1074 0.039587 -0.13318 -0.085899 0.0010895 0.68384 0.11832 0.10471 0.049471 0.017198 0.086716 -0.005438 0.074987 -0.066235 -0.098593
1075 0.01416 -0.15477 -0.094096 -0.023746 0.60056 0.07106 0.10444 0.046744 0.028467 0.0491 -0.041085 0.047614 -0.053348 -0.089474
1076 0.013433 -0.14185 -0.093173 -0.012261 0.54951 0.049935 0.10229 0.027247 0.039015 0.076424 -0.030571 0.049142 -0.040412 -0.091706
1077 0.032286 -0.12158 -0.086821 0.0041639 0.57091 0.025721 0.15035 0.02584 0.043654 0.070908 -0.021358 0.049039 -0.033246 -0.082997
1078 0.037629 -0.12094 -0.084978 -0.021931 0.55996 0.013906 0.16086 0.013103 0.014692 0.081772 -0.0094146 0.052017 -0.06418 -0.090899
1079 0.023792 -0.12436 -0.096536 -0.0070065 0.56403 0.034332 0.16023 0.045186 0.053741 0.072166 -0.023521 0.022794 -0.038874 -0.10057
1080 0.031266 -0.13426 -0.085613 -0.0054317 0.58432 0.025417 0.14518 0.045889 0.057639 0.14757 -0.017268 0.035512 -0.062308 -0.095232
1081 0.018799 -0.15375 -0.10289 0.1165 0.5401 0.0095929 0.1059 0.014273 -0.005762 0.24221 -0.018524 0.017999 -0.064812 -0.10703
1082 0.011872 -0.13069 -0.099018 0.23941 0.54616 0.036798 0.1081 0.041356 0.035127 0.26254 -0.026611 0.021016 -0.051196 -0.11377
1083 0.026895 -0.11765 -0.092446 0.22562 0.52635 0.030704 0.12236 0.042709 0.047665 0.29379 -0.0021578 0.045114 -0.02043 -0.093397
1084 0.087218 -0.10659 -0.096913 0.23312 0.51188 0.027899 0.12571 0.032802 0.036824 0.28423 -0.010344 0.042441 -0.065114 -0.086798
1085 0.21121 -0.10242 -0.09423 0.22642 0.52272 0.10028 0.14398 0.071795 0.070372 0.26435 -0.010631 0.049609 -0.039428 -0.07314
1086 0.23665 -0.12206 -0.10488 0.16915 0.44848 0.06359 0.11181 0.019198 0.021351 0.20614 -0.022608 0.019706 -0.041822 -0.10334
1087 0.27894 -0.11633 -0.11257 0.23655 0.45838 0.049226 0.11645 0.0065513 0.021729 0.17186 -0.029524 0.014673 -0.095056 -0.098383
1088 0.2468 -0.10972 -0.097593 0.2978 0.4425 0.053041 0.11055 0.034754 0.043988 0.14348 -0.031091 0.027911 -0.056119 -0.081604
1089 0.17385 -0.12856 -0.11265 0.31161 0.38902 0.048197 0.090494 0.012298 0.010506 0.11624 -0.044858 -0.0057418 -0.075323 -0.11887
1090 0.12408 -0.1321 -0.12695 0.31091 0.37921 0.10809 0.084776 -0.0018793 0.026225 0.116 -0.037514 0.0051356 -0.092097 -0.079588
1091 0.09449 -0.15024 -0.11403 0.29919 0.377 0.19894 0.093578 0.014134 0.022853 0.10997 -0.028451 0.008303 -0.057451 -0.11118
1092 0.082983 -0.15566 -0.12171 0.28623 0.3445 0.22671 0.05681 -0.014633 0.016412 0.099287 -0.056888 0.01011 -0.041105 -0.12337
1093 0.075676 -0.15914 -0.12489 0.34322 0.33836 0.22342 0.070412 -0.0010399 0.02959 0.10553 -0.033684 -0.00024214 -0.076629 -0.10173
1094 0.078359 -0.14669 -0.12321 0.33723 0.33222 0.18506 0.057944 0.016113 0.034459 0.1084 -0.033561 -0.012735 -0.068613 -0.12057
1095 0.069032 -0.13679 -0.12211 0.34327 0.29617 0.12604 0.063056 0.0036363 0.024997 0.14369 -0.048027 -0.032277 -0.078267 -0.099285
1096 0.075635 -0.15816 -0.10941 0.34835 0.3153 0.057665 0.1649 0.00028946 0.012806 0.24938 -0.052674 0.017 -0.098311 -0.098077
1097 0.083248 -0.13398 -0.10901 0.38195 0.30058 0.070081 0.31822 0.019363 0.042204 0.28989 -0.035291 0.0068375 -0.094255 -0.080768
1098 0.074181 -0.12746 -0.10527 0.36305 0.2969 0.078396 0.36064 0.0093557 0.051583 0.30792 -0.048707 0.020725 -0.070779 -0.07655
1099 0.057094 -0.15185 -0.13079 0.3541 0.27537 0.051692 0.30134 -0.0032612 0.029601 0.26449 -0.024964 0.18293 -0.10838 -0.091462
1100 0.064097 -0.153 -0.1216 0.35484 0.25955 0.087227 0.26364 0.004472 0.04567 0.2419 -0.026071 0.22045 -0.060247 -0.12526
1101 0.03389 -0.16229 -0.11714 0.33443 0.2389 0.066213 0.16425 -0.0026749 0.013628 0.15466 -0.049277 0.10033 -0.10638 -0.11846
1102 0.048994 -0.14161 -0.12397 0.32693 0.24016 0.059468 0.13439 0.0043382 0.0078568 0.13984 -0.061174 0.049085 0.012666 -0.11249
1103 0.051057 -0.15747 -0.11818 0.28385 0.20544 0.060034 0.087672 0.0011013 0.011655 0.13305 -0.066651 0.045352 0.11409 -0.11387
1104 0.03581 -0.15849 -0.11604 0.23887 0.21745 0.056059 0.091083 -0.0041655 0.013804 0.12252 -0.061707 0.033759 0.16981 -0.10369
1105 0.042943 -0.14574 -0.10721 0.22336 0.20918 0.045654 0.083865 -0.015862 0.012972 0.10646 -0.082514 0.0043868 0.13307 -0.11081
1106 0.12983 -0.15354 -0.11328 0.21428 0.21362 0.06737 0.095057 -0.0092293 0.0040208 0.12711 -0.05028 0.035124 0.05841 -0.10434
1107 0.21603 -0.13832 -0.10761 0.20264 0.20951 0.075355 0.083449 0.011474 0.018689 0.13533 -0.050427 0.030342 0.014876 -0.090174
1108 0.28847 -0.14462 -0.10501 0.18383 0.18156 0.044051 0.081071 -0.011763 0.018378 0.11362 -0.055074 0.028829 -0.023428 -0.11001
1109 0.26168 -0.13647 -0.10923 0.17972 0.17251 0.049976 0.070393 -0.0068499 -0.011414 0.11692 -0.07624 0.012616 -0.030092 -0.1218
1110 0.25259 -0.14734 -0.097926 0.17413 0.18025 0.055762 0.062325 -0.0085268 0.0031049 0.14036 -0.071847 0.016074 -0.045356 -0.10967
1111 0.18218 -0.14332 -0.10726 0.15361 0.16646 0.036107 0.056967 -0.030494 -0.0076666 0.16753 -0.069834 -5.8763e-05 -0.02361 -0.10619
1112 0.13424 -0.14363 -0.083941 0.1618 0.14813 0.043513 0.051089 0.049139 0.0067819 0.23897 -0.08318 0.013899 -0.013364 -0.12671
1113 0.11005 -0.15006 0.1819 0.17057 0.15469 0.039548 0.057071 0.15908 -0.0056496 0.28909 -0.068547 0.0020561 0.012762 -0.10821
1114 0.11299 -0.12264 0.26315 0.17615 0.16486 0.048464 0.057653 0.25093 0.021649 0.28469 -0.048944 0.026673 0.12587 -0.12087
1115 0.10025 -0.1315 0.2544 0.16399 0.14878 0.046739 0.064085 0.23421 0.023257 0.24307 -0.07095 0.028631 0.21413 -0.10274
1116 0.084407 -0.14808 0.25174 0.12136 0.12755 0.038105 0.051537 0.18118 -0.0085541 0.17862 -0.058747 0.025868 0.26513 -0.096038
1117 0.08938 -0.14587 0.12418 0.1454 0.15012 0.06828 0.068489 0.14654 0.017334 0.14351 -0.049114 0.18681 0.20962 -0.0915
1118 0.093503 -0.12716 0.044744 0.12451 0.12682 0.031866 0.046881 0.070498 -0.004757 0.13727 -0.05146 0.18624 0.067043 -0.082101
1119 0.087346 -0.12634 0.011407 0.11039 0.11577 0.022911 0.035703 0.054491 0.00021149 0.12072 -0.062697 0.11918 0.065959 -0.11251
1120 0.077989 -0.15473 -0.017301 0.097981 0.1098 0.033207 0.043295 0.049635 0.1098 0.11163 -0.064453 0.057498 0.082685 -0.1087
1121 0.070132 -0.13821 -0.017788 0.10487 0.10203 0.023902 0.020457 0.058738 0.25588 0.10352 -0.0916 0.025805 -0.014979 -0.1163
1122 0.074635 -0.15077 -0.026236 0.07923 0.092047 0.018608 0.011539 0.048591 0.29082 0.10044 -0.10206 0.0064527 0.059087 -0.10284
1123 0.069118 -0.13154 0.022377 0.078885 0.098377 0.021443 0.033921 0.066234 0.33823 0.10048 -0.075323 0.05447 0.047823 -0.084889
1124 0.059301 -0.15541 -0.0093305 0.0608 0.075036 0.0038587 0.0061027 0.017197 0.17958 0.085202 -0.10013 0.022658 0.039499 -0.10289
1125 0.064275 -0.14997 -0.012248 0.076745 0.091406 0.032924 0.032465 0.05525 0.10877 0.082526 -0.088327 0.015485 0.095075 -0.086822
1126 0.062728 -0.14671 -0.027975 0.07062 0.080795 8.964e-05 0.0031966 0.023413 0.057591 0.08679 -0.076933 0.044802 0.17816 -0.11682
1127 0.045111 -0.10257 -0.015743 0.044324 0.056905 0.0094751 0.0057686 0.030306 0.05155 0.061014 -0.09007 0.02321 0.21355 -0.11374
1128 0.066214 -0.11483 0.0010497 0.072389 0.080225 0.027851 0.015801 0.04047 0.052588 0.086668 -0.086067 0.018247 0.23536 -0.083317
1129 0.042017 -0.1263 -0.0089577 0.055624 0.071124 0.027646 0.011672 0.041033 0.057707 0.091422 -0.085733 0.015165 0.20875 -0.079958
1130 0.0406 -0.13442 -0.030935 0.047809 0.063554 0.0089516 0.0039345 0.019116 0.040585 0.066586 -0.07844 -0.009758 0.11959 -0.11203
1131 0.10611 -0.12549 -0.046423 0.023774 0.041963 0.0011571 -0.032734 0.011939 0.039394 0.05114 -0.086077 -0.0013906 0.088932 -0.11356
1132 0.23016 -0.11256 -0.02969 0.043488 0.064953 0.023793 0.013638 0.043112 0.155 0.068794 -0.088213 0.0094868 0.083268 -0.10462
1133 0.2715 -0.13526 -0.041438 -0.0012267 0.016103 0.002808 -0.02519 0.0060251 0.16563 0.044688 -0.10549 0.0027943 0.053104 -0.11676
1134 0.28408 -0.13502 -0.022905 0.0018681 0.024722 0.015644 0.0071923 0.038508 0.27313 0.065292 -0.091896 -0.0044983 0.05973 -0.085836
1135 0.2633 -0.1393 -0.047652 0.0070329 0.022952 -0.008051 -0.0068757 0.0021514 0.23295 0.044675 -0.091523 -0.017091 0.0077162 -0.098788
1136 0.16958 -0.14843 -0.07085 -0.015152 0.029291 -0.016776 -0.032054 -0.020335 0.14359 0.023729 -0.10077 -0.012894 0.038942 -0.097659
1137 0.13396 -0.1384 -0.049667 0.0097325 0.011171 0.01759 -0.013142 0.0034877 0.11687 0.039733 -0.081686 -0.00018611 0.16196 -0.062291
1138 0.097275 -0.14162 -0.046965 -0.012903 0.020621 0.021085 -0.01918 -0.016649 0.068393 0.0096772 -0.11255 0.014541 0.24945 -0.057662
1139 0.082578 -0.16125 -0.056192 -0.015068 0.01792 0.0028409 -0.020278 -0.0032761 0.059672 0.014161 -0.08701 0.16455 0.28091 -0.076424
1140 0.095181 -0.15627 -0.06691 -0.028103 -0.0023802 -0.019514 -0.030436 -0.008703 0.04712 0.018475 -0.076236 0.20409 0.28123 -0.066816
1141 0.081694 -0.12728 -0.051557 -0.017428 -0.00010065 0.034252 -0.004574 0.01945 0.088969 0.022919 -0.062473 0.23634 0.25928 -0.055007
1142 0.099887 -0.1195 -0.035084 0.0071466 0.018899 0.016877 -0.009792 0.014533 0.086187 0.014373 -0.06261 0.18067 0.17899 -0.041499
1143 0.07868 -0.14912 -0.053162 -0.011199 -0.014401 0.010163 -0.02437 0.0081264 0.13157 0.028707 -0.077616 0.082528 0.10696 -0.06658
1144 0.065543 -0.15439 -0.082129 -0.046644 -0.027602 0.011128 -0.030638 0.00023954 0.25108 0.0085807 -0.069423 0.053166 0.10249 -0.10195
1145 0.085036 -0.10805 -0.042217 -0.012419 0.012048 0.016084 -0.0068361 0.035633 0.34746 0.025695 0.012551 0.053733 0.10643 -0.043173
1146 0.075569 -0.12447 -0.048134 -0.013284 -0.0072827 0.014159 -0.015624 0.013646 0.27961 0.0093086 0.028834 0.063001 0.1025 -0.012825
1147 0.050812 -0.13878 -0.068612 -0.039609 -0.031643 -0.0058952 -0.028332 -0.0017011 0.23141 -0.013418 0.043227 0.043248 0.073889 -0.049697
1148 0.053796 -0.07661 -0.057349 -0.039425 -0.014293 -0.0078397 -0.04206 -0.015358 0.14464 -0.0016636 0.033871 0.041185 0.060845 -0.037458
1149 0.074119 0.0095728 -0.052647 -0.02022 -0.0049939 0.019996 -0.030208 0.0025352 0.11808 0.02326 0.061474 0.045163 0.093171 -0.02792
1150 0.056142 0.035385 -0.050994 -0.040365 -0.011484 0.0082513 -0.046366 -0.019302 0.10058 -0.0031058 0.067927 0.06509 0.1016 -0.035141
1151 0.048545 0.19406 -0.075611 -0.0523 -0.028185 0.0082167 -0.047134 0.0022514 0.085734 -0.022642 -0.012359 0.023158 0.20292 -0.053143
1152 0.048568 0.28457 -0.066719 -0.055235 -0.035985 -0.010218 -0.047892 -0.021525 0.088192 -0.0036779 -0.023756 0.030015 0.30449 -0.069764
1153 0.062521 0.33096 0.082024 -0.053051 -0.024355 0.011258 -0.03973 -0.014522 0.086211 -0.009854 -0.021703 0.027832 0.27684 -0.042426
1154 0.054034 0.2552 0.30206 -0.035166 -0.049936 -0.0030568 -0.051808 -0.013719 0.074689 -0.0012901 -0.024169 0.02566 0.23485 -0.059237
1155 0.032737 0.090887 0.36774 -0.022161 -0.036086 -0.0020313 -0.037727 -0.010136 0.1242 -0.021296 -0.016426 0.048507 0.15268 -0.061079
1156 0.04178 0.030909 0.35345 -0.030996 -0.040637 0.0013542 -0.044775 -0.012223 0.2181 -0.031712 -0.043323 0.023925 0.085164 -0.044721
1157 0.029183 0.0082317 0.18061 -0.042551 -0.047947 0.0029396 0.030437 0.0033002 0.35907 -0.026038 -0.034809 0.038662 0.09615 -0.058622
1158 0.020416 0.013074 0.058257 -0.049216 -0.055967 0.0047951 0.077759 0.0095033 0.34783 -0.034834 -0.060636 -0.0007705 0.092736 -0.049494
1159 0.02769 0.068866 0.034769 -0.044912 -0.044318 0.020821 0.16597 0.012376 0.25505 -0.01956 -0.024802 0.035027 0.12302 -0.028015
1160 0.00065262 0.10768 -0.0041884 -0.074117 -0.084788 -0.027964 0.15939 -0.03004 0.14409 -0.046657 -0.066559 0.019734 0.041718 -0.052287
1161 0.025896 0.156 0.015144 -0.074702 -0.069279 -0.021958 0.23181 -0.025207 0.10593 -0.047943 -0.034966 0.0014517 0.065194 -0.041058
1162 0.0081688 0.16106 0.0015467 -0.064577 -0.079909 0.0082971 0.30119 -0.0028342 0.12943 -0.042729 -0.044252 0.021709 0.07997 -0.00022996
1163 0.011812 0.16323 -0.0049207 -0.064372 -0.072429 -0.0043774 0.21949 -0.014171 0.12471 -0.039915 -0.037769 0.014927 0.071356 -0.039522
1164 0.003845 0.19715 0.019902 -0.069098 -0.07056 0.008518 0.11548 0.0054821 0.14486 -0.035741 -0.029326 0.20653 0.084102 -0.034203
1165 0.0034681 0.18268 -0.017676 -0.077523 -0.07662 -0.010886 0.049583 -0.025835 0.096213 -0.053697 -0.046292 0.18479 0.096688 -0.036835
1166 0.0054111 0.1974 -0.018453 -0.089908 -0.088171 -0.004111 0.034175 -0.035172 0.099512 -0.052483 -0.046609 0.204 0.096445 -0.027916
1167 -0.0018158 0.20736 -0.0352 -0.083503 -0.079741 -0.018706 0.045567 -0.041679 0.10746 -0.063869 -0.076636 0.21685 0.27386 -0.047228
1168 8.7324e-05 0.24388 -0.011668 -0.083118 -0.073311 0.00293 0.070869 -0.022605 0.12089 -0.038475 -0.048202 0.13073 0.32825 -0.035349
1169 0.0067704 0.24274 -0.024595 -0.094394 -0.062662 -0.014495 0.053651 -0.022672 0.10682 -0.051511 -0.057039 0.068721 0.26428 -0.050431
1170 -0.0016765 0.25709 -0.020253 -0.074579 -0.071702 0.0037309 0.066153 0.0019008 0.27403 -0.045937 -0.063805 0.068848 0.21008 -0.019032
1171 -0.012213 0.27386 -0.0413 -0.089754 -0.075543 -0.0078636 0.072995 -0.020846 0.36825 -0.056013 -0.067492 0.055236 0.15219 -0.052594
1172 -0.0058803 0.32986 -0.017518 -0.067679 -0.070953 -0.0038481 0.087467 -0.0030829 0.3999 -0.05622 -0.062449 0.060083 0.12955 -0.025336
1173 -0.0083372 0.33973 -0.033155 -0.094334 -0.092913 -0.0033226 0.069319 -0.02354 0.2768 -0.057546 -0.060145 0.027021 0.11202 -0.020307
1174 -0.00030415 0.3075 -0.032783 -0.09695 -0.072854 0.0048529 0.081211 -0.012677 0.18549 -0.043212 -0.062002 0.055408 0.11287 -0.021109
1175 -0.017721 0.26251 -0.05174 -0.11908 -0.079364 -0.0086416 0.094773 -0.028354 0.1642 -0.070928 -0.059639 0.042875 0.070669 -0.04345
1176 -0.012798 0.27653 -0.044117 -0.11072 -0.10726 -0.020166 0.097785 -0.04611 0.1301 -0.058874 -0.055565 0.042773 0.049065 -0.024032
1177 -0.018015 0.29086 -0.049935 -0.087985 -0.065675 0.0012093 0.12616 -8.7286e-05 0.15452 -0.05749 -0.024942 0.04938 0.10692 -0.026693
1178 -0.0082418 0.3352 -0.045882 -0.09037 -0.072646 -0.0086352 0.10103 -0.012744 0.11509 -0.035146 0.0077514 0.034098 0.13175 -0.045295
1179 -0.0020687 0.36596 -0.04814 -0.098785 -0.065436 0.0085803 0.12819 -0.005671 0.15403 -0.046252 0.038335 0.042365 0.22438 -0.010937
1180 -0.0068256 0.43344 -0.035187 -0.099681 -0.077746 0.0021958 0.10823 -0.0063279 0.13184 -0.038448 0.085388 0.047533 0.33324 -0.037348
1181 -0.0091925 0.43955 0.15534 -0.073866 -0.086387 0.014941 0.10722 -0.0020648 0.16833 -0.055334 0.073891 0.02784 0.38185 -0.03374
1182 -0.0091494 0.46467 0.35109 -0.077851 -0.066507 0.025887 0.079016 0.0010483 0.1405 -0.04239 0.087755 0.044117 0.40792 -0.027321
1183 -0.0060864 0.42563 0.40311 -0.074456 -0.094618 0.015692 0.086608 -0.028329 0.13333 -0.045746 0.065988 0.0033947 0.28933 -0.068343
1184 -0.017123 0.42968 0.26473 -0.10778 -0.096148 0.034778 0.06839 -0.039065 0.1073 -0.048693 0.047432 0.020282 0.2058 -0.064034
1185 -0.0086302 0.47351 0.1703 -0.1085 -0.097628 0.1154 0.096642 -0.027412 0.11909 0.016711 0.034665 0.0085796 0.14043 -0.074926
1186 -0.010777 0.41601 0.078438 -0.10169 -0.094039 0.17426 0.10365 -0.035679 0.10988 0.084185 0.016968 0.017277 0.14444 -0.029107
1187 -0.011484 0.4525 0.050881 -0.10879 -0.10098 0.23211 0.12263 0.007984 0.14581 0.15196 0.021692 0.012014 0.14943 -0.049949
1188 -0.0064209 0.50001 0.039593 -0.096232 -0.10018 0.25578 0.13185 -0.016333 0.12654 0.15435 -0.004955 0.0030018 0.13798 -0.033921
1189 -0.0054978 0.50703 0.030796 -0.089057 -0.09334 0.2226 0.11378 0.03316 0.12943 0.16137 0.0020584 0.0022392 0.17083 -0.055342
1190 -0.0072947 0.49685 0.024218 -0.10477 -0.10785 0.12453 0.095232 0.14739 0.11614 0.13892 -0.0039383 0.012737 0.1271 -0.045524
1191 -0.0061316 0.50457 0.010111 -0.11086 -0.11478 0.077066 0.074074 0.19172 0.10773 0.087925 0.015595 -0.003126 0.12818 -0.046395
1192 -0.015559 0.50446 0.031314 -0.12084 -0.097671 0.072742 0.070676 0.24458 0.13669 0.034979 -0.019932 0.0014414 0.14152 -0.040387
1193 -0.017685 0.50146 0.032476 -0.10705 -0.091642 0.1142 0.090008 0.22361 0.1506 0.028013 -0.011288 0.021049 0.14654 -0.057088
1194 -4.2383e-05 0.69852 0.034049 -0.097593 -0.075832 0.090943 0.09676 0.14972 0.1313 0.038697 0.013315 0.00060625 0.27476 -0.0361
1195 -0.013529 0.7776 0.013171 -0.12795 -0.1334 0.089828 0.064622 0.090009 0.090238 0.00093058 0.060969 -0.018726 0.2783 -0.063001
1196 -0.0069862 0.82849 0.30805 -0.088754 -0.090823 0.12782 0.14495 0.098772 0.11823 0.035705 0.10504 0.024121 0.35366 -0.029103
1197 -0.014403 0.71553 0.4057 -0.1098 -0.12196 0.12805 0.13364 0.067395 0.10677 0.033498 0.12607 0.019098 0.3608 -0.048755
1198 -0.01626 0.60349 0.50529 -0.10443 -0.11316 0.16514 0.13547 0.047328 0.088794 0.015592 0.11975 -0.0010241 0.36017 -0.056846
1199 -0.0029769 0.47986 0.46486 -0.091499 -0.10589 0.21596 0.1319 0.043881 0.090642 0.022676 0.13952 0.019293 0.29076 -0.059648
1200 -0.041224 0.40093 0.44072 -0.097284 -0.11104 0.26296 0.10104 0.052545 0.096481 -0.0027098 0.11206 0.0088907 0.21328 -0.058449
1201 -0.030051 0.34999 0.60409 -0.09687 -0.11717 0.26639 0.10192 0.040798 0.0801 0.0064041 0.13891 0.0072981 0.16951 -0.047641
1202 -0.032538 0.28783 0.59658 -0.078795 -0.11899 0.292 0.081266 0.033021 0.058718 0.00070801 0.10069 0.015376 0.15303 -0.050122
1203 -0.034475 0.27424 0.62762 -0.10228 -0.11417 0.24851 0.086358 0.054964 0.078677 0.0019819 0.067265 0.0075829 0.13794 -0.067344
1204 -0.027352 0.2682 0.6902 -0.10947 -0.12741 0.23443 0.08529 0.028577 0.074915 -0.0018242 0.049339 0.00027035 0.14416 -0.067286
1205 -0.019198 0.25331 0.7616 -0.0739 -0.092216 0.22427 0.1088 0.04112 0.085054 -0.00010023 0.058632 0.031688 0.17446 -0.050477
1206 -0.028135 0.24689 0.7916 -0.070236 -0.10154 0.24676 0.13056 0.041663 0.097182 0.00065369 0.038325 0.031965 0.17298 -0.035409
1207 -0.054002 0.22226 0.68992 -0.10731 -0.11747 0.29422 0.13536 0.051877 0.066621 -0.019272 0.037609 0.0066526 0.15007 -0.0588
1208 -0.028909 0.22133 0.90226 -0.081236 -0.11091 0.34025 0.13426 0.03929 0.065129 -0.0053485 0.031722 0.01315 0.113 -0.061792
1209 -0.048606 0.18572 0.89432 -0.10077 -0.13433 0.33565 0.10633 0.021443 0.065868 -0.028305 0.045706 0.0003774 0.13051 -0.082903
1210 -0.041723 0.17826 0.88392 -0.076596 -0.11507 0.36741 0.079581 0.046876 0.047646 -0.011621 0.12802 0.049815 0.12908 -0.065795
1211 -0.03664 0.15878 0.82253 -0.095712 -0.1211 0.39384 0.057423 0.015829 0.042975 -0.0091167 0.16792 0.036102 0.12263 -0.060936
1212 -0.028927 0.18478 1.0022 -0.075227 -0.10885 0.38619 0.054065 0.11944 0.053143 -0.019293 0.19713 0.02008 0.13365 -0.048898
1213 -0.044884 0.12876 0.92129 -0.095742 -0.13826 0.37955 0.055627 0.20601 0.053002 -0.030299 0.22521 0.051907 0.10809 -0.08807
1214 -0.036131 0.13747 0.96729 -0.098277 -0.1138 0.39294 0.059549 0.29501 0.07374 -0.024705 0.20753 0.14827 0.12381 -0.054491
1215 -0.067028 0.092139 0.99147 -0.086502 -0.13305 0.36572 0.052571 0.26656 0.041049 -0.037111 0.1737 0.20321 0.10877 -0.081423
1216 -0.040684 0.11291 0.99546 -0.077407 -0.12843 0.39014 0.041743 0.23861 0.044217 -0.044767 0.1908 0.20587 0.12056 -0.074844
1217 -0.059711 0.081724 0.99542 -0.092243 -0.12336 0.40944 0.043355 0.21384 0.024266 -0.041823 0.17369 0.22228 0.067084 0.057654
1218 -0.059518 0.089026 0.95113 -0.11076 -0.13328 0.41546 0.049657 0.15405 0.036594 -0.037619 0.18136 0.084024 0.1028 0.089713
1219 -0.047595 0.076769 1.0385 -0.1041 -0.13281 0.43939 0.035749 0.13277 0.030993 -0.051775 0.14117 0.040151 0.087807 0.1271
1220 -0.061962 0.049701 1.0471 -0.10225 -0.13525 0.43251 0.026501 0.1117 0.017041 -0.051551 0.096183 0.034269 0.095793 0.065339
1221 -0.049339 0.061954 1.1244 -0.10124 -0.12504 0.4421 0.025393 0.08661 0.0207 -0.050528 0.1169 0.031816 0.061749 0.13978
1222 -0.060736 0.035616 1.0542 -0.095419 -0.13569 0.44697 0.023985 0.098193 0.011778 -0.044304 0.084669 0.012974 0.032805 0.12581
1223 -0.017573 0.043238 1.0165 -0.089924 -0.1183 0.45699 0.11328 0.14122 0.029657 -0.04831 0.078393 0.021991 0.10629 0.034145
1224 0.18164 0.057191 0.99896 -0.085749 -0.11475 0.47514 0.16963 0.15301 0.031325 -0.013966 0.1285 0.043269 0.086087 0.011323
1225 0.2236 0.053933 1.0027 -0.10098 -0.11539 0.42392 0.2074 0.15894 0.026824 -0.021522 0.11233 0.015346 0.086413 -0.017898
1226 0.22577 0.039885 1.0107 -0.099329 -0.12307 0.43269 0.29705 0.23608 0.038142 -0.041788 0.13378 0.015833 0.080189 -0.02668
1227 0.20375 0.032408 1.0009 -0.11119 -0.14476 0.46034 0.29252 0.24259 0.021891 -0.029494 0.18195 0.016311 0.042525 -0.029221
1228 0.13022 0.02541 1.0299 -0.06065 -0.13115 0.4853 0.31178 0.34481 0.032699 -0.02657 0.226 0.034598 0.11494 -0.019253
1229 0.063166 0.034743 1.0713 -0.080615 -0.12301 0.53014 0.20092 0.37661 0.049268 -0.0073462 0.23882 0.033296 0.090677 -0.0068546
1230 0.039829 0.0077949 0.94083 -0.09865 -0.12991 0.50629 0.11935 0.34936 0.019886 0.12384 0.31243 0.043163 0.050603 -0.030746
1231 0.050472 0.033217 0.85474 -0.11368 -0.12009 0.52979 0.11923 0.38417 0.071325 0.23 0.31477 0.06418 0.11689 0.0037423
1232 0.037355 0.01104 0.78719 -0.089711 -0.13396 0.50898 0.099874 0.36648 0.043263 0.21213 0.28128 0.045928 0.053796 -0.012469
1233 0.033788 -0.027038 0.71438 -0.12201 -0.13129 0.46936 0.087786 0.36186 0.043532 0.21173 0.30117 0.039765 0.052732 -0.037321
1234 0.021701 0.0030144 0.71587 -0.10906 -0.1333 0.4429 0.075318 0.32981 0.03714 0.25389 0.33413 0.040793 0.081938 -0.010802
1235 0.019704 -0.0066432 0.70783 -0.10745 -0.12123 0.41537 0.07643 0.32668 0.027239 0.23122 0.28658 0.0092701 0.072484 -0.040214
1236 0.010907 -0.034411 0.80798 -0.12285 -0.14191 0.36265 0.062242 0.27615 0.0047575 0.23193 0.27234 0.019597 0.01484 -0.019226
1237 0.02329 0.0033316 0.89511 -0.099566 -0.11462 0.37113 0.139 0.28495 0.024126 0.31051 0.25327 0.020795 0.052396 -0.021437
1238 0.026243 -0.032026 0.81342 -0.092532 -0.11602 0.32481 0.20053 0.28063 0.00032448 0.31889 0.24447 0.028632 0.027752 -0.032399
1239 0.029997 -0.034494 0.73545 -0.083127 -0.11533 0.3513 0.26082 0.32316 0.001263 0.2719 0.25241 0.01989 0.065808 -0.02999
1240 0.02908 -0.020331 0.66617 -0.098902 -0.10735 0.39263 0.28456 0.35343 0.037912 0.27054 0.24927 0.013927 0.041274 -0.038092
1241 0.013103 -0.031969 0.61481 -0.12395 -0.13317 0.36549 0.31776 0.39759 0.00106 0.25568 0.26573 0.25958 0.03877 -0.048243
1242 0.020666 -0.054567 0.58448 -0.11869 -0.13812 0.36079 0.33814 0.42653 -0.021671 0.2071 0.24742 0.19994 0.037436 -0.063595
1243 0.014559 -0.045424 0.6154 -0.12443 -0.13979 0.37994 0.3297 0.4832 0.017777 0.16101 0.28206 0.21658 0.049022 -0.025646
1244 0.004122 -0.036912 0.5797 -0.12174 -0.14505 0.3998 0.27398 0.51572 0.035766 0.13325 0.33246 0.12018 0.039489 -0.041688
1245 0.0037251 -0.043669 0.55 -0.11764 -0.15309 0.36363 0.20513 0.46076 0.0011041 0.16037 0.37154 0.092034 0.019495 -0.03039
1246 0.0087982 -0.054167 0.50915 -0.12304 -0.12628 0.34777 0.15748 0.47979 -0.0035874 0.14461 0.34867 0.084062 -0.017269 -0.071751
1247 0.054891 -0.044875 0.51468 -0.11403 -0.13241 0.34849 0.15542 0.49587 0.013201 0.14257 0.35904 0.081399 0.037147 -0.051673
1248 0.17807 -0.040942 0.50343 -0.12471 -0.12207 0.35584 0.19459 0.51868 0.02842 0.17766 0.37273 0.085586 0.039423 -0.055184
1249 0.26472 -0.0558 0.46525 -0.14125 -0.14763 0.35561 0.23892 0.52186 -0.0088519 0.31902 0.39269 0.071454 0.010509 -0.055576
1250 0.29001 -0.052858 0.4644 -0.11652 -0.13099 0.37395 0.28434 0.56463 0.020907 0.38015 0.37154 0.092881 -0.011595 -0.033497
1251 0.25838 -0.048135 0.41336 -0.13113 -0.13476 0.39223 0.31605 0.56944 0.0092951 0.41343 0.33261 0.074589 -0.043179 -0.037289
1252 0.19949 -0.060163 0.42885 -0.14524 -0.13597 0.40655 0.35528 0.57241 0.015734 0.40312 0.30687 0.093076 0.010537 -0.03788
1253 0.14958 -0.05764 0.41047 -0.12971 -0.10742 0.4468 0.40371 0.59482 0.031522 0.40756 0.32513 0.096123 0.0039133 0.010148
1254 0.10863 -0.064818 0.37959 -0.14485 -0.13417 0.46276 0.47483 0.63567 0.036871 0.40416 0.30138 0.093301 0.016289 -0.028344
1255 0.094196 -0.071046 0.34422 -0.12608 -0.13134 0.4178 0.44069 0.5988 0.0054392 0.42419 0.30758 0.084708 -0.043205 -0.061315
1256 0.088689 -0.065333 0.35894 -0.1288 -0.11958 0.386 0.42126 0.61773 0.027628 0.44702 0.31973 0.083546 -0.025929 -0.0092067
1257 0.10516 -0.046611 0.35388 -0.09979 -0.088937 0.38652 0.38303 0.62462 0.041296 0.48146 0.3136 0.085713 0.023428 0.17037
1258 0.092645 -0.063309 0.34096 -0.10257 -0.10726 0.35635 0.32799 0.62836 0.053015 0.48926 0.33799 0.11254 -0.0061763 0.23061
1259 0.064668 -0.079976 0.30051 -0.13761 -0.13368 0.2998 0.26462 0.59113 0.00095324 0.43453 0.29496 0.072428 -0.03248 0.17317
1260 0.078751 -0.064464 0.31463 -0.12858 0.13834 0.31343 0.2918 0.57808 0.025412 0.44012 0.2992 0.10075 -0.0042542 0.29528
1261 0.091325 -0.062782 0.28857 -0.12076 0.23394 0.32295 0.25655 0.55044 0.02117 0.52925 0.30659 0.10694 -0.0038281 0.34877
1262 0.060128 -0.085919 0.28032 -0.14945 0.183 0.31432 0.29725 0.52505 0.013369 0.51529 0.3722 0.0969 -0.021372 0.33806
1263 0.1437 -0.080887 0.26753 -0.14039 0.15984 0.33514 0.35333 0.56072 0.038147 0.51068 0.40876 0.10095 -0.026986 0.18907
1264 0.25137 -0.082124 0.27105 -0.13032 0.0254 0.31518 0.38761 0.54555 0.016996 0.49405 0.43394 0.25941 -0.02963 0.15584
1265 0.34475 -0.077932 0.25593 -0.10269 -0.0095404 0.34645 0.41359 0.53839 0.034804 0.52635 0.46159 0.31864 -0.018564 0.345
1266 0.36209 -0.08602 0.23677 -0.13446 -0.062211 0.32949 0.49093 0.51586 0.033943 0.5431 0.40021 0.28774 0.0073223 0.37608
1267 0.34855 -0.088627 0.201 -0.13269 -0.065981 0.32272 0.49471 0.4437 0.0022613 0.55066 0.36938 0.30707 -0.038572 0.36508
1268 0.28963 -0.073115 0.22298 -0.11686 -0.058562 0.36055 0.46686 0.44416 0.01798 0.51557 0.33351 0.23971 -0.067606 0.30353
1269 0.21403 -0.097743 0.20337 -0.11975 -0.050942 0.38419 0.37816 0.42562 0.024688 0.46292 0.30608 0.16125 -0.010679 0.25024
1270 0.17175 -0.11417 0.16994 -0.14536 -0.070882 0.32923 0.29098 0.36337 -0.011123 0.40417 0.31537 0.11438 -0.076153 0.2409
1271 0.15626 -0.081508 0.18952 -0.12703 -0.057893 0.38141 0.28895 0.42023 0.015875 0.39927 0.29528 0.13634 -0.027607 0.25606
1272 0.12293 -0.099065 0.13602 -0.1553 -0.076003 0.36372 0.22763 0.34566 -0.031476 0.34957 0.28412 0.1001 -0.078811 0.34004
1273 0.13328 -0.094703 0.1493 -0.13332 -0.073524 0.40386 0.24934 0.42731 0.0080624 0.35004 0.29072 0.13848 -0.088395 0.40644
1274 0.1253 -0.10559 0.13752 -0.14184 -0.065844 0.33871 0.24885 0.51616 -0.0090791 0.38191 0.27864 0.11409 -0.027059 0.5147
1275 0.12711 -0.11066 0.1349 -0.13372 -0.079144 0.30978 0.23517 0.54429 -0.013581 0.49334 0.28714 0.11408 -0.053943 0.49566
1276 0.1283 0.20955 0.11919 -0.10672 -0.079575 0.28266 0.23024 0.57293 -0.013442 0.51066 0.27213 0.10849 -0.038747 0.32549
1277 0.13342 0.30015 0.12998 0.13008 -0.069385 0.25103 0.21422 0.51831 -0.0036235 0.52296 0.27473 0.12504 -0.050251 0.2164
1278 0.2578 0.3943 0.13194 0.22893 -0.088856 0.24626 0.21832 0.46114 -0.015265 0.50372 0.28799 0.13192 -0.011755 0.22816
1279 0.35748 0.44435 0.10774 0.1604 -0.077276 0.23463 0.21792 0.4146 -0.029537 0.43887 0.25822 0.12012 -0.041059 0.2228
1280 0.40793 0.43155 0.12864 0.25073 -0.066046 0.23937 0.24063 0.39643 0.006402 0.41362 0.27295 0.13498 -0.018563 0.21943
1281 0.42132 0.24575 0.12335 0.22101 -0.081877 0.24783 0.2197 0.36928 0.0056605 0.36809 0.2523 0.29943 -0.016467 0.21056
1282 0.39523 0.093858 0.091404 0.0549 -0.084377 0.23564 0.26555 0.35362 -0.006921 0.34441 0.30191 0.35921 -0.04007 0.1835
1283 0.33315 0.080171 0.079017 0.0069248 -0.099458 0.22537 0.40206 0.33359 -0.029782 0.33919 0.34749 0.3266 -0.11417 0.20977
1284 0.27794 0.066343 0.094029 -0.0010704 -0.068728 0.25161 0.48596 0.34507 0.019186 0.34043 0.37824 0.33872 -0.037288 0.20925
1285 0.23032 0.023655 0.079582 -0.0033056 -0.096228 0.20635 0.39693 0.31175 0.12669 0.31849 0.34568 0.33415 -0.049642 0.20524
1286 0.2333 0.013828 0.048824 -0.025611 -0.10122 0.19952 0.31072 0.30396 0.28768 0.32772 0.34465 0.37737 -0.056686 0.21737
1287 0.22645 0.05402 0.048157 -0.017446 -0.10725 0.19831 0.23369 0.30528 0.33512 0.33077 0.28847 0.27951 -0.06816 0.20048
1288 0.2344 0.32451 0.042279 -0.033411 -0.10383 0.21003 0.18388 0.30535 0.24715 0.32127 0.25473 0.20366 -0.037134 0.19103
1289 0.3547 0.37747 0.047192 -0.011356 -0.08981 0.22777 0.20339 0.34084 0.1461 0.43685 0.26806 0.20137 -0.066488 0.20436
1290 0.4587 0.53263 0.052434 0.00097849 -0.0625 0.20859 0.20676 0.29826 0.087337 0.48448 0.25843 0.21602 -0.063492 0.19017
1291 0.47144 0.57242 0.025867 -0.024987 -0.10074 0.19652 0.1584 0.2795 0.061326 0.44491 0.2186 0.16032 -0.069426 0.18349
1292 0.50152 0.56782 0.02524 -0.052842 -0.11057 0.19041 0.17 0.26651 0.056824 0.42332 0.20809 0.15517 -0.05441 0.16363
1293 0.51299 0.59911 0.013632 -0.028457 -0.10725 0.19022 0.15856 0.26012 0.059263 0.35057 0.20418 0.17113 -0.070494 0.17645
1294 0.48342 0.59422 0.016155 -0.040512 -0.094742 0.18811 0.17497 0.27848 0.063461 0.31784 0.23338 0.14845 -0.050698 0.1739
1295 0.39264 0.69342 -0.0064827 -0.056937 -0.095582 0.16422 0.15078 0.2361 0.03609 0.29426 0.18648 0.14198 -0.077871 0.1763
1296 0.36634 0.78097 -1.892e-07 -0.027773 -0.094433 0.18977 0.15649 0.27339 0.070028 0.2855 0.19196 0.17008 -0.048105 0.18964
1297 0.39775 0.79539 0.0094624 -0.035988 -0.10296 0.16839 0.16002 0.23611 0.057927 0.28113 0.17604 0.15312 -0.060359 0.1825
1298 0.3782 0.82366 -0.014065 -0.044143 -0.094934 0.16429 0.14489 0.24556 0.061685 0.27695 0.16201 0.13634 -0.035913 0.17113
1299 0.34975 0.83812 -0.024333 -0.067808 -0.12389 0.13245 0.12518 0.2093 0.055854 0.24385 0.17511 0.14256 -0.085607 0.16539
1300 0.34923 0.79133 -0.02597 -0.057573 -0.087864 0.1306 0.12984 0.19103 0.045902 0.24326 0.15611 0.12757 -0.086221 0.16543
1301 0.35617 0.78094 -0.023637 -0.048029 -0.098475 0.15336 0.11825 0.20535 0.065281 0.24009 0.15192 0.11015 -0.040825 0.15687
1302 0.34888 0.78147 -0.033155 -0.064954 -0.091145 0.14003 0.10019 0.19578 0.046529 0.24337 0.13634 0.13121 -0.073269 0.15625
1303 0.43481 0.89744 -0.026902 -0.051409 -0.096326 0.14051 0.11974 0.21936 0.050388 0.24119 0.14422 0.12257 -0.067073 0.16899
1304 0.5385 0.9833 -0.04146 -0.029664 -0.090406 0.13821 0.1207 0.19065 0.051146 0.23843 0.15596 0.12024 -0.094767 0.15049
1305 0.57356 0.95599 -0.045097 0.29436 -0.10842 0.11497 0.090268 0.17983 0.0097748 0.23352 0.14878 0.10338 -0.10243 0.1373
1306 0.53859 0.94755 -0.063155 0.32185 -0.10703 0.12654 0.10112 0.18743 0.029093 0.19565 0.12765 0.099466 -0.045285 0.14562
1307 0.54733 1.006 -0.038362 0.37643 -0.093277 0.13501 0.099071 0.1951 0.041892 0.22708 0.14998 0.10967 -0.057169 0.11589
1308 0.4352 0.90781 -0.048889 0.31106 -0.10395 0.11188 0.084473 0.1733 0.04254 0.18605 0.10425 0.081461 -0.075032 0.12898
1309 0.3664 0.9652 -0.055527 0.37437 -0.11003 0.11086 0.075345 0.15393 0.022269 0.19185 0.10317 0.094758 -0.089166 0.09664
1310 0.32646 0.99724 -0.068584 0.22989 -0.097758 0.13956 0.050867 0.166 0.023987 0.16168 0.087675 0.072446 -0.07559 0.11346
1311 0.31935 1.0283 -0.079902 0.1241 -0.11824 0.088694 0.066189 0.15232 0.024866 0.14324 0.093128 0.063053 -0.079454 0.093227
1312 0.32298 1.0909 -0.054379 0.092944 -0.098519 0.1266 0.060061 0.16387 0.034334 0.18314 0.099162 0.094921 -0.072518 0.11013
1313 0.28359 1.0403 -0.083627 0.065859 -0.13988 0.075285 0.037163 0.12307 -0.0036371 0.13027 0.073375 0.067218 -0.0076821 0.080934
1314 0.28497 1.0124 -0.094554 0.071684 -0.12563 0.092411 0.032865 0.12479 -0.0070086 0.14135 0.11734 0.23346 0.044264 0.092003
1315 0.28637 1.0185 -0.093022 0.045979 -0.12687 0.077006 0.022827 0.11253 -0.01171 0.13738 0.085962 0.30687 0.08575 0.094141
1316 0.30358 1.0737 -0.071279 0.070304 -0.12258 0.11735 0.050699 0.15045 0.020808 0.15059 0.11105 0.30078 0.20642 0.0782
1317 0.28141 1.0449 -0.1027 0.056928 -0.12591 0.062217 0.009651 0.09915 -0.013243 0.11954 0.075248 0.2338 0.21375 0.069488
1318 0.27541 1.061 -0.095154 0.36183 -0.1222 0.069893 0.006823 0.10654 -0.00089452 0.10965 0.073382 0.1537 0.23946 0.062836
1319 0.25151 1.0027 -0.11066 0.41624 -0.13385 0.064638 0.0032149 0.091837 0.005864 0.1054 0.058995 0.11996 0.10468 0.073985
1320 0.24958 1.0567 -0.079639 0.53231 -0.11374 0.083174 0.021727 0.11159 0.044853 0.1135 0.060268 0.10829 0.04705 0.076773
1321 0.24987 1.1013 -0.067276 0.52831 -0.11651 0.089319 0.011559 0.12127 0.037711 0.11978 0.072892 0.12407 0.069807 0.083642
1322 0.259 1.1333 -0.089724 0.41188 -0.10787 0.1037 0.024381 0.11591 0.02361 0.11851 0.062865 0.11525 0.054493 0.11716
1323 0.23284 1.0851 -0.090561 0.28276 -0.11151 0.09871 0.036443 0.11564 0.019778 0.10783 0.063389 0.10841 0.1049 0.11521
1324 0.21429 1.0909 -0.093259 0.23621 -0.11851 0.087095 0.017085 0.12329 0.028547 0.1021 0.034122 0.09113 0.1591 0.075387
1325 0.21319 1.0943 -0.1178 0.19864 -0.12492 0.074971 3.6705e-05 0.095865 0.0012451 0.10194 0.062945 0.089397 0.15066 0.065916
1326 0.19831 1.1113 -0.12144 0.17866 -0.10213 0.063566 -0.0052613 0.082759 0.0094036 0.076874 0.036859 0.084384 0.17666 0.077024
1327 0.1774 0.99533 -0.14257 0.12482 -0.14796 0.028812 -0.027859 0.032922 -0.022778 0.070028 0.027782 0.061752 0.16349 0.038602
1328 0.18979 1.0127 -0.12332 0.16119 -0.11786 0.063837 -0.00099741 0.077255 -0.0098494 0.067892 0.029475 0.048459 0.31284 0.073241
1329 0.18215 1.0318 -0.12523 0.17296 -0.12087 0.074373 -0.0046355 0.11138 0.019539 0.062076 0.041029 0.068017 0.40779 0.068749
1330 0.16613 1.0443 -0.12282 0.41127 -0.13257 0.064488 -0.0046435 0.081521 0.020878 0.05463 0.034982 0.064164 0.38888 0.086648
1331 0.19586 1.0698 -0.10808 0.5386 -0.11417 0.092554 0.018968 0.12177 0.10823 0.087604 0.033055 0.082731 0.40973 0.093246
1332 0.1525 1.0434 -0.1095 0.5681 -0.124 0.054589 -0.01636 0.094657 0.3358 0.057117 0.023469 0.040719 0.34859 0.11383
1333 0.15574 0.94862 -0.11981 0.57672 -0.11735 0.051035 -0.010678 0.09291 0.38462 0.032371 0.027802 0.052986 0.28265 0.11091
1334 0.15971 0.89577 -0.1033 0.4588 -0.13066 0.06042 -0.020736 0.091574 0.33734 0.045155 0.029516 0.069464 0.26284 0.097761
1335 0.13711 0.79054 -0.14776 0.27961 -0.14322 0.014646 -0.044374 0.053247 0.29221 0.023689 -0.0057311 0.040411 0.23675 0.07759
1336 0.11382 0.60638 -0.1414 0.25573 -0.15252 0.038571 -0.026832 0.08016 0.46692 0.031413 -0.0080978 0.031438 0.25896 0.060648
1337 0.11979 0.56542 -0.12857 0.24101 -0.13474 0.033897 -0.03856 0.072473 0.27934 0.029527 0.0074256 0.033256 0.28085 0.082757
1338 0.11679 0.54758 -0.14476 0.24247 -0.14155 0.040252 -0.035988 0.076166 0.17015 0.034121 -0.016471 0.021693 0.36724 0.083925
1339 0.11317 0.52396 -0.14 0.2296 -0.12791 0.056488 -0.031966 0.076249 0.15427 0.025985 0.012032 0.049401 0.47603 0.061314
1340 0.10546 0.52988 -0.15698 0.19163 -0.13915 0.037293 -0.045914 0.065672 0.10646 0.014539 -0.0078643 0.045638 0.49985 0.065522
1341 0.083572 0.45466 -0.16537 0.24624 -0.13963 0.011669 -0.048762 0.048975 0.077141 0.011253 -0.015021 0.015645 0.49726 0.075601
1342 0.098265 0.45628 -0.14663 0.54669 -0.1291 0.036424 -0.04841 0.062739 0.11528 0.015627 -0.013558 0.022293 0.43776 0.079459
1343 0.091378 0.46292 -0.15922 0.58411 -0.1021 0.05705 -0.035188 0.080272 0.14107 0.014021 0.0070157 0.02716 0.42998 0.077987
1344 0.085141 0.4217 -0.13896 0.6048 -0.11662 0.025995 -0.039276 0.058165 0.35344 0.0051444 -0.020721 0.019988 0.31075 0.067576
1345 0.082594 0.39854 -0.16101 0.64435 -0.14229 0.012641 -0.065594 0.025228 0.47646 0.0012684 -0.0081175 0.0048051 0.25684 0.080914
1346 0.063747 0.35861 -0.14731 0.61877 -0.14117 0.013896 -0.069972 0.039731 0.48581 -0.014828 -0.033614 0.0066825 0.22662 0.081713
1347 0.05754 0.35874 -0.13988 0.62827 -0.13968 0.021582 -0.06501 0.046114 0.45961 -0.016174 -0.011001 -0.00887 0.25777 0.21588
1348 0.060133 0.36267 -0.13909 0.75069 -0.13528 0.034717 -0.047528 0.069297 0.55374 -0.0042999 -0.0037575 0.015567 0.28631 0.32552
1349 0.060316 0.35228 -0.15028 0.78796 -0.12943 0.045993 -0.037536 0.07224 0.53961 -0.011186 -0.012654 0.014025 0.43829 0.36918
1350 0.062569 0.32016 -0.13366 0.75969 -0.13388 0.026188 -0.044104 0.045684 0.5341 -0.011632 -0.015501 0.0086022 0.52503 0.34988
1351 0.043842 0.2699 -0.1655 0.73116 -0.16316 0.0044736 -0.070402 0.027477 0.60346 -0.050318 -0.042517 -0.01498 0.4873 0.34293
1352 0.059386 0.31841 -0.13929 0.82924 -0.1178 0.034429 -0.04254 0.06141 0.6003 -0.0082742 -0.032714 0.16703 0.4925 0.4467
1353 0.045929 0.28083 -0.14055 0.74399 -0.12346 0.011885 -0.063708 0.037773 0.59487 -0.01068 -0.013281 0.233 0.47117 0.21278
1354 0.056192 0.27627 -0.12649 0.8815 -0.1292 0.02402 -0.053116 0.050536 0.66925 0.0014036 -0.0051673 0.26739 0.41499 0.19541
1355 0.045655 0.25307 -0.15526 0.83985 -0.10812 -0.0080045 -0.078704 0.025919 0.6381 -0.035112 -0.051924 0.23623 0.33929 0.16556
1356 0.029688 0.22263 -0.15162 0.74343 -0.1389 -0.003959 -0.083213 0.029312 0.66749 -0.040539 -0.052151 0.11097 0.25292 0.14204
1357 0.055111 0.23789 -0.1369 0.71757 -0.12137 0.034646 -0.045121 0.072315 0.70991 -0.019905 -0.033087 0.083104 0.32756 0.17003
1358 0.029354 0.23552 -0.1559 0.67627 -0.1268 0.035592 -0.056469 0.045739 0.73067 -0.042471 -0.043614 0.042751 0.22888 0.12931
1359 0.018637 0.22078 -0.15999 0.6543 -0.13847 0.0040374 -0.056967 0.037372 0.76298 -0.043187 -0.045081 0.036029 0.25227 0.13669
1360 0.02805 0.21047 -0.15259 0.68882 -0.14312 0.0060329 -0.043365 0.018345 0.73249 -0.039093 -0.039507 0.051116 0.21285 0.16094
1361 0.041383 0.20402 -0.1458 0.66762 -0.10692 0.013988 -0.047343 0.059918 0.73816 -0.031869 -0.051954 0.041774 0.25355 0.095149
1362 0.018796 0.14937 -0.19336 0.62728 -0.13778 -0.013316 -0.077781 0.016761 0.70689 -0.051815 -0.05007 0.035541 0.20827 0.083828
1363 0.01434 0.15889 -0.17844 0.63281 -0.15666 -0.016771 -0.061689 0.0063643 0.79029 -0.060591 -0.057097 0.037419 0.24203 0.11607
1364 0.0098626 0.16387 -0.16413 0.8451 -0.10328 0.0041449 -0.070847 0.040107 0.7976 -0.045587 -0.057604 0.048036 0.43002 0.12102
1365 0.040036 0.18271 -0.15245 0.83918 -0.097581 0.04152 -0.050575 0.064011 0.81352 -0.028283 -0.04121 0.049543 0.42133 0.10958
1366 0.017899 0.14369 -0.17703 0.64812 -0.12019 0.00063582 -0.079803 0.016994 0.7691 -0.046069 -0.054557 0.041201 0.44483 0.078401
1367 -0.0064681 0.12646 -0.1917 0.54799 -0.13321 -0.0057687 -0.089641 0.025677 0.79483 -0.084925 -0.060994 0.010668 0.40543 0.08152
1368 0.002235 0.12682 -0.17815 0.53603 -0.13871 -0.0077932 -0.022499 0.03317 0.80622 -0.043412 -0.04599 0.040746 0.35629 0.091528
1369 0.023628 0.14034 -0.14757 0.53426 -0.13358 0.014422 -0.010247 0.024933 0.79655 -0.031308 -0.042267 0.029013 0.32735 0.11324
1370 -0.016929 0.098887 -0.19766 0.49421 -0.1278 0.00044776 -0.023465 0.026876 0.79864 -0.052404 -0.059754 0.01807 0.26644 0.079865
1371 -0.0025258 0.093979 -0.17642 0.49561 -0.13508 0.0025632 -0.040593 0.035689 0.82346 -0.0659 -0.06277 -0.0044322 0.2121 0.051554
1372 -0.0051827 0.10703 -0.17755 0.47145 -0.098333 0.0035887 -0.029971 0.040692 0.83874 -0.058006 -0.073297 0.028145 0.21627 0.079472
1373 -0.0076196 0.085574 -0.18428 0.4665 -0.11926 -0.0098758 -0.048609 0.025966 0.75833 -0.063022 -0.078273 4.2605e-05 0.18131 0.064321
1374 -0.012437 0.080037 -0.17029 0.41877 -0.1077 0.01393 -0.062847 0.013629 0.78935 -0.066468 -0.07957 0.0092 0.21268 0.059889
1375 -0.00054342 0.068009 -0.17701 0.40823 -0.11573 -0.015335 -0.069845 -0.0011682 0.72089 -0.069014 -0.063107 0.018987 0.20093 0.043547
1376 -0.03499 0.054731 -0.18232 0.39223 -0.12134 -0.0098693 -0.072463 0.0072049 0.66108 -0.07392 -0.078063 -0.0038952 0.17686 0.034946
1377 -0.014637 0.050024 -0.19052 0.38798 -0.099955 0.0089261 -0.061621 0.014678 0.65181 -0.067486 -0.08324 -0.0026778 0.20776 0.059174
1378 -0.024614 0.058026 -0.17984 0.37376 0.28835 -0.0084584 -0.083619 -0.00042885 0.6187 -0.072362 -0.076967 -0.0090403 0.16978 0.055213
1379 -0.014431 0.033758 -0.19942 0.36008 0.36485 0.0061471 -0.072897 0.018434 0.59012 -0.073338 -0.082343 0.0034171 0.25119 0.033921
1380 -0.020028 0.050201 -0.18334 0.36285 0.38386 -0.014037 -0.070495 0.014467 0.61293 -0.075494 -0.05286 -0.0056555 0.37465 0.05458
1381 -0.025805 0.027123 -0.17098 0.36327 0.39918 -0.0011819 -0.066584 0.012871 0.61654 -0.052401 -0.081227 0.12496 0.41179 0.056698
1382 -0.032732 0.033056 -0.18883 0.32325 0.51669 -0.0061064 -0.066442 0.0045237 0.78867 -0.089887 -0.073183 0.21744 0.3801 0.012047
1383 -0.043389 0.028038 -0.1815 0.30661 0.26519 -0.0057309 -0.05377 0.025007 0.80424 -0.079033 -0.06349 0.22724 0.36805 0.030215
1384 -0.031936 0.02606 -0.17261 0.32078 0.11726 -0.029335 -0.078068 -0.01871 0.67972 -0.081829 -0.079197 0.20175 0.22301 0.050203
1385 -0.024843 0.016763 -0.16956 0.32895 0.096301 0.00972 -0.067226 0.005703 0.64131 -0.070145 -0.074843 0.17497 0.2024 0.053932
1386 -0.040719 -0.015345 -0.18448 0.28107 0.045491 -0.020214 -0.092354 -0.0071738 0.5613 -0.090761 -0.08016 0.064249 0.18436 0.03023
1387 -0.050146 -0.019253 -0.19221 0.2525 0.042781 -0.039859 -0.096082 -0.019951 0.54883 -0.095847 -0.096526 0.035836 0.12558 0.0043787
1388 -0.038543 0.01077 -0.18634 0.28384 0.04874 -0.0062835 -0.06548 0.014172 0.58269 -0.083683 -0.079523 0.053834 0.17544 0.021597
1389 -0.04676 -0.023758 -0.1821 0.23029 0.03588 -0.050438 -0.10285 -0.039004 0.50714 -0.088219 -0.08734 0.0046212 0.13424 -0.011384
1390 -0.060007 -0.044355 -0.20728 0.20943 0.031389 -0.033603 -0.097776 -0.033961 0.50694 -0.1054 -0.10785 0.017249 0.083036 -0.023806
1391 -0.064514 -0.017043 -0.19571 0.24226 0.039719 -0.019647 -0.083544 -0.030598 0.51159 -0.093021 -0.086893 0.018276 0.1538 0.0014725
1392 -0.050451 -0.033051 -0.17357 0.23189 0.031379 -0.0040416 -0.086352 0.0079749 0.54751 -0.099507 -0.09369 0.028133 0.15538 0.0080509
1393 -0.042698 -0.031018 -0.20212 0.2085 0.025918 -0.023536 -0.05112 -0.024642 0.58589 -0.090224 -0.074006 0.019551 0.1386 0.0031193
1394 -0.051215 -0.032066 -0.17894 0.21389 0.041098 -0.0080606 -0.056688 0.011051 0.59183 -0.08661 -0.089753 0.010568 0.13151 0.034428
1395 -0.072632 -0.051434 -0.18751 0.19595 0.021027 -0.014595 -0.056796 0.0013743 0.51749 -0.096376 -0.08756 0.037186 0.11802 -0.0034738
1396 -0.037139 -0.024181 -0.16778 0.20158 0.039317 -0.0043397 -0.029734 0.0049374 0.53119 -0.082692 -0.095276 0.029443 0.14802 0.037435
1397 -0.060045 -0.052439 -0.19773 0.16982 0.0031866 -0.026194 -0.072562 -0.020299 0.47748 -0.099398 -0.10509 0.0050504 0.11974 -0.0022569
1398 -0.044472 -0.041956 -0.17864 0.20454 0.013106 0.021411 -0.06828 0.022464 0.51676 -0.070854 -0.086449 0.035848 0.10496 0.014422
1399 -0.062329 -0.062184 -0.17692 0.16347 0.010596 -0.0022532 -0.073328 -0.013343 0.48633 -0.07864 -0.079176 0.034975 0.14317 0.01958
1400 -0.071016 -0.061322 -0.18067 0.15325 0.0034854 -0.010268 -0.081616 -0.0040101 0.45969 -0.096626 -0.084013 0.025183 0.10072 -0.017372
1401 -0.054583 -0.060919 -0.16571 0.14189 0.003375 0.0075478 -0.076974 -0.013577 0.47254 -0.091872 -0.074279 0.01936 0.13143 -0.017443
1402 -0.03749 -0.060237 -0.15295 0.15583 0.010175 -0.023027 -0.086682 -0.022784 0.44005 -0.071048 -0.080436 0.013547 0.11159 -0.023355
1403 -0.056267 -0.074355 -0.16268 0.14963 -0.023726 -0.025701 -0.10302 -0.035021 0.40737 -0.082914 -0.10048 0.027745 0.056385 -0.041776
1404 -0.054284 -0.051992 -0.14969 0.15009 0.0078138 0.0075942 -0.071468 -0.0081276 0.44806 -0.07444 -0.084439 0.031352 0.13193 0.010562
1405 -0.067421 -0.09478 -0.18641 0.10352 -0.024297 -0.0183 -0.12684 -0.034384 0.4137 -0.095677 -0.10826 0.21116 0.057017 -0.039709
1406 -0.076698 -0.087057 -0.17016 0.11306 -0.014747 -0.040115 -0.090615 -0.049241 0.3825 -0.10192 -0.10383 0.21073 0.051613 -0.006031
1407 -0.062505 -0.068045 -0.17065 0.1043 -0.010737 0.0029707 -0.088523 -0.025508 0.41912 -0.088919 -0.071309 0.24816 0.070719 -0.015453
1408 -0.066382 -0.10924 -0.17311 0.094936 -0.045588 -0.039364 -0.10941 -0.044625 0.36684 -0.090935 -0.087216 0.22243 0.023295 -0.029484
1409 -0.087728 -0.08112 -0.17603 0.11396 0.0015818 -0.0033184 -0.092639 -0.017832 0.405 -0.10117 -0.093233 0.078209 0.083251 -0.019186
1410 -0.081725 -0.093578 -0.040428 0.097356 -0.024709 0.0076771 -0.093197 -0.026839 0.37869 -0.088937 -0.099699 0.11142 0.043497 -0.041357
1411 -0.082172 -0.083416 0.0080042 0.084561 0.11876 -0.0077674 -0.096795 -0.027486 0.39147 -0.10618 -0.1179 0.072204 0.047433 0.00095122
1412 -0.064829 -0.090283 -0.019883 0.090685 0.45096 0.0065081 -0.086873 -0.012463 0.39838 -0.095279 -0.10549 0.064512 0.04524 -0.03358
1413 -0.066366 -0.073091 -0.075521 0.07174 0.52306 0.0055536 -0.088991 -0.039899 0.38951 -0.087205 -0.087709 0.055719 0.050046 -0.038682
1414 -0.055873 -0.076779 -0.1225 0.086895 0.54519 -0.0035809 -0.081819 -0.0098363 0.34542 -0.085421 -0.080916 0.043826 0.076392 -0.016053
1415 -0.08993 -0.077806 -0.12395 0.09371 0.55334 0.00026454 -0.086647 -0.020103 0.3796 -0.092567 -0.087192 0.066674 0.050798 -0.022285
1416 -0.083057 -0.1151 -0.14503 0.068985 0.55454 -0.01975 -0.10083 -0.04963 0.34444 -0.10398 -0.097959 0.061301 0.061564 -0.039687
1417 -0.073574 -0.079691 -0.13439 0.044719 0.51416 -0.011144 -0.10096 -0.032887 0.34274 -0.10607 -0.089026 0.039819 0.03035 -0.019298
1418 -0.092031 -0.12336 -0.1684 0.012644 0.37713 -0.029479 -0.11162 -0.051164 0.28442 -0.11593 -0.10302 0.037396 0.026866 -0.06414
1419 -0.087818 -0.10056 -0.15704 0.077729 0.3242 -0.023054 -0.052989 -0.019101 0.3099 -0.089972 -0.10549 0.020733 0.039332 -0.031481
1420 -0.081264 -0.10099 -0.10879 0.037764 0.28925 -0.011948 -0.032147 -0.011608 0.31016 -0.098768 -0.098566 0.045731 0.023388 -0.017183
1421 -0.081221 -0.10154 -0.01006 0.038949 0.27436 -0.024123 0.018505 -0.032794 0.27136 -0.1193 -0.10211 0.033468 -0.019506 -0.014204
1422 -0.10271 -0.12105 0.047232 0.046673 0.31768 -0.019357 0.073577 -0.021671 0.27857 -0.1105 -0.10575 0.030676 0.02197 -0.055226
1423 -0.094025 -0.11515 0.015955 0.041968 0.50312 0.0016084 0.11563 0.0024418 0.2943 -0.10579 -0.10481 0.012103 0.017956 -0.015878
1424 -0.089892 -0.11389 -0.076602 0.027763 0.67575 -0.0073461 0.12526 -0.016745 0.28833 -0.1177 -0.10111 0.0046905 -0.015988 -0.019599
1425 -0.091389 -0.12422 -0.11531 0.037048 0.72583 -0.023341 0.17656 -0.035412 0.2712 -0.095648 -0.099409 0.22001 -0.0022815 -0.036311
1426 -0.093296 -0.11791 -0.11765 0.024993 0.69573 -0.0029651 0.13928 -0.0069988 0.27634 -0.10537 -0.086355 0.2618 0.025775 -0.033012
1427 -0.086353 -0.13897 -0.12635 0.0076875 0.60194 -0.03868 0.022317 -0.034726 0.24273 -0.10621 -0.085942 0.2677 -0.019319 -0.062494
1428 -0.10765 -0.15076 -0.14985 -0.0090177 0.44918 -0.040224 -0.030311 -0.076053 0.23556 -0.12567 -0.067459 0.22479 -0.041943 -0.058405
1429 -0.079527 -0.12731 -0.11587 0.022057 0.45059 -0.0025687 -0.014119 -0.016079 0.25731 -0.098722 -0.016985 0.15229 0.015493 -0.019877
1430 -0.081964 -0.1301 -0.12624 -0.0085281 0.44572 -0.012823 -0.032737 -0.043566 0.24392 -0.10472 -0.016502 0.10168 -0.0027611 -0.049708
1431 -0.08712 -0.12478 -0.051245 0.015697 0.45243 -0.0071677 -0.0082755 -0.015753 0.23278 -0.088445 0.0019314 0.095472 0.018395 0.00355
1432 -0.075367 -0.1402 0.037268 -0.0056185 0.44507 -0.017432 -0.037004 -0.03225 0.23578 -0.086601 -0.017855 0.07324 -0.019879 -0.039732
1433 -0.074884 -0.13599 0.11137 0.032206 0.70551 -0.014827 -0.027262 -0.023857 0.23472 -0.10853 -0.083682 0.065177 -0.010963 -0.053873
1434 -0.076741 -0.14731 0.10412 0.0035912 0.81335 -0.015371 -0.03604 -0.042144 0.19997 -0.092803 -0.039539 0.082555 -0.014547 -0.024295
1435 -0.10293 -0.13399 0.0028057 -0.005454 0.87282 -0.015336 -0.022718 -0.038671 0.22809 -0.10076 -0.073595 0.065602 -0.034441 -0.073256
1436 -0.093285 -0.12764 -0.040652 -0.021139 0.81613 -0.01402 -0.013486 -0.037218 0.23921 -0.10379 -0.075852 0.056329 0.020385 -0.045048
1437 -0.091442 -0.13731 -0.065189 -0.0044144 0.78365 -0.019585 0.0028663 -0.026484 0.23798 -0.094761 -0.067678 0.078737 -0.015659 -0.052459
1438 -0.090699 -0.12959 -0.081667 -0.04394 0.67049 -0.031679 -0.048262 -0.057931 0.18426 -0.11192 -0.10993 0.031594 -0.037842 -0.036841
1439 -0.11615 -0.17747 -0.098834 -0.046275 0.61376 -0.040594 -0.0628 -0.066928 0.17584 -0.12997 -0.11574 0.021962 -0.077006 -0.076332
1440 -0.079073 -0.14669 -0.084752 -0.02588 0.67592 -0.020368 -0.034658 -0.036135 0.19198 -0.090129 -0.073578 0.058269 -0.03045 -0.063784
1441 -0.07654 -0.12386 -0.040129 -0.020405 0.85729 0.0064371 -0.020346 -0.042332 0.20957 -0.098415 -0.073115 0.069106 0.017686 -0.067206
1442 -0.087197 -0.12958 0.11032 0.00065965 0.92465 -0.011467 -0.023344 -0.034209 0.18492 -0.098312 -0.074602 0.056134 -0.017818 -0.031077
1443 -0.074583 -0.14149 0.16807 0.0045845 0.9097 -0.028132 -0.039932 -0.057866 0.15798 -0.10944 -0.079588 0.034721 -0.032132 -0.052549
1444 -0.08146 -0.13838 0.21548 0.0062593 0.87575 0.030394 -0.01577 -0.012272 0.22494 -0.091964 -0.088015 0.043039 0.023554 -0.02204
1445 -0.10509 -0.16305 0.10763 -0.047866 0.65456 -0.026241 -0.058868 -0.046799 0.1576 -0.11983 -0.10156 0.036626 -0.05125 -0.089082
1446 -0.10017 -0.15183 0.0061738 -0.048561 0.585 -0.036775 -0.054586 -0.059466 0.18627 -0.11787 -0.095728 0.028614 -0.064214 -0.050673
1447 -0.087671 -0.14873 -0.0088136 -0.034616 0.50804 -0.00981 -0.036184 -0.046043 0.16216 -0.11011 -0.084475 0.029091 -0.013278 -0.038695
1448 -0.089238 -0.13731 -0.006821 -0.035161 0.50679 0.0038555 -0.049752 -0.04168 0.18811 -0.096258 -0.067281 0.036338 -0.052172 -0.052537
1449 -0.10364 -0.1568 -0.035378 -0.059867 0.46098 -0.047289 -0.04983 -0.077947 0.13453 -0.10129 -0.10601 0.029476 -0.049206 -0.068868
1450 -0.078722 -0.13871 -0.026146 -0.055792 0.47798 -0.012804 -0.043778 -0.047044 0.15434 -0.0506 -0.070065 0.021173 -0.04515 -0.03274
1451 -0.10898 -0.15352 -0.0029534 -0.061277 0.4549 -0.013508 -0.061936 -0.046411 0.1468 -0.056806 -0.10188 0.0068806 -0.034443 -0.064271
1452 -0.094346 -0.17317 0.18147 -0.049532 0.4129 -0.027243 -0.061844 -0.060017 0.12656 -0.039402 -0.067118 0.016778 -0.035497 -0.048183
1453 -0.094393 -0.15094 0.25226 -0.056627 0.45225 -0.016227 -0.056512 -0.048274 0.15204 -0.029388 -0.091495 -0.00038461 -0.070531 -0.054184
1454 -0.11997 -0.18785 0.24014 -0.067093 0.43382 -0.029132 -0.06823 -0.077721 0.11806 -0.066885 -0.11072 0.14338 -0.084145 -0.084446
1455 -0.098666 -0.15961 0.20179 -0.058528 0.4267 -0.016296 -0.059028 -0.046598 0.12695 -0.085621 -0.068328 0.26024 -0.076899 -0.077907
1456 -0.097423 -0.17153 0.10045 -0.040033 0.43592 -0.010571 -0.034407 -0.027395 0.11805 -0.086847 -0.097045 0.2823 -0.051843 -0.058309
1457 -0.07728 -0.14181 0.055672 -0.051428 0.43504 0.0031049 -0.038415 -0.011872 0.1413 -0.068233 -0.078231 0.17459 -0.070857 -0.060871
1458 -0.090597 -0.15295 0.037385 -0.081853 0.38955 0.0044404 -0.045353 -0.022109 0.1492 -0.078729 -0.081008 0.091602 -0.048411 -0.044822
1459 -0.087074 -0.16219 0.032777 -0.071589 0.38118 0.0078958 -0.050831 0.045294 0.14044 -0.10002 -0.10992 0.05242 -0.070805 -0.045184
1460 -0.086751 -0.15416 0.01435 -0.074984 0.33757 -0.024769 -0.060639 0.039498 0.10085 -0.088121 -0.087601 0.048207 -0.087509 -0.076795
1461 -0.086858 -0.14987 0.0057622 -0.086349 0.33566 -0.0090032 -0.048157 0.082201 0.12188 -0.10579 -0.096578 0.043735 -0.079583 -0.053557
1462 -0.098415 -0.1551 0.12679 -0.075434 0.3016 -0.011838 -0.055375 0.077434 0.090011 -0.097103 -0.10225 0.037712 -0.058597 -0.075698
1463 -0.083602 -0.16303 0.26642 -0.061109 0.28325 -0.039342 -0.066603 0.0091369 0.09379 -0.093609 -0.093771 0.046009 -0.081351 -0.04881
1464 -0.098339 -0.15297 0.31208 -0.073215 0.2928 -0.034257 -0.081681 -0.0026 0.079928 -0.087375 -0.093058 0.012557 -0.092014 -0.061952
1465 -0.092925 -0.15938 0.33363 -0.0615 0.28 -0.0039613 -0.072059 0.0037832 0.089107 -0.094671 -0.10157 0.021534 -0.057138 -0.054233
1466 -0.10633 -0.17511 0.255 -0.064365 0.28305 -0.014866 -0.048757 0.0016063 0.079615 -0.068917 -0.091091 0.029432 -0.073822 -0.094555
1467 -0.094719 -0.15151 0.1327 -0.07976 0.24729 -0.0084303 0.043305 0.0097794 0.095254 -0.088914 -0.088728 0.022089 -0.061736 -0.051886
1468 -0.10277 -0.16494 0.084 -0.092655 0.24275 -0.012815 0.24491 0.0025125 0.086802 -0.08715 -0.10562 0.018217 -0.07642 -0.081658
1469 -0.10515 -0.15687 0.075013 -0.07684 0.23046 -0.010449 0.27577 0.0017957 0.089871 -0.085166 -0.11022 0.021834 -0.058354 -0.074329
1470 -0.04085 -0.1587 0.061145 -0.087416 0.22018 -0.018554 0.32989 0.015379 0.071649 -0.033072 -0.091448 0.011371 -0.10834 -0.043001
1471 0.030803 -0.17175 0.059738 -0.10239 0.20427 -0.033848 0.30964 -0.0078181 0.082498 0.033212 -0.085514 0.0047888 -0.11603 -0.079842
1472 0.10477 -0.16993 0.05538 -0.097196 0.18593 -0.0033729 0.29704 0.011015 0.077546 0.099766 -0.093561 0.00035618 -0.055876 -0.082314
1473 0.13631 -0.1714 0.21656 -0.11648 0.17219 -0.033887 0.16633 -0.012332 0.052885 0.13061 -0.10424 -0.0065864 -0.07728 -0.092686
1474 0.071662 -0.16929 0.36493 -0.087466 0.16935 -0.020542 0.1196 -0.012269 0.044413 0.11801 -0.063054 0.029241 -0.087514 -0.084457
1475 0.025315 -0.17237 0.33739 -0.080722 0.18513 0.0024836 0.11632 0.031074 0.054892 0.073048 -0.050581 -0.0057516 -0.086728 -0.063249
1476 -0.025822 -0.16861 0.36676 -0.080037 0.16257 -0.0056209 0.1178 -0.018062 0.04213 0.019672 -0.026707 0.010316 -0.087432 -0.08126
1477 -0.039548 -0.19092 0.21323 -0.080682 0.15336 0.034195 0.1473 0.034341 0.056849 -0.012444 -0.014584 0.0079832 -0.052845 -0.125
1478 -0.050885 -0.18283 0.10826 -0.11167 0.12523 0.00134 0.13888 -0.0028762 0.043127 -0.03592 -0.0015907 -0.0062194 -0.071499 -0.1068
1479 0.0070177 -0.17892 0.1018 -0.11145 0.14862 -0.014804 0.3078 0.020407 0.027726 -0.021557 0.0087627 -0.007792 -0.077343 -0.094845
1480 0.078921 -0.16293 0.096661 -0.12389 0.15473 0.010571 0.4518 0.09828 0.050435 -0.043263 -0.010004 -0.012295 -0.084707 -0.094257
1481 0.18399 -0.1741 0.089623 -0.12546 0.12219 -0.012574 0.50558 0.13167 0.033203 -0.029149 -0.038971 0.0091629 -0.078681 -0.046738
1482 0.24189 -0.15501 0.074986 -0.086128 0.14536 0.019642 0.49704 0.16542 0.054782 -0.0067448 -0.037517 -0.0043797 -0.059255 -0.05343
1483 0.27395 -0.1657 0.11348 -0.11797 0.12426 0.0080775 0.47886 0.20374 0.04226 -0.016111 -0.076904 -0.023672 -0.015059 -0.096471
1484 0.31271 -0.15944 0.21001 -0.12386 0.099232 -0.0047071 0.47486 0.14421 0.061529 0.029543 -0.073791 -0.0095049 0.036137 -0.063683
1485 0.19168 -0.18595 0.40022 -0.10605 0.11913 0.0038584 0.42522 0.11668 0.040837 0.060397 -0.079817 -0.020847 0.047163 -0.080184
1486 0.11394 -0.17106 0.43734 -0.12917 0.084391 -0.012896 0.39773 0.079549 0.014426 0.14126 -0.040274 0.0116 0.10321 -0.079926
1487 0.065322 -0.15986 0.34693 -0.10877 0.08307 0.0050094 0.44761 0.071472 0.0067741 0.17057 -0.05198 -0.020323 0.19303 -0.098867
1488 0.063766 -0.16335 0.22188 -0.12717 0.07762 -0.013775 0.46615 0.072725 0.023983 0.22317 -0.047167 -0.011285 0.26301 -0.065169
1489 0.061849 -0.19219 0.1303 -0.12423 0.06113 -0.00078964 0.57851 0.071108 -0.0038989 0.21247 -0.051744 -0.020938 0.26249 -0.043611
1490 0.060782 -0.1683 0.12274 -0.12177 0.076089 0.0020958 0.64076 0.085421 0.03202 0.19742 -0.04139 0.00022955 0.15427 -0.0058321
1491 0.057795 -0.17791 0.086979 -0.12668 0.074709 0.0022013 0.61593 0.069054 0.013608 0.16755 -0.037997 -0.010253 0.03039 -0.043704
1492 0.058558 -0.15999 0.10964 -0.12691 0.059338 0.0062568 0.63151 0.098778 0.017567 0.1319 -0.00035367 0.010824 0.0036457 -0.025215
1493 0.081411 -0.15366 0.10247 -0.11572 0.086668 0.039602 0.68415 0.12645 0.052615 0.099098 0.0917 0.042642 0.059832 -0.017127
1494 0.060984 -0.17662 0.094057 -0.13673 0.048638 -0.00048221 0.67514 0.14483 0.028334 0.071002 0.10262 0.23397 0.0097178 0.0044616
1495 0.050997 -0.19815 0.078399 -0.12766 0.031547 -0.0032867 0.64835 0.17399 -0.0019378 0.051276 0.11046 0.22674 0.011834 -0.02925
1496 0.14971 -0.17005 0.085732 -0.13446 0.039427 -0.00031125 0.7084 0.22763 -0.0019193 0.06195 0.09384 0.23363 0.03557 -0.011782
1497 0.24158 -0.17937 0.062354 -0.1275 0.029576 -0.010786 0.70901 0.24047 0.0058092 0.051854 0.11203 0.15856 0.13483 -3.3066e-05
1498 0.31933 -0.1693 0.056147 -0.14665 0.045636 0.0163 0.70158 0.27546 0.011668 0.062208 0.10283 0.059879 0.24646 0.00056537
1499 0.40262 -0.15593 0.05901 -0.13348 0.060836 0.021995 0.77515 0.25154 0.039356 0.15263 0.07955 0.089576 0.34911 0.022644
1500 0.40152 -0.18337 0.027222 -0.14919 0.029875 -0.0092493 0.70833 0.19901 0.013775 0.229 0.033703 0.032874 0.3959 -0.027948
1501 0.40917 -0.14689 0.054245 -0.1189 0.067065 0.027136 0.70333 0.23662 0.041203 0.29981 0.038027 0.059691 0.4206 -0.0092793
1502 0.36654 -0.16793 0.047707 -0.13574 0.026394 0.018862 0.75027 0.20377 0.024052 0.31207 0.01654 0.030718 0.37254 0.032939
1503 0.28394 -0.15091 0.02303 -0.13201 0.022824 0.027887 0.74504 0.19003 0.01715 0.32143 0.026973 0.061146 0.3152 -0.016762
1504 0.21738 -0.18317 0.015622 -0.15962 0.011574 0.046243 0.71279 0.16299 -0.0069512 0.28733 -0.0011034 0.010173 0.18506 -0.027074
1505 0.18826 -0.17332 0.015395 -0.15285 0.016153 0.096798 0.69687 0.20002 0.0040173 0.29184 0.01068 0.0071007 0.17398 -0.026016
1506 0.17469 -0.16896 -0.0030625 -0.14943 0.028053 0.089234 0.74312 0.2486 0.0072558 0.28557 0.018433 0.023408 0.14589 -0.015967
1507 0.17562 -0.16302 0.00205 -0.13565 0.024982 0.12577 0.73955 0.30301 0.033274 0.32473 0.039747 0.046856 0.12077 -0.0061287
1508 0.14567 -0.17925 -0.019957 -0.16044 0.009372 0.057935 0.73029 0.31228 0.013593 0.34899 0.07915 0.013833 0.14559 -0.02936
1509 0.16553 -0.16651 -0.016735 -0.12666 0.0073316 0.05789 0.74037 0.36117 0.044721 0.39099 0.15402 0.05403 0.18844 0.0022982
1510 0.13268 -0.17734 -0.018042 -0.15508 -0.019869 -0.0025645 0.67281 0.33123 0.0040099 0.37088 0.1177 0.0036677 0.26389 -0.051163
1511 0.1774 -0.15593 -0.02289 -0.14643 -0.019289 0.055311 0.67891 0.33245 0.014358 0.37653 0.11746 0.016705 0.44141 -0.012635
1512 0.32837 -0.15009 -0.018947 -0.15278 0.0067904 0.042516 0.67727 0.3094 0.027767 0.36089 0.14774 0.026793 0.50651 0.0070435
1513 0.42251 -0.17201 -0.024885 -0.15836 -0.0127 0.076262 0.60869 0.32626 0.034325 0.361 0.12649 0.04243 0.48539 0.001212
1514 0.45383 -0.16931 -0.038452 -0.16335 -0.0153 0.046267 0.5508 0.35303 -0.0026461 0.40764 0.12207 0.027557 0.48055 0.0053004
1515 0.49554 -0.15853 -0.04802 -0.16378 -0.023331 0.081903 0.52149 0.35623 0.031612 0.4444 0.12403 0.029795 0.42692 -0.0090012
1516 0.47764 -0.15939 -0.044127 -0.1752 -0.051181 0.061818 0.49592 0.36405 0.012911 0.42636 0.10519 0.038142 0.41725 -0.021103
1517 0.47842 -0.17546 -0.046594 -0.16395 -0.028582 0.059214 0.48268 0.37099 0.0035195 0.43865 0.09635 0.02878 0.34056 0.0094457
1518 0.40716 -0.17642 -0.066262 -0.17975 -0.057872 0.040349 0.50312 0.36755 0.001278 0.42078 0.10825 0.021917 0.25825 -0.028416
1519 0.3539 -0.15084 -0.056549 -0.13821 -0.018672 0.099405 0.63331 0.41158 0.037326 0.40656 0.12787 0.053254 0.28364 0.050523
1520 0.30042 -0.16723 -0.066937 -0.16589 -0.049553 0.08546 0.70597 0.41179 0.007505 0.34525 0.09208 0.028682 0.24578 -0.008399
1521 0.28474 -0.14887 -0.062534 -0.15666 -0.037383 0.10522 0.72721 0.39818 -0.016806 0.3322 0.14826 0.027839 0.23824 0.0088295
1522 0.27109 -0.18093 -0.077732 -0.1718 -0.062544 0.14489 0.6714 0.35346 -0.007688 0.34067 0.18685 0.010927 0.21203 -0.0087121
1523 0.28361 -0.16684 -0.079819 -0.15412 -0.060394 0.19354 0.60669 0.36734 0.00034055 0.3913 0.21529 0.20755 0.41708 0.0014863
1524 0.38398 -0.15772 -0.093216 -0.16595 -0.053294 0.19872 0.52272 0.36814 -0.013301 0.46757 0.23626 0.23629 0.49952 0.011275
1525 0.53294 -0.14661 -0.065734 -0.16536 -0.060625 0.20379 0.49053 0.39126 0.0052176 0.497 0.25591 0.2935 0.56137 -0.00074679
1526 0.5777 -0.15308 -0.072641 -0.1414 -0.076105 0.21339 0.43709 0.41982 0.0015661 0.49143 0.27537 0.20665 0.50683 0.0030217
1527 0.57807 -0.16668 -0.10373 -0.16525 -0.066356 0.15483 0.41971 0.46385 0.010025 0.43971 0.26089 0.15231 0.54658 0.00040009
1528 0.61367 -0.13647 -0.062756 -0.13812 -0.037506 0.14419 0.44991 0.46442 0.0055731 0.47932 0.28599 0.128 0.55389 0.045679
1529 0.55268 -0.17428 -0.10937 -0.18496 -0.074526 0.12166 0.41013 0.45671 -0.0097584 0.39039 0.25291 0.065109 0.5689 -0.004473
1530 0.53225 -0.16323 -0.093121 -0.13714 -0.075687 0.14626 0.42116 0.45939 0.0045401 0.36593 0.3158 0.063906 0.5389 0.0053654
1531 0.44231 -0.16354 -0.1072 -0.15231 -0.080337 0.14626 0.41523 0.41443 0.010459 0.33929 0.31035 0.084603 0.4929 0.017384
1532 0.36602 -0.1694 -0.11355 -0.16532 -0.072898 0.11483 0.38597 0.3562 -0.019773 0.32185 0.31396 0.073691 0.5411 -0.026708
1533 0.33412 -0.14305 -0.10553 -0.15421 -0.074598 0.18852 0.39541 0.3825 -0.0090343 0.3674 0.35451 0.094708 0.60258 0.022341
1534 0.336 -0.15149 -0.094501 -0.16194 -0.084678 0.24903 0.38642 0.35771 -0.011116 0.49101 0.34291 0.10094 0.69251 0.032929
1535 0.33575 -0.15517 -0.098308 -0.18505 -0.055929 0.27741 0.39826 0.3379 -0.0025273 0.50017 0.37143 0.096413 0.66758 0.0056676
1536 0.31763 -0.14388 -0.12067 -0.14052 -0.094049 0.27615 0.37094 0.32019 -0.034399 0.45888 0.37238 0.09194 0.64893 -0.014894
1537 0.30678 -0.15543 -0.11493 -0.1628 -0.08294 0.32278 0.36512 0.30745 -0.04555 0.41542 0.35516 0.080138 0.67165 -0.0040355
1538 0.30027 -0.15778 -0.11631 -0.1637 -0.09697 0.28396 0.34713 0.30941 -0.0084718 0.36614 0.33816 0.25387 0.65673 -0.012097
1539 0.29679 -0.16788 -0.12463 -0.18579 -0.08519 0.27432 0.34104 0.28877 -0.034843 0.3157 0.3576 0.26386 0.62116 -0.027279
1540 0.32396 -0.14301 -0.11669 -0.16985 -0.072961 0.2468 0.34666 0.29356 -0.0055947 0.32184 0.35138 0.32873 0.67852 -0.01773
1541 0.46508 -0.1356 -0.11034 -0.14884 -0.080861 0.2622 0.34391 0.32563 -0.012636 0.30886 0.37521 0.30407 0.67703 -0.00049177
1542 0.57323 -0.1401 -0.11788 -0.18126 -0.090872 0.25872 0.31239 0.33412 -0.015658 0.33617 0.3442 0.23902 0.62826 -0.039273
1543 0.60023 -0.13575 -0.13585 -0.17761 -0.10864 0.23296 0.29195 0.35853 -0.048299 0.328 0.3466 0.14228 0.64262 -0.057095
1544 0.58081 -0.16077 -0.13836 -0.17376 -0.1172 0.26524 0.27976 0.37509 -0.043901 0.34391 0.32188 0.13972 0.67314 -0.044426
1545 0.53862 -0.16871 -0.12797 -0.17131 -0.11079 0.27299 0.28473 0.41654 -0.020992 0.41476 0.35695 0.14079 0.70844 -0.049818
1546 0.52804 -0.14787 -0.13478 -0.18578 -0.099103 0.32212 0.27487 0.45087 -0.048904 0.45694 0.3839 0.13856 0.61035 -0.02537
1547 0.44923 -0.1532 -0.127 -0.14022 -0.091014 0.37392 0.29095 0.45388 -0.022475 0.43072 0.39319 0.14867 0.61758 -0.014971
1548 0.34259 -0.17837 -0.15983 -0.18654 -0.12794 0.34033 0.23425 0.35529 -0.047597 0.35631 0.41168 0.11045 0.51835 -0.033173
1549 0.33276 -0.15212 -0.15013 -0.18112 -0.10085 0.36484 0.2572 0.31627 -0.050598 0.31488 0.4154 0.13719 0.50749 -0.058304
1550 0.32001 -0.14754 -0.1437 -0.17304 -0.12206 0.34854 0.2209 0.28232 -0.05417 0.28617 0.39352 0.30681 0.57776 -0.020666
1551 0.28723 -0.17104 -0.15773 -0.19357 -0.11593 0.34969 0.21995 0.25669 -0.069351 0.26208 0.35608 0.32497 0.53808 -0.052507
1552 0.30698 -0.15636 -0.14174 -0.16766 -0.13788 0.34445 0.21927 0.2476 -0.052793 0.24459 0.30505 0.31203 0.60048 -0.057129
1553 0.31179 -0.14155 -0.13107 -0.15635 -0.072706 0.36945 0.22316 0.27905 -0.017364 0.24858 0.29241 0.32165 0.67713 -0.024051
1554 0.31174 -0.14364 -0.12461 -0.16935 -0.098046 0.35382 0.21425 0.26461 -0.021186 0.26857 0.29608 0.2331 0.65684 0.21425
1555 0.28265 -0.17152 -0.14862 -0.17723 -0.12097 0.32186 0.18844 0.25009 -0.051337 0.22622 0.26079 0.15659 0.56679 0.27833
1556 0.30835 -0.15003 -0.12274 -0.14411 -0.099227 0.34599 0.19696 0.28148 -0.024459 0.26611 0.32281 0.20818 0.57193 0.3934
1557 0.26312 -0.15784 -0.1593 -0.17546 -0.096578 0.33678 0.19106 0.25359 -0.03569 0.23809 0.29477 0.15955 0.46462 0.35153
1558 0.26364 -0.1655 -0.16787 -0.17486 -0.12929 0.32226 0.17025 0.25882 -0.066162 0.22167 0.32574 0.15471 0.44134 0.39886
1559 0.26696 -0.1604 -0.15357 -0.1616 -0.10769 0.43796 0.18496 0.29994 -0.032273 0.23638 0.37122 0.17336 0.41929 0.42535
1560 0.23103 -0.15913 -0.1767 -0.17855 -0.11525 0.39952 0.15099 0.30118 -0.069114 0.21289 0.39224 0.1758 0.37581 0.44617
1561 0.2435 -0.16052 -0.15364 -0.16075 -0.1129 0.43142 0.17293 0.28104 -0.017666 0.23901 0.41574 0.29141 0.44996 0.4223
1562 0.20481 -0.16732 -0.16284 -0.16759 -0.1117 0.40018 0.14055 0.25091 -0.068387 0.18286 0.36541 0.39799 0.404 0.51547
1563 0.22806 -0.17355 -0.15517 -0.159 -0.11243 0.40177 0.16213 0.24077 -0.027149 0.1932 0.36159 0.41197 0.44188 0.53199
1564 0.23393 -0.14027 -0.14356 -0.15225 -0.07716 0.39962 0.1677 0.23136 -0.03287 0.201 0.34788 0.39001 0.50297 0.59034
1565 0.21679 -0.14716 -0.146 -0.14786 0.13036 0.43998 0.1649 0.2451 -0.0039319 0.18908 0.34155 0.43838 0.48716 0.57685
1566 0.22219 -0.13564 -0.1449 -0.15023 0.24707 0.40898 0.1595 0.22156 -0.016923 0.18982 0.31829 0.31825 0.50328 0.62037
1567 0.20673 -0.13919 -0.14687 -0.15613 0.27282 0.38115 0.13393 0.19838 -0.050745 0.16237 0.27444 0.25371 0.47043 0.6745
1568 0.16735 -0.17222 -0.18251 -0.18458 0.10911 0.41255 0.11408 0.18594 -0.054416 0.14159 0.26153 0.20256 0.38292 0.61594
1569 0.19771 -0.15628 -0.15615 -0.16571 0.064828 0.48563 0.1414 0.20815 -0.019028 0.16937 0.29885 0.23063 0.4011 0.69372
1570 0.15178 -0.17207 -0.1734 0.023255 -0.028703 0.47714 0.10673 0.17412 -0.075009 0.1283 0.26415 0.21175 0.31956 0.61776
1571 0.19291 -0.14092 -0.15816 0.23285 -0.030203 0.50643 0.12061 0.20518 -0.040261 0.16339 0.30606 0.25048 0.38209 0.71012
1572 0.16669 -0.15517 -0.17026 0.21753 -0.041244 0.46936 0.10746 0.19242 -0.034552 0.12714 0.26145 0.21732 0.36118 0.73147
1573 0.16494 -0.10156 -0.15428 0.27622 -0.056634 0.45433 0.11757 0.1813 -0.039944 0.13338 0.2742 0.21143 0.34499 0.74249
1574 0.17708 -0.13157 -0.15523 0.35847 -0.058314 0.41334 0.1063 0.1733 -0.063755 0.12049 0.25582 0.20871 0.36089 0.74939
1575 0.17184 -0.088827 -0.16305 0.38115 -0.064115 0.39642 0.086727 0.16096 -0.042617 0.12364 0.24556 0.21684 0.34204 0.77319
1576 0.15379 -0.12622 -0.16834 0.31676 -0.063355 0.37994 0.088849 0.16533 -0.062418 0.10611 0.22355 0.20125 0.39366 0.78925
1577 0.20464 -0.12291 -0.1582 0.093479 -0.058496 0.3406 0.061831 0.13825 -0.06567 0.10952 0.24414 0.17952 0.34487 0.76936
1578 0.27673 -0.1247 -0.17083 0.049204 -0.072526 0.34994 0.090933 0.16235 -0.063941 0.11133 0.25748 0.21489 0.34925 0.79497
1579 0.38956 -0.15003 -0.18437 0.049929 -0.067246 0.36209 0.075305 0.16729 -0.039383 0.11472 0.24137 0.17827 0.30552 0.78063
1580 0.40758 -0.1337 -0.17199 0.043633 -0.062847 0.40323 0.066447 0.13982 -0.053524 0.1093 0.24466 0.19364 0.30369 0.86418
1581 0.40366 -0.12996 -0.17742 0.033598 -0.047247 0.47175 0.096779 0.16078 -0.046406 0.087113 0.21324 0.16896 0.28401 0.78935
1582 0.38096 -0.05938 -0.16626 0.029583 -0.022918 0.46088 0.04892 0.14692 -0.042387 0.10819 0.21901 0.17264 0.29831 0.8554
1583 0.28209 -0.11973 -0.16748 0.030368 0.28446 0.48002 0.080622 0.14664 -0.059419 0.088341 0.22111 0.15282 0.31509 0.83748
1584 0.21535 -0.12921 -0.17083 0.0034827 0.26938 0.45365 0.054954 0.13329 -0.06162 0.081625 0.18265 0.15493 0.28373 0.81245
1585 0.18474 -0.1294 -0.17485 0.0080775 0.33282 0.45213 0.057396 0.14952 -0.054232 0.073209 0.18895 0.17901 0.25359 0.82055
1586 0.19211 -0.0704 -0.17776 -0.00064766 0.3507 0.42666 0.043558 0.11646 -0.059493 0.065403 0.16944 0.10409 0.26612 0.83183
1587 0.16296 0.011142 -0.19187 -0.0072629 0.35515 0.3704 0.05761 0.11995 -0.058915 0.055637 0.1347 0.10238 0.23749 0.80745
1588 0.17473 0.061074 -0.19735 -0.015188 0.43084 0.34768 0.035462 0.089398 -0.063496 0.039951 0.11267 0.10116 0.21102 0.8142
1589 0.17246 0.2503 -0.17087 -0.016233 0.49119 0.35389 0.048114 0.10837 -0.060768 0.052114 0.14422 0.11433 0.23842 0.82916
1590 0.1799 0.33301 -0.16985 0.012252 0.48926 0.34445 0.057046 0.12745 -0.053299 0.058318 0.18121 0.14243 0.25123 0.87727
1591 0.19594 0.36271 -0.16472 -0.015654 0.29037 0.34801 0.033488 0.14693 -0.035981 0.067092 0.15535 0.11825 0.25216 0.86386
1592 0.1556 0.34348 -0.18337 -0.037609 0.14906 0.35731 0.03845 0.11142 -0.072822 0.030046 0.11526 0.087825 0.20912 0.87505
1593 0.14225 0.16944 -0.20532 -0.039484 0.10913 0.39474 0.018432 0.109 -0.067604 0.02573 0.11876 0.11246 0.19507 0.74754
1594 0.14488 0.090509 -0.19816 -0.053029 0.098098 0.37246 0.023194 0.080986 -0.062195 0.035164 0.1129 0.09913 0.15825 0.6507
1595 0.12999 0.048841 -0.18621 -0.030104 0.10807 0.43816 0.022456 0.10879 -0.048607 0.016878 0.10061 0.068198 0.23467 0.65153
1596 0.12038 -0.00093671 -0.20083 -0.04559 0.091527 0.41502 -0.0058221 0.084173 -0.071398 0.011972 0.088646 0.085155 0.18571 0.62719
1597 0.1142 -0.038594 -0.21157 -0.064655 0.070096 0.38873 -0.01115 0.062296 -0.08146 0.0073558 0.098859 0.055972 0.17743 0.59973
1598 0.11579 -0.006652 -0.19213 -0.03754 0.1018 0.41971 0.019932 0.11577 -0.050401 0.01742 0.079122 0.07728 0.13398 0.63914
1599 0.13084 0.02116 -0.17877 -0.038795 0.19225 0.37335 0.025704 0.081592 -0.071493 0.0075537 0.077056 0.083347 0.19707 0.64323
1600 0.10927 -0.019467 -0.19166 -0.05571 0.42716 0.33942 0.014756 0.068055 -0.065504 0.0080276 0.10501 0.060675 0.16218 0.62575
1601 0.11864 -0.018545 -0.18452 -0.034456 0.48857 0.30093 0.014878 0.079978 -0.042745 0.022522 0.088673 0.092802 0.13186 0.63097
1602 0.084558 -0.0095225 -0.19055 -0.064521 0.53365 0.29601 -0.0024103 0.075382 -0.046287 0.0085954 0.086836 0.060929 0.18866 0.60543
1603 0.1095 -0.01847 -0.15951 -0.065686 0.56343 0.31502 0.0046017 0.079935 -0.059058 0.0085994 0.094009 0.075417 0.17608 0.59382
1604 0.095804 -0.028848 -0.17013 -0.066701 0.59939 0.29399 0.0050436 0.066348 -0.0475 0.0070033 0.076123 0.050284 0.151 0.62699
1605 0.088957 -0.037305 -0.15778 -0.064836 0.58316 0.26701 0.0085456 0.043591 -0.074631 -0.0016828 0.062956 0.057092 0.14575 0.60054
1606 0.07126 -0.036243 -0.18578 -0.079201 0.70819 0.2567 -0.023962 0.037954 -0.062273 -0.014459 0.032589 0.044769 0.13485 0.5541
1607 0.093973 0.10047 -0.16184 -0.054407 0.73275 0.29619 0.0043095 0.080647 -0.030174 0.012105 0.077543 0.055566 0.16582 0.60931
1608 0.076366 0.12609 -0.17127 -0.088832 0.74299 0.28422 -0.0090185 0.07465 -0.048696 -0.0044311 0.039116 0.046434 0.14375 0.5489
1609 0.079419 0.20959 -0.16112 -0.052627 0.78109 0.25506 -0.0042866 0.048633 -0.065427 -0.0033971 0.059529 0.049371 0.15045 0.53538
1610 0.061892 0.27699 -0.19004 0.21761 0.77367 0.22123 -0.030915 0.0096665 0.066261 -0.029773 0.050513 0.020439 0.029733 0.51165
1611 0.065025 0.42663 -0.17229 0.28219 0.79846 0.24604 -0.025323 0.0511 0.1794 -0.019239 0.052316 0.051776 0.071139 0.54312
1612 0.070128 0.48568 -0.1628 0.41048 0.82604 0.23316 -0.023791 0.039803 0.1825 -0.025395 0.045399 0.038364 0.074515 0.49422
1613 0.055212 0.47388 -0.16725 0.42933 0.85801 0.2184 -0.025029 0.046786 0.17043 0.0039585 0.038023 0.046081 0.083851 0.50765
1614 0.085745 0.49386 -0.1662 0.22547 0.89001 0.2259 -0.016937 0.053199 0.081355 -0.0055275 0.042426 0.034348 0.058977 0.49301
1615 0.055298 0.40637 -0.16738 0.11797 0.94717 0.2402 -0.00079483 0.069902 0.020724 -0.021534 0.0543 0.030856 0.12241 0.48062
1616 0.028691 0.26367 -0.17941 0.055857 0.88705 0.21144 -0.049873 0.015415 -0.014208 -0.04003 0.019613 0.16123 0.042679 0.44294
1617 0.037934 0.26606 -0.18529 0.020261 0.90916 0.18008 -0.047201 0.0078684 -0.014549 -0.015466 0.048146 0.26246 0.027305 0.44165
1618 0.027787 0.27089 -0.19759 0.018636 0.9113 0.18969 -0.032869 0.013112 -0.025621 -0.052032 0.02227 0.23085 0.042871 0.43448
1619 0.0504 0.32847 -0.1632 0.056941 0.97323 0.22267 -0.036957 0.062695 -0.016162 -0.0070579 0.051653 0.22659 0.040807 0.48605
1620 0.016733 0.36773 -0.17997 0.024986 0.98816 0.1836 -0.046405 -0.0070722 -0.026744 -0.034144 0.013606 0.13413 0.0091436 0.44172
1621 0.045326 0.39958 -0.17498 0.012251 0.96731 0.17897 -0.051613 0.021491 -0.030935 -0.04176 0.01671 0.08486 0.07485 0.42416
1622 0.027669 0.4018 -0.16095 0.030026 0.96938 0.1635 -0.054131 0.013744 -0.032157 -0.019906 0.018923 0.081088 0.085146 0.41442
1623 0.024292 0.44236 -0.17288 0.02184 0.97765 0.15382 -0.071939 0.0010272 -0.031328 -0.037212 0.014666 0.033065 0.052972 0.41373
1624 0.033116 0.59797 -0.14961 0.023525 0.96869 0.15346 -0.044237 0.02137 -0.03315 -0.032788 0.0066198 0.062882 0.065938 0.39943
1625 0.034149 0.6938 -0.048848 0.0208 1.0012 0.17489 -0.044745 0.028363 0.0011188 -0.0041844 0.051863 0.08825 0.049404 0.47797
1626 0.040172 0.67665 0.15726 0.022135 1.0287 0.18472 -0.030243 0.030287 0.030977 -0.022521 0.025897 0.066307 0.05425 0.40743
1627 0.011155 0.67562 0.16713 -0.01358 0.95247 0.14735 -0.070921 -0.01546 0.075776 -0.046527 -0.0017601 0.039525 -0.030814 0.33609
1628 0.038298 0.69324 0.02982 0.010024 1.0082 0.16705 -0.056819 0.025393 0.24708 -0.030173 0.0091832 0.066362 0.042232 0.41787
1629 0.002871 0.62751 -0.088178 -0.032771 0.92315 0.12693 -0.079587 -0.0093741 0.19956 -0.055009 -0.034883 0.03734 -0.047082 0.34163
1630 0.045324 0.55628 -0.077495 0.012964 1.0142 0.18598 -0.022195 0.055169 0.33053 -0.022205 0.02606 0.081957 0.067694 0.42844
1631 0.010257 0.46 -0.11351 -0.017921 0.95466 0.16932 -0.066723 0.020642 0.13836 -0.052911 -0.0013367 0.036684 0.01336 0.32391
1632 0.02169 0.52342 -0.10453 -0.020926 0.95655 0.19358 -0.048672 0.047495 0.067978 -0.029327 -0.00082333 0.036612 0.020936 0.35439
1633 -0.0010767 0.51288 -0.1198 -0.019462 0.9312 0.17506 -0.07148 -0.028662 0.043157 -0.057983 -0.02004 0.014249 -0.020017 0.33434
1634 -0.0010436 0.54789 -0.1272 -0.043907 0.90759 0.18703 -0.086798 -0.021188 0.027465 -0.063759 -0.030287 0.0074166 -0.018161 0.26714
1635 -0.0001905 0.61884 -0.11538 -0.020802 0.88748 0.17829 -0.072966 0.010005 0.046074 -0.054235 -0.0034632 0.028804 -0.027955 0.31758
1636 0.017003 0.79143 -0.10668 -0.034917 0.94399 0.16546 -0.073924 0.012588 0.062772 -0.038661 -0.0095199 0.026451 0.0084308 0.31392
1637 0.0016257 0.83448 -0.13779 -0.056332 0.97647 0.13712 -0.077782 -0.018279 0.029491 -0.067667 -0.035277 0.013239 -0.025053 0.28586
1638 0.011389 0.87388 -0.092315 0.2313 0.99823 0.17437 -0.05383 0.027214 0.13479 -0.059723 -0.0032432 0.043936 0.017303 0.35313
1639 -0.0013981 0.82383 -0.12364 0.35035 0.85962 0.13239 -0.073608 0.010607 0.2702 -0.05631 -0.01363 0.023304 0.010919 0.3045
1640 -0.0055851 0.79692 -0.12182 0.49722 0.73901 0.11411 -0.072076 -0.00047969 0.2785 -0.053666 -0.011496 0.19178 -0.039045 0.28127
1641 -0.028032 0.68133 -0.1156 0.36271 0.67429 0.091884 -0.091184 -0.017807 0.26137 -0.061962 -0.035473 0.21918 -0.036399 0.2405
1642 -0.0043089 0.55017 -0.10485 0.32116 0.67559 0.12129 -0.083682 0.020097 0.22407 -0.043498 0.00017027 0.23245 -0.030963 0.27649
1643 -0.019266 0.5356 -0.12868 0.13969 0.6401 0.082465 -0.10392 -0.0189 0.075262 -0.068714 -0.050026 0.088603 -0.049117 0.26531
1644 -0.019303 0.47226 -0.13333 0.095571 0.68172 0.09335 -0.093568 -0.035837 0.084911 -0.06239 -0.049153 0.061511 -0.033721 0.22977
1645 -0.01087 0.51246 -0.14962 0.079066 0.64115 0.10905 -0.096716 -0.028954 0.078969 -0.063396 -0.04571 0.047048 -0.028905 0.25921
1646 -0.014217 0.58881 -0.12608 0.052961 0.68496 0.10385 -0.074724 -0.017031 0.079228 -0.058402 -0.011046 0.048345 -0.021458 0.21983
1647 -0.013693 0.6768 -0.12241 0.10509 0.64815 0.11405 -0.074262 -0.0086878 0.075336 -0.057748 -0.024043 0.053253 -0.0023524 0.29799
1648 -0.01666 0.82937 -0.13136 0.034651 0.56768 0.087992 -0.10207 -0.042315 0.044015 -0.071584 -0.06053 0.05003 -0.035566 0.2146
1649 -0.0076073 0.8213 -0.13824 0.062685 0.59295 0.10114 -0.082678 -0.0058415 0.083273 -0.0669 -0.048976 0.023848 -0.02206 0.24002
1650 -0.020184 0.81528 -0.14253 0.02073 0.54776 0.10774 -0.090386 -0.0074284 0.086302 -0.067236 -0.045673 0.040505 -0.044824 0.18964
1651 0.012659 0.84039 -0.107 0.066745 0.55887 0.12791 -0.063724 0.027845 0.1679 -0.032263 -0.016339 0.059963 -0.027038 0.24005
1652 -0.004928 0.84487 0.14878 0.08543 0.55965 0.099114 -0.076622 0.00093783 0.21363 -0.044299 -0.029296 0.05922 -0.053112 0.25395
1653 -0.038635 0.75946 0.13547 0.030465 0.5147 0.06407 -0.12333 -0.042759 0.26537 -0.098215 -0.066003 0.0056174 -0.063276 0.23551
1654 -0.038222 0.74542 0.15886 0.038009 0.50053 0.068035 -0.1114 -0.023056 0.30291 -0.079851 -0.064549 0.015985 -0.07959 0.24771
1655 -0.041879 0.7413 0.075159 0.053514 0.43455 0.10521 -0.088686 -0.0097228 0.32281 -0.078997 -0.047436 0.0030722 -0.023514 0.25905
1656 -0.030886 0.80512 -0.0098785 0.022089 0.46886 0.076666 -0.095944 -0.02583 0.17996 -0.075213 -0.052843 0.0046796 -0.057988 0.23274
1657 -0.031733 0.83502 -0.085406 0.036704 0.44431 0.086332 -0.081722 -0.0088365 0.13421 -0.078739 -0.053579 0.020177 -0.077502 0.22216
1658 -0.049599 0.85013 -0.088363 0.031639 0.43114 0.063947 -0.075431 -0.017373 0.12373 -0.080225 -0.063246 0.0033944 -0.022346 0.19481
1659 -0.045036 0.81935 -0.099721 0.013583 0.41879 0.073653 -0.10212 -0.0042803 0.11931 -0.083691 -0.075383 -0.019208 -0.074259 0.18679
1660 -0.025053 0.85315 -0.082098 8.83e-05 0.4018 0.083908 -0.097927 -0.00081716 0.10776 -0.073127 -0.055059 0.011349 -0.0034834 0.19163
1661 -0.0531 0.75982 -0.11822 -0.0022369 0.3591 0.050544 -0.11345 -0.033824 0.086645 -0.097783 -0.075686 -0.0040534 -0.080447 0.14901
1662 -0.036377 0.80289 -0.088253 0.0096479 0.38968 0.091659 -0.074763 -0.021561 0.10044 -0.070339 -0.062743 0.001154 -0.058771 0.1878
1663 -0.051894 0.78676 -0.090851 -0.024447 0.35879 0.045395 -0.12304 -0.034658 0.076942 -0.089166 -0.070759 -0.0079186 -0.067805 0.096938
1664 -0.049681 0.82974 -0.082028 0.018738 0.36298 0.08193 -0.081129 -0.0084847 0.152 -0.092242 -0.067556 -0.0078711 -0.044909 0.1233
1665 -0.041048 0.8035 -0.095715 -0.030138 0.32899 0.056036 -0.058017 -0.031302 0.21853 -0.095688 -0.073462 -0.018364 -0.033103 0.15787
1666 -0.065945 0.75115 0.15333 -0.016153 0.32722 0.051201 -0.051885 -0.024048 0.2776 -0.091664 -0.076019 -0.019476 -0.072037 0.10261
1667 -0.050412 0.69141 0.25277 0.019022 0.33797 0.066667 -0.059713 -0.015465 0.33716 -0.09664 -0.072766 -0.011179 -0.066201 0.15826
1668 -0.027169 0.61353 0.27845 0.029317 0.34426 0.081052 -0.054311 0.012718 0.28792 -0.084356 -0.039642 -0.0082915 -0.047765 0.11644
1669 -0.056915 0.45577 0.18395 -0.023108 0.27056 0.062618 -0.11428 -0.037329 0.17501 -0.10026 -0.091629 -0.042024 -0.1058 0.12179
1670 -0.061312 0.43966 0.054747 -0.043424 0.2944 0.070223 -0.10008 -0.016026 0.14896 -0.10221 -0.055766 -0.045187 -0.085803 0.11031
1671 -0.086719 0.36267 -0.0274 -0.058139 0.2559 0.037608 -0.11629 -0.041553 0.11075 -0.11678 -0.096852 -0.061939 -0.12142 0.083315
1672 -0.093276 0.38107 -0.014078 -0.067174 0.24112 0.029124 -0.11902 -0.04476 0.10382 -0.11662 -0.084429 -0.061402 -0.09201 0.10409
1673 -0.058903 0.3743 -0.020175 -0.030499 0.25962 0.028989 -0.12111 -0.039167 0.11116 -0.11407 -0.089006 -0.036204 -0.12439 0.085952
1674 -0.07882 0.34554 -0.037532 -0.048894 0.23552 0.038495 -0.11964 -0.050553 0.11328 -0.10168 -0.083782 -0.044617 -0.086448 0.10697
1675 -0.069657 0.3302 -0.03485 -0.06475 0.22857 0.02688 -0.12652 -0.06756 0.074644 -0.123 -0.095339 -0.0658 -0.11747 0.070319
1676 -0.088314 0.2911 -0.043717 -0.084995 0.20576 0.013066 -0.14352 -0.076757 0.076553 -0.13751 -0.095036 -0.049832 -0.10891 0.036077
1677 -0.075921 0.32007 -0.038545 -0.04603 0.23202 0.037501 -0.10254 -0.042114 0.13368 -0.11653 -0.088662 -0.025825 -0.09579 0.11933
1678 -0.082288 0.27552 0.0091078 -0.053465 0.21469 0.035617 -0.1337 -0.066791 0.07197 -0.10529 -0.092229 -0.055227 -0.095174 0.068864
1679 -0.085075 0.28985 0.30083 -0.02272 0.18515 0.047212 -0.11472 -0.050698 0.10201 -0.12012 -0.094945 -0.04959 -0.11149 0.096783
1680 -0.080782 0.24462 0.27432 -0.041695 0.2048 0.037038 -0.10568 -0.034395 0.089277 -0.11462 -0.080002 -0.045333 -0.10195 0.068231
1681 -0.092628 0.23086 0.26841 -0.067181 0.17908 0.036003 -0.12759 -0.054001 0.082346 -0.12326 -0.10622 -0.060645 -0.1124 0.01347
1682 -0.097075 0.23583 0.096878 -0.064506 0.15666 0.027249 -0.12668 -0.070118 0.070264 -0.12875 -0.10527 -0.073038 -0.11768 0.070568
1683 -0.070322 0.25939 0.060251 -0.092201 0.16344 0.025554 -0.12704 -0.049955 0.079563 -0.12028 -0.088682 -0.04204 -0.077694 0.075516
1684 -0.093939 0.17529 -0.0015868 -0.10489 0.12345 0.0033798 -0.12942 -0.075602 0.063091 -0.12773 -0.10422 -0.063283 -0.083388 0.015705
1685 -0.10161 0.18458 -0.013294 -0.077201 0.14037 0.025705 -0.12699 -0.059419 0.08493 -0.12538 -0.11617 -0.050726 -0.10166 0.026163
1686 -0.089863 0.17371 -0.0051717 -0.078047 0.098001 -0.0093993 -0.13005 -0.087756 0.053798 -0.13481 -0.097022 -0.080038 -0.12433 0.023312
1687 -0.11 0.16148 -0.012469 -0.12305 0.08082 -0.018494 -0.14728 -0.082683 0.056407 -0.14417 -0.13569 -0.084991 -0.12018 0.0090202
1688 -0.11542 0.14563 -0.014367 -0.10336 0.09577 -0.0051283 -0.14498 -0.05395 0.043105 -0.12873 -0.11079 -0.074013 -0.13776 0.032369
1689 -0.096834 0.16405 -0.007994 -0.068572 0.079869 0.0063472 -0.13285 -0.077156 0.053864 -0.12939 -0.11819 -0.052256 -0.12074 0.032517
1690 -0.090781 0.16052 0.30503 -0.065747 0.097949 0.0093927 -0.11324 -0.073513 0.051872 -0.12065 -0.095758 -0.060638 -0.13626 0.012906
1691 -0.10873 0.12298 0.35216 -0.093973 0.079479 -0.020052 -0.1319 -0.09139 0.0085906 -0.13501 -0.109 -0.064141 -0.13443 0.007784
1692 -0.11102 0.11289 0.36519 -0.10376 0.064708 -0.017406 -0.14682 -0.098947 0.023249 -0.13365 -0.11602 -0.070734 -0.10543 0.0040424
1693 -0.090911 0.1028 0.32592 -0.11094 0.068148 -0.0052609 -0.13562 -0.071844 0.026758 -0.12105 -0.1131 -0.075846 -0.10627 -0.016519
1694 -0.090778 0.12985 0.19244 -0.084498 0.1036 0.013955 -0.10865 -0.058191 0.055026 -0.11925 -0.12091 -0.063049 -0.12963 0.042339
1695 -0.098915 0.082408 0.10136 -0.10104 0.060987 -0.0082099 -0.15124 -0.067448 0.038525 -0.12675 -0.14032 -0.076681 -0.12921 0.0081578
1696 -0.10272 0.095531 0.068124 -0.11263 0.052497 -0.013194 -0.13605 -0.085825 0.020223 -0.14017 -0.14292 -0.073734 -0.11563 0.051316
1697 -0.1151 0.064133 0.024806 -0.11041 0.024666 -0.028599 -0.17013 -0.097001 0.0012217 -0.14211 -0.11145 -0.077877 -0.15685 -0.013995
1698 -0.11143 0.050165 0.047329 -0.11312 0.059366 0.016747 -0.12011 -0.042708 0.0271 -0.11983 -0.11459 -0.067209 -0.10633 -0.010307
1699 -0.11795 0.063888 0.045262 -0.1358 0.014865 -0.016028 -0.1453 -0.072735 0.022779 -0.14457 -0.11798 -0.069292 -0.13568 -0.015218
1700 -0.0944 0.05635 0.12357 -0.12844 0.031805 -0.0067525 -0.1326 -0.066732 0.021117 -0.12359 -0.11588 -0.057294 -0.13747 0.0283
1701 -0.10133 0.041962 0.38336 -0.088054 0.042875 0.004673 -0.13989 -0.071229 0.0060258 -0.14197 -0.10987 -0.064847 -0.12217 -0.015192
1702 -0.11958 0.049005 0.47119 -0.11141 0.020814 -0.023082 -0.11944 -0.086996 0.0022343 -0.1301 -0.13169 -0.06186 -0.16438 0.0037568
1703 -0.098551 0.031647 0.41619 -0.10824 0.026294 -0.00077604 -0.12527 -0.057153 0.046063 -0.11877 -0.1122 -0.063622 -0.12522 -0.021265
1704 -0.098907 0.0563 0.26069 -0.09494 0.024703 0.036939 -0.10609 -0.03521 0.055081 -0.13649 -0.12237 -0.094465 -0.075846 -0.034216
1705 -0.1046 0.035102 0.12437 -0.11667 0.003073 -0.019265 -0.12739 -0.067776 0.03105 -0.12013 -0.11106 -0.070487 -0.13125 -0.024828
1706 -0.087701 0.023114 0.1072 -0.12546 0.014163 0.01652 -0.12767 -0.021233 0.035788 -0.12579 -0.12097 -0.06547 -0.14164 -0.0024994
1707 -0.11403 0.0023566 0.085942 -0.12922 -0.012858 -0.010694 -0.15439 -0.07206 -0.0077332 -0.1279 -0.12483 -0.089583 -0.16367 -0.064981
1708 -0.11391 0.014629 0.081805 -0.12472 0.0033018 -0.021269 -0.15391 -0.057317 0.0033854 -0.14277 -0.12818 -0.10797 -0.13161 -0.063083
1709 -0.1005 0.0075514 0.075217 -0.13236 0.010641 -0.034373 -0.13122 -0.060084 0.016664 -0.13753 -0.12847 -0.083988 -0.14215 -0.0025241
1710 -0.1107 0.0016138 0.06101 -0.12624 -0.026659 -0.013618 -0.13807 -0.054381 0.0026624 -0.12083 -0.14112 -0.07923 -0.10987 -0.023996
1711 -0.11593 -0.0056239 0.076722 -0.12324 -0.0057394 -0.0060822 -0.12254 -0.050718 -0.0034191 -0.12755 -0.12851 -0.087393 -0.14071 -0.037467
1712 -0.11885 0.0013585 0.077485 -0.12156 -0.01849 -0.011817 -0.12676 -0.067955 0.012269 -0.14426 -0.14756 -0.095585 -0.15022 -0.0010288
1713 -0.09655 -0.0031491 0.079307 -0.11488 -0.0075902 0.0081188 -0.13005 -0.042111 0.035898 -0.12526 -0.11448 -0.082768 -0.14377 -0.0043504
1714 -0.10908 -0.014147 0.10397 -0.12786 -0.037421 -0.0068457 -0.13063 -0.074378 -0.022614 -0.13712 -0.13081 -0.10336 -0.1293 -0.021572
1715 -0.099593 -0.016784 0.39709 -0.096517 -0.00050105 -0.01407 -0.10479 -0.065345 0.029245 -0.13993 -0.11212 -0.088003 -0.17553 -0.015233
1716 -0.10912 -0.006552 0.3967 -0.12121 -0.050941 -0.012995 -0.12412 -0.062002 -0.00071654 -0.14243 -0.11611 -0.13378 -0.12726 -0.035555
1717 -0.096587 -0.03847 0.39291 -0.1491 -0.035662 0.023481 -0.10277 -0.040589 0.008482 -0.11887 -0.084728 -0.061708 -0.092367 -0.033217
1718 -0.11262 -0.034677 0.29463 -0.12516 -0.039502 -0.0096838 -0.12847 -0.040666 -0.0036895 -0.12421 -0.10752 -0.082031 -0.11351 -0.053538
1719 -0.12897 -0.053665 0.14752 -0.13572 -0.056633 -0.042278 -0.14378 -0.069633 -0.035871 -0.14343 -0.11351 -0.10542 -0.15714 -0.04465
1720 -0.12789 -0.039593 0.12759 -0.13996 -0.065793 -0.022373 -0.14755 -0.05945 -0.027262 -0.15466 -0.1308 -0.12589 -0.1352 -0.036461
1721 -0.10872 -0.05094 0.10131 -0.13996 -0.050373 -0.021777 -0.12155 -0.060126 -0.013154 -0.13052 -0.12296 -0.092509 -0.12854 -0.047093
1722 -0.10636 -0.045388 0.08257 -0.13657 -0.037724 -0.023892 -0.11101 -0.043613 -0.0065555 -0.12091 -0.11554 -0.080651 -0.11276 -0.048204
1723 -0.10891 -0.058925 0.071723 -0.13059 -0.031614 -0.023096 -0.11838 -0.05012 -0.002857 -0.11289 -0.10931 -0.074254 -0.15448 -0.042436
1724 -0.12937 -0.090433 0.055046 -0.16737 -0.084155 -0.036841 -0.14342 -0.069237 -0.025938 -0.13596 -0.12005 -0.099907 -0.12127 -0.087168
1725 -0.12438 -0.074561 0.053248 -0.16491 -0.087965 -0.039325 -0.13617 -0.089004 -0.0497 -0.14979 -0.13528 -0.10831 -0.14948 -0.071519
1726 -0.12601 -0.072408 0.044301 -0.16946 -0.080855 -0.0383 -0.15631 -0.072601 -0.027031 -0.13434 -0.13468 -0.10604 -0.1873 -0.057321
1727 -0.11974 -0.065806 0.066543 -0.15554 -0.059486 -0.019744 -0.10504 -0.051488 -0.028823 -0.12221 -0.1016 -0.084344 -0.13336 -0.065942
1728 -0.12162 -0.096114 0.037026 -0.15268 -0.084026 -0.027139 -0.13958 -0.067805 -0.049674 -0.13143 -0.13614 -0.078637 -0.12377 -0.059914
1729 -0.11702 -0.063151 0.20998 -0.14445 -0.082287 -0.037323 -0.13284 -0.076101 -0.033646 -0.14317 -0.13427 -0.09975 -0.1371 -0.049535
1730 -0.14267 -0.072689 0.35778 -0.15334 -0.092627 -0.030738 -0.13718 -0.080528 -0.035657 -0.13971 -0.13386 -0.10296 -0.14398 -0.068847
1731 -0.13601 -0.10526 0.28678 -0.168 -0.1244 -0.038122 -0.15142 -0.079795 -0.051319 -0.14646 -0.14289 -0.11646 -0.15452 -0.085748
1732 -0.1285 -0.085584 0.15324 -0.14567 -0.086368 -0.048557 -0.15158 -0.083782 -0.04904 -0.14838 -0.13777 -0.10788 -0.12916 -0.08431
1733 -0.12492 -0.11249 0.074489 -0.20028 -0.10581 -0.046892 -0.14921 -0.090819 -0.053692 -0.14332 -0.14444 -0.13359 -0.14306 -0.082812
1734 -0.14181 -0.11333 0.054121 -0.1773 -0.10252 -0.056036 -0.15296 -0.10335 -0.063993 -0.14294 -0.13242 -0.11368 -0.16957 -0.084473
1735 -0.14099 -0.12269 0.029834 -0.1884 -0.11933 -0.061581 -0.15478 -0.10943 -0.046215 -0.16137 -0.1477 -0.11202 -0.19196 -0.083225
1736 -0.12252 -0.11524 0.059456 -0.15121 -0.096829 -0.050425 -0.14401 -0.08184 -0.059476 -0.13907 -0.12314 -0.097168 -0.16444 -0.078666
1737 -0.12328 -0.089032 0.057699 -0.1523 -0.07998 -0.02659 -0.13229 -0.065456 -0.038698 -0.12891 -0.115 -0.08675 -0.11333 -0.045358
1738 -0.13088 -0.11882 0.017421 -0.16143 -0.0989 -0.049214 -0.13409 -0.086113 -0.036819 -0.14783 -0.14588 -0.11122 -0.132 -0.075409
1739 -0.15098 -0.11621 0.021404 -0.17785 -0.12244 -0.046129 -0.16108 -0.07377 -0.027241 -0.14046 -0.1429 -0.10483 -0.14812 -0.11374
1740 -0.17083 -0.14191 -0.010303 -0.21971 -0.1607 -0.057733 -0.17472 -0.097997 -0.093512 -0.16544 -0.15453 -0.12752 -0.1767 -0.12603
1741 -0.13917 -0.11465 0.030399 -0.18991 -0.1159 -0.031538 -0.15986 -0.070344 -0.055304 -0.1471 -0.13941 -0.12674 -0.15548 -0.078524
1742 -0.12498 -0.11296 0.024232 -0.15256 -0.11908 -0.050722 -0.15775 -0.079681 -0.045925 -0.14013 -0.15589 -0.097853 -0.17827 -0.087566
1743 -0.13135 -0.11652 0.014484 -0.19211 -0.13201 -0.077097 -0.17557 -0.090988 -0.091757 -0.14794 -0.15244 -0.12024 -0.18093 -0.083457
1744 -0.13513 -0.12827 0.015367 -0.17267 -0.13719 -0.066361 -0.17019 -0.084705 -0.081538 -0.15563 -0.13816 -0.11149 -0.17126 -0.098689
1745 -0.11771 -0.11584 0.014259 -0.15723 -0.12353 -0.047716 -0.14328 -0.076071 -0.05901 -0.14074 -0.13967 -0.097391 -0.14441 -0.10887
1746 -0.13486 -0.12284 0.0034419 -0.18073 -0.11171 -0.05338 -0.14929 -0.076018 -0.061421 -0.14068 -0.14502 -0.091894 -0.15805 -0.095432
1747 -0.1367 -0.14418 -0.0015655 -0.18844 -0.11948 -0.068205 -0.16216 -0.084355 -0.071193 -0.16288 -0.17037 -0.10496 -0.17444 -0.052593
1748 -0.14612 -0.14498 -0.030463 -0.1957 -0.13631 -0.038439 -0.16032 -0.077062 -0.048414 -0.15075 -0.16506 -0.10579 -0.15896 -0.11491
1749 -0.12975 -0.12591 -0.02068 -0.17937 -0.12508 -0.037624 -0.13534 -0.064859 -0.042166 -0.14659 -0.11127 -0.10838 -0.12019 -0.085987
1750 -0.15081 -0.1506 -0.051338 -0.19953 -0.12496 -0.063728 -0.16373 -0.11594 -0.084587 -0.1519 -0.15238 -0.10541 -0.19901 -0.11163
1751 -0.14289 -0.12365 -0.040335 -0.20393 -0.13019 -0.030863 -0.14756 -0.10068 -0.050269 -0.15531 -0.1461 -0.098026 -0.20641 -0.07312
1752 -0.14603 -0.13144 -0.033613 -0.20262 -0.12591 -0.038377 -0.1353 -0.07795 -0.03512 -0.14595 -0.15347 -0.094059 -0.15268 -0.065621
1753 -0.12875 -0.13257 -0.02465 -0.17788 -0.12792 -0.043752 -0.14314 -0.088346 -0.038042 -0.12717 -0.14366 -0.095962 -0.13139 -0.077973
1754 -0.13775 -0.14414 -0.056308 -0.20151 -0.14499 -0.062916 -0.14089 -0.094343 -0.059753 -0.16045 -0.16201 -0.11648 -0.10155 -0.11406
1755 -0.1598 -0.14634 -0.054965 -0.22891 -0.15479 -0.055831 -0.13957 -0.07124 -0.073505 -0.14884 -0.16383 -0.11995 -0.16322 -0.084936
1756 -0.12902 -0.15871 -0.055252 -0.19492 -0.17151 -0.063415 -0.14091 -0.085367 -0.087146 -0.14908 -0.13603 -0.11226 -0.16313 -0.10593
1757 -0.12053 -0.13323 -0.06164 -0.18987 -0.13848 -0.04235 -0.12407 -0.071014 -0.064088 -0.13426 -0.12771 -0.089932 -0.14383 -0.059499
1758 -0.13188 -0.14796 -0.062747 -0.22055 -0.14272 -0.061354 -0.12292 -0.091881 -0.063999 -0.14489 -0.13804 -0.087875 -0.13921 -0.088301
1759 -0.14143 -0.14234 -0.070855 -0.17613 -0.12164 -0.031329 -0.11956 -0.053948 -0.043931 -0.14516 -0.13018 -0.085537 -0.11106 -0.064792
1760 -0.14175 -0.16269 -0.058432 -0.1799 -0.14313 -0.047283 -0.13389 -0.085745 -0.049582 -0.16126 -0.13777 -0.10354 -0.16332 -0.087174
1761 -0.13468 -0.13178 -0.07744 -0.17346 -0.13988 -0.021938 -0.14833 -0.070481 -0.046583 -0.15293 -0.13872 -0.10195 -0.12348 -0.050895
1762 -0.14426 -0.14959 -0.085287 -0.18745 -0.15153 -0.030102 -0.1488 -0.071198 -0.068155 -0.1387 -0.1459 -0.11934 -0.10892 -0.068127
1763 -0.1429 -0.17462 -0.099545 -0.23076 -0.17956 -0.066987 -0.16206 -0.10794 -0.093846 -0.14343 -0.15146 -0.11 -0.17151 -0.14859
1764 -0.15008 -0.18879 -0.10948 -0.21728 -0.18411 -0.043512 -0.15406 -0.087482 -0.077238 -0.15916 -0.15492 -0.14313 -0.17046 -0.10151
1765 -0.11756 -0.15175 -0.073729 -0.19083 -0.1481 -0.045206 -0.14542 -0.091859 -0.058829 -0.13925 -0.11516 -0.086613 -0.15222 -0.092702
1766 -0.16083 -0.18325 -0.11427 -0.21697 -0.1772 -0.079641 -0.16599 -0.10132 -0.085831 -0.16466 -0.14892 -0.16505 -0.19903 -0.10187
1767 -0.14388 -0.16315 -0.10948 -0.22424 -0.1669 -0.061445 -0.1543 -0.085113 -0.069662 -0.15555 -0.15068 -0.11249 -0.1638 -0.1215
1768 -0.12799 -0.15269 -0.10027 -0.1781 -0.14659 -0.02748 -0.13555 -0.043239 -0.044924 -0.13724 -0.13918 -0.1115 -0.12038 -0.088566
1769 -0.13413 -0.16825 -0.11546 -0.18027 -0.15735 -0.034384 -0.14788 -0.054676 -0.070885 -0.13364 -0.15136 -0.11246 -0.15569 -0.11923
1770 -0.13567 -0.15126 -0.083407 -0.21273 -0.16063 -0.058829 -0.15697 -0.058793 -0.063237 -0.1438 -0.12225 -0.10971 -0.15108 -0.12304
1771 -0.15257 -0.18568 -0.12229 -0.24027 -0.18708 -0.076233 -0.18324 -0.12559 -0.091068 -0.1549 -0.16252 -0.14218 -0.16512 -0.11738
1772 -0.12042 -0.16401 -0.1077 -0.20569 -0.17394 -0.060348 -0.14698 -0.082077 -0.06538 -0.1352 -0.12796 -0.11457 -0.1658 -0.096082
1773 -0.12896 -0.16212 -0.11992 -0.21765 -0.16143 -0.040302 -0.15999 -0.079874 -0.074101 -0.14527 -0.13706 -0.12539 -0.17638 -0.13563
1774 -0.15645 -0.18305 -0.15031 -0.21801 -0.18327 -0.061167 -0.16494 -0.096711 -0.087003 -0.15351 -0.16651 -0.14545 -0.1774 -0.13993
1775 -0.15844 -0.18266 -0.13751 -0.22297 -0.2029 -0.070331 -0.17246 -0.10045 -0.10928 -0.15911 -0.16485 -0.12531 -0.17792 -0.10498
1776 -0.12688 -0.15972 -0.11937 -0.19517 -0.16856 -0.048506 -0.15479 -0.083014 -0.063446 -0.12109 -0.14362 -0.092591 -0.14539 -0.10339
1777 -0.14147 -0.18669 -0.13588 -0.23939 -0.20499 -0.05748 -0.18527 -0.11398 -0.088697 -0.1463 -0.15657 -0.10017 -0.19308 -0.12698
1778 -0.1414 -0.17313 -0.11949 -0.21124 -0.1683 -0.039615 -0.14663 -0.077778 -0.068859 -0.13797 -0.11724 0.060004 -0.14209 -0.13062
1779 -0.14957 -0.18871 -0.14179 -0.22951 -0.17432 -0.057289 -0.15835 -0.095545 -0.09333 -0.12755 -0.14461 0.063691 -0.15823 -0.13486
1780 -0.14912 -0.20241 -0.15041 -0.24353 -0.18052 -0.077974 -0.16378 -0.11901 -0.11887 -0.12973 -0.15151 0.064698 -0.20565 -0.14876
1781 -0.14466 -0.18957 -0.1472 -0.19064 -0.17833 -0.058238 -0.1549 -0.067259 -0.083403 -0.10664 -0.13167 0.015366 -0.15903 -0.10185
1782 -0.14021 -0.19668 -0.1413 -0.18844 -0.17826 -0.045003 -0.1486 -0.067426 -0.071435 -0.12106 -0.14117 -0.040377 -0.14153 -0.14881
1783 -0.16376 -0.17254 -0.1694 -0.23066 -0.20679 -0.075077 -0.17331 -0.11256 -0.10778 -0.14052 -0.16364 -0.088319 -0.18519 -0.11553
1784 -0.15568 -0.20657 -0.16942 -0.22942 -0.19131 -0.050092 -0.15938 -0.095579 -0.082398 -0.14715 -0.15767 -0.069252 -0.14108 -0.13922
1785 -0.13964 -0.1557 -0.15119 -0.23272 -0.18367 -0.036636 -0.15934 -0.071426 -0.071219 -0.13049 -0.13953 -0.059525 -0.14447 -0.15121
1786 -0.11901 -0.15356 -0.13635 -0.22356 -0.17166 -0.030621 -0.13109 -0.073973 -0.067811 -0.12647 -0.1347 -0.050037 -0.12962 -0.11347
1787 -0.12895 -0.1574 -0.14502 -0.20562 -0.17675 -0.022565 -0.11299 -0.05469 -0.054282 -0.12094 -0.11418 -0.06141 -0.11963 -0.13359
1788 -0.15564 -0.19133 -0.17654 -0.23398 -0.19599 -0.08466 -0.15497 -0.11561 -0.097464 -0.15128 -0.14404 -0.10061 -0.17115 -0.1199
1789 -0.14691 -0.1946 -0.16973 -0.22848 -0.19829 -0.070984 -0.17127 -0.11492 -0.11541 -0.1487 -0.14251 -0.077255 -0.16398 -0.16037
1790 -0.1488 -0.17727 -0.17355 -0.24107 -0.19533 -0.073619 -0.1574 -0.12016 -0.099907 -0.14889 -0.12597 -0.086158 -0.15138 -0.11298
1791 -0.13291 -0.19439 -0.16516 -0.22469 -0.2069 -0.045603 -0.1536 -0.073588 -0.083988 -0.14158 -0.13112 -0.09976 -0.16913 -0.14337
1792 -0.15623 -0.18192 -0.17555 -0.2194 -0.18645 -0.060328 -0.15881 -0.096384 -0.0693 -0.13842 -0.13082 -0.084393 -0.17615 -0.14072
1793 -0.13447 -0.19528 -0.17928 -0.21953 -0.20858 -0.062072 -0.15045 -0.093541 -0.079351 -0.14407 -0.1625 -0.090945 -0.1448 -0.16333
1794 -0.16115 -0.20826 -0.18824 -0.2347 -0.22068 -0.1023 -0.17761 -0.11641 -0.12556 -0.16055 -0.16243 -0.098468 -0.2249 -0.17475
1795 -0.14368 -0.19004 -0.16388 -0.21679 -0.20112 -0.069172 -0.16008 -0.093165 -0.091354 -0.13232 -0.13237 -0.09365 -0.19237 -0.15478
1796 -0.1594 -0.20246 -0.17261 -0.22704 -0.2069 -0.052716 -0.15495 -0.086192 -0.072256 -0.13585 -0.1527 -0.10075 -0.14973 -0.13112
1797 -0.13876 -0.19649 -0.18975 -0.21755 -0.20396 -0.080481 -0.17929 -0.10637 -0.11221 -0.14953 -0.13735 -0.10253 -0.19755 -0.15906
1798 -0.13449 -0.17435 -0.15743 -0.21714 -0.18183 -0.032485 -0.15023 -0.085056 -0.078829 -0.12313 -0.14912 -0.083018 -0.16961 -0.11966
1799 -0.15835 -0.21295 -0.19271 -0.2294 -0.21254 -0.08939 -0.17075 -0.12748 -0.10102 -0.14919 -0.15469 -0.10595 -0.21836 -0.15319
1800 -0.1705 -0.19684 -0.1987 -0.2482 -0.22325 -0.056744 -0.17381 -0.10123 -0.10784 -0.13381 -0.15506 -0.11616 -0.16358 -0.15029
1801 -0.144 -0.1967 -0.18241 -0.23053 -0.20204 -0.055459 -0.15681 -0.10104 -0.087013 -0.085435 -0.13718 -0.095266 -0.15859 -0.1472
1802 -0.14858 -0.16594 -0.19299 -0.22204 -0.20785 -0.043563 -0.16497 -0.097493 -0.097094 -0.095201 -0.16659 -0.10516 -0.16561 -0.12648
1803 -0.17229 -0.21683 -0.22339 -0.2397 -0.24155 -0.081748 -0.19163 -0.12592 -0.12933 -0.11771 -0.17239 -0.14413 -0.17545 -0.17971
1804 -0.16248 -0.22614 -0.20527 -0.25675 -0.235 -0.056992 -0.18291 -0.10958 -0.12632 -0.1069 -0.15722 -0.12836 -0.1652 -0.1687
1805 -0.1545 -0.21057 -0.19734 -0.23544 -0.22995 -0.093757 -0.18043 -0.12413 -0.12982 -0.10717 -0.14938 -0.095646 -0.22051 -0.1609
1806 -0.16227 -0.19523 -0.22981 -0.24806 -0.24867 -0.12005 -0.19799 -0.15583 -0.13113 -0.13902 -0.16489 -0.11304 -0.20071 -0.17263
1807 -0.13628 -0.18762 -0.16978 -0.21302 -0.19062 -0.032016 -0.14858 -0.072598 -0.077372 -0.12919 -0.11897 -0.093732 -0.14661 -0.11914
1808 -0.15854 -0.21733 -0.20764 -0.24511 -0.24849 -0.09236 -0.19605 -0.13576 -0.14704 -0.14735 -0.15353 -0.11758 -0.20242 -0.1582
1809 -0.1482 -0.18463 -0.19019 -0.21949 -0.19046 -0.076885 -0.15554 -0.094861 -0.088465 -0.13244 -0.10758 -0.1109 -0.15846 -0.13682
1810 -0.13919 -0.18983 -0.18216 -0.23677 -0.1924 -0.069579 -0.16381 -0.090498 -0.10791 -0.12797 -0.1135 -0.091449 -0.14079 -0.13331
1811 -0.17518 -0.21459 -0.2206 -0.2568 -0.245 -0.083684 -0.1913 -0.12027 -0.12125 -0.15414 -0.10417 -0.11184 -0.18616 -0.1619
1812 -0.14215 -0.18184 -0.18572 -0.23008 -0.20942 -0.082188 -0.17194 -0.11456 -0.11528 -0.12585 -0.081529 0.0024355 -0.19866 -0.15085
1813 -0.15117 -0.20595 -0.19805 -0.2498 -0.24145 -0.097253 -0.18945 -0.13602 -0.14163 -0.13848 -0.10618 0.099863 -0.17856 -0.19562
1814 -0.14534 -0.18759 -0.20168 -0.23342 -0.2239 -0.084927 -0.18106 -0.11927 -0.11332 -0.11201 -0.1229 0.09629 -0.17246 -0.15396
1815 -0.15334 -0.19642 -0.20347 -0.27145 -0.25376 -0.086352 -0.1678 -0.099963 -0.11796 -0.1139 -0.11866 0.073708 -0.18009 -0.15429
1816 -0.1421 -0.1896 -0.19429 -0.23531 -0.22434 -0.043926 -0.15722 -0.097829 -0.088365 -0.093006 -0.10706 0.023155 -0.17621 -0.15473
1817 -0.13695 -0.18249 -0.19509 -0.21091 -0.20017 -0.088331 -0.16087 -0.10268 -0.1016 -0.078062 -0.098022 -0.029717 -0.15002 -0.15212
1818 -0.14314 -0.19125 -0.19743 -0.20802 -0.18681 -0.043705 -0.14544 -0.076683 -0.083708 -0.061208 -0.11751 -0.03212 -0.17169 -0.11503
1819 -0.12863 -0.19308 -0.21204 -0.24717 -0.20716 -0.0635 -0.15442 -0.10275 -0.09985 -0.058894 -0.13325 -0.049343 -0.18033 -0.15593
1820 -0.14551 -0.18534 -0.19619 -0.233 -0.21412 -0.064774 -0.15973 -0.078837 -0.083641 -0.0683 -0.12465 -0.052435 -0.15691 -0.14419
1821 -0.15171 -0.20102 -0.22299 -0.2403 -0.22907 -0.075289 -0.19077 -0.092914 -0.10532 -0.062646 -0.1322 -0.080088 -0.1836 -0.16289
1822 -0.15568 -0.20218 -0.21187 -0.23128 -0.22809 -0.079903 -0.16672 -0.092151 -0.10082 -0.063452 -0.14164 -0.09636 -0.14188 -0.14298
1823 -0.14944 -0.18424 -0.20862 -0.22929 -0.20961 -0.070628 -0.15958 -0.10104 -0.096486 -0.056479 -0.14463 -0.075173 -0.16193 -0.15601
1824 -0.14828 -0.22576 -0.20494 -0.23599 -0.23269 -0.085042 -0.16455 -0.10162 -0.083787 -0.035545 -0.1088 -0.062646 -0.16491 -0.16561
1825 -0.12956 -0.20054 -0.19706 -0.21119 -0.18897 -0.060017 -0.15108 -0.082401 -0.077489 0.0069093 -0.10789 -0.025788 -0.17886 -0.12793
1826 -0.1632 -0.20172 -0.2107 -0.24411 -0.20143 -0.051961 -0.16483 -0.087898 -0.08624 -0.0062668 -0.13962 -0.087311 -0.14513 -0.16149
1827 -0.143 -0.19984 -0.20244 -0.24749 -0.22698 -0.071136 -0.1766 -0.082495 -0.11163 0.0057671 -0.14128 -0.074713 -0.15606 -0.13084
1828 -0.14971 -0.21178 -0.2087 -0.25147 -0.20412 -0.069921 -0.16315 -0.090082 -0.077393 -0.010349 -0.12156 -0.066676 -0.17844 -0.15494
1829 -0.13586 -0.20466 -0.21882 -0.2358 -0.23022 -0.068595 -0.15969 -0.098859 -0.10608 0.00090495 -0.13837 -0.071879 -0.14246 -0.15423
1830 -0.14574 -0.19779 -0.20669 -0.23743 -0.21209 -0.07199 -0.15851 -0.087036 -0.10292 -0.0075111 -0.12216 -0.058751 -0.1875 -0.13182
1831 -0.14473 -0.21283 -0.19739 -0.23412 -0.16163 -0.046864 -0.15764 -0.060593 -0.091628 -0.024207 -0.11461 -0.060644 -0.14224 -0.10595
1832 -0.15696 -0.19742 -0.22232 -0.24164 -0.22233 -0.083409 -0.17196 -0.095479 -0.092009 -0.057533 -0.12676 -0.074396 -0.19674 -0.14419
1833 -0.16224 -0.20691 -0.22333 -0.25886 -0.21021 -0.070653 -0.17636 -0.10412 -0.097081 -0.069319 -0.11565 -0.084719 -0.14123 -0.1669
1834 -0.16471 -0.208 -0.22281 -0.26847 -0.21375 -0.090138 -0.18925 -0.107 -0.10558 -0.087975 -0.15706 -0.098501 -0.15659 -0.16093
1835 -0.13454 -0.18698 -0.21497 -0.26313 -0.20692 -0.075132 -0.15794 -0.10923 -0.10689 -0.079012 -0.11635 -0.10823 -0.16233 -0.12928
1836 -0.14188 -0.20101 -0.22798 -0.24172 -0.22112 -0.092867 -0.16699 -0.096847 -0.11065 -0.061388 -0.11751 -0.081167 -0.19333 -0.14674
1837 -0.14829 -0.21095 -0.23103 -0.25013 -0.21293 -0.087491 -0.1025 -0.11601 -0.10835 -0.083094 -0.11266 -0.086849 -0.14987 -0.16534
1838 -0.15673 -0.20562 -0.23523 -0.2671 -0.22026 -0.083376 -0.031898 -0.1043 -0.10636 -0.06583 -0.13317 -0.12346 -0.18828 -0.13651
1839 -0.13267 -0.17739 -0.2369 -0.25674 -0.21337 -0.06898 -0.063596 -0.083808 -0.094439 -0.060096 -0.13443 -0.078004 -0.18869 -0.15908
1840 -0.14153 -0.1817 -0.21139 -0.24836 -0.22134 -0.060455 -0.079354 -0.076434 -0.10584 -0.070482 -0.1219 -0.060807 -0.1529 -0.10516
1841 -0.15842 -0.2068 -0.23208 -0.26409 -0.24146 -0.086299 -0.083812 -0.079781 -0.088772 -0.082338 -0.12224 -0.08258 -0.15627 -0.13642
1842 -0.14396 -0.19587 -0.21803 -0.23692 -0.22119 -0.086014 -0.05586 -0.063738 -0.10943 -0.065344 -0.081478 -0.099752 -0.13251 -0.12634
1843 -0.15189 -0.19642 -0.23118 -0.23966 -0.21368 -0.058598 -0.030268 -0.052395 -0.079985 -0.07252 -0.091864 -0.086805 -0.057111 -0.10773
1844 -0.1336 -0.21365 -0.22462 -0.25159 -0.21791 -0.075253 -0.0053259 -0.066682 -0.055687 -0.086606 -0.079451 -0.077737 -0.098215 -0.12144
1845 -0.15955 -0.21269 -0.23224 -0.24157 -0.23382 -0.091967 -0.036194 -0.087549 -0.11068 -0.097602 -0.085578 -0.08547 -0.085479 -0.1439
1846 -0.14841 -0.24154 -0.23202 -0.23879 -0.25333 -0.051852 -0.025842 -0.084556 -0.10112 -0.10353 -0.068004 -0.067103 -0.096523 -0.13907
1847 -0.14107 -0.20798 -0.24281 -0.24527 -0.22922 0.044914 -0.0091701 -0.054802 -0.071721 -0.074435 -0.032791 -0.084245 -0.052227 -0.11978
1848 -0.13008 -0.20004 -0.22348 -0.25042 -0.21856 0.029739 -0.020268 -0.068619 -0.091803 -0.077721 -0.012448 -0.081308 -0.091721 -0.12402
1849 -0.16305 -0.20057 -0.22562 -0.23946 -0.22509 0.0099646 -0.0065361 -0.074326 -0.070284 -0.089137 -0.022914 -0.08731 -0.082355 -0.12571
1850 -0.15186 -0.22653 -0.23419 -0.2461 -0.23701 -0.01187 0.026146 -0.051283 -0.072076 -0.075833 -0.055111 -0.083833 -0.12645 -0.14093
1851 -0.14866 -0.21515 -0.23056 -0.24874 -0.23473 -0.046934 0.016678 -0.0703 -0.082927 -0.094039 -0.069228 -0.096706 -0.14119 -0.10539
1852 -0.14071 -0.23004 -0.239 -0.25451 -0.24068 -0.068719 0.02521 -0.077857 -0.10289 -0.10741 -0.096114 -0.085128 -0.18006 -0.1309
1853 -0.14779 -0.20213 -0.22561 -0.24855 -0.22391 -0.060853 -0.0065083 -0.077134 -0.10713 -0.092651 -0.10419 -0.076531 -0.13771 -0.13949
1854 -0.13502 -0.19416 -0.21724 -0.22048 -0.20254 -0.028348 -0.010026 -0.040171 -0.077782 -0.093607 -0.083787 -0.066853 -0.092194 -0.092201
1855 -0.13886 -0.2104 -0.22263 -0.24131 -0.21891 -0.062602 0.0045456 -0.085787 -0.10914 -0.088273 -0.096044 -0.081326 -0.14006 -0.081362
1856 -0.13314 -0.20914 -0.22157 -0.24225 -0.21174 -0.049247 0.017558 -0.048974 -0.091545 -0.087689 -0.10073 -0.057468 -0.11731 -0.13157
1857 -0.15219 -0.22315 -0.22405 -0.24758 -0.23918 -0.075271 -0.01211 -0.089931 -0.12234 -0.10913 -0.088287 0.079399 -0.13254 -0.11154
1858 -0.14849 -0.19251 -0.22692 -0.24973 -0.22239 -0.070906 -0.028808 -0.086438 -0.12265 -0.092621 -0.080514 0.10301 -0.07426 -0.13444
1859 -0.13808 -0.21813 -0.22143 -0.24429 -0.22148 -0.053511 0.0082135 -0.068745 -0.089519 -0.089687 -0.082841 0.096114 -0.038974 -0.12517
1860 -0.13471 -0.19962 -0.19201 -0.23731 -0.19459 -0.033795 0.030915 -0.033692 -0.054171 -0.094494 -0.078667 0.14786 -0.052798 -0.12007
1861 -0.17541 -0.22536 -0.24344 -0.26167 -0.24418 -0.09837 -0.019963 -0.10496 -0.12969 -0.12422 -0.11286 0.0089986 -0.086512 -0.15114
1862 -0.17303 -0.22582 -0.23613 -0.27303 -0.23751 -0.11028 -0.029411 -0.10899 -0.13644 -0.13617 -0.12649 -0.050384 -0.062956 -0.15358
1863 -0.15034 -0.21231 -0.1663 -0.27926 -0.22008 -0.059779 -0.014089 -0.067412 -0.15438 -0.1103 -0.097927 -0.054777 -0.01609 -0.1539
1864 -0.1653 -0.22801 -0.20882 -0.28016 -0.22879 -0.091073 -0.0043967 -0.093019 -0.12842 -0.13395 -0.12337 -0.048919 -0.0092936 -0.14532
1865 -0.14994 -0.21395 -0.10311 -0.26192 -0.23506 -0.071278 0.0076652 -0.087616 -0.090668 -0.11135 -0.099281 -0.034662 -0.030928 -0.16059
1866 -0.13684 -0.20579 0.016749 -0.25461 -0.21019 -0.056222 0.019117 -0.069493 -0.09802 -0.09956 -0.067207 -0.042494 0.026119 -0.14634
1867 -0.14508 -0.21978 0.034982 -0.22966 -0.22165 -0.059557 0.015839 -0.06996 -0.10097 -0.1152 -0.10709 -0.053627 0.027105 -0.12938
1868 -0.14629 -0.21571 0.044514 -0.25472 -0.22925 -0.093601 0.016571 -0.090407 -0.10157 -0.11588 -0.09615 -0.05795 -0.050029 -0.14732
1869 -0.14396 -0.21179 0.054257 -0.23205 -0.21539 -0.059886 0.037643 -0.056624 -0.11249 -0.11817 -0.094757 -0.047122 0.027037 -0.13798
1870 -0.15312 -0.19503 -0.11211 -0.23294 -0.23582 -0.05923 0.007945 -0.066371 -0.1174 -0.11893 -0.12578 -0.082305 0.045223 -0.1106
1871 -0.1575 -0.24237 -0.14983 -0.28391 -0.23153 -0.085025 0.028047 -0.084617 -0.11957 -0.13327 -0.12296 -0.068727 -0.036321 -0.16238
1872 -0.15159 -0.22827 -0.16809 -0.28293 -0.26087 -0.11036 0.009659 -0.10696 -0.12965 -0.13801 -0.097477 -0.06535 -0.047105 -0.14595
1873 -0.13966 -0.22205 -0.15007 -0.24373 -0.24225 -0.072634 0.056601 -0.071071 -0.10602 -0.11781 -0.11037 -0.057242 0.0033211 -0.17486
1874 -0.15523 -0.20802 -0.18074 -0.2634 -0.24064 -0.084868 0.068843 -0.094708 -0.10449 -0.13063 -0.12656 -0.076065 -0.056533 -0.15958
1875 -0.14182 -0.205 -0.15503 -0.22524 -0.23004 -0.065783 0.087785 -0.054695 -0.077383 -0.11148 -0.10756 -0.061548 0.036083 -0.12967
1876 -0.1562 -0.22102 -0.1804 -0.24825 -0.27221 -0.088757 0.017447 -0.097342 -0.13859 -0.14258 -0.13277 -0.08272 0.0037393 -0.16103
1877 -0.12192 -0.22069 -0.16682 -0.24597 -0.22858 -0.077552 0.051979 -0.078649 -0.10414 -0.11462 -0.11143 -0.061473 0.019315 -0.13155
1878 -0.08298 -0.19639 -0.15108 -0.25323 -0.2211 -0.066906 0.055561 -0.074146 -0.10742 -0.10062 -0.10573 -0.054815 0.018101 -0.13346
1879 -0.058137 -0.22231 -0.18286 -0.26729 -0.24049 -0.086381 0.035973 -0.13041 -0.12264 -0.10546 -0.10537 -0.065258 0.0095575 -0.17581
1880 -0.019914 -0.20874 -0.17631 -0.26299 -0.25256 -0.054125 0.040415 -0.076039 -0.1071 -0.086225 -0.11881 -0.057541 0.019274 -0.15253
1881 -0.030111 -0.21709 -0.17102 -0.25251 -0.23724 -0.06923 0.051477 -0.074196 -0.12033 -0.090671 -0.086317 -0.065783 0.02702 -0.15994
1882 -0.033688 -0.21637 -0.19099 -0.25959 -0.24189 -0.096344 0.068689 -0.094673 -0.12572 -0.077977 -0.095203 -0.071866 0.020386 -0.16749
1883 -0.042765 -0.2207 -0.18649 -0.26753 -0.24424 -0.10192 0.11342 -0.0805 -0.12738 -0.0042934 -0.10721 -0.073178 0.030102 -0.18433
1884 -0.039902 -0.21246 -0.17719 -0.23253 -0.22441 -0.060813 0.21146 -0.066797 -0.1016 0.06808 -0.10306 -0.079211 0.0008579 -0.14911
1885 -0.077518 -0.2407 -0.17862 -0.25867 -0.24469 -0.080108 0.19716 -0.093354 -0.11841 0.082874 -0.087093 -0.078744 0.024494 -0.17153
1886 -0.081525 -0.19342 -0.17066 -0.25302 -0.20511 -0.072382 0.24639 -0.064641 -0.093059 0.10765 -0.03453 -0.043866 0.03064 -0.1156
1887 -0.086482 -0.20928 -0.18134 -0.26295 -0.24768 -0.096387 0.23912 -0.079987 -0.10618 0.11469 0.00087338 -0.062669 0.023796 -0.16029
1888 -0.11523 -0.23422 -0.19927 -0.25554 -0.24198 -0.10798 0.25097 -0.10531 -0.12859 0.058906 -0.031653 -0.10511 0.028612 -0.18244
1889 -0.097266 -0.2033 -0.19735 -0.27751 -0.26337 -0.092226 0.20635 -0.10511 -0.12963 0.03904 -0.02107 -0.087724 -0.031592 -0.13847
1890 -0.10695 -0.21182 -0.19642 -0.26366 -0.23799 -0.11631 0.17882 -0.10213 -0.14792 -0.004666 -0.039897 -0.082397 -0.041746 -0.16108
1891 -0.10887 -0.21727 -0.18214 -0.21536 -0.20588 -0.089805 0.18587 -0.074135 -0.11361 -0.024122 -0.060813 -0.044009 0.01628 -0.11808
1892 -0.11267 -0.23351 -0.20087 -0.27314 -0.17746 -0.10194 0.15703 -0.077442 -0.13216 -0.065538 -0.09397 -0.086032 0.014617 -0.14765
1893 -0.089944 -0.19572 -0.18505 -0.23844 -0.098192 -0.076884 0.14131 -0.076539 -0.10613 -0.041554 -0.056436 0.10249 0.024863 -0.12138
1894 -0.097631 -0.20254 -0.18084 -0.24914 -0.16801 -0.091169 0.14368 -0.087876 -0.12568 -0.04687 -0.083373 0.14832 -0.021211 -0.13808
1895 -0.066388 -0.1926 -0.16624 -0.23969 -0.20678 -0.091383 0.17217 -0.057552 -0.11022 -0.015706 -0.03746 0.15327 -0.020355 -0.092625
1896 -0.10211 -0.23726 -0.20102 -0.25248 -0.23184 -0.10227 0.16737 -0.088779 -0.12876 -0.049273 -0.090246 0.12439 -0.0088292 -0.12873
1897 -0.077161 -0.20633 -0.18466 -0.23338 -0.20237 -0.048872 0.21277 -0.042536 -0.092236 -0.047979 -0.092803 0.024055 0.016707 -0.12034
1898 -0.1199 -0.21443 -0.1988 -0.29809 -0.2371 -0.11372 0.184 -0.11003 -0.14832 -0.075545 -0.09327 -0.036187 -0.049267 -0.11233
1899 -0.1115 -0.20882 -0.19684 -0.25319 -0.20283 -0.076181 0.18223 -0.07568 -0.11378 -0.062101 -0.096276 -0.04251 -0.020061 -0.12072
1900 -0.1092 -0.21027 -0.20571 -0.26938 -0.24782 -0.079666 0.17844 -0.069727 -0.12013 -0.036577 -0.068823 -0.052682 0.0066151 -0.13314
1901 -0.12971 -0.24394 -0.23751 -0.27051 -0.24797 -0.1009 0.14754 -0.11277 -0.14332 -0.076523 -0.09973 -0.069565 -0.041919 -0.18478
1902 -0.106 -0.18719 -0.189 -0.22189 -0.21013 -0.060555 0.1493 -0.045951 -0.095893 -0.056909 -0.066766 -0.027088 -0.018793 -0.093275
1903 -0.11542 -0.20777 -0.20697 -0.2371 -0.21013 -0.077479 0.12533 -0.065397 -0.10487 -0.051455 -0.072913 -0.04666 -0.063967 -0.10875
1904 -0.1085 -0.22624 -0.21305 -0.27121 -0.21217 -0.10402 0.10663 -0.081804 -0.13067 -0.071401 -0.10104 -0.054263 -0.085291 -0.13719
1905 -0.12609 -0.19758 -0.20888 -0.24566 -0.22516 -0.12068 0.11504 -0.10134 -0.11322 -0.068507 -0.071126 -0.051185 -0.074004 -0.16493
1906 -0.12693 -0.22066 -0.22831 -0.26833 -0.23872 -0.10071 0.077286 -0.091718 -0.12493 -0.048773 -0.10313 -0.075418 -0.080668 -0.1522
1907 -0.11484 -0.20449 -0.21481 -0.27403 -0.22839 -0.10419 0.064458 -0.097935 -0.1305 0.025101 -0.088019 -0.064141 -0.066342 -0.14317
1908 -0.11988 -0.21044 -0.22131 -0.27359 -0.23255 -0.083172 0.07301 -0.085472 -0.12804 0.089895 -0.082686 -0.068223 -0.054566 -0.15634
1909 -0.11682 -0.22396 -0.20534 -0.26747 -0.24222 -0.10464 0.070311 -0.089149 -0.13081 0.11359 -0.098673 -0.074106 -0.06651 -0.16496
1910 -0.10681 -0.21329 -0.21266 -0.26935 -0.20873 -0.055141 0.10332 -0.053936 -0.12599 0.12194 -0.083559 -0.059668 -0.042354 -0.13195
1911 -0.11784 -0.20344 -0.2114 -0.28304 -0.21524 -0.073765 0.065475 -0.069252 -0.114 0.11026 -0.097846 -0.075901 -0.044288 -0.13237
1912 -0.11988 -0.22789 -0.23214 -0.27048 -0.23624 -0.07664 0.051557 -0.086319 -0.14061 0.06867 -0.10675 -0.072004 -0.089412 -0.14038
1913 -0.13102 -0.24496 -0.2424 -0.28902 -0.25168 -0.10083 0.027079 -0.10364 -0.14746 0.028074 -0.14155 -0.091436 -0.099846 -0.15982
1914 -0.10963 -0.20038 -0.20585 -0.2486 -0.23074 -0.10626 0.051271 -0.075833 -0.13757 0.024588 -0.11395 -0.081279 -0.09714 -0.16615
1915 -0.099836 -0.23029 -0.23953 -0.27839 -0.23835 -0.10265 0.052723 -0.09045 -0.13848 -0.013318 -0.13772 -0.096751 -0.089684 -0.17107
1916 -0.071523 -0.24889 -0.24105 -0.28512 -0.2689 -0.12231 -0.0075048 -0.1028 -0.1751 -0.033984 -0.11508 -0.10957 -0.11481 -0.16699
1917 -0.04072 -0.20872 -0.19579 -0.24764 -0.21301 -0.087262 0.033917 -0.071014 -0.12777 -0.0081202 -0.077746 -0.071876 -0.076442 -0.13502
1918 -0.031147 -0.19091 -0.20052 -0.26516 -0.21198 -0.068797 0.058429 -0.048861 -0.081937 -0.013126 -0.078682 -0.064689 -0.012325 -0.13781
1919 -0.029513 -0.21413 -0.21837 -0.24956 -0.21182 -0.1013 0.018611 -0.097097 -0.15548 -0.011982 -0.079039 -0.061042 -0.093239 -0.14948
1920 -0.04147 -0.20589 -0.22233 -0.27201 -0.22884 -0.099976 0.017603 -0.074394 -0.11787 -0.00036846 -0.071036 -0.084484 -0.11494 -0.15459
1921 -0.028917 -0.20152 -0.21134 -0.24507 -0.20581 -0.063981 0.029635 -0.062671 -0.10936 -0.0012045 -0.025982 -0.034327 -0.099627 -0.13784
1922 -0.054574 -0.20787 -0.20484 -0.24228 -0.23143 -0.10245 0.006347 -0.10339 -0.15505 -0.035551 -0.005059 -0.076599 -0.079271 -0.17414
1923 -0.042791 -0.21458 -0.21622 -0.26619 -0.21814 -0.08938 -0.00046107 -0.088595 -0.12999 -0.016297 0.021834 0.12803 -0.078185 -0.1354
1924 -0.037938 -0.20371 -0.2039 -0.25613 -0.21168 -0.071244 0.0048009 -0.046562 -0.084806 0.051597 0.032328 0.13232 -0.047339 -0.12928
1925 -0.027545 -0.19698 -0.21346 -0.25054 -0.22631 -0.069649 -0.0011472 -0.072009 -0.11749 0.15234 0.031121 0.11052 -0.098213 -0.13132
1926 -0.010542 -0.1879 -0.19958 -0.23778 -0.21348 -0.046113 0.0099048 -0.043925 -0.10253 0.21743 0.053244 0.12429 -0.079107 -0.097503
1927 -0.015549 -0.21272 -0.20711 -0.24906 -0.23479 -0.083548 -0.017453 -0.093772 -0.15187 0.19264 -0.0092722 -0.017592 -0.098331 -0.13643
1928 -0.0021257 -0.22417 -0.23365 -0.26649 -0.24163 -0.10706 -0.051221 -0.098949 -0.16096 0.18505 -0.040329 -0.044945 -0.10293 -0.19377
1929 -0.0024526 -0.22773 -0.25166 -0.27426 -0.25178 -0.082007 -0.026919 -0.095316 -0.12426 0.20026 -0.042366 -0.056858 -0.10714 -0.16123
1930 0.073191 -0.22152 -0.22523 -0.2632 -0.21977 -0.058801 0.0034626 -0.068953 -0.084695 0.15336 -0.044062 -0.02359 -0.078993 -0.16784
1931 0.13026 -0.21815 -0.2039 -0.24191 -0.22348 -0.036366 -0.0093754 -0.04937 -0.096406 0.13335 -0.050399 -0.021683 -0.082296 -0.13928
1932 0.12332 -0.20052 -0.23116 -0.25581 -0.21418 -0.08856 -0.029523 -0.092097 -0.12564 0.095939 -0.057835 -0.068025 -0.13679 -0.15964
1933 0.12701 -0.22506 -0.22561 -0.24612 -0.20781 -0.076515 -0.013261 -0.072294 -0.11069 0.070342 -0.058902 -0.072498 -0.12272 -0.14704
1934 0.1083 -0.1977 -0.19929 -0.23549 -0.21475 -0.064669 0.0065805 -0.06171 -0.092481 0.053486 -0.073309 -0.0503 -0.072928 -0.14235
1935 0.058846 -0.1982 -0.19626 -0.25863 -0.20721 -0.080384 -0.030628 -0.077617 -0.10702 0.04128 -0.058915 -0.035303 -0.098772 -0.14694
1936 0.009189 -0.20312 -0.22129 -0.26288 -0.20218 -0.082008 -0.041766 -0.071544 -0.094104 0.014804 -0.054742 -0.060776 -0.095756 -0.1311
1937 -0.012218 -0.22643 -0.22713 -0.26587 -0.22683 -0.10079 -0.067474 -0.087811 -0.11977 0.023338 -0.062959 -0.043818 -0.13278 -0.18383
1938 -0.030275 -0.22343 -0.2327 -0.252 -0.23557 -0.092147 -0.039952 -0.083478 -0.1296 0.013202 -0.072325 -0.074571 -0.13326 -0.16686
1939 -0.010832 -0.21051 -0.2163 -0.25675 -0.23752 -0.081992 -0.04243 -0.092485 -0.10839 0.037306 -0.057542 0.077827 -0.11263 -0.16851
1940 -0.018779 -0.22241 -0.19785 -0.25182 -0.22942 -0.10645 -0.057168 -0.10127 -0.13873 0.06005 -0.071459 0.1358 -0.15482 -0.15759
1941 -0.014176 -0.23552 -0.096389 -0.23773 -0.23123 -0.091401 -0.055226 -0.10436 -0.13746 0.1821 -0.056765 0.14174 -0.12687 -0.15563
1942 -0.0051324 -0.21703 0.063354 -0.25082 -0.2294 -0.088915 -0.053594 -0.076425 -0.11352 0.2109 -0.056402 0.16244 -0.09983 -0.16567
1943 -0.039209 -0.25245 0.025496 -0.28406 -0.25483 -0.11881 -0.079972 -0.12497 -0.1488 0.20066 -0.069688 0.078206 -0.14776 -0.21405
1944 0.0088938 -0.20031 0.17361 -0.24265 -0.22633 -0.084454 -0.05836 -0.10266 -0.13885 0.23631 -0.048745 0.029604 -0.10696 -0.15599
1945 0.035957 -0.24596 -0.067139 -0.26812 -0.24999 -0.096049 -0.074658 -0.10055 -0.14804 0.23621 -0.060012 0.004231 -0.12969 -0.18993
1946 0.06774 -0.19388 -0.11657 -0.25413 -0.21824 -0.052353 -0.041936 -0.085333 -0.1058 0.24481 -0.050258 -0.0022016 -0.10511 -0.15213
1947 0.060303 -0.22186 -0.15289 -0.26615 -0.23722 -0.086888 -0.069654 -0.10235 -0.11618 0.24888 -0.061185 0.011156 -0.14422 -0.18071
1948 0.073916 -0.19381 -0.14125 -0.26515 -0.23469 -0.067502 -0.057332 -0.074787 -0.11074 0.24646 -0.068222 -0.013887 -0.11823 -0.14804
1949 0.064719 -0.20706 -0.15154 -0.26459 -0.25059 -0.099437 -0.08197 -0.11171 -0.11918 0.28077 -0.071938 0.0067707 -0.12755 -0.19475
1950 0.053872 -0.22455 -0.15799 -0.24158 -0.20934 -0.045681 -0.055108 -0.05982 -0.10592 0.30989 -0.061205 -0.014832 -0.11364 -0.1264
1951 0.048535 -0.21751 -0.16795 -0.27787 -0.21983 -0.091206 -0.077706 -0.074977 -0.11777 0.28879 -0.063402 -0.021755 -0.098185 -0.16843
1952 0.016468 -0.21496 -0.15348 -0.23344 -0.21452 -0.063411 -0.051924 -0.069474 -0.11968 0.27092 -0.071828 -0.0035971 -0.10031 -0.13772
1953 -0.0012285 -0.22687 -0.16044 -0.26158 -0.22516 -0.10004 -0.080372 -0.088601 -0.13891 0.27377 -0.078865 -0.02889 -0.14008 -0.14514
1954 0.018025 -0.19495 -0.14609 -0.24213 -0.21886 -0.097 -0.06006 -0.085988 -0.091521 0.28498 -0.051702 -0.0055623 -0.13418 -0.14674
1955 0.011528 -0.21807 -0.002933 -0.23242 -0.23253 -0.082944 -0.082278 -0.093445 -0.13341 0.28206 -0.083148 -0.039235 -0.12853 -0.18373
1956 -0.028809 -0.22792 0.0913 -0.27262 -0.25302 -0.12126 -0.11616 -0.11909 -0.16358 0.2761 -0.088065 -0.042197 -0.18232 -0.18249
1957 -0.0016261 -0.21649 0.18452 -0.24417 -0.2361 -0.081143 -0.079134 -0.086179 -0.1185 0.33111 -0.071401 -0.0097501 -0.052598 -0.15555
1958 -0.024113 -0.22293 0.14472 -0.23086 -0.22563 -0.069928 -0.082962 -0.059475 -0.098967 0.31187 -0.054208 -0.022903 0.019988 -0.1669
1959 -0.0091399 -0.21148 0.28738 -0.20999 -0.22389 -0.070992 -0.094171 -0.082072 -0.1324 0.30817 0.037555 0.0025748 -0.0037963 -0.14365
1960 -0.023787 -0.20863 0.17695 -0.22595 -0.23995 -0.079577 -0.090299 -0.089309 -0.1438 0.25724 0.021939 -0.018018 -0.0035102 -0.17909
1961 -0.014704 -0.2099 0.073722 -0.24769 -0.23381 -0.085841 -0.087837 -0.072926 -0.12514 0.21847 0.040062 -0.02936 0.015376 -0.19793
1962 -0.029641 -0.22574 -0.050065 -0.26399 -0.22896 -0.095846 -0.080565 -0.11182 -0.14097 0.16718 0.043495 -0.020563 -0.028688 -0.17137
1963 -0.013048 -0.20226 -0.046103 -0.25445 -0.21199 -0.0736 -0.043383 -0.07385 -0.12689 0.16334 0.059079 -0.021366 -0.057782 -0.16314
1964 -0.023424 -0.1934 -0.06006 -0.2577 -0.22877 -0.080915 -0.056641 -0.077987 -0.12463 0.14157 0.049162 -0.027368 -0.11195 -0.14524
1965 -0.017971 -0.19316 -0.042587 -0.24503 -0.23744 -0.079729 -0.046099 -0.067144 -0.11975 0.18094 0.039845 -0.018911 -0.08563 -0.12933
1966 -0.036258 -0.19443 0.067185 -0.26502 -0.20586 -0.059264 -0.055507 -0.06484 -0.11947 0.15991 0.026739 -0.052893 -0.071754 -0.15146
1967 -0.032005 -0.20341 0.30447 -0.22097 -0.2221 -0.057258 -0.050745 -0.068477 -0.11508 0.17376 -0.024918 -0.050536 -0.065178 -0.13417
1968 -0.019222 -0.1903 0.32521 -0.22986 -0.23973 -0.075323 -0.079053 -0.097064 -0.12754 0.1695 -0.023074 -0.037669 -0.10616 -0.13639
1969 -0.045829 -0.21114 0.37608 -0.22734 -0.23887 -0.090287 -0.10636 -0.10323 -0.1621 0.13434 -0.035821 -0.063871 -0.13199 -0.15853
1970 -0.051556 -0.19947 0.32469 -0.25154 -0.23058 -0.089392 -0.10742 -0.092338 -0.13721 0.15874 -0.033938 -0.066894 -0.10825 -0.19957
1971 -0.044393 -0.21554 0.35331 -0.22372 -0.23046 -0.089556 -0.091087 -0.098995 -0.14188 0.21555 -0.058264 -0.074486 -0.091313 -0.18832
1972 -0.05071 -0.21207 0.38213 -0.23049 -0.23383 -0.088521 -0.092995 -0.10758 -0.14182 0.28993 -0.034761 -0.083079 -0.049037 -0.16498
1973 -0.053987 -0.20937 0.40174 -0.22234 -0.19495 -0.087155 -0.091103 -0.095539 -0.12835 0.28031 -0.035968 -0.046522 0.024609 -0.12925
1974 -0.062714 -0.21296 0.5591 -0.22611 -0.21166 -0.06857 -0.090841 -0.079345 -0.13179 0.2672 -0.049194 -0.059054 0.069725 -0.13077
1975 -0.031911 -0.18352 0.44812 -0.23608 -0.21471 -0.088634 -0.092629 -0.087952 -0.13193 0.23063 -0.027131 -0.039097 -0.0021291 -0.16962
1976 -0.057027 -0.19865 0.40764 -0.19686 -0.19087 -0.052479 -0.073757 -0.067799 -0.11646 0.18913 -0.026998 0.15586 0.069547 -0.12608
1977 -0.062274 -0.20462 0.44057 -0.22604 -0.20368 -0.093653 -0.10428 -0.098146 -0.14702 0.14809 -0.046524 0.16388 -0.031397 -0.12544
1978 -0.069201 -0.22837 0.51023 -0.23179 -0.24625 -0.10479 -0.11813 -0.12526 -0.15411 0.12631 -0.032291 0.14718 -0.081651 -0.14703
1979 -0.069858 -0.19945 0.51149 -0.22186 -0.19928 -0.088902 -0.11088 -0.08456 -0.13919 0.15236 0.066762 0.18011 -0.028435 -0.1508
1980 -0.073525 -0.20792 0.52426 -0.23633 -0.22677 -0.093107 -0.12189 -0.097897 -0.17721 0.096707 0.054616 0.10779 -0.058469 -0.17774
1981 -0.074522 -0.22786 0.44444 -0.24139 -0.24871 -0.11382 -0.12394 -0.13348 -0.16554 0.1199 0.068809 0.029458 -0.10432 -0.15032
1982 -0.078239 -0.20916 0.49334 -0.21331 -0.23375 -0.080916 -0.10206 -0.0887 -0.10987 0.12487 0.079813 -0.0086248 -0.087257 -0.16236
1983 -0.089006 -0.2228 0.51403 -0.2476 -0.23489 -0.10024 -0.12319 -0.10498 -0.14628 0.092358 0.034556 -0.010967 -0.06531 -0.16867
1984 -0.049353 -0.18154 0.70382 -0.18949 -0.19786 -0.070665 -0.10197 -0.076274 -0.10773 0.14166 0.092489 0.02533 -0.052554 -0.10496
1985 -0.07133 -0.19121 0.67698 -0.19884 -0.20664 -0.07564 -0.11532 -0.084561 -0.1162 0.11041 0.055533 -0.0013826 -0.051028 -0.14006
1986 -0.083977 -0.21274 0.54746 -0.22417 -0.24369 -0.10604 -0.14134 -0.10942 -0.16682 0.10671 0.088456 -0.026125 -0.020792 -0.19915
1987 -0.052423 -0.20095 0.58447 -0.21197 -0.21974 -0.069809 -0.10427 -0.074095 -0.1223 0.096254 0.083149 -0.0067778 0.089094 -0.17537
1988 -0.06288 -0.19329 0.57039 -0.21683 -0.22461 -0.069423 -0.10047 -0.091502 -0.12037 0.10716 0.1044 -0.0022604 0.0676 -0.17471
1989 -0.066997 -0.19646 0.72486 -0.19637 -0.20101 -0.049368 -0.085972 -0.034969 -0.10027 0.12033 0.097966 0.003767 0.17249 -0.1628
1990 -0.075184 -0.19716 0.70957 -0.1866 -0.21225 -0.083702 -0.10135 -0.072975 -0.10944 0.096916 0.10685 -0.0084955 0.13014 -0.14498
1991 -0.072691 -0.18625 0.65314 -0.20384 -0.22059 -0.090207 -0.13737 -0.079222 -0.1398 0.07835 0.076733 -0.010698 0.015428 -0.2061
1992 -0.083078 -0.21488 0.69136 -0.21886 -0.2023 -0.089191 -0.10061 -0.072569 -0.12256 0.092524 0.065546 -0.0094007 0.019474 -0.17317
1993 -0.083525 -0.20824 0.66757 -0.2088 -0.20863 -0.083866 -0.14318 -0.10078 -0.14418 0.076668 0.0339 -0.0079233 -0.02361 -0.19566
1994 -0.078522 -0.20654 0.65719 -0.22947 -0.24127 -0.10787 -0.13131 -0.12103 -0.16829 0.050402 0.037973 -0.033986 -0.027144 -0.18302
1995 -0.088999 -0.22486 0.63382 -0.22462 -0.24442 -0.11648 -0.13246 -0.1254 -0.13941 0.055505 0.0041462 -0.022178 -0.0024675 -0.17559
1996 -0.083646 -0.20613 0.69649 -0.19191 -0.15372 -0.056839 -0.11555 -0.082077 -0.12604 0.054559 -0.01182 -0.025291 -0.041141 -0.12982
1997 -0.090323 -0.18636 0.7812 -0.23435 -0.057174 -0.078354 -0.11914 -0.095744 -0.12269 0.057413 0.023673 -0.0033237 -0.038575 -0.14886
1998 -0.096059 -0.19587 0.74127 -0.21914 -0.0056846 -0.10691 -0.14053 -0.11331 -0.13971 0.035747 0.020836 -0.0046363 0.063381 -0.17558
1999 -0.098536 -0.20743 0.7392 -0.21425 -0.10967 -0.092143 -0.14084 -0.094827 -0.13596 0.032141 0.0211 -0.056779 0.15293 -0.16194
2000 -0.10073 -0.19512 0.66511 -0.22085 -0.17007 -0.078477 -0.1515 -0.090444 -0.14978 0.031585 0.019883 -0.044971 0.1648 -0.17519
2001 -0.09066 -0.19291 0.59082 -0.21057 -0.16702 -0.095772 -0.13001 -0.083621 -0.14243 0.027719 0.090666 -0.027594 0.14277 -0.1752
2002 -0.10703 -0.21017 0.5512 -0.2232 -0.19145 -0.096036 -0.14491 -0.11885 -0.15208 0.026953 0.09367 0.10748 0.091855 -0.17089
2003 -0.099284 -0.21135 0.54255 -0.23492 -0.21451 -0.1113 -0.14126 -0.10217 -0.15932 0.024767 0.11358 0.1969 0.045831 -0.17545
2004 -0.083491 -0.20416 0.63913 -0.21504 -0.19818 -0.059435 -0.12548 -0.076092 -0.12104 0.037311 0.16448 0.23778 0.112 -0.15296
2005 -0.094218 -0.19101 0.8474 -0.19833 -0.15769 -0.05026 -0.10993 -0.049098 -0.094176 0.023925 0.13715 0.17657 0.068503 -0.14484
2006 -0.086795 -0.19112 0.83896 -0.2241 -0.17558 -0.068604 -0.10774 -0.069795 -0.12445 0.025149 0.12126 0.20434 0.061119 -0.16233
2007 -0.091932 -0.19413 0.68527 -0.22227 -0.21694 -0.089749 -0.12155 -0.093132 -0.13583 0.023242 0.10156 0.23407 0.016605 -0.18042
2008 -0.071089 -0.20439 0.57879 -0.21634 -0.19457 -0.079013 -0.097844 -0.074219 -0.14276 0.037636 0.11613 0.24294 0.044151 -0.18144
2009 -0.096086 -0.19292 0.50346 -0.21093 -0.21781 -0.075288 -0.038892 -0.070326 -0.11568 0.01332 0.058453 0.16633 0.2024 -0.17558
2010 -0.10176 -0.21734 0.48431 -0.20748 -0.20465 -0.095252 -0.040111 -0.098763 -0.1354 0.0065142 0.067167 0.083513 0.23464 -0.16329
2011 -0.10771 -0.2103 0.45248 -0.23086 -0.16821 -0.072487 -0.039809 -0.04464 -0.10589 0.00057813 0.05179 0.04119 0.25676 -0.1821
2012 -0.098596 -0.20426 0.46815 -0.22947 -0.21817 -0.099251 -0.052637 -0.084457 -0.15056 0.004622 0.060083 0.054947 0.14729 -0.15499
2013 -0.088963 -0.19525 0.4557 -0.20636 -0.18205 -0.071766 -0.035585 -0.063743 -0.10398 0.005196 0.057947 0.063865 0.1393 -0.16176
2014 -0.08864 -0.18675 0.54155 -0.21849 -0.18742 -0.08566 -0.043273 -0.07214 -0.10891 -0.0041001 0.0652 0.044042 0.14669 -0.16861
2015 -0.10485 -0.20573 0.6537 -0.21883 -0.19183 -0.10657 -0.086911 -0.093257 -0.13069 -0.011806 0.051713 0.04308 0.075934 -0.16905
2016 -0.081954 -0.21539 0.68117 -0.20979 -0.18829 -0.1029 -0.071139 -0.10268 -0.13672 -0.024822 0.075757 0.10275 0.05245 -0.1927
2017 -0.093201 -0.19182 0.57626 -0.21139 -0.1829 -0.11296 -0.075637 -0.11111 -0.12816 -0.016868 0.13361 0.25248 0.012156 -0.17855
2018 -0.094128 -0.19292 0.49841 -0.20023 -0.1768 -0.064459 -0.047175 -0.061578 -0.078866 -0.015834 0.18972 0.27055 0.063312 -0.15591
2019 -0.098905 -0.20325 0.43711 -0.19896 -0.20232 -0.082853 -0.023983 -0.073545 0.078453 -0.0010405 0.19708 0.26403 0.037188 -0.182
2020 -0.11574 -0.24279 0.38861 -0.24896 -0.22733 -0.13481 -0.046081 -0.11997 0.035641 -0.033887 0.13693 0.22722 -0.010726 -0.19228
2021 -0.11199 -0.20334 0.3884 -0.21092 -0.22513 -0.099652 -0.017439 -0.1072 0.08693 -0.037203 0.16944 0.24156 0.18321 -0.18273
2022 -0.096915 -0.22772 0.37587 -0.23215 -0.21243 -0.10233 -0.014957 -0.084835 0.048128 -0.015579 0.13981 0.19065 0.21138 -0.14111
2023 -0.11356 -0.20732 0.37006 -0.24568 -0.22561 -0.12439 -0.015375 -0.10329 -0.049013 -0.016235 0.1257 0.12593 0.20972 -0.18181
2024 -0.1125 -0.19852 0.36736 -0.22243 -0.21071 -0.079096 0.0022669 -0.087559 -0.071795 -0.021851 0.094194 0.10802 0.19331 -0.16406
2025 -0.12876 -0.23638 0.33022 -0.22793 -0.1931 -0.0776 0.053789 -0.077886 -0.065026 -0.043377 0.068547 0.075924 0.14153 -0.16528
2026 -0.10687 -0.20602 0.34814 -0.20889 -0.18245 -0.075475 0.096301 -0.065373 -0.046648 -0.010383 0.11521 0.10429 0.11513 -0.14139
2027 -0.10551 -0.22495 0.32779 -0.23153 -0.2338 -0.094559 0.12928 -0.09645 -0.071909 -0.032149 0.098234 0.087849 0.042317 -0.18572
2028 -0.093207 -0.21374 0.31941 -0.24866 -0.19966 -0.095334 0.18474 -0.070087 -0.070661 -0.029065 0.069907 0.079736 0.037283 -0.18673
2029 -0.10908 -0.19573 0.30937 -0.23133 -0.20118 -0.079458 0.18699 -0.070193 -0.048222 -0.032191 0.09297 0.085903 0.090689 -0.1517
2030 -0.13045 -0.21536 0.27777 -0.26494 -0.2013 -0.11957 0.13485 -0.09996 -0.10384 -0.053927 0.052374 0.058251 0.00056516 -0.18603
2031 -0.11129 -0.22527 0.26636 -0.25638 -0.22468 -0.084207 0.097181 -0.091077 -0.059905 -0.055424 0.046407 0.057588 0.056571 -0.16502
2032 -0.10944 -0.21324 0.27324 -0.2306 -0.2169 -0.10011 0.042633 -0.080844 -0.088007 -0.05528 0.070211 0.054926 0.0059473 -0.15357
2033 -0.091321 -0.21537 0.26925 -0.23843 -0.20364 -0.074056 0.064865 -0.049021 -0.057018 -0.030266 0.083184 0.095403 0.070243 -0.1793
2034 -0.13332 -0.22042 0.22738 -0.24649 -0.23223 -0.095411 0.025197 -0.088838 0.02199 -0.073542 0.037197 0.18976 0.022569 -0.17694
2035 -0.14045 -0.22501 0.22199 -0.26796 -0.22734 -0.11537 0.020388 -0.077415 0.086999 -0.086008 0.058951 0.2528 0.033416 -0.17903
2036 -0.12537 -0.21246 0.23921 -0.24119 -0.18843 -0.06984 0.0521 -0.056272 0.15422 -0.050454 0.055904 0.27623 0.082432 -0.17888
2037 -0.12951 -0.22269 0.22239 -0.22971 -0.22297 -0.089064 0.060222 -0.070458 0.069516 -0.06623 0.063107 0.26113 0.16597 -0.17471
2038 -0.11625 -0.21132 0.2225 -0.24111 -0.20602 -0.091019 0.076834 -0.069765 0.057194 -0.057376 0.053981 0.25214 0.25296 -0.15501
2039 -0.12574 -0.20485 0.19032 -0.23674 -0.22213 -0.074813 0.079916 -0.070982 -0.00092699 -0.056102 0.068854 0.28325 0.12995 -0.12877
2040 -0.10834 -0.19603 0.19712 -0.23316 -0.19836 -0.062558 0.10989 -0.049549 0.0025515 -0.067658 0.081167 0.32434 0.10339 -0.16554
2041 -0.11827 -0.21711 0.18758 -0.24294 -0.21368 -0.084542 0.11105 -0.0051759 -0.03741 -0.077554 0.051371 0.2514 0.067652 -0.14857
2042 -0.13475 -0.22532 0.13998 -0.25271 -0.24955 -0.11098 0.093622 -0.048193 -0.068911 -0.09092 0.035004 0.15383 0.033758 -0.19771
2043 -0.13647 -0.2143 0.14242 -0.23947 -0.22089 -0.075621 0.14629 0.0041603 -0.039433 -0.063506 0.043947 0.13139 0.031024 -0.18421
2044 -0.1074 -0.19724 0.20393 -0.22666 -0.2003 -0.078606 0.1317 0.0075334 -0.012784 -0.068323 0.038961 0.11079 0.02856 -0.14495
2045 -0.12462 -0.22902 0.12926 -0.27384 -0.24268 -0.11654 0.082458 -0.072073 -0.080366 -0.097579 0.056554 0.12472 -0.032374 -0.18603
2046 -0.10721 -0.20076 0.14678 -0.22648 -0.22783 -0.065015 0.10453 -0.04591 0.066063 -0.066055 0.050288 0.1181 0.046102 -0.1666
2047 -0.13601 -0.21511 0.11299 -0.23851 -0.22141 -0.08388 0.090482 -0.032627 0.14462 -0.091141 0.010291 0.11126 0.032948 -0.20765
2048 -0.12339 -0.20026 0.11781 -0.22539 -0.22548 -0.10769 0.075014 -0.051564 0.16568 -0.094817 0.027634 0.089944 0.026275 -0.14657
2049 -0.10765 -0.20492 0.12251 -0.27424 -0.22148 -0.077009 0.097106 -0.043581 0.17567 -0.072693 0.038358 0.15119 0.066121 -0.1706
2050 -0.13653 -0.21448 0.1007 -0.26052 -0.24557 -0.097433 0.066788 -0.062778 0.085717 -0.11126 0.028171 0.27286 0.039627 -0.17692
2051 -0.13842 -0.2144 0.079703 -0.25498 -0.25818 -0.10689 0.06391 -0.052855 0.021255 -0.088005 0.041914 0.28117 0.013313 -0.18146
2052 -0.1297 -0.21483 0.085025 -0.22886 -0.2274 -0.071292 0.11342 -0.027702 0.027324 -0.093061 0.032338 0.26014 0.029479 -0.15742
2053 -0.13424 -0.21577 0.064678 -0.25228 -0.23588 -0.091687 0.11354 -0.051438 0.0051922 -0.087737 0.032051 0.23079 0.054295 -0.18374
2054 -0.14273 -0.21124 0.07342 -0.24663 -0.2267 -0.1042 0.13426 -0.040965 -0.0050393 -0.10126 0.030044 0.22152 0.024941 -0.16574
2055 -0.11903 -0.17737 0.084153 -0.23649 -0.20667 -0.056646 0.21002 0.011638 0.036809 -0.065349 0.026788 0.17879 0.046707 -0.14384
2056 -0.13411 -0.23274 0.048996 -0.25466 -0.21128 -0.08534 0.26468 -0.034889 -0.014092 -0.076746 0.026511 0.14178 -0.029017 -0.15769
2057 -0.11925 -0.204 0.040568 -0.26155 -0.25718 -0.073365 0.28319 -0.047906 0.018686 -0.080212 0.010265 0.12687 -0.059291 -0.1834
2058 -0.15374 -0.23879 0.0056407 -0.26521 -0.24674 -0.086059 0.24781 -0.040303 0.069795 -0.11884 -0.017432 0.076148 -0.011395 -0.19738
2059 -0.11607 -0.19477 0.060523 -0.22634 -0.19952 -0.046374 0.19465 -0.02699 0.21075 -0.061134 0.052801 0.12723 0.014571 -0.14436
2060 -0.1324 -0.22188 0.0080858 -0.27403 -0.24131 -0.089558 0.082567 -0.063797 0.20697 -0.10144 0.013975 0.11064 -0.042643 -0.181
2061 -0.13146 -0.21384 -9.1622e-05 -0.24069 -0.22563 -0.081083 0.062349 -0.057443 0.18036 -0.1146 -0.012892 0.087731 -0.011786 -0.18381
2062 -0.11364 -0.19933 0.022951 -0.23998 -0.21627 -0.053647 0.088121 -0.01534 0.19416 -0.10276 0.037341 0.10095 0.0037496 -0.14252
2063 -0.15321 -0.2186 0.012283 -0.26301 -0.26463 -0.096222 0.033403 -0.082767 0.056387 -0.1126 0.0030047 0.075635 -0.071024 -0.18818
2064 -0.11935 -0.18605 -0.0094239 -0.22062 -0.2048 -0.060886 0.075195 -0.027884 0.073316 -0.10097 0.018778 0.091983 0.0015618 -0.14482
2065 -0.14639 -0.21456 -0.014721 -0.25924 -0.24038 -0.083541 0.024947 -0.057191 0.029734 -0.11362 -0.019829 0.07453 -0.036392 -0.14494
2066 -0.11631 -0.19608 -0.0044088 -0.27141 -0.24526 -0.097395 0.047939 -0.060778 0.011773 -0.090366 0.017085 0.12381 -0.035836 -0.17409
2067 -0.13078 -0.19293 -0.031166 -0.23423 -0.22696 -0.05208 0.064511 -0.052955 0.049371 -0.10643 -0.0011419 0.087385 -0.02954 -0.17734
2068 -0.1455 -0.22417 -0.041794 -0.25871 -0.24431 -0.070664 0.024633 -0.045292 0.01387 -0.1175 -0.020299 0.085452 -0.0070239 -0.17534
2069 -0.11581 -0.20777 -0.018731 -0.24577 -0.23454 -0.043869 0.063985 -0.034808 0.042438 -0.092455 0.0020548 0.1132 -0.040348 -0.17989
2070 -0.14318 -0.23665 -0.066489 -0.26094 -0.25087 -0.11294 0.016747 -0.083805 0.11629 -0.1197 -0.013662 0.048137 -0.072852 -0.1768
2071 -0.10446 -0.20333 -0.018406 -0.22696 -0.20932 -0.045378 0.073509 -0.018472 0.28567 -0.078967 0.026092 0.11171 -0.018676 -0.12492
2072 -0.078841 -0.1974 -0.037293 -0.26345 -0.2289 -0.045822 0.048781 -0.023349 0.28994 -0.10858 0.013655 0.061512 -0.0844 -0.14391
2073 -0.049818 -0.17781 -0.049141 -0.22645 -0.20686 -0.051617 0.061873 -0.033356 0.25651 -0.078679 0.023598 0.099729 -0.022994 -0.1347
2074 -0.036525 -0.18333 -0.061318 -0.24565 -0.21187 -0.074721 0.025095 -0.056573 0.14979 -0.097885 -0.018508 0.040607 -0.096997 -0.1803
2075 -0.023512 -0.19135 -0.047146 -0.25708 -0.22028 -0.064746 0.014507 -0.04782 0.10608 -0.086011 -0.006455 0.040894 -0.017191 -0.17558
2076 0.00068139 -0.22364 -0.077143 -0.28861 -0.21719 -0.05801 0.017509 -0.040687 0.042738 -0.085827 -0.030432 0.031632 -0.072455 -0.17817
2077 -0.019526 -0.18793 -0.049811 -0.25508 -0.2 -0.058785 0.040141 -0.037563 0.057176 -0.083273 0.0055917 0.088719 -0.030869 -0.18474
2078 -0.052222 -0.18642 -0.064518 -0.27369 -0.19797 -0.0237 0.018343 -0.02939 0.062145 -0.082299 -0.0056649 0.053607 -0.082083 -0.14031
2079 -0.078819 -0.22126 -0.073236 -0.26124 -0.21805 -0.053594 -0.023675 -0.053507 0.033314 -0.11107 0.013878 0.048964 -0.088347 -0.18888
2080 -0.074556 -0.1923 -0.086603 -0.2484 -0.22025 -0.055829 -0.0064133 -0.039474 0.058542 -0.099961 -0.014458 0.036351 -0.041701 -0.13668
2081 -0.10401 -0.22104 -0.11121 -0.27825 -0.24971 -0.073573 -0.015521 -0.077971 0.062731 -0.11657 -0.021835 0.054489 -0.026635 -0.1777
2082 -0.10298 -0.18655 -0.084138 -0.24922 -0.20613 -0.065828 -0.027029 -0.050418 0.19285 -0.10349 -0.012161 0.061326 -0.054119 -0.15113
2083 -0.093737 -0.18293 -0.086455 -0.26467 -0.2264 -0.066142 -0.011847 -0.039285 0.27523 -0.10361 0.0047319 0.035994 -0.077813 -0.18223
2084 -0.098204 -0.19068 -0.092213 -0.26262 -0.23258 -0.080497 -0.011485 -0.063701 0.24433 -0.11189 -0.029175 0.029901 -0.034837 -0.18793
2085 -0.075921 -0.18905 -0.09716 -0.26215 -0.20804 -0.050521 -0.0082735 -0.037188 0.2615 -0.089962 -0.037951 0.058468 -0.055381 -0.18891
2086 -0.098558 -0.21244 -0.11153 -0.25912 -0.22968 -0.062736 -0.021792 -0.071595 0.21354 -0.1172 -0.028588 0.018316 -0.056225 -0.18448
2087 -0.090665 -0.21268 -0.11476 -0.27092 -0.24679 -0.03916 -0.02364 -0.058412 0.13098 -0.10563 -0.018735 0.024443 -0.043248 -0.1985
2088 -0.099592 -0.20107 -0.12434 -0.25128 -0.22389 -0.053785 -0.020628 -0.045299 0.08753 -0.12368 -0.056371 0.037281 -0.11962 -0.17438
2089 -0.081648 -0.20968 -0.13915 -0.25745 -0.24406 -0.064859 -0.050066 -0.076096 0.060919 -0.12686 -0.039108 0.011438 -0.1484 -0.17353
2090 -0.059955 -0.20602 -0.12986 -0.25589 -0.22939 -0.052354 -0.040104 -0.080733 0.069287 -0.14638 -0.038845 0.0029754 -0.06995 -0.18266
2091 -0.016092 -0.20787 -0.13706 -0.24454 -0.19665 -0.042768 -0.025272 -0.03583 0.091026 -0.10619 -0.042871 0.025313 -0.061274 -0.15527
2092 0.0023908 -0.19816 -0.13117 -0.22788 -0.20427 -0.052213 -0.01822 -0.057466 0.092354 -0.10422 -0.024908 0.03318 -0.088738 -0.16731
2093 0.071374 -0.18736 -0.13888 -0.24593 -0.22812 -0.044877 -0.026618 -0.057733 0.080443 -0.11795 -0.020035 0.027738 -0.090612 -0.14889
2094 0.031667 -0.20099 -0.15066 -0.27169 -0.27624 -0.083522 -0.073656 -0.08165 0.091791 -0.11661 -0.035211 0.026175 -0.11259 -0.2039
2095 0.04719 -0.22102 -0.16084 -0.28193 -0.26074 -0.094446 -0.068444 -0.079217 0.23226 -0.11451 -0.036788 0.0068525 -0.07507 -0.2141
2096 0.030083 -0.19881 -0.14626 -0.23987 -0.21578 -0.049651 -0.042582 -0.053554 0.26875 -0.11384 -0.027074 0.14464 -0.061214 -0.1764
2097 0.0027862 -0.16431 -0.14662 -0.26055 -0.24497 -0.015325 -0.03916 -0.051081 0.27585 -0.11221 -0.019711 0.20798 -0.039158 -0.14075
2098 -0.014601 -0.182 -0.15106 -0.22324 -0.21176 0.0057802 -0.028218 -0.036688 0.20016 -0.097641 -0.010908 0.25174 -0.070262 -0.15797
2099 -0.051588 -0.21812 -0.1533 -0.24377 -0.22869 -0.0012543 -0.057476 -0.062945 0.13912 -0.11891 -0.043334 0.11795 -0.063366 -0.16295
2100 -0.062164 -0.21437 -0.15346 -0.28205 -0.25612 -0.013809 -0.048444 -0.091401 0.085972 -0.13615 -0.062621 0.03847 -0.095089 -0.19618
2101 -0.064601 -0.21845 -0.15869 -0.24075 -0.2074 -0.0052434 -0.040192 -0.044548 0.13372 -0.12188 -0.076798 0.024227 -0.024663 -0.14665
2102 -0.062148 -0.21574 -0.16803 -0.26008 -0.24259 -0.033448 -0.05989 -0.070635 0.089349 -0.1335 -0.059894 -0.0041956 -0.068787 -0.16671
2103 -0.055135 -0.20006 -0.17226 -0.26309 -0.21859 -0.048202 -0.054958 -0.071992 0.077268 -0.14598 -0.055501 0.0026718 -0.086411 -0.18576
2104 -0.071522 -0.20613 -0.16701 -0.24962 -0.22872 -0.042817 -0.056716 -0.010069 0.095656 -0.11415 -0.064038 0.022709 -0.085095 -0.16692
2105 -0.052359 -0.22123 -0.17081 -0.25751 -0.25265 -0.042281 -0.0074543 0.037844 0.094535 -0.12736 -0.074794 0.012757 -0.067809 -0.17855
2106 0.006894 -0.19187 -0.18519 -0.26739 -0.24775 -0.031716 -0.0048523 0.039547 0.074063 -0.12788 -0.089161 -0.027046 -0.088053 -0.16412
2107 0.031397 -0.20747 -0.19528 -0.27727 -0.24602 -0.04328 0.04729 -0.02822 0.19001 -0.12423 -0.079778 -0.024409 -0.12746 -0.1913
2108 0.08495 -0.18516 -0.14946 -0.24512 -0.20517 -0.005615 0.038152 0.015874 0.29674 -0.10539 -0.062974 0.016679 -0.031401 -0.1793
2109 0.10566 -0.19366 -0.18097 -0.26709 -0.25117 -0.066049 -0.0054365 -0.040703 0.21745 -0.12511 -0.060461 -0.017134 -0.10912 -0.19146
2110 0.15638 -0.17629 -0.17154 -0.26686 -0.23925 -0.030454 -0.022565 -0.03339 0.20521 -0.11063 -0.058747 0.0032336 -0.082329 -0.15194
2111 0.13166 -0.20447 -0.18641 -0.26234 -0.2352 -0.053519 -0.054793 -0.033927 0.10062 -0.09417 -0.035444 -0.013889 -0.11331 -0.17792
2112 0.11129 -0.20792 -0.19424 -0.27343 -0.2443 -0.032253 -0.071251 -0.056114 0.090354 -0.10558 -0.065401 -0.019672 -0.085737 -0.20301
2113 0.097866 -0.20322 -0.18338 -0.22528 -0.23634 -0.011508 -0.030289 -0.058621 0.089923 -0.088722 -0.026907 0.035896 -0.05999 -0.15201
2114 0.053329 -0.18298 -0.18752 -0.2694 -0.2187 0.0052879 -0.058787 -0.033698 0.095431 -0.1245 -0.043254 -0.013397 -0.082074 -0.15455
2115 0.029862 -0.18132 -0.19376 -0.23101 -0.22753 -0.00040659 -0.050605 -0.049965 0.05372 -0.11194 -0.029531 0.011131 -0.079858 -0.15198
2116 0.018955 -0.188 -0.18016 -0.26418 -0.21884 0.010789 -0.059773 -0.060441 0.069478 -0.1123 -0.053297 -0.00047191 -0.10929 -0.14731
2117 0.012018 -0.21753 -0.20437 -0.25042 -0.22071 0.034394 -0.045591 -0.040958 0.098227 -0.10918 -0.079524 -0.030915 -0.072336 -0.20657
2118 0.0046711 -0.15879 -0.18958 -0.27057 -0.23753 -0.0057101 -0.036889 -0.043775 0.071675 -0.1188 -0.060971 -0.029777 -0.09862 -0.1527
2119 -0.0094758 -0.20593 -0.20028 -0.29416 -0.24757 -0.039855 -0.010487 -0.062832 0.049874 -0.11844 -0.071637 -0.05955 -0.10531 -0.15748
2120 0.010517 -0.18942 -0.20384 -0.26974 -0.2321 -0.023929 0.063595 -0.049139 0.20729 -0.12074 -0.053384 -0.056082 -0.099178 -0.17692
2121 0.01225 -0.14908 -0.21404 -0.26806 -0.22987 -0.015784 0.071897 -0.037736 0.25934 -0.12226 -0.0767 -0.040515 -0.095222 -0.13786
2122 0.035063 -0.164 -0.22928 -0.28441 -0.23219 -0.010608 0.059919 -0.035473 0.21036 -0.12178 -0.073137 -0.045747 -0.10864 -0.16097
2123 0.14495 -0.0012164 -0.20694 -0.25309 -0.2328 -0.010983 0.041151 -0.05235 0.13513 -0.11659 -0.069034 -0.03551 -0.08711 -0.11931
2124 0.21603 0.11363 -0.22406 -0.25489 -0.22851 -0.0079072 0.0027629 -0.065566 0.061957 -0.10735 -0.08638 -0.039363 -0.12653 -0.14988
2125 0.22312 0.15294 -0.21339 -0.24766 -0.23877 -0.019012 -0.0069051 -0.066113 0.052085 -0.11993 -0.064017 -0.044575 -0.10222 -0.1697
2126 0.24096 0.13198 -0.22339 -0.24902 -0.22804 -0.016656 -0.011723 -0.06838 0.065344 -0.1112 -0.059144 -0.064868 -0.12265 -0.15547
2127 0.21446 0.13772 -0.23333 -0.2738 -0.25351 -0.024971 -0.020961 -0.077787 0.066692 -0.11079 -0.08102 -0.08858 -0.13756 -0.19285
2128 0.17599 0.11339 -0.20818 -0.22928 -0.20973 0.0009747 0.00099078 -0.066274 0.064901 -0.076233 -0.050307 -0.069183 -0.10854 -0.12319
2129 0.14385 0.054388 -0.22419 -0.2714 -0.23483 -0.0032598 0.039683 -0.094611 0.074159 -0.061379 -0.065324 -0.025306 -0.084703 -0.18006
2130 0.1205 0.04239 -0.23082 -0.27027 -0.2307 -0.013704 0.061695 -0.075898 0.057688 -0.046086 -0.05849 -0.050348 -0.11982 -0.11573
2131 0.067171 -0.018587 -0.23231 -0.26022 -0.24612 -0.018859 0.11773 -0.089095 0.053876 -0.044022 -0.070157 -0.041221 -0.1321 -0.14503
2132 0.090694 0.002465 -0.22556 -0.25572 -0.22032 -0.013723 0.11778 -0.072941 0.036025 -0.025578 -0.056234 -0.047583 -0.11263 -0.14635
2133 0.066237 0.0062273 -0.22933 -0.25763 -0.21739 0.010302 0.10788 -0.049918 0.050863 0.024256 -0.06623 -0.028506 -0.070899 -0.12344
2134 0.031371 -0.01239 -0.26152 -0.2884 -0.26187 -0.027892 0.051083 -0.10254 -0.012438 0.02639 -0.091377 -0.074249 -0.13749 -0.15104
2135 0.075914 0.027562 -0.23218 -0.25347 -0.19892 -0.0058469 0.086694 -0.063412 0.04093 0.063074 -0.040753 -0.072321 -0.12128 -0.12705
2136 0.074757 0.015964 -0.23065 -0.25958 -0.24363 -0.019291 0.046676 -0.10192 0.024519 0.084758 -0.05661 -0.046584 -0.11419 -0.14027
2137 0.13388 0.014387 -0.24576 -0.24471 -0.21645 -0.016566 0.059418 -0.090116 0.049027 0.077672 -0.084067 -0.036316 -0.14783 -0.11998
2138 0.20975 0.0095492 -0.24903 -0.28263 -0.24894 -0.02051 0.01905 -0.087783 0.0018457 0.0054758 -0.10272 -0.079339 -0.12186 -0.19011
2139 0.27905 0.018362 -0.24127 -0.27742 -0.23508 -0.004155 0.059242 -0.06016 0.052974 -0.02679 -0.08933 -0.080831 -0.10976 -0.12732
2140 0.30432 0.053494 -0.23453 -0.221 -0.21461 0.032771 0.14839 0.020274 0.066343 -0.012476 -0.063667 -0.038264 -0.10138 -0.11633
2141 0.28673 0.037186 -0.26205 -0.28279 -0.24796 0.006166 0.15271 0.024857 -0.010019 -0.053922 -0.096023 -0.084297 -0.16434 -0.13736
2142 0.26077 0.027149 -0.24963 -0.27779 -0.2066 0.057041 0.15137 0.03273 0.02347 -0.058959 -0.09625 -0.082239 -0.13089 -0.14669
2143 0.20385 0.027031 -0.23731 -0.25818 -0.2308 0.053897 0.16685 -0.009947 0.029538 -0.056485 -0.099977 -0.069112 -0.10315 -0.15829
2144 0.15864 0.037683 -0.25029 -0.26599 -0.20415 0.074362 0.15836 0.016866 0.041507 -0.074011 -0.096323 -0.056474 -0.038752 -0.10731
2145 0.15132 0.060386 -0.23215 -0.2276 -0.17958 0.081148 0.14483 0.031299 0.038975 -0.035627 -0.07825 -0.042727 -0.020016 -0.12989
2146 0.096858 0.1193 -0.26334 -0.24848 -0.23458 0.055573 0.12965 0.0045624 0.0038538 -0.076123 -0.091156 -0.04933 -0.01744 -0.13378
2147 0.10948 0.19109 -0.24117 -0.25442 -0.20809 0.023809 0.14905 0.00040548 0.038792 -0.043609 -0.073513 -0.030822 -0.016564 -0.15319
2148 0.12301 0.22017 -0.23547 -0.22052 -0.20843 0.021834 0.17948 0.00058861 0.0010309 -0.033995 -0.06795 -0.035895 -0.052838 -0.11683
2149 0.090947 0.19289 -0.22699 0.042111 -0.20583 0.01416 0.20508 -0.0021583 0.015189 -0.047211 -0.064696 -0.053457 -0.037902 -0.1122
2150 0.1165 0.10818 -0.22399 0.12827 -0.21501 0.037835 0.25035 0.046675 0.0095279 0.0024428 -0.002653 -0.02301 -0.044636 -0.12245
2151 0.12023 0.06795 -0.24234 0.12035 -0.034706 0.011871 0.27909 0.051298 -0.0026236 0.022607 0.01206 -0.051533 -0.10699 -0.1501
2152 0.22632 0.057652 -0.23566 -0.10697 0.089594 0.016546 0.29538 0.067241 -0.032025 0.11151 0.054664 -0.039895 -0.099983 -0.13553
2153 0.28202 0.049435 -0.24557 -0.17493 0.090223 0.046342 0.34501 0.10141 -0.015567 0.16264 0.086217 -0.022978 -0.11007 -0.17234
2154 0.33734 0.089547 -0.22351 -0.1446 0.10048 0.093077 0.3575 0.11874 0.017122 0.19191 0.10006 0.0046297 -0.044711 -0.086469
2155 0.32334 0.04292 -0.25694 -0.19254 0.10434 0.042213 0.32874 0.04063 -0.03508 0.17012 0.078584 -0.070193 -0.13047 -0.12433
2156 0.32013 0.085262 -0.23205 -0.18956 0.15849 0.079608 0.26576 0.085594 -0.006321 0.17665 0.092847 -0.020036 -0.074419 -0.10346
2157 0.27393 0.081894 -0.24255 -0.17488 0.078562 0.084524 0.21142 0.060217 -0.016483 0.16583 0.10628 -0.064278 -0.10433 -0.11374
2158 0.26514 0.081157 -0.22379 -0.14753 0.0066311 0.1399 0.17669 0.07944 -9.4005e-05 0.15268 0.11154 -0.0075007 -0.074797 -0.089535
2159 0.20685 0.078419 -0.23799 -0.17833 -0.097449 0.11791 0.12537 0.064463 -0.020475 0.10516 0.087947 -0.022123 -0.088071 -0.12268
2160 0.19924 0.095601 -0.23275 -0.1728 -0.10144 0.14578 0.16249 0.093986 -0.009757 0.057362 0.065371 -0.010146 -0.066685 -0.11324
2161 0.14585 0.066744 -0.2464 -0.17579 -0.1391 0.10059 0.12482 0.072489 -0.030978 0.027596 0.034624 -0.025348 -0.087999 -0.14566
2162 0.16487 0.093786 -0.22168 0.062213 -0.08463 0.072981 0.14809 0.10561 -0.02044 0.0282 0.026577 -0.016201 -0.11975 -0.10731
2163 0.14908 0.088619 -0.22382 0.17556 -0.11204 0.038467 0.17804 0.12457 -0.037401 0.0064937 0.020281 -0.028384 -0.049577 -0.093753
2164 0.1395 0.087571 -0.23041 0.16478 -0.099421 0.046752 0.35389 0.17216 -0.017873 0.0064177 0.026364 -0.021746 -0.1012 -0.096985
2165 0.14635 0.095473 -0.21966 0.032998 0.12332 0.052628 0.42854 0.1575 0.0026756 0.055392 0.031987 -0.016609 -0.10713 -0.077266
2166 0.14972 0.060006 -0.22105 -0.062088 0.24808 0.092773 0.45652 0.18838 -0.0047959 0.13852 0.073781 0.0040986 -0.063788 -0.078868
2167 0.12466 0.062008 -0.24587 -0.10024 0.28031 0.037889 0.35619 0.11006 -0.066337 0.21314 0.020584 -0.038224 -0.096152 -0.13158
2168 0.16867 0.08974 -0.24646 -0.095168 0.20273 0.066914 0.40454 0.14547 -0.025189 0.25581 0.073867 -0.017277 -0.058546 -0.11942
2169 0.22111 0.058813 -0.25401 -0.089843 0.14724 0.0248 0.33022 0.10834 -0.03795 0.24918 0.098411 -0.047129 -0.12854 -0.15187
2170 0.31615 0.076205 -0.25704 -0.077188 0.19872 0.072385 0.32175 0.17061 -0.048342 0.27446 0.13474 -0.026862 -0.090554 -0.095274
2171 0.36987 0.076997 -0.23539 -0.10016 0.29143 0.057171 0.2289 0.14042 -0.046813 0.27446 0.16636 -0.015694 -0.10028 -0.12893
2172 0.38709 0.10764 -0.20839 -0.068249 0.36666 0.099256 0.19653 0.16774 -0.045435 0.29389 0.19692 -0.009897 -0.043742 -0.12843
2173 0.38888 0.10545 -0.2325 -0.063424 0.41319 0.12468 0.20132 0.178 -0.036266 0.30605 0.19804 -0.01441 -0.11542 -0.085149
2174 0.28764 0.094465 -0.23733 -0.015899 0.18215 0.086627 0.14549 0.1302 -0.076908 0.27441 0.15169 -0.059122 -0.09008 -0.10199
2175 0.23055 0.10524 -0.226 0.27806 0.10432 0.16058 0.19159 0.16644 -0.021769 0.2761 0.15234 -0.028865 -0.065814 -0.094362
2176 0.19917 0.091899 -0.22871 0.26824 0.071324 0.14475 0.20274 0.16625 -0.041451 0.28123 0.15328 -0.030647 -0.096978 -0.093173
2177 0.18212 0.057342 -0.23784 0.2068 0.028264 0.098393 0.20624 0.11709 -0.054362 0.29784 0.195 -0.01083 -0.11466 -0.15332
2178 0.13138 0.022164 -0.25681 0.27868 -0.0041169 0.046509 0.28426 0.16949 -0.072634 0.31711 0.15777 -0.054373 -0.11887 -0.14856
2179 0.15122 0.063236 -0.24396 0.13672 0.011723 0.034614 0.36724 0.16966 -0.046995 0.33884 0.18343 -0.026845 -0.13887 -0.14007
2180 0.15503 0.050859 -0.23533 0.05037 0.2347 0.06891 0.4211 0.25775 -0.032817 0.35771 0.24619 -0.00097768 -0.088573 -0.09475
2181 0.14033 0.035841 -0.25752 -0.022166 0.3214 0.019325 0.38981 0.21996 -0.096488 0.33803 0.21574 0.1326 -0.13481 -0.13222
2182 0.15569 0.045054 -0.23509 -0.015261 0.37358 0.037451 0.40555 0.21114 -0.08411 0.3509 0.24853 0.16112 -0.1775 -0.12368
2183 0.18572 0.061256 -0.2241 0.028894 0.43614 0.072036 0.47213 0.2086 -0.015631 0.39985 0.30635 0.21623 -0.077295 -0.077724
2184 0.12783 0.038858 -0.22977 0.0003989 0.30842 0.029662 0.36996 0.18352 -0.044983 0.36619 0.29931 0.18485 -0.079219 -0.12325
2185 0.15755 0.037351 -0.2435 -0.0075263 0.30967 0.035657 0.29035 0.1696 -0.055244 0.38444 0.29639 0.14062 -0.13472 -0.12956
2186 0.13852 0.057243 -0.21972 0.024709 0.38716 0.054583 0.27676 0.18901 -0.035796 0.39142 0.25263 0.043177 -0.10548 -0.088559
2187 0.12876 0.016305 -0.21981 0.16064 0.40329 0.043898 0.22036 0.2043 -0.058677 0.38346 0.21704 0.024374 -0.078421 -0.11229
2188 0.14297 0.018528 -0.22459 0.43615 0.41856 0.067374 0.22986 0.22253 -0.031589 0.38915 0.24099 0.012332 -0.12343 -0.1134
2189 0.14164 0.05172 -0.19979 0.4737 0.42983 0.11132 0.27433 0.27011 -0.03313 0.42989 0.26914 0.032299 -0.068519 -0.13409
2190 0.11914 0.0042326 -0.23372 0.36646 0.45613 0.089125 0.24811 0.17792 -0.10243 0.38027 0.24658 0.0036264 -0.16346 -0.15301
2191 0.11782 0.0028349 -0.23078 0.18295 0.50654 0.11998 0.30364 0.17718 -0.093823 0.40397 0.24414 0.023084 -0.14215 -0.1186
2192 0.09967 0.011367 -0.26007 0.068927 0.45359 0.11939 0.3562 0.14465 -0.046095 0.37407 0.22749 -0.030169 -0.10733 -0.13774
2193 0.10123 -0.0074003 -0.2548 0.068642 0.44449 0.10733 0.37148 0.15057 -0.091436 0.38846 0.25163 -0.0065414 -0.11695 -0.13936
2194 0.10753 0.00076207 -0.24814 0.068237 0.43513 0.12605 0.39445 0.16867 -0.052328 0.40248 0.23693 -0.0047039 -0.078548 -0.12364
2195 0.1023 0.0093444 -0.24148 0.056252 0.47517 0.085312 0.37371 0.15137 -0.058439 0.40125 0.25629 -0.0010865 -0.094082 -0.12201
2196 0.10446 -0.017773 -0.22359 0.067967 0.48506 0.048888 0.31943 0.12569 -0.071161 0.40926 0.28304 -0.0053591 -0.097726 -0.11781
2197 0.075805 -0.047381 -0.25042 0.037141 0.52581 0.020013 0.29616 0.11761 -0.079462 0.35614 0.21157 -0.011142 -0.14136 -0.1341
2198 0.086738 -0.040168 -0.21856 0.064126 0.56847 0.058439 0.30882 0.16053 -0.069834 0.38484 0.23416 -0.011694 -0.082664 -0.1292
2199 0.085211 -0.033426 -0.25481 0.066901 0.3927 0.040434 0.2607 0.14314 -0.073105 0.35746 0.25526 -0.025887 -0.1075 -0.12782
2200 0.082564 -0.034774 -0.24498 0.10508 0.33771 0.04901 0.27766 0.11048 -0.072996 0.38866 0.28749 -0.0059395 -0.063492 -0.10787
2201 0.064667 -0.057291 -0.25106 0.3477 0.26627 0.003465 0.26485 0.091814 -0.086998 0.36824 0.23162 -0.00097208 -0.10798 -0.16408
2202 0.09022 -0.056739 -0.22425 0.47995 0.31024 0.056331 0.28926 0.14125 -0.055609 0.42441 0.23889 -0.024145 -0.11366 -0.17142
2203 0.068934 -0.088427 -0.25096 0.53289 0.27887 0.020246 0.28366 0.11897 -0.10487 0.3884 0.19111 -0.019047 -0.12438 -0.12381
2204 0.074377 -0.053774 -0.22549 0.28506 0.37154 0.060471 0.3004 0.16454 -0.061932 0.36705 0.22063 -0.03301 -0.10495 -0.10954
2205 0.05826 -0.073242 -0.23322 0.16843 0.36893 0.019387 0.29273 0.136 -0.067594 0.34467 0.15252 -0.047262 -0.11799 -0.14217
2206 0.044623 -0.062639 -0.25005 0.14864 0.41095 0.025582 0.29873 0.12513 -0.090295 0.30939 0.17135 -0.034875 -0.12745 -0.1615
2207 0.052276 -0.067417 -0.24208 0.11779 0.5737 0.036448 0.31685 0.13126 -0.068017 0.30847 0.15727 -0.032928 -0.096349 -0.15454
2208 0.057779 -0.060935 -0.2479 0.089704 0.49579 0.0068634 0.27434 0.079726 -0.084278 0.3018 0.14371 -0.04768 -0.12531 -0.14989
2209 0.045592 -0.084742 -0.24635 0.13147 0.38897 -0.0065611 0.25148 0.081799 -0.08085 0.32842 0.19917 -0.021773 -0.13517 -0.1277
2210 0.043895 -0.09789 -0.23972 0.083214 0.28644 0.0080344 0.23314 0.087282 -0.099441 0.39075 0.26185 -0.048835 -0.1402 -0.15598
2211 0.056428 -0.066368 -0.24164 0.10511 0.27696 0.03642 0.26121 0.093306 -0.052043 0.41544 0.24896 -0.008488 -0.066495 -0.13248
2212 0.054481 -0.070915 -0.23197 0.097494 0.24368 0.039525 0.26758 0.1048 -0.087314 0.38136 0.23131 -0.024241 -0.10057 -0.12028
2213 0.032434 -0.080523 -0.23555 0.092258 0.23354 0.0050508 0.25999 0.090202 -0.086046 0.33193 0.21678 -0.020093 -0.096603 -0.16076
2214 0.026918 -0.09996 -0.25586 0.058543 0.16899 -0.0057737 0.26096 0.083875 -0.11247 0.2965 0.19801 -0.023736 -0.14297 -0.12888
2215 0.022891 -0.13387 -0.25411 0.067718 0.20168 0.0024318 0.25202 0.075688 -0.12291 0.26507 0.18689 -0.032868 -0.094141 -0.16136
2216 0.014254 -0.11644 -0.26391 0.034213 0.21662 -0.033273 0.23854 0.056251 -0.12099 0.23454 0.12763 -0.040131 -0.16879 -0.18193
2217 0.027327 -0.099383 -0.23426 0.078758 0.19459 0.00044278 0.23606 0.066504 -0.082132 0.25219 0.11875 -0.027114 -0.13759 -0.1094
2218 0.0087899 -0.11571 -0.24005 0.33203 0.18496 -0.022722 0.19288 0.030557 -0.11594 0.23853 0.11302 -0.057286 -0.13553 -0.15516
2219 0.017133 -0.10306 -0.23767 0.50753 0.17251 -0.014756 0.1699 0.054991 -0.070475 0.23212 0.17531 -0.041669 -0.11667 -0.15393
2220 0.027006 -0.095926 -0.22496 0.49811 0.20477 -0.012181 0.16977 0.055334 -0.10337 0.24191 0.12897 -0.055061 0.03343 -0.16237
2221 0.0019892 -0.12468 -0.2577 0.25498 0.14843 -0.027255 0.20433 0.048487 -0.10196 0.21667 0.1303 -0.052344 0.098626 -0.17102
2222 0.017982 -0.12138 -0.24232 0.20081 0.15143 -0.0253 0.20901 0.03859 -0.090689 0.27687 0.13234 -0.051416 0.1478 -0.16039
2223 -0.0019546 -0.13498 -0.24169 0.11137 0.1252 -0.034014 0.20213 0.042453 -0.12866 0.27228 0.10877 -0.053479 0.147 -0.1764
2224 0.019898 -0.086497 -0.20705 0.15055 0.16319 -0.014639 0.26839 0.075046 -0.076062 0.27704 0.15102 -0.022962 0.15276 -0.12313
2225 0.012182 -0.12622 -0.25259 0.091276 0.12134 -0.029173 0.20273 0.038009 -0.11765 0.25314 0.13322 -0.049944 0.10538 -0.20132
2226 0.011645 -0.10132 -0.23937 0.10274 0.14891 -0.0090579 0.15759 0.071242 -0.085585 0.21624 0.16561 0.0042332 0.12951 -0.13723
2227 0.0048777 -0.10104 -0.23038 0.098866 0.12802 -0.019872 0.14024 0.055246 -0.10916 0.18944 0.17979 0.14336 0.040992 -0.11471
2228 -0.022589 -0.13012 -0.24942 0.072561 0.11544 -0.032997 0.12492 0.036059 -0.1252 0.19349 0.16736 0.19042 0.0033184 -0.15628
2229 0.0067739 -0.1136 -0.23107 0.094775 0.1023 -0.025491 0.13809 0.073102 -0.09692 0.17973 0.18862 0.1449 -0.041246 -0.12846
2230 -0.020513 -0.12399 -0.26342 0.08698 0.10035 -0.063416 0.1103 0.009795 -0.13645 0.1486 0.10995 0.138 -0.022249 -0.17655
2231 -0.01889 -0.13619 -0.24339 0.067725 0.079732 -0.03042 0.10521 0.035388 -0.12054 0.1555 0.11791 0.08048 -0.027573 -0.10622
2232 -0.026157 -0.11434 -0.23967 0.01797 0.066051 -0.036495 0.098715 0.025241 -0.13382 0.15689 0.094452 0.0058776 -0.0087673 -0.16292
2233 -0.034264 -0.13322 -0.24295 0.078485 0.066661 -0.041649 0.11909 0.011134 -0.11496 0.1568 0.079016 0.001665 -0.024801 -0.16665
2234 -0.037381 -0.12615 -0.24941 0.025219 0.049801 -0.048164 0.10222 0.0060675 -0.12915 0.12575 0.045309 0.0021824 0.037585 -0.16082
2235 -0.015618 -0.12232 -0.23594 0.048794 0.06155 -0.017659 0.087381 0.041151 -0.13019 0.17052 0.088543 -0.0039901 0.13292 -0.1762
2236 -0.043135 -0.14852 -0.25235 -0.005601 0.04874 -0.079643 0.084232 -0.015306 -0.15584 0.12497 0.041796 -0.021233 0.22803 -0.17951
2237 -0.031201 -0.13542 -0.22307 0.034974 0.058839 -0.0048975 0.083184 0.041867 -0.11093 0.11665 0.078729 -0.030895 0.27394 -0.17179
2238 -0.052588 -0.16339 -0.25102 0.037589 0.036349 -0.060452 0.062216 -0.00398 -0.12433 0.12472 0.079013 -0.036778 0.26078 -0.1683
2239 -0.015545 -0.12702 -0.23241 0.058713 0.067479 -0.047517 0.097158 0.025943 -0.11646 0.11848 0.072306 -0.031491 0.31386 -0.14322
2240 -0.028942 -0.14024 -0.22903 0.0083683 0.035738 -0.063021 0.06026 0.0071362 -0.12524 0.12219 0.076359 -0.016203 0.22979 -0.16537
2241 -0.047969 -0.1343 -0.24937 0.021593 0.041438 -0.047536 0.061142 0.011709 -0.11608 0.12136 0.045473 -0.015146 0.23265 -0.17814
2242 -0.055256 -0.14701 -0.24234 -0.013372 0.022667 -0.018 0.078124 0.037513 -0.11223 0.10596 0.038266 -0.013838 0.22205 -0.16979
2243 -0.051063 -0.14108 -0.2323 0.016043 0.026117 -0.053295 0.030096 0.015876 -0.14456 0.094387 0.052089 -0.039301 0.2037 -0.1519
2244 -0.04441 -0.14731 -0.24542 0.017658 0.021637 -0.048449 0.062308 -0.0036312 -0.12668 0.111 0.056793 -0.017273 0.11895 -0.14971
2245 -0.048837 -0.12909 -0.24301 0.034912 -0.0061138 -0.055794 0.04048 -0.0028381 -0.13463 0.088525 0.048416 -0.026326 0.15163 -0.15032
2246 -0.059014 -0.14783 -0.23735 0.014287 0.016536 -0.042438 0.044872 0.008405 -0.10359 0.094749 0.062489 -0.024659 0.15872 -0.17045
2247 -0.051761 -0.14035 -0.24787 -0.004258 -0.013065 -0.053093 0.00091404 -0.015952 -0.14294 0.069513 0.024823 -0.030831 0.15157 -0.14456
2248 -0.064317 -0.13324 -0.24702 -0.012853 -0.010445 -0.034257 0.025216 0.014071 -0.12819 0.074847 0.032146 -0.041954 0.31267 -0.15537
2249 -0.049294 -0.12768 -0.24088 -0.012558 0.023735 -0.020162 0.052308 0.0020944 -0.099269 0.064951 0.04442 -0.030136 0.33344 -0.12823
2250 -0.072011 -0.15384 -0.12382 -0.025734 -0.026406 -0.055796 -0.0018001 -0.021282 -0.15243 0.031125 0.0099529 -0.052349 0.31837 -0.187
2251 -0.046828 -0.13132 0.080375 -0.018899 0.0010438 -0.033171 0.041192 -0.0043394 -0.11297 0.074989 0.045306 -0.024892 0.36125 -0.10617
2252 -0.057605 -0.14943 0.048667 -0.015464 -0.016957 -0.041625 0.018344 0.0083038 -0.097944 0.050173 0.02421 -0.037714 0.38761 -0.16924
2253 -0.077752 -0.16117 0.0262 -0.017039 -0.018637 -0.03591 -0.00071419 -0.018443 -0.13934 0.037026 0.018833 -0.070777 0.4001 -0.13486
2254 -0.074919 -0.14089 0.17183 -0.0065544 -0.022567 -0.086244 -0.014372 -0.0397 -0.15557 0.03546 -0.0041836 -0.037469 0.31509 -0.16563
2255 -0.058976 -0.14643 0.0027151 -0.0075296 -0.0084178 -0.048489 -0.0036103 -0.0095369 -0.13469 0.043304 0.01487 -0.029422 0.34696 -0.14974
2256 -0.083923 -0.16941 -0.12056 -0.086785 -0.073218 -0.047213 -0.0083683 -0.032494 -0.13636 0.0086282 -0.018207 -0.047255 0.32793 -0.18223
2257 -0.0684 -0.13826 -0.15358 -0.03136 -0.022459 -0.036588 -0.012586 -0.0063306 -0.11817 0.037882 0.0012264 -0.059817 0.37261 -0.13547
2258 -0.049137 -0.12469 -0.15007 -0.023845 -0.014859 0.00013763 0.013856 0.021983 -0.090283 0.074186 0.01432 -0.03101 0.36737 -0.13234
2259 -0.083293 -0.17231 -0.17495 -0.06673 -0.053549 -0.067097 -0.029352 -0.054424 -0.15206 0.01162 -0.012387 -0.082132 0.34357 -0.15919
2260 -0.06267 -0.14389 -0.15828 -0.032306 -0.06558 -0.040191 -0.01827 -0.0067112 -0.12214 0.012324 -0.024353 -0.082005 0.39129 -0.17061
2261 -0.089207 -0.14469 -0.16516 -0.065461 -0.05998 -0.041276 -0.039259 -0.018538 -0.12703 -0.0083222 -0.0381 -0.087937 0.41688 -0.1553
2262 -0.058154 -0.13093 -0.12826 -0.019226 0.025769 -0.0314 0.0087234 0.036785 -0.091949 0.049512 0.017513 -0.01828 0.51123 -0.10686
2263 -0.095251 -0.17628 -0.17967 -0.11082 -0.073691 -0.070095 -0.057815 -0.020012 -0.16622 -0.010434 -0.029453 -0.082713 0.42185 -0.19374
2264 -0.078198 -0.16389 -0.18825 -0.067346 -0.054281 -0.065049 -0.030333 -0.032369 -0.13955 -0.02011 -0.01699 -0.084295 0.4159 -0.17418
2265 -0.084255 -0.13931 -0.12268 -0.050041 -0.037762 -0.022114 -0.0060207 0.011894 -0.11596 -0.0082066 0.00033332 -0.061508 0.45757 -0.1611
2266 -0.093312 -0.15774 0.17666 -0.038277 -0.061112 -0.020918 -0.031129 -0.015422 -0.12683 0.032007 -0.028323 -0.04455 0.45896 -0.15781
2267 -0.085879 -0.13445 0.21794 -0.026162 -0.037403 -0.021983 -0.025967 0.015191 -0.11183 -0.0094587 -0.00179 -0.077713 0.47531 -0.15115
2268 -0.097736 -0.14402 0.24682 -0.065787 -0.065623 -0.045258 -0.053575 -0.017376 -0.14229 0.0031452 -0.021717 -0.051296 0.45439 -0.15544
2269 -0.084093 -0.16419 0.2423 -0.039822 -0.068133 -0.052732 -0.068953 -0.016293 -0.15933 -0.011201 -0.048093 -0.073428 0.50313 -0.1661
2270 -0.10978 -0.17362 0.10505 -0.097857 -0.098794 -0.088817 -0.075681 -0.06878 -0.1826 -0.023127 -0.01824 0.070669 0.37782 -0.21257
2271 -0.10251 -0.14936 -5.3976e-05 -0.10067 -0.1028 -0.087221 -0.069399 -0.031427 -0.15954 -0.032593 -0.041477 0.11488 0.38824 -0.16191
2272 -0.082053 -0.13851 -0.053371 -0.092538 -0.086165 -0.034366 -0.036437 -0.020164 -0.13576 -0.0011491 -0.028453 0.14275 0.46893 -0.13875
2273 -0.08738 -0.15024 -0.071099 -0.040513 -0.081915 -0.07385 -0.057555 -0.046401 -0.16298 -0.011235 -0.02115 0.10106 0.38646 -0.15283
2274 -0.097167 -0.15687 -0.062836 -0.049098 -0.046725 -0.048125 -0.037093 -0.023987 -0.12798 -0.025221 -0.026466 0.16645 0.31732 -0.15354
2275 -0.10072 -0.17022 -0.072264 -0.11134 -0.10327 -0.076229 -0.060631 -0.031874 -0.16139 -0.038797 -0.028283 0.12069 0.32196 -0.16652
2276 -0.099071 -0.14847 0.018219 -0.070689 -0.089826 -0.054124 -0.052759 -0.040731 -0.13647 -0.013993 -0.01924 0.18288 0.36443 -0.14885
2277 -0.097248 -0.1503 0.2516 -0.10524 -0.081227 -0.065858 -0.071927 -0.054128 -0.15719 -0.0337 -0.036276 0.078431 0.30738 -0.13922
2278 -0.10687 -0.1439 0.26196 -0.079839 -0.084657 -0.053863 -0.070545 -0.018485 -0.13472 -0.035276 -0.058093 -0.00048152 0.36837 -0.15046
2279 -0.083042 -0.11709 0.37301 -0.018654 -0.044187 -0.024907 -0.049163 -0.016532 -0.10047 -0.0020317 0.0044504 0.044456 0.51294 -0.1322
2280 -0.10762 -0.14587 0.35031 -0.064699 -0.11656 -0.080582 -0.080981 -0.050799 -0.15735 -0.040388 -0.040166 -0.0001267 0.42662 -0.16054
2281 -0.088976 -0.16563 0.40022 -0.10034 -0.10815 -0.054436 -0.070599 -0.043206 -0.1607 -0.041944 -0.061933 -0.015459 0.40743 -0.16989
2282 -0.067682 -0.13896 0.37944 -0.0524 -0.090219 -0.039951 -0.072387 0.0016276 -0.14474 -0.02514 -0.03771 -0.011742 0.43966 -0.13815
2283 -0.096979 -0.16603 0.42994 -0.095105 -0.11123 -0.058545 -0.080585 -0.042049 -0.16039 -0.061506 -0.059936 -0.023074 0.36382 -0.17363
2284 -0.096816 -0.1787 0.45244 -0.06132 -0.077119 -0.05188 -0.059803 -0.034796 -0.16067 -0.026032 -0.037523 -0.0046271 0.31796 -0.16746
2285 -0.088073 -0.14446 0.4315 -0.033645 -0.11301 -0.027834 -0.055371 0.00014694 -0.075143 -0.034318 -0.024059 0.01307 0.36183 -0.14912
2286 -0.11792 -0.16764 0.4773 -0.05271 -0.12311 -0.064799 -0.09614 -0.04734 -0.18653 -0.071594 -0.064586 -0.034192 0.27246 -0.1651
2287 -0.11169 -0.16822 0.5973 -0.090916 -0.1135 -0.066393 -0.082818 -0.036867 0.011564 -0.04239 -0.048033 -0.025325 0.26748 -0.17948
2288 -0.11988 -0.17892 0.48042 -0.071241 -0.13168 -0.055558 -0.089876 -0.042964 0.064033 -0.066716 -0.044699 -0.019997 0.26587 -0.15369
2289 -0.12558 -0.16464 0.61774 -0.057916 -0.098391 -0.048172 -0.085494 -0.020001 0.091831 -0.060753 -0.030596 -0.01152 0.33923 -0.16038
2290 -0.12219 -0.18542 0.57853 -0.089131 -0.13839 -0.065137 -0.097842 -0.043617 0.04101 -0.061309 -0.057783 -0.028893 0.28464 -0.19145
2291 -0.11241 -0.17259 0.59811 -0.10028 -0.12783 -0.036191 -0.09503 -0.021304 0.013168 -0.061925 -0.064969 -0.042805 0.3393 -0.16336
2292 -0.11489 -0.17062 0.66554 -0.086992 -0.12958 -0.060356 -0.095078 -0.026731 -0.062033 -0.067021 -0.073146 -0.021908 0.38446 -0.1423
2293 -0.11896 -0.17491 0.61269 -0.059127 -0.10441 -0.04166 -0.094766 -0.014268 -0.067085 -0.081777 -0.069693 -0.03498 0.34849 -0.15625
2294 -0.095455 -0.16204 0.66561 -0.084112 -0.12272 -0.064845 -0.10257 -0.050355 -0.089106 -0.049353 -0.049659 -0.012763 0.29368 -0.11201
2295 -0.12193 -0.15838 0.6421 -0.052817 -0.11776 -0.043209 -0.11657 -0.0080718 -0.10638 -0.080879 -0.092876 -0.046276 0.27261 -0.11334
2296 -0.098869 -0.15473 0.73513 0.32636 -0.095464 -0.049404 -0.09091 -0.043969 -0.093139 -0.049435 -0.059763 -0.017598 0.20378 -0.025571
2297 -0.11787 -0.14469 0.70378 0.36244 -0.12886 -0.086368 -0.099558 -0.091486 -0.10592 -0.078061 -0.078789 -0.022461 0.24005 0.0041777
2298 -0.11612 -0.16346 0.76863 0.35538 -0.16307 -0.042303 -0.1196 -0.047292 -0.096582 -0.073257 -0.080876 -0.038383 0.20372 -0.090974
2299 -0.09248 -0.15546 0.75019 0.49926 -0.12349 -0.050418 -0.10382 -0.039609 -0.077464 -0.065443 -0.040902 -0.017076 0.25266 -0.087635
2300 -0.10585 -0.13429 0.80635 0.50864 -0.13327 -0.025202 -0.085652 -0.030616 -0.082635 -0.062739 -0.054049 0.011241 0.21593 -0.10959
2301 -0.10417 -0.15385 0.7647 0.57174 -0.12018 -0.044277 -0.0889 -0.048043 -0.098127 -0.084335 -0.078376 0.1856 0.20442 -0.14001
2302 -0.11543 -0.18594 0.77225 0.46716 -0.13286 -0.090151 -0.13067 -0.07901 -0.064738 -0.092582 -0.055582 0.18367 0.15644 -0.1688
2303 -0.10905 -0.16372 0.81002 0.34934 -0.14503 -0.063676 -0.11448 -0.049777 0.11007 -0.071978 -0.037159 0.16968 0.18919 -0.14274
2304 -0.11291 -0.16356 0.7693 0.16277 -0.16695 -0.06164 -0.12075 -0.067834 0.1256 -0.091454 -0.067156 0.18622 0.17205 -0.15267
2305 -0.10941 -0.1464 0.82197 0.17633 -0.134 -0.051185 -0.11578 -0.041521 0.096297 -0.08081 -0.040902 0.19271 0.22869 -0.15608
2306 -0.1053 -0.15597 0.8166 0.14062 -0.12465 -0.031639 -0.08684 -0.020737 0.16102 -0.083306 -0.047989 0.22132 0.28667 -0.115
2307 -0.11332 -0.14998 0.81418 0.16834 -0.13322 -0.024274 -0.092078 -0.010984 0.11869 -0.087832 -0.066246 0.26632 0.34179 -0.1566
2308 -0.12776 -0.18559 0.79514 0.075605 -0.17543 -0.10547 -0.15222 -0.074931 0.012893 -0.084288 -0.075202 0.25456 0.20677 -0.15031
2309 -0.10742 -0.17138 0.80365 0.11809 -0.14823 -0.043233 -0.11825 -0.063798 0.038911 -0.083574 -0.040699 0.25087 0.23708 -0.11095
2310 -0.10824 -0.16339 0.84462 0.12058 -0.12845 -0.045797 -0.11302 -0.049325 -0.0009401 -0.0867 -0.066635 0.25542 0.22406 -0.14057
2311 -0.1086 -0.1713 0.85425 0.12124 -0.17116 -0.038092 -0.13307 -0.033872 -0.040362 -0.094096 -0.063422 0.25072 0.14294 -0.15571
2312 -0.11566 -0.16901 0.85802 0.081565 -0.15691 -0.029236 -0.12639 -0.029039 -0.029493 -0.1052 -0.078369 0.25578 0.15784 -0.11797
2313 -0.14166 -0.16321 0.8382 0.098959 -0.15154 -0.064401 -0.12696 -0.058176 -0.054535 -0.10411 -0.060375 0.27788 0.16946 -0.17114
2314 -0.11391 -0.17139 0.72161 0.096434 -0.16332 -0.057975 -0.1319 -0.030052 -0.046216 -0.087245 -0.072952 0.29599 0.19983 -0.1461
2315 -0.1215 -0.14277 0.73656 0.47165 -0.1344 -0.04884 -0.10586 -0.044649 0.013162 -0.089261 -0.064769 0.30409 0.16339 -0.12605
2316 -0.12188 -0.20714 0.7164 0.63267 -0.17025 -0.051564 -0.12131 -0.042246 0.16507 -0.10338 -0.089635 0.30799 0.13411 -0.15672
2317 -0.098884 -0.17064 0.9035 0.6656 -0.12961 -0.042059 -0.12134 -0.043453 0.19915 -0.090203 -0.054692 0.32901 0.16073 -0.15961
2318 -0.13691 -0.15788 0.85438 0.74859 -0.15364 -0.059483 -0.1417 -0.06102 0.19016 -0.10605 -0.053479 0.31362 0.1148 -0.16885
2319 -0.1114 -0.16171 0.81087 0.71489 -0.11616 -0.024108 -0.11035 -0.012277 0.21464 -0.097705 -0.041875 0.31369 0.18822 -0.14315
2320 -0.12148 -0.13688 0.72645 0.76659 -0.13119 -0.042562 -0.11881 -0.034694 0.17154 -0.10543 -0.072712 0.33292 0.13396 -0.13443
2321 -0.13741 -0.16172 0.64887 0.80834 -0.077804 -0.044867 -0.14749 -0.0595 0.14391 -0.12009 -0.063239 0.32359 0.12013 -0.17272
2322 -0.13872 -0.19018 0.60722 0.89057 0.11238 -0.067151 -0.16678 -0.078867 0.22746 -0.12072 -0.087705 0.33229 0.11654 -0.16984
2323 -0.095536 -0.12977 0.75845 0.95932 0.1846 0.029354 -0.087587 0.0031758 0.33236 -0.087599 -0.0033718 0.36862 0.16181 -0.085713
2324 -0.106 -0.14362 0.84945 0.96285 0.095055 -0.01361 -0.12003 -0.012201 0.28752 -0.091415 -0.036368 0.35681 0.1356 -0.12108
2325 -0.12006 -0.14434 0.80528 1.0273 0.016434 -0.060905 -0.14705 -0.077558 0.20287 -0.10894 -0.024415 0.37446 0.059938 -0.1512
2326 -0.13588 -0.16732 0.70255 0.93743 -0.090706 -0.048129 -0.14425 -0.059955 0.14716 -0.096368 -0.041702 0.38458 0.075284 -0.15866
2327 -0.13937 -0.19292 0.6218 0.96389 -0.12181 -0.064694 -0.15286 -0.082692 0.10243 -0.11497 -0.046798 0.33555 0.0708 -0.15035
2328 -0.13592 -0.17581 0.59456 1.0019 -0.13486 -0.072178 -0.14944 -0.072669 0.18367 -0.10812 -0.038335 0.35383 0.060626 -0.17343
2329 -0.10154 -0.17351 0.58501 1.105 -0.11386 -0.024683 -0.13362 -0.044635 0.29139 -0.082456 -0.054202 0.38703 0.070092 -0.11873
2330 -0.13952 -0.17967 0.55908 0.99631 -0.12442 -0.034478 -0.1403 -0.033952 0.29765 -0.10097 -0.073498 0.38274 0.076808 -0.14251
2331 -0.12703 -0.13859 0.5905 1.146 -0.085128 -0.026692 -0.11698 -0.026119 0.33547 -0.086288 -0.026295 0.36528 0.11233 -0.10699
2332 -0.14776 -0.0078705 0.57062 1.0195 -0.1614 -0.093447 -0.17511 -0.099366 0.21112 -0.10737 -0.090662 0.31266 0.03256 -0.14514
2333 -0.11918 0.087922 0.60913 1.1432 -0.12435 -0.049591 -0.11423 -0.050753 0.27945 -0.082 -0.042968 0.34324 0.1006 -0.12597
2334 -0.10922 0.1202 0.60384 1.2037 -0.08663 0.0087344 -0.10978 -0.0014099 0.33219 -0.087636 -0.054635 0.29794 0.12517 -0.009
2335 -0.13431 0.096967 0.50682 1.1973 -0.08466 -0.01549 -0.12736 -0.039947 0.28442 -0.1212 -0.064072 0.22711 0.075339 -0.032732
2336 -0.14193 -0.018771 0.47678 1.0748 -0.10376 -0.052845 -0.15581 -0.050114 0.36634 -0.11626 -0.096468 0.24528 0.037705 -0.050453
2337 -0.10104 -0.035299 0.51197 1.2981 0.1069 -0.032749 -0.13121 -0.03657 0.35482 -0.081044 -0.054095 0.27408 0.026401 0.044415
2338 -0.11357 -0.092976 0.46543 1.2578 0.13951 -0.010464 -0.14293 -0.072917 0.3274 -0.10065 -0.079521 0.23173 -0.022413 0.053654
2339 -0.12592 -0.10084 0.45863 1.2574 0.21676 0.038562 -0.13428 -0.042434 0.27318 -0.11471 -0.037598 0.28277 0.021143 -0.056728
2340 -0.14635 -0.1254 0.42501 1.1793 0.14271 0.069597 -0.16597 -0.064151 0.2236 -0.10926 -0.043955 0.24093 0.039419 -0.12468
2341 -0.14736 -0.10687 0.41174 1.2349 0.056298 0.092853 -0.1503 -0.053108 0.18322 -0.11768 -0.043991 0.22168 0.037605 -0.10995
2342 -0.12188 -0.087207 0.39484 1.2532 -0.042513 0.077278 -0.15525 -0.089555 0.17793 -0.12332 -0.051148 0.27896 0.058111 -0.081013
2343 -0.13648 -0.11354 0.40187 1.2046 -0.064033 0.084164 -0.15079 -0.066912 0.2377 -0.11205 -0.038585 0.27707 0.054657 -0.11975
2344 -0.11726 -0.11359 0.39887 1.1594 -0.060614 0.097609 -0.12747 0.0062714 0.44963 -0.10889 -0.018381 0.27702 0.071263 -0.10829
2345 -0.13983 -0.11092 0.38227 1.2177 -0.086154 0.0042247 -0.16622 -0.040845 0.38882 -0.11799 -0.055138 0.23258 0.033379 -0.097547
2346 -0.13764 -0.1249 0.33942 1.1738 -0.099984 -0.0081498 -0.16526 -0.078042 0.35018 -0.11385 -0.035665 0.24429 0.012006 -0.13879
2347 -0.11914 0.080405 0.34666 1.156 -0.098695 0.019986 -0.15141 -0.059909 0.33111 -0.13475 -0.041071 0.20648 -0.0085884 -0.13718
2348 -0.12777 0.071697 0.35098 1.1805 -0.011055 0.030281 -0.12341 -0.035856 0.30457 -0.11195 -0.049898 0.20486 0.057078 -0.12883
2349 -0.13466 0.17646 0.33298 1.2304 0.16284 0.016717 -0.14832 -0.047693 0.20648 -0.1094 -0.013024 0.19107 0.082354 -0.096343
2350 -0.11868 0.21634 0.34948 1.2086 0.19852 0.013562 -0.1401 -0.02521 0.2219 -0.10919 -0.026841 0.23907 0.04401 -0.10741
2351 -0.067269 0.1357 0.32013 1.1226 0.27419 0.024278 -0.13987 -0.013367 0.2158 -0.08999 0.00058225 0.21581 0.049616 -0.081257
2352 -0.032236 0.088307 0.31272 1.103 0.20352 0.021733 -0.13298 -0.016994 0.20128 -0.067576 0.0075756 0.21727 -0.005568 -0.083588
2353 0.071087 0.034329 0.31568 1.0657 0.11423 -0.016031 -0.14607 -0.08016 0.19373 -0.11774 -0.017681 0.16388 0.017258 -0.09032
2354 0.0709 -0.028398 0.25338 1.052 0.037962 -0.0087859 -0.15969 -0.065137 0.35326 -0.12267 -0.032068 0.17322 0.015184 -0.086321
2355 0.13047 -0.035546 0.26025 1.1515 0.039422 0.01567 -0.16098 -0.052464 0.38605 -0.12586 -0.0052843 0.17174 -0.01786 -0.094163
2356 0.082746 -0.032224 0.24725 1.1768 0.091332 -0.0073249 -0.14512 -0.065981 0.38118 -0.10771 -0.00043095 0.17553 -0.082524 -0.075974
2357 0.010379 -0.052271 0.23816 1.179 0.25809 -0.027519 -0.18317 -0.089048 0.27494 -0.12078 -0.0076776 0.16182 -0.048758 -0.13425
2358 -0.021098 -0.030749 0.25154 1.0902 0.3429 0.012766 -0.16132 -0.060425 0.23274 -0.1311 -0.0061842 0.17997 -0.050132 -0.10862
2359 -0.069685 -0.044716 0.19442 0.92458 0.33342 -0.025038 -0.15688 -0.074812 0.17669 -0.10743 0.0040591 0.18919 -0.059235 -0.15732
2360 -0.033202 0.18876 0.25046 0.93512 0.38703 0.035887 -0.12677 -0.019339 0.24185 -0.085434 0.027552 0.20622 -0.021909 -0.1033
2361 -0.066628 0.23482 0.2038 0.85529 0.3468 0.031922 -0.17375 -0.073805 0.16245 -0.1273 -0.019274 0.15922 -0.024733 -0.102
2362 -0.057205 0.23915 0.18826 0.87373 0.37824 0.11205 -0.1683 -0.076132 0.16053 -0.12384 0.0085892 0.13797 0.0090627 -0.0098238
2363 -0.058292 0.25666 0.17856 0.80445 0.35711 0.16564 -0.16364 -0.044259 0.24619 -0.095003 -0.0031574 0.15009 -0.0069012 0.051605
2364 -0.059419 0.25754 0.15476 0.79545 0.30593 0.15857 -0.1484 -0.030906 0.33983 -0.12651 -0.0023541 0.12102 -0.017935 0.023393
2365 -0.087176 0.136 0.13765 0.86039 0.3429 0.14918 -0.15235 -0.060813 0.32904 -0.13118 -0.019351 0.10909 -0.021889 0.0066115
2366 -0.055683 0.1217 0.13864 0.80885 0.49675 0.12218 -0.14899 -0.03998 0.29379 -0.12225 0.0069226 0.17366 -0.031533 -0.04925
2367 -0.06697 0.14306 0.11632 0.74291 0.49571 0.076995 -0.17212 -0.077227 0.1927 -0.15406 -0.012974 0.1259 -0.10261 -0.082402
2368 0.0091031 0.14947 0.13137 0.7823 0.53534 0.085691 -0.11166 -0.052004 0.2146 -0.11742 0.027099 0.1358 -0.10268 -0.076073
2369 0.1029 0.25492 0.12496 0.76998 0.56921 0.079696 -0.077887 -0.07341 0.19235 -0.10657 0.019833 0.15636 0.0043153 -0.079065
2370 0.17187 0.38377 0.11458 0.72824 0.47823 0.036982 -0.096525 -0.065307 0.15366 -0.11358 0.0012661 0.15418 -0.067769 -0.099286
2371 0.23843 0.47717 0.14028 0.78421 0.57497 0.093557 -0.029193 -0.026204 0.22782 -0.054591 0.034789 0.17685 -0.0022326 -0.057708
2372 0.23403 0.45637 0.10899 0.6623 0.54424 0.086503 -0.071731 -0.057511 0.17337 -0.10599 0.0094028 0.13986 -0.042316 -0.079139
2373 0.18588 0.48263 0.096917 0.71885 0.59829 0.089788 -0.078179 -0.063938 0.14447 -0.084593 0.012826 0.1626 -0.06354 -0.088241
2374 0.1728 0.43308 0.10126 0.71268 0.61797 0.14782 -0.054707 -0.056855 0.24837 -0.099779 0.02542 0.15279 -0.041074 -0.097813
2375 0.1264 0.39791 0.077732 0.63985 0.59491 0.13874 -0.10637 -0.065312 0.22812 -0.1016 0.038473 0.15474 -0.039898 -0.070744
2376 0.024918 0.36626 0.038505 0.60358 0.55302 0.18299 -0.10317 -0.060739 0.27883 -0.12952 -1.3761e-05 0.15328 -0.092532 -0.088766
2377 0.050911 0.44976 0.087507 0.63757 0.61735 0.21056 -0.12691 -0.066505 0.21943 -0.1108 0.03545 0.134 -0.088736 -0.069367
2378 0.048154 0.58476 0.0455 0.58755 0.64968 0.19164 -0.11749 -0.066332 0.2218 -0.1172 0.034763 0.12117 -0.09194 -0.083629
2379 0.035677 0.54639 0.047313 0.58581 0.65999 0.18681 -0.12558 -0.083289 0.17076 -0.13048 0.017456 0.11508 -0.065754 -0.10757
2380 0.04363 0.57458 0.045925 0.59616 0.64845 0.24085 -0.088175 -0.038476 0.21921 -0.11027 0.10239 0.14581 -0.051468 -0.066622
2381 0.060333 0.53681 0.029768 0.53024 0.61951 0.16612 -0.13063 -0.074373 0.14815 -0.11553 0.083273 0.095962 -0.095662 -0.12399
2382 0.092706 0.50422 -0.0045098 0.51149 0.63896 0.16479 -0.13753 -0.07586 0.13652 -0.14476 0.11767 0.075239 -0.10056 -0.10033
2383 0.23294 0.56636 0.034633 0.53966 0.72809 0.20188 -0.019769 -0.051307 0.15377 -0.094784 0.15146 0.12621 -0.05265 -0.061837
2384 0.27569 0.58632 -0.018285 0.4969 0.66454 0.15613 -0.044637 -0.080604 0.13818 -0.11713 0.12546 0.10521 -0.062104 -0.12959
2385 0.31262 0.63062 0.026908 0.49186 0.74939 0.20107 -0.0047354 -0.06405 0.16641 -0.093946 0.15534 0.10568 -0.068027 -0.09313
2386 0.29084 0.61793 0.01561 0.45371 0.69623 0.18412 -0.028323 -0.098657 0.12373 -0.10919 0.15634 0.082649 -0.11262 -0.1192
2387 0.34741 0.63385 0.036113 0.48933 0.77426 0.24421 0.0017385 -0.056104 0.13096 -0.086438 0.20571 0.13413 -0.052685 -0.077613
2388 0.31019 0.63153 -0.027344 0.45509 0.7608 0.28968 0.02556 -0.026571 0.14647 -0.093295 0.21072 0.10526 -0.047859 -0.087834
2389 0.29074 0.70964 0.0091481 0.41789 0.77908 0.29709 -0.0051876 -0.053858 0.12656 -0.082201 0.25103 0.096441 -0.027353 -0.088416
2390 0.30201 0.69172 0.0096607 0.43717 0.72558 0.24507 -6.5642e-05 -0.055195 0.12503 -0.10648 0.20465 0.094788 -0.10183 -0.11162
2391 0.29205 0.70298 -0.033307 0.40344 0.74089 0.25403 -0.023694 -0.058712 0.11933 -0.12815 0.21654 0.084956 -0.068141 -0.12518
2392 0.30943 0.74003 -0.016814 0.42087 0.72108 0.26097 0.0041583 -0.041929 0.13578 -0.10743 0.21306 0.082593 -0.078985 -0.071031
2393 0.37932 0.65985 -0.033072 0.38518 0.72136 0.19654 -0.01988 -0.10503 0.076426 -0.11482 0.1729 0.091991 -0.12292 -0.095812
2394 0.45431 0.68761 -0.038859 0.3494 0.66343 0.21067 0.0079822 -0.094352 0.066685 -0.12565 0.15731 0.090958 -0.13327 -0.12408
2395 0.46885 0.69651 -0.049357 0.35782 0.72083 0.20034 0.018414 -0.061719 0.094883 -0.12285 0.15037 0.081475 -0.11534 -0.11101
2396 0.46341 0.70341 -0.036744 0.35044 0.71082 0.24816 0.040486 -0.059476 0.11763 -0.092923 0.18799 0.13429 -0.074701 -0.080557
2397 0.48107 0.72006 -0.046071 0.33663 0.75816 0.22595 0.061428 -0.051773 0.12385 -0.10242 0.18349 0.0913 -0.085745 -0.087358
2398 0.45098 0.7183 -0.064349 0.32566 0.7022 0.221 0.05962 -0.08305 0.10785 -0.086345 0.26014 0.10037 -0.087218 0.03901
2399 0.44095 0.6601 -0.062266 0.30342 0.60498 0.24513 0.096412 -0.073087 0.068368 -0.10177 0.24834 0.079285 -0.095102 0.027378
2400 0.45212 0.6639 -0.054684 0.30587 0.58464 0.29962 0.11825 -0.056314 0.090676 -0.1055 0.29523 0.085102 -0.085016 0.12869
2401 0.43178 0.67247 -0.059841 0.2801 0.58982 0.31695 0.17396 -0.02529 0.12056 -0.092094 0.28392 0.1173 -0.05962 0.046565
2402 0.41132 0.61426 -0.098499 0.2689 0.49325 0.25203 0.17112 -0.098837 0.051713 -0.11282 0.2485 0.058577 -0.095224 -0.023676
2403 0.46419 0.64769 -0.088196 0.2609 0.54693 0.28572 0.2089 -0.054554 0.090712 -0.10872 0.27764 0.033725 -0.075718 -0.046828
2404 0.55207 0.64871 -0.072283 0.24189 0.52194 0.27064 0.18072 -0.071991 0.04586 -0.097062 0.27572 0.054932 -0.10689 -0.054729
2405 0.53527 0.72438 -0.082671 0.2491 0.52613 0.28716 0.1716 -0.078418 0.072349 -0.077558 0.29302 0.07421 -0.11829 -0.032091
2406 0.49723 0.64512 -0.12167 0.23839 0.47415 0.26129 0.078346 -0.084155 0.066477 -0.10518 0.26391 0.042487 -0.10656 -0.089702
2407 0.51652 0.70247 -0.092546 0.25688 0.55422 0.28836 0.084448 -0.070812 0.095906 -0.09301 0.29015 0.054444 -0.074804 -0.084224
2408 0.50745 0.60166 -0.065343 0.20781 0.6002 0.23399 0.06253 -0.072698 0.10315 -0.088716 0.31321 0.084182 -0.058158 -0.060436
2409 0.48007 0.48117 -0.093061 0.24595 0.75292 0.25428 0.086762 -0.063665 0.069063 -0.050762 0.31154 0.080979 -0.086212 -0.064457
2410 0.47371 0.43334 -0.11358 0.2006 0.62387 0.20369 0.054584 -0.062092 0.053691 -0.034538 0.31364 0.039887 -0.10784 0.071321
2411 0.49651 0.43866 -0.080646 0.1936 0.52124 0.2447 0.096546 -0.049749 0.08969 0.025816 0.36163 0.096104 -0.094449 0.16656
2412 0.45688 0.36866 -0.1357 0.18151 0.46147 0.21065 0.050137 -0.074356 0.016308 0.037159 0.30842 0.054751 -0.10968 0.1609
2413 0.44733 0.34669 -0.12521 0.14847 0.37497 0.18857 0.072459 -0.080753 0.018737 0.023943 0.27007 0.037889 -0.12571 0.10432
2414 0.46221 0.37821 -0.12102 0.12822 0.42078 0.22568 0.086421 -0.04601 0.044755 0.030287 0.29664 0.038606 -0.063061 0.11029
2415 0.53795 0.34864 -0.11332 0.18997 0.41091 0.2694 0.10678 -0.041097 0.050134 0.064231 0.31446 0.060074 -0.057355 0.057323
2416 0.57019 0.33743 -0.13479 0.093545 0.37858 0.20327 0.079535 -0.085793 0.0010822 0.0029251 0.32322 0.043081 -0.15735 0.033652
2417 0.58013 0.33072 -0.12892 0.13469 0.38376 0.20634 0.084417 -0.07135 -0.00062926 -0.018271 0.31001 0.068138 -0.1442 0.0029103
2418 0.50063 0.32895 -0.13791 0.1007 0.32839 0.21555 0.085139 -0.082837 0.0059293 -0.038647 0.30722 0.054366 -0.11931 0.015009
2419 0.45945 0.30381 -0.13858 0.097669 0.36738 0.22675 0.117 -0.074034 -0.0065322 -0.068873 0.27331 0.024103 -0.16347 3.7225e-05
2420 0.38941 0.27679 -0.14868 0.10331 0.32558 0.2431 0.10912 -0.053281 -0.010964 -0.065329 0.29312 0.027941 -0.10852 -0.027084
2421 0.36592 0.25623 -0.14637 0.045209 0.27173 0.24595 0.11986 -0.081088 -0.0046752 -0.065525 0.31461 0.0023181 -0.12398 -0.051696
2422 0.36248 0.26286 -0.15838 0.084364 0.31764 0.28761 0.20653 -0.038435 0.021143 -0.060721 0.29842 0.028635 -0.091353 0.0030225
2423 0.34785 0.23829 -0.15676 0.076459 0.28132 0.25679 0.27934 0.032788 0.015872 -0.046747 0.29685 0.042223 -0.104 -0.014489
2424 0.34747 0.2473 -0.16044 0.077623 0.26689 0.21589 0.23841 -0.0089485 0.0049703 -0.060654 0.28666 0.03399 -0.14559 0.14865
2425 0.35681 0.24407 -0.148 0.067198 0.3068 0.20007 0.25228 0.019445 0.013049 -0.01168 0.28109 0.038068 -0.10546 0.19067
2426 0.33588 0.20574 -0.18606 0.022863 0.22109 0.14068 0.15204 -0.058942 -0.045943 0.061134 0.33547 0.055785 -0.13945 0.14854
2427 0.32052 0.20899 -0.17412 0.032198 0.23305 0.15486 0.11261 -0.055919 -0.0081141 0.057928 0.2781 0.016033 -0.10163 0.18046
2428 0.35996 0.24147 -0.16714 0.060523 0.25515 0.16697 0.12262 -0.010716 0.0089444 0.12529 0.31553 0.02022 -0.10228 0.090813
2429 0.35772 0.20404 -0.17877 0.024867 0.21565 0.15144 0.10697 -0.024663 -0.020097 0.10993 0.26722 0.024247 -0.14801 0.032922
2430 0.3421 0.18884 -0.16288 0.030542 0.25107 0.15439 0.085443 -0.04616 -0.018339 0.14029 0.24442 0.0078148 -0.13908 0.02827
2431 0.41533 0.18269 -0.17859 0.023407 0.17485 0.15468 0.076745 -0.043367 -0.02123 0.12177 0.23788 0.014042 -0.16246 -0.00013151
2432 0.453 0.16937 -0.19419 0.031262 0.21648 0.18164 0.093197 -0.019873 -0.0082416 0.097798 0.20739 -0.0060404 -0.12712 -0.0057631
2433 0.45219 0.14884 -0.19478 0.018177 0.15204 0.14602 0.11869 -0.01959 -0.049903 0.082102 0.22026 0.006817 -0.11445 -0.015745
2434 0.43308 0.17299 -0.17393 0.033221 0.23865 0.17303 0.1808 -0.0064672 -0.0023745 0.066196 0.30623 0.047074 -0.12783 0.018854
2435 0.40137 0.17351 -0.17983 -0.0064837 0.18736 0.17603 0.19874 0.0042259 -0.037286 0.05855 0.30389 0.040932 -0.12787 0.22338
2436 0.33608 0.15598 -0.17009 -0.011939 0.17736 0.1786 0.22538 0.018069 -0.0051675 0.023194 0.28672 0.014549 -0.066908 0.19849
2437 0.2776 0.13098 -0.19536 -0.039004 0.20743 0.14949 0.28415 0.0047222 -0.014199 0.022007 0.23978 0.015437 -0.094261 0.2358
2438 0.30242 0.15236 -0.16959 -0.0051293 0.17176 0.14734 0.30414 -0.031465 -0.03844 0.070681 0.24877 0.10398 -0.17323 0.22933
2439 0.27726 0.11683 -0.19999 -0.034064 0.15735 0.14247 0.27027 0.012008 -0.024682 0.12981 0.19815 0.12138 -0.13704 0.17031
2440 0.30303 0.11825 -0.18775 -0.03532 0.19257 0.14137 0.291 0.037012 0.026297 0.2022 0.23472 0.19714 -0.10453 0.19119
2441 0.25954 0.12413 -0.19105 -0.059525 0.15223 0.1335 0.21984 -0.019175 -0.029515 0.20389 0.18332 0.024166 -0.11871 0.25534
2442 0.29567 0.13536 -0.1721 -0.04898 0.13631 0.11573 0.23097 0.021818 -0.032826 0.26692 0.2276 0.038424 -0.10851 0.27256
2443 0.26983 0.11717 -0.18495 -0.038845 0.14427 0.14178 0.19038 0.010581 -0.027348 0.23101 0.24769 0.0083411 -0.13844 0.22442
2444 0.25884 0.092395 -0.21012 -0.04069 0.12022 0.086218 0.14258 -0.018796 -0.11066 0.21619 0.24163 -0.0079515 -0.13379 0.12661
2445 0.25921 0.11183 -0.18194 -0.038296 0.16444 0.099193 0.13472 0.0013872 -0.042771 0.24811 0.29554 0.015746 -0.16813 0.15443
2446 0.25263 0.06984 -0.091816 0.080809 0.11175 0.12007 0.1484 0.02038 -0.048592 0.20938 0.26721 0.00085332 -0.10946 0.073805
2447 0.25263 0.080612 -0.017983 0.1413 0.11774 0.089214 0.16739 0.064423 -0.057724 0.17815 0.20806 0.0054107 -0.12923 0.075834
2448 0.2564 0.11708 -0.10641 0.015109 0.1655 0.12658 0.21581 0.10429 -0.042265 0.16325 0.19229 -0.041512 -0.1107 0.094842
2449 0.2291 0.10945 -0.14637 -0.037096 0.17837 0.12886 0.27686 0.07311 -0.033397 0.15846 0.20403 0.00093555 -0.12672 0.07511
2450 0.27419 0.095259 -0.15649 -0.058432 0.20674 0.12876 0.32509 0.082353 -0.010238 0.1583 0.19142 0.00051296 -0.11157 0.13312
2451 0.20097 0.022942 -0.22059 -0.11022 0.11791 0.037996 0.30552 -0.020104 -0.09092 0.13516 0.15872 -0.0444 -0.18994 0.082617
2452 0.19897 0.020674 -0.20653 -0.077132 0.15686 0.098642 0.3199 0.024969 -0.080001 0.19939 0.17165 -0.049982 -0.10539 0.086246
2453 0.2138 0.039147 -0.19541 -0.090947 0.11998 0.066697 0.27987 -0.022938 -0.090553 0.24215 0.14397 -0.030995 -0.14694 0.17884
2454 0.2089 0.040149 -0.18305 -0.070332 0.13045 0.081553 0.26495 0.022985 -0.064424 0.31106 0.17177 -0.029467 -0.1489 0.29096
2455 0.22429 0.047951 -0.20238 -0.10569 0.080112 0.076188 0.23679 0.035688 -0.046076 0.28879 0.16834 0.02005 -0.11127 0.25752
2456 0.22828 0.018144 -0.2009 -0.076173 0.1237 0.097803 0.22576 0.040122 -0.027837 0.26182 0.16722 -0.028203 -0.092786 0.24692
2457 0.1935 0.014906 -0.20959 -0.1086 0.061341 0.076039 0.15594 0.014515 -0.077779 0.26704 0.18722 -0.0079552 -0.15244 0.11372
2458 0.17367 -0.0088316 -0.24113 -0.10214 0.040161 0.061514 0.12314 0.010378 -0.0807 0.2291 0.16941 -0.054218 -0.14169 0.093576
2459 0.1841 0.034591 -0.21598 -0.083848 0.06248 0.08677 0.13192 0.048901 -0.054912 0.29247 0.21875 -0.03681 -0.13847 0.12249
2460 0.19064 0.047313 -0.21884 -0.12229 0.05432 0.071765 0.14505 0.048444 -0.082013 0.26981 0.22152 -0.042823 -0.1332 0.1055
2461 0.16475 0.013606 -0.21484 -0.13343 0.03986 0.065481 0.13382 0.049577 -0.10479 0.261 0.15529 -0.039996 -0.12532 0.11426
2462 0.16169 -0.0061421 -0.24528 -0.12003 0.0085691 0.065316 0.18783 0.06655 -0.075016 0.23539 0.13186 -0.062798 -0.13725 0.08918
2463 0.15054 0.0037203 -0.23641 -0.154 -0.0038013 0.045912 0.22848 0.10278 -0.076328 0.26663 0.15919 -0.035781 -0.098043 0.082459
2464 0.14714 -0.019627 -0.2541 -0.13273 -0.013072 0.083067 0.29988 0.086907 -0.098079 0.29989 0.13854 -0.059903 -0.098217 0.073237
2465 0.12717 -0.015415 -0.22511 -0.14985 0.014648 0.059553 0.35676 0.09668 -0.097861 0.32217 0.1458 -0.031816 -0.052251 0.098665
2466 0.14576 -0.020723 -0.22142 -0.13536 0.014268 0.081088 0.35663 0.087383 -0.068642 0.27047 0.11431 -0.082258 0.066805 0.14454
2467 0.13427 -0.02825 -0.24245 -0.17886 -0.015263 0.052854 0.30191 0.052256 -0.095034 0.2317 0.12006 -0.070141 0.034541 0.25994
2468 0.13494 -0.016958 -0.2425 -0.11281 -0.045173 0.079039 0.26225 0.058259 -0.077405 0.20396 0.10884 -0.058014 0.025717 0.30134
2469 0.10838 -0.0097555 -0.23352 -0.14106 -0.025154 0.053645 0.24153 0.073692 -0.075767 0.16258 0.11474 -0.039636 -0.064667 0.29719
2470 0.099198 -0.017563 -0.24413 -0.15441 -0.0084441 0.03228 0.16388 0.027255 -0.10652 0.16303 0.089532 -0.085809 -0.059301 0.21036
2471 0.10071 -0.045991 -0.24056 -0.15443 -0.058294 0.037616 0.14545 0.020098 -0.09417 0.15215 0.062235 -0.091831 -0.062745 0.12444
2472 0.10313 -0.031308 -0.26301 -0.18973 -0.058175 0.038701 0.11724 0.044662 -0.12152 0.13621 0.092279 0.084716 -0.099039 0.099094
2473 0.082177 -0.074896 -0.24828 -0.20237 -0.077075 0.0024967 0.11909 0.049395 -0.11337 0.15608 0.087712 0.098233 -0.10624 0.074823
2474 0.07855 -0.060944 -0.28252 -0.17767 -0.086566 0.012862 0.11968 0.093828 -0.12447 0.20662 0.063155 0.11999 -0.11647 0.12231
2475 0.11051 -0.038731 -0.23295 -0.14348 -0.017106 0.065778 0.20712 0.16733 -0.072186 0.29712 0.13319 0.091328 -0.10119 0.15834
2476 0.10421 -0.044419 -0.25443 -0.16764 -0.055207 0.030733 0.19515 0.13886 -0.12006 0.29538 0.10757 0.017856 -0.11335 0.13724
2477 0.08727 -0.046347 -0.27921 -0.18671 -0.055797 0.016199 0.19568 0.16259 -0.091289 0.30232 0.054256 -0.012167 -0.066628 0.087467
2478 0.071173 -0.094214 -0.27367 -0.19232 -0.080407 -0.0087959 0.24179 0.15545 -0.11453 0.26435 0.068799 -0.01631 -0.094342 0.064155
2479 0.075866 -0.035592 -0.256 -0.18377 -0.087078 0.02119 0.28642 0.18609 -0.096471 0.23954 0.069762 -0.043892 0.039524 0.11331
2480 0.060529 -0.079789 -0.27766 -0.2074 -0.096558 0.029295 0.30248 0.15239 -0.091573 0.18681 0.063196 -0.072545 0.07943 0.075392
2481 0.063132 -0.067537 -0.26923 -0.18737 -0.086759 0.019641 0.25326 0.09777 -0.10771 0.16855 0.066529 -0.056517 0.050926 0.06919
2482 0.039735 -0.091095 -0.27274 -0.21425 -0.14452 -0.0073639 0.1791 0.045433 -0.14437 0.11707 0.054932 -0.03341 0.053652 0.074069
2483 0.027028 -0.087782 -0.27838 -0.23262 -0.13311 0.00053155 0.12072 0.040766 -0.13999 0.11794 0.040246 -0.074853 0.0076781 0.018947
2484 0.054831 -0.07278 -0.26838 -0.17383 -0.10715 -0.009143 0.11871 0.054729 -0.12729 0.1396 0.035009 -0.031995 -0.030906 0.058336
2485 0.041344 -0.079358 -0.27452 -0.20778 -0.11813 -0.018777 0.10108 0.014192 -0.17138 0.11544 0.029302 -0.057298 -0.08201 0.046304
2486 0.046568 -0.087155 -0.26838 -0.17793 -0.12317 0.014078 0.10531 0.041795 -0.14002 0.12509 0.064226 -0.06029 -0.061454 0.068303
2487 0.033381 -0.097013 -0.28062 -0.2123 -0.11707 -0.020977 0.071885 0.015399 -0.16881 0.11136 0.034309 -0.060253 -0.099748 0.039831
2488 0.037364 -0.05506 -0.25102 -0.22248 -0.10809 0.007099 0.095406 0.040672 -0.11803 0.13249 0.026803 -0.061445 -0.077602 0.079269
2489 0.045377 -0.071298 -0.27331 -0.22146 -0.11548 -0.0010855 0.099248 0.045835 -0.10102 0.15692 0.035826 -0.063608 -0.034895 0.019358
2490 0.03752 -0.059836 -0.24203 -0.19484 -0.099542 -3.0061e-05 0.1273 0.028088 -0.11204 0.21852 0.040719 -0.087041 -0.010849 0.049776
2491 0.025923 -0.10211 -0.28282 -0.20513 -0.12481 -0.0060146 0.11955 0.046271 -0.16005 0.23034 0.012583 -0.061483 0.051057 0.022275
2492 -0.0097739 -0.12047 -0.29183 -0.24613 -0.14603 -0.028169 0.084674 0.020704 -0.17198 0.19653 0.031936 -0.098516 0.055993 0.011223
2493 0.027469 -0.079939 -0.2669 -0.22922 -0.12687 -0.00070361 0.11315 0.050767 -0.13586 0.19247 0.017639 -0.068248 0.10733 0.047522
2494 0.028122 -0.081086 -0.25339 -0.19436 -0.097264 0.019002 0.092268 0.05176 -0.10808 0.14368 0.027463 -0.070261 0.189 0.05134
2495 0.0065653 -0.1165 -0.27457 -0.21403 -0.13952 0.011387 0.09645 0.068324 -0.12593 0.13066 0.021856 -0.090054 0.1647 0.075269
2496 0.0070184 -0.10913 -0.2833 -0.23833 -0.13546 -0.033037 0.068572 0.023137 -0.13865 0.10097 0.0050594 -0.076376 0.17031 0.043947
2497 -0.0081685 -0.10972 -0.28268 -0.24424 -0.12303 -0.046802 0.050464 -0.02083 -0.14194 0.093993 -0.0079472 -0.1053 0.082633 0.019305
2498 -0.0017754 -0.10863 -0.26611 -0.23385 -0.14705 -0.0010162 0.073096 0.047683 -0.1225 0.078396 -0.0058839 -0.069151 0.066659 0.022224
2499 -0.018292 -0.14444 -0.29213 -0.23267 -0.17634 -0.037411 0.037708 0.026956 -0.15446 0.05728 -0.0097205 -0.072454 0.016905 -0.015488
2500 0.0027308 -0.11953 -0.27959 -0.22927 -0.15711 -0.0039452 0.06442 0.050389 -0.13111 0.080264 0.011103 -0.092837 -0.012459 0.030241
2501 0.0053039 -0.10613 -0.27593 -0.24788 -0.1776 -0.03363 0.028582 -0.011028 -0.17313 0.084078 -0.010464 -0.089359 -0.044603 0.036889
2502 -0.004453 -0.11022 -0.27812 -0.21491 -0.11758 -0.037104 0.043744 0.011465 -0.14815 0.095072 0.0022996 -0.064032 -0.0066865 0.036768
2503 -0.02006 -0.13355 -0.27787 -0.21675 -0.14196 0.0087212 0.040096 0.079949 -0.13861 0.066186 -0.029067 -0.086234 0.0132 0.010506
2504 -0.031807 -0.092362 -0.29846 -0.23144 -0.14652 -0.020793 0.048458 0.1086 -0.14904 0.08952 -0.027834 -0.080767 0.011666 0.022284
2505 -0.032894 -0.11166 -0.28902 -0.23057 -0.14762 -0.023028 0.01119 0.12812 -0.13418 0.11659 -0.04333 -0.11512 0.091342 0.015603
2506 -0.0062007 -0.12328 -0.26808 -0.20979 -0.11909 -0.015412 0.052362 0.14463 -0.12389 0.15768 -0.008327 -0.069442 0.1107 -0.020039
2507 -0.023928 -0.12257 -0.26754 -0.25646 -0.19741 -0.017177 0.0095337 0.14518 -0.15953 0.13771 -0.0025037 -0.088275 0.16152 -0.01677
2508 -0.012695 -0.11285 -0.2781 -0.23427 -0.1625 0.0034187 0.017466 0.20604 -0.11329 0.13781 -0.00033029 -0.10348 0.20287 0.0072883
2509 -0.043931 -0.11825 -0.28332 -0.25719 -0.18335 -0.030336 -0.025462 0.14685 -0.16269 0.10044 -0.033897 -0.1093 0.22382 0.017197
2510 -0.028578 -0.11693 -0.27887 -0.24003 -0.16563 -0.02927 -0.0080704 0.14219 -0.15756 0.084873 -0.017264 -0.11275 0.1678 0.014945
2511 -0.043425 -0.12595 -0.26952 -0.25466 -0.17878 -0.010765 -0.019148 0.079754 -0.1565 0.070197 -0.02481 -0.095985 0.23928 0.018124
2512 -0.054402 -0.13972 -0.29129 -0.24388 -0.17151 -0.043929 -0.018156 0.050747 -0.13462 0.041581 -0.037017 -0.10477 0.19985 -0.001248
2513 -0.042409 -0.1167 -0.26724 -0.26064 -0.1618 -0.044954 -0.016385 0.05445 -0.13976 0.051795 -0.024423 -0.12155 0.12941 0.0013304
2514 -0.039946 -0.12392 -0.28689 -0.25079 -0.18451 -0.037738 -0.035283 0.032563 -0.17268 0.048849 -0.02998 -0.091513 0.089596 0.0098389
2515 -0.023813 -0.098486 -0.24996 -0.23076 -0.14964 -0.035953 -0.0086206 0.060906 -0.12988 0.070783 -0.0096268 -0.086005 0.11789 0.034187
2516 -0.04186 -0.13429 -0.27338 -0.23499 -0.16764 -0.0098975 -0.010839 0.052839 -0.147 0.056697 -0.023503 -0.093108 0.042449 0.040626
2517 -0.048457 -0.15364 -0.28295 -0.28881 -0.21863 -0.081382 -0.070257 0.011242 -0.18585 0.038151 -0.03446 -0.10369 0.028715 -0.016106
2518 -0.088674 -0.14289 -0.30579 -0.28176 -0.20972 -0.083347 -0.077935 -0.017445 -0.18228 0.015445 -0.064707 -0.12971 -0.0085392 -0.012667
2519 -0.056801 -0.14201 -0.30095 -0.25972 -0.18988 -0.054851 -0.032903 0.028259 -0.13629 0.024389 -0.049743 -0.10823 0.035317 -0.060089
2520 -0.071537 -0.12795 -0.29681 -0.29996 -0.18486 -0.032366 -0.063161 0.025902 -0.13359 0.010893 -0.06975 -0.14825 0.16844 -0.01554
2521 -0.082884 -0.15863 -0.29551 -0.27044 -0.18421 -0.0464 -0.061659 0.036165 -0.1538 0.020547 -0.057937 -0.12091 0.15583 0.001138
2522 -0.075561 -0.13046 -0.29261 -0.2974 -0.21083 -0.052785 -0.046167 0.015908 -0.18083 -0.0029095 -0.070493 -0.12948 0.19442 -0.047024
2523 -0.081188 -0.13429 -0.27709 -0.2709 -0.18291 -0.062769 -0.053315 0.019421 -0.15448 0.0070844 -0.04087 -0.12173 0.31666 -0.016915
2524 -0.065425 -0.14686 -0.28096 -0.23517 -0.19697 -0.051954 -0.032723 0.015214 -0.16838 0.014828 -0.044917 -0.11886 0.23436 -0.010677
2525 -0.085272 -0.13552 -0.29495 -0.22236 -0.17979 -0.047368 -0.057671 0.0064773 -0.15807 -0.010708 -0.051993 -0.12758 0.28287 -0.038908
2526 -0.076029 -0.14085 -0.28407 -0.28166 -0.20416 -0.050093 -0.044319 0.0089604 -0.1347 0.0067762 -0.05787 -0.12142 0.26625 -0.0054299
2527 -0.072426 -0.15103 -0.29402 -0.26406 -0.16847 -0.059757 -0.048547 0.025734 -0.1528 0.01565 -0.042976 -0.11737 0.26093 0.0068086
2528 -0.071493 -0.12189 -0.28178 -0.27765 -0.18155 -0.067142 -0.057125 0.034167 -0.14033 -0.006596 -0.066633 -0.10595 0.22381 -0.013123
2529 -0.07585 -0.14559 -0.29218 -0.28141 -0.20472 -0.046296 -0.062723 0.05036 -0.11609 -0.022132 -0.06919 -0.15435 0.1757 -0.055745
2530 -0.082357 -0.15021 -0.30125 -0.27829 -0.22664 -0.062311 -0.063401 0.002793 -0.16142 -0.016888 -0.067256 -0.15465 0.14839 -0.024866
2531 -0.088343 -0.14695 -0.28247 -0.26344 -0.21253 -0.062015 -0.060789 0.019516 -0.13478 -0.0039942 -0.057893 -0.13683 0.21077 -0.016138
2532 -0.10672 -0.17198 -0.3034 -0.30154 -0.23448 -0.10906 -0.11249 -0.058391 -0.19956 -0.04349 -0.11529 -0.1483 0.12395 -0.040699
2533 -0.085317 -0.12154 -0.27718 -0.28194 -0.19949 -0.073604 -0.076185 0.015762 -0.13376 -0.038416 -0.080526 -0.15213 0.2189 -0.044921
2534 -0.10217 -0.18257 -0.296 -0.28592 -0.20694 -0.087559 -0.1153 -0.042615 -0.19114 -0.042702 -0.071323 -0.15165 0.23908 -0.086642
2535 -0.078451 -0.12694 -0.278 -0.25504 -0.16185 -0.025043 -0.061861 0.068679 -0.1349 -0.018989 -0.06757 -0.11815 0.30608 -0.044094
2536 -0.094688 -0.13208 -0.26896 -0.2592 -0.20804 -0.071608 -0.095769 -0.013978 -0.16541 -0.041265 -0.074866 -0.12019 0.26863 -0.057955
2537 -0.061405 -0.13475 -0.27122 -0.25131 -0.17659 -0.035182 -0.080787 0.049905 -0.13677 -0.010441 -0.054973 -0.12024 0.3496 -0.037067
2538 -0.093352 -0.13768 -0.29458 -0.26828 -0.22044 -0.093687 -0.090546 0.001628 -0.18446 -0.050447 -0.09544 -0.13919 0.27497 -0.043609
2539 -0.073819 -0.14477 -0.28634 -0.31478 -0.20234 -0.059611 -0.10651 -0.00090891 -0.19151 -0.029543 -0.078656 -0.14439 0.27901 -0.05916
2540 -0.10442 -0.14962 -0.28249 -0.26282 -0.19316 -0.073826 -0.090482 -0.0040458 -0.16559 -0.027679 -0.068043 -0.12513 0.21745 -0.040402
2541 -0.084343 -0.12963 -0.26755 -0.26695 -0.17613 -0.0522 -0.05858 0.045997 -0.11865 -0.021475 -0.069849 -0.083993 0.29856 -0.025413
2542 -0.10961 -0.14908 -0.27888 -0.28083 -0.2138 -0.056205 -0.10604 0.03153 -0.17478 -0.020951 -0.070946 -0.13318 0.25193 -0.049205
2543 -0.1017 -0.17154 -0.28751 -0.28924 -0.21336 -0.075699 -0.10633 0.016554 -0.18131 -0.047527 -0.072223 -0.14371 0.19075 -0.055836
2544 -0.098983 -0.14576 -0.29477 -0.26852 -0.20679 -0.079774 -0.11019 -0.028783 -0.17339 -0.062723 -0.069289 -0.13411 0.16611 -0.044828
2545 -0.10341 -0.12402 -0.27602 -0.25371 -0.16712 -0.035098 -0.076112 0.03133 -0.15198 -0.042329 -0.072166 -0.14431 0.1824 -0.01742
2546 -0.12093 -0.13165 -0.24425 -0.27237 -0.22032 -0.049503 -0.1092 0.018313 -0.1574 -0.055655 -0.096683 -0.11997 0.17382 -0.015701
2547 -0.12143 -0.14002 -0.061367 -0.22458 -0.17746 -0.052247 -0.092208 0.021766 -0.15943 -0.062782 -0.097389 -0.12076 0.22339 -0.038033
2548 -0.12235 -0.17309 -0.041635 -0.27925 -0.23074 -0.097222 -0.11578 -0.012501 -0.16996 -0.050598 -0.080976 -0.15799 0.27271 -0.083384
2549 -0.098618 -0.12746 -0.088252 -0.22989 -0.16695 -0.033496 -0.1116 0.064532 -0.14008 -0.051044 -0.031913 -0.11265 0.33498 -0.023856
2550 -0.098655 -0.13435 -0.1228 -0.24427 -0.20638 -0.066121 -0.092382 0.0011455 -0.15282 -0.04628 -0.078559 -0.14025 0.37628 -0.049517
2551 -0.11093 -0.16302 -0.22129 -0.30191 -0.20921 -0.10059 -0.13194 -0.0099214 -0.16564 -0.072916 -0.094136 -0.16048 0.25964 -0.054609
2552 -0.13071 -0.19435 -0.24462 -0.2822 -0.23982 -0.09692 -0.13534 -0.044798 -0.20767 -0.078722 -0.080522 -0.13028 0.21693 -0.04377
2553 -0.11177 -0.1537 -0.25843 -0.27396 -0.21455 -0.073845 -0.098296 -0.013875 -0.18047 -0.058558 -0.063799 -0.1366 0.23205 -0.043712
2554 -0.10373 -0.16435 -0.23479 -0.25629 -0.20556 -0.066359 -0.12155 -0.014722 -0.16224 -0.060524 -0.081026 -0.1425 0.24022 -0.029364
2555 -0.11997 -0.17175 -0.24749 -0.25264 -0.18631 -0.075464 -0.11752 -0.017599 -0.18809 -0.06945 -0.095332 -0.15634 0.21593 -0.039445
2556 -0.10033 -0.15473 -0.25389 -0.29092 -0.22376 -0.064378 -0.13524 -0.030086 -0.19072 -0.071826 -0.086519 -0.15679 0.14931 -0.043727
2557 -0.10607 -0.13991 -0.23299 -0.28352 -0.20203 -0.045943 -0.11189 0.0031774 -0.15748 -0.084782 -0.085386 -0.12477 0.2026 -0.038888
2558 -0.12463 -0.16739 -0.24737 -0.29197 -0.23059 -0.079397 -0.1426 -0.01981 -0.18062 -0.082228 -0.10265 -0.14582 0.17599 -0.06636
2559 -0.11681 -0.14928 -0.22892 -0.22136 -0.17288 -0.045292 -0.1107 -0.014076 -0.15033 -0.062035 -0.093449 -0.12581 0.25796 -0.022151
2560 -0.10301 -0.16334 -0.26323 -0.2603 -0.22019 -0.032916 -0.11697 0.012847 -0.14548 -0.080981 -0.081126 -0.11731 0.32661 -0.068763
2561 -0.11465 -0.13507 -0.23326 -0.30802 -0.21066 -0.048061 -0.13541 -0.0098601 -0.15601 -0.085187 -0.12378 -0.15254 0.2684 -0.067565
2562 -0.12777 -0.16227 -0.24169 -0.27358 -0.22234 -0.069905 -0.13016 -0.019007 -0.1741 -0.1002 -0.10324 -0.15596 0.23737 -0.075776
2563 -0.11494 -0.15912 -0.2309 -0.28767 -0.22235 -0.08031 -0.1451 -0.047144 -0.22289 -0.062679 -0.10374 -0.14897 0.19848 -0.050838
2564 -0.10149 -0.13987 -0.24364 -0.26845 -0.21784 -0.067174 -0.13826 -0.030161 -0.16875 -0.089115 -0.10551 -0.12021 0.24 -0.059129
2565 -0.12231 -0.17077 -0.23959 -0.31427 -0.21162 -0.054839 -0.12091 0.00032238 -0.16601 -0.085881 -0.096499 -0.11343 0.16438 -0.057261
2566 -0.13174 -0.18089 -0.24779 -0.27884 -0.23853 -0.10885 -0.14743 -0.024674 -0.20159 -0.1083 -0.11745 -0.13786 0.1362 -0.087652
2567 -0.1392 -0.18819 -0.25104 -0.30821 -0.24355 -0.082568 -0.16606 -0.039191 -0.20278 -0.10594 -0.12312 -0.16397 0.10835 -0.063944
2568 -0.10349 -0.13667 -0.22145 -0.26581 -0.19066 -0.056252 -0.13216 -0.027728 -0.15607 -0.088089 -0.10058 -0.14367 0.18274 -0.071455
2569 -0.12612 -0.1485 -0.24366 -0.29027 -0.19342 -0.083777 -0.12228 -0.026005 -0.14543 -0.081765 -0.11494 -0.16091 0.19088 -0.056077
2570 -0.16821 -0.18295 -0.26161 -0.28517 -0.24576 -0.090211 -0.16186 -0.031132 -0.19767 -0.10968 -0.1177 -0.14444 0.18324 -0.12037
2571 -0.13401 -0.17592 -0.24933 -0.29693 -0.23864 -0.080996 -0.1447 -0.045399 -0.18393 -0.095947 -0.11184 -0.14996 0.15112 -0.10286
2572 -0.13861 -0.17888 -0.24616 -0.28943 -0.22634 -0.07804 -0.15624 -0.030116 -0.18659 -0.10982 -0.13156 -0.15692 0.17174 -0.050022
2573 -0.14187 -0.15981 -0.23944 -0.26505 -0.22711 -0.11188 -0.13796 -0.057043 -0.17408 -0.10684 -0.12777 -0.15382 0.15457 -0.071953
2574 -0.14695 -0.17186 -0.24044 -0.28232 -0.22864 -0.074359 -0.15781 -0.037819 -0.18338 -0.10061 -0.12882 -0.16263 0.23543 -0.089565
2575 -0.15241 -0.18445 -0.26949 -0.29736 -0.17053 -0.090294 -0.15406 -0.035366 -0.18322 -0.12652 -0.12258 -0.17191 0.21272 -0.10442
2576 -0.13249 -0.1302 -0.23921 -0.2736 -0.12489 -0.082988 -0.14193 0.0011268 -0.16811 -0.083008 -0.10563 -0.14424 0.1965 -0.11216
2577 -0.16211 -0.19205 -0.18941 -0.31743 -0.11402 -0.1168 -0.17103 -0.0389 -0.21416 -0.12133 -0.14822 -0.15469 0.10247 -0.1088
2578 -0.14557 -0.15689 -0.00026799 -0.24831 -0.12145 -0.092507 -0.14393 0.038073 -0.17103 -0.11253 -0.099515 -0.15255 0.1389 -0.094171
2579 -0.16803 -0.16394 0.0038446 -0.25009 -0.17385 -0.040972 -0.15433 0.094036 -0.16886 -0.10122 -0.13252 -0.14734 0.15239 -0.15095
2580 -0.13949 -0.14487 0.097807 -0.25663 -0.20384 -0.056956 -0.13331 0.11578 -0.14562 -0.089532 -0.12846 -0.14436 0.13065 -0.084294
2581 -0.14885 -0.1668 -0.06594 -0.28721 -0.23919 -0.088911 -0.14607 0.068292 -0.17983 -0.093248 -0.11496 0.020424 0.13096 -0.10702
2582 -0.13992 -0.16194 -0.16533 -0.28794 -0.20112 -0.096676 -0.15701 -0.0084045 -0.17477 -0.12996 -0.11434 0.018151 0.06368 -0.11912
2583 -0.14289 -0.14983 -0.18916 -0.28549 -0.19196 -0.07883 -0.16035 0.0061487 -0.15197 -0.10898 -0.12389 0.032078 0.17864 -0.099409
2584 -0.15868 -0.19162 -0.22352 -0.3293 -0.22648 -0.099625 -0.16286 -0.038148 -0.082428 -0.12079 -0.11788 -0.011294 0.1725 -0.13179
2585 -0.13178 -0.16103 -0.19439 -0.27392 -0.17192 -0.071259 -0.13392 0.038935 0.034851 -0.10942 -0.11867 -0.064627 0.24441 -0.10731
2586 -0.15617 -0.19111 -0.21104 -0.25987 -0.19767 -0.079864 -0.13061 -0.003342 0.071529 -0.090369 -0.11567 -0.084109 0.20766 -0.10033
2587 -0.13137 -0.16155 -0.19793 -0.26785 -0.2043 -0.063468 -0.14331 0.017081 0.11025 -0.090445 -0.095025 -0.10426 0.20955 -0.10925
2588 -0.14416 -0.15944 -0.21712 -0.27764 -0.21033 -0.067883 -0.15394 -0.0049057 0.053706 -0.12056 -0.11419 -0.10462 0.12326 -0.11542
2589 -0.15369 -0.16194 -0.1926 -0.2752 -0.20852 -0.10961 -0.17465 -0.031623 0.085635 -0.1204 -0.12992 -0.11129 0.11962 -0.12727
2590 -0.14921 -0.15288 -0.047747 -0.27204 -0.21751 -0.096282 -0.14955 0.018731 -0.025587 -0.12168 -0.13424 -0.11113 0.13214 -0.0891
2591 -0.15469 -0.17342 0.064995 -0.26945 -0.228 -0.10688 -0.1659 0.013004 -0.10747 -0.10958 -0.14786 -0.13817 0.079494 -0.091721
2592 -0.16252 -0.16739 0.17507 -0.25183 -0.20638 -0.084851 -0.17116 0.038477 -0.09202 -0.1204 -0.12309 -0.12957 0.14169 -0.080303
2593 -0.16221 -0.17164 0.15745 -0.27159 -0.23076 -0.11853 -0.1561 0.02287 -0.098371 -0.12307 -0.12506 -0.12495 0.088287 -0.1276
2594 -0.14966 -0.18127 0.067923 -0.26097 -0.22552 -0.08458 -0.15005 0.057453 -0.11323 -0.12735 -0.11271 -0.12054 0.1195 -0.15453
2595 -0.15759 -0.19664 0.23623 -0.27514 -0.25719 -0.12532 -0.19148 0.029656 -0.1205 -0.11783 -0.12474 -0.096173 0.049159 -0.15648
2596 -0.16601 -0.16965 0.017938 -0.27343 -0.22304 -0.11143 -0.15939 0.039649 -0.11014 -0.13965 -0.13512 -0.13311 0.091675 -0.17718
2597 -0.14249 -0.16128 -0.070369 -0.27644 -0.14422 -0.065043 -0.16596 0.048982 -0.097747 -0.13148 -0.12002 -0.12692 0.14714 -0.15247
2598 -0.14859 -0.15917 -0.074007 -0.25525 0.036265 -0.051308 -0.1352 0.055736 0.026172 -0.10818 -0.091128 -0.10586 0.1656 -0.087422
2599 -0.13962 -0.16717 -0.10408 -0.28936 0.055914 -0.091102 -0.15712 0.00039868 0.16663 -0.099138 -0.12974 -0.10081 0.10247 -0.14284
2600 -0.15911 -0.16145 -0.11301 -0.29285 -0.023326 -0.084067 -0.1734 0.055742 0.12546 -0.13352 -0.12435 -0.10532 0.058799 -0.13477
2601 -0.15451 -0.19334 -0.13933 -0.2829 -0.14285 -0.11198 -0.17279 0.035305 0.15528 -0.13382 -0.12838 -0.15496 0.060265 -0.12048
2602 -0.14943 -0.14614 -0.11364 -0.29188 -0.17767 -0.064816 -0.15732 0.098038 0.15517 -0.13307 -0.13894 -0.11593 0.080431 -0.11331
2603 -0.15686 -0.17815 -0.047284 -0.26245 -0.14899 -0.08379 -0.15099 0.048281 0.18814 -0.11774 -0.11102 -0.11457 0.13488 -0.11474
2604 -0.13421 -0.16127 0.18268 -0.26196 -0.17404 -0.071445 -0.16127 0.074874 0.23913 -0.13536 -0.11264 -0.12958 0.077943 -0.15856
2605 -0.16311 -0.18106 0.18083 -0.26139 -0.21184 -0.12747 -0.18037 0.021807 0.1967 -0.14748 -0.13988 -0.1368 -0.0080505 -0.1323
2606 -0.16294 -0.17207 0.24894 -0.27084 -0.20653 -0.11701 -0.17852 0.058151 0.14987 -0.12278 -0.12299 -0.096641 0.045226 -0.13748
2607 -0.14744 -0.15467 0.31535 -0.23593 -0.15119 -0.10764 -0.14956 0.082824 0.15495 -0.13121 -0.12996 -0.12983 0.058942 -0.15234
2608 -0.14637 -0.14968 0.23045 -0.24455 -0.025509 -0.087293 -0.15336 0.079607 0.21486 -0.12637 -0.12562 -0.11704 0.045608 -0.10759
2609 -0.14891 -0.1772 0.23535 -0.23652 0.11775 -0.088287 -0.161 0.0567 0.32589 -0.12238 -0.146 -0.1273 0.066024 -0.14281
2610 -0.16903 -0.18901 0.30121 -0.2553 0.01521 -0.12648 -0.16921 0.031263 0.31939 -0.13917 -0.13424 0.014689 0.06334 -0.15953
2611 -0.16855 -0.17394 0.27009 -0.26167 -0.022451 -0.099646 -0.17373 0.043406 0.28339 -0.14438 -0.11874 0.055516 0.014776 -0.14717
2612 -0.14988 -0.15066 0.24547 -0.23045 -0.10161 -0.050991 -0.14278 0.081239 0.33354 -0.13168 -0.10095 0.029183 0.11429 -0.12113
2613 -0.1669 -0.18241 0.18315 -0.25146 -0.14063 -0.10086 -0.17943 0.023402 0.314 -0.15817 -0.13626 0.045671 0.0086781 -0.16228
2614 -0.16097 -0.20167 0.087084 -0.30232 -0.16002 -0.07643 -0.19382 0.045026 0.31845 -0.14478 -0.13095 -0.031762 0.0014142 -0.12513
2615 -0.17265 -0.17852 0.054497 -0.27299 -0.16315 -0.10938 -0.18906 0.054549 0.34031 -0.15663 -0.14615 -0.087794 -0.01094 -0.13447
2616 -0.1618 -0.16643 0.037389 -0.28915 -0.16742 -0.10511 -0.17298 0.067252 0.31496 -0.13442 -0.1548 -0.084827 0.012516 -0.13863
2617 -0.18677 -0.18537 0.016752 -0.32036 -0.19468 -0.12937 -0.21087 0.095595 0.31177 -0.16668 -0.1696 -0.13365 -0.0049676 -0.1496
2618 -0.17728 -0.20512 0.021014 -0.25057 -0.1828 -0.098018 -0.18624 0.13023 0.39828 -0.15531 -0.13776 -0.11473 -0.015022 -0.16844
2619 -0.15343 -0.1825 0.3748 -0.24605 -0.090814 -0.081883 -0.13308 0.17623 0.38029 -0.13994 -0.10972 -0.092115 -0.0021954 -0.13047
2620 -0.17482 -0.16609 0.43493 -0.23626 0.081886 -0.092847 -0.16548 0.16262 0.39929 -0.14891 -0.15806 -0.10596 -0.0086394 -0.1411
2621 -0.16473 -0.18753 0.38249 -0.25557 0.084915 -0.1037 -0.19093 0.094007 0.36318 -0.15742 -0.15303 -0.11833 -0.010233 -0.14816
2622 -0.17386 -0.18329 0.37202 -0.26565 0.042305 -0.11339 -0.20581 0.048771 0.35103 -0.16407 -0.15939 -0.12373 -0.060547 -0.16961
2623 -0.14297 -0.18503 0.33023 -0.24498 0.059154 -0.10399 -0.19477 -0.0051063 0.35378 -0.15705 -0.14716 -0.11174 -0.044141 -0.16804
2624 -0.082166 -0.16919 0.26562 -0.25874 0.19428 -0.091205 -0.1909 0.042307 0.37963 -0.13378 -0.10222 -0.064358 -0.035385 -0.13091
2625 -0.10682 -0.18799 0.29066 -0.26112 0.15227 -0.10404 -0.184 0.01706 0.35665 -0.16115 -0.15221 -0.14664 -0.029629 -0.13928
2626 -0.06837 -0.15998 0.53519 -0.23409 0.16748 -0.10771 -0.17469 0.031673 0.43442 -0.14797 -0.11886 -0.11219 -0.020723 -0.15199
2627 -0.045237 -0.13988 0.58548 -0.23623 0.029843 -0.070779 -0.16877 0.034506 0.4002 -0.11497 -0.06119 -0.076956 0.019723 -0.13871
2628 -0.11193 -0.12856 0.45304 -0.22624 -0.026648 -0.073553 -0.13054 0.042869 0.47319 -0.13855 -0.089557 -0.050598 -0.012141 -0.1194
2629 -0.11772 -0.17215 0.52033 -0.24192 -0.063748 -0.040838 -0.16799 0.075202 0.48049 -0.11016 -0.081784 -0.079021 -0.0038147 -0.14549
2630 -0.13314 -0.15455 0.48129 -0.23901 -0.054008 -0.085752 -0.18209 0.054106 0.45196 -0.1266 -0.1172 -0.069963 -0.052289 -0.17425
2631 -0.13996 -0.19073 0.47293 -0.27197 -0.10589 -0.12206 -0.20859 -0.015191 0.37217 -0.14303 -0.12178 -0.12525 -0.059633 -0.14389
2632 -0.14071 -0.16287 0.45826 -0.25516 -0.061029 -0.083161 -0.17122 0.026822 0.4429 -0.1393 -0.10177 -0.057748 -0.070056 -0.14899
2633 -0.13481 -0.15562 0.56728 -0.24362 0.04227 -0.045186 -0.1519 0.064115 0.47417 -0.13547 -0.09989 -0.098001 -0.0429 -0.14016
2634 -0.13636 -0.14879 0.56836 -0.21815 0.15076 -0.087 -0.17409 0.037508 0.48662 -0.13445 -0.11728 -0.086044 -0.070374 -0.14277
2635 -0.13264 -0.17042 0.41569 -0.23393 0.22502 -0.099675 -0.19701 0.0011112 0.46574 -0.142 -0.12715 -0.10761 -0.094938 -0.16173
2636 -0.13927 -0.14284 0.35297 -0.22308 0.24951 -0.1018 -0.17714 0.0087244 0.44845 -0.1242 -0.10865 -0.083659 -0.062092 -0.1766
2637 -0.14464 -0.16213 0.28775 0.005598 0.16629 -0.13158 -0.20223 -0.011483 0.40998 -0.13299 -0.1236 0.042759 -0.092436 -0.19425
2638 -0.13687 -0.18261 0.25914 0.14082 0.1587 -0.097338 -0.19152 -0.016389 0.37911 -0.13711 -0.12371 0.076866 -0.02598 -0.15954
2639 -0.11998 -0.17898 0.26727 0.059828 0.053078 -0.10301 -0.18456 0.014414 0.4275 -0.14613 -0.12121 0.10506 -0.035294 -0.17045
2640 -0.084757 -0.1438 0.30177 0.18315 0.00015767 -0.10687 -0.16773 -0.00032313 0.50196 -0.13483 -0.1133 0.093301 -0.055228 -0.16769
2641 -0.038694 -0.14632 0.55295 -0.0035328 0.0010673 -0.11525 -0.15797 0.0009 0.451 -0.11684 -0.11009 0.0035582 -0.088212 -0.15137
2642 -0.022611 -0.14 0.63542 -0.066508 -0.0039531 -0.089176 -0.14267 0.0091831 0.42067 -0.12155 -0.10126 -0.030554 -0.038206 -0.15534
2643 -0.039248 -0.16165 0.5874 -0.16398 -0.038344 -0.11154 -0.15827 0.018066 0.35178 -0.15998 -0.095707 -0.077557 -0.01326 -0.22107
2644 -0.037985 -0.14662 0.48368 -0.13915 -0.011104 -0.10894 -0.14346 -0.017011 0.34383 -0.13767 -0.069103 -0.04766 -0.023614 -0.14526
2645 -0.080761 -0.1489 0.37832 -0.12825 0.22643 -0.07712 -0.15178 0.024863 0.33268 -0.12942 -0.07466 -0.052762 -0.039547 -0.14908
2646 -0.080878 -0.13556 0.3329 -0.13272 0.32727 -0.058475 -0.1462 0.027556 0.48662 -0.11697 -0.065617 -0.034155 0.023309 -0.13627
2647 -0.096955 -0.15201 0.29671 -0.15801 0.28377 -0.078839 -0.15772 0.0088988 0.51133 -0.13069 -0.086123 -0.039517 -0.10541 -0.1522
2648 -0.11365 -0.1593 0.28301 -0.17235 0.31453 -0.088494 -0.1566 -0.017638 0.50414 -0.14708 -0.07053 -0.07669 -0.042809 -0.14405
2649 -0.10667 -0.18251 0.26928 -0.1683 0.16976 -0.073578 -0.1284 0.009615 0.45791 -0.14121 -0.095197 -0.10558 -0.011943 -0.16092
2650 -0.098336 -0.15926 0.27066 -0.17379 0.040764 -0.114 -0.16817 -0.035412 0.32085 -0.13913 -0.093253 -0.089465 -0.079267 -0.18401
2651 -0.10853 -0.17066 0.49283 -0.18855 0.024033 -0.11777 -0.15665 -0.042049 0.35254 -0.16261 -0.10112 -0.092298 -0.060561 -0.17442
2652 -0.10128 -0.18096 0.51279 -0.14352 -0.0069671 -0.11355 -0.16609 -0.022386 0.29975 -0.14558 -0.11931 -0.083 -0.059055 -0.13446
2653 -0.060597 -0.17942 0.48412 -0.18753 -0.0046875 -0.084686 -0.13581 -0.027732 0.33108 -0.15175 -0.093393 -0.11021 -0.071469 -0.18324
2654 -0.032274 -0.18198 0.39386 -0.17643 -0.012028 -0.10562 -0.16662 -0.029019 0.31568 -0.13924 -0.10506 -0.091695 -0.067803 -0.16415
2655 0.011319 -0.17082 0.32233 -0.013795 0.035692 -0.072075 -0.14094 -0.011896 0.32442 -0.1243 -0.065496 -0.081438 -0.043657 -0.16469
2656 0.010263 -0.15744 0.25567 0.17698 -0.020009 -0.08528 -0.1393 -0.0026331 0.40211 -0.14228 -0.085623 -0.081271 -0.10977 -0.18564
2657 0.035386 -0.16044 0.23208 0.13981 0.014621 -0.092264 -0.13528 -0.01752 0.35539 -0.11311 -0.0639 -0.082083 -0.065805 -0.1461
2658 -0.014651 -0.15038 0.22034 0.17747 -0.01984 -0.075839 -0.13381 -0.020967 0.35656 -0.14442 -0.081266 -0.091666 -0.097578 -0.16436
2659 -0.0047582 -0.14316 0.27089 0.074994 0.03022 -0.074683 -0.093318 0.0047863 0.37907 -0.12309 -0.050333 -0.059938 -0.078822 -0.1135
2660 -0.028875 -0.15021 0.24681 -0.047741 0.0097096 -0.089628 -0.1187 -0.030701 0.30048 -0.14025 -0.0422 -0.065511 -0.080546 -0.14451
2661 -0.066552 -0.14288 0.23027 -0.088697 -0.014511 -0.093272 -0.082444 -0.030837 0.28315 -0.13387 -0.076126 -0.095034 -0.12253 -0.13089
2662 -0.080969 -0.15751 0.27453 -0.11357 -0.055661 -0.10573 -0.084222 -0.037844 0.27787 -0.14975 -0.069613 -0.091026 -0.077244 -0.17643
2663 -0.069696 -0.14982 0.37963 -0.085297 -0.071942 -0.11453 -0.0983 -0.068041 0.21528 -0.12956 -0.06648 -0.099889 -0.14554 -0.17629
2664 -0.061003 -0.13858 0.45909 -0.080162 -0.043482 -0.094396 -0.060809 -0.049518 0.22762 -0.12712 -0.029826 -0.075711 -0.13861 -0.13782
2665 -0.03333 -0.16767 0.31324 -0.091817 -0.025892 -0.10087 -0.057477 -0.038825 0.28286 -0.1333 -0.057343 -0.081234 -0.14513 -0.14482
2666 -0.0017666 -0.17486 0.20965 -0.11815 -0.079063 -0.11516 -0.078945 -0.054262 0.22438 -0.14033 -0.054869 -0.11029 -0.12739 -0.20234
2667 0.047887 -0.14692 0.2382 -0.082208 -0.031783 -0.10806 -0.072133 -0.068479 0.25009 -0.11931 -0.024336 -0.079929 -0.089464 -0.14958
2668 0.08408 -0.14642 0.22379 -0.12073 -0.047404 -0.11813 -0.046341 -0.056446 0.22881 -0.13974 -0.037513 -0.051782 -0.053938 -0.12936
2669 0.089633 -0.13877 0.18155 -0.10667 -0.081874 -0.096338 -0.060929 -0.028282 0.23776 -0.13514 -0.035069 -0.081184 -0.11171 -0.1486
2670 0.10532 -0.15279 0.19328 -0.10617 -0.10061 -0.088273 -0.049797 -0.041609 0.22666 -0.11349 -0.026876 -0.059127 -0.091666 -0.15063
2671 0.038419 -0.16312 0.16763 -0.12555 -0.056485 -0.11129 -0.0056948 -0.045056 0.23579 -0.14602 -0.054593 -0.089519 -0.13646 -0.12865
2672 -0.0098881 -0.19676 0.16669 -0.15005 -0.13798 -0.11869 -0.017113 -0.057093 0.20527 -0.15252 -0.049009 -0.10477 -0.15215 -0.17281
2673 -0.004805 -0.12954 0.15281 -0.11202 -0.098426 -0.078436 0.014179 -0.02948 0.20489 -0.12693 -0.012006 -0.063605 -0.088057 -0.12962
2674 -0.022352 -0.16299 0.1351 -0.091944 -0.10121 -0.10063 0.00057107 -0.050747 0.17638 -0.13198 -0.030763 -0.054507 -0.17744 -0.19392
2675 -0.045559 -0.18362 0.13262 0.1323 -0.1141 -0.11029 -0.025557 -0.049814 0.19084 -0.14818 -0.081279 -0.10497 -0.14078 -0.1568
2676 -0.036656 -0.14425 0.15481 0.19003 -0.10076 -0.11394 -0.031255 -0.052411 0.19818 -0.12407 -0.0085159 -0.069672 -0.10374 -0.13457
2677 -0.038313 -0.16519 0.15156 0.12844 -0.13187 -0.11091 -0.034463 -0.067537 0.18228 -0.11665 -0.041833 -0.074125 -0.12379 -0.17109
2678 0.01503 -0.17855 0.10659 0.036005 -0.13179 -0.13601 -0.042221 -0.098304 0.11785 -0.094708 -0.045069 -0.096938 -0.17549 -0.12024
2679 0.062594 -0.16261 0.11039 -0.01994 -0.11725 -0.10355 0.031741 -0.037371 0.15 -0.041974 0.017544 0.10554 -0.12478 0.022671
2680 0.10851 -0.15905 0.10625 -0.047995 -0.092968 -0.096388 0.084753 -0.013858 0.18499 0.0038896 0.063778 0.095167 -0.11888 0.10298
2681 0.15477 -0.16009 0.10084 -0.08937 -0.1303 -0.097243 0.13356 -0.039135 0.17177 0.032654 0.067491 0.090145 -0.14118 0.12943
2682 0.16499 -0.13425 0.097108 -0.067586 -0.12366 -0.11115 0.18401 -0.028112 0.18148 0.018917 0.061854 0.022682 -0.14194 0.14789
2683 0.10313 -0.1387 0.091461 -0.075631 -0.12423 -0.1035 0.16209 -0.052859 0.1592 0.032591 0.062198 -0.031421 -0.14825 0.10441
2684 0.035969 -0.11792 0.063983 -0.086876 -0.11838 -0.098976 0.19778 -0.066066 0.14717 -0.0095247 0.062561 -0.038103 -0.19363 -0.035917
2685 0.019742 -0.13865 0.068306 -0.063811 -0.12089 -0.12159 0.20817 -0.049452 0.16875 -0.044221 0.051734 -0.033966 -0.10753 -0.074338
2686 0.020735 -0.13106 0.065439 -0.048836 -0.10192 -0.062875 0.17648 -0.013119 0.17783 -0.070577 0.048618 -0.043828 -0.12223 -0.09218
2687 -0.0027817 -0.16154 0.047971 -0.066322 -0.1112 -0.08192 0.13323 -0.0060062 0.16956 -0.072963 0.036821 -0.065301 -0.087082 -0.10146
2688 0.023721 -0.12704 0.070794 -0.079087 -0.098472 -0.054304 0.091769 -0.024803 0.16291 -0.054309 0.042584 -0.019874 -0.14422 -0.064673
2689 -0.012916 -0.16378 0.041266 -0.050502 -0.14024 -0.093849 0.02676 -0.04575 0.13538 -0.078705 0.010328 -0.050566 -0.11852 -0.041634
2690 0.011528 -0.16577 -0.0017712 -0.10897 -0.15045 -0.1009 0.030702 -0.021707 0.13288 -0.087361 0.010561 -0.052389 -0.16894 0.039864
2691 -0.013189 -0.17542 0.034101 -0.14584 -0.11316 -0.093188 0.043074 -0.069384 0.10386 -0.093147 0.010435 -0.033631 -0.1667 0.16742
2692 -0.0015763 -0.17217 2.3875e-05 -0.11332 -0.1402 -0.087832 0.11859 -0.029661 0.083812 -0.072173 0.017018 -0.013104 -0.13121 0.24118
2693 0.061917 -0.16781 0.0088364 -0.090153 -0.091384 -0.068787 0.21868 -0.027847 0.1491 -0.076909 0.028251 -0.039746 -0.12171 0.24952
2694 0.11846 -0.15655 0.024289 -0.11138 -0.14798 -0.057261 0.27032 -0.0039343 0.10243 -0.069855 -0.0033654 -0.069229 -0.1412 0.26699
2695 0.16863 -0.14978 -0.0043084 -0.13863 -0.15706 -0.079186 0.28759 -0.030691 0.082857 0.024178 0.027028 -0.036302 -0.13216 0.27958
2696 0.15107 -0.18164 -0.029556 -0.12558 -0.17653 -0.07301 0.29547 -0.086498 0.068996 0.062032 0.041951 -0.048064 -0.11341 0.17419
2697 0.14114 -0.15553 -0.017123 -0.129 -0.16782 -0.015285 0.26607 -0.069505 0.052544 0.090536 0.066345 -0.056557 -0.13774 0.14965
2698 0.095992 -0.16737 -0.0077608 -0.13641 -0.14397 0.033851 0.30193 -0.027592 0.097843 0.11341 0.1204 -0.054689 -0.1271 0.21642
2699 0.045665 -0.17182 -0.057218 -0.11929 -0.16199 0.010856 0.25673 -0.044469 0.076721 0.12504 0.10897 -0.042072 -0.12731 0.29906
2700 0.014988 -0.15333 -0.033406 -0.14895 -0.17696 0.021132 0.21604 -0.045616 0.07927 0.097358 0.098285 -0.040085 -0.10058 0.28699
2701 0.033112 -0.13175 -0.032513 -0.1476 -0.13798 0.037657 0.24122 -0.044632 0.11805 0.13763 0.13615 -0.048327 -0.16656 0.31934
2702 0.0070546 -0.17984 -0.066421 -0.14079 -0.18716 -0.050737 0.15616 -0.062909 0.039857 0.097056 0.10217 -0.04963 -0.12464 0.22727
2703 0.025818 -0.16245 -0.040738 -0.14863 -0.17181 -0.048442 0.19859 -0.061246 0.045265 0.04147 0.10349 -0.037592 -0.11997 0.30816
2704 -0.0017492 -0.18233 -0.070625 -0.1319 -0.1474 -0.048766 0.18295 -0.057883 0.056204 -0.010266 0.11647 -0.058915 -0.13888 0.20539
2705 -0.016276 -0.14893 -0.086433 -0.14963 -0.16917 -0.088771 0.17532 -0.07828 0.023852 -0.034632 0.079232 -0.067268 -0.14913 0.31314
2706 0.021717 -0.17437 -0.06448 -0.16189 -0.21112 -0.033685 0.21826 -0.039197 0.051241 -0.021598 0.057745 -0.03456 -0.14614 0.34203
2707 0.02767 -0.19069 -0.089878 -0.19433 -0.17082 -0.07544 0.30899 -0.076674 0.023969 -0.029635 0.070008 -0.056803 -0.17395 0.37217
2708 0.057513 -0.14571 -0.067695 -0.14043 -0.16886 0.0030455 0.34546 -0.013741 0.054048 -0.017951 0.047432 -0.040755 -0.1206 0.36839
2709 0.13902 -0.16547 -0.091043 -0.15901 -0.19691 -0.063559 0.30127 -0.062347 -0.00099361 -0.010837 0.061915 -0.021698 -0.17147 0.39425
2710 0.18958 -0.1279 -0.08307 -0.14429 -0.16461 -0.021834 0.31209 -0.047194 0.024025 0.027417 0.072368 -0.04899 -0.17295 0.37927
2711 0.20657 -0.1457 -0.091057 -0.14741 -0.1836 -0.028298 0.25544 -0.060771 0.015763 0.1018 0.10259 -0.070163 -0.15158 0.36939
2712 0.20978 -0.14059 -0.079785 -0.1498 -0.1537 -0.0043626 0.19283 -0.050858 0.044582 0.16235 0.12792 -0.041926 -0.12922 0.44183
2713 0.14709 -0.16673 -0.11024 -0.16252 -0.20108 -0.00095711 0.12303 -0.077305 -0.0374 0.15445 0.13251 -0.052938 -0.14006 0.41488
2714 0.054622 -0.2005 -0.13224 -0.20763 -0.21694 -0.023302 0.076399 -0.090082 -0.037171 0.15681 0.16998 0.064339 -0.17458 0.2977
2715 0.045015 -0.15831 -0.11379 -0.2232 -0.22858 -0.0083761 0.092381 -0.083189 -0.049903 0.17048 0.11129 0.11479 -0.16422 0.40179
2716 0.043918 -0.13314 -0.10063 -0.20212 -0.19202 -0.026811 0.10699 -0.093776 0.002736 0.18005 0.14287 0.14899 -0.17662 0.35968
2717 0.054091 -0.15798 -0.095542 -0.15497 -0.16205 -0.0011552 0.17016 -0.061772 0.018414 0.17724 0.12926 0.074001 -0.1708 0.34896
2718 0.036014 -0.14123 -0.11326 -0.14887 -0.17851 0.0094703 0.23956 -0.053219 0.011603 0.20199 0.086805 0.0051788 -0.11773 0.34905
2719 0.020617 -0.1625 -0.14919 -0.19606 -0.21683 -0.015654 0.28812 -0.059866 -0.026108 0.19603 0.10185 -0.051924 -0.22281 0.26042
2720 0.0174 -0.19485 -0.13827 -0.18274 -0.21048 0.016891 0.31216 -0.061173 -0.01042 0.21035 0.064902 -0.049846 -0.15383 0.23482
2721 0.011393 -0.16306 -0.15697 -0.17795 -0.21528 -0.021083 0.29162 -0.04963 -0.018511 0.20091 0.071915 -0.032619 -0.14182 0.18154
2722 0.020816 -0.084195 -0.14275 -0.1792 -0.21065 -0.024768 0.28007 -0.071447 -0.047013 0.22566 0.11032 -0.032352 -0.18828 0.24178
2723 0.042999 -0.083743 -0.10925 -0.16706 -0.17496 0.017568 0.29424 -0.024804 -0.0062244 0.21492 0.16966 -0.010814 -0.15636 0.33435
2724 0.039023 -0.14502 -0.16286 -0.24668 -0.25043 -0.047707 0.17134 -0.09678 -0.059706 0.20983 0.12726 -0.076267 -0.16776 0.41559
2725 0.097386 -0.10271 -0.12464 -0.17572 -0.19054 0.0091387 0.16637 -0.027957 0.016523 0.24088 0.16505 -0.00062934 -0.10399 0.48592
2726 0.17605 -0.078306 -0.16177 -0.21077 -0.20745 -0.023936 0.1168 -0.079024 -0.074419 0.24433 0.14199 -0.037792 -0.17111 0.50663
2727 0.20786 -0.044133 -0.12193 -0.20881 -0.20772 -0.01424 0.12273 -0.065901 -0.0238 0.26944 0.15448 -0.034435 -0.17646 0.41538
2728 0.22818 -0.030041 -0.17511 -0.20559 -0.20219 0.030855 0.10606 -0.072398 -0.070232 0.24401 0.12661 -0.057367 -0.17199 0.3045
2729 0.17229 0.074071 -0.17302 -0.21692 -0.2227 0.057321 0.098569 -0.070185 -0.025553 0.2546 0.10402 -0.05675 -0.18902 0.23668
2730 0.13432 0.15538 -0.16917 -0.22108 -0.22303 0.084736 0.11657 -0.070852 -0.065695 0.25225 0.089966 -0.077142 -0.19065 0.23292
2731 0.084644 0.18575 -0.15455 -0.2049 -0.21243 0.13546 0.18514 -0.020249 -0.032936 0.28103 0.10077 -0.052705 -0.10885 0.24718
2732 0.047177 0.22512 -0.18797 -0.2214 -0.2108 0.084967 0.27567 -0.082265 -0.048308 0.24212 0.065292 -0.060567 -0.13262 0.25532
2733 0.058 0.19402 -0.17683 -0.17774 -0.21358 0.068563 0.33288 -0.051702 -0.025559 0.23079 0.087716 -0.04978 -0.15741 0.21254
2734 0.036843 0.087583 -0.18897 -0.21303 -0.2372 0.024348 0.30622 -0.034519 -0.030991 0.23696 0.10429 -0.085123 -0.11173 0.21351
2735 0.049426 5.5605e-05 -0.18774 -0.20411 -0.23334 0.024434 0.28728 -0.052346 -0.030812 0.2622 0.15681 -0.076985 -0.059611 0.24291
2736 0.03232 -0.043112 -0.18184 -0.22144 -0.21299 0.037589 0.2703 -0.033933 -0.021504 0.27143 0.16118 -0.040788 -0.10647 0.20964
2737 0.026303 -0.04479 -0.20071 -0.22874 -0.25522 0.0065645 0.2009 -0.03961 -0.038345 0.25332 0.14869 -0.06048 -0.097258 0.37117
2738 0.024256 -0.032777 -0.18247 -0.21996 -0.2623 0.01695 0.15223 -0.055167 -0.056557 0.23998 0.18545 0.11663 -0.060732 0.44515
2739 0.035529 -0.049435 -0.19776 -0.23634 -0.21849 0.0097555 0.1015 -0.083424 -0.070388 0.22486 0.18212 0.10889 -0.15599 0.38326
2740 0.024182 -0.029113 -0.20776 -0.17774 -0.20461 0.040941 0.11994 -0.05261 -0.08403 0.26998 0.15481 0.12294 -0.07054 0.33848
2741 0.011185 -0.04165 -0.21275 -0.20557 -0.2084 0.026006 0.10102 -0.076457 -0.075111 0.31015 0.15339 0.091419 -0.025534 0.27295
2742 0.045378 -0.015158 -0.18415 -0.22909 -0.23702 0.046152 0.11425 -0.059264 -0.040083 0.2807 0.17725 -0.016633 -0.063718 0.30513
2743 0.023111 -0.011455 -0.20594 -0.25064 -0.2374 0.035077 0.097186 -0.086901 -0.11907 0.23402 0.1408 -0.043666 -0.1092 0.21264
2744 0.0040143 0.063547 -0.22738 -0.22716 -0.24884 0.10169 0.085908 -0.070068 -0.097226 0.20084 0.11718 -0.017559 -0.062196 0.18158
2745 0.031897 0.24681 -0.20323 -0.23122 -0.24753 0.072828 0.08347 -0.079515 -0.086637 0.14256 0.091366 -0.054191 -0.11339 0.22798
2746 0.00025047 0.28853 -0.24018 -0.24059 -0.23722 0.070714 0.087062 -0.093992 -0.11292 0.13917 0.065549 -0.066674 -0.046914 0.14026
2747 0.014074 0.27947 -0.20895 -0.26376 -0.22992 0.096049 0.10754 -0.060349 -0.10867 0.165 0.083783 -0.061896 -0.058518 0.17044
2748 0.0052066 0.30322 -0.23054 -0.27855 -0.27686 0.063325 0.10338 -0.1137 -0.1229 0.14622 0.065036 -0.055559 -0.076592 0.1637
2749 0.0024097 0.28356 -0.22325 -0.21649 -0.23287 0.05193 0.1542 -0.096422 -0.12389 0.16725 0.11115 -0.049512 -0.073625 0.20159
2750 -0.0010472 0.24518 -0.22799 -0.24491 -0.253 0.085666 0.21241 -0.068999 -0.083555 0.25954 0.14762 -0.021024 0.010981 0.17219
2751 0.014236 0.1954 -0.2128 -0.2681 -0.2387 0.051741 0.25317 -0.050506 -0.10827 0.26843 0.17676 -0.040197 0.0026367 0.18857
2752 -0.011151 0.15565 -0.24164 -0.27603 -0.26539 0.0010168 0.21861 -0.061183 -0.11434 0.26166 0.14449 -0.073489 -0.050727 0.17501
2753 -0.011868 0.17786 -0.23694 -0.23849 -0.20684 0.020602 0.1751 -0.04858 -0.10131 0.26951 0.15837 -0.031892 -0.017271 0.20012
2754 -0.020075 0.25488 -0.2413 -0.2484 -0.24555 -0.0068923 0.10097 -0.1052 -0.12771 0.20854 0.096246 -0.069974 -0.068455 0.18228
2755 0.0034583 0.43943 -0.22096 -0.24803 -0.23871 0.017913 0.0786 -0.066614 -0.097212 0.19823 0.10837 -0.039267 -0.064519 0.16706
2756 -0.0055686 0.4235 -0.23398 -0.24868 -0.25032 0.017689 0.071862 -0.04851 -0.11541 0.17671 0.048403 -0.06687 -0.041663 0.16042
2757 -0.018656 0.40107 -0.2398 -0.24935 -0.25547 0.015134 0.048704 -0.031687 -0.12904 0.15838 0.092556 -0.057232 -0.036797 0.10575
2758 -0.023412 0.38324 -0.24903 -0.28179 -0.28052 0.01897 0.049376 -0.034824 -0.11092 0.11561 0.06744 -0.074275 -0.083761 0.11257
2759 -0.024379 0.45727 -0.23522 -0.26255 -0.24634 0.085805 0.052278 -0.033921 -0.13207 0.13347 0.058883 -0.062867 -0.0052947 0.17814
2760 -0.012416 0.36983 -0.23257 -0.26446 -0.25045 0.054291 0.03902 -0.033898 -0.139 0.13632 0.080376 -0.09174 -0.020139 0.18178
2761 -0.038263 0.32816 -0.23207 -0.25134 -0.24595 0.080566 0.028872 -0.048185 -0.14258 0.12245 0.06779 -0.067783 0.029587 0.15812
2762 -0.02847 0.38362 -0.22816 -0.23546 -0.2294 0.13174 0.047504 -0.036962 -0.098162 0.14741 0.075823 -0.042945 0.026794 0.18954
2763 -0.052497 0.45769 -0.25227 -0.24493 -0.236 0.10639 0.057606 -0.053329 -0.17574 0.13737 0.067436 -0.077958 -0.02242 0.13176
2764 -0.025874 0.49638 -0.24907 -0.27295 -0.26156 0.086633 0.034217 -0.075655 -0.17482 0.13025 0.05918 -0.06836 -0.061174 0.15019
2765 -0.039911 0.4868 -0.26275 -0.28872 -0.28579 0.047858 0.0035094 -0.086642 -0.13901 0.12338 0.081683 -0.11624 -0.043388 0.159
2766 -0.015358 0.495 -0.23148 -0.26519 -0.21136 0.079564 0.058011 -0.033189 -0.085588 0.17037 0.10684 -0.058486 -0.0077421 0.27816
2767 -0.047805 0.47327 -0.24982 -0.25501 -0.25393 0.042149 0.029873 -0.080926 -0.13302 0.14845 0.08228 -0.064738 -0.056056 0.29415
2768 -0.040632 0.42874 -0.23868 -0.24654 -0.2569 0.025605 0.031315 -0.072463 -0.13212 0.12479 0.081923 -0.072581 -0.09165 0.35335
2769 -0.047649 0.39494 -0.2697 -0.24868 -0.25219 0.00845 0.0012073 -0.0495 -0.14888 0.10695 0.049247 -0.097503 -0.020954 0.27366
2770 -0.060395 0.36924 -0.2516 -0.26517 -0.23742 0.0043055 0.027159 -0.063197 -0.13645 0.098752 0.05308 -0.060096 -0.047508 0.13995
2771 -0.028872 0.43484 -0.25312 -0.25755 -0.21935 0.015541 0.021861 -0.058294 -0.15009 0.10094 0.029093 -0.067318 0.10731 0.24355
2772 -0.061899 0.54584 -0.25152 -0.2637 -0.27616 0.018956 0.0064432 -0.0093404 -0.11997 0.08466 0.039037 -0.086141 0.040124 0.1446
2773 -0.066946 0.53463 -0.25797 -0.25437 -0.2466 0.049262 -0.011915 -0.025987 -0.13785 0.091674 0.03273 -0.081854 0.05691 0.10074
2774 -0.055863 0.54237 -0.28784 -0.30166 -0.23517 0.043557 -0.0080729 0.00094583 -0.15604 0.062688 0.014673 -0.097096 -0.030643 0.13719
2775 -0.04778 0.54739 -0.25327 -0.2557 -0.25401 0.10344 0.003349 0.016519 -0.12923 0.070032 0.037467 -0.082059 0.032493 0.16572
2776 -0.094607 0.41668 -0.27629 -0.30464 -0.32511 0.059028 -0.059829 -0.034638 -0.20927 0.037726 0.0082801 -0.1295 -0.1077 0.0934
2777 -0.084264 0.40677 -0.29086 -0.28553 -0.2657 0.062794 -0.032757 -0.078405 -0.20243 0.02484 -0.017257 -0.1065 -0.057165 0.096808
2778 -0.052671 0.38855 -0.26906 -0.24794 -0.25691 0.10855 -0.012945 -0.041002 -0.13228 0.053454 0.031737 -0.096827 -0.031269 0.14681
2779 -0.059748 0.34962 -0.29086 -0.284 -0.2556 0.054705 -0.039553 -0.062539 -0.16161 0.055618 -0.0075698 -0.11731 -0.076833 0.126
2780 -0.092615 0.34822 -0.28586 -0.2719 -0.27807 0.05085 -0.051771 -0.064405 -0.15177 0.021772 0.0025735 -0.1175 -0.033837 0.20644
2781 -0.082951 0.41968 -0.28879 -0.26911 -0.2563 0.047916 -0.056219 -0.057742 -0.14697 0.044735 0.018167 -0.091524 -0.073111 0.16242
2782 -0.083498 0.5453 -0.28334 -0.25081 -0.26567 0.046961 -0.032837 -0.041839 -0.14473 0.042729 0.0093402 -0.11307 -0.062475 0.11969
2783 -0.093595 0.52859 -0.27237 -0.26499 -0.24482 0.025837 -0.027995 -0.071936 -0.1587 0.028063 -0.00081639 -0.11277 -0.078059 0.11557
2784 -0.083422 0.53883 -0.29664 -0.27209 -0.28007 0.019922 -0.074253 -0.083603 -0.16407 -0.00010283 -0.005343 -0.091222 -0.071713 0.11009
2785 -0.087859 0.54053 -0.24397 -0.23728 -0.23759 0.038218 -0.029511 -0.03258 -0.13079 0.027101 0.0091303 -0.12316 -0.023517 0.13717
2786 -0.066936 0.55195 -0.25583 -0.25862 -0.21952 0.023333 -0.038099 -0.024877 -0.17332 0.064445 0.023324 0.084583 -0.11706 0.10056
2787 -0.10084 0.4408 -0.30079 -0.28073 -0.26875 -0.017951 -0.086507 -0.057374 -0.17913 0.0018889 -0.005203 0.0315 -0.11641 0.12119
2788 -0.1015 0.45201 -0.2835 -0.28738 -0.25452 0.018364 -0.054415 -0.0070704 -0.18242 0.013573 -0.02107 0.086787 -0.093948 0.096371
2789 -0.092077 0.37793 -0.27187 -0.28893 -0.25117 0.05189 -0.061334 0.013573 -0.16986 0.0065968 -0.013846 -0.023005 -0.067702 0.11408
2790 -0.081294 0.34989 -0.27008 -0.2449 -0.2007 0.060175 -0.079182 0.0041359 -0.17672 -0.013929 0.0058071 -0.052078 -0.11273 0.026038
2791 -0.1037 0.29026 -0.26808 -0.2429 -0.24675 0.065011 -0.08132 -0.022771 -0.19647 -0.019855 -0.02526 -0.06538 -0.12987 0.090716
2792 -0.10957 0.25168 -0.29005 -0.2455 -0.24777 0.079296 -0.069388 -0.00057789 -0.199 -0.013521 -0.060996 -0.092643 -0.14108 0.079325
2793 -0.084684 0.25303 -0.28412 -0.27015 -0.24085 0.065962 -0.046896 0.00013524 -0.19002 -0.0013676 -0.029723 -0.089485 -0.081128 0.060123
2794 -0.10642 0.24536 -0.27405 -0.24238 -0.26562 0.030307 -0.091854 -0.028022 -0.18053 -0.026054 -0.032349 -0.12349 -0.10675 0.11847
2795 -0.14053 0.19247 -0.32141 -0.32121 -0.24912 -0.020507 -0.10491 -0.090539 -0.20136 -0.03487 -0.071026 -0.11428 -0.095936 0.02093
2796 -0.10508 0.22221 -0.28472 -0.26511 -0.20654 0.042518 -0.05469 -0.013615 -0.16786 -0.011806 -0.038323 -0.054663 -0.08165 0.074279
2797 -0.094212 0.22533 -0.29613 -0.28296 -0.062385 0.0057536 -0.087638 -0.046932 -0.18169 -0.032242 -0.061179 -0.075086 -0.10913 0.073207
2798 -0.1143 0.18211 -0.30531 -0.25654 -0.055056 -0.006761 -0.10582 -0.055939 -0.19757 -0.035198 -0.060806 -0.1286 -0.15985 0.045515
2799 -0.10904 0.21285 -0.30239 -0.26958 -0.0077162 0.015735 -0.11128 0.006914 -0.18862 -0.037254 -0.046353 -0.10425 -0.12897 0.070244
2800 -0.11344 0.20121 -0.28382 -0.2948 -0.065857 -0.01384 -0.093172 0.0046871 -0.1794 -0.02262 -0.054129 -0.093394 -0.11961 0.030002
2801 -0.10252 0.22068 -0.27592 -0.26561 -0.14277 0.031435 -0.07494 0.04857 -0.16007 -0.033326 -0.047536 -0.098356 -0.081859 0.093001
2802 -0.118 0.18852 -0.27814 -0.28111 -0.18827 -0.016639 -0.095778 0.026003 -0.21249 -0.035442 -0.053133 -0.11272 -0.11712 0.051939
2803 -0.12487 0.1931 -0.2849 -0.27632 -0.1883 0.029596 -0.096986 0.050127 -0.19959 -0.057558 -0.080449 -0.10557 -0.10576 0.040938
2804 -0.09894 0.18599 -0.26615 -0.25016 -0.14064 0.034932 -0.042774 0.12032 -0.14858 -0.017484 -0.024476 -0.098644 -0.062531 0.046476
2805 -0.12468 0.15263 -0.29055 -0.26447 -0.21648 -0.010403 -0.11631 0.013143 -0.19881 -0.033901 -0.054712 -0.091247 -0.14378 -0.0035155
2806 -0.12439 0.17431 -0.25469 -0.24757 -0.1361 0.042663 -0.09729 0.060836 -0.16609 -0.030297 -0.035489 -0.086449 -0.087339 0.067003
2807 -0.11516 0.13164 -0.30055 -0.26629 -0.11483 -0.010952 -0.1156 -0.010681 -0.17673 -0.046713 -0.075176 -0.12167 -0.094483 0.028221
2808 -0.12841 0.10686 -0.30964 -0.27015 -0.01856 -0.023986 -0.10757 -0.023348 -0.20113 -0.072499 -0.058602 -0.13303 -0.087527 0.049
2809 -0.10261 0.12028 -0.28495 -0.25027 0.09647 -0.029231 -0.1104 -0.030425 -0.1722 -0.067615 -0.059179 -0.10099 -0.050931 0.047208
2810 -0.12952 0.087014 -0.29957 -0.27149 0.078429 -0.0072152 -0.11182 -0.021152 -0.17501 -0.076841 -0.075076 -0.09994 -0.016145 0.0078267
2811 -0.095469 0.15017 -0.25502 -0.24332 0.055439 -0.00036967 -0.08341 0.024292 -0.15271 -0.033957 -0.039462 -0.075942 -0.037119 0.021305
2812 -0.134 0.086678 -0.3216 -0.29256 -0.12086 -0.076894 -0.15965 -0.053425 -0.2384 -0.097083 -0.1153 -0.1363 -0.11667 -0.046096
2813 -0.15578 0.067241 -0.30696 -0.32078 -0.20451 -0.069839 -0.15499 -0.054722 -0.24195 -0.081919 -0.073756 -0.097917 -0.17339 -0.042678
2814 -0.13201 0.069983 -0.30275 -0.28859 -0.18243 -0.034223 -0.15395 -0.0046791 -0.18212 -0.075015 -0.094042 -0.15446 -0.05136 0.01489
2815 -0.12615 0.11301 -0.27377 -0.27642 -0.16078 -0.055428 -0.13321 0.010764 -0.19851 -0.064081 -0.058219 -0.11701 -0.086544 0.0059989
2816 -0.13768 0.054538 -0.27918 -0.30914 -0.17123 -0.049382 -0.16281 0.021927 -0.21977 -0.092077 -0.080246 -0.14913 -0.13495 -0.047233
2817 -0.11096 0.06715 -0.2929 -0.27052 -0.17317 -0.015537 -0.13669 0.07956 -0.17935 -0.075524 -0.080692 -0.13352 -0.078212 0.050206
2818 -0.10838 0.090523 -0.26265 -0.246 -0.15866 0.0037987 -0.079947 0.10127 -0.14583 -0.06197 -0.076629 -0.11429 -0.081316 0.035334
2819 -0.1514 0.049185 -0.29901 -0.27129 -0.17925 -0.032806 -0.14251 0.073897 -0.18538 -0.094856 -0.069295 -0.15287 -0.10533 -0.036927
2820 -0.12774 0.059357 -0.30268 -0.26939 -0.16013 -0.04388 -0.12104 0.06011 -0.21037 -0.096442 -0.074832 -0.12965 -0.12586 -0.041369
2821 -0.099648 0.05562 -0.2664 -0.24958 -0.15182 0.0080552 -0.089371 0.098203 -0.14941 -0.070868 -0.047309 -0.10651 -0.074258 0.0051295
2822 -0.14684 0.028372 -0.30965 -0.25837 -0.1801 -0.066369 -0.12569 0.0084359 -0.2124 -0.11211 -0.1086 -0.12189 -0.15402 -0.046662
2823 -0.11507 0.064894 -0.27681 -0.25625 -0.13264 -0.0061139 -0.11979 0.040879 -0.17109 -0.09282 -0.074892 -0.13964 -0.10712 0.019666
2824 -0.14115 -0.0075632 -0.30907 -0.30763 -0.18921 -0.065248 -0.17754 -0.013818 -0.23704 -0.10318 -0.10208 -0.1391 -0.14526 0.025045
2825 -0.14038 -0.032181 -0.33308 -0.30123 -0.17902 -0.10186 -0.16561 -0.054205 -0.22765 -0.11038 -0.097335 -0.12799 -0.16516 -0.059007
2826 -0.13819 0.033152 -0.28652 -0.28971 -0.080457 -0.061367 -0.14328 -0.015752 -0.2113 -0.097008 -0.082792 -0.10081 -0.13861 -0.021528
2827 -0.14416 -0.016896 -0.31814 -0.3051 0.064903 -0.057342 -0.16254 -0.025088 -0.22767 -0.10412 -0.076729 -0.11334 -0.096231 -0.063
2828 -0.14692 0.0065563 -0.30611 -0.28305 0.088452 -0.058036 -0.16852 -5.5333e-05 -0.2211 -0.10671 -0.079395 -0.11791 -0.060015 -0.011591
2829 -0.13691 -0.00041138 -0.3142 -0.2601 0.092672 -0.072681 -0.15654 -0.0063122 -0.22093 -0.10246 -0.080892 -0.11779 -0.16711 -0.058803
2830 -0.13365 -0.003079 -0.27569 -0.27322 -0.048929 -0.072655 -0.14475 -0.033999 -0.21349 -0.099333 -0.082968 -0.13856 -0.086353 -0.0040246
2831 -0.14195 -0.013607 -0.31106 -0.26608 -0.10778 -0.03828 -0.12684 0.006854 -0.18514 -0.099399 -0.085255 -0.12538 -0.13795 -0.069516
2832 -0.15532 -0.027514 -0.32437 -0.28912 -0.14078 -0.087325 -0.18342 -0.049913 -0.24814 -0.12122 -0.097892 -0.13551 -0.18066 -0.080168
2833 -0.13946 -0.0025919 -0.28002 -0.26227 -0.14385 -0.037619 -0.13824 0.0083403 -0.19367 -0.10237 -0.065448 0.030261 -0.078265 -0.048079
2834 -0.15946 0.0027605 -0.2826 -0.26669 -0.16088 -0.044294 -0.15091 -0.0023266 -0.17671 -0.11259 -0.087555 0.022508 -0.11659 -0.036671
2835 -0.17481 -0.074877 -0.33042 -0.30317 -0.1806 -0.083778 -0.17076 -0.022383 -0.24925 -0.11545 -0.10783 0.013576 -0.17308 -0.055122
2836 -0.15958 -0.015165 -0.28395 -0.2872 -0.13192 -0.067733 -0.16706 -0.02404 -0.22608 -0.11672 -0.078368 0.039123 -0.13576 -0.024914
2837 -0.17068 -0.055552 -0.31434 -0.30722 -0.16306 -0.065797 -0.16849 -0.018037 -0.19759 -0.13592 -0.11729 -0.071139 -0.20699 -0.087305
2838 -0.1654 -0.06209 -0.32134 -0.28337 -0.15717 -0.057132 -0.1625 -0.0020241 -0.20384 -0.15121 -0.13523 -0.10108 -0.15859 -0.067707
2839 -0.13439 -0.065078 -0.3056 -0.28763 -0.17209 -0.052956 -0.15805 -0.015321 -0.20531 -0.10721 -0.085498 -0.11537 -0.13178 -0.041969
2840 -0.15702 -0.046805 -0.30055 -0.24479 -0.12547 -0.029191 -0.15274 -0.0089678 -0.17196 -0.11436 -0.11552 -0.087147 -0.14229 -0.04764
2841 -0.14553 -0.071613 -0.3098 -0.2927 -0.11567 -0.081605 -0.16995 -0.042255 -0.21717 -0.10551 -0.10264 -0.09129 -0.16503 -0.086312
2842 -0.14086 -0.053981 -0.31466 -0.29748 -0.072303 -0.05669 -0.17848 -0.026652 -0.21638 -0.12782 -0.1128 -0.11741 -0.12211 -0.076753
2843 -0.1487 -0.046718 -0.28626 -0.27798 0.081136 -0.092714 -0.1798 -0.043028 -0.235 -0.10975 -0.13759 -0.1272 -0.12842 -0.066355
2844 -0.16279 -0.049006 -0.30934 -0.24898 0.15678 -0.047429 -0.17583 -0.015595 -0.20091 -0.1041 -0.11182 -0.091698 -0.13461 -0.085466
2845 -0.15242 -0.057843 -0.30902 -0.28097 0.064845 -0.083053 -0.19342 -0.047882 -0.19513 -0.12194 -0.10961 -0.11658 -0.17312 -0.064178
2846 -0.17927 -0.089071 -0.31318 -0.26343 -0.030025 -0.093018 -0.19895 -0.069899 -0.26248 -0.15055 -0.12913 -0.1075 -0.21574 -0.05587
2847 -0.17869 -0.094099 -0.31261 -0.34004 -0.13271 -0.10548 -0.2075 -0.060946 -0.22881 -0.16576 -0.13256 -0.16053 -0.20124 -0.091391
2848 -0.16576 -0.042056 -0.30396 -0.28806 -0.13401 -0.1071 -0.1916 -0.059933 -0.2433 -0.13187 -0.12101 -0.138 -0.14646 -0.072003
2849 -0.16274 -0.089944 -0.32527 -0.30613 -0.14393 -0.11365 -0.20857 -0.08538 -0.2786 -0.12628 -0.1288 -0.10134 -0.18209 -0.10457
2850 -0.14746 -0.078392 -0.31372 -0.30087 -0.13277 -0.071656 -0.18116 -0.050267 -0.22796 -0.13535 -0.10471 -0.13628 -0.235 -0.084296
2851 -0.17211 -0.095879 -0.29988 -0.26085 -0.10078 -0.07295 -0.18179 -0.045083 -0.22463 -0.14815 -0.10629 -0.12487 -0.17058 -0.074117
2852 -0.18414 -0.10972 -0.34298 -0.30606 -0.12161 -0.088585 -0.19584 -0.05885 -0.25399 -0.15344 -0.14877 -0.15376 -0.19996 -0.16287
2853 -0.14844 -0.12616 -0.33339 -0.31542 -0.11204 -0.10231 -0.21372 -0.079787 -0.24796 -0.13397 -0.11097 -0.12878 -0.17075 -0.09965
2854 -0.16989 -0.091022 -0.30419 -0.30383 -0.072658 -0.1078 -0.2097 -0.071214 -0.25891 -0.16311 -0.12936 -0.13786 -0.19313 -0.090732
2855 -0.18161 -0.1296 -0.3338 -0.26708 0.018151 -0.096448 -0.19271 -0.072581 -0.2374 -0.16813 -0.12065 -0.15264 -0.15086 -0.10439
2856 -0.15857 -0.086387 -0.28849 -0.26786 0.16457 -0.066293 -0.17484 -0.046488 -0.23978 -0.14137 -0.11584 -0.12549 -0.20366 -0.081105
2857 -0.14511 -0.10404 -0.30671 -0.25685 0.19106 -0.014357 -0.16046 0.0037253 -0.16637 -0.13577 -0.10327 -0.090631 -0.13711 -0.050297
2858 -0.16128 -0.11023 -0.30033 -0.28933 0.12342 -0.077022 -0.16742 -0.031692 -0.19781 -0.13995 -0.11506 -0.10706 -0.16685 -0.092678
2859 -0.17774 -0.08399 -0.29016 -0.29544 -0.0075502 -0.062156 -0.1753 -0.054148 -0.21494 -0.14199 -0.11612 -0.14125 -0.16686 -0.09842
2860 -0.16285 -0.13136 -0.28823 -0.27087 -0.043521 -0.071061 -0.20342 -0.053395 -0.21386 -0.12667 -0.11155 -0.12675 -0.16061 -0.091121
2861 -0.1761 -0.10743 -0.30678 -0.30251 -0.10329 -0.10313 -0.20555 -0.096862 -0.22809 -0.14342 -0.11349 -0.12035 -0.14013 -0.13495
2862 -0.20356 -0.15343 -0.3223 -0.3045 -0.16169 -0.0828 -0.2248 -0.092169 -0.24002 -0.16683 -0.13764 -0.15574 -0.21083 -0.10525
2863 -0.1696 -0.092351 -0.30049 -0.29431 -0.096562 -0.082994 -0.19341 -0.068846 -0.22255 -0.13892 -0.1304 -0.107 -0.11809 -0.058886
2864 -0.18112 -0.13666 -0.33081 -0.31904 -0.10677 -0.099609 -0.20909 -0.072873 -0.2131 -0.14406 -0.15349 -0.17103 -0.18649 -0.087648
2865 -0.17789 -0.12674 -0.31871 -0.26973 -0.12551 -0.099374 -0.19782 -0.08655 -0.24065 -0.12375 -0.13187 -0.10375 -0.18288 -0.13376
2866 -0.16853 -0.11804 -0.28554 -0.26579 -0.11628 -0.066658 -0.16455 -0.036417 -0.22337 -0.13105 -0.13762 -0.11649 -0.1804 -0.10856
2867 -0.1838 -0.14661 -0.32406 -0.31261 -0.089673 -0.11212 -0.19667 -0.082343 -0.2106 -0.13764 -0.13125 -0.13513 -0.20052 -0.1309
2868 -0.20438 -0.16271 -0.33138 -0.325 -0.17837 -0.10592 -0.24668 -0.13024 -0.2321 -0.17612 -0.15363 -0.16892 -0.18473 -0.19844
2869 -0.17192 -0.11327 -0.31373 -0.29189 -0.12016 -0.089402 -0.19547 -0.042977 -0.19761 -0.14347 -0.13738 -0.13408 -0.11281 -0.11114
2870 -0.18657 -0.1332 -0.33004 -0.3075 -0.14027 -0.11741 -0.22261 -0.11138 -0.24072 -0.1353 -0.13149 -0.1371 -0.14981 -0.14422
2871 -0.16097 -0.10443 -0.29424 -0.29905 -0.1424 -0.098401 -0.22356 -0.091001 -0.22125 -0.15255 -0.13019 -0.12762 -0.22353 -0.12216
2872 -0.17996 -0.13138 -0.31867 -0.29015 -0.12685 -0.10264 -0.19486 -0.11371 -0.25659 -0.14393 -0.14395 -0.1181 -0.20385 -0.12206
2873 -0.16768 -0.12058 -0.28662 -0.28835 -0.12678 -0.08302 -0.1993 -0.057865 -0.21162 -0.1469 -0.11536 -0.039923 -0.15958 -0.10452
2874 -0.19321 -0.1494 -0.33006 -0.32172 -0.18618 -0.13309 -0.23011 -0.13076 -0.2685 -0.17469 -0.16654 0.018075 -0.20143 -0.15775
2875 -0.18201 -0.14758 -0.31195 -0.29191 -0.16907 -0.11471 -0.22596 -0.10873 -0.25779 -0.14257 -0.12577 0.077732 -0.18389 -0.14438
2876 -0.17302 -0.13949 -0.31078 -0.30053 -0.16638 -0.11295 -0.19684 -0.095545 -0.21489 -0.16419 -0.14144 0.02254 -0.20726 -0.13581
2877 -0.19024 -0.12803 -0.33981 -0.29832 -0.1835 -0.13763 -0.21681 -0.13071 -0.23103 -0.18119 -0.13368 -0.031543 -0.17489 -0.11748
2878 -0.16613 -0.12811 -0.31697 -0.30579 -0.18967 -0.095852 -0.19484 -0.12307 -0.20721 -0.14435 -0.11112 -0.10999 -0.21491 -0.17039
2879 -0.17198 -0.10823 -0.27993 -0.27569 -0.17636 -0.095267 -0.19823 -0.072356 -0.19476 -0.14476 -0.13204 -0.090688 -0.22645 -0.14446
2880 -0.20829 -0.15831 -0.33601 -0.32616 -0.18263 -0.13107 -0.22449 -0.10389 -0.23458 -0.16322 -0.15357 -0.11394 -0.21318 -0.11743
2881 -0.16351 -0.14548 -0.28487 -0.28512 -0.16708 -0.089996 -0.20153 -0.05434 -0.18639 -0.1332 -0.088497 -0.10215 -0.17207 -0.090514
2882 -0.16133 -0.1362 -0.30293 -0.30912 -0.18071 -0.1078 -0.196 -0.10498 -0.22966 -0.1434 -0.12575 -0.10475 -0.1853 -0.089216
2883 -0.19888 -0.18091 -0.33491 -0.35938 -0.23512 -0.14488 -0.24284 -0.152 -0.25769 -0.16721 -0.14939 -0.11078 -0.22494 -0.12976
2884 -0.19251 -0.15432 -0.31709 -0.28616 -0.21539 -0.13076 -0.2438 -0.10176 -0.26614 -0.16439 -0.14283 -0.11331 -0.20805 -0.1623
2885 -0.18154 -0.17638 -0.29046 -0.32364 -0.21957 -0.1017 -0.21904 -0.12405 -0.24689 -0.15015 -0.14551 -0.1077 -0.2179 -0.14141
2886 -0.17175 -0.14107 -0.3088 -0.29045 -0.16806 -0.1235 -0.21996 -0.11412 -0.21846 -0.14887 -0.13437 -0.1163 -0.1931 -0.14878
2887 -0.17787 -0.10942 -0.28554 -0.28119 -0.15427 -0.069803 -0.19314 -0.045011 -0.19952 -0.13888 -0.1288 -0.092979 -0.11409 -0.13114
2888 -0.18179 -0.14036 -0.30278 -0.30652 -0.22937 -0.14429 -0.20921 -0.10406 -0.22506 -0.15898 -0.13424 -0.10738 -0.21425 -0.13697
2889 -0.2111 -0.16594 -0.33686 -0.28719 -0.21794 -0.098452 -0.22515 -0.10122 -0.23841 -0.17279 -0.17185 -0.13637 -0.2275 -0.14845
2890 -0.17253 -0.16729 -0.30771 -0.3115 -0.2138 -0.11533 -0.23318 -0.14646 -0.25433 -0.14843 -0.15597 -0.11067 -0.25359 -0.18537
2891 -0.16975 -0.13743 -0.29341 -0.25852 -0.17329 -0.076781 -0.20161 -0.083588 -0.20055 -0.14529 -0.12071 -0.094929 -0.16382 -0.13996
2892 -0.18439 -0.1597 -0.3059 -0.29411 -0.21665 -0.12565 -0.2133 -0.095495 -0.23036 -0.15944 -0.15361 -0.10419 -0.15564 -0.13243
2893 -0.19936 -0.15165 -0.32106 -0.32143 -0.2412 -0.13494 -0.19217 -0.11794 -0.20697 -0.15969 -0.1493 -0.14696 -0.1888 -0.18035
2894 -0.17934 -0.15255 -0.28863 -0.27845 -0.18885 -0.14779 -0.23164 -0.12598 -0.25415 -0.16698 -0.13194 -0.1223 -0.20447 -0.17412
2895 -0.20921 -0.1627 -0.3315 -0.33199 -0.2527 -0.13805 -0.22356 -0.14673 -0.25874 -0.17546 -0.14209 -0.14041 -0.2103 -0.18453
2896 -0.1869 -0.14299 -0.30403 -0.30606 -0.2213 -0.11841 -0.22528 -0.098503 -0.21553 -0.1644 -0.1714 -0.14232 -0.21197 -0.15799
2897 -0.18194 -0.1628 -0.29047 -0.010061 -0.20743 -0.10115 -0.21344 -0.11231 -0.24265 -0.18043 -0.17422 -0.15917 -0.1874 -0.15766
2898 -0.18716 -0.15006 -0.27401 0.080823 -0.22313 -0.10985 -0.22261 -0.099366 -0.24803 -0.17329 -0.12659 -0.1437 -0.17847 -0.1943
2899 -0.16511 -0.13642 -0.25648 0.12082 -0.1833 -0.080337 -0.20294 -0.089933 -0.20059 -0.1674 -0.15868 -0.14185 -0.13121 -0.17984
2900 -0.17661 -0.12139 -0.2511 0.034683 -0.17661 -0.10206 -0.19505 -0.1142 -0.22606 -0.14965 -0.14086 -0.13987 -0.17714 -0.14122
2901 -0.18639 -0.15335 -0.29582 -0.12829 -0.23393 -0.132 -0.24483 -0.11298 -0.26184 -0.19368 -0.18312 -0.13521 -0.20555 -0.15695
2902 -0.19645 -0.16231 -0.27373 -0.23041 -0.21345 -0.11501 -0.21726 -0.098354 -0.25455 -0.19768 -0.15687 -0.12303 -0.14524 -0.16051
2903 -0.19443 -0.14295 -0.20334 -0.16033 -0.21396 -0.1132 -0.22299 -0.11435 -0.25706 -0.17493 -0.13755 -0.16029 -0.16618 -0.14615
2904 -0.18632 -0.14089 -0.086963 -0.16912 -0.24497 -0.11108 -0.21802 -0.085368 -0.20376 -0.16004 -0.1331 -0.13161 -0.15398 -0.14425
2905 -0.20482 -0.20107 -0.034721 -0.22483 -0.26841 -0.16085 -0.26954 -0.15183 -0.28517 -0.19899 -0.17143 -0.14538 -0.2742 -0.16764
2906 -0.20592 -0.1475 -0.092878 -0.20733 -0.25189 -0.11946 -0.21039 -0.085031 -0.20123 -0.18188 -0.17582 -0.11979 -0.13401 -0.16778
2907 -0.20098 -0.17909 -0.22712 -0.23578 -0.24113 -0.14199 -0.22147 -0.13168 -0.22869 -0.20527 -0.18518 -0.16065 -0.2353 -0.23165
2908 -0.19118 -0.16847 -0.25025 -0.22191 -0.22559 -0.13302 -0.23221 -0.11036 -0.24481 -0.19279 -0.15558 -0.13353 -0.17093 -0.17265
2909 -0.18017 -0.18219 -0.26 -0.18522 -0.22203 -0.1193 -0.22338 -0.066492 -0.21435 -0.16236 -0.14692 -0.13701 -0.18914 -0.16966
2910 -0.18071 -0.17081 -0.2404 -0.20713 -0.22962 -0.074467 -0.2126 -0.075529 -0.21381 -0.17537 -0.13371 -0.14965 -0.17106 -0.20942
2911 -0.18692 -0.14281 -0.25833 -0.21011 -0.22111 -0.083141 -0.2028 -0.056416 -0.13852 -0.17575 -0.17061 -0.13664 -0.17298 -0.14481
2912 -0.20679 -0.17647 -0.24149 -0.23323 -0.22422 -0.11927 -0.2242 -0.12442 -0.13963 -0.1694 -0.16274 -0.17042 -0.22504 -0.16173
2913 -0.17232 -0.15646 -0.25662 -0.19553 -0.22371 -0.07535 -0.18342 -0.05368 -0.059827 -0.17181 -0.12555 -0.10774 -0.17257 -0.15212
2914 -0.21624 -0.19891 -0.26995 -0.22854 -0.25358 -0.13948 -0.2614 -0.10483 -0.13701 -0.21437 -0.16173 -0.020239 -0.18348 -0.17478
2915 -0.1843 -0.16489 -0.23764 -0.20072 -0.2478 -0.11066 -0.24053 -0.11817 -0.19615 -0.16818 -0.13667 0.10199 -0.050317 -0.21801
2916 -0.22505 -0.20443 -0.28632 -0.2282 -0.28295 -0.15427 -0.27215 -0.15179 -0.24745 -0.21738 -0.15341 0.0070859 -0.093971 -0.25187
2917 -0.20535 -0.18147 -0.24878 -0.23183 -0.25648 -0.11629 -0.21202 -0.099437 -0.18016 -0.20346 -0.14823 -0.012657 0.087716 -0.16488
2918 -0.16862 -0.14608 -0.20639 0.08432 -0.25122 -0.10902 -0.20933 -0.10444 -0.18335 -0.18327 -0.17215 -0.022409 0.030092 -0.1541
2919 -0.2011 -0.13312 -0.15585 0.090684 -0.22054 -0.094037 -0.19709 -0.071821 -0.17873 -0.17394 -0.17965 -0.099502 0.073528 -0.13735
2920 -0.19096 -0.20341 0.019918 0.15551 -0.27421 -0.15746 -0.24509 -0.13384 -0.245 -0.17235 -0.14476 -0.10477 -0.086816 -0.20309
2921 -0.20586 -0.16462 0.0411 0.21474 -0.22706 -0.11784 -0.2069 -0.10384 -0.19131 -0.1886 -0.13944 -0.12177 -0.06217 -0.18975
2922 -0.17283 -0.17484 -0.051047 0.060249 -0.22925 -0.11089 -0.20625 -0.11243 -0.21766 -0.15481 -0.12081 -0.08955 -0.051274 -0.18913
2923 -0.21205 -0.1402 -0.11197 -0.099146 -0.25058 -0.15167 -0.24065 -0.13672 -0.23095 -0.18451 -0.16625 -0.11502 -0.16125 -0.1515
2924 -0.19543 -0.17143 -0.1901 -0.15085 -0.28067 -0.14788 -0.22709 -0.099615 -0.24903 -0.17796 -0.17096 -0.10184 -0.15358 -0.19524
2925 -0.19291 -0.17884 -0.21321 -0.12039 -0.25097 -0.14426 -0.22167 -0.069502 -0.2076 -0.19953 -0.17105 -0.10586 -0.12618 -0.22514
2926 -0.20731 -0.17765 -0.23315 -0.16099 -0.2711 -0.13388 -0.21989 -0.084319 -0.22502 -0.20307 -0.18454 -0.13531 -0.17899 -0.22485
2927 -0.18419 -0.17827 -0.22469 -0.13331 -0.25932 -0.13903 -0.21387 -0.096116 -0.21893 -0.17419 -0.13814 -0.095923 -0.16918 -0.20164
2928 -0.18187 -0.15266 -0.19751 -0.12573 -0.23348 -0.12662 -0.19328 -0.098323 -0.21708 -0.17508 -0.15288 -0.12086 -0.12861 -0.16018
2929 -0.20828 -0.16349 -0.21965 -0.16225 -0.26815 -0.12656 -0.229 -0.07369 -0.23014 -0.18925 -0.18026 -0.14808 -0.0039716 -0.15091
2930 -0.18423 -0.17849 -0.22555 -0.15952 -0.27617 -0.12027 -0.23532 -0.091126 -0.21204 -0.18864 -0.164 -0.10813 0.020715 -0.20135
2931 -0.19324 -0.18051 -0.12448 -0.10912 -0.23548 -0.12103 -0.16823 -0.10267 -0.20488 -0.19024 -0.16554 -0.12173 0.12546 -0.1666
2932 -0.20961 -0.19473 0.048708 -0.1483 -0.26938 -0.13298 -0.19511 -0.08465 -0.22931 -0.20215 -0.14701 -0.14367 0.065877 -0.15855
2933 -0.19956 -0.16054 0.069761 -0.13242 -0.23054 -0.12335 -0.18149 -0.083957 -0.20264 -0.20112 -0.14987 -0.059748 0.15776 -0.15185
2934 -0.20399 -0.19851 0.057443 -0.13374 -0.26715 -0.12353 -0.18493 -0.1165 -0.2225 -0.19589 -0.16351 0.020589 0.083139 -0.18417
2935 -0.19516 -0.19386 -0.004684 -0.12971 -0.27607 -0.12417 -0.20386 -0.1051 -0.21868 -0.18683 -0.15889 0.025287 0.12271 -0.19858
2936 -0.20763 -0.18954 -0.077311 -0.17099 -0.24543 -0.10311 -0.19364 -0.087148 -0.2288 -0.17341 -0.1363 0.030464 0.14723 -0.17614
2937 -0.19304 -0.18525 -0.15751 -0.13943 -0.27256 -0.12182 -0.18452 -0.094665 -0.21588 -0.21159 -0.17122 0.032842 0.15511 -0.22885
2938 -0.1971 -0.1843 -0.15428 0.014536 -0.13504 -0.11675 -0.1745 -0.097351 -0.21714 -0.18135 -0.14433 0.0025089 0.1711 -0.22506
2939 -0.19547 -0.1887 -0.16142 0.22911 0.0073877 -0.12567 -0.16056 -0.12783 -0.21337 -0.17723 -0.13986 -0.043494 0.23006 -0.17979
2940 -0.18906 -0.16466 -0.13723 0.23118 0.029267 -0.099452 -0.17488 -0.097015 -0.18957 -0.17806 -0.12737 -0.079006 0.23739 -0.14106
2941 -0.19962 -0.20258 -0.15103 0.24293 -0.0041531 -0.10589 -0.17782 -0.091972 -0.24109 -0.19401 -0.14476 -0.089059 0.23334 -0.19956
2942 -0.21526 -0.18364 -0.043606 0.25478 -0.061924 -0.12581 -0.17362 -0.10196 -0.21943 -0.20154 -0.15726 -0.11292 0.20005 -0.23799
2943 -0.23134 -0.19559 0.11197 0.05076 -0.19968 -0.12602 -0.17717 -0.13575 -0.23758 -0.20046 -0.18076 -0.13813 0.11421 -0.20614
2944 -0.20421 -0.20887 0.19841 -0.017795 -0.20342 -0.13369 -0.17576 -0.13376 -0.10989 -0.18227 -0.1688 -0.095157 0.1796 -0.22638
2945 -0.20547 -0.20107 0.11427 -0.028 -0.20218 -0.13641 -0.1753 -0.10915 -0.091785 -0.19318 -0.14898 -0.10417 0.18974 -0.18728
2946 -0.19379 -0.17072 0.094814 -0.022966 -0.17817 -0.092889 -0.14409 -0.083176 -0.033416 -0.17112 -0.14653 -0.092512 0.25378 -0.16384
2947 -0.18313 -0.17336 0.048107 -0.047501 -0.18365 -0.10174 -0.16454 -0.084843 -0.086078 -0.18881 -0.14305 -0.072334 0.28307 -0.16289
2948 -0.20734 -0.20091 -0.016651 -0.055766 -0.21112 -0.1261 -0.17026 -0.13345 -0.19289 -0.20593 -0.17102 -0.094057 0.22009 -0.21222
2949 -0.18227 -0.17439 -0.052328 -0.064571 -0.18189 -0.11032 -0.15132 -0.073907 -0.12217 -0.17749 -0.14323 -0.04881 0.26218 -0.14665
2950 -0.19399 -0.18854 -0.071016 -0.067056 -0.012387 -0.11821 -0.14707 -0.095004 -0.16825 -0.17773 -0.1492 -0.087842 0.22184 -0.15886
2951 -0.17687 -0.16677 -0.086143 -0.025942 0.092773 -0.10303 -0.1574 -0.099901 -0.18242 -0.18106 -0.1696 -0.084375 0.35042 -0.19257
2952 -0.17414 -0.1454 -0.03016 0.24836 0.12149 -0.099146 -0.13839 -0.078588 -0.14379 -0.18627 -0.15295 0.029813 0.28545 -0.15188
2953 -0.18477 -0.183 0.19181 0.34806 0.079862 -0.11364 -0.1102 -0.082595 -0.15177 -0.17252 -0.15061 0.06281 0.28454 -0.17801
2954 -0.1923 -0.18604 0.24406 0.39948 0.055772 -0.097385 -0.13479 -0.086121 -0.17099 -0.20106 -0.15957 0.11399 0.3503 -0.19117
2955 -0.19063 -0.19424 0.26268 0.35872 0.10976 -0.08914 -0.098418 -0.086048 -0.16495 -0.18252 -0.14162 0.12712 0.33836 -0.18608
2956 -0.17727 -0.16642 0.23451 0.41179 0.1573 -0.085464 -0.043706 -0.066465 -0.15069 -0.17089 -0.11041 0.14162 0.36352 -0.16946
2957 -0.18443 -0.20607 0.10092 0.28676 0.20017 -0.12946 -0.057774 -0.12557 -0.19524 -0.1977 -0.17249 0.04089 0.29987 -0.20114
2958 -0.1793 -0.19554 0.042825 0.23969 -0.01083 -0.13173 0.0082278 -0.11257 -0.18623 -0.19697 -0.17452 -0.020073 0.26673 -0.20158
2959 -0.17853 -0.17614 -0.023493 0.12299 -0.06208 -0.079778 0.02237 -0.081716 -0.1464 -0.1916 -0.14746 -0.055275 0.29699 -0.19668
2960 -0.18017 -0.19093 -0.02953 0.040062 -0.12273 -0.11537 -0.0091183 -0.10948 -0.18568 -0.18957 -0.14038 -0.060648 0.27868 -0.20073
2961 -0.18465 -0.13272 -0.011077 0.13223 -0.027781 -0.10232 0.047744 -0.07181 -0.13277 -0.1774 -0.14292 -0.047091 0.30108 -0.17265
2962 -0.17732 -0.16353 -0.063595 0.029541 -0.11879 -0.10943 0.010016 -0.092466 -0.17177 -0.19201 -0.15451 -0.050483 0.30355 -0.23094
2963 -0.17227 -0.19136 0.11347 0.058466 -0.095482 -0.1194 -0.014002 -0.10683 -0.15616 -0.18729 -0.16311 -0.052506 0.27403 -0.2529
2964 -0.1824 -0.22434 0.26497 0.0046509 0.059998 -0.13418 -0.08077 -0.141 -0.21744 -0.19712 -0.15443 -0.077638 0.23973 -0.21353
2965 -0.18563 -0.1993 0.28785 -0.018224 0.16057 -0.1336 -0.079649 -0.12137 -0.18183 -0.19631 -0.13551 -0.091411 0.15551 -0.22012
2966 -0.16251 -0.18752 0.2937 0.091751 0.20838 -0.08817 0.0037335 -0.083464 -0.016076 -0.1742 -0.12393 -0.017364 0.23383 -0.21525
2967 -0.15466 -0.19143 0.25695 0.047575 0.17352 -0.11791 0.00077541 -0.10436 -0.021587 -0.18655 -0.13578 0.064854 0.23634 -0.21687
2968 -0.14699 -0.15807 0.18272 0.07692 0.25573 -0.059739 0.051107 -0.049458 0.036541 -0.15056 -0.082965 0.12506 0.26071 -0.16384
2969 -0.15762 -0.15714 0.12578 0.054625 0.24352 -0.055093 0.089929 -0.066094 -0.0060204 -0.16084 -0.10149 0.099829 0.3394 -0.14416
2970 -0.16989 -0.18418 0.045816 -0.01189 0.27045 -0.11377 0.064411 -0.10454 -0.088342 -0.18982 -0.14569 0.089966 0.32873 -0.22923
2971 -0.1642 -0.2038 0.0061582 -0.0084554 0.25287 -0.13272 0.046653 -0.11578 -0.14839 -0.18812 -0.155 0.0060935 0.23853 -0.23242
2972 -0.14054 -0.18871 0.019141 -0.018271 0.27659 -0.083927 0.070035 -0.079895 -0.14043 -0.2007 -0.12993 -0.011059 0.22773 -0.21692
2973 -0.13484 -0.20027 0.0001133 -0.0022458 0.33629 -0.094461 0.084557 -0.098242 -0.14173 -0.17507 -0.13102 -0.033242 0.20835 -0.21825
2974 -0.15701 -0.21344 0.036806 -0.023071 0.31667 -0.13151 0.026629 -0.14241 -0.17699 -0.19452 -0.13759 -0.058634 0.21392 -0.22644
2975 -0.071152 -0.16742 0.38088 0.033284 0.40134 -0.0816 0.077761 -0.084356 -0.14512 -0.19162 -0.13422 -0.036287 0.23221 -0.20192
2976 -0.055879 -0.18156 0.38974 0.018899 0.32085 -0.072155 0.050313 -0.10765 -0.17093 -0.18361 -0.13217 -0.060669 0.21824 -0.21123
2977 0.0094438 -0.15414 0.42973 0.4202 0.40507 -0.063139 0.068715 -0.053179 -0.083882 -0.15863 -0.12831 -0.033232 0.17739 -0.18211
2978 -0.019233 -0.1969 0.32714 0.44155 0.45237 -0.085644 0.079847 -0.097406 -0.088534 -0.1678 -0.13125 -0.034705 0.20109 -0.20133
2979 -0.03488 -0.18708 0.19701 0.43302 0.42736 -0.11515 0.10336 -0.098603 0.025465 -0.17111 -0.098248 0.10485 0.21206 -0.20289
2980 -0.086977 -0.19602 0.090621 0.44267 0.38386 -0.10968 0.074041 -0.104 0.034383 -0.18085 -0.088575 0.13214 0.18214 -0.19487
2981 -0.10738 -0.19637 0.066234 0.37701 0.46589 -0.10526 0.12895 -0.099657 0.10191 -0.1576 -0.059781 0.11676 0.2519 -0.21842
2982 -0.12547 -0.19811 0.039026 0.23107 0.3781 -0.11724 0.13737 -0.11264 -0.04391 -0.14586 -0.039058 0.11345 0.18483 -0.20324
2983 -0.097148 -0.18362 0.059489 0.10137 0.40302 -0.13146 0.19753 -0.11409 -0.049061 -0.098643 -0.010514 0.11871 0.15556 -0.17382
2984 -0.098695 -0.18052 0.079591 0.080417 0.41283 -0.13847 0.15366 -0.12188 -0.13208 -0.051689 -0.0051811 0.11621 0.18715 -0.19164
2985 -0.061571 -0.1866 0.35689 0.12057 0.44292 -0.10403 0.16783 -0.077374 -0.13734 -0.024735 0.024462 0.14485 0.15681 -0.17515
2986 -0.052798 -0.20689 0.40958 0.088007 0.42785 -0.12577 0.12579 -0.10539 -0.11964 -0.026341 -0.0031844 0.16672 0.13503 -0.22657
2987 -0.028775 -0.16138 0.43704 0.039902 0.4737 -0.13545 0.099225 -0.12062 -0.14225 -0.050097 -0.045151 0.092862 0.12099 -0.24189
2988 0.0098778 -0.17846 0.37549 0.10314 0.50463 -0.11181 0.085847 -0.10127 -0.1031 -0.053843 -0.038928 0.046299 0.094637 -0.20603
2989 0.046841 -0.15628 0.31009 0.073591 0.43367 -0.070853 0.051269 -0.096682 -0.1133 -0.05714 -0.042064 0.047447 0.15159 -0.19736
2990 0.089364 -0.15425 0.18349 0.098366 0.48395 -0.087738 0.081071 -0.070199 0.022378 -0.097966 -0.068331 -0.015246 0.11672 -0.16574
2991 0.10936 -0.14717 0.17305 0.29834 0.58749 -0.096903 0.10894 -0.094896 0.10533 -0.13181 -0.094328 0.0057817 0.12079 -0.20855
2992 0.1183 -0.17042 0.1022 0.41638 0.47881 -0.088227 0.13341 -0.084723 0.13012 -0.13264 -0.060724 -0.011141 0.098831 -0.19597
2993 0.081133 -0.1479 0.11129 0.50182 0.43218 -0.073572 0.15416 -0.068979 0.1159 -0.095924 -0.060741 0.021016 0.093727 -0.18311
2994 0.019886 -0.18175 0.1019 0.41556 0.33056 -0.14445 0.15213 -0.098716 0.059412 -0.14233 -0.084558 -0.010796 0.093403 -0.21554
2995 -0.013891 -0.19412 0.29846 0.3513 0.26803 -0.10787 0.1841 -0.096523 0.022051 -0.15145 -0.077494 -0.034689 0.0857 -0.21539
2996 -0.010337 -0.15042 0.51739 0.37569 0.34608 -0.063495 0.24618 -0.05168 0.032759 -0.085522 0.011499 0.046739 0.15427 -0.1338
2997 -0.033054 -0.14821 0.45297 0.26783 0.26958 -0.08698 0.24907 -0.050417 -0.025382 -0.096558 0.038293 0.021906 0.12976 -0.17692
2998 -0.030711 -0.17596 0.40454 0.1948 0.28327 -0.10902 0.19554 -0.12161 -0.043803 -0.11218 -0.0071141 0.0095435 0.069268 -0.17289
2999 -0.0031882 -0.12643 0.29923 0.19218 0.36845 -0.032919 0.15084 -0.030031 0.018285 -0.06249 0.058279 0.025431 0.15905 -0.11765
3000 -0.030115 -0.18116 0.15644 0.1503 0.48626 -0.13969 0.04702 -0.12295 -0.054966 -0.038916 0.082933 0.080288 0.06159 -0.1464
3001 0.002508 -0.19241 0.12634 0.092179 0.49143 -0.11773 0.0081321 -0.12665 -0.071538 0.010728 0.054576 0.14275 0.032146 -0.079332
3002 0.075511 -0.19633 0.095118 0.093584 0.41918 -0.12325 0.006754 -0.14178 0.017811 0.018941 0.057589 0.14393 0.026832 -0.099053
3003 0.15949 -0.12584 0.15518 0.12566 0.45845 -0.056457 0.054946 -0.088598 0.13612 0.094095 0.032573 0.15392 0.11136 -0.13477
3004 0.16097 -0.16457 0.10282 0.11657 0.336 -0.11037 0.030308 -0.11285 0.14526 0.049209 0.012276 0.027288 0.049734 -0.11672
3005 0.17129 -0.19054 0.1251 0.19469 0.22696 -0.12482 0.02903 -0.13652 0.063856 0.055093 -0.017521 0.019315 -0.0027097 -0.19588
3006 0.16037 -0.18198 0.23149 0.43696 0.1843 -0.12296 0.090522 -0.11807 0.052075 0.028847 -0.013287 -0.018127 0.026016 -0.17508
3007 0.17301 -0.14003 0.44086 0.63711 0.22494 -0.098295 0.13546 -0.086976 0.13194 0.074521 0.036866 0.03161 0.055682 -0.11416
3008 0.07567 -0.18419 0.35684 0.52276 0.12738 -0.14923 0.12863 -0.15159 -0.018128 0.032975 0.02937 -0.042642 0.0039185 -0.15913
3009 0.061473 -0.182 0.33108 0.43836 0.19633 -0.10476 0.19932 -0.099199 0.07144 0.090859 0.052363 0.013695 0.031575 -0.12817
3010 0.019516 -0.16309 0.25175 0.38322 0.21296 -0.12412 0.22375 -0.089946 0.099229 0.087943 0.056206 0.00045245 0.046881 -0.038676
3011 0.027299 -0.1401 0.16491 0.30013 0.21925 -0.087923 0.14066 -0.096833 0.17809 0.11685 0.09904 -0.0049901 0.037927 0.031333
3012 0.0011719 -0.15687 0.10875 0.18784 0.27775 -0.157 0.051664 -0.11989 0.15945 0.092701 0.065523 -0.012473 -0.018997 -0.075729
3013 -0.002075 -0.10034 0.075636 0.14213 0.33591 -0.10872 0.029616 -0.12451 0.18933 0.12899 0.093736 -0.013405 -0.022181 -0.09493
3014 -0.0080419 -0.063222 0.096748 0.15275 0.33045 -0.10985 0.040828 -0.092554 0.20311 0.099458 0.0887 -0.029468 -0.088575 -0.1577
3015 0.030611 0.01254 0.087061 0.10445 0.24061 -0.092991 -0.0085905 -0.11509 0.10933 0.083482 0.086613 -0.0168 -0.0021289 -0.15729
3016 0.11934 -0.024008 0.12687 0.11567 0.19937 -0.093705 0.016251 -0.12408 0.03744 0.13964 0.084316 -0.014783 -0.018393 -0.085925
3017 0.17812 -0.1022 0.099756 0.15092 0.15269 -0.09972 0.020343 -0.11402 0.039048 0.15015 0.08955 -0.00090568 -0.012917 -0.094007
3018 0.20587 -0.12472 0.071109 0.10148 0.092776 -0.11768 0.00095539 -0.14733 -0.010053 0.14283 0.056363 -0.039368 -0.037841 -0.15044
3019 0.19514 -0.13814 0.074861 0.072166 0.1137 -0.1298 0.021367 -0.10732 0.0015053 0.14751 0.061136 -0.033951 -0.014795 -0.13491
3020 0.22937 -0.12426 0.085384 0.10067 0.14845 -0.11954 0.048709 -0.13263 0.037554 0.19081 0.13453 -0.0077034 9.1463e-05 -0.1101
3021 0.21175 -0.098306 0.068626 0.085655 0.15971 -0.10817 0.076371 -0.12614 0.052372 0.18024 0.11543 -0.011366 -0.028302 0.0022272
3022 0.14857 -0.12063 0.055389 0.05502 0.091684 -0.12273 0.053803 -0.1097 0.13284 0.1633 0.11665 -0.046989 -0.040316 0.00097564
3023 0.1063 -0.13467 0.050821 0.058495 0.069374 -0.12086 0.095085 -0.12625 0.17161 0.16724 0.14155 -0.018051 -0.07282 0.046534
3024 0.090489 -0.12531 0.038824 0.06892 0.087804 -0.12004 0.15933 -0.10064 0.24945 0.15467 0.13496 -0.034614 -0.0061542 -0.010887
3025 0.076892 -0.11384 0.043616 0.082324 0.078753 -0.10237 0.1304 -0.10161 0.17122 0.16888 0.11372 -0.0037464 0.0082318 -0.046379
3026 0.095035 -0.078464 0.036619 0.11268 0.11997 -0.10205 0.094681 -0.090166 0.16057 0.19062 0.12125 -0.009429 -0.045982 -0.061421
3027 0.080628 -0.084692 0.020332 0.076544 0.062702 -0.13662 0.023343 -0.12163 0.066883 0.18123 0.11157 -0.019292 -0.050286 -0.11961
3028 0.14155 -0.063429 0.012174 0.091949 0.067592 -0.08534 -0.003495 -0.10677 0.044172 0.18359 0.085707 -0.044514 -0.0285 -0.10162
3029 0.2489 -0.041967 0.018087 0.071664 0.046962 -0.12626 -0.0060131 -0.13322 0.04363 0.20881 0.11316 -0.013837 -0.074254 -0.079135
3030 0.2506 -0.098814 -0.016291 0.038858 0.019391 -0.12236 -0.0055511 -0.13132 0.014879 0.2028 0.088763 -0.048899 -0.095008 -0.070767
3031 0.23716 -0.094832 0.00021179 0.027463 0.023121 -0.1055 -0.011019 -0.13622 -0.035433 0.21491 0.084077 -0.027432 -0.090612 -0.1474
3032 0.26706 -0.07691 -0.0089057 0.008818 0.05199 -0.12337 -0.0025772 -0.14075 0.016196 0.16021 0.06126 -0.035465 0.030784 -0.06514
3033 0.20748 -0.1147 -0.017413 -0.016727 0.01504 -0.10457 -0.012385 -0.11928 0.033184 0.20239 0.11983 -0.017437 -0.01161 -0.14067
3034 0.17004 -0.047845 -0.0083705 0.013938 0.01962 -0.093407 -0.023673 -0.11044 0.037473 0.21055 0.1421 -0.03415 -0.066843 -0.13349
3035 0.12454 -0.073563 -0.052678 0.031272 0.017869 -0.11753 -0.020291 -0.10859 0.13357 0.19638 0.15877 -0.039712 -0.075427 -0.12981
3036 0.12399 0.01517 -0.0011954 0.036597 0.061929 -0.048696 -0.0078093 -0.076005 0.25596 0.21749 0.16081 -0.035835 -0.020791 -0.094596
3037 0.11705 0.058182 -0.00016285 0.035032 0.028098 -0.0687 0.0059226 -0.10345 0.20158 0.2055 0.17588 0.0072925 -0.0076152 0.040612
3038 0.11263 0.10031 -0.0081003 0.013407 0.022798 -0.071065 -0.013545 -0.097079 0.075257 0.18718 0.14917 -0.02546 -0.066129 0.099191
3039 0.11458 -0.026513 -0.063568 -0.024498 0.0079575 -0.11894 -0.062973 -0.14675 0.0077255 0.1271 0.11003 -0.047093 -0.052433 0.10548
3040 0.093008 -0.11094 -0.090445 -0.054973 -0.077633 -0.16378 -0.090661 -0.17659 -0.020566 0.06415 0.057557 -0.075605 -0.21785 0.011678
3041 0.18844 -0.069668 -0.073133 -0.027619 -0.065173 -0.098598 -0.02259 -0.1251 0.016183 0.12384 0.10391 -0.043608 -0.11205 0.022796
3042 0.26802 -0.058806 -0.0371 0.0055261 -0.019254 -0.098003 -0.039178 -0.12003 0.051211 0.14384 0.11052 0.0019696 -0.050255 0.0049644
3043 0.24837 -0.065904 -0.090877 -0.030549 -0.065304 -0.11746 -0.076376 -0.14742 -0.0010204 0.11321 0.059647 -0.033523 -0.11505 -0.088427
3044 0.26239 -0.033581 -0.082225 -0.017084 -0.019804 -0.079602 -0.081924 -0.11614 0.058048 0.13359 0.10162 -0.031376 -0.098953 -0.077779
3045 0.21345 -0.019349 -0.10185 -0.067819 -0.064745 -0.1201 -0.076982 -0.14839 -0.025723 0.17136 0.10113 -0.067828 -0.14724 -0.0774
3046 0.22207 0.047553 -0.07668 -0.039585 -0.030495 -0.089051 -0.07172 -0.10985 0.011535 0.22167 0.13901 -0.058761 -0.090531 -0.038472
3047 0.13747 0.10943 -0.1079 -0.07644 -0.051936 -0.11802 -0.063848 -0.12788 -0.020766 0.2039 0.13473 -0.033533 -0.13251 -0.11357
3048 0.14412 0.080318 -0.076295 -0.066565 -0.080926 -0.09959 -0.063306 -0.097617 0.026122 0.22618 0.17383 -0.041206 -0.085328 -0.10456
3049 0.082396 0.049551 -0.119 -0.08056 -0.085626 -0.1431 -0.096124 -0.12583 -0.024119 0.15759 0.12054 -0.066319 -0.20192 0.052213
3050 0.091219 0.081113 -0.09699 -0.023975 -0.019807 -0.097249 -0.058402 -0.090091 0.0055992 0.12924 0.076701 -0.077831 -0.10011 0.11014
3051 0.13346 0.048305 -0.081317 -0.022361 -0.026807 -0.058903 -0.04102 -0.078168 0.059418 0.13449 0.10736 -0.022654 -0.08507 0.19105
3052 0.088685 0.0026777 -0.11081 -0.082486 -0.093728 -0.11058 -0.091078 -0.13171 -0.0041338 0.11034 0.051357 -0.047816 -0.092844 0.047019
3053 0.073119 -0.0101 -0.12222 -0.1148 -0.10413 -0.097073 -0.10068 -0.12671 -0.011515 0.090301 0.047891 -0.070519 -0.18889 0.056157
3054 0.093482 -0.011878 -0.096699 -0.070996 -0.062449 -0.066977 -0.079424 -0.085059 0.0022432 0.077855 0.070744 -0.057242 -0.13274 0.1183
3055 0.12094 0.020395 -0.095917 -0.072401 -0.068599 -0.085542 -0.10268 -0.11186 0.015202 0.092039 0.084437 -0.038804 -0.14089 0.097594
3056 0.11127 0.069557 -0.11365 -0.094917 -0.1118 -0.074066 -0.12493 -0.10302 -0.0099898 0.077693 0.089181 -0.068857 -0.1335 0.19229
3057 0.12943 0.17633 -0.15538 -0.12053 -0.15147 -0.10439 -0.14501 -0.14033 -0.058551 0.072207 0.067654 -0.074709 -0.18798 0.11465
3058 0.22477 0.24583 -0.11892 -0.085337 -0.07646 -0.066685 -0.10388 -0.081186 -0.0061427 0.11428 0.10152 -0.045262 -0.10664 0.16996
3059 0.26859 0.17917 -0.13097 -0.071242 -0.090351 -0.06429 -0.10899 -0.11545 -0.019734 0.089955 0.1253 -0.071334 -0.097382 0.10017
[truncated: 68,551 more chars]
