# Supplementary material for: Insulin modulates the frequency of Ca2+ oscillations in mouse pancreatic islets
Source: PLoS One. 2017 Aug 28;12(8):e0183569. doi: 10.1371/journal.pone.0183569 (PMC5573301; doi:10.1371/journal.pone.0183569)
Supplement: S1 File — All the time traces of detrended Ca2+ oscillations for constant insulin infusion (0, 100, or 1000 nM) and alternating insulin infusion (100, 500, or 1000 nM with 4 or 5 min periods) were compressed as a single file, S1_File.zip, in which each imaging experiment was recorded as a text file where the first column represents time (sec) and the following columns represent detrended Ca2+ traces from multiple islets. (ZIP) [file pone.0183569.s001.zip › data_100I_2.txt]

1 -0.19869 -0.21859 -0.23923 -0.20023 -0.2469 -0.24341 -0.34274
2 -0.18784 -0.21146 -0.22091 -0.17807 -0.24734 -0.23737 -0.34061
3 -0.18151 -0.20686 -0.22074 -0.18562 -0.23976 -0.22483 -0.36486
4 -0.18288 -0.21733 -0.23687 -0.19528 -0.24778 -0.22846 -0.37344
5 -0.18326 -0.21696 -0.23214 -0.18299 -0.22457 -0.23137 -0.35882
6 -0.17921 -0.19763 -0.2168 -0.19618 -0.25978 -0.2244 -0.35544
7 -0.17945 -0.19866 -0.21671 -0.1751 -0.23208 -0.21873 -0.34631
8 -0.17494 -0.20428 -0.22093 -0.18253 -0.24458 -0.22107 -0.35605
9 -0.18908 -0.21148 -0.23325 -0.18901 -0.24572 -0.23106 -0.34486
10 -0.18882 -0.2095 -0.22777 -0.188 -0.23467 -0.2258 -0.3462
11 -0.18963 -0.22407 -0.24226 -0.20904 -0.2692 -0.23689 -0.38524
12 -0.18545 -0.21207 -0.21211 -0.18307 -0.25839 -0.23369 -0.33137
13 -0.17991 -0.21069 -0.21814 -0.17738 -0.23178 -0.22653 -0.32949
14 -0.18308 -0.19782 -0.22217 -0.19022 -0.23833 -0.2064 -0.36114
15 -0.17894 -0.20426 -0.20651 -0.1792 -0.24521 -0.22356 -0.34238
16 -0.17567 -0.1962 -0.20022 -0.16342 -0.21946 -0.21232 -0.32326
17 -0.18423 -0.19783 -0.22256 -0.19216 -0.22768 -0.21775 -0.34983
18 -0.18191 -0.19694 -0.21241 -0.19122 -0.23889 -0.20769 -0.34615
19 -0.1806 -0.18921 -0.21604 -0.1822 -0.23602 -0.21815 -0.33026
20 -0.17681 -0.1827 -0.2075 -0.17681 -0.23486 -0.2105 -0.31456
21 -0.18422 -0.2091 -0.21404 -0.17469 -0.22668 -0.23053 -0.30166
22 -0.17858 -0.19759 -0.22508 -0.16776 -0.24215 -0.21877 -0.32971
23 -0.19204 -0.1995 -0.21731 -0.15892 -0.24151 -0.23408 -0.33449
24 -0.18997 -0.19663 -0.21487 -0.1652 -0.24036 -0.22904 -0.31556
25 -0.1789 -0.18386 -0.21387 -0.15804 -0.23606 -0.22554 -0.30117
26 -0.1919 -0.1993 -0.21629 -0.18276 -0.24659 -0.23191 -0.34987
27 -0.18027 -0.1926 -0.22016 -0.18052 -0.24381 -0.23075 -0.29778
28 -0.1853 -0.19697 -0.21155 -0.1814 -0.23523 -0.22785 -0.29855
29 -0.18406 -0.19846 -0.22931 -0.18085 -0.22672 -0.23187 -0.3517
30 -0.18214 -0.20486 -0.22418 -0.16878 -0.26796 -0.22751 -0.33218
31 -0.17367 -0.19774 -0.20938 -0.16297 -0.22509 -0.20555 -0.32354
32 -0.17665 -0.19656 -0.21244 -0.16572 -0.2378 -0.19669 -0.29925
33 -0.16682 -0.18932 -0.20744 -0.1667 -0.2312 -0.19739 -0.30039
34 -0.17541 -0.18991 -0.20263 -0.16966 -0.20484 -0.19469 -0.28358
35 -0.17225 -0.17702 -0.20709 -0.16711 -0.22421 -0.19114 -0.30099
36 -0.17389 -0.19285 -0.21515 -0.17363 -0.22436 -0.20531 -0.27177
37 -0.17859 -0.20093 -0.21867 -0.17411 -0.22804 -0.20925 -0.31704
38 -0.18145 -0.20877 -0.21454 -0.17966 -0.23776 -0.20759 -0.2667
39 -0.16488 -0.18869 -0.19775 -0.17436 -0.21349 -0.18906 -0.27729
40 -0.17937 -0.20554 -0.21907 -0.17518 -0.21609 -0.20947 -0.2769
41 -0.18286 -0.19606 -0.20184 -0.16774 -0.22448 -0.21505 -0.27976
42 -0.18181 -0.19362 -0.21544 -0.17445 -0.23055 -0.21214 -0.27647
43 -0.18098 -0.20199 -0.2211 -0.17356 -0.23503 -0.22682 -0.28279
44 -0.18035 -0.19912 -0.20745 -0.17107 -0.22379 -0.2211 -0.26179
45 -0.17898 -0.20023 -0.2156 -0.1633 -0.21019 -0.21734 -0.32048
46 -0.18109 -0.19463 -0.20991 -0.1812 -0.22663 -0.21437 -0.26829
47 -0.17957 -0.1944 -0.22464 -0.17896 -0.21766 -0.2254 -0.30544
48 -0.17346 -0.19305 -0.21399 -0.17261 -0.22387 -0.21184 -0.28995
49 -0.17152 -0.20098 -0.21215 -0.17399 -0.2335 -0.2089 -0.25747
50 -0.16911 -0.18105 -0.20531 -0.16563 -0.19793 -0.20889 -0.22478
51 -0.16665 -0.19874 -0.21014 -0.16644 -0.21619 -0.1981 -0.2559
52 -0.15901 -0.17773 -0.20379 -0.16296 -0.19967 -0.19405 -0.23722
53 -0.17535 -0.19836 -0.21439 -0.1778 -0.23222 -0.20375 -0.29808
54 -0.16313 -0.18957 -0.19938 -0.1603 -0.21637 -0.19268 -0.25377
55 -0.17778 -0.20787 -0.21227 -0.18526 -0.24726 -0.21759 -0.267
56 -0.17787 -0.19477 -0.20418 -0.16623 -0.23089 -0.18774 -0.28621
57 -0.17704 -0.1972 -0.21254 -0.17367 -0.2426 -0.22094 -0.30927
58 -0.16389 -0.19722 -0.19909 -0.17336 -0.23211 -0.1986 -0.27575
59 -0.16676 -0.17668 -0.19359 -0.15802 -0.21699 -0.18301 -0.28527
60 -0.1728 -0.19952 -0.19735 -0.17051 -0.23339 -0.20368 -0.29337
61 -0.17652 -0.20514 -0.21014 -0.16871 -0.23181 -0.21452 -0.27656
62 -0.18912 -0.20821 -0.22446 -0.17252 -0.22901 -0.20582 -0.30081
63 -0.18575 -0.20467 -0.21076 -0.16657 -0.22219 -0.21114 -0.31713
64 -0.1676 -0.18955 -0.1903 -0.16251 -0.21822 -0.19324 -0.2775
65 -0.16236 -0.19974 -0.19981 -0.15776 -0.22452 -0.17421 -0.26892
66 -0.18775 -0.19438 -0.20411 -0.15214 -0.21887 -0.20952 -0.30843
67 -0.17794 -0.2049 -0.20596 -0.17251 -0.2246 -0.20777 -0.34846
68 -0.18303 -0.21124 -0.20974 -0.17501 -0.2207 -0.20521 -0.31551
69 -0.17057 -0.20292 -0.20477 -0.16945 -0.21937 -0.19791 -0.29827
70 -0.17079 -0.20588 -0.18898 -0.1758 -0.19003 -0.18748 -0.2945
71 -0.17682 -0.1938 -0.19977 -0.15485 -0.22849 -0.18889 -0.28606
72 -0.17356 -0.20977 -0.2074 -0.15783 -0.21949 -0.2024 -0.32094
73 -0.18458 -0.21436 -0.21634 -0.15857 -0.2246 -0.21464 -0.33074
74 -0.17157 -0.20073 -0.20366 -0.10313 -0.21682 -0.20299 -0.30404
75 -0.17693 -0.21133 -0.20519 -0.1059 -0.22561 -0.20397 -0.34763
76 -0.15961 -0.18621 -0.18223 -0.096414 -0.20736 -0.18493 -0.27363
77 -0.18943 -0.20345 -0.20173 -0.13549 -0.21139 -0.20321 -0.30892
78 -0.17851 -0.19323 -0.20175 -0.12864 -0.22975 -0.19206 -0.29477
79 -0.18465 -0.19968 -0.21556 -0.15697 -0.22302 -0.20409 -0.28702
80 -0.18497 -0.21208 -0.21173 -0.17037 -0.23372 -0.22381 -0.32794
81 -0.16748 -0.19195 -0.19737 -0.15199 -0.21289 -0.18935 -0.30035
82 -0.17075 -0.17979 -0.19295 -0.14762 -0.19579 -0.19181 -0.31972
83 -0.18215 -0.21027 -0.205 -0.16299 -0.23831 -0.2097 -0.34012
84 -0.1847 -0.20534 -0.21362 -0.18409 -0.22759 -0.21167 -0.32445
85 -0.17272 -0.20278 -0.19335 -0.15413 -0.20414 -0.21405 -0.32082
86 -0.163 -0.18214 -0.18558 -0.1379 -0.1783 -0.19783 -0.27247
87 -0.16859 -0.1942 -0.19523 -0.15213 -0.21498 -0.19576 -0.32599
88 -0.16656 -0.18142 -0.1876 -0.1475 -0.20243 -0.18959 -0.29429
89 -0.1757 -0.20558 -0.21027 -0.17528 -0.23499 -0.20436 -0.35763
90 -0.17726 -0.19137 -0.20986 -0.16976 -0.2206 -0.1999 -0.32376
91 -0.1758 -0.19415 -0.21384 -0.1715 -0.22121 -0.21029 -0.31894
92 -0.1756 -0.19563 -0.21161 -0.17038 -0.22666 -0.207 -0.3454
93 -0.17017 -0.19332 -0.2043 -0.15973 -0.21183 -0.20699 -0.31979
94 -0.17998 -0.2025 -0.20824 -0.17128 -0.217 -0.21311 -0.32823
95 -0.18201 -0.20094 -0.20166 -0.16634 -0.21425 -0.21798 -0.30447
96 -0.18 -0.19382 -0.20339 -0.15653 -0.21082 -0.20298 -0.31003
97 -0.16915 -0.20191 -0.20635 -0.15524 -0.23074 -0.19445 -0.34034
98 -0.1825 -0.20897 -0.22109 -0.16409 -0.2184 -0.20429 -0.32718
99 -0.18841 -0.20755 -0.20938 -0.17027 -0.20859 -0.20132 -0.33221
100 -0.17178 -0.19637 -0.20892 -0.1745 -0.22967 -0.20089 -0.33669
101 -0.17144 -0.18182 -0.19423 -0.15748 -0.18706 -0.19309 -0.29066
102 -0.18446 -0.1948 -0.22197 -0.17778 -0.2301 -0.20115 -0.3493
103 -0.17315 -0.18338 -0.20227 -0.14394 -0.19679 -0.19652 -0.28144
104 -0.17636 -0.19791 -0.20684 -0.16183 -0.20214 -0.20971 -0.29871
105 -0.16838 -0.19623 -0.19844 -0.16033 -0.21667 -0.20549 -0.28434
106 -0.17957 -0.19044 -0.20482 -0.15666 -0.20221 -0.19578 -0.29098
107 -0.18476 -0.2093 -0.21186 -0.1594 -0.21987 -0.21216 -0.34754
108 -0.18701 -0.19878 -0.206 -0.1632 -0.20136 -0.19385 -0.33987
109 -0.183 -0.19838 -0.21486 -0.15814 -0.21409 -0.22756 -0.33867
110 -0.18378 -0.21085 -0.20824 -0.16065 -0.21585 -0.20521 -0.33124
111 -0.18563 -0.20042 -0.20944 -0.13917 -0.2101 -0.20406 -0.34305
112 -0.17399 -0.18842 -0.20287 -0.13001 -0.1934 -0.20623 -0.31602
113 -0.17871 -0.20329 -0.20028 -0.1527 -0.20826 -0.21169 -0.34358
114 -0.16733 -0.17973 -0.18703 -0.1274 -0.20281 -0.20084 -0.28997
115 -0.19283 -0.20557 -0.21219 -0.15502 -0.22059 -0.22208 -0.34709
116 -0.18712 -0.20882 -0.20112 -0.15842 -0.23011 -0.2103 -0.3356
117 -0.16844 -0.19081 -0.20326 -0.15233 -0.21209 -0.2114 -0.30139
118 -0.18424 -0.20087 -0.19816 -0.13676 -0.19013 -0.21252 -0.31985
119 -0.19109 -0.20344 -0.20469 -0.13721 -0.21103 -0.22019 -0.30656
120 -0.18745 -0.19763 -0.19892 -0.15005 -0.20509 -0.2037 -0.34124
121 -0.17701 -0.18614 -0.20268 -0.14004 -0.20702 -0.20322 -0.29451
122 -0.17993 -0.18809 -0.19284 -0.13922 -0.20765 -0.19934 -0.30829
123 -0.18388 -0.18791 -0.19867 -0.13788 -0.19253 -0.2107 -0.31883
124 -0.18326 -0.1788 -0.20227 -0.13453 -0.21096 -0.2175 -0.3154
125 -0.17251 -0.20208 -0.19633 -0.13419 -0.18748 -0.20061 -0.27042
126 -0.18182 -0.19931 -0.21221 -0.14158 -0.21376 -0.20674 -0.32913
127 -0.19765 -0.20963 -0.21404 -0.1462 -0.22832 -0.2276 -0.37627
128 -0.1968 -0.21168 -0.22419 -0.16368 -0.23277 -0.2167 -0.35912
129 -0.18764 -0.20243 -0.21859 -0.14832 -0.21364 -0.21748 -0.32106
130 -0.18859 -0.20545 -0.19628 -0.12557 -0.20909 -0.21077 -0.30404
131 -0.18562 -0.21124 -0.22024 -0.15561 -0.22349 -0.21414 -0.34761
132 -0.18252 -0.21215 -0.20847 -0.13978 -0.20655 -0.22351 -0.33282
133 -0.18514 -0.20233 -0.20419 -0.13667 -0.18469 -0.19463 -0.30264
134 -0.1735 -0.19735 -0.19316 -0.13242 -0.19449 -0.19389 -0.28259
135 -0.19284 -0.1986 -0.20974 -0.15047 -0.22286 -0.21203 -0.30809
136 -0.1799 -0.1904 -0.19694 -0.13543 -0.20475 -0.18403 -0.29336
137 -0.16836 -0.18554 -0.18497 -0.11814 -0.18243 -0.18498 -0.28487
138 -0.17467 -0.19441 -0.19396 -0.13817 -0.19853 -0.18141 -0.28908
139 -0.18787 -0.19127 -0.20183 -0.144 -0.20647 -0.20173 -0.32044
140 -0.17324 -0.20116 -0.19696 -0.13017 -0.18234 -0.1993 -0.32299
141 -0.18185 -0.20568 -0.21402 -0.1382 -0.22852 -0.20878 -0.28463
142 -0.17304 -0.19788 -0.20085 -0.14176 -0.20661 -0.18764 -0.28189
143 -0.18069 -0.19705 -0.19188 -0.13066 -0.20926 -0.18777 -0.29281
144 -0.18766 -0.19718 -0.19965 -0.13035 -0.1903 -0.19751 -0.3024
145 -0.17711 -0.1869 -0.1909 -0.11986 -0.20064 -0.17731 -0.24771
146 -0.16926 -0.19866 -0.19158 -0.12714 -0.20206 -0.20504 -0.26955
147 -0.19098 -0.19771 -0.20495 -0.13771 -0.21123 -0.19723 -0.29232
148 -0.2055 -0.21106 -0.21449 -0.15478 -0.20997 -0.21986 -0.28495
149 -0.18444 -0.20592 -0.21289 -0.16073 -0.22682 -0.20967 -0.31972
150 -0.18621 -0.20637 -0.21529 -0.14796 -0.20983 -0.19707 -0.30404
151 -0.19038 -0.2046 -0.21331 -0.13879 -0.21669 -0.20705 -0.28922
152 -0.1782 -0.18775 -0.20401 -0.12811 -0.20812 -0.20001 -0.30778
153 -0.17989 -0.18046 -0.19144 -0.12494 -0.20867 -0.18719 -0.26921
154 -0.18285 -0.19232 -0.1927 -0.13766 -0.21016 -0.21064 -0.30076
155 -0.19639 -0.19786 -0.21479 -0.14304 -0.22111 -0.20951 -0.28754
156 -0.18952 -0.20497 -0.21071 -0.14996 -0.23783 -0.21013 -0.33161
157 -0.18228 -0.18711 -0.20181 -0.14345 -0.2055 -0.21176 -0.27355
158 -0.19675 -0.1989 -0.20396 -0.14854 -0.19215 -0.21207 -0.31959
159 -0.19591 -0.20185 -0.20928 -0.15371 -0.22252 -0.20696 -0.28908
160 -0.19749 -0.20956 -0.21716 -0.16137 -0.22671 -0.21122 -0.29214
161 -0.19369 -0.1987 -0.20936 -0.14218 -0.22505 -0.21566 -0.30578
162 -0.1861 -0.19661 -0.20739 -0.1429 -0.20476 -0.20647 -0.29191
163 -0.20752 -0.21582 -0.22263 -0.15973 -0.21224 -0.22677 -0.34096
164 -0.21304 -0.20655 -0.22309 -0.15512 -0.22022 -0.25461 -0.34567
165 -0.19881 -0.20226 -0.20694 -0.14652 -0.21498 -0.22059 -0.3292
166 -0.20303 -0.18826 -0.21594 -0.13972 -0.22837 -0.23446 -0.32471
167 -0.22798 -0.21418 -0.22757 -0.16402 -0.24815 -0.24308 -0.35399
168 -0.19644 -0.19904 -0.2121 -0.15181 -0.22042 -0.23024 -0.34569
169 -0.21656 -0.20417 -0.23551 -0.1631 -0.24672 -0.24757 -0.3451
170 -0.20862 -0.20709 -0.21932 -0.15368 -0.21889 -0.22111 -0.34097
171 -0.21802 -0.20658 -0.2125 -0.14811 -0.20975 -0.23038 -0.32934
172 -0.21291 -0.229 -0.23806 -0.17371 -0.24493 -0.25561 -0.36934
173 -0.22044 -0.21392 -0.23112 -0.15324 -0.23656 -0.23531 -0.30837
174 -0.20849 -0.2052 -0.21406 -0.14481 -0.21075 -0.22196 -0.287
175 -0.22842 -0.21531 -0.23319 -0.16347 -0.23313 -0.25916 -0.31722
176 -0.2421 -0.22964 -0.23155 -0.16867 -0.23554 -0.26078 -0.35412
177 -0.23104 -0.21285 -0.22036 -0.15347 -0.22377 -0.24566 -0.32712
178 -0.22801 -0.22706 -0.23018 -0.16669 -0.21825 -0.25962 -0.3473
179 -0.24197 -0.23645 -0.23795 -0.16073 -0.23917 -0.25407 -0.35479
180 -0.23614 -0.22887 -0.2286 -0.15821 -0.21902 -0.25863 -0.34081
181 -0.23093 -0.22287 -0.22713 -0.15368 -0.2343 -0.25074 -0.33318
182 -0.2493 -0.22599 -0.23418 -0.17086 -0.22606 -0.26965 -0.37214
183 -0.24443 -0.22822 -0.23279 -0.16177 -0.24825 -0.27123 -0.34976
184 -0.24079 -0.24065 -0.23453 -0.15257 -0.21755 -0.26432 -0.33904
185 -0.25277 -0.24878 -0.23403 -0.16973 -0.23075 -0.27003 -0.35747
186 -0.24971 -0.24315 -0.2547 -0.16933 -0.24073 -0.26336 -0.34721
187 -0.26382 -0.24042 -0.24479 -0.17078 -0.2408 -0.27438 -0.35755
188 -0.2533 -0.2469 -0.25593 -0.18003 -0.25312 -0.27081 -0.35716
189 -0.27557 -0.25423 -0.25989 -0.19371 -0.25526 -0.28295 -0.37719
190 -0.2645 -0.23317 -0.24863 -0.17427 -0.23583 -0.27644 -0.34099
191 -0.26701 -0.24291 -0.26062 -0.19343 -0.24382 -0.29236 -0.32358
192 -0.27932 -0.2519 -0.27142 -0.20784 -0.26861 -0.30469 -0.40173
193 -0.26451 -0.23301 -0.256 -0.18597 -0.24174 -0.27835 -0.3532
194 -0.27339 -0.25815 -0.27833 -0.21394 -0.26927 -0.2962 -0.37252
195 -0.28966 -0.24118 -0.26632 -0.1963 -0.24786 -0.29191 -0.36042
196 -0.27256 -0.24802 -0.26416 -0.19023 -0.24303 -0.2821 -0.366
197 -0.2743 -0.25094 -0.27316 -0.19561 -0.25857 -0.28998 -0.35675
198 -0.27193 -0.24522 -0.26858 -0.18101 -0.24727 -0.30416 -0.37984
199 -0.28458 -0.24976 -0.26578 -0.20235 -0.26236 -0.29259 -0.3784
200 -0.2794 -0.25928 -0.27464 -0.19499 -0.26872 -0.30545 -0.39064
201 -0.29127 -0.25687 -0.28876 -0.19812 -0.26296 -0.30619 -0.40527
202 -0.29283 -0.27416 -0.28484 -0.20649 -0.2897 -0.30688 -0.41898
203 -0.29725 -0.27297 -0.29783 -0.21649 -0.28188 -0.31926 -0.40327
204 -0.27198 -0.25121 -0.26383 -0.17863 -0.24238 -0.28292 -0.37459
205 -0.29854 -0.27835 -0.2968 -0.21287 -0.28896 -0.33265 -0.40444
206 -0.29901 -0.27161 -0.29337 -0.21156 -0.27298 -0.31156 -0.39482
207 -0.30778 -0.28974 -0.2983 -0.21244 -0.29075 -0.31523 -0.41533
208 -0.2826 -0.26509 -0.27557 -0.19839 -0.2802 -0.3028 -0.40337
209 -0.29198 -0.27151 -0.28381 -0.20003 -0.26507 -0.29843 -0.40028
210 -0.29373 -0.28571 -0.29334 -0.19914 -0.26838 -0.31206 -0.38665
211 -0.29484 -0.28064 -0.29225 -0.20506 -0.2807 -0.30562 -0.40669
212 -0.29088 -0.28058 -0.29603 -0.21923 -0.28223 -0.30165 -0.4116
213 -0.31807 -0.30046 -0.31313 -0.22866 -0.2917 -0.32072 -0.41604
214 -0.30809 -0.28634 -0.29617 -0.22722 -0.30084 -0.32117 -0.40841
215 -0.29737 -0.29188 -0.31099 -0.21889 -0.30323 -0.3298 -0.3974
216 -0.31016 -0.30102 -0.31208 -0.23701 -0.29699 -0.32138 -0.44484
217 -0.31465 -0.299 -0.30429 -0.23324 -0.28818 -0.3365 -0.43215
218 -0.30369 -0.29618 -0.30718 -0.22323 -0.29901 -0.32076 -0.41621
219 -0.30859 -0.2982 -0.31415 -0.2278 -0.29605 -0.32735 -0.41991
220 -0.3168 -0.30781 -0.33009 -0.24271 -0.29763 -0.33571 -0.42896
221 -0.30873 -0.29389 -0.3136 -0.23947 -0.28893 -0.32644 -0.38637
222 -0.29605 -0.27903 -0.28822 -0.22033 -0.2826 -0.30808 -0.38204
223 -0.30778 -0.29301 -0.31185 -0.23158 -0.30012 -0.32085 -0.39321
224 -0.2917 -0.29179 -0.30225 -0.21406 -0.27213 -0.31365 -0.39519
225 -0.31615 -0.30323 -0.31623 -0.23203 -0.29775 -0.32111 -0.40782
226 -0.31197 -0.29741 -0.30826 -0.23378 -0.29 -0.31768 -0.40496
227 -0.30533 -0.30187 -0.30596 -0.2313 -0.29139 -0.32193 -0.41578
228 -0.31925 -0.3059 -0.31082 -0.21961 -0.29761 -0.33267 -0.38497
229 -0.306 -0.30393 -0.31157 -0.22825 -0.28538 -0.30376 -0.41192
230 -0.31181 -0.29724 -0.30725 -0.22094 -0.28142 -0.31996 -0.40197
231 -0.29423 -0.2779 -0.30665 -0.22297 -0.27584 -0.30629 -0.3988
232 -0.32179 -0.30452 -0.32646 -0.23575 -0.31309 -0.32421 -0.41658
233 -0.31968 -0.28563 -0.3159 -0.23048 -0.3071 -0.32316 -0.39848
234 -0.31135 -0.29632 -0.31348 -0.23127 -0.28328 -0.31142 -0.40049
235 -0.31415 -0.29825 -0.31207 -0.22216 -0.30079 -0.32183 -0.39505
236 -0.30424 -0.28952 -0.30549 -0.21688 -0.29455 -0.31389 -0.39561
237 -0.31333 -0.29037 -0.30611 -0.21428 -0.279 -0.31617 -0.38158
238 -0.31674 -0.2958 -0.32766 -0.24427 -0.30623 -0.31802 -0.40299
239 -0.33001 -0.31228 -0.32447 -0.2437 -0.32176 -0.33198 -0.43867
240 -0.32885 -0.30427 -0.31389 -0.23737 -0.28899 -0.32372 -0.40744
241 -0.32687 -0.31468 -0.32746 -0.24977 -0.32525 -0.32685 -0.44377
242 -0.32056 -0.30208 -0.31371 -0.24876 -0.30895 -0.31904 -0.41148
243 -0.31485 -0.29732 -0.31623 -0.24137 -0.28973 -0.31999 -0.38439
244 -0.3193 -0.30011 -0.32154 -0.24798 -0.30326 -0.32917 -0.38418
245 -0.33001 -0.30686 -0.32598 -0.24581 -0.30723 -0.32584 -0.41813
246 -0.31567 -0.28893 -0.3101 -0.23322 -0.29446 -0.31228 -0.39359
247 -0.31192 -0.28958 -0.31167 -0.23431 -0.28894 -0.31112 -0.41539
248 -0.32875 -0.29829 -0.31796 -0.23719 -0.29134 -0.32269 -0.39087
249 -0.32018 -0.29195 -0.30879 -0.23975 -0.28655 -0.3273 -0.39913
250 -0.32666 -0.29832 -0.31101 -0.24111 -0.29186 -0.32793 -0.37964
251 -0.33413 -0.30284 -0.32077 -0.24537 -0.30608 -0.33141 -0.40299
252 -0.32755 -0.3101 -0.32948 -0.2611 -0.30887 -0.33696 -0.41985
253 -0.31686 -0.29547 -0.31618 -0.24129 -0.30745 -0.31034 -0.42595
254 -0.32204 -0.29578 -0.3177 -0.23953 -0.30089 -0.3256 -0.41209
255 -0.33632 -0.30342 -0.32187 -0.24625 -0.32671 -0.34389 -0.38697
256 -0.32916 -0.29815 -0.32612 -0.24179 -0.30001 -0.32488 -0.41934
257 -0.33529 -0.3006 -0.32087 -0.23281 -0.3133 -0.31834 -0.41014
258 -0.32914 -0.30413 -0.33436 -0.25544 -0.30634 -0.32292 -0.42752
259 -0.33443 -0.29633 -0.32449 -0.24161 -0.29882 -0.31696 -0.3795
260 -0.34655 -0.30143 -0.33009 -0.25907 -0.30826 -0.33668 -0.42781
261 -0.33173 -0.29287 -0.31565 -0.23364 -0.28443 -0.29849 -0.39107
262 -0.33717 -0.30356 -0.32204 -0.24282 -0.30204 -0.31373 -0.38333
263 -0.32465 -0.29841 -0.31148 -0.24036 -0.29325 -0.31805 -0.38103
264 -0.33387 -0.31201 -0.32043 -0.23928 -0.30542 -0.3217 -0.39257
265 -0.32316 -0.29247 -0.30675 -0.23931 -0.27433 -0.31032 -0.37979
266 -0.32908 -0.30286 -0.3202 -0.24242 -0.30336 -0.32761 -0.36096
267 -0.32244 -0.28937 -0.30517 -0.23826 -0.27801 -0.31 -0.34569
268 -0.30708 -0.28821 -0.29841 -0.22801 -0.29104 -0.30229 -0.34985
269 -0.33638 -0.29731 -0.32923 -0.26645 -0.31254 -0.33555 -0.38554
270 -0.32867 -0.29544 -0.32969 -0.2626 -0.30637 -0.3305 -0.343
271 -0.32492 -0.29452 -0.31562 -0.25245 -0.29882 -0.33105 -0.33053
272 -0.32033 -0.28405 -0.32472 -0.25524 -0.301 -0.3206 -0.3603
273 -0.3205 -0.28656 -0.31141 -0.24796 -0.28252 -0.31201 -0.32679
274 -0.3489 -0.30521 -0.33728 -0.27987 -0.31101 -0.345 -0.37364
275 -0.32712 -0.28909 -0.32042 -0.25134 -0.28498 -0.32549 -0.28496
276 -0.31451 -0.289 -0.31428 -0.24971 -0.30594 -0.31497 -0.32591
277 -0.30456 -0.28404 -0.31008 -0.23933 -0.28874 -0.32205 -0.26748
278 -0.29452 -0.29244 -0.32879 -0.26402 -0.30882 -0.31194 -0.24129
279 -0.32651 -0.29742 -0.33137 -0.27814 -0.30325 -0.32525 -0.20109
280 -0.29779 -0.29955 -0.33313 -0.26692 -0.31578 -0.31085 -0.16261
281 -0.30201 -0.30746 -0.33165 -0.28003 -0.30028 -0.32967 -0.11237
282 -0.28917 -0.29134 -0.32031 -0.26574 -0.31777 -0.33539 -0.065549
283 -0.26585 -0.29525 -0.30981 -0.26288 -0.2859 -0.32564 -0.048182
284 -0.25207 -0.29346 -0.31934 -0.26151 -0.31563 -0.32811 0.007355
285 -0.24366 -0.29461 -0.32355 -0.26565 -0.2908 -0.30896 0.041922
286 -0.2375 -0.29353 -0.32285 -0.26043 -0.30675 -0.32522 0.054339
287 -0.19966 -0.29157 -0.32209 -0.26723 -0.29465 -0.31588 0.10265
288 -0.17499 -0.30055 -0.33281 -0.2762 -0.31735 -0.31408 0.067173
289 -0.12711 -0.28597 -0.30261 -0.25184 -0.26458 -0.3107 0.15458
290 -0.097908 -0.29412 -0.30444 -0.26816 -0.22063 -0.32178 0.17261
291 -0.069216 -0.28883 -0.30532 -0.25796 -0.22121 -0.32022 0.14318
292 -0.0073444 -0.29817 -0.29068 -0.26484 -0.16659 -0.31044 0.2451
293 -0.010582 -0.2881 -0.29167 -0.25612 -0.16532 -0.3238 0.25559
294 0.01055 -0.2916 -0.28119 -0.24764 -0.15042 -0.323 0.27585
295 0.11859 -0.26991 -0.25101 -0.25599 -0.13351 -0.30011 0.29239
296 0.14137 -0.27517 -0.25873 -0.25821 -0.1504 -0.29307 0.35635
297 0.14757 -0.2712 -0.24142 -0.24861 -0.12129 -0.30417 0.29489
298 0.23418 -0.28925 -0.2396 -0.26839 -0.13171 -0.32031 0.27523
299 0.26018 -0.28161 -0.22993 -0.2449 -0.10135 -0.29072 0.36529
300 0.30885 -0.26897 -0.21019 -0.24243 -0.061318 -0.30717 0.37808
301 0.32816 -0.284 -0.23686 -0.26103 -0.097163 -0.32344 0.37001
302 0.41849 -0.26131 -0.15385 -0.20633 -0.053397 -0.3005 0.40013
303 0.43875 -0.25229 -0.15658 -0.22608 -0.060732 -0.2749 0.4075
304 0.47485 -0.25245 -0.1464 -0.21942 -0.044736 -0.2856 0.42814
305 0.49437 -0.27238 -0.13383 -0.22343 -0.05019 -0.29368 0.3638
306 0.48487 -0.26396 -0.12078 -0.21799 -0.0029347 -0.3109 0.38794
307 0.54825 -0.26108 -0.078609 -0.18541 0.033861 -0.28448 0.41019
308 0.59544 -0.25392 -0.062451 -0.18516 0.046826 -0.29682 0.42152
309 0.65762 -0.23237 -0.029753 -0.18031 0.0049521 -0.29491 0.4
310 0.64191 -0.20325 -0.0054346 -0.1703 -0.012672 -0.30409 0.43331
311 0.6919 -0.15318 0.041124 -0.13946 0.0049933 -0.28431 0.38662
312 0.75031 -0.16846 0.059452 -0.15814 -0.010221 -0.30319 0.3721
313 0.78797 -0.14841 0.08806 -0.12708 0.032584 -0.27103 0.44832
314 0.8525 -0.12735 0.13066 -0.12858 0.12197 -0.29027 0.4663
315 0.8162 -0.1158 0.15911 -0.13296 0.14152 -0.29838 0.4748
316 0.89437 -0.090632 0.21085 -0.10833 0.23817 -0.27187 0.51975
317 0.91383 -0.05365 0.21294 -0.10305 0.25632 -0.26697 0.49555
318 0.93823 -0.013617 0.29104 -0.095714 0.34375 -0.27456 0.50825
319 0.96186 0.0002155 0.32596 -0.070794 0.37179 -0.22465 0.56602
320 0.94438 0.0073781 0.31983 -0.087534 0.36598 -0.11131 0.50807
321 1.0374 0.037131 0.38299 -0.045944 0.42228 -0.044615 0.53111
322 1.0335 0.039993 0.37465 -0.069084 0.41954 -0.025326 0.5224
323 1.0905 0.087586 0.45898 -0.021964 0.52366 0.062083 0.51504
324 1.0661 0.1053 0.44644 -0.024704 0.53139 0.082522 0.58407
325 1.0762 0.13639 0.46442 -0.023053 0.57023 0.15709 0.55688
326 1.056 0.1683 0.50125 -0.0058233 0.59953 0.19023 0.51938
327 1.1053 0.18915 0.52304 -0.0011532 0.63848 0.22121 0.49564
328 1.1404 0.1921 0.55747 0.035417 0.70667 0.27994 0.58192
329 1.1462 0.21673 0.57932 0.033197 0.72905 0.2985 0.4988
330 1.1714 0.23693 0.60482 0.048207 0.75977 0.3467 0.5448
331 1.1654 0.24826 0.65163 0.059547 0.77537 0.31016 0.56284
332 1.1836 0.2691 0.66819 0.066977 0.79159 0.39203 0.49939
333 1.1694 0.34208 0.66199 0.078448 0.81872 0.40424 0.5922
334 1.1933 0.3326 0.69949 0.094718 0.85874 0.48745 0.59507
335 1.1684 0.34618 0.71158 0.14745 0.8972 0.46062 0.61673
336 1.1586 0.37616 0.74019 0.12093 0.91979 0.53564 0.63619
337 1.1619 0.37149 0.76197 0.14188 0.91941 0.53567 0.58706
338 1.1521 0.38032 0.75732 0.19271 0.93291 0.56256 0.57902
339 1.153 0.40689 0.78771 0.21229 0.97374 0.61556 0.578
340 1.1125 0.41282 0.8097 0.21925 1.0021 0.59012 0.66572
341 1.0906 0.43098 0.80444 0.21257 0.98432 0.59264 0.57289
342 1.1267 0.4625 0.81704 0.24386 0.96824 0.63056 0.56223
343 1.0635 0.48117 0.83071 0.26189 0.98906 0.67118 0.581
344 1.031 0.50461 0.83498 0.25951 1.0011 0.65453 0.60015
345 0.99639 0.51519 0.88639 0.31446 0.9936 0.68635 0.62425
346 0.95687 0.53725 0.86656 0.3031 1.0249 0.73926 0.61571
347 0.92012 0.54102 0.86798 0.35837 1.0787 0.70844 0.61854
348 0.9213 0.55966 0.85652 0.35032 1.0549 0.75855 0.55342
349 0.85484 0.56313 0.87648 0.36191 1.071 0.74145 0.62203
350 0.85521 0.5606 0.87381 0.34986 1.0489 0.7789 0.60082
351 0.83122 0.57558 0.88598 0.3835 1.0724 0.76877 0.62075
352 0.80267 0.5963 0.89147 0.40002 1.1135 0.75556 0.65829
353 0.7917 0.61765 0.92002 0.45435 1.1183 0.81422 0.66801
354 0.72978 0.57356 0.87158 0.45239 1.0892 0.7932 0.63736
355 0.75551 0.61513 0.92709 0.52819 1.0978 0.92717 0.66624
356 0.70211 0.58284 0.86253 0.45729 1.0842 0.85408 0.5552
357 0.69064 0.57774 0.86066 0.49438 1.0476 0.86189 0.57905
358 0.67535 0.5611 0.87163 0.50838 1.0976 0.85088 0.59937
359 0.66744 0.54245 0.84508 0.5154 1.0767 0.88039 0.55869
360 0.69209 0.52923 0.88613 0.55305 1.1541 0.91404 0.63442
361 0.63714 0.45014 0.84284 0.5332 1.0637 0.85449 0.64407
362 0.61798 0.4599 0.81419 0.52234 1.0849 0.83457 0.57268
363 0.61928 0.49629 0.85894 0.59008 1.1595 0.85426 0.612
364 0.58716 0.44968 0.83464 0.5839 1.0612 0.83941 0.56216
365 0.58085 0.48551 0.83506 0.60175 1.0968 0.88173 0.56951
366 0.57476 0.4895 0.8523 0.63987 1.1371 0.82841 0.62723
367 0.54849 0.45772 0.81114 0.60062 1.0695 0.81111 0.58357
368 0.54219 0.44592 0.82894 0.64964 1.0988 0.76089 0.60372
369 0.52407 0.42473 0.8163 0.66367 1.1332 0.77899 0.59404
370 0.53735 0.43371 0.80074 0.65918 1.0803 0.78324 0.5257
371 0.5372 0.41557 0.75707 0.61945 1.0811 0.70824 0.56584
372 0.55211 0.4012 0.74522 0.66461 1.0632 0.68688 0.57282
373 0.53746 0.39516 0.75159 0.68471 1.0962 0.63229 0.48763
374 0.52527 0.3645 0.71572 0.66965 1.0842 0.63881 0.50937
375 0.52803 0.38832 0.73648 0.69282 1.0938 0.59365 0.51648
376 0.50487 0.35073 0.67304 0.68527 0.99074 0.539 0.49219
377 0.49841 0.33718 0.68214 0.71314 1.0146 0.52294 0.48483
378 0.50215 0.35358 0.68803 0.68721 1.0067 0.51618 0.44086
379 0.48262 0.32442 0.62983 0.67787 0.99277 0.49216 0.42354
380 0.4823 0.33083 0.64336 0.70889 1.0047 0.47682 0.46918
381 0.47637 0.31863 0.61086 0.72833 1.0055 0.47312 0.43195
382 0.46479 0.30582 0.58842 0.69995 1.028 0.44916 0.43158
383 0.43907 0.28586 0.57508 0.68972 0.96577 0.41109 0.42019
384 0.46893 0.30325 0.57415 0.71368 0.9589 0.42697 0.42919
385 0.45431 0.28084 0.56689 0.68453 0.94828 0.40983 0.48307
386 0.42289 0.27022 0.52567 0.68837 0.9244 0.39768 0.41881
387 0.4508 0.28581 0.55983 0.69278 0.95733 0.40375 0.44589
388 0.41601 0.26045 0.52382 0.66133 0.96075 0.39 0.40039
389 0.41921 0.26308 0.51538 0.72013 0.95209 0.39758 0.36922
390 0.41793 0.2495 0.51954 0.6643 0.9429 0.36986 0.44183
391 0.39317 0.26072 0.51594 0.68985 0.94221 0.37013 0.42227
392 0.3517 0.22086 0.47539 0.60717 0.85354 0.33716 0.40657
393 0.34248 0.21078 0.45495 0.55918 0.8366 0.30383 0.29648
394 0.33686 0.21663 0.45455 0.59928 0.85212 0.32437 0.40096
395 0.32686 0.21165 0.46024 0.58919 0.79078 0.3285 0.40724
396 0.31967 0.19946 0.44117 0.59492 0.71572 0.2967 0.37026
397 0.32115 0.1925 0.41751 0.6178 0.64234 0.28689 0.39432
398 0.28414 0.18535 0.41015 0.60398 0.58708 0.28319 0.36781
399 0.28829 0.1756 0.40016 0.56427 0.52709 0.29349 0.32948
400 0.29314 0.17376 0.37876 0.52777 0.51289 0.27163 0.32924
401 0.26933 0.17518 0.36599 0.4835 0.50645 0.25482 0.28147
402 0.2646 0.17787 0.36967 0.46235 0.52071 0.24287 0.31141
403 0.29438 0.1969 0.40077 0.48256 0.53065 0.27023 0.3303
404 0.28015 0.20029 0.37716 0.46634 0.51192 0.2488 0.3255
405 0.25336 0.18476 0.34589 0.4472 0.4824 0.24063 0.24602
406 0.2399 0.20907 0.34872 0.47609 0.46617 0.23027 0.20188
407 0.23416 0.19588 0.33313 0.48665 0.44065 0.23241 0.2134
408 0.23744 0.17831 0.32197 0.4857 0.4474 0.22687 0.20312
409 0.23046 0.17088 0.32105 0.47122 0.42646 0.22365 0.18325
410 0.22674 0.17539 0.32353 0.44117 0.36808 0.22222 0.16597
411 0.22015 0.16367 0.29724 0.40263 0.34598 0.2121 0.21643
412 0.23008 0.14705 0.29275 0.3785 0.30926 0.19132 0.21885
413 0.22069 0.1456 0.28025 0.34267 0.29911 0.20464 0.16994
414 0.20257 0.1426 0.2889 0.33221 0.31292 0.1979 0.1708
415 0.21347 0.14342 0.28408 0.32791 0.29807 0.18219 0.19136
416 0.18141 0.11625 0.2574 0.30187 0.27879 0.16016 0.19275
417 0.18737 0.12291 0.24881 0.27706 0.25421 0.16202 0.12789
418 0.17712 0.12767 0.25426 0.28862 0.25265 0.17693 0.14816
419 0.18494 0.11346 0.24026 0.28234 0.25644 0.16181 0.16146
420 0.19201 0.12537 0.24059 0.29448 0.2394 0.1811 0.16029
421 0.17085 0.10562 0.23543 0.26356 0.22855 0.1637 0.16321
422 0.15688 0.092361 0.21026 0.23468 0.21667 0.13933 0.11592
423 0.17336 0.11973 0.23784 0.24273 0.2467 0.15125 0.17616
424 0.14941 0.080826 0.20764 0.22944 0.20302 0.13921 0.11346
425 0.15165 0.088159 0.1899 0.22117 0.19741 0.13427 0.11864
426 0.13747 0.076261 0.19755 0.21449 0.19115 0.10947 0.13386
427 0.14053 0.079254 0.19879 0.20853 0.1737 0.10167 0.071511
428 0.15328 0.091466 0.1996 0.22276 0.19755 0.12226 0.15071
429 0.15776 0.095119 0.20247 0.21401 0.21357 0.12662 0.11599
430 0.13543 0.067182 0.17962 0.1835 0.15781 0.11369 0.051712
431 0.1597 0.092984 0.20236 0.21365 0.19988 0.14359 0.15136
432 0.12784 0.061877 0.16651 0.15951 0.152 0.099491 0.084075
433 0.153 0.077969 0.18434 0.20852 0.19807 0.12003 0.14486
434 0.10228 0.049042 0.15656 0.15767 0.14648 0.078189 0.093529
435 0.11044 0.052184 0.16453 0.16696 0.15987 0.092338 0.14029
436 0.12141 0.063527 0.1658 0.17413 0.16713 0.11735 0.085393
437 0.1288 0.06182 0.18521 0.18634 0.16525 0.1171 0.07784
438 0.11239 0.041942 0.14478 0.15321 0.13156 0.083605 0.10174
439 0.11356 0.036125 0.16037 0.16026 0.13538 0.090984 0.068634
440 0.10325 0.040347 0.14383 0.16527 0.11783 0.084803 0.072021
441 0.1083 0.06006 0.15483 0.15686 0.14691 0.083622 0.047308
442 0.098318 0.030953 0.1362 0.13719 0.13772 0.072611 0.089325
443 0.08842 0.042925 0.14201 0.13729 0.11528 0.07371 0.044192
444 0.097682 0.029818 0.1445 0.13573 0.12627 0.086329 0.048029
445 0.079524 0.02501 0.12429 0.11047 0.11017 0.046538 0.037026
446 0.11651 0.041113 0.15322 0.1395 0.12624 0.065747 0.095633
447 0.087008 0.034525 0.14242 0.13074 0.089325 0.052136 0.02854
448 0.07461 0.003878 0.10325 0.11079 0.10568 0.024625 0.040037
449 0.078742 0.018081 0.11987 0.10097 0.091166 0.047354 0.048104
450 0.074594 0.014173 0.11485 0.092522 0.089642 0.061273 0.028521
451 0.092616 0.027526 0.13075 0.10451 0.092368 0.032642 0.033488
452 0.066438 0.020418 0.12359 0.088522 0.083763 0.04135 0.019175
453 0.07975 0.022731 0.10753 0.092942 0.070329 0.017159 0.031552
454 0.064422 -0.0016966 0.092026 0.074292 0.083494 0.023568 0.042819
455 0.072494 0.022256 0.12289 0.10033 0.09697 0.052077 0.092396
456 0.056546 -0.00068141 0.079402 0.061523 0.072876 0.021306 -0.0092674
457 0.081728 0.032591 0.09342 0.081383 0.058931 0.040085 0.07013
458 0.06251 0.016484 0.084228 0.061183 0.042997 0.0083443 0.049817
459 0.078492 0.040586 0.12031 0.087673 0.092662 0.046333 0.075673
460 0.063624 0.0089389 0.091124 0.063093 0.067138 0.0058423 0.04229
461 0.055356 0.0066215 0.076812 0.064903 0.062024 0.0089513 0.029057
462 0.051308 0.020214 0.093791 0.060683 0.047239 0.0156 0.027804
463 0.05458 0.026867 0.092029 0.062034 0.049715 0.023129 0.012761
464 0.033962 0.013689 0.095367 0.073334 0.04932 0.014008 0.065918
465 0.058064 0.017142 0.085705 0.071584 0.078166 0.0022372 0.042785
466 0.036186 -0.011456 0.070333 0.052144 0.038512 -0.0025938 0.025902
467 0.037968 -0.0017231 0.059581 0.058034 0.043707 -0.0066349 0.038599
468 0.04859 0.0082295 0.083869 0.063324 0.036343 -0.0063259 0.086246
469 0.040602 0.0025821 0.075197 0.057734 0.038098 0.022663 0.062033
470 0.041154 -0.016455 0.052956 0.038574 0.011374 -0.014748 0.03391
471 0.022176 -0.031193 0.049914 0.026895 0.03291 -0.002679 0.012767
472 0.039868 0.0066398 0.080272 0.061065 0.044015 -0.00468 0.052124
473 0.03167 -0.016998 0.04995 0.011615 -0.0063791 -0.001031 0.0019009
474 0.031252 -0.003025 0.060888 0.037715 0.026086 0.004018 0.045788
475 0.038624 -0.013322 0.053766 0.045115 0.023402 -0.0073331 0.031505
476 0.027017 -0.01127 0.050254 0.026055 0.021688 -0.0083141 0.049622
477 0.035079 -0.022067 0.069632 0.020585 0.010993 -0.025305 0.0025088
478 0.015711 -0.021955 0.047581 0.025835 0.037429 -0.018106 0.040606
479 0.0086726 -0.032302 0.035779 0.0040055 -0.0044655 -0.041607 -0.0089073
480 0.023065 -0.02139 0.046967 0.013716 0.01887 -0.021578 0.0073297
481 0.0030466 -0.014447 0.045985 0.015686 -0.012344 -0.028969 0.0087966
482 0.013639 -0.016084 0.033473 0.010896 0.016101 -0.04225 0.0041936
483 0.022551 -0.012992 0.040241 0.009566 0.016567 -0.015871 -0.018469
484 0.0062526 -0.030629 0.028019 0.0011562 0.0055825 -0.052632 -0.0088625
485 0.012355 -0.025897 0.028947 0.0082363 0.024658 -0.048303 0.022315
486 0.026667 -0.011054 0.053116 0.024676 0.022204 -0.0088343 0.0017815
487 -0.00037132 -0.034912 0.026664 -0.012953 -0.012891 -0.045605 -0.021772
488 -0.0059593 -0.037019 0.012092 -0.010463 0.0032549 -0.053676 -0.0031246
489 -0.0039173 -0.033806 0.01034 -0.0052632 0.013741 -0.038827 -0.085498
490 0.011365 -0.019364 0.027838 -0.00042311 0.013836 -0.038558 -0.014811
491 -0.0059033 -0.041421 0.032386 -0.001173 0.0073917 -0.063909 0.018006
492 -0.034511 -0.054229 -0.0082256 -0.032643 -0.036473 -0.08004 -0.087547
493 -0.011889 -0.015316 0.020122 -0.0058727 0.0046129 -0.045862 -0.04952
494 -0.012237 -0.0054635 0.032701 0.011487 -0.0020015 -0.034723 -0.015273
495 0.0026848 -0.0013609 0.022599 -0.00043249 0.0079441 -0.033084 -0.0014159
496 -0.035463 -0.032838 -0.0088531 -0.036982 -0.01864 -0.068575 -0.068609
497 -0.017041 -0.025286 0.007875 -0.010492 -0.020195 -0.051046 -0.070152
498 -0.013369 -0.010653 0.013473 -0.0062421 -0.036019 -0.056047 -0.045125
499 -0.022807 -0.038241 0.00094123 -0.021732 -0.012713 -0.082878 -0.051328
500 -0.018325 -0.024498 0.0072394 -0.016942 -0.059678 -0.056029 -0.075151
501 -0.017873 -0.034325 -0.0070825 -0.039912 -0.035332 -0.07331 -0.032694
502 -0.015421 -0.020743 0.0049156 -0.0058016 -0.042417 -0.031611 -0.032807
503 -0.024339 -0.03719 -0.013936 -0.038392 -0.035701 -0.056902 -0.05023
504 -0.020227 -0.031768 0.0051919 -0.011801 -0.034785 -0.052783 -0.064613
505 -0.018975 -0.041185 -0.02665 -0.031631 -0.08178 -0.077214 -0.051326
506 -0.041033 -0.048253 -0.014352 -0.049821 -0.059284 -0.070195 -0.026929
507 -0.027441 -0.04616 -0.0036138 -0.029101 -0.047159 -0.063276 -0.011652
508 -0.006189 -0.034097 -0.0026956 -0.014701 -0.046183 -0.063877 -0.073875
509 -0.036477 -0.047295 -0.014838 -0.044691 -0.070917 -0.064488 -0.084288
510 -0.038385 -0.056912 -0.0073694 -0.038561 -0.052152 -0.095819 -0.057151
511 -0.030743 -0.03955 -0.0088813 -0.026151 -0.059376 -0.07406 -0.047204
512 -0.036671 -0.042547 -0.016113 -0.03646 -0.061731 -0.079631 -0.059948
513 -0.030969 -0.047835 -0.003485 -0.03572 -0.062345 -0.074362 -0.059001
514 -0.030927 -0.058102 -0.019677 -0.03136 -0.050319 -0.090953 -0.031464
515 -0.041055 -0.057149 -0.018599 -0.03816 -0.024824 -0.094184 -0.058717
516 -0.037193 -0.046457 -0.019511 -0.04724 -0.052288 -0.092055 -0.08043
517 -0.024971 -0.050184 -0.016153 -0.02172 -0.039783 -0.049796 -0.073633
518 -0.036509 -0.066032 -0.031274 -0.04675 -0.084017 -0.083737 -0.10823
519 -0.040647 -0.075589 -0.034816 -0.05714 -0.082491 -0.090908 -0.086929
520 -0.055475 -0.068326 -0.020358 -0.034569 -0.061576 -0.10244 -0.065662
521 -0.023133 -0.053744 -0.01072 -0.031419 -0.06013 -0.07626 -0.065045
522 -0.042161 -0.068401 -0.010012 -0.034609 -0.045545 -0.085271 -0.050898
523 -0.036969 -0.075259 -0.027384 -0.051209 -0.062649 -0.11747 -0.099001
524 -0.053477 -0.078516 -0.032096 -0.041379 -0.055833 -0.10503 -0.10023
525 -0.043615 -0.072224 -0.027817 -0.035419 -0.079818 -0.088644 -0.066127
526 -0.047993 -0.068021 -0.028849 -0.039479 -0.060472 -0.088235 -0.09808
527 -0.050321 -0.061698 -0.025491 -0.019329 -0.071007 -0.10012 -0.078523
528 -0.055599 -0.090356 -0.035043 -0.043448 -0.080271 -0.093307 -0.10965
529 -0.051357 -0.080043 -0.036875 -0.032718 -0.067335 -0.062218 -0.079729
530 -0.049285 -0.078841 -0.026487 -0.035498 -0.03939 -0.084789 -0.054322
531 -0.044833 -0.079688 -0.024949 -0.030708 -0.054424 -0.08988 -0.10276
532 -0.048611 -0.090126 -0.031421 -0.041988 -0.082829 -0.093991 -0.082948
533 -0.055519 -0.094373 -0.036232 -0.038648 -0.074513 -0.096393 -0.060541
534 -0.056647 -0.07695 -0.031604 -0.040348 -0.065047 -0.11421 -0.087864
535 -0.060935 -0.10879 -0.043636 -0.056448 -0.085432 -0.091335 -0.087897
536 -0.062483 -0.10469 -0.058838 -0.063367 -0.096866 -0.12234 -0.12329
537 -0.063741 -0.091033 -0.03663 -0.042257 -0.060361 -0.11669 -0.054493
538 -0.058699 -0.09473 -0.047752 -0.046547 -0.084185 -0.10877 -0.13143
539 -0.062286 -0.087487 -0.045714 -0.047727 -0.080119 -0.093839 -0.09364
540 -0.063674 -0.10292 -0.046976 -0.060587 -0.079624 -0.11416 -0.053413
541 -0.064602 -0.10057 -0.046607 -0.055867 -0.082878 -0.10409 -0.086176
542 -0.04638 -0.08517 -0.023509 -0.016957 -0.056943 -0.082492 -0.079939
543 -0.078818 -0.10918 -0.062891 -0.056637 -0.088447 -0.12322 -0.10027
544 -0.058116 -0.096245 -0.028653 -0.055676 -0.074751 -0.10957 -0.097865
545 -0.063004 -0.10871 -0.051595 -0.052246 -0.088576 -0.12754 -0.10437
546 -0.079452 -0.10592 -0.052997 -0.068166 -0.08888 -0.13922 -0.059321
547 -0.06562 -0.098647 -0.048519 -0.038376 -0.057135 -0.11201 -0.088804
548 -0.075188 -0.10251 -0.053661 -0.053236 -0.059029 -0.11896 -0.085387
549 -0.071096 -0.096102 -0.060962 -0.056796 -0.093743 -0.10444 -0.09277
550 -0.077224 -0.10953 -0.063784 -0.075476 -0.10596 -0.13249 -0.086163
551 -0.081452 -0.10991 -0.063906 -0.064126 -0.092862 -0.1176 -0.11824
552 -0.05604 -0.070504 -0.021248 -0.021915 -0.057547 -0.080712 -0.049929
553 -0.072568 -0.093731 -0.06335 -0.054105 -0.1029 -0.13261 -0.067262
554 -0.095836 -0.10585 -0.066032 -0.068985 -0.067695 -0.12881 -0.084765
555 -0.086314 -0.10769 -0.068904 -0.065295 -0.0907 -0.13168 -0.10392
556 -0.093522 -0.10288 -0.073446 -0.063745 -0.086084 -0.1313 -0.11028
557 -0.08542 -0.10391 -0.054567 -0.049875 -0.081459 -0.11181 -0.076304
558 -0.086968 -0.11198 -0.079109 -0.083035 -0.10787 -0.13434 -0.12358
559 -0.079096 -0.10271 -0.053561 -0.049065 -0.078257 -0.13157 -0.10687
560 -0.085774 -0.086953 -0.055103 -0.053934 -0.082382 -0.12098 -0.068593
561 -0.076472 -0.096371 -0.057505 -0.054784 -0.094906 -0.12764 -0.084086
562 -0.07487 -0.069818 -0.045827 -0.060424 -0.082381 -0.11784 -0.11984
563 -0.088518 -0.089296 -0.068569 -0.074584 -0.092825 -0.12808 -0.083052
564 -0.085426 -0.097163 -0.058561 -0.057424 -0.079449 -0.12816 -0.13415
565 -0.080104 -0.08823 -0.039252 -0.052414 -0.069424 -0.12406 -0.077588
566 -0.084512 -0.097048 -0.050844 -0.053764 -0.071938 -0.11644 -0.056952
567 -0.10267 -0.10017 -0.075926 -0.068414 -0.099923 -0.14803 -0.10701
568 -0.092188 -0.082463 -0.059928 -0.060053 -0.064317 -0.14189 -0.087128
569 -0.10538 -0.09249 -0.09408 -0.098213 -0.11089 -0.15332 -0.10191
570 -0.094604 -0.084608 -0.056532 -0.068813 -0.084586 -0.11762 -0.099724
571 -0.091932 -0.078435 -0.055194 -0.057853 -0.10527 -0.12918 -0.12113
572 -0.09766 -0.093212 -0.067786 -0.060213 -0.090664 -0.13829 -0.07648
573 -0.1028 -0.10388 -0.080777 -0.083423 -0.099179 -0.14583 -0.13919
574 -0.10256 -0.091267 -0.076969 -0.068443 -0.093843 -0.15567 -0.12127
575 -0.10492 -0.088515 -0.063331 -0.071123 -0.092228 -0.13794 -0.089539
576 -0.10016 -0.086372 -0.069183 -0.074053 -0.083102 -0.15226 -0.1036
577 -0.10657 -0.10544 -0.087035 -0.090742 -0.098576 -0.14111 -0.11563
578 -0.12097 -0.11555 -0.089727 -0.089022 -0.099941 -0.16517 -0.11079
579 -0.089986 -0.080284 -0.060829 -0.069852 -0.069935 -0.14084 -0.1146
580 -0.11551 -0.098362 -0.067881 -0.079342 -0.09416 -0.15821 -0.10557
581 -0.10086 -0.099819 -0.067792 -0.070392 -0.096454 -0.13742 -0.1028
582 -0.10881 -0.1028 -0.071204 -0.083522 -0.095518 -0.16154 -0.14707
583 -0.10168 -0.091784 -0.082616 -0.077262 -0.10003 -0.13986 -0.13789
584 -0.093776 -0.080822 -0.064398 -0.066892 -0.083067 -0.14397 -0.11766
585 -0.11351 -0.087869 -0.07883 -0.070511 -0.077052 -0.14244 -0.13177
586 -0.12156 -0.088796 -0.091752 -0.081061 -0.086626 -0.16317 -0.10511
587 -0.11466 -0.083634 -0.073024 -0.062111 -0.07659 -0.16717 -0.1416
588 -0.10735 -0.077811 -0.076056 -0.067051 -0.10135 -0.14291 -0.12945
589 -0.10614 -0.080609 -0.068457 -0.076371 -0.076049 -0.15351 -0.13341
590 -0.12075 -0.10706 -0.087849 -0.086011 -0.094024 -0.14761 -0.11275
591 -0.12875 -0.11228 -0.1031 -0.099871 -0.11424 -0.15557 -0.17908
592 -0.11527 -0.096901 -0.075663 -0.067501 -0.072502 -0.14049 -0.14267
593 -0.10651 -0.083308 -0.075905 -0.0797 -0.069207 -0.13626 -0.15356
594 -0.091946 -0.081296 -0.082707 -0.09004 -0.093331 -0.1333 -0.14018
595 -0.11156 -0.098003 -0.086419 -0.07581 -0.080306 -0.14743 -0.1037
596 -0.13367 -0.10671 -0.11107 -0.09585 -0.10483 -0.16039 -0.088853
597 -0.12832 -0.10978 -0.091052 -0.09576 -0.097874 -0.14765 -0.1181
598 -0.12264 -0.078975 -0.069824 -0.08262 -0.081209 -0.15014 -0.063049
599 -0.10989 -0.098983 -0.084686 -0.09658 -0.090333 -0.1253 -0.11687
600 -0.12435 -0.09849 -0.096878 -0.09887 -0.083018 -0.15293 -0.098955
601 -0.12961 -0.10646 -0.09939 -0.1135 -0.097672 -0.1371 -0.12648
602 -0.12976 -0.1123 -0.1058 -0.10348 -0.096686 -0.14822 -0.1446
603 -0.12165 -0.10567 -0.077374 -0.091299 -0.097731 -0.15592 -0.11361
604 -0.10803 -0.09911 -0.070316 -0.085459 -0.098345 -0.1495 -0.1149
605 -0.11477 -0.084197 -0.082057 -0.096329 -0.08858 -0.15568 -0.12401
606 -0.11768 -0.096005 -0.087719 -0.092779 -0.082474 -0.15888 -0.12936
607 -0.13877 -0.10868 -0.088211 -0.10575 -0.11229 -0.16774 -0.071486
608 -0.119 -0.09714 -0.075053 -0.099609 -0.073433 -0.1679 -0.093479
609 -0.12211 -0.10115 -0.091505 -0.096108 -0.084837 -0.16193 -0.17523
610 -0.11791 -0.10431 -0.096887 -0.10762 -0.087102 -0.17525 -0.12392
611 -0.12092 -0.11003 -0.092579 -0.099798 -0.10354 -0.16994 -0.11893
612 -0.12468 -0.10549 -0.099701 -0.11627 -0.11944 -0.18164 -0.1216
613 -0.13392 -0.10675 -0.097212 -0.11152 -0.1141 -0.16055 -0.12705
614 -0.12628 -0.10677 -0.10475 -0.10217 -0.11795 -0.14066 -0.15877
615 -0.13003 -0.1106 -0.096926 -0.10115 -0.095734 -0.15815 -0.10807
616 -0.14318 -0.11763 -0.10233 -0.11837 -0.1219 -0.16502 -0.13837
617 -0.14957 -0.12078 -0.11331 -0.11856 -0.119 -0.15758 -0.12273
618 -0.1552 -0.11759 -0.099792 -0.11128 -0.10948 -0.17639 -0.14629
619 -0.13166 -0.1208 -0.11797 -0.11935 -0.11381 -0.16752 -0.16788
620 -0.1213 -0.11896 -0.093596 -0.10356 -0.10517 -0.14058 -0.090976
621 -0.13695 -0.12538 -0.11226 -0.12207 -0.11467 -0.1722 -0.13154
622 -0.13905 -0.12574 -0.096779 -0.095297 -0.097794 -0.17138 -0.13899
623 -0.12985 -0.11603 -0.099351 -0.087837 -0.084009 -0.16558 -0.10469
624 -0.11371 -0.10652 -0.083923 -0.10428 -0.096723 -0.14073 -0.10468
625 -0.13667 -0.10486 -0.079265 -0.094576 -0.093428 -0.15334 -0.1279
626 -0.11784 -0.11011 -0.085587 -0.091986 -0.092432 -0.15031 -0.10897
627 -0.13542 -0.11295 -0.10533 -0.1094 -0.097376 -0.1571 -0.1312
628 -0.14252 -0.12628 -0.11121 -0.11896 -0.12932 -0.16388 -0.16985
629 -0.14503 -0.11626 -0.092642 -0.10583 -0.10533 -0.15912 -0.15202
630 -0.14569 -0.1154 -0.094134 -0.094696 -0.11166 -0.14777 -0.11181
631 -0.13572 -0.11505 -0.10501 -0.11755 -0.096144 -0.14551 -0.097369
632 -0.12685 -0.10623 -0.082868 -0.083546 -0.085628 -0.13333 -0.086372
633 -0.14362 -0.12883 -0.09316 -0.095475 -0.10338 -0.13857 -0.1101
634 -0.13741 -0.11067 -0.093872 -0.1059 -0.085647 -0.1526 -0.1028
635 -0.14531 -0.12452 -0.10436 -0.11929 -0.097292 -0.13429 -0.099841
636 -0.14527 -0.12941 -0.10586 -0.12287 -0.1173 -0.15858 -0.11776
637 -0.15152 -0.11715 -0.10715 -0.11644 -0.107 -0.145 -0.13678
638 -0.14622 -0.086752 -0.092359 -0.099035 -0.088575 -0.16282 -0.11835
639 -0.14887 -0.09727 -0.10759 -0.11396 -0.080919 -0.1576 -0.087273
640 -0.12622 -0.092507 -0.095163 -0.1031 -0.082154 -0.14212 -0.046036
641 -0.15808 -0.11574 -0.11844 -0.11605 -0.13433 -0.14023 -0.10235
642 -0.1468 -0.10412 -0.093567 -0.10819 -0.10143 -0.11752 -0.11094
643 -0.14162 -0.10097 -0.090119 -0.094494 -0.080497 -0.14503 -0.10276
644 -0.14876 -0.12149 -0.11095 -0.12484 -0.1045 -0.15887 -0.1196
645 -0.17031 -0.11623 -0.11695 -0.12062 -0.12914 -0.14364 -0.14396
646 -0.13624 -0.099562 -0.098104 -0.096804 -0.08325 -0.13261 -0.067765
647 -0.14158 -0.11437 -0.096276 -0.11041 -0.097204 -0.13337 -0.14322
648 -0.14776 -0.11636 -0.10386 -0.12009 -0.086689 -0.15107 -0.12383
649 -0.15022 -0.1213 -0.10405 -0.11216 -0.091973 -0.15876 -0.061204
650 -0.1641 -0.12054 -0.11032 -0.12668 -0.1112 -0.15711 -0.13662
651 -0.1484 -0.11888 -0.12024 -0.11773 -0.094672 -0.15689 -0.10624
652 -0.16589 -0.12298 -0.12001 -0.13674 -0.11748 -0.16889 -0.11174
653 -0.15143 -0.11861 -0.11739 -0.11317 -0.1067 -0.1607 -0.10708
654 -0.15071 -0.12627 -0.11107 -0.12663 -0.098865 -0.16411 -0.080659
655 -0.15323 -0.12929 -0.11825 -0.1236 -0.095149 -0.17546 -0.1001
656 -0.17681 -0.12989 -0.13183 -0.14659 -0.1157 -0.16838 -0.15764
657 -0.15056 -0.10197 -0.11098 -0.12348 -0.092418 -0.14432 -0.073888
658 -0.15827 -0.11923 -0.12309 -0.13623 -0.13475 -0.18231 -0.12087
659 -0.14944 -0.086708 -0.10801 -0.10859 -0.094167 -0.15102 -0.057814
660 -0.15027 -0.088406 -0.10242 -0.10481 -0.092981 -0.13456 -0.069747
661 -0.15525 -0.088053 -0.12732 -0.13737 -0.11172 -0.19008 -0.11608
662 -0.16873 -0.08338 -0.11982 -0.14858 -0.12143 -0.16088 -0.13671
663 -0.16141 -0.073578 -0.12325 -0.13811 -0.10878 -0.18955 -0.097656
664 -0.16115 -0.084005 -0.10792 -0.10887 -0.10602 -0.15301 -0.087369
665 -0.13017 -0.051903 -0.09813 -0.10052 -0.097763 -0.14405 -0.084362
666 -0.14583 -0.06088 -0.10996 -0.10967 -0.090498 -0.17652 -0.091165
667 -0.15445 -0.074948 -0.10687 -0.1229 -0.097562 -0.15958 -0.088238
668 -0.15396 -0.071855 -0.097775 -0.12618 -0.10381 -0.14498 -0.10632
669 -0.15831 -0.056072 -0.12336 -0.11757 -0.11194 -0.15814 -0.13392
670 -0.16038 -0.06469 -0.11687 -0.12693 -0.10211 -0.17002 -0.096347
671 -0.16164 -0.063437 -0.12404 -0.13094 -0.08817 -0.15402 -0.09412
672 -0.15658 -0.047565 -0.11186 -0.12328 -0.11444 -0.18189 -0.086173
673 -0.14318 -0.063842 -0.11629 -0.13558 -0.093429 -0.15614 -0.078317
674 -0.16039 -0.07187 -0.11561 -0.13669 -0.10638 -0.13906 -0.11892
675 -0.16171 -0.063307 -0.10041 -0.1214 -0.10627 -0.16968 -0.088333
676 -0.15515 -0.081794 -0.12061 -0.1454 -0.090262 -0.15726 -0.092026
677 -0.16028 -0.037672 -0.10564 -0.12701 -0.10768 -0.16409 -0.13992
678 -0.18424 -0.064269 -0.13277 -0.13798 -0.098651 -0.18969 -0.16059
679 -0.15487 -0.0042667 -0.12778 -0.12995 -0.10318 -0.18475 -0.15546
680 -0.17639 0.020786 -0.12518 -0.12981 -0.11215 -0.20167 -0.072538
681 -0.16107 0.051138 -0.12119 -0.1305 -0.095964 -0.16751 -0.096441
682 -0.14325 0.043461 -0.099972 -0.11369 -0.069648 -0.14705 -0.082994
683 -0.17149 -0.019346 -0.13625 -0.15325 -0.10888 -0.20259 -0.13588
684 -0.15573 -0.010344 -0.11498 -0.12151 -0.091967 -0.14504 -0.10739
685 -0.16356 -0.018171 -0.12026 -0.13003 -0.084551 -0.16956 -0.11024
686 -0.18223 -0.038269 -0.12586 -0.14026 -0.087596 -0.16121 -0.093596
687 -0.17595 -0.044076 -0.13521 -0.14171 -0.07999 -0.19089 -0.1078
688 -0.15487 -0.028713 -0.11903 -0.13645 -0.080355 -0.15007 -0.063072
689 -0.18149 -0.049521 -0.11341 -0.13324 -0.095239 -0.15628 -0.1303
690 -0.14927 -0.012108 -0.10806 -0.12816 -0.059603 -0.15755 -0.12056
691 -0.17182 -0.015036 -0.11492 -0.12133 -0.048118 -0.16313 -0.12614
692 -0.17342 -0.020863 -0.1195 -0.11396 -0.049352 -0.16618 -0.11543
693 -0.17702 -0.034031 -0.10977 -0.11704 -0.046747 -0.16974 -0.087337
694 -0.16488 -0.020798 -0.11066 -0.11668 -0.050201 -0.16742 -0.09569
695 -0.17253 -0.041545 -0.12794 -0.1217 -0.068465 -0.19202 -0.15767
696 -0.16909 -0.045843 -0.13773 -0.13593 -0.06145 -0.19096 -0.12593
697 -0.16801 -0.0095003 -0.11676 -0.12227 -0.066864 -0.17226 -0.13389
698 -0.1912 -0.032938 -0.15087 -0.1489 -0.10603 -0.20018 -0.10271
699 -0.17368 -0.0096951 -0.13338 -0.13636 -0.072233 -0.18783 -0.12193
700 -0.1763 0.052467 -0.137 -0.13641 -0.067827 -0.20089 -0.13814
701 -0.19514 0.11089 -0.1362 -0.13752 -0.076662 -0.18281 -0.15743
702 -0.16507 0.17987 -0.11021 -0.11362 -0.050136 -0.1709 -0.11484
703 -0.1837 0.12822 -0.12138 -0.10725 -0.056611 -0.17511 -0.132
704 -0.17434 0.088938 -0.12421 -0.12024 -0.056495 -0.17036 -0.13754
705 -0.17969 0.03111 -0.13529 -0.14288 -0.042679 -0.19977 -0.14339
706 -0.17194 0.0063529 -0.14972 -0.14625 -0.017604 -0.19299 -0.13519
707 -0.18932 0.0021755 -0.1438 -0.13765 -0.026048 -0.17825 -0.13958
708 -0.17474 -0.011652 -0.14471 -0.12101 -0.038533 -0.1692 -0.15458
709 -0.1647 0.013901 -0.12945 -0.1081 -0.027577 -0.17413 -0.12976
710 -0.1749 0.033923 -0.12564 -0.11302 -0.033051 -0.18107 -0.097779
711 -0.18671 0.037296 -0.1225 -0.1069 0.025534 -0.17171 -0.13376
712 -0.17505 0.092618 -0.12841 -0.10841 0.02507 -0.18734 -0.14482
713 -0.17685 0.15215 -0.11611 -0.10089 0.022435 -0.15205 -0.15365
714 -0.17898 0.15687 -0.13871 -0.10613 -0.00033896 -0.1778 -0.16171
715 -0.18117 0.1314 -0.11784 -0.10859 0.026637 -0.17599 -0.057074
716 -0.17779 0.082959 -0.12156 -0.11523 0.020322 -0.19412 -0.093807
717 -0.17287 0.044181 -0.12803 -0.10399 0.018818 -0.18176 -0.14003
718 -0.16649 0.044414 -0.11673 -0.099415 0.070203 -0.16178 -0.11109
719 -0.17017 0.034926 -0.13419 -0.099745 0.048809 -0.1906 -0.1201
720 -0.1659 0.031379 -0.11315 -0.099505 0.021545 -0.18768 -0.088039
721 -0.16663 0.038862 -0.12598 -0.095455 0.02647 -0.17229 -0.12285
722 -0.18043 -0.00079584 -0.12897 -0.10402 0.015276 -0.19073 -0.17596
723 -0.19901 -0.0086633 -0.16175 -0.12833 0.013601 -0.17928 -0.16627
724 -0.16595 0.014719 -0.12742 -0.10855 0.019167 -0.15164 -0.11154
725 -0.19257 -0.018798 -0.15297 -0.12334 0.025933 -0.19987 -0.12477
726 -0.18 0.0036645 -0.12963 -0.10659 0.042908 -0.1762 -0.10594
727 -0.17095 -0.0055729 -0.13114 -0.094814 0.020064 -0.15438 -0.14785
728 -0.16451 0.0083596 -0.12556 -0.10151 0.015389 -0.14826 -0.10074
729 -0.19301 -0.028638 -0.14988 -0.1204 0.012635 -0.16773 -0.15325
730 -0.18545 -0.018825 -0.12443 -0.10301 0.021291 -0.1585 -0.10443
731 -0.17553 -0.022493 -0.12558 -0.1119 0.021136 -0.16802 -0.062223
732 -0.17613 -0.02712 -0.13786 -0.10799 0.0043519 -0.15453 -0.043296
733 -0.19865 -0.047837 -0.15982 -0.13101 -0.017393 -0.19256 -0.078769
734 -0.18891 -0.030965 -0.14156 -0.11354 0.0030631 -0.18095 -0.046372
735 -0.18899 -0.037802 -0.14536 -0.12371 -0.0015813 -0.18707 -0.051775
736 -0.18292 -0.05079 -0.15405 -0.10989 -0.019736 -0.15873 -0.044528
737 -0.17159 -0.034577 -0.13761 -0.10568 0.0016599 -0.14945 -0.070861
738 -0.19364 0.059795 -0.14794 -0.12475 -0.034845 -0.17733 -0.086534
739 -0.17298 0.15229 -0.12754 -0.10548 -0.0021489 -0.15689 -0.007317
740 -0.20056 0.12593 -0.1584 -0.12089 -0.023273 -0.19771 -0.05823
741 -0.17739 0.096933 -0.12652 -0.1054 0.032762 -0.16937 0.0020769
742 -0.18627 0.046526 -0.12971 -0.10336 0.0099479 -0.17596 -0.040186
743 -0.18437 0.0094883 -0.14382 -0.12537 -0.029726 -0.19679 -0.049559
744 -0.19443 -0.016419 -0.16117 -0.1407 -0.024601 -0.18037 -0.071152
745 -0.1874 0.016843 -0.13027 -0.1001 0.00062472 -0.16255 -0.068005
746 -0.18491 -0.015584 -0.15695 -0.12825 -0.01895 -0.16425 -0.049828
747 -0.18028 -0.0018414 -0.13738 -0.12014 0.013406 -0.14973 -0.032791
748 -0.19686 -0.026979 -0.15422 -0.13534 -0.00015848 -0.16907 -0.058744
749 -0.19566 -0.013476 -0.15346 -0.12623 -0.030923 -0.16785 -0.049607
750 -0.19446 0.089916 -0.15146 -0.13504 -0.034867 -0.18721 -0.06184
751 -0.17735 0.13748 -0.14651 -0.1349 -0.026252 -0.16058 -0.072343
752 -0.18918 0.13787 -0.14821 -0.11096 -0.021646 -0.17811 -0.089276
753 -0.18492 0.13374 -0.12493 -0.11497 0.0037595 -0.17005 -0.07573
754 -0.20366 0.059157 -0.14347 -0.12976 -0.020435 -0.17649 -0.12754
755 -0.18273 0.035469 -0.14436 -0.12599 -0.0061093 -0.16038 -0.062076
756 -0.18706 0.016662 -0.14704 -0.13579 -0.012134 -0.17727 -0.078319
757 -0.1831 0.0050444 -0.14416 -0.1369 -0.073878 -0.16644 -0.10755
758 -0.1811 0.017577 -0.14193 -0.11449 -0.070102 -0.16552 -0.073945
759 -0.18416 0.0086695 -0.136 -0.12941 -0.080067 -0.17551 -0.092018
760 -0.19643 0.0094021 -0.14552 -0.13909 -0.086381 -0.19093 -0.087631
761 -0.18669 0.12589 -0.14549 -0.13986 -0.098546 -0.18489 -0.12752
762 -0.18389 0.14297 -0.14131 -0.12885 -0.10382 -0.18775 -0.13614
763 -0.19603 0.17868 -0.13664 -0.1208 -0.071424 -0.16483 -0.11347
764 -0.18707 0.15432 -0.12713 -0.11374 -0.081209 -0.16557 -0.12557
765 -0.1862 0.14853 -0.13634 -0.12591 -0.086193 -0.16186 -0.10444
766 -0.19789 0.10609 -0.13565 -0.12585 -0.10315 -0.17124 -0.13679
767 -0.20223 0.19399 -0.14992 -0.13484 -0.10644 -0.18872 -0.17549
768 -0.19979 0.20723 -0.1369 -0.11159 -0.083336 -0.16665 -0.097635
769 -0.1807 0.17764 -0.13474 -0.11015 -0.085441 -0.18791 -0.11252
770 -0.21021 0.17362 -0.1592 -0.14733 -0.14533 -0.19799 -0.11962
771 -0.19472 0.20651 -0.13989 -0.13553 -0.09524 -0.17857 -0.10421
772 -0.18769 0.21627 -0.1328 -0.10405 -0.096604 -0.16055 -0.052667
773 -0.2018 0.18933 -0.15098 -0.14064 -0.10784 -0.18121 -0.13375
774 -0.20195 0.20418 -0.15135 -0.14613 -0.12623 -0.19508 -0.15433
775 -0.19567 0.24828 -0.12625 -0.11207 -0.093057 -0.15009 -0.067946
776 -0.21081 0.19217 -0.16446 -0.13739 -0.12512 -0.2078 -0.12786
777 -0.20235 0.20798 -0.14496 -0.12842 -0.12769 -0.16908 -0.1478
778 -0.1947 0.21982 -0.14758 -0.12602 -0.12117 -0.1867 -0.098965
779 -0.19494 0.23346 -0.1515 -0.11697 -0.11597 -0.16544 -0.1562
780 -0.19727 0.23468 -0.14528 -0.12374 -0.12456 -0.18806 -0.095992
781 -0.17562 0.25099 -0.12166 -0.092957 -0.088964 -0.15903 -0.057405
782 -0.1983 0.18536 -0.15822 -0.13227 -0.12525 -0.17364 -0.11585
783 -0.19956 0.15135 -0.17208 -0.13553 -0.15093 -0.1891 -0.1557
784 -0.19851 0.1515 -0.15316 -0.12905 -0.13862 -0.19503 -0.14587
785 -0.19335 0.16984 -0.13631 -0.11595 -0.12438 -0.16773 -0.10171
786 -0.19038 0.26195 -0.1479 -0.12971 -0.13825 -0.17924 -0.09451
787 -0.20218 0.26833 -0.15642 -0.13502 -0.11955 -0.17651 -0.13875
788 -0.185 0.25774 -0.15778 -0.1149 -0.13969 -0.19248 -0.094336
789 -0.20092 0.2028 -0.1482 -0.12203 -0.1207 -0.18126 -0.12583
790 -0.18603 0.16091 -0.14645 -0.12299 -0.11874 -0.17578 -0.13679
791 -0.19557 0.12524 -0.15811 -0.13459 -0.12769 -0.19401 -0.1041
792 -0.19564 0.1419 -0.13721 -0.12338 -0.12282 -0.17372 -0.11526
793 -0.201 0.13104 -0.14264 -0.13251 -0.14212 -0.17998 -0.135
794 -0.21111 0.11931 -0.16041 -0.13556 -0.14318 -0.17936 -0.13692
795 -0.19958 0.14146 -0.1451 -0.12848 -0.1151 -0.16957 -0.18757
796 -0.19447 0.21348 -0.1562 -0.12152 -0.12478 -0.17482 -0.19535
797 -0.19487 0.28143 -0.14571 -0.1156 -0.12761 -0.1851 -0.15374
798 -0.16607 0.27966 -0.14696 -0.11395 -0.13713 -0.1757 -0.14498
799 -0.11398 0.21697 -0.13175 -0.10738 -0.10972 -0.17985 -0.16356
800 -0.12918 0.171 -0.15368 -0.13267 -0.15119 -0.17479 -0.16532
801 -0.14375 0.14268 -0.15673 -0.12481 -0.12551 -0.18297 -0.13152
802 -0.1758 0.13303 -0.1614 -0.13214 -0.12775 -0.16352 -0.13617
803 -0.19971 0.092723 -0.16483 -0.13085 -0.1559 -0.20097 -0.15346
804 -0.18552 0.092286 -0.16599 -0.1293 -0.13471 -0.17037 -0.15539
805 -0.18272 0.098678 -0.13492 -0.11617 -0.11838 -0.18047 -0.15691
806 -0.1843 0.092091 -0.13639 -0.11856 -0.13606 -0.16722 -0.19705
807 -0.18676 0.078873 -0.15751 -0.13274 -0.12696 -0.15684 -0.16884
808 -0.19086 0.093426 -0.14329 -0.11937 -0.11897 -0.1742 -0.14604
809 -0.19464 0.081568 -0.15162 -0.12158 -0.13168 -0.16524 -0.16417
810 -0.18609 0.062951 -0.15974 -0.14223 -0.12597 -0.19436 -0.15488
811 -0.18663 0.077064 -0.15587 -0.1142 -0.13283 -0.17116 -0.13001
812 -0.18842 0.065976 -0.1464 -0.12444 -0.12034 -0.15236 -0.13098
813 -0.2072 0.028669 -0.1724 -0.1483 -0.13458 -0.19004 -0.15883
814 -0.18356 0.052491 -0.14336 -0.091073 -0.10519 -0.18469 -0.16146
815 -0.18964 0.060264 -0.14385 -0.1208 -0.11809 -0.16642 -0.15779
816 -0.18422 0.052966 -0.15256 -0.12046 -0.10844 -0.16196 -0.17781
817 -0.18717 0.038889 -0.15902 -0.12071 -0.10701 -0.16793 -0.15685
818 -0.17824 0.036032 -0.16589 -0.12012 -0.10665 -0.167 -0.18604
819 -0.15014 0.044204 -0.13956 -0.10812 -0.082291 -0.1549 -0.1437
820 -0.16844 0.022857 -0.15789 -0.13044 -0.11631 -0.16239 -0.16647
821 -0.17178 0.0089893 -0.18255 -0.14579 -0.10367 -0.18017 -0.16972
822 -0.17042 0.019232 -0.15556 -0.12111 -0.10125 -0.16308 -0.19988
823 -0.16155 0.033734 -0.14177 -0.12174 -0.063368 -0.14693 -0.16261
824 -0.14962 0.018037 -0.14704 -0.12633 -0.070253 -0.15497 -0.14918
825 -0.16604 0.0067696 -0.14246 -0.11956 -0.072007 -0.14211 -0.14449
826 -0.17971 -0.0028778 -0.13344 -0.12578 -0.088721 -0.17547 -0.17902
827 -0.17712 0.010345 -0.13587 -0.11899 -0.10303 -0.15324 -0.14125
828 -0.18948 0.013477 -0.13364 -0.13388 -0.10453 -0.14324 -0.16037
829 -0.1616 0.0037899 -0.12614 -0.12282 -0.064035 -0.14326 -0.16489
830 -0.18794 -0.011067 -0.153 -0.12929 -0.11566 -0.17226 -0.15938
831 -0.19259 -0.027715 -0.167 -0.13958 -0.12523 -0.17134 -0.18062
832 -0.19966 -0.010762 -0.15195 -0.14406 -0.1261 -0.14662 -0.15367
833 -0.13958 -0.01389 -0.14716 -0.12053 -0.086632 -0.15132 -0.14579
834 -0.13798 -0.017567 -0.13115 -0.12599 -0.094087 -0.13466 -0.15519
835 -0.13487 -0.024665 -0.13253 -0.11984 -0.086301 -0.16051 -0.15572
836 -0.11588 -0.027712 -0.14138 -0.11656 -0.12166 -0.14005 -0.11405
837 -0.12145 -0.032659 -0.12355 -0.10214 -0.08604 -0.13263 -0.12198
838 -0.13158 -0.018897 -0.091574 -0.08612 -0.087334 -0.1176 -0.088338
839 -0.17685 -0.032234 -0.12646 -0.1343 -0.13315 -0.14989 -0.1236
840 -0.16251 -0.024602 -0.10344 -0.10704 -0.085663 -0.1298 -0.095274
841 -0.17766 -0.023239 -0.11875 -0.13319 -0.090847 -0.16349 -0.083357
842 -0.17368 -0.047927 -0.12589 -0.12361 -0.10192 -0.17108 -0.10809
843 -0.16071 -0.036994 -0.13524 -0.12261 -0.10229 -0.1555 -0.12859
844 -0.1742 -0.048041 -0.1392 -0.13217 -0.095721 -0.16281 -0.14213
845 -0.18116 -0.054829 -0.14159 -0.12715 -0.098005 -0.16344 -0.13357
846 -0.17088 -0.064826 -0.13569 -0.13259 -0.1003 -0.14838 -0.11327
847 -0.141 -0.043204 -0.12778 -0.12828 -0.10028 -0.15756 -0.10976
848 -0.13964 -0.055621 -0.1456 -0.13657 -0.091798 -0.15098 -0.082118
849 -0.13481 -0.058649 -0.14156 -0.13763 -0.10772 -0.15142 -0.11381
850 -0.12383 -0.040376 -0.12032 -0.11096 -0.10015 -0.14489 -0.066614
851 -0.16533 -0.074133 -0.14089 -0.14238 -0.099071 -0.16163 -0.13493
852 -0.13877 -0.052961 -0.11947 -0.11124 -0.10423 -0.14316 -0.08756
853 -0.13406 -0.063218 -0.12993 -0.12676 -0.12209 -0.15583 -0.11729
854 -0.12274 -0.067756 -0.12833 -0.11742 -0.091485 -0.14682 -0.053396
855 -0.12387 -0.064663 -0.11959 -0.11743 -0.10648 -0.16726 -0.11626
856 -0.13675 -0.08049 -0.1466 -0.14086 -0.11881 -0.15864 -0.087442
857 -0.15007 -0.070018 -0.1321 -0.12857 -0.1185 -0.15964 -0.11142
858 -0.13516 -0.063675 -0.13689 -0.12682 -0.068812 -0.15045 -0.090208
859 -0.13549 -0.051133 -0.12731 -0.13114 -0.090757 -0.16082 -0.11449
860 -0.15295 -0.06967 -0.11959 -0.1273 -0.11023 -0.14407 -0.1366
861 -0.13495 -0.047008 -0.12249 -0.12558 -0.10899 -0.030189 -0.14285
862 -0.13424 -0.046105 -0.063229 -0.10778 -0.10409 0.0093004 -0.12753
863 -0.16636 -0.027722 -0.075511 -0.12892 -0.10729 -0.033321 -0.19283
864 -0.15559 -0.02933 -0.059323 -0.11948 -0.11859 -0.1157 -0.17908
865 -0.15809 -0.018697 -0.071535 -0.11434 -0.10193 -0.10799 -0.16536
866 -0.15004 -0.050705 -0.10903 -0.106 -0.10544 -0.099124 -0.18873
867 -0.15827 -0.038282 -0.10664 -0.10956 -0.067252 -0.12893 -0.18752
868 -0.16648 -0.05122 -0.11914 -0.11841 -0.095466 -0.14578 -0.16934
869 -0.16507 -0.053087 -0.1116 -0.12116 -0.090511 -0.14912 -0.17024
870 -0.16855 -0.059044 -0.12213 -0.13051 -0.10563 -0.14388 -0.17172
871 -0.16598 -0.049742 -0.10164 -0.10796 -0.077799 -0.13142 -0.15929
872 -0.17763 -0.048729 -0.11668 -0.12427 -0.079784 -0.13867 -0.16645
873 -0.16239 -0.027117 -0.09306 -0.092006 -0.044048 -0.12573 -0.14723
874 -0.15231 -0.037774 -0.094382 -0.10933 -0.023483 -0.1061 -0.17103
875 -0.14941 -0.026732 -0.074003 -0.087406 0.00048302 -0.069023 -0.12937
876 -0.17345 -0.041669 -0.090515 -0.10899 -0.028851 -0.12389 -0.1825
877 -0.16099 -0.050176 -0.039117 -0.071915 0.014504 -0.11868 -0.14451
878 -0.16801 -0.058394 -0.033649 -0.041975 -0.01493 -0.1385 -0.17083
879 -0.17339 -0.062541 -0.038131 -0.039175 -0.031175 -0.14087 -0.20018
880 -0.16744 -0.053069 -0.051523 -0.052845 -0.008159 -0.10677 -0.16998
881 -0.1798 -0.078556 -0.10325 -0.088985 -0.012833 -0.14174 -0.18058
882 -0.17686 -0.075093 -0.11166 -0.12407 -0.040448 -0.12534 -0.21759
883 -0.1852 -0.066751 -0.10001 -0.091095 -0.031142 -0.12737 -0.18524
884 -0.18119 -0.042498 -0.09802 -0.092135 0.0029734 -0.13848 -0.15608
885 -0.17873 -0.058996 -0.10112 -0.10755 -0.029501 -0.13194 -0.181
886 -0.19583 -0.057963 -0.11989 -0.11435 -0.040615 -0.17353 -0.20337
887 -0.16695 0.0010394 -0.092496 -0.084304 -0.01768 -0.13409 -0.16083
888 -0.17098 0.086952 -0.075168 -0.076254 0.020896 -0.13024 -0.14446
889 -0.14768 0.13048 -0.091 -0.074414 -0.0079085 -0.1055 -0.20618
890 -0.13661 0.1432 -0.066122 -0.087944 -0.014963 -0.035068 -0.16824
891 -0.12987 0.04266 -0.014263 -0.092914 -0.018857 0.047031 -0.19813
892 0.010635 0.049772 0.021835 -0.066774 0.0095683 0.13554 -0.21004
893 0.018847 0.018425 -0.0093872 -0.082953 -0.031496 0.13645 -0.15719
894 -0.020801 0.0062075 -0.067589 -0.085233 -0.0063505 0.15744 -0.13195
895 -0.075759 -0.00198 -0.045691 -0.072753 0.0084151 0.037557 -0.1727
896 -0.096427 0.00056262 -0.047193 -0.043493 0.011281 -0.0068944 -0.11725
897 -0.11567 -0.024945 -0.070385 -0.069143 -0.0074537 -0.017965 -0.16723
898 -0.11732 -0.027722 -0.062177 -0.065593 0.0085319 -0.021666 -0.15471
899 -0.11637 -0.03732 -0.084778 -0.070693 0.029477 -0.030628 -0.17872
900 -0.12145 -0.033537 -0.08891 -0.085973 -0.034217 -0.048989 -0.16472
901 -0.13684 -0.042464 -0.086632 -0.096882 -0.017481 -0.06735 -0.17644
902 -0.12388 -0.011802 -0.055834 -0.077422 -0.017046 -0.030891 -0.15723
903 -0.14051 -0.030699 -0.039636 -0.10542 -0.03624 -0.078872 -0.17743
904 -0.12303 -0.022737 0.030072 -0.073162 -0.053235 -0.045533 -0.15141
905 -0.13662 -0.042714 0.01834 -0.087292 -0.040069 -0.090784 -0.20077
906 -0.13991 -0.035652 -0.012182 -0.098772 -0.025593 -0.041525 -0.19989
907 -0.13821 -0.038609 -0.059283 -0.11699 -0.048528 -0.083316 -0.20074
908 -0.14111 -0.039226 -0.053645 -0.093062 -0.052982 -0.050667 -0.12747
909 -0.14283 -0.021884 -0.055157 -0.087231 -0.035106 -0.065968 -0.14502
910 -0.13955 -0.032341 -0.064409 -0.093311 -0.040291 -0.069459 -0.14998
911 -0.14866 -0.034799 -0.065141 -0.089531 -0.035275 -0.07178 -0.20922
912 -0.12893 -0.020416 -0.050593 -0.076591 -0.01769 -0.068991 -0.16273
913 -0.14579 -0.012434 -0.070485 -0.073431 -0.0040541 -0.052992 -0.15142
914 -0.14274 -0.013061 -0.075457 -0.085041 -0.039478 -0.079913 -0.13441
915 -0.16364 -0.039168 -0.077288 -0.10063 -0.014853 -0.085214 -0.20321
916 -0.14292 0.025634 -0.06413 -0.080271 -0.036077 -0.078705 -0.17266
917 -0.14944 0.12133 -0.063212 -0.07259 -0.0021117 -0.081236 -0.1617
918 -0.14299 0.12048 -0.058734 -0.07482 -0.020046 -0.068107 -0.12313
919 -0.1595 0.11453 -0.057296 -0.09763 -0.03487 -0.10457 -0.22017
920 -0.1412 0.076084 -0.0089778 -0.07499 -0.0033049 -0.069189 -0.19953
921 -0.16741 0.019247 0.04086 -0.0475 -0.019609 -0.11864 -0.1189
922 -0.15087 0.03648 0.081218 -0.0405 0.0039463 -0.095561 -0.12826
923 -0.16159 0.00012221 0.055247 -0.03687 -0.0060181 -0.093072 -0.099406
924 -0.1691 -0.017295 0.00024474 -0.04543 -0.037122 -0.10646 -0.11512
925 -0.15474 -0.0019626 0.0030229 -0.033029 0.018193 -0.075594 -0.12325
926 -0.13799 0.01004 -0.003779 -0.042399 -0.012811 -0.067585 -0.14449
927 -0.15042 -0.015747 -0.018231 -0.044739 0.013674 -0.072576 -0.091718
928 -0.15753 -0.011945 -0.043313 -0.057399 -0.03802 -0.10691 -0.12632
929 -0.17224 -0.0056323 -0.051515 -0.054419 -0.034254 -0.098818 -0.12149
930 -0.16732 -0.02484 -0.049527 -0.048329 -0.047609 -0.070469 -0.10589
931 -0.1588 -0.0054372 -0.045708 -0.029219 -0.054473 -0.09496 -0.10309
932 -0.15415 -0.00024459 -0.02791 -0.023719 -0.044648 -0.054091 -0.092423
933 -0.17045 -0.016552 -0.045482 -0.012798 -0.052562 -0.081712 -0.063236
934 -0.16571 -0.032779 -0.056984 -0.045448 -0.042366 -0.062633 -0.081819
935 -0.17435 -0.037787 -0.065616 -0.048718 -0.059891 -0.097684 -0.067442
936 -0.16152 -0.020884 -0.044158 -0.029188 -0.038905 -0.041715 -0.076995
937 -0.16159 -0.028832 -0.062 -0.036288 -0.05125 -0.041246 -0.043188
938 -0.17205 -0.038629 -0.060261 -0.040678 -0.041264 -0.054357 -0.061391
939 -0.15405 -0.024897 -0.072483 -0.037408 -0.0069584 0.16631 -0.078144
940 -0.17959 -0.039814 -0.058595 -0.025098 -0.020063 0.16387 -0.090007
941 -0.17433 -0.035561 -0.070227 -0.014567 -0.043687 0.15982 -0.082351
942 -0.14951 -0.036329 -0.069399 0.061613 0.00020838 0.16243 -0.018354
943 -0.17791 -0.050996 -0.071321 0.052583 -0.025036 0.035587 -0.080527
944 -0.16773 -0.039504 -0.058843 0.052113 -0.03251 -0.0018136 -0.0077996
945 -0.18045 -0.064401 -0.086015 -0.029307 -0.048745 -0.032925 -0.10944
946 -0.1639 -0.021049 -0.083266 -0.033837 -0.035659 -0.0082457 -0.079676
947 -0.17567 0.11176 -0.079418 -0.038157 -0.028444 -0.034477 -0.059089
948 -0.18853 0.15439 -0.09425 -0.067137 -0.054108 -0.010608 -0.093912
949 -0.15989 0.15516 -0.071582 -0.036816 -0.0076524 -0.0039587 -0.058075
950 -0.17512 0.067762 -0.080394 -0.039726 -0.011277 -0.04087 -0.049038
951 -0.17052 0.0096244 -0.094456 -0.045436 -0.015111 -0.032731 -0.077391
952 -0.1919 -0.002053 -0.094308 -0.049756 -0.082096 -0.039522 -0.12456
953 -0.17621 -0.0105 -0.09967 -0.066986 -0.10063 -0.055223 -0.086367
954 -0.17565 -0.026818 -0.092181 -0.056326 -0.095044 -0.029614 -0.14317
955 -0.1817 -0.028015 -0.094203 -0.049126 -0.089769 -0.051405 -0.077743
956 -0.16963 -0.017733 -0.092875 -0.046206 -0.099273 -0.023866 -0.079326
957 -0.17577 -0.03853 -0.10145 -0.040526 -0.1141 -0.041427 -0.068389
958 -0.1792 -0.051388 -0.082749 -0.063435 -0.12782 -0.065068 -0.075152
959 -0.18832 -0.062655 -0.041691 -0.054785 -0.13911 -0.086979 -0.14449
960 -0.15975 -0.037872 0.017677 -0.029835 -0.086921 -0.04362 -0.12411
961 0.029494 -0.02004 0.076675 -0.030115 -0.11216 -0.038451 -0.030431
962 0.067416 -0.010547 0.075024 -0.018615 -0.09565 -0.038722 -0.049564
963 0.021618 -0.035835 -0.020488 -0.055365 -0.12019 -0.063233 -0.044447
964 -0.07057 -0.0035321 -0.03769 -0.076835 -0.15017 -0.083174 -0.09783
965 -0.086338 0.14944 -0.028542 -0.031295 -0.11 -0.024225 -0.075913
966 -0.10391 0.18645 -0.027874 -0.028904 -0.096197 -0.042976 -0.068416
967 -0.14027 0.048126 -0.061936 -0.056954 -0.12311 -0.093007 -0.11851
968 -0.14334 -0.0035618 -0.064728 -0.068454 -0.13652 -0.047488 -0.13182
969 -0.13181 -0.0012592 -0.071 -0.070384 -0.11706 -0.053349 -0.10515
970 -0.1368 -0.024127 -0.078101 -0.077434 -0.11813 -0.06273 -0.12547
971 -0.13025 -0.018214 -0.063713 -0.064624 -0.11234 -0.038231 -0.088872
972 -0.13377 -0.022172 -0.068085 -0.054954 -0.12937 -0.047902 -0.051575
973 -0.13296 -0.028349 -0.067707 -0.064774 -0.13479 -0.069833 -0.12688
974 -0.15041 -0.037896 -0.099299 -0.071843 -0.12244 -0.060804 -0.096541
975 -0.13637 -0.027994 -0.087571 -0.069693 -0.13697 -0.077765 -0.13164
976 -0.13149 -0.019851 -0.068193 -0.058533 -0.086741 -0.048436 -0.081747
977 -0.14997 -0.056399 -0.080155 -0.065203 -0.11151 -0.064657 -0.1153
978 -0.15597 -0.046006 -0.089676 -0.091153 -0.13394 -0.074388 -0.14171
979 -0.17114 0.042427 -0.089018 -0.093353 -0.13096 -0.062999 -0.16647
980 -0.13809 0.16647 -0.02686 -0.055083 -0.097009 0.16775 -0.15184
981 -0.13472 0.14621 -0.0099821 -0.050113 -0.11446 0.25962 -0.14552
982 -0.13748 0.068384 -0.020704 -0.059352 -0.10502 0.25371 -0.10302
983 -0.1341 0.034077 -0.047916 -0.057282 -0.099912 0.26505 -0.12284
984 -0.14598 -0.018011 -0.083228 -0.075832 -0.13496 0.10746 -0.19202
985 -0.12971 -0.016258 -0.0603 -0.050852 -0.078761 0.063014 -0.10926
986 -0.12504 -0.042185 -0.086571 -0.089342 -0.13031 0.039663 -0.17898
987 -0.080173 -0.058413 -0.092363 -0.087022 -0.13414 0.017752 -0.11469
988 0.069449 -0.04298 -0.074805 -0.067902 -0.11517 0.034101 -0.098153
989 0.066701 -0.023838 -0.073077 -0.065332 -0.13301 0.03366 -0.095086
990 0.0060927 0.097455 -0.076509 -0.075961 -0.10695 0.024429 -0.079699
991 -0.066615 0.13122 -0.067721 -0.087321 -0.12666 0.017858 -0.10692
992 -0.071033 0.11907 -0.016773 -0.078511 -0.11461 -0.0046328 -0.12949
993 -0.11196 0.024613 0.0054454 -0.080801 -0.14124 -0.0044638 -0.11699
994 -0.12077 -0.0055248 0.016894 -0.10801 -0.15833 -0.040605 -0.17638
995 -0.086627 0.0086378 0.10364 -0.080791 -0.12948 -0.0087859 -0.10646
996 -0.10828 0.0024704 0.09931 -0.083891 -0.12219 -0.017397 -0.12052
997 -0.10731 -0.0014671 0.066798 -0.066161 -0.10821 0.0048521 -0.10483
998 -0.103 0.013056 0.016376 -0.07687 -0.11241 0.030991 -0.088054
999 -0.12348 -0.0094719 -0.024406 -0.09302 -0.094082 0.00294 -0.065547
1000 -0.13202 -0.019129 -0.032608 -0.10212 -0.15907 0.007199 -0.07967
1001 -0.11583 0.0029032 -0.03293 -0.07355 -0.14486 -0.003812 -0.067523
1002 -0.12864 0.1439 -0.028131 -0.08121 -0.12221 -0.023363 -0.088416
1003 -0.13159 0.19164 -0.038263 -0.05776 -0.12505 -0.030824 -0.078959
1004 -0.1317 0.20647 -0.031755 0.0047403 -0.14725 -0.012415 -0.10425
1005 -0.12841 0.15499 -0.020097 0.0585 -0.12202 -0.036366 -0.1322
1006 -0.13066 0.076426 -0.042609 0.0062705 -0.1488 -0.0023772 -0.15536
1007 -0.15869 0.032979 -0.030031 -0.013359 -0.11548 -0.0050582 -0.12622
1008 -0.1484 0.011501 -0.030103 -0.049709 -0.11803 -0.053159 -0.16058
1009 -0.14609 0.015034 -0.054955 -0.045439 -0.14262 -0.01116 -0.17965
1010 -0.13955 -9.3561e-05 -0.051276 -0.059009 -0.13644 -0.029851 -0.1031
1011 -0.15681 0.014249 -0.049868 -0.060829 -0.1316 -0.031902 -0.13045
1012 -0.14512 0.024722 -0.01159 -0.047579 -0.14386 -0.049023 -0.12456
1013 -0.13479 0.13272 0.040848 -0.045799 -0.12151 0.13364 -0.10989
1014 -0.13209 0.23267 0.039416 -0.053278 -0.13635 0.20201 -0.12574
1015 -0.094237 0.2372 0.070944 -0.044628 -0.13113 0.28218 -0.097365
1016 -0.017835 0.22989 0.084272 -0.038438 -0.103 0.24265 -0.11663
1017 0.12129 0.16287 0.04835 -0.059188 -0.11781 0.2232 -0.11769
1018 0.098169 0.079557 0.028899 -0.050258 -0.10309 0.092631 -0.1528
1019 0.051721 0.07632 0.0076067 -0.047668 -0.11109 0.05674 -0.11132
1020 -0.040907 0.016922 -0.031435 -0.077528 -0.13166 0.027459 -0.14853
1021 -0.049655 0.023055 -0.008637 -0.058348 -0.11179 0.037087 -0.050294
1022 -0.073423 0.043257 -0.021019 -0.055897 -0.11983 0.044436 -0.013707
1023 -0.073521 0.03131 -0.032041 -0.075677 -0.14039 0.021245 -0.04804
1024 -0.063799 0.11907 -0.024073 -0.063377 -0.10461 0.056844 -0.030123
1025 -0.060307 0.23608 -0.031575 -0.056147 -0.1178 0.043823 -0.064156
1026 -0.055035 0.24362 -0.039226 -0.056037 -0.11083 0.027392 -0.14283
1027 -0.019543 0.20558 -0.047938 -0.066067 -0.13301 0.041291 -0.12368
1028 0.0010793 0.1266 -0.04515 -0.066857 -0.09133 0.03754 -0.086265
1029 0.12295 0.10395 -0.039142 -0.053987 -0.1372 0.028019 -0.099668
1030 0.19352 0.081388 -0.036664 -0.060027 -0.12604 0.060498 -0.13104
1031 0.15312 0.057781 -0.046886 -0.065216 -0.16167 0.029577 -0.14484
1032 0.055547 0.10833 -0.041308 -0.056616 -0.12577 0.020256 -0.11838
1033 0.0030594 0.2143 -0.04502 -0.059316 -0.14596 0.0057552 -0.11544
1034 -0.030299 0.27915 -0.050371 -0.078626 -0.15948 0.00074416 -0.11075
1035 -0.027147 0.31599 -0.042403 -0.051766 -0.17705 0.018393 -0.055186
1036 -0.031955 0.26694 -0.056415 -0.045236 -0.13852 0.017682 0.0081709
1037 -0.047613 0.18246 -0.063697 -0.069916 -0.18572 0.036611 0.041058
1038 -0.03679 0.11412 -0.079069 -0.077926 -0.15734 0.23329 0.084025
1039 -0.065958 0.085251 -0.078321 -0.084545 -0.17004 0.23337 -0.034958
1040 -0.064936 0.081624 -0.071813 -0.074575 -0.16566 0.31969 -0.034311
1041 -0.047474 0.14958 -0.063685 -0.079515 -0.16469 0.36589 -0.0046243
1042 -0.047062 0.24804 -0.078596 -0.081485 -0.16527 0.31781 -0.063647
1043 -0.05137 0.30357 -0.056518 -0.077195 -0.16841 0.27715 -0.07916
1044 -0.065668 0.27519 -0.08105 -0.075235 -0.17363 0.14811 -0.11271
1045 -0.040526 0.26495 -0.051612 -0.047375 -0.14256 0.15408 -0.021776
1046 -0.061064 0.19337 -0.050264 -0.055755 -0.14783 0.12177 -0.065329
1047 -0.067232 0.13519 -0.079926 -0.085004 -0.16865 0.094271 -0.084202
1048 0.06338 0.12385 -0.049418 -0.062194 -0.156 0.1228 -0.077706
1049 0.19249 0.1127 -0.03257 -0.073854 -0.19113 0.083599 -0.10666
1050 0.23183 0.12065 0.1201 -0.041264 -0.17798 0.097438 -0.0023516
1051 0.12588 0.1123 0.15714 -0.0094939 -0.14888 0.072027 0.028635
1052 0.043738 0.097895 0.14038 0.10013 -0.16912 0.057326 0.12161
1053 0.01295 0.11343 0.093653 0.15848 -0.13976 0.1109 0.075349
1054 -0.011698 0.08404 0.011661 0.097516 -0.15784 0.087174 -0.0059037
1055 -0.020326 0.099492 -0.0052608 0.026327 -0.15909 0.054973 -0.034277
1056 -0.033694 0.078165 -0.020893 -0.017983 -0.18677 0.040862 -0.05513
1057 -0.033342 0.077198 -0.019195 -0.019273 -0.17243 0.019331 -0.070723
1058 -0.04034 0.09012 -0.010556 -0.035883 -0.17655 0.03953 -0.088096
1059 -0.043298 0.064653 -0.0084783 -0.024833 -0.16225 0.039959 -0.12902
1060 -0.039276 0.062435 -0.02858 -0.0023628 -0.18273 0.047358 -0.062692
1061 -0.016144 0.079568 0.004708 0.029747 -0.12671 0.051916 -0.075225
1062 0.022488 0.05758 -0.041754 -0.0064026 -0.1674 0.028075 -0.13224
1063 0.19527 0.046213 -0.027936 0.0075676 -0.16836 0.030324 -0.075911
1064 0.2468 0.046616 -0.012138 0.0083377 -0.16398 0.031463 -0.087654
1065 0.19166 0.041008 -0.02603 -0.019452 -0.16679 0.031272 0.0064328
1066 0.067546 0.018601 -0.035791 -0.013292 -0.19956 0.029321 0.06568
1067 0.048588 0.021133 -0.011833 0.012148 -0.15671 0.01983 0.092647
1068 0.00024998 0.010086 -0.036085 0.0090182 -0.18133 0.021509 0.098554
1069 0.026972 0.031549 -0.015067 0.030098 -0.16263 0.052438 0.059211
1070 0.021874 0.024481 -0.025289 0.024658 -0.15235 0.034117 0.050358
1071 0.014366 0.013604 0.00053925 0.044319 -0.14632 0.020316 0.083585
1072 0.007828 -0.0032938 -0.031483 0.024449 -0.14823 0.046475 0.0047416
1073 -0.0325 -0.026321 -0.033964 0.0008388 -0.16948 0.030374 0.025439
1074 0.0035521 -0.0016186 -0.034256 0.019759 -0.15556 0.094473 0.051736
1075 -0.015536 -0.025286 -0.041708 0.018979 -0.16157 0.2505 0.17064
1076 -0.031744 -0.025043 -0.0356 0.029909 -0.15576 0.31727 0.12752
1077 -0.0053519 -0.018091 -0.022492 0.049409 -0.15539 0.35555 0.17541
1078 -0.04242 -0.058398 -0.040774 0.10025 -0.15169 0.38202 0.11004
1079 -0.030848 -0.052146 -0.039356 0.18119 -0.084514 0.3747 0.05246
1080 -0.022176 -0.023163 -0.037948 0.20551 -0.047568 0.44607 0.012517
1081 -0.017614 -0.016601 0.0057905 0.16784 -0.0034529 0.36661 0.067444
1082 -0.032712 -0.017688 0.086389 0.087 -0.048147 0.2462 0.0054712
1083 -0.0098798 -0.029915 0.14219 0.04921 -0.073662 0.15372 -0.0070218
1084 0.13651 -0.023593 0.15859 0.0431 -0.097056 0.14742 0.034875
1085 0.2746 -0.0098903 0.18986 0.06021 -0.06449 0.16073 0.12943
1086 0.25243 -0.022638 0.082821 0.04071 -0.085475 0.1627 0.23129
1087 0.14351 -0.031125 0.036619 0.036661 -0.065999 0.1497 0.21231
1088 0.06602 -0.037573 0.034737 0.056701 -0.075764 0.11926 0.085703
1089 0.044242 -0.03742 0.020776 0.053781 -0.079898 0.11016 0.07062
1090 0.031844 -0.048017 0.030604 0.070981 -0.057512 0.090107 0.086627
1091 0.00012635 -0.047315 0.0013518 0.034301 -0.096907 0.1132 0.066344
1092 0.0081484 -0.043012 0.01807 0.031241 -0.055331 0.12115 -0.013129
1093 -0.0094596 -0.04136 0.001508 0.028801 -0.086436 0.096164 0.020058
1094 -0.019078 -0.052227 -0.0080939 0.00033139 -0.07653 0.052063 0.10662
1095 0.030234 -0.034804 0.024284 0.047612 -0.016364 0.12599 0.23425
1096 0.027916 -0.032932 -0.016188 0.018762 -0.040109 0.084811 0.21121
1097 0.10644 -0.035339 0.0099905 0.056182 -0.011413 0.09593 0.31059
1098 0.19191 -0.047917 -0.011221 0.036712 -0.035538 0.072979 0.15977
1099 0.26963 -0.046604 -0.0041632 0.027262 -0.026522 0.069998 0.13524
1100 0.29293 -0.041792 -0.0010251 0.056592 -0.016926 0.10185 0.076087
1101 0.16542 -0.043459 -0.025407 0.031772 -0.016021 0.11002 0.078894
1102 0.083679 -0.041946 -0.0062988 0.047112 -0.024305 0.081914 0.04186
1103 0.069891 -0.018654 -0.0055507 0.049893 -0.0044296 0.061293 0.049097
1104 0.041043 -0.042171 -0.017913 0.031313 -0.014894 0.061652 -0.0069656
1105 0.048915 -0.018389 0.026626 0.044393 0.020432 0.078421 0.047921
1106 0.021427 -0.045666 -0.030526 -0.013107 -0.027333 0.06135 0.10634
1107 0.029899 -0.0049736 -0.023778 0.017723 -0.010767 0.074189 0.21068
1108 0.025671 0.011049 -0.03709 -0.016367 0.0012284 0.045308 0.18112
1109 0.047593 0.021622 -0.046672 3.3244e-05 -0.003266 0.066977 0.11343
1110 0.068135 0.021334 -0.039824 -0.0018766 -0.01509 0.041536 0.093686
1111 0.11962 0.019237 -0.046946 -0.013427 -0.010785 0.028805 0.016123
1112 0.19949 0.011799 -0.049438 -0.025346 -0.052159 0.22971 0.08108
1113 0.35388 0.027672 -0.016939 0.0042537 0.018006 0.36651 0.014727
1114 0.29511 0.012774 -0.020921 0.0094739 -0.031878 0.38025 0.031034
1115 0.13456 -0.0049129 -0.049403 -0.013416 -0.034772 0.34208 0.043531
1116 0.12157 0.02477 -0.0049751 0.022594 -0.024117 0.45601 0.042878
1117 0.080989 0.015242 0.073523 -0.0066758 -0.071591 0.42477 0.10746
1118 0.075281 0.0043848 0.17513 -0.0089656 -0.038126 0.39842 0.27261
1119 0.075083 0.0093774 0.1935 0.026224 -0.02006 0.33654 0.38127
1120 0.071745 0.00012995 0.15697 0.0015146 -0.026444 0.23259 0.31463
1121 0.045917 -0.015447 0.057436 -0.013545 -0.053259 0.1617 0.20658
1122 0.034009 -0.026125 0.013174 -0.024005 -0.083353 0.15113 0.08817
1123 0.045231 -0.0066723 0.028512 0.008415 -0.051068 0.15725 0.14029
1124 0.026553 -0.03716 -0.0064601 -0.038575 -0.078292 0.14141 0.049104
1125 0.021815 -0.031827 0.0086681 -0.016725 -0.020846 0.13191 0.084661
1126 0.031407 -0.034365 -0.014934 -0.028055 -0.044081 0.1301 0.056528
1127 0.021469 -0.032332 0.0020943 -0.043665 -0.012235 0.16074 0.042125
1128 0.014041 -0.037539 0.0022824 -0.021664 0.13746 0.14992 0.076811
1129 0.014313 -0.042727 0.00014055 -0.043024 0.17722 0.12982 0.091198
1130 0.016525 -0.032654 -0.026751 -0.024624 0.16827 0.10252 0.094875
1131 -0.003623 -0.047352 -0.038473 -0.033714 0.097217 0.12729 0.056242
1132 -0.029081 -0.064689 -0.033235 -0.032524 0.039593 0.087974 -0.024401
1133 -0.004829 -0.045807 -0.011107 0.073976 0.021338 0.096573 0.075866
1134 -0.015057 -0.042174 -0.022339 0.1297 0.015404 0.083962 0.031823
1135 -0.036155 -0.079071 -0.066041 0.11811 -0.05101 0.051791 -0.0035498
1136 -0.027363 -0.046659 -0.039033 0.10501 -0.025465 0.08146 0.0067372
1137 -0.025721 -0.053456 -0.036314 0.046837 -0.016199 0.073259 0.061074
1138 -0.021969 -0.063124 -0.037626 0.043587 0.025326 0.084238 0.028281
1139 -0.057257 -0.067911 -0.059918 0.0066169 -0.032688 0.062097 -0.020002
1140 -0.028745 -0.051939 -0.03635 -0.0069529 -0.039542 0.088756 0.008795
1141 -0.041843 -0.052156 -0.044842 0.0081672 -0.023857 0.056915 0.056172
1142 -0.060871 -0.076623 -0.056294 -0.0067827 -0.051751 0.061393 -0.045111
1143 -0.059269 -0.065361 -0.043246 0.0084874 -0.060346 0.055182 -0.036144
1144 -0.060597 -0.072228 -0.045998 0.013608 -0.03377 0.051741 -0.032007
1145 -0.047355 -0.055776 -0.060389 -0.0012223 -0.053984 0.07288 -0.04489
1146 -0.078283 -0.076803 -0.092611 -0.028282 -0.094279 0.035319 -0.020603
1147 -0.067691 -0.06343 -0.080683 -0.023282 -0.091423 0.025658 0.15867
1148 -0.065449 -0.062648 -0.067215 0.0020481 -0.075038 0.077617 0.21541
1149 -0.073567 -0.071215 -0.082727 -0.037012 -0.098752 0.031756 0.1149
1150 -0.064285 -0.062593 -0.076999 -0.014952 -0.087406 0.029705 0.1225
1151 -0.083513 -0.08108 -0.093971 -0.019612 -0.081271 0.028664 0.0014916
1152 -0.073351 -0.085178 -0.083263 -0.0020815 -0.080045 0.051183 0.016359
1153 -0.088849 -0.094675 -0.091064 -0.033271 -0.10746 -0.0099178 -0.033574
1154 -0.097957 -0.098262 -0.084266 -0.039441 -0.089774 0.025321 0.0015425
1155 -0.092205 -0.08899 -0.088348 -0.022751 -0.079948 0.06638 -0.023501
1156 -0.063493 -0.073637 -0.08043 -0.029251 -0.081863 0.30227 -0.026794
1157 -0.081001 -0.078285 -0.079052 -0.044931 -0.077287 0.37961 -0.040857
1158 -0.084169 -0.075332 -0.083584 -0.023681 -0.067582 0.36994 -0.04447
1159 -0.089447 -0.10167 -0.093016 -0.028961 -0.10809 0.37262 -0.098623
1160 -0.10387 -0.099847 -0.11213 -0.06718 -0.10202 0.38913 -0.038696
1161 -0.10314 -0.077904 -0.089219 -0.03642 -0.088125 0.33866 -0.057239
1162 -0.086811 -0.044082 -0.084601 -0.02868 -0.064839 0.23625 -0.042352
1163 -0.098338 -0.052819 -0.10135 -0.03954 -0.091363 0.14078 -0.050085
1164 -0.098976 0.038753 -0.095535 -0.03436 -0.095598 0.16342 -0.057538
1165 -0.1094 0.17809 -0.10404 -0.04414 -0.1044 0.11343 -0.088271
1166 -0.13039 0.21805 -0.095599 -0.01752 -0.10073 0.12277 -0.071794
1167 -0.13308 0.21789 -0.098431 -0.0356 -0.13016 0.092258 0.045613
1168 -0.11087 0.15132 -0.099913 -0.033339 -0.097205 0.13305 0.15147
1169 -0.13739 0.051506 -0.11827 -0.063199 -0.1193 0.083786 0.17412
1170 -0.11207 0.014399 -0.11074 -0.052939 -0.10247 0.11918 0.15513
1171 -0.11625 0.0061914 -0.087348 -0.037089 -0.051549 0.098854 0.082731
1172 -0.12274 -0.010506 0.01437 -0.038649 -0.062083 0.095833 0.040198
1173 -0.13029 -0.012723 0.10288 -0.047319 -0.057227 0.11933 0.065465
1174 -0.13574 -0.017641 0.13001 -0.032419 -0.075892 0.074331 0.031682
1175 -0.12861 0.0038617 0.16935 -0.027289 -0.049626 0.07297 -0.0097013
1176 -0.16315 -0.032156 0.048072 -0.073908 -0.096441 0.035199 -0.039434
1177 -0.14183 -0.022473 0.0031306 -0.052258 -0.077785 0.060598 -0.0057873
1178 -0.1459 -0.029791 -0.030541 -0.059028 -0.10492 0.052137 -0.02902
1179 -0.13502 -0.035978 -0.032843 -0.067048 -0.10245 0.055866 -0.033953
1180 -0.13695 -0.021215 -0.028455 -0.054278 -0.10767 0.073355 0.010144
1181 -0.14404 -0.033583 -0.060817 -0.069558 -0.095913 0.010834 -0.019909
1182 -0.15548 -0.04196 -0.054949 -0.074168 -0.11298 0.037283 -0.090893
1183 -0.14136 -0.018528 -0.036961 0.0075324 -0.057651 0.057531 -0.0061656
1184 -0.13802 -0.022045 -0.045963 0.12315 -0.053126 0.07299 -0.026579
1185 -0.1529 -0.048283 -0.058874 0.15206 -0.0026102 0.014939 -0.050052
1186 -0.14917 -0.03297 -0.048576 0.13854 0.15467 0.038478 0.11009
1187 -0.16011 -0.039887 -0.054428 0.077443 0.16935 0.0036474 0.15902
1188 -0.17333 -0.056505 -0.05267 0.029983 0.11338 0.014436 0.2349
1189 -0.14406 -0.024502 -0.031992 0.029343 0.039662 0.035745 0.23007
1190 -0.16115 -0.04618 -0.066924 -0.031117 -0.048652 0.00050432 0.10402
1191 -0.16171 -0.051937 -0.064166 -0.019017 -0.066147 0.015903 0.08001
1192 -0.13728 -0.027224 -0.063078 -0.020217 -0.063981 0.015592 0.13256
1193 -0.13729 -0.043842 -0.066589 -0.0076164 -0.058695 -0.0045688 0.066194
1194 -0.14427 -0.049349 -0.066131 -0.0091163 -0.0469 0.02487 0.092101
1195 -0.14542 -0.043377 -0.053763 -0.017306 -0.090594 0.012229 0.052038
1196 -0.15823 -0.050514 -0.031005 -0.024646 -0.071649 0.0017482 0.17021
1197 -0.14549 -0.045702 0.10023 -0.0070659 -0.052873 0.13087 0.31919
1198 -0.16301 -0.001039 0.15647 -0.0088258 -0.079857 0.2566 0.29295
1199 -0.15827 0.13906 0.21066 -0.0086857 -0.072082 0.34066 0.24349
1200 -0.14822 0.27849 0.18573 0.0081545 -0.059476 0.38183 0.25658
1201 -0.15604 0.28681 0.10703 -0.0079254 -0.087541 0.28202 0.18281
1202 -0.1485 0.29058 0.037094 -0.00083528 -0.089865 0.25079 0.18416
1203 -0.16321 0.20145 0.026062 -0.011975 -0.095789 0.11656 0.10617
1204 -0.13872 0.092746 0.03652 0.008355 -0.059994 0.12406 0.14536
1205 -0.17452 0.047179 -0.0046119 -0.019675 -0.076608 0.081779 0.037428
1206 -0.1752 0.030502 -0.0036638 -0.017605 -0.096133 0.069358 -0.0027554
1207 -0.17542 0.0053142 -0.017626 -0.043785 -0.10703 0.080087 0.052112
1208 -0.16816 0.011027 -0.0096475 -0.029175 -0.10197 0.073296 0.050119
1209 -0.17422 0.0078393 -0.0081394 -0.048404 -0.10099 0.063105 0.039745
1210 -0.18933 0.011352 -0.026331 -0.046624 -0.08067 0.071464 0.0046824
1211 -0.18388 -0.0082455 0.059227 -0.037094 -0.11106 0.050383 0.0075094
1212 -0.15584 0.021867 0.18778 -0.0037741 -0.062739 0.076822 0.068106
1213 -0.17711 -0.01344 0.16624 -0.029724 -0.095353 0.037621 -0.018617
1214 -0.18409 -0.024398 0.21189 -0.021674 -0.080828 0.04515 0.0049003
1215 -0.1847 -0.0043152 0.24204 -0.026564 -0.072672 0.058349 0.0056272
1216 -0.18167 -0.0028426 0.14924 0.029886 -0.097627 0.033758 0.061724
1217 -0.17406 -0.02353 0.091266 0.16011 -0.079311 0.015707 0.28465
1218 -0.15734 -0.0044775 0.092404 0.20442 -0.061745 0.036806 0.2468
1219 -0.18777 -0.030805 0.069492 0.19713 -0.11022 0.012995 0.30475
1220 -0.16766 -0.042452 0.04856 0.18479 0.049026 -0.0060564 0.33143
1221 0.076308 -0.0089097 0.075618 0.15752 0.1856 0.063413 0.32657
1222 0.16209 0.00039284 0.044446 0.061537 0.258 0.044902 0.21563
1223 0.16776 0.12939 0.098674 0.055017 0.27009 0.044291 0.13296
1224 0.044894 0.20525 0.22551 0.060057 0.1693 0.025049 0.13683
1225 -0.048724 0.26296 0.27666 0.068598 0.050304 0.015398 0.11211
1226 -0.081571 0.25882 0.24851 0.048648 0.0063095 0.040547 0.085184
1227 -0.093619 0.2731 0.28922 0.066358 0.0039451 0.010256 0.17518
1228 -0.090827 0.23736 0.21254 0.064538 -0.0018793 0.058275 0.32
1229 -0.083015 0.1414 0.15704 0.053268 -0.0099037 0.28178 0.36179
1230 -0.085383 0.066373 0.11554 0.030638 -0.034168 0.31345 0.39847
1231 -0.092791 0.053716 0.11296 0.023788 -0.0087225 0.36485 0.38403
1232 -0.11201 0.034579 0.082488 0.0075784 -0.025347 0.32788 0.36786
1233 -0.072597 0.050451 0.098466 0.034309 -0.013211 0.43729 0.32558
1234 -0.036525 0.065054 0.13045 0.012949 -0.023226 0.34945 0.27694
1235 0.043437 0.13355 0.15574 0.0071888 -0.0349 0.23406 0.17919
1236 0.24616 0.29739 0.2532 0.046679 0.014115 0.18539 0.17905
1237 0.26328 0.31884 0.29447 0.049169 0.091181 0.16008 0.20753
1238 0.18679 0.32332 0.2951 0.011419 0.20354 0.099105 0.16416
1239 0.042765 0.3217 0.23143 0.010519 0.32564 0.13258 0.18749
1240 -0.0084733 0.28069 0.14269 0.0098294 0.30444 0.13201 0.10455
1241 -0.015421 0.19932 0.10261 -0.01045 0.26059 0.090902 0.11122
1242 -0.015539 0.11591 0.092869 -0.0050204 0.14229 0.093191 0.21654
1243 -0.018617 0.098537 0.097167 0.0088798 0.099385 0.10746 0.39843
1244 -0.045185 0.09041 0.050925 -0.04106 0.0506 0.057769 0.33675
1245 0.0029668 0.086102 0.11323 0.01183 0.087616 0.085578 0.39627
1246 0.063159 0.088245 0.1445 0.13527 0.12411 0.087727 0.28706
1247 0.13424 0.11467 0.14689 0.18157 0.089417 0.050806 0.17205
1248 0.29258 0.29133 0.24822 0.23126 0.15703 0.084555 0.15629
1249 0.30712 0.36541 0.2994 0.25168 0.1654 0.039534 0.14255
1250 0.25639 0.37463 0.31353 0.22427 0.17772 0.056673 0.10682
1251 0.15666 0.41391 0.29705 0.18671 0.1972 0.072062 0.19258
1252 0.094141 0.4159 0.17324 0.10681 0.1161 0.077851 0.14468
1253 0.047793 0.38641 0.14734 0.082301 0.080961 0.04539 0.18876
1254 0.049555 0.39072 0.13618 0.069381 0.077356 0.047259 0.29715
1255 0.024177 0.40704 0.1249 0.070801 0.084762 0.054518 0.36576
1256 0.018339 0.42528 0.11058 0.052561 0.080288 0.052917 0.40088
1257 0.039461 0.39192 0.095641 0.058371 0.073503 0.044796 0.39756
1258 0.13504 0.45355 0.10827 0.074472 0.11778 0.061945 0.24454
1259 0.21368 0.4277 0.13276 0.064462 0.15616 0.058774 0.20508
1260 0.37032 0.43085 0.16083 0.057922 0.26053 0.046973 0.11735
1261 0.40124 0.48399 0.21664 0.050662 0.33727 0.062342 0.17021
1262 0.33139 0.47888 0.27513 0.067282 0.41297 0.29196 0.14682
1263 0.22543 0.48934 0.25844 0.069532 0.36295 0.36622 0.10495
1264 0.1909 0.50974 0.21288 0.058612 0.23704 0.41457 0.15087
1265 0.15981 0.49617 0.12565 0.032322 0.14122 0.36565 0.10136
1266 0.17892 0.51264 0.1322 0.067353 0.1297 0.33917 0.12556
1267 0.2057 0.48517 0.13612 0.21226 0.12089 0.29129 0.10744
1268 0.1952 0.4709 0.12096 0.26612 0.073575 0.17424 0.078206
1269 0.23411 0.50142 0.11717 0.29656 0.07329 0.13441 0.0085932
1270 0.29151 0.50576 0.12487 0.29695 0.048686 0.14642 0.06092
1271 0.45817 0.48278 0.13318 0.30265 0.069012 0.14837 0.032437
1272 0.46996 0.49212 0.14215 0.22969 0.045987 0.1162 0.037104
1273 0.38363 0.50444 0.18388 0.16189 0.061223 0.12052 0.10761
1274 0.2376 0.5171 0.22991 0.11977 0.043938 0.11209 0.2128
1275 0.22887 0.54397 0.30473 0.13303 0.067374 0.14429 0.29901
1276 0.21199 0.52911 0.28581 0.11266 0.02082 0.099986 0.3099
1277 0.2059 0.51062 0.23657 0.11617 0.014485 0.097485 0.2199
1278 0.24086 0.5226 0.16083 0.10385 0.0045108 0.11018 0.15361
1279 0.21632 0.49125 0.14371 0.10495 0.026646 0.083313 0.1501
1280 0.25097 0.4961 0.10892 0.076924 -0.008618 0.085332 0.09231
1281 0.38736 0.51503 0.11424 0.092594 0.014268 0.10835 0.1032
1282 0.48848 0.52826 0.093794 0.080475 -0.011447 0.08256 0.073414
1283 0.45863 0.4814 0.096352 0.087405 0.0093688 0.066359 0.017121
1284 0.33963 0.46929 0.0879 0.086115 -0.0044756 0.091618 0.037368
1285 0.24034 0.45606 0.071728 0.069635 -0.0103 0.047267 0.059535
1286 0.22702 0.45285 0.089016 0.079865 0.0038256 0.059666 0.061742
1287 0.16766 0.42967 0.061724 0.059555 -0.023889 0.076275 -0.0051814
1288 0.17437 0.44068 0.061753 0.062935 -0.026833 0.049404 0.013326
1289 0.18512 0.4024 0.060541 0.054785 -0.023508 0.054213 -0.029488
1290 0.15889 0.40748 0.057859 0.068576 0.013848 0.051562 0.035169
1291 0.14568 0.37773 0.047147 0.042676 0.066394 0.059201 0.024176
1292 0.16325 0.35734 0.044725 0.061676 0.27212 0.0412 0.0028334
1293 0.14698 0.31809 0.040823 0.085316 0.32602 0.043189 -0.02295
1294 0.14911 0.30606 0.041091 0.058936 0.37544 0.040368 -0.019643
1295 0.1445 0.30888 0.056789 0.074486 0.40867 0.1752 0.018614
1296 0.12506 0.29397 0.029488 0.054416 0.29797 0.3245 0.084031
1297 0.11988 0.28775 0.044926 0.030456 0.17673 0.36796 0.12922
1298 0.11039 0.31049 0.047414 0.039297 0.11848 0.35179 0.18938
1299 0.10124 0.27127 0.003062 0.0020967 0.035728 0.39518 0.20425
1300 0.10955 0.3107 0.03084 0.053317 0.063604 0.34273 0.24674
1301 0.07746 0.28047 0.012658 0.038247 0.06193 0.36635 0.2079
1302 0.096742 0.27268 0.029506 0.040037 0.062565 0.45819 0.20742
1303 0.059794 0.23681 -0.0087355 0.029707 0.018411 0.39823 0.14498
1304 0.066516 0.231 0.0017726 0.055947 0.066356 0.53845 0.088777
1305 0.066098 0.2211 0.0087707 0.033787 0.011062 0.47208 0.10571
1306 0.06028 0.2194 -0.020881 0.073508 0.015058 0.50301 -0.0022992
1307 0.065982 0.2245 -0.003513 0.25402 0.029033 0.45749 0.036778
1308 0.033264 0.19616 -0.0091549 0.26101 0.012039 0.29875 0.074925
1309 0.031026 0.17409 -0.020667 0.29447 -0.019536 0.2473 -0.035568
1310 0.024768 0.18646 -0.019509 0.29873 0.00372 0.23615 0.040129
1311 0.03978 0.17111 -0.016041 0.24965 0.0083257 0.24158 -0.016764
1312 -0.0073081 0.13533 -0.053012 0.18421 0.0048513 0.17634 -0.016377
1313 0.024164 0.16165 -0.036794 0.13802 0.013177 0.19727 -0.0031604
1314 -0.0066441 0.13715 -0.051126 0.097079 -0.0056475 0.18051 -0.024743
1315 0.013428 0.1491 -0.034668 0.12178 0.24722 0.22354 0.041554
1316 -0.0128 0.12345 -0.06855 0.059629 0.29302 0.16196 -0.03511
1317 -0.018728 0.11434 -0.065742 0.10292 0.36749 0.14352 -0.048233
1318 0.001984 0.12413 -0.043424 0.10788 0.40762 0.19011 0.024484
1319 0.004046 0.1189 -0.040446 0.093519 0.31806 0.19926 0.1213
1320 -0.012862 0.10623 -0.052407 0.097029 0.15405 0.16517 0.18773
1321 -0.01462 0.095938 -0.048749 0.060389 0.075842 0.14198 0.26324
1322 -0.016278 0.082041 -0.055761 0.10165 0.038107 0.12331 0.24618
1323 -0.036766 0.088693 -0.072833 0.17972 0.050343 0.13676 0.19158
1324 -0.062424 0.063576 -0.099955 0.26155 -0.022042 0.091247 0.081676
1325 -0.027752 0.077488 -0.066637 0.3214 0.019834 0.1424 0.1292
1326 -0.03774 0.079711 -0.077339 0.32691 0.01053 0.12578 0.05001
1327 -0.035578 0.078813 -0.054231 0.35539 0.043525 0.13223 0.053757
1328 -0.073046 0.048976 -0.084362 0.27357 0.017381 0.087973 0.015944
1329 -0.057294 0.053159 -0.064204 0.27023 0.015406 0.10905 0.077831
1330 -0.041242 0.057881 -0.067026 0.21023 0.032712 0.13406 0.094258
1331 -0.05667 0.028094 -0.085938 0.13906 0.0079077 0.10443 0.023445
1332 -0.058988 0.020236 -0.09002 0.15189 0.042863 0.11357 -0.0084081
1333 -0.052176 0.051139 -0.054692 0.21873 0.25514 0.104 -0.032231
1334 -0.058014 0.034691 -0.091144 0.23957 0.35354 0.084647 -0.024924
1335 -0.069922 0.025974 -0.074666 0.3314 0.40562 0.10081 -0.030977
1336 -0.06869 0.038387 -0.072597 0.4201 0.39452 0.11077 0.0067397
1337 -0.065568 0.011849 -0.086429 0.42706 0.35967 0.072514 0.0017967
1338 -0.084236 0.010852 -0.094391 0.42205 0.25701 0.067913 -0.051456
1339 -0.10268 0.0086744 -0.097593 0.39702 0.14202 0.061152 -0.075929
1340 -0.055822 0.024857 -0.085345 0.39358 0.10678 0.082971 -0.032892
1341 -0.07837 0.0021595 -0.095927 0.3217 0.094414 0.07336 -0.0097855
1342 -0.071628 -0.0029479 -0.091899 0.25232 0.054609 0.050749 -0.0058985
1343 -0.063666 -0.0046953 -0.081591 0.2348 0.060625 0.10432 0.1506
1344 -0.073424 0.0032673 -0.080292 0.21974 0.038191 0.077817 0.19147
1345 -0.1018 -0.0139 -0.096124 0.17831 0.0032961 0.086545 0.12297
1346 -0.07555 -0.012858 -0.091736 0.20267 0.034412 0.22298 0.20373
1347 0.13315 -0.014235 -0.097878 0.23144 0.016417 0.3113 0.17539
1348 0.22707 0.0066376 -0.10326 0.23978 0.010293 0.3985 0.078463
1349 0.22443 -0.02754 -0.11893 0.25036 -0.031521 0.41437 0.02996
1350 0.10366 -0.013417 -0.092894 0.36136 -0.0081259 0.40239 0.060687
1351 0.0064505 -0.014545 -0.11437 0.40915 0.01001 0.399 0.077394
1352 -0.019007 -0.023582 -0.12099 0.43967 -0.021635 0.33483 0.015601
1353 -0.029205 -0.02432 -0.095149 0.45375 -0.027619 0.22987 -0.0038619
1354 -0.035833 -0.028617 -0.11677 0.4098 -0.015083 0.17478 -0.0077549
1355 -0.032851 -0.027994 -0.10149 0.33959 -0.014458 0.18035 0.088232
1356 -0.048509 -0.039742 -0.10933 0.26389 -0.011792 0.15614 0.14409
1357 -0.045087 -0.032239 -0.11499 0.23369 -0.029387 0.14578 0.21187
1358 -0.042595 -0.041937 -0.11604 0.22074 0.048159 0.13086 0.24789
1359 -0.039663 -0.037834 -0.1064 0.22112 0.30844 0.14614 0.29122
1360 -0.047491 -0.035961 -0.10516 0.25046 0.35618 0.1401 0.24281
1361 -0.070059 -0.043929 -0.099104 0.24269 0.36526 0.084739 0.1901
1362 -0.059337 -0.032886 -0.11356 0.26339 0.41025 0.095178 0.13832
1363 -0.079535 -0.068274 -0.12107 0.2541 0.36412 0.094477 0.17714
1364 -0.082523 -0.045871 -0.11496 0.30638 0.34321 0.093446 0.073705
1365 -0.060451 -0.026439 -0.082822 0.42188 0.25766 0.13007 0.15539
1366 -0.062569 -0.054486 -0.094004 0.45495 0.12697 0.13304 0.048579
1367 -0.089727 -0.072463 -0.12079 0.38698 0.063259 0.059493 0.010176
1368 -0.078515 -0.027731 -0.059087 0.41099 0.050925 0.10663 0.084763
1369 -0.077353 -0.027838 0.086491 0.39234 0.026021 0.082111 0.17404
1370 -0.082631 -0.031896 0.14405 0.35446 0.065266 0.09046 0.28813
1371 -0.088109 -0.034213 0.17015 0.2966 0.050502 0.075289 0.2596
1372 -0.077107 -0.024111 0.081605 0.28648 0.065567 0.092418 0.30855
1373 -0.089035 -0.066598 -0.025787 0.22913 0.011343 0.093207 0.32668
1374 -0.089783 -0.048255 -0.025179 0.22019 -0.0053914 0.14212 0.2974
1375 -0.093681 -0.054433 -0.04204 0.22673 0.017414 0.26762 0.34847
1376 -0.10128 -0.07219 -0.069062 0.18815 -0.02995 0.32852 0.30694
1377 -0.094347 -0.079828 -0.050934 0.19695 -0.015895 0.3639 0.33763
1378 -0.096655 -0.058595 -0.047056 0.20236 -0.020189 0.42315 0.34333
1379 -0.11787 -0.077633 -0.048528 0.21259 -0.019443 0.37252 0.22741
1380 -0.093071 -0.08052 -0.05013 0.18014 -0.015698 0.46766 0.22781
1381 -0.10521 -0.077617 -0.049182 0.19294 -0.0069322 0.38762 0.198
1382 -0.11481 -0.10744 -0.076254 0.15756 -0.030777 0.31511 0.16204
1383 -0.1147 -0.084972 -0.056585 0.17867 -0.032981 0.21257 0.20877
1384 -0.022053 -0.07573 -0.051007 0.17638 -0.055895 0.22138 0.11629
1385 0.17432 -0.10145 -0.085289 0.13914 -0.07401 0.15773 0.23668
1386 0.25493 -0.077274 -0.057591 0.14414 -0.031454 0.1754 0.38367
1387 0.25038 -0.089662 -0.072543 0.17119 -0.061239 0.15316 0.36785
1388 0.14235 -0.069259 -0.063895 0.17398 -0.022383 0.18259 0.35806
1389 -0.0060229 -0.11004 -0.097187 0.11397 -0.086677 0.13906 0.31756
1390 0.0085291 -0.078234 -0.041989 0.14233 -0.053662 0.15588 0.29676
1391 -0.027989 -0.072672 -0.03624 0.11902 -0.063656 0.14434 0.26688
1392 -0.018327 -0.047789 0.1337 0.16031 -0.0025206 0.15784 0.28752
1393 -0.025195 -0.051726 0.18393 0.15292 -0.042195 0.16074 0.20692
1394 -0.036793 -0.078204 0.19621 0.13332 0.14429 0.095255 0.12964
1395 -0.055841 -0.074051 0.19888 0.10326 0.2897 0.11089 0.10076
1396 -0.044359 -0.079429 0.06971 0.10077 0.35746 0.11181 0.18285
1397 -0.047847 -0.079966 0.014828 0.12662 0.41185 0.12573 0.1352
1398 -0.029585 -0.051734 0.054786 0.1303 0.50471 0.1178 0.16794
1399 -0.075373 -0.10138 -0.014295 0.092549 0.35193 0.10724 0.27423
1400 -0.057651 -0.11304 -0.0095173 0.078649 0.24262 0.099599 0.33824
1401 -0.067129 -0.089766 -0.0029192 0.089349 0.13 0.087218 0.3069
1402 -0.066797 -0.11033 -0.0053311 0.073909 0.063955 0.093217 0.2711
1403 -0.073485 -0.099451 -0.017123 0.07116 0.031951 0.082166 0.2889
1404 -0.086973 -0.11574 -0.020945 0.06496 0.039317 0.059755 0.31212
1405 -0.067251 -0.086866 0.070843 0.08698 0.010662 0.11361 0.23013
1406 -0.082599 -0.084973 0.16146 0.0747 0.0078979 0.079913 0.20434
1407 -0.074367 -0.07935 0.26737 0.10037 0.046383 0.077292 0.16836
1408 -0.092395 -0.080908 0.26601 0.07023 -0.0073409 0.053411 0.10268
1409 -0.067953 -0.059285 0.29464 0.10027 0.047215 0.10109 0.19529
1410 0.023559 -0.081543 0.18805 0.06923 0.01713 0.070829 0.065445
1411 0.24277 -0.082 0.11282 0.0773 0.014236 0.27369 0.18271
1412 0.34281 -0.093967 0.07154 0.060661 -0.0015985 0.37322 0.057169
1413 0.35942 -0.084885 0.063118 0.042801 -0.019343 0.39127 0.11752
1414 0.24735 -0.077212 0.076256 0.047731 -0.013237 0.3922 0.32099
1415 0.05513 -0.10985 0.039745 0.032621 -0.058612 0.36591 0.33477
1416 0.028852 -0.091817 0.074703 0.039121 -0.030076 0.40277 0.31566
1417 0.022154 -0.062435 0.21617 0.061671 0.02414 0.39329 0.29683
1418 0.029656 -0.037452 0.31336 0.067001 0.24318 0.33371 0.25278
1419 -0.0098124 -0.025919 0.3452 0.032971 0.35324 0.21282 0.1432
1420 0.01638 -0.024927 0.35669 0.047642 0.40777 0.20611 0.14457
1421 0.0073516 -0.018694 0.31996 0.074972 0.44752 0.18525 0.16022
1422 0.0096336 -0.0043717 0.23432 0.063842 0.42153 0.18188 0.1621
1423 -0.0040543 -0.012739 0.15564 0.030932 0.31777 0.14073 0.12987
1424 0.089818 0.066513 0.14897 0.047192 0.15911 0.18824 0.063192
1425 0.32689 0.13241 0.10714 0.030022 0.075994 0.1498 0.12762
1426 0.38531 0.21095 0.12909 0.036162 0.08343 0.1595 0.27925
1427 0.38726 0.12644 0.1591 0.015742 0.042396 0.14125 0.26837
1428 0.3319 0.038004 0.27276 0.023443 0.028331 0.17199 0.33236
1429 0.16414 -0.016344 0.34721 0.0086827 0.022897 0.13912 0.33865
1430 0.11767 0.0016789 0.42735 0.041133 -0.0053977 0.13963 0.33922
1431 0.073022 -0.0067685 0.41571 0.046343 0.032538 0.096757 0.27502
1432 0.081064 -0.0093259 0.3709 0.052743 0.049384 0.13459 0.26234
1433 0.073796 -0.024743 0.28051 0.023973 0.011159 0.078385 0.10325
1434 0.055378 -0.041891 0.2212 -0.0027867 0.078585 0.075654 0.087522
1435 0.13319 0.016492 0.21384 0.024583 0.35591 0.10257 0.17049
1436 0.26527 -0.011146 0.15914 -0.0073264 0.36882 0.10187 0.040746
1437 0.44992 0.021777 0.16437 0.023094 0.47376 0.10514 0.10712
1438 0.46886 0.03182 0.22478 0.0093538 0.48347 0.10013 0.11515
1439 0.50033 0.049822 0.32054 0.024794 0.49943 0.10823 0.25528
1440 0.43315 0.083895 0.41414 0.023484 0.41255 0.092158 0.32242
1441 0.32883 0.15796 0.44169 0.021974 0.27246 0.098137 0.29745
1442 0.24801 0.21256 0.42927 0.018104 0.17201 0.088526 0.30693
1443 0.23232 0.24157 0.48063 0.077624 0.19933 0.093905 0.34578
1444 0.24514 0.10517 0.42964 0.17425 0.22055 0.071504 0.20005
1445 0.30874 0.081748 0.37529 0.23091 0.25881 0.076713 0.14009
1446 0.35706 0.04721 0.29587 0.21925 0.40479 0.051152 0.10478
1447 0.53462 0.052593 0.24974 0.2186 0.53888 0.069731 0.10106
1448 0.59023 0.035945 0.24062 0.21865 0.55202 0.04515 0.09034
1449 0.61558 0.050128 0.23852 0.12627 0.56693 0.069479 0.063397
1450 0.50456 0.10579 0.33537 0.11856 0.59274 0.1011 0.10106
1451 0.41816 0.075373 0.35986 0.081145 0.51755 0.077157 0.26338
1452 0.36598 0.11168 0.45585 0.10791 0.47376 0.10356 0.36304
1453 0.3254 0.1764 0.46278 0.088886 0.36957 0.13769 0.31394
1454 0.31509 0.26339 0.49487 0.096526 0.27229 0.32107 0.36217
1455 0.36834 0.30757 0.45787 0.078916 0.30853 0.39284 0.34785
1456 0.41267 0.28755 0.41057 0.086676 0.35367 0.38707 0.30719
1457 0.58508 0.17459 0.33518 0.096486 0.5261 0.37861 0.15545
1458 0.59799 0.10142 0.25995 0.034946 0.54701 0.39056 0.095789
1459 0.59856 0.070414 0.23549 0.044676 0.60082 0.37945 0.1224
1460 0.58023 0.096686 0.2757 0.076437 0.669 0.36471 0.15784
1461 0.47051 0.097149 0.2597 0.058357 0.62072 0.23756 0.14592
1462 0.36374 0.089631 0.26563 0.053447 0.54239 0.14516 0.10992
1463 0.35035 0.1125 0.30377 0.054517 0.39977 0.17047 0.28105
1464 0.3186 0.11855 0.36897 0.057697 0.31774 0.15013 0.26252
1465 0.31152 0.27269 0.43804 0.076097 0.34126 0.17168 0.50514
1466 0.31044 0.27848 0.4544 0.053697 0.29308 0.12824 0.37309
1467 0.41573 0.33396 0.41476 0.050927 0.37128 0.14458 0.37331
1468 0.60017 0.32978 0.34206 0.039118 0.3958 0.1437 0.28243
1469 0.63618 0.27736 0.28112 0.030118 0.54471 0.12448 0.17902
1470 0.58525 0.20347 0.26212 0.030318 0.56251 0.10495 0.11432
1471 0.5361 0.16571 0.27129 0.051768 0.63956 0.1289 0.17443
1472 0.42316 0.11892 0.27042 0.057358 0.59036 0.12732 0.15868
1473 0.32909 0.097 0.2156 0.016188 0.50613 0.096164 0.10939
1474 0.30969 0.097522 0.21737 0.022808 0.43227 0.078583 0.081651
1475 0.32154 0.077845 0.19049 0.017418 0.25359 0.10176 0.10654
1476 0.30692 0.095097 0.21617 0.017249 0.29011 0.1153 0.17131
1477 0.28511 0.08017 0.20621 0.0092786 0.27495 0.11389 0.15686
1478 0.26813 0.11777 0.16494 -0.011061 0.17613 0.079009 0.29131
1479 0.30872 0.24595 0.1568 0.013679 0.18625 0.072778 0.2966
1480 0.49622 0.35479 0.18168 0.018279 0.21893 0.11264 0.33767
1481 0.55562 0.36072 0.17061 0.011399 0.20253 0.076966 0.38733
1482 0.55334 0.30209 0.14079 0.0013793 0.19499 0.056505 0.36379
1483 0.43588 0.22477 0.14073 -0.014201 0.18159 0.044544 0.22288
1484 0.34606 0.18296 0.14911 0.016489 0.16071 0.079683 0.16907
1485 0.29668 0.13654 0.12965 -0.00097038 0.13369 0.062732 0.1205
1486 0.28636 0.1028 0.12992 0.0048197 0.13716 0.092721 0.094594
1487 0.26656 0.093696 0.11731 -0.0033501 0.13398 0.03895 0.13295
1488 0.26205 0.091058 0.10836 -0.01458 0.10682 0.060779 0.14072
1489 0.24415 0.1183 0.091636 -0.0016399 0.12522 0.044088 0.12765
1490 0.22238 0.2494 0.078654 -0.0020998 0.084648 0.039647 0.087512
1491 0.24181 0.32582 0.093852 0.01744 0.096274 0.24135 0.093749
1492 0.24946 0.33874 0.07845 -0.0077895 0.09851 0.3277 0.12916
1493 0.22503 0.37037 0.10833 0.017381 0.10456 0.34451 0.22844
1494 0.20541 0.26177 0.093777 0.015681 0.10198 0.34742 0.27767
1495 0.1953 0.23785 0.067385 -0.012309 0.078426 0.37763 0.29642
1496 0.19694 0.246 0.077173 -0.007879 0.057362 0.32946 0.33111
1497 0.20148 0.31195 0.071031 0.016251 0.085818 0.41885 0.35222
1498 0.16709 0.33909 0.054239 -0.0049988 0.045073 0.40865 0.30543
1499 0.17955 0.40317 0.056167 0.014141 0.033539 0.36914 0.16354
1500 0.14648 0.33781 0.062585 -0.017249 0.045234 0.19945 0.15486
1501 0.15122 0.33131 0.054373 -0.014948 0.03534 0.17848 0.10359
1502 0.13864 0.36825 0.023082 0.12244 0.017146 0.16859 0.11179
1503 0.13397 0.406 0.04338 0.17768 0.0058913 0.12627 0.070772
1504 0.1417 0.39011 0.12332 0.24127 0.044407 0.15284 0.082259
1505 0.13845 0.44401 0.18717 0.26323 0.041423 0.17305 0.15793
1506 0.12407 0.43242 0.22423 0.27992 0.018308 0.13328 0.087713
1507 0.11213 0.42626 0.24019 0.25901 0.015624 0.13364 0.03246
1508 0.1072 0.43604 0.25435 0.21613 0.0028493 0.1334 0.079817
1509 0.10266 0.47199 0.19338 0.12328 0.0087349 0.14874 0.046224
1510 0.071941 0.47588 0.14271 0.12602 0.0074105 0.11094 0.055251
1511 0.10494 0.49774 0.12135 0.10653 0.021336 0.13723 0.053898
1512 0.096865 0.50671 0.11377 0.12714 -0.0059983 0.12111 0.042925
1513 0.077947 0.45254 0.073981 0.072343 -0.035853 0.11876 -0.0022179
1514 0.059619 0.44455 0.058089 0.061143 -0.020497 0.097012 -0.037771
1515 0.053531 0.44585 0.069847 0.093453 -0.031191 0.088991 0.12952
1516 0.036943 0.43055 0.046215 0.074343 -0.043056 0.04877 0.19571
1517 0.047105 0.3978 0.080633 0.046314 -0.05565 0.051119 0.20674
1518 0.019737 0.37479 0.099182 0.050314 -0.086165 0.033068 0.21671
1519 0.033169 0.42956 0.12319 0.070924 -0.075749 0.075597 0.25271
1520 0.026171 0.37588 0.089778 0.040254 -0.070783 0.10117 0.19894
1521 0.021633 0.39346 0.076546 0.042494 -0.052868 0.079195 0.18338
1522 0.024515 0.41294 0.068634 0.066014 -0.038472 0.10346 0.11838
1523 0.015007 0.43313 0.046362 0.046054 -0.075067 0.063243 0.022842
1524 0.020489 0.44127 0.03211 0.029134 -0.076351 0.044532 0.0049787
1525 0.010201 0.43741 0.032598 0.039605 -0.074275 0.065261 0.066686
1526 -0.0087967 0.39705 0.0059865 0.051665 -0.03608 0.03243 0.0082526
1527 -0.0088847 0.37982 0.025595 0.046065 -0.044194 0.062739 0.04009
1528 -0.016853 0.41486 0.016443 0.058325 0.0049814 0.033138 0.093087
1529 -0.0021806 0.41512 0.025341 0.043405 0.25065 0.043037 0.056674
1530 -0.022369 0.38975 0.023899 0.045425 0.32786 0.027726 0.04522
1531 -0.032347 0.3863 0.034547 0.034995 0.33139 0.016885 -0.0073426
1532 -0.020235 0.37956 0.059805 0.045025 0.40162 0.054114 -0.019316
1533 -0.033213 0.3739 0.098523 0.047416 0.43543 0.036663 -0.0010086
1534 -0.042721 0.36394 0.12214 0.017616 0.27962 0.0084018 0.016008
1535 -0.047559 0.3822 0.06314 0.030226 0.1124 0.16525 -0.014725
1536 -0.041717 0.35381 0.026588 0.020776 0.082906 0.24925 0.10784
1537 -0.029085 0.36193 0.022796 0.048716 0.057542 0.36272 0.22768
1538 -0.033432 0.34388 0.018114 0.029766 0.039497 0.32762 0.22045
1539 -0.04751 0.32829 0.0016522 0.018896 0.027963 0.3254 0.28287
1540 -0.032908 0.33902 0.0092803 0.032906 0.026049 0.42452 0.3292
1541 -0.039046 0.31401 0.0098084 0.023307 0.0047942 0.42011 0.33698
1542 -0.061114 0.27199 -0.015883 0.0058667 -0.03733 0.31846 0.22876
1543 -0.050662 0.27457 0.0019347 0.0090568 0.018265 0.20188 0.23892
1544 -0.05413 0.2913 0.0055528 0.032257 0.005251 0.17779 0.11982
1545 -0.063758 0.27535 -0.0077891 0.017307 0.016607 0.13441 0.1267
1546 -0.074826 0.27816 -0.0069409 0.18224 0.0011722 0.12884 0.039302
1547 -0.055214 0.26163 -0.018713 0.19412 -0.0070122 0.12785 0.050559
1548 -0.070972 0.23951 -0.019315 0.22382 -0.0064466 0.11469 0.024946
1549 -0.1003 0.21849 -0.010247 0.24195 -0.005761 0.13529 0.084913
1550 -0.075568 0.21284 0.041302 0.26861 0.050075 0.083615 0.02448
1551 -0.071106 0.22995 0.11621 0.29062 0.24162 0.097764 0.059207
1552 -0.10277 0.19467 0.14678 0.30126 0.30652 0.072293 0.0032637
1553 -0.084032 0.24352 0.22275 0.37803 0.40589 0.12158 0.096421
1554 -0.10476 0.2068 0.20591 0.37772 0.43101 0.10031 -0.00084241
1555 -0.097718 0.19381 0.12402 0.32446 0.40904 0.09477 0.034695
1556 -0.094226 0.19458 0.03875 0.28248 0.24366 0.084229 0.073912
1557 -0.084494 0.18112 0.054028 0.22301 0.11149 0.10249 0.14061
1558 -0.099892 0.14675 0.013067 0.1797 0.064809 0.053417 0.24868
1559 -0.11586 0.14838 0.0061147 0.14436 0.090085 0.052906 0.17193
1560 -0.10741 0.1449 0.0074628 0.13677 0.059681 0.053565 0.2135
1561 -0.092466 0.13888 0.018251 0.13228 0.053326 0.068164 0.26794
1562 -0.10339 0.12304 0.0079191 0.12568 0.065282 0.042153 0.23479
1563 -0.11354 0.11009 0.010417 0.13031 0.051937 0.075702 0.26572
1564 -0.10318 0.11832 0.0067653 0.12252 0.053093 0.049621 0.14357
1565 -0.10944 0.11751 0.00041345 0.12929 0.070139 0.05592 0.10475
1566 -0.12028 0.10922 -0.0087484 0.1319 0.080464 0.035329 0.083291
1567 -0.11863 0.10402 -0.0095903 0.16499 0.05122 0.049028 0.043798
1568 -0.1261 0.093555 -0.013432 0.30062 0.064445 0.073447 0.082535
1569 -0.14027 0.058957 -0.035604 0.29979 0.050291 0.020756 0.024142
1570 -0.12488 0.06985 -0.019036 0.34454 0.044977 0.031555 0.090829
1571 -0.10348 0.081942 0.015732 0.38718 0.054552 0.074894 0.073256
1572 -0.12603 0.073335 -0.0096597 0.37906 0.095008 0.039473 0.24757
1573 -0.12311 0.064527 -0.018072 0.40004 0.28971 0.033772 0.24849
1574 -0.11824 0.0222 -0.0081734 0.38971 0.40795 0.036291 0.2611
1575 -0.13447 0.036533 -0.032405 0.40993 0.42336 -0.01606 0.26215
1576 -0.11444 0.065725 0.0089228 0.45314 0.43216 0.044809 0.32267
1577 -0.11229 0.036848 -0.005379 0.47362 0.44899 0.047218 0.36079
1578 -0.145 0.0129 -0.035081 0.45333 0.28136 0.017217 0.23336
1579 -0.13144 0.0072029 -0.045343 0.43986 0.14471 0.014536 0.18316
1580 -0.16332 0.0023355 -0.030895 0.48091 0.082063 0.013665 0.091289
1581 -0.14334 -0.0003719 -0.058847 0.45738 0.093258 0.23222 0.058926
1582 -0.14384 0.022591 -0.037008 0.48145 0.068254 0.2534 0.060403
1583 -0.12547 0.028083 -0.03568 0.48883 0.060369 0.33015 0.07206
1584 -0.14321 -0.0062842 -0.067122 0.51945 0.057145 0.32568 -0.00085353
1585 -0.12201 0.023608 -0.026434 0.531 0.079501 0.38882 0.055423
1586 -0.11909 -0.009549 -0.039956 0.51724 0.057186 0.38853 0.04428
1587 0.076366 -0.0097164 -0.042478 0.49764 0.053792 0.43418 0.025617
1588 0.17398 -0.010994 -0.04242 0.5129 0.035248 0.36983 -0.022546
1589 0.2256 -0.026951 -0.047162 0.53157 0.016233 0.18831 0.017181
1590 0.12393 -0.011269 -0.041633 0.53302 -0.0084013 0.1704 -0.010892
1591 0.0063144 0.00055387 -0.038885 0.56682 0.054014 0.15446 -0.021385
1592 -0.062534 -0.021204 -0.067917 0.53649 0.0191 0.13203 0.019482
1593 -0.051802 -0.019621 -0.057539 0.53638 0.025076 0.14282 0.22117
1594 -0.06789 -0.019518 -0.067751 0.50298 -0.024899 0.13996 0.18399
1595 -0.094518 -0.034646 -0.074123 0.48831 -0.0058233 0.096379 0.2237
1596 -0.070876 -0.0031132 -0.062685 0.54131 -0.0028377 0.097548 0.2738
1597 -0.053874 0.0066193 -0.045807 0.54183 0.0075379 0.12843 0.24301
1598 -0.077892 -0.013768 -0.069458 0.55177 -0.027216 0.090066 0.32297
1599 -0.07659 -0.010216 -0.05836 0.5561 -0.012141 0.085045 0.24376
1600 -0.079568 -0.019403 -0.049742 0.54878 -0.045605 0.11157 0.1035
1601 -0.10307 -0.01137 0.079136 0.54835 -0.01777 0.10763 0.13668
1602 -0.099693 -0.023258 0.11583 0.53457 -0.045974 0.077942 0.078652
1603 -0.079501 -0.0089252 0.16858 0.56983 -0.039378 0.084291 0.068709
1604 -0.083169 0.0048474 0.17877 0.54586 -0.063673 0.07603 0.053876
1605 -0.078557 0.00855 0.10203 0.54702 -0.010707 0.072179 0.049563
1606 -0.10169 -0.021677 0.023437 0.51607 -0.051302 0.063988 0.07022
1607 -0.064783 -0.0048549 0.028325 0.59319 -0.022666 0.060777 0.12679
1608 -0.097521 -0.026712 0.0021629 0.58268 -0.06095 0.089356 -0.0082364
1609 -0.091009 -0.02325 -0.003449 0.53891 -0.027555 0.27983 0.035841
1610 -0.12226 -0.045867 -0.019801 0.48823 -0.059869 0.37268 -0.0063525
1611 -0.11147 -0.032885 -0.018563 0.44339 -0.055824 0.36635 0.040024
1612 -0.094383 -0.028872 -0.018165 0.4189 -0.076368 0.38649 -0.048389
1613 -0.085371 -0.011959 0.019893 0.44615 -0.037542 0.49554 0.050678
1614 -0.084709 -0.039647 -0.041028 0.3561 -0.085127 0.45375 -0.027375
1615 0.062573 -0.015194 0.0011597 0.41831 -0.064471 0.48407 0.1658
1616 0.22855 0.0072583 0.0087179 0.40442 -0.050516 0.5571 0.22072
1617 0.27387 -0.0087991 -0.008594 0.38588 -0.10583 0.47518 0.2404
1618 0.26593 -0.013157 -0.0066959 0.37339 -0.089674 0.45415 0.25616
1619 0.094121 -0.004544 0.020632 0.38141 -0.063799 0.51445 0.36081
1620 0.00091282 -0.020441 0.08007 0.35127 -0.082703 0.54666 0.33524
1621 -0.0058852 0.021641 0.18775 0.35303 -0.066178 0.54073 0.34511
1622 -0.014123 0.019434 0.21707 0.35581 -0.073742 0.50295 0.33312
1623 -0.024951 0.019796 0.22046 0.33634 0.11779 0.51163 0.41358
1624 -0.028739 0.017329 0.14214 0.31659 0.26563 0.53413 0.44564
1625 -0.045297 -0.038128 0.019921 0.25571 0.26236 0.47941 0.31413
1626 0.014095 -0.0092859 0.028849 0.29066 0.30847 0.5429 0.37069
1627 0.088447 -0.0049333 0.025527 0.29811 0.37104 0.49271 0.42796
1628 0.24758 -0.027231 -0.0057546 0.25609 0.30884 0.55969 0.37339
1629 0.37279 -0.024018 0.0088935 0.27938 0.1471 0.60053 0.38395
1630 0.37827 -0.018086 0.028352 0.27339 0.067643 0.59637 0.48879
1631 0.29931 -0.034243 0.01233 0.24864 0.026038 0.49052 0.5263
1632 0.15427 -0.00028045 0.023968 0.23227 0.015144 0.38808 0.41876
1633 0.070929 -0.010608 0.060246 0.21593 -0.0021204 0.29212 0.46294
1634 0.065861 -0.031915 0.15819 0.2285 0.0078552 0.34104 0.50506
1635 0.040093 -0.022063 0.24422 0.22896 0.011171 0.29637 0.43809
1636 0.076075 0.0062399 0.28055 0.23931 -0.016754 0.33227 0.42673
1637 0.071137 -0.025818 0.28016 0.20826 -0.049668 0.29918 0.5081
1638 0.1203 -0.018485 0.19556 0.20319 -0.0095724 0.32833 0.52228
1639 0.22988 -0.048402 0.096715 0.19449 -0.0076568 0.34029 0.42652
1640 0.37223 -0.06849 0.059823 0.17251 -0.0090912 0.28777 0.43191
1641 0.40121 -0.041677 0.052051 0.18043 -0.011376 0.33206 0.46279
1642 0.40228 -0.046235 0.053379 0.19408 -0.00487 0.32527 0.34748
1643 0.26339 -0.057402 0.038917 0.17875 -0.054844 0.27844 0.34758
1644 0.1631 -0.08628 0.028165 0.15907 -0.038289 0.24419 0.27952
1645 0.12373 -0.063307 0.046434 0.16089 -0.056443 0.27106 0.32208
1646 0.12495 -0.090634 0.093342 0.16347 -0.026678 0.25317 0.31971
1647 0.10807 -0.065942 0.16985 0.15334 0.003618 0.25422 0.38394
1648 0.094199 -0.071099 0.2363 0.14402 0.0095236 0.2437 0.4143
1649 0.14645 -0.053377 0.30135 0.14647 0.21208 0.23887 0.39436
1650 0.25706 -0.033864 0.32599 0.13361 0.32277 0.24216 0.40257
1651 0.46398 -0.039611 0.32851 0.17805 0.38244 0.25804 0.49316
1652 0.46775 -0.070389 0.2327 0.12709 0.41261 0.21419 0.3304
1653 0.45894 -0.071156 0.14982 0.10571 0.4238 0.2159 0.35373
1654 0.4183 -0.088794 0.12546 0.12785 0.33534 0.26507 0.28897
1655 0.29752 -0.099361 0.093455 0.10829 0.13559 0.23 0.17739
1656 0.23957 -0.075739 0.10011 0.12031 0.076308 0.22983 0.2158
1657 0.24175 -0.054456 0.10422 0.099391 0.053744 0.23219 0.2048
1658 0.25151 -0.081773 0.10827 0.10141 0.02127 0.1903 0.2091
1659 0.27348 -0.096381 0.17411 0.084251 -0.0056947 0.15919 0.17908
1660 0.29669 -0.10392 0.2497 0.085391 0.0020909 0.18742 0.12493
1661 0.47544 -0.1069 0.33166 0.10915 0.026236 0.22834 0.20374
1662 0.53726 -0.054163 0.39399 0.089461 0.035302 0.16776 0.16488
1663 0.52949 -0.087301 0.36336 0.085612 -0.013082 0.19106 0.076407
1664 0.50991 -0.072288 0.36842 0.078832 -0.0080567 0.16753 0.069203
1665 0.43128 -0.056605 0.32729 0.075322 -0.0075611 0.18016 0.16077
1666 0.33175 -0.093013 0.24624 0.11225 -0.021486 0.15367 0.038157
1667 0.30239 -0.07566 0.18498 0.096862 -0.02349 0.18685 0.13553
1668 0.25506 -0.081288 0.15788 0.083702 -0.053384 0.11949 0.080271
1669 0.26736 -0.090575 0.14914 0.074722 -0.087889 0.14338 -0.0098317
1670 0.30332 -0.1085 0.14301 0.078372 -0.042543 0.15821 0.034055
1671 0.38582 -0.09681 0.12503 0.040993 -0.082827 0.13319 0.0023522
1672 0.57259 -0.083027 0.20712 0.073853 -0.071592 0.17438 0.099139
1673 0.55225 -0.11979 0.2586 0.066133 -0.054686 0.12046 0.014776
1674 0.56816 -0.070482 0.37592 0.090653 -0.035041 0.11061 0.028193
1675 0.54358 -0.07748 0.36987 0.083943 -0.070475 0.14674 0.03132
1676 0.42231 -0.081857 0.39071 0.074743 -0.080389 0.11484 0.001607
1677 0.32348 -0.079604 0.40367 0.066773 -0.090054 0.091715 -0.070656
1678 0.28543 -0.065142 0.37439 0.060723 -0.060968 0.094024 0.001001
1679 0.26412 -0.069189 0.39094 0.056894 -0.085653 0.11302 -0.024882
1680 0.27945 -0.086677 0.29072 0.050634 -0.077847 0.10537 -0.033125
1681 0.24294 -0.086624 0.22562 0.056414 -0.087611 0.095781 0.020502
1682 0.24362 -0.068162 0.21197 0.061304 -0.080636 0.091 -0.050381
1683 0.20911 -0.11537 0.1635 0.010594 -0.1142 0.053389 -0.080464
1684 0.24939 -0.088446 0.17262 0.034164 -0.13171 0.059468 -0.094767
1685 0.36736 -0.077164 0.19035 0.037734 -0.072839 0.081667 0.04703
1686 0.53303 -0.042051 0.20077 0.042804 -0.11897 0.095436 -0.024803
1687 0.51247 -0.042469 0.30586 0.033755 -0.10939 0.069305 -0.096586
1688 0.48541 -0.054446 0.38245 0.00096466 -0.14967 0.063124 -0.11951
1689 0.3737 -0.050114 0.42752 0.029425 -0.12695 0.070823 -0.1122
1690 0.27444 -0.082731 0.41771 0.016235 -0.12488 0.037812 -0.041685
1691 0.25753 -0.069468 0.41611 0.042675 -0.093955 0.038031 -0.063079
1692 0.22679 -0.067596 0.32135 0.0070952 -0.12312 0.05529 -0.12891
1693 0.20422 -0.073803 0.22992 -0.0099347 -0.12221 0.032739 -0.12139
1694 0.19609 -0.058561 0.20044 0.016435 -0.11446 0.020228 -0.066508
1695 0.20782 -0.013818 0.19401 0.015976 -0.097853 0.090277 -0.059521
1696 0.18431 0.025524 0.17409 -0.010124 -0.15313 0.036016 -0.11226
1697 0.1646 0.084887 0.16217 -0.020684 -0.13113 0.033805 -0.12808
1698 0.17463 0.06455 0.18867 0.031876 -0.11663 0.062134 -0.10175
1699 0.161 -0.016228 0.14465 0.007156 -0.14532 -0.0048272 -0.094383
1700 0.15176 -0.016215 0.18657 0.031596 0.098595 0.026902 -0.054466
1701 0.32073 -0.011783 0.22003 0.020596 0.2348 0.040061 -0.072589
1702 0.4666 -0.00798 0.3459 0.050026 0.31087 0.05339 -0.12539
1703 0.43612 -0.035337 0.36204 0.0053565 0.31727 -0.019441 -0.14392
1704 0.46139 -0.031205 0.37201 0.023667 0.31893 0.018748 -0.16329
1705 0.36814 -0.012112 0.39139 0.025707 0.33375 0.022957 -0.058751
1706 0.25908 -0.0189 0.31308 0.039127 0.29567 0.025966 -0.12586
1707 0.21167 -0.046947 0.21889 0.019087 0.085254 -0.016565 -0.035577
1708 0.17208 -0.018485 0.17144 -0.0099429 0.04179 0.014994 -0.09155
1709 0.17071 -0.016842 0.15722 -0.015203 0.022715 -0.042337 -0.1552
1710 0.15488 0.053241 0.16535 -0.0021626 0.022051 -0.0055985 -0.10817
1711 0.15158 0.026603 0.16038 -0.0018425 0.014427 0.0095605 -0.16371
1712 0.22461 0.015106 0.16016 0.014128 0.044822 0.018789 -0.16642
1713 0.25043 -0.025752 0.15238 -0.012112 0.0066578 0.038908 -0.13859
1714 0.36749 -0.039939 0.15199 -0.015172 0.015223 -0.0070326 -0.18586
1715 0.42509 0.00090346 0.17575 0.006768 0.010239 -0.037494 -0.11008
1716 0.41495 0.015206 0.21349 -0.0059219 -0.015815 0.019235 -0.058284
1717 0.35056 0.032349 0.31595 -0.0041418 -0.0208 -0.026066 0.056423
1718 0.2646 0.1144 0.36373 0.010838 0.011116 0.030693 0.1333
1719 0.18659 0.11397 0.32793 -0.018062 -0.010809 0.055292 0.13629
1720 0.18529 0.1825 0.28976 -0.0081314 -0.020273 0.039421 0.11932
1721 0.16225 0.084449 0.18406 -0.0073513 -0.050897 0.16184 0.04669
1722 0.14207 0.029352 0.16319 0.0048189 0.0082782 0.23055 0.032837
1723 0.13811 0.014124 0.13966 -0.018141 -0.026066 0.3046 -0.010776
1724 0.15353 -0.014563 0.13464 -0.017731 -0.056901 0.29526 -0.096929
1725 0.12777 0.032229 0.12102 -0.022461 -0.061825 0.25851 -0.0055918
1726 0.11829 0.040462 0.13361 -0.013781 -0.061819 0.17725 -0.046055
1727 0.13376 0.13516 0.11101 -0.011901 -0.027784 0.070384 -0.041198
1728 0.12214 0.19867 0.11035 -0.03102 -0.031128 0.060313 -0.063741
1729 0.094513 0.14924 0.11121 -0.02842 -0.061093 0.039582 -0.065934
1730 0.089845 0.068612 0.10565 -0.02934 0.21102 0.073991 0.032243
1731 0.081667 0.022005 0.070742 -0.05143 0.31392 0.04706 0.11511
1732 0.055119 0.026487 0.09378 -0.04651 0.30493 0.034869 0.172
1733 0.056811 0.03615 0.095339 -0.02538 0.40288 0.0088279 0.24434
1734 0.057543 0.050472 0.068187 -0.02282 0.39453 0.044487 0.2067
1735 0.044285 0.10027 0.075795 -0.01041 0.40565 0.036676 0.34591
1736 0.049287 0.17594 0.060913 -0.015289 0.42631 0.032575 0.29925
1737 0.034989 0.25008 0.059421 -0.040319 0.2339 0.013854 0.17273
1738 0.037721 0.2029 0.074749 -0.025519 0.15217 0.028423 0.085429
1739 0.043643 0.16831 0.039267 -0.022889 0.13954 -0.0037282 0.099196
1740 0.016035 0.085168 0.041535 -0.014889 0.12406 0.022621 0.036863
1741 0.0068068 0.06357 0.034064 -0.036969 0.090595 -0.0014003 0.00021961
1742 0.0076888 0.031463 0.039572 -0.026439 0.10141 -0.028491 0.059917
1743 0.0039208 0.059016 0.02506 -0.023519 0.17259 0.018678 0.14824
1744 -0.0048372 0.10051 0.023358 -0.038068 0.35763 0.024377 0.30011
1745 -0.0070552 0.18825 0.025196 -0.050528 0.41331 -0.010024 0.26031
1746 0.00012684 0.20119 0.014994 -0.032088 0.51138 -0.016875 0.39106
1747 -0.0039111 0.21191 0.0064424 -0.032718 0.50352 -0.0077764 0.36614
1748 -0.012519 0.23974 0.0040505 -0.032718 0.51799 -0.0090174 0.37744
1749 -0.028027 0.15297 0.0022086 -0.032898 0.55309 -0.018098 0.43335
1750 -0.0056151 0.11463 0.013637 -0.011288 0.5108 0.017651 0.37055
1751 -0.055983 0.040836 -0.019655 -0.078718 0.52406 -0.036331 0.24825
1752 -0.029021 0.048339 -0.004487 -0.065877 0.64216 -0.049152 0.20497
1753 -0.028049 0.049981 -0.0094589 -0.039797 0.66531 -0.010123 0.16376
1754 -0.024587 0.11832 -0.0070508 -0.029057 0.62692 -0.041954 0.10123
1755 -0.043605 0.20216 -0.010433 -0.065877 0.62396 -0.027235 0.20118
1756 -0.042813 0.23486 -0.031955 -0.045317 0.66066 -0.055816 0.049994
1757 -0.043961 0.25832 -0.0040364 -0.022087 0.76043 -0.010787 0.097451
1758 -0.051549 0.25354 -0.020648 -0.039377 0.70424 -0.024268 0.12864
1759 -0.031717 0.23915 -0.0083101 -0.045407 0.74138 -0.021739 0.3758
1760 -0.042595 0.13688 -0.024132 -0.055696 0.75477 -0.05588 0.35342
1761 -0.066653 0.069612 -0.045314 -0.079536 0.7472 -0.059471 0.3677
1762 -0.094761 0.059305 -0.045326 -0.075506 0.72699 -0.068332 0.35345
1763 -0.079019 0.040087 -0.074208 -0.080006 0.7599 -0.051373 0.37073
1764 -0.078137 0.05749 -0.057199 -0.052566 0.7595 -0.044244 0.39434
1765 -0.089665 0.040182 -0.049031 -0.058706 0.74841 -0.058755 0.43921
1766 -0.068433 0.10015 -0.038283 -0.065406 0.77792 -0.043956 0.47537
1767 -0.065631 0.19679 -0.047485 -0.052996 0.78828 -0.061997 0.41194
1768 -0.074289 0.23345 -0.055347 -0.049205 0.78711 -0.038728 0.4172
1769 -0.092447 0.21646 -0.046069 -0.059955 0.76698 -0.050989 0.5062
1770 -0.094735 0.23165 -0.032111 -0.048415 0.79492 -0.03603 0.55247
1771 -0.068123 0.26915 -0.017553 -0.028555 0.8598 -0.042641 0.5431
1772 -0.1071 0.22509 -0.033954 -0.034145 0.81473 -0.057932 0.4987
1773 -0.11968 0.2522 -0.076346 -0.068515 0.80381 -0.082493 0.52122
1774 -0.092087 0.2531 -0.065898 -0.046655 0.77774 -0.069624 0.54784
1775 -0.093635 0.24384 -0.05618 -0.041495 0.82982 -0.049165 0.58213
1776 -0.095073 0.25261 -0.056172 -0.049764 0.81803 -0.070246 0.54117
1777 -0.10488 0.28902 -0.059384 -0.057414 0.79664 -0.068717 0.53545
1778 -0.11544 0.25993 -0.061406 -0.058904 0.78042 -0.069678 0.61593
1779 -0.12385 0.2272 -0.084258 -0.062684 0.74769 -0.061719 0.51762
1780 -0.10676 0.29813 -0.061399 -0.047914 0.75797 -0.04422 0.60474
1781 -0.11795 0.25967 -0.061101 -0.063564 0.74865 -0.080521 0.61512
1782 -0.12405 0.29369 -0.070723 -0.069004 0.73232 -0.069072 0.57987
1783 -0.13632 0.27561 -0.084845 -0.068904 0.62023 -0.096343 0.51811
1784 -0.11785 0.27141 -0.074797 -0.056803 0.56553 -0.053914 0.55836
1785 -0.1371 0.27319 -0.078049 -0.057923 0.49532 -0.093125 0.5282
1786 -0.12037 0.28464 -0.083541 -0.054143 0.44919 0.088384 0.56558
1787 -0.1143 0.32236 -0.058353 -0.054653 0.44479 0.15873 0.48507
1788 -0.13122 0.32454 -0.080154 -0.067113 0.39876 0.17237 0.55132
1789 -0.13479 0.33742 -0.082106 -0.056273 0.37783 0.20627 0.36148
1790 -0.13966 0.33124 -0.096738 -0.063753 0.3209 0.23905 0.38539
1791 -0.13024 0.33885 -0.08826 -0.052363 0.35232 0.10313 0.3396
1792 -0.14294 0.35759 -0.088372 -0.056343 0.31606 -0.015493 0.32297
1793 -0.14271 0.35663 -0.075404 -0.046612 0.33176 0.020546 0.34215
1794 -0.12916 0.32888 -0.073266 -0.018602 0.33276 0.022335 0.29927
1795 -0.14556 0.3474 -0.10979 -0.066662 0.2935 -0.034796 0.26443
1796 -0.1416 0.35794 -0.085379 -0.054702 0.27951 0.010243 0.26767
1797 -0.14465 0.37267 -0.092281 -0.063012 0.2963 -0.024138 0.19611
1798 -0.14951 0.3928 -0.083413 -0.038152 0.29093 0.0078613 0.22577
1799 -0.13368 0.37377 -0.088525 0.019748 0.24197 -0.0033297 0.16519
1800 -0.13288 0.39157 -0.060187 0.077018 0.26901 -0.040851 0.21691
1801 -0.13412 0.36562 -0.016549 0.085649 0.23721 -0.020542 0.20168
1802 -0.14577 0.35574 0.032969 0.10213 0.23945 -0.022403 0.1416
1803 -0.15535 0.34956 0.060587 0.10613 0.21236 0.0062862 0.1995
1804 -0.14922 0.34378 0.083716 0.038829 0.2135 -0.032185 0.10594
1805 -0.12859 0.34836 0.041274 -0.017111 0.19026 -0.037676 0.14558
1806 -0.14853 0.37181 0.0017518 0.016089 0.21578 -0.011797 0.12496
1807 -0.15687 0.31088 -0.06711 -0.018631 0.11884 -0.037918 0.16089
1808 -0.17022 0.31158 -0.057862 -0.024771 0.15487 -0.051439 0.096776
1809 -0.15276 0.30646 -0.061914 -0.03871 0.090706 -0.03773 0.090963
1810 -0.16749 0.30247 -0.065846 -0.0297 0.098261 -0.064531 0.0315
1811 -0.15236 0.28764 -0.062678 -0.03052 0.1066 -0.062892 0.049407
1812 -0.16761 0.24294 -0.071579 -0.02105 0.068942 -0.013723 0.055694
1813 -0.17662 0.24376 -0.040531 -0.05827 0.084888 -0.040124 0.030151
1814 -0.15775 0.20693 0.026127 -0.0102 0.088474 -0.012825 0.0041479
1815 -0.1597 0.21337 0.075845 -0.0023197 0.060649 -0.038766 0.062095
1816 -0.15814 0.2028 0.1025 0.01054 0.064145 -0.037247 0.053482
1817 -0.1649 0.19392 0.10274 0.028181 0.03358 -0.041358 0.023839
1818 -0.14813 0.20106 0.038569 0.11627 0.046026 -0.051829 0.032966
1819 -0.16817 0.18915 -0.021773 0.10351 0.037362 -0.03361 0.019333
1820 -0.18563 0.16795 -0.041044 0.089211 0.026877 -0.075821 0.03845
1821 -0.15018 0.1913 -0.0030163 0.099151 0.041653 0.12679 0.025407
1822 -0.17539 0.16027 -0.034348 0.0034912 0.010898 0.21851 0.013374
1823 -0.14831 0.17366 -0.02456 0.029971 0.026444 0.19297 0.056981
1824 -0.068306 0.16754 0.040538 0.038711 0.0427 0.23703 -0.013432
1825 0.12508 0.15488 0.077536 0.023492 0.019135 0.23784 -0.071136
1826 0.16104 0.12816 0.10583 0.028042 -0.022949 0.16384 -0.035229
1827 0.21805 0.12296 0.13093 0.016252 -0.00057353 0.084232 -0.044312
1828 0.084432 0.12433 0.15349 0.046362 -0.018008 0.043871 -0.067795
1829 -0.043766 0.11812 0.056429 0.076042 0.020888 0.08275 -0.0026477
1830 -0.069364 0.0784 0.0034368 0.099622 -0.044967 -0.013341 -0.043601
1831 -0.082332 0.084042 0.011575 0.14243 -0.018251 0.031558 -0.038454
1832 -0.10442 0.078815 0.00029307 0.15989 -0.0074855 -0.014103 -0.063627
1833 -0.059668 0.11625 0.026121 0.14721 -0.01357 0.043065 -0.06006
1834 -0.096566 0.07465 0.049009 0.086763 -0.013384 0.016324 -0.011233
1835 -0.098564 0.066313 0.083347 0.040703 -0.039469 0.019573 0.010394
1836 -0.085692 0.080815 0.15739 0.057543 -0.048683 0.018962 -0.11516
1837 -0.08987 0.078948 0.25049 0.092223 -0.0096975 0.032481 0.024338
1838 -0.095618 0.06099 0.23608 0.076443 -0.043062 0.0067004 -0.050565
1839 -0.12227 0.054973 0.24971 0.081663 -0.064246 0.023679 -0.10556
1840 -0.10605 0.045036 0.20555 0.099413 -0.051891 -0.0070517 -0.10545
1841 -0.10824 0.046588 0.15636 0.15649 -0.073405 0.0047773 -0.041634
1842 -0.11826 0.040751 0.10499 0.20249 -0.038889 -0.012924 -0.084687
1843 -0.10967 0.047983 0.088922 0.22039 -0.067864 0.029095 -0.10832
1844 -0.11622 0.028486 0.085531 0.16972 -0.073238 0.012524 -0.047843
1845 -0.1133 0.048739 0.17804 0.25921 -0.041553 0.24068 -0.048586
1846 -0.1024 0.023081 0.25537 0.26178 -0.067897 0.25468 -0.051549
1847 -0.13087 -0.013496 0.24442 0.12913 -0.11155 0.27457 0.0029276
1848 -0.13033 -0.0097637 0.29437 0.13184 -0.097476 0.264 0.10135
1849 -0.11767 0.0082688 0.33706 0.12111 -0.07015 0.33948 0.091182
1850 -0.13148 0.021731 0.32356 0.11845 -0.10656 0.29462 0.028949
1851 -0.12006 0.015714 0.3602 0.15411 -0.072659 0.38958 -0.037044
1852 -0.12147 0.023227 0.40055 0.16861 -0.091793 0.37464 -0.042138
1853 0.015193 0.034489 0.36038 0.23117 -0.076888 0.42717 -0.013411
1854 0.2034 0.020162 0.27521 0.287 -0.092062 0.42627 -0.092654
1855 0.24058 -0.0027657 0.19018 0.22679 -0.11111 0.41889 -0.064467
1856 0.24634 -0.0049331 0.1948 0.27802 -0.085611 0.40852 -0.05222
1857 0.1879 -0.0043606 0.1531 0.25131 -0.087865 0.39299 -0.089113
1858 0.039883 -0.006368 0.16381 0.25827 -0.09323 0.52951 -0.056616
1859 -0.0072654 -0.027085 0.15877 0.21865 -0.11493 0.52177 -0.11035
1860 -0.022353 -0.019883 0.25242 0.16858 -0.11167 0.46213 -0.11928
1861 -0.038041 -0.0043302 0.37075 0.1953 -0.096593 0.52629 -0.072505
1862 -0.037999 -0.0044177 0.36255 0.15536 -0.11403 0.46669 -0.088568
1863 -0.033617 -0.0079651 0.36969 0.17139 -0.12945 0.51906 -0.12492
1864 -0.037965 -0.00021251 0.36434 0.20191 -0.11926 0.52438 -0.082424
1865 -0.053133 -0.03324 0.30381 0.24825 -0.14713 0.53115 -0.17541
1866 0.10522 -0.030207 0.25268 0.33229 -0.10929 0.55279 -0.07375
1867 0.27619 -0.027795 0.19233 0.32599 -0.12691 0.55005 -0.078073
1868 0.34117 -0.049102 0.16105 0.32486 -0.13628 0.50725 -0.15347
1869 0.37182 -0.03017 0.17297 0.3273 -0.10659 0.60764 0.011821
1870 0.29208 -0.053207 0.18093 0.31304 -0.13285 0.58873 0.11517
1871 0.1277 -0.055164 0.20784 0.3663 -0.13381 0.55988 0.16392
1872 0.083491 -0.038082 0.28603 0.41447 -0.11573 0.57507 0.095462
1873 0.057293 -0.057489 0.30079 0.3802 -0.12114 0.566 0.25822
1874 0.038645 -0.063367 0.35192 0.36509 -0.1613 0.53304 0.13491
1875 0.036537 -0.048474 0.36031 0.39713 -0.11969 0.5939 0.25055
1876 0.049419 -0.044722 0.37167 0.41217 -0.12418 0.58221 0.17536
1877 0.20962 -0.027819 0.374 0.4045 -0.12871 0.54688 0.10996
1878 0.37142 -0.025076 0.29405 0.41891 -0.14769 0.56559 0.11518
1879 0.45611 -0.045264 0.24888 0.42594 -0.14365 0.57036 0.06855
1880 0.42461 -0.080531 0.19747 0.37195 -0.15686 0.51299 0.0085174
1881 0.44374 -0.057059 0.18506 0.38853 -0.13369 0.48181 0.10885
1882 0.3194 -0.053046 0.18421 0.36206 -0.14885 0.45257 0.044801
1883 0.2402 -0.063594 0.15527 0.3061 -0.17253 0.40036 0.025448
1884 0.20917 -0.071481 0.22453 0.29348 -0.16011 0.35511 -0.0055047
1885 0.14604 -0.061198 0.30129 0.25139 -0.1669 0.35832 0.035452
1886 0.13265 -0.082746 0.31252 0.24918 -0.13634 0.37862 0.12217
1887 0.28271 -0.074283 0.33924 0.24637 -0.146 0.34822 0.1605
1888 0.52111 -0.047321 0.37962 0.25764 -0.1586 0.37535 0.26602
1889 0.55017 -0.072858 0.32341 0.21344 -0.17515 0.31142 0.20614
1890 0.56348 -0.030796 0.3484 0.24661 -0.15063 0.36265 0.27438
1891 0.58348 -0.048003 0.31861 0.23336 -0.15081 0.30238 0.36217
1892 0.57785 -0.06643 0.26747 0.21874 -0.1471 0.3215 0.38519
1893 0.50675 -0.071208 0.22882 0.22322 -0.12974 0.47254 0.41915
1894 0.44647 -0.051945 0.20705 0.3479 -0.11683 0.44593 0.30795
1895 0.4045 -0.091393 0.18677 0.35626 -0.1328 0.46986 0.28748
1896 0.41267 -0.09019 0.16494 0.34806 -0.1537 0.49001 0.18163
1897 0.64354 -0.061347 0.19004 0.36074 -0.10441 0.41446 0.31843
1898 0.63519 -0.11809 0.20701 0.31495 -0.1769 0.28948 0.45628
1899 0.62182 -0.089302 0.29222 0.33147 -0.17973 0.29994 0.40801
1900 0.61171 -0.08835 0.31685 0.28189 -0.16876 0.29035 0.35239
1901 0.61595 -0.073067 0.31661 0.24901 -0.17723 0.30091 0.32814
1902 0.62976 -0.057465 0.35421 0.21387 -0.16494 0.30245 0.24463
1903 0.71913 -0.059892 0.34917 0.18869 -0.13854 0.26866 0.30344
1904 0.68257 -0.065769 0.31988 0.16877 -0.14417 0.26066 0.4188
1905 0.6877 -0.071547 0.27704 0.16927 -0.17404 0.26936 0.36995
1906 0.67032 -0.080404 0.22226 0.17921 -0.14967 0.27028 0.2982
1907 0.61029 -0.10161 0.21094 0.16249 -0.15072 0.26634 0.32728
1908 0.51288 -0.094439 0.16377 0.17021 -0.13611 0.25576 0.34791
1909 0.48124 -0.082697 0.16768 0.15656 -0.13231 0.27992 0.26301
1910 0.45597 -0.10111 0.16688 0.14977 -0.13093 0.24535 0.42703
1911 0.51659 -0.1115 0.16146 0.12505 -0.14849 0.23226 0.43536
1912 0.66473 -0.090999 0.166 0.14977 -0.15497 0.22485 0.39013
1913 0.7126 -0.10426 0.2137 0.11816 -0.14105 0.2076 0.4075
1914 0.66588 -0.11176 0.24588 0.11554 -0.17639 0.1606 0.39551
1915 0.64473 -0.089921 0.27746 0.12392 -0.17222 0.22258 0.34018
1916 0.60235 -0.082548 0.30816 0.12371 -0.13402 0.19123 0.41164
1917 0.50508 -0.046016 0.32536 0.13331 -0.12425 0.21561 0.42716
1918 0.42718 -0.085773 0.26409 0.11634 -0.18335 0.16482 0.42288
1919 0.43391 -0.060621 0.24585 0.13687 -0.15167 0.18674 0.44228
1920 0.38651 -0.086268 0.19289 0.10558 -0.1745 0.1555 0.31498
1921 0.3826 -0.12391 0.15754 0.10331 -0.18071 0.1914 0.27309
1922 0.47178 -0.10299 0.13741 0.090074 -0.11481 0.17695 0.29073
1923 0.61938 -0.11197 0.13312 0.064884 0.036744 0.15314 0.19295
1924 0.62597 -0.11106 0.14134 0.10206 0.09054 0.14644 0.20159
1925 0.60948 -0.10549 0.15419 0.087114 0.029726 0.2075 0.16901
1926 0.55429 -0.12207 0.13164 0.086484 -0.10091 0.14558 0.32046
1927 0.44834 -0.12544 0.11107 0.076504 -0.12514 0.14888 0.31294
1928 0.37718 -0.13154 0.11644 0.067734 -0.13762 0.10277 0.39968
1929 0.35822 -0.13009 0.094041 0.065214 -0.1113 0.10829 0.33735
1930 0.35307 -0.16388 0.079209 0.050105 -0.16003 0.1566 0.29058
1931 0.34732 -0.11171 0.094688 0.10966 -0.11619 0.082005 0.23311
1932 0.33172 -0.11348 0.086016 0.079685 -0.13249 0.11284 0.19392
1933 0.34689 -0.11422 0.085344 0.079585 -0.10199 0.13003 0.20969
1934 0.31516 -0.13942 0.057272 0.060975 -0.12093 0.1315 0.2016
1935 0.3077 -0.13422 0.06228 0.062245 -0.11188 0.11295 0.12958
1936 0.26062 -0.13865 0.023358 0.024265 -0.15917 0.07235 0.079127
1937 0.26722 -0.13036 0.042126 0.066075 -0.012347 0.096489 0.037224
1938 0.26817 -0.11287 0.070924 0.066005 0.11639 0.10943 0.13486
1939 0.2573 -0.132 0.038663 0.040496 0.064584 0.082167 0.032928
1940 0.24373 -0.13405 0.033591 0.024096 0.0233 0.075436 0.044935
1941 0.22727 -0.12937 0.018879 0.042276 -0.044895 0.098105 0.049802
1942 0.23508 -0.13819 0.025397 0.028896 -0.10547 0.093554 0.10447
1943 0.21137 -0.15058 0.011395 0.022876 -0.074584 0.054763 0.059146
1944 0.20469 -0.13116 0.0085332 0.050356 -0.079788 0.064392 0.001433
1945 0.21816 -0.12289 0.0079913 0.034266 -0.082422 0.053751 0.05612
1946 0.20529 -0.12114 0.0019794 0.018976 -0.077567 0.05112 0.087057
1947 0.18513 -0.1442 -0.012812 0.012027 -0.10395 0.040269 0.034784
1948 0.19833 -0.11563 -0.0020643 0.024347 -0.073766 0.057468 0.013831
1949 0.18468 -0.11225 -0.023286 0.0028869 -0.0013 0.049847 -0.091542
1950 0.18149 -0.12294 0.0087219 0.038227 0.091916 0.056416 0.0035948
1951 0.17921 -0.13405 -0.01231 0.0075671 0.065921 0.017595 0.074372
1952 0.17049 -0.11177 -0.021272 0.028407 0.11067 0.041534 0.029379
1953 0.13551 -0.13792 -0.033964 0.022227 -0.00073763 0.039623 -0.12782
1954 0.1304 -0.12703 -0.0083256 0.014087 -0.069702 0.034041 -0.058897
1955 0.10839 -0.11009 -0.021387 0.0079476 -0.065516 0.04284 -0.03728
1956 0.1225 -0.10833 -0.024329 0.021028 -0.080941 0.0064694 -0.037563
1957 0.11548 -0.13216 -0.036341 0.0093578 -0.10107 0.0071684 -0.046376
1958 0.11604 -0.1105 -0.022203 0.019158 -0.04899 0.054487 -0.10026
1959 0.11726 -0.12493 -0.046755 0.031008 0.054646 0.0061864 -0.058763
1960 0.10044 -0.11127 -0.047177 0.0087482 0.11168 0.017765 -0.074526
1961 0.10659 -0.12638 -0.054729 -0.0051217 0.19686 -0.00044568 -0.087939
1962 0.087612 -0.13263 -0.084771 -0.012262 0.14178 0.017583 -0.13972
1963 0.070524 -0.12368 -0.056812 -0.0048314 0.1157 -0.022438 -0.083105
1964 0.072236 -0.12695 -0.056734 0.018359 0.059814 -0.011429 -0.057918
1965 0.075618 -0.10048 -0.049106 -0.0025112 0.02913 0.00050023 -0.15996
1966 0.06041 -0.13538 -0.072348 -0.002701 0.043815 0.0058992 -0.11051
1967 0.064142 -0.12516 -0.07707 -0.0082709 0.081381 -0.035872 -0.087137
1968 0.047574 -0.14123 -0.086492 -0.028281 0.12011 -0.060793 -0.15021
1969 0.041946 -0.10024 -0.077524 -0.019781 0.18218 -0.045274 -0.12625
1970 0.039968 -0.1213 -0.076206 -0.022921 0.22428 -0.029485 -0.11895
1971 0.04091 -0.11183 -0.077477 -0.01474 0.25645 -0.018046 -0.14203
1972 0.030142 -0.10576 -0.082119 -0.03909 0.22201 -0.044267 -0.13236
1973 0.014814 -0.14413 -0.087951 -0.033 0.10215 -0.074718 -0.1387
1974 0.010276 -0.13097 -0.093503 -0.02162 0.09747 -0.029209 -0.12953
1975 0.0072885 -0.1184 -0.074615 -0.0058399 0.086816 -0.04144 -0.085621
1976 0.020031 -0.12782 -0.084807 -0.0086798 0.1589 -0.020721 -0.087484
1977 -0.0018475 -0.11077 -0.10814 -0.03418 0.15607 -0.057592 -0.17892
1978 -0.013325 -0.075299 -0.10551 -0.0346 0.29148 -0.066103 -0.14843
1979 -0.0043734 -0.056036 -0.090352 -0.023779 0.26135 -0.076564 -0.12567
1980 -0.027771 -0.063854 -0.10363 -0.039079 0.18738 -0.059305 -0.19624
1981 0.0027406 -0.062111 -0.088726 -0.027989 0.16742 -0.049286 -0.16861
1982 -0.048797 -0.070388 -0.10682 -0.042199 0.11053 -0.052687 -0.16012
1983 -0.014825 -0.016456 -0.07535 -0.027089 0.15302 -0.049248 -0.13074
1984 -0.038363 -0.019953 -0.12662 -0.066439 0.12485 -0.068379 -0.12674
1985 -0.024621 0.015299 -0.10314 -0.059019 0.16845 -0.05625 -0.17215
1986 -0.029859 0.10675 -0.079366 -0.021459 0.21516 -0.010241 -0.11332
1987 -0.048007 0.011305 -0.1059 -0.071978 0.14684 -0.074572 -0.20453
1988 -0.046005 -0.015303 -0.094779 -0.034738 0.14857 -0.0082433 -0.16981
1989 -0.033183 -0.05828 -0.10612 -0.039008 0.20517 -0.059624 -0.14561
1990 -0.032021 -0.058608 -0.074343 -0.024858 0.21115 -0.044705 -0.11166
1991 -0.066699 -0.082415 -0.13884 -0.073038 0.15932 -0.069246 -0.11744
1992 -0.057647 -0.061033 -0.12739 -0.058058 0.13925 -0.061627 -0.19172
1993 -0.039875 0.00513 -0.10633 -0.052018 0.19397 -0.052258 0.0074942
1994 -0.063763 0.015113 -0.11212 -0.048128 0.16806 -0.066599 0.12971
1995 -0.054761 0.079605 -0.11713 -0.065227 0.13335 -0.062311 0.10262
1996 -0.052779 0.067468 -0.1072 -0.027767 0.15256 -0.068872 0.057475
1997 -0.078697 0.01157 -0.10688 -0.035977 0.18051 -0.057113 -0.001418
1998 -0.061005 0.0060229 -0.10775 -0.021297 0.18709 -0.065104 -0.062441
1999 -0.084493 -0.026415 -0.11782 -0.042457 0.20335 -0.068365 -0.070164
2000 -0.077061 -0.038642 -0.11805 -0.042747 0.19274 -0.062076 -0.069737
2001 -0.11884 -0.025149 -0.13289 -0.058977 0.13574 -0.1149 -0.1246
2002 -0.084247 0.077283 -0.10355 -0.018877 0.14871 -0.068998 -0.13713
2003 -0.1017 0.11502 -0.11525 -0.040926 0.17564 -0.063989 -0.075896
2004 -0.093333 0.11997 -0.10507 -0.036696 0.13266 -0.09562 -0.20597
2005 -0.093671 0.089511 -0.090971 -0.049386 0.18587 -0.065721 -0.10713
2006 -0.10732 0.041993 -0.10968 -0.051776 0.25442 -0.061942 -0.14456
2007 -0.10134 0.030656 -0.074035 -0.042666 0.35604 -0.088793 -0.12055
2008 -0.10756 0.039629 -0.045007 -0.045396 0.28307 -0.073644 -0.16535
2009 -0.1075 0.13256 0.039821 -0.028466 0.23261 -0.079095 -0.084274
2010 -0.11203 0.22977 0.052079 -0.038886 0.11593 -0.063076 -0.12997
2011 -0.095139 0.23373 0.10179 0.0053445 0.094907 -0.049587 -0.07353
2012 -0.11647 0.222 0.077486 -0.035355 0.031763 -0.11873 -0.10815
2013 -0.12556 0.15478 -0.0021761 -0.031515 0.030329 -0.091909 -0.15778
2014 -0.10415 0.098494 -0.055148 -0.044685 0.0071141 -0.07681 -0.17888
2015 -0.11305 0.069427 -0.05255 -0.024415 0.0243 -0.089981 -0.091803
2016 -0.10893 0.090259 -0.023512 -0.011185 0.082555 -0.073852 -0.1074
2017 -0.11906 0.12635 -0.057724 -0.047765 0.011291 -0.065103 -0.15669
2018 -0.11416 0.21717 -0.061626 -0.026985 0.043167 -0.077384 -0.11272
2019 -0.12346 0.271 -0.052807 -0.028945 0.012112 -0.11562 -0.17703
2020 -0.12348 0.28855 -0.033229 -0.024064 0.011968 -0.064996 -0.15273
2021 -0.15146 0.22941 -0.043741 -0.062294 -0.021267 -0.10692 -0.13449
2022 -0.139 0.18535 -0.033293 -0.034034 0.0071889 -0.090798 -0.17141
2023 -0.14638 0.18783 0.063295 -0.049394 -0.039745 -0.11988 -0.12217
2024 -0.13734 0.24145 0.15928 -0.034844 -0.06493 -0.09494 -0.11456
2025 -0.13192 0.35449 0.15122 -0.035624 -0.027594 -0.060341 -0.15711
2026 -0.14586 0.33992 0.094749 -0.025784 -0.020459 -0.080822 -0.008946
2027 -0.15595 0.30899 0.0070676 -0.038854 -0.058803 -0.077193 -0.0056791
2028 -0.15098 0.24299 -0.0026643 -0.020503 -0.042797 -0.10048 0.083478
2029 -0.1486 0.14942 -0.017526 -0.027963 -0.041542 -0.096885 0.13809
2030 -0.1465 0.12565 -0.015718 -0.013323 -0.056136 -0.068796 0.080982
2031 -0.13159 0.10534 -0.03152 -0.040553 -0.029481 -0.066467 -0.073701
2032 -0.1408 0.17864 -0.044502 -0.033983 -0.051885 -0.13914 -0.082834
2033 -0.15803 0.25768 -0.041944 -0.086243 -0.10709 -0.14119 -0.10597
2034 -0.13531 0.32562 0.010784 -0.011163 -0.058504 -0.06927 -0.04356
2035 -0.16693 0.2964 -0.024617 -0.039603 -0.086608 -0.12559 -0.10243
2036 -0.16407 0.31193 0.10316 -0.054552 -0.077323 -0.10183 -0.1314
2037 -0.16594 0.32208 0.1685 -0.029392 -0.073337 -0.061864 -0.14746
2038 -0.145 0.3193 0.18395 -0.027612 -0.051081 -0.088605 -0.093622
2039 -0.16514 0.27334 0.1786 -0.056012 -0.056086 -0.10126 -0.050436
2040 -0.15475 0.2987 0.16139 -0.030402 -0.10839 -0.12323 -0.097279
2041 -0.16425 0.38774 0.084881 -0.017102 -0.070285 -0.092728 -0.13827
2042 -0.17061 0.30426 0.03784 -0.060282 -0.077809 -0.12835 -0.079305
2043 -0.16005 0.30184 0.022378 -0.072002 -0.098213 -0.10204 -0.14335
2044 -0.17421 0.26011 0.0075158 -0.095721 -0.12283 -0.13153 -0.014471
2045 -0.16624 0.29622 0.039484 -0.059961 -0.10874 -0.10468 0.065536
2046 -0.17244 0.29224 0.009162 -0.056811 -0.078777 -0.15932 0.14229
2047 -0.15203 0.31206 0.09101 -0.028931 -0.080721 -0.055704 0.18687
2048 -0.17101 0.32242 0.17843 -0.073701 -0.12342 -0.098455 0.059797
2049 -0.16189 0.37126 0.23604 -0.033571 -0.07346 0.076994 0.052544
2050 -0.16943 0.33632 0.27543 -0.045351 -0.13274 0.010803 0.016821
2051 -0.17019 0.31265 0.27977 -0.048481 -0.085829 0.089142 -0.038412
2052 -0.13391 0.32107 0.2123 -0.03483 -0.12231 0.0087911 -0.060615
2053 -0.14432 0.32053 0.14449 -0.04272 -0.12298 -0.05018 0.004662
2054 -0.14213 0.32424 0.11087 -0.04118 -0.098872 -0.067641 0.22579
2055 -0.10315 0.31959 0.076035 -0.06397 -0.12445 -0.054462 0.18132
2056 0.067212 0.28787 0.054043 -0.07324 -0.12558 -0.082213 0.18193
2057 0.13913 0.3219 0.063151 -0.04678 -0.10122 -0.055784 0.18688
2058 0.13204 0.29326 0.08054 -0.08236 -0.14519 -0.046925 0.22705
2059 0.10579 0.30564 0.18254 -0.05651 -0.15818 -0.086016 0.19232
2060 -0.02972 0.32258 0.2625 -0.042349 -0.18651 -0.074577 0.18769
2061 -0.090248 0.36111 0.29606 -0.055689 -0.16808 -0.071778 0.14773
2062 -0.072266 0.34606 0.32999 -0.035459 -0.11406 -0.053409 0.44597
2063 -0.12503 0.30003 0.28988 -0.050009 -0.13076 -0.10239 0.3149
2064 -0.067462 0.31587 0.23808 -0.047019 -0.096466 -0.062481 0.35901
2065 -0.09362 0.31544 0.14013 -0.053619 -0.12998 -0.083452 0.29817
2066 -0.1041 0.27188 0.11603 -0.053159 -0.14174 -0.062603 0.37282
2067 -0.11053 0.2498 0.076823 -0.098289 -0.18273 -0.087534 0.32667
2068 -0.097804 0.28102 0.1041 -0.064448 -0.12476 -0.073495 0.39991
2069 -0.11656 0.26694 0.078239 -0.096228 -0.1436 -0.10186 0.3521
2070 -0.12996 0.27301 0.088767 -0.080978 -0.15939 -0.11466 0.38773
2071 -0.1096 0.23863 0.16562 -0.051508 -0.13919 -0.089448 0.49291
2072 -0.10076 0.30477 0.30458 0.008902 -0.12682 -0.076229 0.42064
2073 -0.13913 0.25396 0.33042 -0.024838 -0.17512 -0.13219 0.40119
2074 -0.12684 0.27368 0.33261 -0.0090977 -0.12611 -0.094031 0.43452
2075 -0.12522 0.29422 0.30006 -0.024108 -0.13613 -0.070872 0.41564
2076 -0.10975 0.25723 0.2853 -0.034747 -0.16388 -0.11779 0.38336
2077 -0.13557 0.24214 0.27423 -0.039877 -0.13828 -0.10862 0.5151
2078 -0.11728 0.18904 0.17975 -0.054637 -0.18011 -0.10275 0.56316
2079 -0.12726 0.16111 0.14558 -0.070837 -0.17221 0.021813 0.45897
2080 -0.06438 0.18312 0.15029 -0.051517 -0.13806 0.1143 0.52583
2081 0.10404 0.18296 0.11304 -0.069097 -0.15746 0.11149 0.48558
2082 0.16686 0.18848 0.12566 -0.061847 -0.16409 0.07632 0.52941
2083 0.26159 0.16182 0.095423 -0.067037 -0.18799 -0.0015807 0.4151
2084 0.13042 0.18138 0.2078 -0.064856 -0.17372 -0.029922 0.54353
2085 0.0268 0.19106 0.34909 -0.032096 -0.14469 -0.0068127 0.5256
2086 -0.014568 0.18389 0.32919 -0.050936 -0.12979 -0.045274 0.53124
2087 -0.018566 0.17529 0.36607 -0.027086 -0.14937 -0.057175 0.48056
2088 -0.061004 0.13829 0.34474 -0.019716 -0.17915 -0.065866 0.46667
2089 -0.067262 0.13631 0.3147 0.0014841 -0.1458 -0.057037 0.52717
2090 -0.03867 0.138 0.27677 0.043704 -0.13409 -0.068128 0.53591
2091 -0.018598 0.10931 0.17839 -0.018506 -0.18586 -0.074899 0.55877
2092 0.043904 0.10578 0.14344 -0.037126 -0.15512 -0.04539 0.57067
2093 0.25503 0.10513 0.13451 -0.037455 -0.16033 -0.042291 0.45479
2094 0.27996 0.09505 0.12373 -0.029195 -0.1668 -0.053412 0.47811
2095 0.27772 0.070663 0.14392 -0.019645 -0.16215 -0.066743 0.53113
2096 0.2899 0.074675 0.18438 -0.035415 -0.13736 -0.045804 0.50247
2097 0.16665 0.067618 0.27809 -0.039025 -0.17042 0.085545 0.55159
2098 0.081976 0.073521 0.32912 -0.018325 -0.14773 0.14622 0.48799
2099 0.049718 0.050833 0.32948 -0.036145 -0.17034 0.21576 0.42714
2100 0.014751 0.055726 0.33566 -0.023205 -0.17297 0.070252 0.33861
2101 0.040863 0.063658 0.32683 0.035556 -0.15357 -0.034859 0.2984
2102 0.12686 0.035731 0.27835 0.014456 -0.16931 0.0024699 0.33279
2103 0.18098 0.024683 0.21977 0.027516 -0.16819 -0.021481 0.32121
2104 0.36679 0.025596 0.19258 0.024396 -0.16857 -0.0043222 0.40095
2105 0.3765 0.011209 0.16597 0.012456 -0.12846 -0.033083 0.46027
2106 0.38157 0.016271 0.14038 -0.028874 -0.20254 0.0051558 0.401
2107 0.33855 0.025064 0.1623 -0.037724 -0.1496 -0.021065 0.47497
2108 0.21337 -0.019564 0.1342 -0.052444 -0.18739 -0.031046 0.36351
2109 0.18049 0.022919 0.21667 -0.0073034 -0.1437 0.17305 0.32357
2110 0.17399 0.0010515 0.25616 -0.049113 -0.15607 0.17822 0.28005
2111 0.21611 0.024434 0.35926 0.015677 -0.15332 0.26563 0.28864
2112 0.26646 0.010347 0.32188 -0.028953 -0.19532 0.1766 0.20673
2113 0.46389 0.021199 0.35356 0.032177 -0.15303 0.19126 0.29739
2114 0.44227 -0.0054582 0.27751 0.024597 -0.20937 0.054758 0.29973
2115 0.50632 0.023784 0.22849 0.027447 -0.16764 0.064287 0.23496
2116 0.43819 0.00057698 0.15501 -0.00036254 -0.18818 0.0010755 0.14905
2117 0.48464 -0.01061 0.15409 -0.012122 -0.17084 0.036714 0.30817
2118 0.38712 -0.024288 0.12127 -0.020872 -0.17386 0.036573 0.15142
2119 0.27826 -0.027395 0.13669 -0.016052 -0.17159 0.019402 0.22415
2120 0.26395 -0.036353 0.1514 -0.011522 -0.15959 0.045501 0.12202
2121 0.27593 -0.0245 0.1452 0.014408 -0.16351 0.08567 0.13505
2122 0.36454 -0.029978 0.14692 0.038318 -0.16951 0.22758 0.15477
2123 0.54163 -0.012635 0.16732 0.082618 -0.16342 0.26329 0.23567
2124 0.53158 -0.032192 0.19546 0.049748 -0.18998 0.23453 0.049516
2125 0.48378 -0.0052498 0.28503 0.1331 -0.14889 0.21063 0.14141
2126 0.56537 -0.0072972 0.30973 0.080259 -0.16475 0.13257 0.08792
2127 0.50351 -0.011305 0.31919 0.049479 -0.17033 0.056334 0.052137
2128 0.45776 -0.028082 0.25798 -0.0056011 -0.19521 0.061653 0.020704
2129 0.38606 -0.04036 0.17271 -0.020301 -0.21803 0.095692 0.021411
2130 0.34453 -0.048227 0.14157 -0.0049908 -0.19364 0.056721 0.054498
2131 0.28719 -0.068694 0.12637 0.011029 -0.19369 0.01546 0.007795
2132 0.27198 -0.058832 0.14779 0.060039 -0.15416 0.045299 0.023142
2133 0.24309 -0.063949 0.12602 0.04661 -0.19173 0.029578 0.054979
2134 0.29672 -0.026757 0.15918 0.10202 -0.12457 0.24696 0.052986
2135 0.45192 -0.072254 0.11773 0.08375 -0.18711 0.26346 0.040903
2136 0.53254 -0.093481 0.10744 0.0409 -0.18738 0.27825 -0.03174
2137 0.53312 -0.052239 0.11273 0.04609 -0.18327 0.28975 0.072947
2138 0.53394 -0.042936 0.10767 0.06056 -0.16869 0.32267 0.034854
2139 0.45765 -0.059434 0.11981 0.05367 -0.18431 0.27477 0.014581
2140 0.36023 -0.058061 0.10301 0.06516 -0.19177 0.16213 0.0056677
2141 0.29978 -0.075609 0.087674 0.10049 -0.16949 0.15945 0.10049
2142 0.25097 -0.092036 0.052702 0.075001 -0.19801 0.045039 -0.059728
2143 0.25323 -0.098163 0.06938 0.10745 -0.18595 0.068828 -0.074901
2144 0.31873 -0.056991 0.066478 0.17562 -0.17919 0.095957 -0.043674
2145 0.40754 -0.096528 0.043286 0.059161 -0.18554 0.089306 -0.076587
2146 0.51272 -0.080146 0.055975 0.038461 -0.19142 0.16619 -0.013151
2147 0.50272 -0.10501 0.050073 0.025121 -0.16948 0.31735 -0.026494
2148 0.43731 -0.087161 0.046781 0.066921 -0.15192 0.34535 0.021633
2149 0.37462 -0.092548 0.031799 0.036242 -0.18446 0.35137 -0.02517
2150 0.32122 -0.093905 0.046067 0.061502 -0.1592 0.32969 -0.0035527
2151 0.30476 -0.11355 0.029495 0.077372 -0.16122 0.31919 -0.036516
2152 0.26587 -0.10551 0.024943 0.11562 -0.17602 0.3394 -0.046699
2153 0.26952 -0.11405 0.028961 0.12283 -0.19254 0.29597 -0.069372
2154 0.34096 -0.092575 0.01869 0.16747 -0.17211 0.41142 -0.052515
2155 0.46326 -0.12502 0.0053477 0.17624 -0.15406 0.36593 -0.018888
2156 0.45176 -0.12696 0.0012459 0.11691 -0.18694 0.40995 -0.080461
2157 0.37896 -0.12482 -0.001506 0.069783 -0.19066 0.41807 -0.051494
2158 0.3309 -0.12243 -0.020858 0.041023 -0.20978 0.40523 -0.032227
2159 0.25277 -0.15342 -0.02211 0.0019628 -0.22725 0.38085 -0.00814
2160 0.25034 -0.13507 -0.023092 0.043613 -0.18956 0.38044 -0.050783
2161 0.21494 -0.14383 -0.027754 0.019273 -0.18814 0.37957 0.025004
2162 0.22311 -0.12257 -0.014125 0.029653 -0.18914 0.40761 -0.039579
2163 0.2304 -0.11182 -0.031967 0.037413 -0.19247 0.43618 -0.017322
2164 0.21982 -0.127 -0.025599 0.044333 -0.19535 0.46016 -0.095605
2165 0.19624 -0.12859 -0.042001 0.013503 -0.17944 0.4158 -0.12822
2166 0.31506 -0.1178 -0.020413 0.068914 -0.15767 0.45864 -0.037631
2167 0.36738 -0.15055 -0.030785 0.045984 -0.14972 0.43138 -0.072514
2168 0.38254 -0.14411 -0.022217 0.10808 -0.18873 0.45161 -0.10051
2169 0.31399 -0.14128 -0.042499 0.17511 -0.19988 0.39695 -0.15014
2170 0.23716 -0.14431 -0.03721 0.12849 -0.19412 0.41719 -0.13463
2171 0.23052 -0.11411 -0.018332 0.17358 -0.12332 0.48202 -0.055406
2172 0.18775 -0.15352 -0.065234 0.12338 -0.18526 0.43297 -0.14553
2173 0.16256 -0.16152 -0.066166 0.043364 -0.065985 0.33472 -0.068443
2174 0.14205 -0.16011 -0.068048 0.031795 -0.05909 0.24136 -0.095396
2175 0.14446 -0.14702 -0.06947 0.039675 0.047476 0.28809 -0.11496
2176 0.15705 -0.1481 -0.068742 0.021835 -0.044868 0.2834 -0.13695
2177 0.14089 -0.15815 -0.075943 0.035725 -0.10899 0.27036 -0.11157
2178 0.10087 -0.17125 -0.10596 0.010455 -0.16613 0.23425 -0.11767
2179 0.12018 -0.14857 -0.093397 0.020715 -0.16723 0.2567 -0.12601
2180 0.12602 -0.13376 -0.060339 0.061735 -0.088076 0.38473 -0.097454
2181 0.11514 -0.13633 -0.071451 0.065365 -0.12237 0.42787 -0.092397
2182 0.098596 -0.15689 -0.075163 0.044676 -0.12641 0.37947 -0.09002
2183 0.11252 -0.10987 -0.061685 0.047036 -0.098439 0.32254 -0.062393
2184 0.05988 -0.14558 -0.11209 -0.011324 -0.15479 0.21867 -0.15698
2185 0.093152 -0.13498 -0.066898 0.050286 -0.11867 0.29159 -0.14315
2186 0.10014 -0.13928 -0.10241 0.0079961 -0.098342 0.27863 -0.15419
2187 0.054006 -0.13898 -0.092772 0.0089462 -0.12639 0.19029 -0.13597
2188 0.039688 -0.1677 -0.12675 -0.017384 -0.14668 0.18851 -0.16956
2189 0.04001 -0.12359 -0.10241 0.013846 -0.13194 0.2194 -0.12077
2190 0.042962 -0.14722 -0.11833 0.0033366 -0.13272 0.20604 -0.15429
2191 0.051544 -0.13379 -0.08519 0.046387 -0.086674 0.18303 -0.069007
2192 0.023456 -0.15746 -0.11964 -0.011803 -0.11721 0.17799 -0.15787
2193 0.029598 -0.1516 -0.10957 0.005587 -0.11963 0.19188 -0.1502
2194 0.04122 -0.14274 -0.10726 0.016417 -0.10484 0.19227 -0.15889
2195 0.016732 -0.15041 -0.11177 -0.0022528 -0.12834 0.16942 -0.13906
2196 0.036864 -0.1443 -0.075979 0.017827 -0.059806 0.16268 -0.050502
2197 -0.00041394 -0.1454 -0.11331 -0.023783 -0.12507 0.16424 -0.12516
2198 0.00021807 -0.13716 -0.12094 -0.022592 -0.10787 0.13949 -0.10255
2199 0.01113 -0.14162 -0.12217 -0.026242 -0.091529 0.17199 -0.1271
2200 0.0023321 -0.14831 -0.12155 -0.011622 -0.10987 0.14216 -0.15511
2201 -0.032846 -0.16539 -0.1456 -0.033692 -0.10247 0.13837 -0.089418
2202 -0.031984 -0.15783 -0.13527 -0.025472 -0.13795 0.15351 -0.12676
2203 -0.014642 -0.15117 -0.11502 -0.016712 -0.079977 0.14182 -0.057674
2204 -0.02387 -0.1684 -0.14211 -0.038132 -0.14335 0.10521 -0.16721
2205 -0.033978 -0.1431 -0.11656 -0.034142 -0.070156 0.14055 -0.08589
2206 -0.032516 -0.15771 -0.12155 -0.043301 -0.13387 0.082213 -0.13659
2207 -0.035744 -0.12456 -0.12703 -0.032611 -0.11494 0.065572 -0.026896
2208 -0.023882 -0.12742 -0.11737 -0.032321 -0.087349 0.11634 0.048681
2209 -0.02584 -0.11898 -0.12175 -0.039201 -0.079613 0.09249 0.037078
2210 -0.060488 -0.14053 -0.13913 -0.058351 -0.10788 0.081969 0.030405
2211 -0.027416 -0.1352 -0.10462 -0.015901 -0.10866 0.091458 -0.025088
2212 -0.064314 -0.16274 -0.14809 -0.066981 -0.14745 0.084847 -0.084911
2213 -0.073862 -0.16801 -0.15611 -0.048311 -0.15073 0.083406 -0.12999
2214 -0.04928 -0.12123 -0.11482 -0.0033605 -0.10172 0.10953 -0.086757
2215 -0.070498 -0.1442 -0.13813 -0.04717 -0.13557 0.063394 -0.06701
2216 -0.072676 -0.10898 -0.10886 -0.0231 -0.097274 0.064953 -0.024203
2217 -0.052574 -0.054913 -0.12807 -0.02314 -0.12715 0.073352 -0.066406
2218 -0.062112 -0.04525 -0.11851 -0.04934 -0.13417 0.071091 -0.10464
2219 -0.1019 -0.057678 -0.13068 -0.03935 -0.13529 0.08587 0.072378
2220 -0.097788 -0.092225 -0.1391 -0.03888 -0.12038 0.078909 0.088505
2221 -0.098766 -0.074002 -0.13221 -0.02386 -0.14632 0.10538 0.11243
2222 -0.085594 -0.08947 -0.13694 -0.032069 -0.117 0.10823 -0.014571
2223 -0.098202 -0.095767 -0.14274 -0.041399 -0.10929 0.053216 0.050286
2224 -0.1041 -0.070245 -0.13982 -0.037609 -0.10961 0.051275 -0.0034474
2225 -0.090847 0.013198 -0.099393 -0.014189 -0.10956 0.029974 -0.01644
2226 -0.1041 0.04751 -0.14713 -0.044429 -0.1168 0.015123 0.0098265
2227 -0.094273 0.024943 -0.12686 -0.025789 -0.075193 0.053812 -0.0048665
2228 -0.11738 0.0023956 -0.1126 -0.033219 -0.12005 0.065021 0.04246
2229 -0.11098 -0.015892 -0.14092 -0.035739 -0.10317 -0.01801 -0.050223
2230 -0.12258 0.023871 -0.13193 -0.049738 -0.11014 0.010879 -0.058096
2231 -0.13441 0.086643 -0.1061 -0.032478 -0.10832 0.0030477 -0.016589
2232 -0.12717 0.072346 -0.1118 -0.043078 -0.12521 0.0054966 -0.074352
2233 -0.11556 0.050799 -0.12767 -0.034118 -0.118 0.063966 -0.075735
2234 -0.14284 -0.017759 -0.15367 -0.092958 -0.15399 -0.0027954 -0.12767
2235 -0.14666 -0.027456 -0.14215 -0.066668 -0.16569 -0.0013564 -0.14984
2236 -0.12204 0.022096 -0.11144 -0.043808 -0.12379 0.053163 -0.14611
2237 -0.14544 0.018259 -0.13397 -0.076958 -0.1687 -0.040008 -0.11997
2238 -0.14158 0.12848 -0.083228 -0.032617 -0.10466 -0.0043795 0.03552
2239 -0.15326 0.070344 -0.12177 -0.076057 -0.16003 0.0090095 0.008397
2240 -0.13524 0.083067 -0.12655 -0.051327 -0.14994 0.032108 0.086264
2241 -0.13942 0.026379 -0.099853 -0.028607 -0.094704 0.034197 0.12747
2242 -0.13886 0.011252 -0.098485 -0.019067 -0.11011 0.015986 0.23082
2243 -0.14431 -0.0045557 -0.12868 -0.043527 -0.10272 0.0038454 0.16507
2244 -0.13913 0.0018169 -0.10447 -0.040467 -0.12621 0.018604 0.11309
2245 -0.15068 0.096519 -0.11149 -0.030647 -0.15809 -0.018847 0.016539
2246 -0.13376 0.1276 -0.084323 -0.0061065 -0.089916 0.0084823 -0.037894
2247 -0.14563 0.14607 0.0058653 -0.024486 -0.1352 -0.032259 0.012643
2248 -0.17098 0.089067 0.020083 -0.022566 -0.13209 -0.01033 -0.00092032
2249 -0.15108 0.07985 0.056362 -0.019756 -0.13197 -0.041381 -0.042543
2250 -0.14273 0.082442 0.14132 -0.019066 -0.14248 -0.014802 -0.033406
2251 -0.1509 0.071775 0.014468 -0.027006 -0.1226 -0.0057528 -0.056459
2252 -0.14696 0.16473 -0.065754 -0.015566 -0.13019 -0.028604 0.15868
2253 -0.16789 0.18707 -0.038356 -0.030376 -0.11011 -0.0026749 0.1198
2254 -0.15394 0.12534 -0.070018 -0.034436 -0.14208 -0.056156 0.17864
2255 -0.1725 0.075575 -0.07649 -0.025705 -0.14126 -0.012817 0.184
2256 -0.16712 0.060248 -0.080032 -0.050765 -0.11693 -0.021698 0.13072
2257 -0.15056 0.10477 -0.038643 -0.041885 0.051975 -0.011499 0.25085
2258 -0.16826 0.11238 -0.074015 -0.043145 0.11443 -0.01528 0.24194
2259 -0.1805 0.19171 -0.057177 -0.044605 0.15909 -0.047561 0.23656
2260 -0.16311 0.23865 -0.024219 -0.00096478 0.16674 -0.040902 0.46163
2261 -0.17004 0.16349 -0.057911 -0.035685 -0.046042 -0.031833 0.35572
2262 -0.18332 0.15245 -0.051793 -0.042155 -0.067807 -0.056994 0.2758
2263 -0.2021 0.039886 0.034675 -0.076464 -0.080711 -0.070685 0.2777
2264 -0.15756 0.084068 0.13664 0.011186 -0.030925 0.0019339 0.50113
2265 -0.15465 0.068591 0.15487 -0.013104 -0.06518 0.0024728 0.4138
2266 -0.18191 0.1467 0.14159 -0.035124 -0.086954 -0.049128 0.29598
2267 -0.17383 0.24026 0.12922 -0.014994 -0.048748 -0.019399 0.42852
2268 -0.1515 0.23323 0.068136 -0.0029038 -0.027463 -0.0095602 0.46466
2269 -0.22035 0.16071 -0.019746 -0.054654 -0.047167 -0.067401 0.42398
2270 -0.18758 0.086724 -0.022158 -0.053864 0.069968 -0.050282 0.33787
2271 -0.18235 0.067006 -0.02749 -0.048013 0.11401 -0.058873 0.34574
2272 -0.18275 0.054389 -0.031342 -0.065243 0.17092 -0.031264 0.41727
2273 -0.1744 0.084912 -0.021153 -0.055043 0.22593 -0.037855 0.45043
2274 -0.20376 0.042564 -0.0011153 -0.050533 0.060581 -0.092646 0.38681
2275 -0.19097 0.20439 0.12261 -0.033073 0.046736 -0.012627 0.38649
2276 -0.16094 0.26166 0.21503 -0.0028128 0.021602 -0.031618 0.44291
2277 -0.18997 0.22658 0.24154 -0.013803 -0.0020525 -0.052429 0.469
2278 -0.19255 0.22057 0.27415 -0.016073 0.038273 -0.06599 0.51285
2279 -0.18589 0.12645 0.17786 -0.042012 0.029469 -0.049232 0.41355
2280 -0.19429 0.09312 0.10826 -0.047742 0.046654 -0.067563 0.37921
2281 -0.18503 0.063452 0.067172 -0.038322 0.1929 -0.054304 0.43335
2282 -0.21546 0.050475 0.03144 -0.076652 0.21332 -0.098455 0.42652
2283 -0.17764 0.092097 0.054908 -0.028012 0.28822 -0.031276 0.50178
2284 -0.21331 0.074 0.009256 -0.056172 0.17797 -0.098697 0.42254
2285 -0.17862 0.23004 0.053424 -0.038652 0.11073 -0.027828 0.50997
2286 -0.19093 0.22832 0.1447 -0.050552 0.041118 -0.094349 0.38885
2287 -0.16843 0.24033 0.22568 -0.033531 0.052034 -0.05248 0.46806
2288 -0.18566 0.14045 0.28311 -0.029961 0.035849 -0.049241 0.41638
2289 -0.21111 0.094943 0.25062 -0.050651 0.023225 -0.095022 0.2631
2290 -0.22162 0.079255 0.28798 -0.035201 0.09143 -0.053203 0.44444
2291 -0.2004 0.057048 0.29172 -0.037801 0.23819 -0.070384 0.41857
2292 -0.20416 0.066631 0.31995 -0.026241 0.31038 -0.059115 0.52281
2293 -0.21378 0.086783 0.28267 -0.052031 0.23879 -0.088536 0.34718
2294 -0.18251 0.19592 0.2127 -0.043941 0.23856 -0.082667 0.38868
2295 -0.19924 0.18879 0.16251 -0.04342 0.20006 -0.11736 0.39476
2296 -0.18059 0.17668 0.14578 -0.03364 0.12447 -0.087179 0.45939
2297 -0.17508 0.12859 0.12372 -0.05583 0.05878 -0.0499 0.38286
2298 -0.20304 0.092176 0.10722 -0.05846 0.019395 -0.11565 0.46502
2299 -0.16462 0.073139 0.2056 -0.05107 0.026221 -0.11221 0.37324
2300 -0.066186 0.086251 0.3071 -0.02156 0.026156 -0.076493 0.39821
2301 -0.025714 0.074014 0.33778 -0.03526 0.057322 -0.067964 0.24745
2302 0.074658 0.10387 0.32713 -0.04385 0.2861 -0.046365 0.31032
2303 -0.02393 0.19387 0.32655 -0.051219 0.28022 -0.064456 0.20446
2304 -0.12062 0.25025 0.36992 -0.024639 0.29816 -0.065167 0.23471
2305 -0.15519 0.16361 0.33892 -0.045059 0.22031 -0.080908 0.28057
2306 -0.15126 0.13533 0.33095 -0.046559 0.13929 -0.11045 0.23747
2307 -0.16129 0.061879 0.30019 -0.033369 0.10061 -0.08352 0.30259
2308 -0.1496 0.035822 0.26752 -0.051419 0.059621 -0.1008 0.25937
2309 -0.13068 0.044494 0.2477 -0.019049 0.058967 -0.10847 0.29881
2310 -0.16147 0.011577 0.24069 -0.050709 0.010642 -0.096033 0.19419
2311 -0.16773 0.01605 0.24791 -0.039558 0.037808 -0.082964 0.23442
2312 -0.17018 0.040992 0.2413 -0.052378 0.032164 -0.088965 0.16462
2313 -0.16929 0.1225 0.28806 -0.032378 0.027649 -0.1013 0.20709
2314 -0.16598 0.13133 0.3315 -0.043848 0.016155 -0.097217 0.078669
2315 -0.16941 0.12557 0.3634 -0.038468 -0.00085958 -0.11689 0.18347
2316 -0.17737 0.099132 0.37709 -0.045068 -0.022094 -0.11456 0.10393
2317 -0.17777 0.050935 0.35595 -0.015518 0.021292 -0.07391 0.09718
2318 -0.17919 0.022248 0.33608 -0.0031676 0.025617 -0.069021 0.1304
2319 -0.14912 0.02637 0.30686 -0.011488 0.0096628 -0.083592 0.14069
2320 -0.16899 -0.017987 0.21991 -0.066277 -0.029392 -0.10507 0.006051
2321 -0.15935 0.0091553 0.19905 -0.057727 -0.032616 -0.10327 0.079138
2322 -0.17234 -0.0051421 0.15932 -0.078637 -0.02052 -0.10427 0.024705
2323 -0.17592 -0.02452 0.17768 -0.066237 -0.039585 -0.10133 0.085772
2324 -0.14204 0.0032231 0.16671 -0.057087 -0.022219 -0.062758 0.056909
2325 -0.037216 -0.024844 0.17422 -0.070187 -0.043144 -0.12998 0.057106
2326 0.097166 0.094148 0.28013 -0.064327 -0.042628 -0.09543 0.036573
2327 0.12178 0.089861 0.332 -0.031617 -0.076272 -0.088401 0.03119
2328 0.14551 0.074113 0.35092 -0.026506 -0.043397 -0.11087 -0.049183
2329 0.030052 0.038096 0.30591 -0.038376 -0.10027 -0.12015 -0.0099363
2330 -0.081146 -0.012871 0.28223 -0.050556 -0.060006 -0.069124 0.0035206
2331 -0.080434 0.0090211 0.23042 -0.042166 -0.04964 -0.11782 -0.011842
2332 -0.1068 -0.049546 0.18159 -0.059546 -0.094304 -0.10144 0.044675
2333 -0.10586 -0.045004 0.16221 -0.056076 -0.067049 -0.084427 -0.039878
2334 -0.12106 -0.041921 0.13353 -0.084206 -0.11556 -0.10833 -0.022702
2335 -0.10652 -0.062219 0.15241 -0.051856 -0.096748 -0.15281 0.027075
2336 -0.040044 -0.015496 0.15772 -0.047735 -0.037072 -0.09208 0.026962
2337 -0.011972 -0.041713 0.13381 -0.068705 -0.096906 -0.075531 -0.059691
2338 0.035 -0.025741 0.15757 -0.056825 -0.078831 -0.076872 -0.034024
2339 0.10885 -0.076418 0.10921 -0.089845 -0.092805 -0.13009 -0.088407
2340 0.19972 -0.058846 0.10263 -0.097075 -0.0726 -0.091954 -0.0224
2341 0.21559 -0.022943 0.1676 -0.050485 0.11429 -0.11951 -0.096773
2342 0.22055 -0.039541 0.16798 -0.033635 0.20115 -0.092196 -0.0098658
2343 0.0591 -0.036598 0.24203 -0.043255 0.26439 -0.12547 -0.080859
2344 0.0025024 -0.035385 0.23361 -0.032254 0.21612 -0.1267 -0.10344
2345 -0.0034956 -0.023583 0.26388 -0.030254 0.14946 -0.083849 -0.057095
2346 -0.019894 -0.03951 0.19773 -0.043954 0.031994 -0.09704 -0.019808
2347 0.062658 -0.065128 0.14819 -0.050794 -0.03371 -0.13428 -0.10518
2348 0.05817 -0.087585 0.12557 -0.046264 -0.075275 -0.13617 -0.079174
2349 0.20697 -0.066443 0.10667 -0.050614 -0.0087391 -0.10691 -0.055177
2350 0.30826 -0.07911 0.096832 -0.035424 -0.018973 -0.11726 -0.04544
2351 0.33233 -0.074717 0.11107 -0.0051336 -0.021648 -0.090805 -0.096313
2352 0.3239 -0.070035 0.10418 -0.031563 0.0068777 -0.082806 -0.080576
2353 0.26137 -0.086282 0.10422 -0.049303 -0.057317 -0.071727 -0.11381
2354 0.13953 -0.09282 0.062935 -0.071913 -0.052981 -0.108 -0.045702
2355 0.10802 -0.088227 0.034993 -0.069073 -0.027645 -0.080949 -0.092485
2356 0.11894 -0.090084 0.057821 -0.066083 -0.05762 -0.11693 -0.10996
2357 0.17174 -0.080662 0.065529 -0.055903 -0.048564 -0.097531 -0.069351
2358 0.20674 -0.066329 0.038837 -0.068283 -0.093689 -0.14099 -0.16305
2359 0.37037 -0.055727 0.087645 -0.037133 -0.028723 -0.086463 -0.042477
2360 0.39826 -0.063294 0.11679 -0.024492 -0.022407 -0.089685 -0.023091
2361 0.43549 -0.023572 0.21417 0.025708 -0.019102 -0.087086 -0.061344
2362 0.41992 -0.022159 0.23045 0.070528 -0.029036 -0.069457 -0.056467
2363 0.33764 -0.032676 0.21217 0.10419 -0.063931 -0.10681 -0.07744
2364 0.22745 -0.051624 0.15365 0.068958 -0.078205 -0.11187 -0.11438
2365 0.2298 -0.069281 0.098424 0.088948 -0.069329 -0.09245 -0.088746
2366 0.20368 -0.10135 0.064872 0.020468 -0.068284 0.020639 -0.1133
2367 0.26186 -0.075816 0.06156 -0.0015816 -0.082258 0.057768 -0.037422
2368 0.40252 -0.059614 0.065789 -0.017201 -0.099503 0.071247 -0.16795
2369 0.48456 -0.069701 0.057677 7.8662e-05 -0.070497 -0.017174 -0.064568
2370 0.48008 -0.084938 0.049585 -0.027801 -0.063561 -0.043475 -0.073821
2371 0.47614 -0.088486 0.076143 0.011669 -0.073156 -0.060216 -0.082694
2372 0.45009 -0.059743 0.050101 0.010479 -0.08016 -0.078417 -0.070447
2373 0.41426 -0.079341 0.034969 0.057779 -0.039015 -0.064128 -0.09607
2374 0.32583 -0.065348 0.041757 0.10133 -0.082299 -0.083929 -0.086003
2375 0.24781 -0.071575 0.024135 0.088149 -0.1049 -0.0903 -0.11124
2376 0.2313 -0.074263 0.036654 0.11479 -0.1062 -0.072241 -0.086289
2377 0.19425 -0.06 0.020442 0.10718 -0.096242 -0.10487 -0.098232
2378 0.19678 -0.047868 0.04569 0.06173 -0.10146 -0.099843 -0.14813
2379 0.25972 -0.076165 0.0094479 0.01715 -0.12739 -0.11854 -0.21984
2380 0.46597 -0.070873 0.099106 0.0411 -0.10226 -0.080865 -0.0026013
2381 0.452 -0.09299 0.11244 0.0057101 -0.14679 -0.10942 -0.17903
2382 0.49053 -0.044097 0.19577 0.08289 -0.095524 -0.055907 -0.19729
2383 0.45173 -0.058215 0.1633 0.11116 -0.11213 0.050392 -0.1559
2384 0.3506 -0.087542 0.076089 0.092131 -0.13872 0.067111 -0.10656
2385 0.3083 -0.10346 0.043917 0.15575 -0.080557 0.09225 -0.090806
2386 0.28198 -0.089507 0.043415 0.1945 -0.092402 0.0015889 -0.069109
2387 0.26116 -0.086615 0.055713 0.19803 -0.10287 -0.027612 -0.080853
2388 0.26399 -0.1375 -0.019809 0.13276 -0.15801 -0.093183 -0.10692
2389 0.43244 -0.10221 0.0096092 0.092841 -0.11894 -0.059374 -0.11503
2390 0.48153 -0.096387 0.026037 0.081921 -0.11468 -0.028775 -0.11804
2391 0.46236 -0.091564 0.0073154 0.050251 -0.12466 -0.055146 -0.13224
2392 0.494 -0.11016 -0.0058064 0.095271 -0.15009 -0.013767 -0.14972
2393 0.39544 -0.10406 0.0007417 0.14299 -0.068573 -0.018408 -0.040651
2394 0.30675 -0.11597 0.01176 0.1776 -0.11668 -0.038259 -0.038054
2395 0.29478 -0.11395 0.004498 0.21771 -0.095791 -0.02126 -0.093637
2396 0.27557 -0.11705 0.0086761 0.22022 -0.12402 0.12203 -0.02958
2397 0.23994 -0.13859 -0.035456 0.17261 -0.11702 0.12599 -0.054433
2398 0.34037 -0.11525 -0.033078 0.22495 -0.16116 0.16021 0.020894
2399 0.49738 -0.10004 -0.0061295 0.22642 -0.13271 0.14551 0.030951
2400 0.53439 -0.094021 6.858e-05 0.19187 -0.10431 0.061245 -0.056232
2401 0.4478 -0.11279 -0.016743 0.19772 -0.10462 0.014063 -0.062165
2402 0.38493 -0.10923 -0.030325 0.20066 -0.14788 0.044352 -0.10076
2403 0.31792 -0.11523 -0.046967 0.22464 -0.11586 -0.019829 -0.14367
2404 0.28252 -0.11744 -0.013979 0.27482 -0.15031 -0.0070496 -0.12969
2405 0.26553 -0.10388 -0.027521 0.26635 -0.14929 -0.041591 -0.15035
2406 0.25947 -0.12607 -0.030703 0.2632 -0.13305 -0.051212 -0.12114
2407 0.27694 -0.10886 -0.023955 0.28638 -0.078314 -0.027043 -0.082233
2408 0.39347 -0.13666 -0.046876 0.25887 -0.13712 0.10051 -0.10675
2409 0.45746 -0.11408 -0.038888 0.26877 -0.14642 0.1576 -0.081029
2410 0.43025 -0.14206 -0.05177 0.2769 -0.1462 0.13124 -0.15295
2411 0.36918 -0.13502 -0.060682 0.2813 -0.1458 0.12671 -0.096295
2412 0.28025 -0.1069 -0.037814 0.3038 -0.13543 0.15259 -0.028458
2413 0.24839 -0.14127 -0.043426 0.28941 -0.085411 0.066261 0.11435
2414 0.22016 -0.10911 -0.044818 0.28963 -0.14413 0.0028002 0.077295
2415 0.19122 -0.12036 -0.05239 0.33276 -0.11787 0.016099 0.12559
2416 0.21945 -0.11905 -0.071531 0.32068 -0.13857 0.034168 0.019249
2417 0.19579 -0.12162 -0.060393 0.31329 -0.11529 0.020027 -0.023264
2418 0.18212 -0.14469 -0.093265 0.26695 -0.18168 0.080936 -0.066977
2419 0.24911 -0.14398 -0.074837 0.28612 -0.17592 0.14581 -0.18698
2420 0.37741 -0.14023 -0.076389 0.31769 -0.13014 0.20268 -0.035313
2421 0.3831 -0.10449 -0.048611 0.36667 -0.079146 0.25633 -0.068876
2422 0.33537 -0.11722 -0.052043 0.3875 -0.12888 0.26793 0.027941
2423 0.24347 -0.10211 -0.065955 0.37249 -0.15066 0.25761 -0.056442
2424 0.18595 -0.084599 -0.095486 0.33245 -0.12254 0.31095 0.044215
2425 0.15999 -0.088877 -0.088118 0.34468 -0.13549 0.15771 0.13153
2426 0.17185 -0.094354 -0.09283 0.35479 -0.11384 0.13187 0.094789
2427 0.18239 -0.081671 -0.080972 0.34859 -0.12915 0.1087 0.034166
2428 0.15213 -0.10293 -0.092934 0.33949 -0.13467 0.075386 0.061033
2429 0.14855 -0.093886 -0.080726 0.31492 -0.13432 0.056785 0.02293
2430 0.16168 -0.085744 -0.071088 0.36443 -0.11726 0.19178 0.010527
2431 0.14978 -0.096671 -0.07438 0.31425 -0.1209 0.27198 -0.012366
2432 0.26808 -0.10785 -0.089791 0.36092 -0.13514 0.34259 -0.033229
2433 0.32958 -0.088346 -0.086553 0.35824 -0.13843 0.29036 -0.094642
2434 0.28404 -0.10791 -0.1032 0.30829 -0.13285 0.30644 -0.087175
2435 0.20604 -0.10822 -0.096857 0.30852 -0.1245 0.31957 -0.092558
2436 0.17292 -0.071408 -0.079389 0.34651 -0.11245 0.34949 -0.031791
2437 0.16367 -0.060126 -0.084131 0.3369 -0.13505 0.28783 -0.072174
2438 0.1263 0.0092769 -0.10332 0.36503 -0.17362 0.31727 -0.12139
2439 0.11128 0.078899 -0.097695 0.33836 -0.14785 0.33546 -0.13234
2440 0.10207 0.045312 -0.12057 0.3176 -0.13779 0.33225 -0.13117
2441 0.091808 -0.037765 -0.12047 0.28636 -0.1665 0.32429 -0.12955
2442 0.10639 -0.061083 -0.10876 0.26206 -0.15775 0.35516 -0.10185
2443 0.093632 -0.10935 -0.11847 0.24767 -0.14986 0.40904 -0.063963
2444 0.098174 -0.096908 -0.12194 0.23842 -0.17317 0.34576 -0.053486
2445 0.10064 -0.10711 -0.12254 0.26527 -0.13307 0.37514 0.11408
2446 0.1165 -0.058912 -0.084768 0.31053 -0.11694 0.42782 0.12108
2447 0.0502 -0.02481 -0.10425 0.35382 -0.15024 0.37729 0.096495
2448 0.071202 0.051073 -0.12049 0.35555 -0.13304 0.37498 0.018702
2449 0.042644 0.10125 -0.10923 0.33451 -0.12595 0.3434 0.0046492
2450 0.062686 0.12061 -0.12066 0.26576 -0.16088 0.40295 -0.030744
2451 0.054468 0.03833 -0.11753 0.24003 -0.15732 0.43689 -0.041257
2452 0.041 -0.013437 -0.11991 0.2123 -0.19465 0.39541 -0.03395
2453 0.040522 -0.046424 -0.1242 0.19959 -0.18138 0.34852 -0.041993
2454 0.029314 -0.092472 -0.16104 0.16818 -0.16755 0.35734 -0.023296
2455 0.052566 -0.0009593 -0.10616 0.22343 -0.13814 0.4125 -0.052649
2456 0.012658 -0.020767 -0.11479 0.16747 -0.15421 0.33024 0.047258
2457 0.0087402 0.026026 -0.12264 0.17655 -0.19967 0.39875 0.10117
2458 0.024852 0.13188 -0.12114 0.19546 -0.13496 0.32953 0.13544
2459 0.041614 0.17592 -0.094022 0.21289 -0.10954 0.40244 0.23327
2460 -0.029204 0.12548 -0.1482 0.15465 -0.15008 0.3236 0.093216
2461 -0.0071717 0.15072 -0.11819 0.16192 -0.15564 0.42709 0.20025
2462 0.0041503 0.090869 -0.12453 0.15126 -0.16726 0.37429 0.16848
2463 -0.011168 0.0065913 -0.1577 0.13457 -0.18982 0.39636 0.21729
2464 -0.0039557 -0.010886 -0.15725 0.12087 -0.1671 0.33457 0.2167
2465 -0.015264 0.0075865 -0.093433 0.14117 -0.14468 0.2677 0.29348
2466 -0.027282 -0.003441 -0.037225 0.12204 -0.1608 0.26442 0.25588
2467 -0.04194 0.037002 -0.033507 0.12311 -0.13271 0.27403 0.21666
2468 -0.011778 0.15492 0.013871 0.14834 -0.13995 0.22415 0.32019
2469 -0.025576 0.1904 -0.032381 0.14054 -0.13754 0.24118 0.34631
2470 -0.065184 0.18122 -0.10793 0.092391 -0.14386 0.19305 0.28304
2471 -0.038802 0.21001 -0.076914 0.12805 -0.13124 0.28045 0.37345
2472 -0.06952 0.19773 -0.10954 0.092421 -0.14339 0.20747 0.36474
2473 -0.051528 0.20941 -0.11267 0.1092 -0.16432 0.34225 0.36399
2474 -0.050526 0.23995 -0.1035 0.11172 -0.13043 0.26593 0.37138
2475 -0.060203 0.24577 -0.12273 0.081472 -0.15816 0.21944 0.34335
2476 -0.088021 0.19478 -0.14193 0.056812 -0.1732 0.17503 0.3187
2477 -0.081219 0.23082 -0.11526 0.068252 -0.16152 0.16851 0.28095
2478 -0.063677 0.26109 -0.10807 0.075912 -0.13677 0.19299 0.34701
2479 -0.052225 0.2539 -0.10396 0.093532 -0.12933 0.21723 0.42388
2480 -0.039663 0.24457 -0.065261 0.12069 -0.1323 0.23728 0.46038
2481 -0.088931 0.22131 -0.063393 0.066782 -0.20196 0.21106 0.31741
2482 -0.088239 0.23928 -0.0092651 0.074693 -0.14054 0.19628 0.40284
2483 -0.057277 0.26618 0.019423 0.096043 -0.139 0.23077 0.53184
2484 -0.11899 0.24404 -0.029549 0.047983 -0.18153 0.14461 0.4406
2485 -0.11179 0.2536 -0.088181 0.034063 -0.19742 0.15963 0.34494
2486 -0.10081 0.24154 -0.096783 0.053113 -0.17766 0.16144 0.3899
2487 -0.11775 0.27068 -0.078134 0.069993 -0.18964 0.13428 0.46036
2488 -0.090367 0.30116 -0.074106 0.073153 -0.14522 0.13491 0.4919
2489 -0.13648 0.2277 -0.12435 0.041643 -0.19163 0.10371 0.3756
2490 -0.11984 0.2359 -0.08659 0.054964 -0.12469 0.15631 0.48428
2491 -0.13455 0.21652 -0.12105 0.027254 -0.18384 0.1299 0.33733
2492 -0.1219 0.20403 -0.052054 0.045614 -0.15175 0.13396 0.4143
2493 -0.11385 0.22324 -0.0054157 0.045644 -0.17105 0.13173 0.41009
2494 -0.13746 0.2448 0.0060124 0.021934 -0.16555 0.094638 0.29877
2495 -0.10994 0.23732 0.051731 0.025264 -0.17486 0.1164 0.49133
2496 -0.16119 0.21559 0.011449 -0.0070557 -0.17971 0.056346 0.34685
2497 -0.12181 0.24795 0.037047 0.045524 -0.14699 0.086745 0.3977
2498 -0.16514 0.20208 -0.047745 0.017705 -0.17219 0.080074 0.33346
2499 -0.1451 0.1761 -0.078507 -0.012695 -0.18318 0.081973 0.40034
2500 -0.15087 0.21721 -0.090529 -0.018805 -0.18445 0.10214 0.20913
2501 -0.15493 0.22399 -0.074741 0.0039949 -0.16384 0.082581 0.37331
2502 -0.14638 0.22414 -0.078113 0.030185 -0.16034 0.05151 0.37915
2503 -0.14964 0.19051 -0.087664 0.028685 -0.13706 0.10328 0.37892
2504 -0.16668 0.20997 -0.063766 0.0044353 -0.17854 0.043068 0.35082
2505 -0.15304 0.19931 0.014812 0.017625 -0.15883 0.056187 0.27548
2506 -0.15005 0.21384 0.04608 0.020366 -0.16515 0.093336 0.31259
2507 -0.14254 0.20387 0.088428 0.038546 -0.1324 0.082315 0.27682
2508 -0.1366 0.20372 0.10852 0.030386 -0.15661 0.074964 0.24562
2509 -0.18106 0.16683 0.088654 -0.015774 -0.21002 0.025153 0.16604
2510 -0.16275 0.21595 0.093052 0.029126 -0.14452 0.091842 0.14746
2511 -0.1544 0.23635 0.036531 0.0022662 -0.18101 0.064651 0.1302
2512 -0.1722 0.2175 -0.0076013 0.0008463 -0.14853 0.0029298 0.16492
2513 -0.17875 0.18412 -0.039133 0.011366 -0.17672 0.010959 0.25732
2514 -0.19214 0.16863 -0.059585 -0.015813 -0.21451 0.0073577 0.19945
2515 -0.164 0.24871 -0.025187 0.00057667 -0.12969 0.046677 0.31845
2516 -0.15915 0.21873 -0.035889 -0.021663 -0.20112 0.020846 0.14271
2517 -0.16737 0.17441 0.0033893 -0.035963 -0.049278 0.018125 0.14565
2518 -0.16079 0.14608 0.060357 -0.030953 0.084138 0.016184 0.18303
2519 -0.19293 0.13247 0.089536 -0.0056028 0.10085 -0.0015774 0.22241
2520 -0.15339 0.18239 0.1314 0.0067773 0.10638 -0.017388 0.079664
2521 -0.18224 0.15846 0.12201 -0.0014626 0.075395 0.034211 0.11636
2522 -0.19626 0.17249 0.13864 -0.018182 -0.04337 0.02115 0.060267
2523 -0.17024 0.17581 0.14843 -0.025882 -0.095804 0.0046285 0.10856
2524 -0.17924 0.1714 0.19495 0.0017578 -0.092839 -0.0093125 0.032391
2525 -0.17016 0.1685 0.21792 0.0098879 -0.063853 0.00087643 0.10109
2526 -0.17716 0.13333 0.096372 -0.038042 -0.13993 -0.043005 0.051055
2527 -0.20788 0.10579 0.026021 -0.029352 -0.11526 0.0010544 0.059052
2528 -0.1768 0.098599 0.0070787 -0.028222 -0.078026 -0.00041664 0.075999
2529 -0.18241 0.16563 0.037147 -0.030692 -0.094221 -0.0041277 0.1403
2530 -0.18794 0.080194 0.0028649 -0.013361 -0.10177 -0.012739 0.048423
2531 -0.21016 0.092067 0.0074131 -0.023011 -0.099959 -0.07008 0.01361
2532 -0.1932 0.067619 0.0017612 -0.070211 -0.14156 -0.049891 -0.023953
2533 -0.20372 0.093972 0.099759 -0.015521 -0.092288 -0.032202 0.042104
2534 -0.18995 0.074244 0.16093 0.003779 -0.10535 -0.044353 0.014581
2535 -0.1973 0.091757 0.18656 -0.046461 -0.10011 -0.041604 -0.058042
2536 -0.1923 0.090979 0.17644 -0.059241 0.037129 -0.065675 0.035875
2537 -0.21947 0.075142 0.18484 -0.036781 0.13721 -0.064046 0.013602
2538 -0.19829 0.13622 0.24171 -0.02407 0.16834 -0.018427 0.080069
2539 -0.19318 0.079717 0.2263 -0.02151 0.19583 -0.016808 0.022846
2540 -0.18542 0.07266 0.14847 0.0027098 0.20164 -0.034929 0.023643
2541 -0.19163 0.032772 0.061184 -0.05058 0.022687 -0.02072 0.01095
2542 -0.21122 0.012315 0.047802 -0.06752 -0.031778 -0.056571 -0.071483
2543 -0.20737 0.022748 0.047671 -0.06363 -0.039472 -0.024662 -0.047716
2544 -0.21171 0.0097701 0.027359 -0.07356 -0.023117 -0.045893 -0.10856
2545 -0.20586 -0.0045373 0.018947 -0.05303 -0.014121 -0.058464 -0.059962
2546 -0.20696 0.043265 0.062345 -0.02442 0.16907 -0.014505 0.012945
2547 -0.20823 0.0017978 0.060813 -0.042579 0.26591 -0.068266 -0.079218
2548 -0.21615 -0.0033796 0.13124 -0.071069 0.22781 -0.069937 -0.047462
2549 -0.20021 0.053523 0.22675 -0.036319 0.27343 -0.025718 -0.040905
2550 -0.23345 0.0017755 0.17902 -0.058549 0.1567 -0.099189 -0.11733
2551 -0.20004 0.022048 0.214 -0.038999 0.145 -0.08493 -0.087141
2552 -0.23516 0.0086807 0.18057 -0.059619 0.12 -0.079351 -0.095094
2553 -0.21941 0.032393 0.20839 -0.020259 0.12481 -0.055952 -0.030137
2554 -0.19656 0.0027859 0.15022 -0.031949 0.13583 -0.044103 -0.02928
2555 -0.21604 0.012118 0.093758 -0.028218 0.3005 -0.099014 -0.061383
2556 -0.21731 0.001551 0.10302 -0.039848 0.36595 -0.060305 -0.057096
2557 -0.22514 -0.020186 0.044214 -0.052928 0.37974 -0.062326 -0.022299
2558 -0.23868 -0.021374 0.042842 -0.054408 0.32691 -0.078987 -0.049732
2559 -0.2315 -0.032711 0.045021 -0.076428 0.28854 -0.10014 -0.10048
2560 -0.21487 -0.019039 0.10974 -0.085348 0.23926 -0.072519 -0.1338
2561 -0.23574 -0.0041961 0.20875 -0.096998 0.37345 -0.09584 -0.1442
2562 -0.20992 0.0022265 0.23237 -0.055438 0.38592 -0.093741 -0.056494
2563 -0.19751 -0.014771 0.26514 -0.025727 0.47338 -0.045753 -0.068407
2564 -0.16562 -0.030958 0.20907 -0.080337 0.41525 -0.074024 -0.14057
2565 -0.059082 -0.0013758 0.20729 -0.060577 0.46201 -0.060925 -0.11871
2566 0.03542 0.0065268 0.17303 -0.029167 0.42587 -0.044506 -0.12371
2567 0.042152 -0.040431 0.11911 -0.077437 0.46154 -0.058227 -0.094479
2568 -0.039366 -0.060148 0.082874 -0.062837 0.475 -0.078498 -0.087992
2569 -0.125 -0.052085 0.1004 -0.058757 0.56029 -0.073399 0.026095
2570 -0.15923 -0.049943 0.08188 -0.072787 0.54706 -0.03966 -0.049848
2571 -0.15486 -0.03651 0.088188 -0.056646 0.54617 -0.10719 -0.058141
2572 -0.16052 -0.040208 0.10119 -0.053836 0.54933 -0.093362 0.0025956
2573 -0.13041 -0.0092252 0.21471 -0.026196 0.5863 -0.067953 -0.087537
2574 -0.17724 -0.060993 0.24156 -0.066766 0.54871 -0.096264 -0.1344
2575 -0.16811 -0.0469 0.26582 -0.048676 0.5322 -0.097845 -0.12231
2576 -0.16694 -0.044527 0.24321 -0.060216 0.58752 -0.061356 -0.11869
2577 -0.14502 -0.047685 0.22049 -0.032366 0.6056 -0.10812 -0.07371
2578 -0.11509 -0.057892 0.17505 -0.060166 0.62526 -0.098348 -0.087733
2579 -0.060224 -0.03408 0.14793 -0.062725 0.59558 -0.088689 -0.081876
2580 0.038848 -0.029047 0.12345 -0.031945 0.60271 -0.13222 -0.025339
2581 0.12633 -0.061875 0.087459 -0.063905 0.58139 -0.078421 -0.12926
2582 0.11607 -0.10106 0.068757 -0.049165 0.55097 -0.10532 -0.092765
2583 -0.0076758 -0.093409 0.062016 -0.084065 0.5805 -0.12335 -0.11589
2584 -0.070484 -0.1026 0.060064 -0.062245 0.60057 -0.11446 -0.032561
2585 -0.082392 -0.083984 0.059762 -0.055745 0.64994 -0.098285 -0.062784
2586 -0.06164 -0.044232 0.08726 -0.052065 0.56889 -0.11682 -0.019947
2587 -0.099248 -0.063689 0.13239 -0.075824 0.58108 -0.13478 -0.08289
2588 -0.075016 -0.038597 0.21692 -0.050504 0.63397 -0.076768 -0.083773
2589 -0.068484 -0.079644 0.21722 -0.053354 0.65697 -0.10835 -0.13583
2590 -0.041142 -0.083241 0.19252 -0.071494 0.58767 -0.09354 -0.023199
2591 0.02748 -0.084789 0.1846 -0.065754 0.53359 -0.12309 -0.11611
2592 0.10892 -0.062996 0.14807 -0.072904 0.57977 -0.084452 -0.10486
2593 0.16219 -0.098284 0.10316 -0.078564 0.50576 -0.13202 -0.1149
2594 0.1538 -0.12922 0.047615 -0.11276 0.39483 -0.16372 -0.11528
2595 0.10021 -0.11406 0.052403 -0.079283 0.45694 -0.099985 -0.12291
2596 0.0308 -0.096946 0.058041 -0.090683 0.50029 -0.074756 -0.063017
2597 0.017832 -0.082243 0.049069 -0.073973 0.53339 -0.074347 -0.13597
2598 -0.0088155 -0.1168 0.032668 -0.086913 0.56798 -0.12047 -0.087093
2599 0.011346 -0.095578 0.058206 -0.077103 0.57936 -0.11742 -0.14724
2600 0.053049 -0.1024 0.057614 -0.064623 0.61407 -0.09752 -0.097629
2601 0.064681 -0.092223 0.067972 -0.093593 0.53857 -0.098821 -0.12789
2602 0.083183 -0.10252 0.08626 -0.084813 0.46836 -0.13961 -0.14923
2603 0.20078 -0.089188 0.15459 -0.058832 0.36062 -0.16863 -0.12342
2604 0.27367 -0.097305 0.14299 -0.095322 0.3282 -0.12316 -0.13763
2605 0.25196 -0.097183 0.16661 -0.090882 0.32975 -0.12824 -0.15687
2606 0.25966 -0.10118 0.15971 -0.066672 0.38555 -0.084767 0.0014323
2607 0.1222 -0.12867 0.039341 -0.11696 0.26158 -0.14685 -0.11212
2608 0.076485 -0.10834 0.045809 -0.11751 0.28307 -0.14494 -0.13316
2609 0.041657 -0.1171 0.050117 -0.090492 0.30281 -0.16433 -0.020937
2610 0.076269 -0.12413 0.043075 -0.082082 0.29824 -0.14275 -0.07183
2611 0.14132 -0.12924 0.021513 -0.081661 0.28729 -0.11491 0.0026071
2612 0.12599 -0.11679 0.021231 -0.10443 0.29286 -0.15272 -0.10219
2613 0.15407 -0.15748 -0.0051106 -0.11138 0.22794 -0.1741 -0.14038
2614 0.29063 -0.13523 -0.011022 -0.090411 0.23376 -0.11691 -0.1746
2615 0.32886 -0.1092 0.016876 -0.10278 0.2419 -0.13189 -0.15272
2616 0.27682 -0.11898 0.0029238 -0.090861 0.20989 -0.14837 -0.17487
2617 0.24555 -0.11431 -0.0040381 -0.098961 0.22454 -0.11247 -0.084211
2618 0.14004 -0.12578 -0.01476 -0.098121 0.20094 -0.14832 -0.17745
2619 0.098367 -0.10537 -0.0084218 -0.089571 0.18162 -0.12619 -0.1489
2620 0.079529 -0.096274 -0.0096437 -0.10617 0.1444 -0.17165 -0.19403
2621 0.065621 -0.1222 -0.034406 -0.11216 0.13171 -0.13749 -0.13494
2622 0.052373 -0.1325 -0.023807 -0.07876 0.17876 -0.13306 -0.090126
2623 0.023305 -0.1385 -0.050079 -0.10906 0.11369 -0.17308 -0.091659
2624 0.080187 -0.12339 -0.047481 -0.12657 0.12957 -0.16726 -0.18865
2625 0.24435 -0.12317 -0.055303 -0.13668 0.1048 -0.12738 -0.19267
2626 0.27583 -0.13615 -0.026825 -0.09109 0.11932 -0.13063 -0.16046
2627 0.3247 -0.14233 -0.048467 -0.09894 0.15239 -0.12574 -0.15173
2628 0.24754 -0.15516 -0.056339 -0.11556 0.10435 -0.1247 -0.091345
2629 0.13631 -0.16346 -0.067411 -0.11016 0.11331 -0.17944 -0.15956
2630 0.10387 -0.16665 -0.081202 -0.11799 0.057735 -0.15752 -0.15251
2631 0.095991 -0.16045 -0.058164 -0.11733 0.095411 -0.18644 -0.1183
2632 0.069663 -0.15776 -0.077476 -0.095879 0.093636 -0.15383 -0.19572
2633 0.050615 -0.15064 -0.070698 -0.1202 0.058682 -0.15313 -0.09831
2634 0.082987 -0.1339 -0.04359 -0.081259 0.10501 -0.10096 -0.083403
2635 0.091059 -0.11395 -0.042612 -0.051409 0.076073 -0.11502 -0.091426
2636 0.097771 -0.17307 -0.073264 -0.080658 0.0065388 -0.18098 -0.22564
2637 0.26814 -0.14576 -0.087816 -0.095868 0.037024 -0.16279 -0.098332
2638 0.26852 -0.15824 -0.082307 -0.12185 0.04653 -0.15839 -0.1656
2639 0.2689 -0.14737 -0.11267 -0.14908 0.0028956 -0.17799 -0.20352
2640 0.28152 -0.17578 -0.079941 -0.10123 0.019311 -0.16506 -0.21047
2641 0.13565 -0.17165 -0.116 -0.12769 -0.015243 -0.17076 -0.10111
2642 0.10617 -0.14025 -0.088855 -0.087878 0.0099824 -0.15121 -0.004597
2643 0.077105 -0.17134 -0.11262 -0.087248 0.029788 -0.18267 0.01657
2644 0.065817 -0.15347 -0.091619 -0.11462 0.011354 -0.15085 -0.030823
2645 0.056909 -0.15612 -0.10227 -0.097807 0.027859 -0.18507 0.020984
2646 0.039981 -0.17568 -0.10613 -0.13908 -0.051785 -0.16338 -0.1051
2647 0.036683 -0.18623 -0.12477 -0.13964 -0.054 -0.17369 -0.031882
2648 0.16672 -0.15033 -0.10699 -0.091287 -0.005594 -0.13277 0.078415
2649 0.23762 -0.16404 -0.11558 -0.10292 -0.0050284 -0.12781 0.073202
2650 0.29351 -0.1463 -0.12928 -0.098017 -0.028663 -0.13466 0.044429
2651 0.29821 -0.17636 -0.11286 -0.10457 -0.037317 -0.10649 0.092696
2652 0.18092 -0.19388 -0.14504 -0.12455 -0.049552 -0.1838 0.093603
2653 0.12467 -0.16807 -0.12349 -0.1131 -0.047536 -0.1588 0.01125
2654 0.084487 -0.18521 -0.1277 -0.087386 -0.04928 -0.14221 -0.056773
2655 0.071689 -0.18154 -0.13971 -0.14295 -0.071415 -0.1605 -0.044117
2656 0.060451 -0.19141 -0.11821 -0.099836 -0.049579 -0.13703 0.01001
2657 0.046273 -0.19364 -0.11663 -0.10697 -0.038444 -0.17803 -0.00042259
2658 0.053795 -0.16319 -0.1263 -0.085546 -0.068638 -0.13268 -0.018616
2659 0.066807 -0.17262 -0.12489 -0.067666 -0.084382 -0.16979 0.086041
2660 0.19809 -0.1624 -0.13425 -0.052095 -0.085677 -0.14077 0.14203
2661 0.21896 -0.17794 -0.13484 -0.086225 -0.10595 -0.17752 0.048705
2662 0.24009 -0.16172 -0.13163 -0.077215 -0.10285 -0.13365 0.063322
2663 0.18638 -0.15078 -0.17199 -0.12552 -0.09271 -0.078225 0.089009
2664 0.1509 -0.038821 -0.11782 -0.10407 -0.079894 -0.002786 0.11995
2665 0.03657 -0.14036 -0.163 -0.14204 -0.13942 -0.070067 0.13627
2666 0.067722 -0.089405 -0.11276 -0.094995 -0.099683 -0.027538 0.25075
2667 0.027664 -0.14558 -0.1604 -0.10328 -0.10082 -0.149 0.19361
2668 0.028616 -0.18153 -0.15629 -0.10442 -0.10828 -0.13099 0.16635
2669 0.040408 -0.15517 -0.14526 -0.11254 -0.10111 -0.14332 0.18406
2670 0.0393 -0.19156 -0.14668 -0.11616 -0.12744 -0.11497 0.18092
2671 0.099212 -0.17547 -0.14347 -0.10285 -0.17757 -0.1407 0.057245
2672 0.18394 -0.15473 -0.13483 -0.082224 -0.09704 -0.11539 0.31094
2673 0.19521 -0.17448 -0.14248 -0.10699 -0.11805 -0.1451 0.24142
2674 0.18207 -0.15433 -0.14961 -0.10381 -0.12306 -0.084196 0.24719
2675 0.12644 -0.20282 -0.15776 -0.10216 -0.16875 -0.17771 0.27761
2676 0.061202 -0.15233 -0.15488 -0.060373 -0.11467 -0.11847 0.2288
2677 0.038664 -0.12549 -0.13757 -0.039143 -0.10386 -0.16032 0.34054
2678 0.017806 -0.075425 -0.15725 -0.042763 -0.079676 -0.13461 0.24576
2679 0.017638 -0.037792 -0.15897 -0.088903 -0.16173 -0.15249 0.21825
2680 0.01354 0.0059906 -0.11157 -0.047813 -0.094115 -0.12658 0.31193
2681 0.016922 -0.053317 -0.1498 -0.094513 -0.1076 -0.1597 0.26614
2682 0.060314 -0.10575 -0.13015 -0.053693 -0.077044 -0.068754 0.29017
2683 0.099076 -0.124 -0.16453 -0.090913 -0.12055 -0.035905 0.27835
2684 0.16935 -0.14276 -0.14476 -0.085272 -0.1089 -0.0060765 0.30688
2685 0.15098 -0.15774 -0.16441 -0.10724 -0.16196 -0.0068675 0.2036
2686 0.14373 -0.18222 -0.19132 -0.10851 -0.16111 -0.032789 0.23557
2687 0.080414 -0.13798 -0.13945 -0.064232 -0.095816 0.04825 0.34985
2688 0.020516 -0.15979 -0.18045 -0.094022 -0.16991 -0.058291 0.27283
2689 0.035948 -0.10246 -0.14837 -0.10449 -0.10919 -0.073882 0.35933
2690 0.0047599 -0.056114 -0.16667 -0.091852 -0.1237 -0.089513 0.27413
2691 0.008722 -0.003511 -0.17283 -0.11004 -0.1242 -0.11247 0.24147
2692 -0.007276 -0.0057085 -0.16053 -0.088191 -0.11663 -0.099365 0.35385
2693 0.005926 0.0021141 -0.17099 -0.11035 -0.15776 -0.10198 0.35567
2694 0.00069801 -0.0086733 -0.16607 -0.096971 -0.098926 -0.10162 0.25097
2695 0.04859 -0.050501 -0.17177 -0.10951 -0.19308 -0.12425 0.23119
2696 0.093502 -0.070268 -0.17139 -0.051341 -0.15712 -0.10544 0.32396
2697 0.13611 -0.092726 -0.16518 -0.014201 -0.1237 -0.0912 0.32557
2698 0.094106 -0.13225 -0.17751 -0.076981 -0.17869 -0.1207 0.26567
2699 0.033478 -0.13273 -0.19104 -0.10277 -0.17628 0.0085781 0.24362
2700 -0.01403 -0.12313 -0.17838 -0.088341 -0.17595 0.021867 0.26198
2701 -0.0077979 -0.084865 -0.16349 -0.10209 -0.14079 0.015356 0.28943
2702 -0.011436 0.011227 -0.13609 -0.07164 -0.1434 0.034915 0.30486
2703 -0.031424 0.04477 -0.17322 -0.09535 -0.18559 -0.004996 0.3148
2704 -0.058392 0.010872 -0.18962 -0.11667 -0.18942 -0.108 0.23736
2705 -0.02524 0.023225 -0.1655 -0.09509 -0.14013 -0.065578 0.38685
2706 -0.043548 0.038498 -0.17004 -0.08626 -0.12384 -0.089059 0.26796
2707 -0.040906 -0.01242 -0.21347 -0.12013 -0.19873 -0.07542 0.24955
2708 -0.058194 -0.036617 -0.17826 -0.07486 -0.15745 -0.069921 0.27888
2709 -0.047142 -0.056585 -0.17536 -0.077309 -0.16083 -0.061352 0.2866
2710 -0.06297 -0.077042 -0.16235 -0.079089 -0.1268 -0.098013 0.3558
2711 -0.079518 -0.10447 -0.17292 -0.10664 -0.16704 -0.10854 0.23975
2712 -0.1095 -0.10514 -0.19386 -0.13283 -0.18746 -0.091395 0.27123
2713 -0.090124 -0.044544 -0.17664 -0.10756 -0.18946 0.034674 0.28582
2714 -0.084052 0.052578 -0.15992 -0.089659 -0.17912 0.10945 0.23206
2715 -0.0876 0.094211 -0.1518 -0.083239 -0.1291 0.084352 0.32851
2716 -0.084698 0.12234 -0.16366 -0.099149 -0.12386 0.039731 0.19572
2717 -0.076366 0.086146 -0.16465 -0.10511 -0.16228 0.0006697 0.17012
2718 -0.11691 0.076089 -0.17053 -0.084868 -0.18204 -0.083741 0.046372
2719 -0.11911 0.073311 -0.18035 -0.054058 -0.15421 -0.048442 0.23287
2720 -0.09014 0.13227 -0.15218 -0.002278 -0.1679 -0.063273 0.092296
2721 -0.11455 0.12498 -0.15692 -0.025058 -0.14452 -0.068824 0.069233
2722 -0.1042 0.14623 -0.15329 -0.055578 -0.18163 -0.064075 0.12025
2723 -0.12196 0.12927 -0.16309 -0.059158 -0.13985 -0.086666 0.091077
2724 -0.11366 0.1652 -0.16494 -0.098738 -0.20957 -0.067067 0.089604
2725 -0.11049 0.13638 -0.14996 -0.098777 -0.1742 -0.041658 0.026551
2726 -0.11156 0.10231 -0.16081 -0.10636 -0.16991 0.06543 0.062228
2727 -0.12234 0.11428 -0.1719 -0.11363 -0.19065 0.066729 0.043885
2728 -0.091183 0.16429 -0.15854 -0.092157 -0.14385 0.10544 0.1412
2729 -0.14487 0.13801 -0.17691 -0.1157 -0.19572 0.11095 0.057419
2730 -0.1212 0.13881 -0.16515 -0.10447 -0.18738 0.063036 0.071626
2731 -0.14608 0.14892 -0.153 -0.10417 -0.1795 -0.016135 0.037253
2732 -0.14711 0.17562 -0.15045 -0.091987 -0.19038 -0.028876 -0.0077404
2733 -0.13786 0.199 -0.15358 -0.099626 -0.16497 -0.038037 0.027517
2734 -0.134 0.16529 -0.14933 -0.079886 -0.14138 -0.037808 -0.022706
2735 -0.1785 0.15561 -0.17109 -0.11934 -0.1992 -0.039729 -0.03335
2736 -0.15633 0.19088 -0.14205 -0.10649 -0.19935 -0.04709 0.0034475
2737 -0.14007 0.20717 -0.12963 -0.076276 -0.12763 0.10011 0.039894
2738 -0.1712 0.1793 -0.16312 -0.087336 -0.17433 0.10321 -0.0079586
2739 -0.16833 0.13075 -0.17892 -0.087406 -0.17821 0.16067 0.013018
2740 -0.14129 0.19482 -0.12979 -0.020716 -0.17172 0.18781 0.0081153
2741 -0.17154 0.14222 -0.14956 -0.043285 -0.17607 0.030805 -0.022548
2742 -0.17817 0.14782 -0.055932 -0.045085 -0.16167 0.082744 -0.16111
2743 -0.15994 0.15243 0.015356 -0.027455 -0.15461 0.1415 -0.044344
2744 -0.19334 0.13198 0.0073639 -0.10323 -0.21586 0.1587 -0.059537
2745 -0.17854 0.14142 0.035702 -0.10498 -0.15599 0.099401 -0.1324
2746 -0.17185 0.13925 -0.04411 -0.13801 -0.2104 -0.00093001 -0.047913
2747 -0.17607 0.12808 -0.099142 -0.12392 -0.23617 0.052239 -0.076376
2748 -0.16576 0.18066 -0.084904 -0.059755 -0.15258 0.032308 0.047231
2749 -0.18633 0.13552 -0.12061 -0.090434 -0.20741 0.0024969 -0.060462
2750 -0.18398 0.15722 -0.1148 -0.11512 -0.22622 -0.013064 -0.064475
2751 -0.18197 0.17277 -0.11633 -0.088954 -0.20231 0.15571 -0.093298
2752 -0.19954 0.1655 -0.10939 -0.088274 -0.1958 0.15751 -0.10207
2753 -0.20696 0.15256 -0.11857 -0.10328 -0.22363 0.16963 -0.11639
2754 -0.17791 0.20787 0.0099452 -0.055394 -0.1759 0.19692 -0.051197
2755 -0.18685 0.17996 0.072323 -0.016094 -0.19331 0.17577 -0.03962
2756 -0.22399 0.10503 0.029961 -0.016314 -0.19199 0.1525 -0.10888
2757 -0.19603 0.15959 0.08349 0.017597 -0.15565 0.17174 -0.14443
2758 -0.19001 0.16827 0.10486 0.031917 -0.13988 0.15447 -0.044019
2759 -0.20521 0.19601 0.032646 -0.016983 -0.14283 0.19236 -0.10645
2760 -0.18793 0.14478 -0.013096 -0.058573 -0.17478 0.17886 -0.068495
2761 -0.20897 0.12234 -0.080788 -0.088423 -0.21205 0.21708 -0.11381
2762 -0.17856 0.15731 -0.07697 -0.095583 -0.19844 0.20044 -0.1147
2763 -0.21011 0.16558 -0.049842 -0.046753 -0.13019 0.22057 -0.050925
2764 -0.22062 0.13072 -0.092124 -0.069793 -0.21608 0.20187 -0.033178
2765 -0.20084 0.1221 -0.074425 -0.074132 -0.16548 0.28092 -0.078531
2766 -0.20105 0.13375 -0.00025734 -0.099202 -0.17168 0.23163 -0.038614
2767 -0.22291 0.087245 0.057941 -0.072852 -0.17356 0.28603 -0.083147
2768 -0.19617 0.083947 0.092099 -0.052872 -0.14283 0.246 -0.11949
2769 -0.20043 0.08263 0.13433 0.038418 -0.1174 0.26337 -0.11659
2770 -0.22493 0.081953 0.16408 0.038068 -0.19494 0.12194 -0.031166
2771 -0.22043 0.093735 0.15498 0.0034182 -0.15105 0.18686 -0.19432
2772 -0.22955 0.11953 0.14332 0.0099084 -0.19184 0.27637 -0.16334
2773 -0.25256 0.12945 0.12359 -0.051472 -0.17587 0.19109 -0.13359
2774 -0.2301 0.16967 0.13539 -0.049921 -0.19968 0.17051 -0.23391
2775 -0.23551 0.13402 0.10019 -0.061401 -0.18765 0.18944 -0.21189
2776 -0.22159 0.061588 0.038894 -0.047601 -0.14031 0.17539 -0.038484
2777 -0.22073 0.033441 0.017072 -0.045791 -0.20028 0.11216 -0.073697
2778 -0.21492 0.041933 0.01124 -0.021911 -0.17395 0.11215 -0.13471
2779 -0.21908 0.055716 0.029448 0.010729 -0.16101 0.11142 -0.18973
2780 -0.23811 0.022568 0.10433 0.039119 -0.15228 0.066705 -0.1526
2781 -0.20884 0.047261 0.23985 0.1009 -0.11834 0.15505 -0.14005
2782 -0.2174 0.039963 0.23661 0.05324 -0.14543 0.18378 -0.18695
2783 -0.2239 0.054616 0.22152 0.02959 -0.15029 0.22962 -0.12718
2784 -0.23012 0.037849 0.19125 0.0045699 -0.13291 0.22749 -0.17116
2785 -0.21846 0.0020612 0.2004 -0.0216 -0.1486 0.11356 -0.19608
2786 -0.23967 0.011224 0.21258 -0.02214 -0.091321 0.13258 -0.15426
2787 -0.21355 0.043076 0.2402 0.0048602 -0.027235 0.14828 -0.2144
2788 -0.22217 0.009479 0.21827 0.0065303 -0.11391 0.049217 -0.12177
2789 -0.24394 0.00051153 0.20299 0.01363 -0.14589 0.054066 -0.18232
2790 -0.20552 -0.011206 0.21544 0.10917 -0.11845 0.1096 -0.041547
2791 -0.23004 -0.0046233 0.22272 0.10132 -0.11863 0.074884 -0.10255
2792 -0.24838 -0.027781 0.23131 0.072351 -0.13763 0.018043 -0.14617
2793 -0.25492 0.0058618 0.25364 0.042001 -0.12576 0.079062 -0.14724
2794 -0.24441 -0.0059556 0.27093 0.034801 -0.13984 0.024171 -0.14777
2795 -0.24012 0.002097 0.29233 0.056591 -0.10188 0.09172 -0.10851
2796 -0.24298 -0.0066704 0.24154 -0.017369 -0.1692 0.045339 -0.21401
2797 -0.24635 -0.046068 0.25404 0.0066115 -0.12937 0.023638 -0.18556
2798 -0.24018 -0.022885 0.26404 0.024092 -0.1232 0.0078667 -0.13055
2799 -0.24807 -0.044613 0.27453 0.049572 -0.097968 0.0035857 -0.20879
2800 -0.2493 -0.04456 0.27846 0.090942 -0.035252 0.013605 -0.1987
2801 -0.23864 -0.035148 0.2545 0.070222 -0.032307 -0.011956 -0.16544
2802 -0.22279 -0.033765 0.28247 0.083332 0.010489 0.0051126 -0.22196
2803 -0.2074 -0.058802 0.24342 0.075132 -0.10581 0.017892 -0.17707
2804 -0.17245 -0.04338 0.23581 0.083342 -0.11166 0.021851 -0.15049
2805 -0.11197 -0.060827 0.18344 0.037502 -0.13196 -0.0364 -0.10002
2806 -0.056106 -0.072285 0.18127 0.012783 -0.073519 0.039039 -0.1763
2807 0.011836 -0.067612 0.15906 0.0084327 -0.063533 0.027657 -0.18826
2808 0.042938 -0.06247 0.13102 0.023653 -0.048388 0.0034565 -0.1301
2809 -0.10993 -0.081037 0.15649 0.047903 -0.034292 -0.013475 -0.076264
2810 -0.14873 -0.064584 0.12288 0.060453 -0.00077641 -0.0036256 -0.11169
2811 -0.14978 -0.075522 0.14919 0.11805 0.050739 0.00053339 -0.14245
2812 -0.18328 -0.068389 0.15863 0.12856 -0.015235 -0.026828 -0.16816
2813 -0.1723 -0.073827 0.22119 0.15288 -0.07066 -0.034689 -0.16509
2814 -0.16766 -0.066134 0.26073 0.10355 -0.082524 -0.01441 -0.16029
2815 -0.20804 -0.10026 0.2097 0.044074 -0.089568 -0.036411 -0.11243
2816 -0.16946 -0.085029 0.20749 0.050774 -0.035443 -0.00010174 -0.076756
2817 -0.18765 -0.088636 0.18074 0.00045392 -0.067247 -0.069643 -0.093869
2818 -0.14823 -0.080234 0.18119 0.052444 -0.033162 -0.0083238 -0.10741
2819 -0.1216 -0.088951 0.13676 0.028954 0.034154 -0.029945 -0.10062
2820 -0.075398 -0.077849 0.1408 0.039474 0.02817 -0.033726 -0.12719
2821 -0.037686 -0.1128 0.12747 0.043654 -0.016145 -0.025757 -0.15116
2822 0.048156 -0.087403 0.1196 0.10424 -0.021759 -0.0046479 -0.15743
2823 0.094258 -0.11578 0.10421 0.12489 -0.073664 -0.062919 -0.16477
2824 0.07387 -0.11434 0.10925 0.16577 -0.070768 -0.03164 -0.15998
2825 -0.051368 -0.099666 0.084732 0.069145 -0.090502 -0.067231 -0.11388
2826 -0.10353 -0.11942 0.1203 0.10424 -0.072107 -0.039282 -0.17928
2827 -0.13222 -0.12184 0.086218 0.027435 -0.055071 -0.087793 -0.1553
2828 -0.14593 -0.10298 0.15681 0.0082853 0.047364 -0.057384 -0.030432
2829 -0.11789 -0.070125 0.20803 0.067685 0.10086 -0.088385 8.4986e-05
2830 -0.10182 -0.12338 0.19017 0.055526 0.019736 -0.053266 -0.064338
2831 -0.068986 -0.11934 0.16761 0.0021256 0.0051212 -0.046837 -0.052671
2832 -0.023964 -0.087698 0.13151 0.043226 -0.0017032 -0.059628 -0.033904
2833 0.072088 -0.11144 0.11406 0.045996 0.017772 -0.052309 -0.12298
2834 0.14782 -0.13094 0.10692 0.040836 0.031498 -0.03804 -0.0844
2835 0.18623 -0.13514 0.049053 0.0074861 0.028064 -0.052551 -0.0058632
2836 0.16202 -0.14762 0.035491 -0.0098237 0.082969 -0.096682 -0.074206
2837 0.076986 -0.11313 0.05524 0.11338 0.15222 -0.050083 -0.035339
2838 -0.018182 -0.14866 0.025378 0.073207 0.10084 -0.077414 -0.023912
2839 -0.01005 -0.10858 0.065086 0.1005 0.095866 -0.044595 -0.096125
2840 -0.012538 -0.13988 0.034074 0.039837 0.027842 -0.057636 -0.1178
2841 0.00036436 -0.14447 0.024882 0.041277 0.025737 -0.10248 -0.093631
2842 0.036766 -0.15081 0.01715 -0.00053299 -0.067207 -0.070978 -0.025784
2843 0.11859 -0.13766 0.015748 -0.018403 -0.024912 -0.11676 -0.034788
2844 0.16912 -0.13479 0.0078865 -0.00072275 -0.070996 -0.10183 -0.12226
2845 0.17871 -0.16979 0.022015 -0.019233 -0.06441 -0.14328 -0.0084136
2846 0.20947 -0.16708 0.0060427 -0.0044125 0.019765 -0.078662 -0.048567
2847 0.13586 -0.13616 0.051521 -0.014932 0.049941 -0.052313 -0.02243
2848 0.056498 -0.13501 0.012859 -0.019242 0.15684 -0.084385 -0.13153
2849 0.0094605 -0.15475 -0.017973 -0.027582 0.21278 -0.14065 -0.10016
2850 0.058853 -0.12454 0.021825 -0.021922 0.14869 -0.10059 -0.093289
2851 0.073905 -0.13611 -0.016367 -0.031142 0.071523 -0.13584 -0.15787
2852 0.11767 -0.14311 -0.0037985 -0.0048718 0.060369 -0.10683 -0.049435
2853 0.19804 -0.12351 -0.03275 0.0017884 0.0069645 -0.08903 -0.090918
2854 0.24509 -0.15788 -0.038042 -0.035812 -0.0012299 -0.1122 -0.060251
2855 0.26463 -0.13973 -0.028494 -0.039261 -0.0031343 -0.095092 0.026396
2856 0.28221 -0.12178 -0.022876 -0.0097513 0.025671 -0.13003 -0.004177
2857 0.15814 -0.17523 -0.073268 -0.064661 0.040567 -0.13528 0.01181
2858 0.10059 -0.13015 -0.04202 -0.026881 0.17424 -0.1126 0.12058
2859 0.059661 -0.15608 -0.059842 -0.059241 0.15184 -0.11819 0.034344
2860 0.061253 -0.13299 -0.042614 -0.035971 0.12415 -0.11807 -0.013709
2861 0.046615 -0.14636 -0.069885 -0.058711 0.058929 -0.12521 0.12919
2862 0.096687 -0.16614 -0.068417 -0.084431 -0.0020351 -0.11532 0.15927
2863 0.26016 -0.18952 -0.078059 -0.05086 0.037111 -0.11509 0.041042
2864 0.30151 -0.17777 -0.070031 -0.06524 -0.0054039 -0.084871 0.14251
2865 0.29 -0.18465 -0.068643 -0.05533 -0.026638 -0.1163 0.22877
2866 0.255 -0.1658 -0.070345 -0.06358 -0.023073 -0.15791 0.18225
2867 0.19696 -0.14881 -0.042007 -0.04067 -0.015787 -0.096854 0.15824
2868 0.1056 -0.17886 -0.058168 -0.07526 -0.024161 -0.098035 0.15103
2869 0.090481 -0.17661 -0.07806 -0.0571 -0.0097759 -0.10765 0.11499
2870 0.049683 -0.1924 -0.10971 -0.10405 -0.05878 -0.14123 0.15338
2871 0.049955 -0.18283 -0.069824 -0.046509 -0.054285 -0.10459 0.27275
2872 0.057567 -0.16732 -0.1086 -0.050039 -0.058029 -0.1301 0.20249
2873 0.070849 -0.20886 -0.10017 -0.059449 -0.074273 -0.13698 0.24383
2874 0.17745 -0.17588 -0.10237 -0.072439 -0.060538 -0.097711 0.1484
2875 0.25004 -0.20432 -0.11614 -0.10222 -0.052492 -0.14567 0.19624
2876 0.24818 -0.19343 -0.11058 -0.060319 -0.084817 -0.12876 0.17376
2877 0.30201 -0.20392 -0.098415 -0.075659 -0.028141 -0.13574 0.18137
2878 0.19259 -0.17549 -0.10767 -0.11681 -0.055145 -0.12448 0.193
2879 0.11532 -0.19128 -0.10824 -0.086408 -0.07228 -0.14651 0.26255
2880 0.065063 -0.19999 -0.13109 -0.098578 -0.079894 -0.16854 0.25455
2881 0.058685 -0.19821 -0.13667 -0.11823 -0.12288 -0.15166 0.10834
2882 0.065517 -0.20909 -0.11533 -0.11771 -0.083893 -0.16653 0.20281
2883 0.049609 -0.19327 -0.10463 -0.097008 -0.046807 -0.1123 0.27197
2884 0.061211 -0.20341 -0.096088 -0.068358 -0.064292 -0.15902 0.25305
2885 0.099593 -0.19003 -0.13616 -0.10617 -0.083636 -0.14319 0.26014
2886 0.24225 -0.20579 -0.14071 -0.10366 -0.10964 -0.15497 0.17265
2887 0.25251 -0.19189 -0.105 -0.091867 -0.10624 -0.14738 0.21365
2888 0.27128 -0.18391 -0.12223 -0.098717 -0.058179 -0.14837 0.27094
2889 0.22235 -0.20604 -0.11158 -0.083857 -0.066154 -0.1206 0.28928
2890 0.12492 -0.20032 -0.13958 -0.11443 -0.087788 -0.13729 0.23669
2891 0.079105 -0.20088 -0.14658 -0.1087 -0.10565 -0.14816 0.28866
2892 0.10445 -0.20175 -0.13674 -0.11732 -0.14032 -0.11752 0.22378
2893 0.081909 -0.21266 -0.16608 -0.1502 -0.10594 -0.16216 0.3064
2894 0.098891 -0.20029 -0.12594 -0.10148 -0.086036 -0.13155 0.33957
2895 0.14959 -0.21919 -0.14977 -0.11073 -0.10843 -0.14161 0.37495
2896 0.21123 -0.21951 -0.15736 -0.15056 -0.12912 -0.22983 0.18721
2897 0.27153 -0.19782 -0.13186 -0.11863 -0.085179 -0.17522 0.3191
2898 0.26937 -0.20041 -0.14163 -0.10988 -0.089313 -0.16019 0.25467
2899 0.27118 -0.18142 -0.14431 -0.10382 -0.084918 -0.13478 0.32794
2900 0.18978 -0.19797 -0.17392 -0.115 -0.11875 -0.18815 0.27502
2901 0.16025 -0.18282 -0.14406 -0.12468 -0.084827 -0.15156 0.25958
2902 0.11374 -0.21021 -0.14164 -0.13421 -0.086751 -0.1221 0.26915
2903 0.098619 -0.20557 -0.15551 -0.13957 -0.11226 -0.17328 0.3658
2904 0.11557 -0.18499 -0.14261 -0.10317 -0.0987 -0.15173 0.31273
2905 0.10627 -0.17871 -0.15294 -0.098095 -0.065354 -0.1621 0.3083
2906 0.17287 -0.20989 -0.16186 -0.1399 -0.13668 -0.16081 0.15564
2907 0.2433 -0.20854 -0.17443 -0.11908 -0.11557 -0.2095 0.20331
2908 0.2687 -0.1871 -0.16202 -0.12076 -0.097777 -0.15668 0.24239
2909 0.2709 -0.19031 -0.15947 -0.10187 -0.10357 -0.13916 0.30661
2910 0.163 -0.24714 -0.1804 -0.15106 -0.139 -0.18184 0.20896
2911 0.097405 -0.20355 -0.15452 -0.10621 -0.14321 -0.19618 0.10532
2912 0.11027 -0.13562 -0.13886 -0.099384 -0.084005 -0.14892 0.2834
2913 0.06507 -0.10602 -0.1633 -0.11003 -0.11914 -0.12245 0.1576
2914 0.047292 -0.10908 -0.20852 -0.15121 -0.16088 -0.18603 0.10972
2915 0.051214 -0.072894 -0.13762 -0.10205 -0.099128 -0.15684 0.21047
2916 0.014426 -0.13515 -0.19515 -0.12414 -0.15963 -0.17538 0.078611
2917 0.033218 -0.16677 -0.17571 -0.12152 -0.1557 -0.18073 0.092728
2918 0.06507 -0.19192 -0.16443 -0.10467 -0.13597 -0.17185 0.018565
2919 0.14799 -0.19652 -0.17434 -0.11035 -0.089866 -0.15369 0.12944
2920 0.20462 -0.20904 -0.15881 -0.092853 -0.117 -0.16527 0.091649
2921 0.22186 -0.19366 -0.1753 -0.13752 -0.16937 -0.18024 0.052996
2922 0.13949 -0.19812 -0.18328 -0.15427 -0.16248 -0.18876 -0.042357
2923 0.07412 -0.22653 -0.1929 -0.14527 -0.19727 -0.18273 -0.0088005
2924 0.055192 -0.18618 -0.15492 -0.10258 -0.10421 -0.17617 0.082056
2925 0.027704 -0.20114 -0.19163 -0.15931 -0.17813 -0.173 0.070633
2926 0.012106 -0.18941 -0.17606 -0.13679 -0.17581 -0.21446 -0.05448
2927 0.0095377 -0.13516 -0.15242 -0.088833 -0.14387 -0.12006 0.14751
2928 0.03856 -0.1353 -0.16057 -0.082452 -0.12846 -0.19935 0.011404
2929 -0.0015382 -0.13002 -0.20781 -0.12571 -0.14479 -0.23936 -0.027309
2930 0.010714 -0.084695 -0.17275 -0.11964 -0.1602 -0.15834 -0.025672
2931 -0.0004642 -0.11847 -0.18958 -0.10817 -0.15358 -0.2277 0.012855
2932 0.0029378 -0.13957 -0.19298 -0.11975 -0.12942 -0.21282 0.035562
2933 0.00073984 -0.18689 -0.17542 -0.1223 -0.15274 -0.19479 0.0002291
2934 0.010182 -0.19372 -0.17945 -0.11544 -0.18185 -0.19381 -0.025414
2935 -0.033016 -0.19603 -0.19698 -0.14403 -0.1898 -0.18642 -0.034767
2936 0.0077359 -0.18309 -0.18229 -0.12676 -0.15992 -0.19689 -0.01297
2937 -0.031002 -0.20279 -0.19982 -0.16516 -0.17667 -0.19962 -0.088433
2938 -0.06326 -0.1987 -0.18982 -0.12588 -0.17031 -0.13131 -0.14486
2939 -0.066848 -0.16089 -0.21605 -0.1548 -0.18094 -0.19691 -0.075769
2940 -0.032936 -0.10441 -0.15458 -0.087261 -0.12736 -0.18191 0.051738
2941 -0.048514 -0.049187 -0.16878 -0.10759 -0.11974 -0.18571 0.078695
2942 -0.061992 -0.098324 -0.18707 -0.13334 -0.18433 -0.19088 -0.094698
2943 -0.04935 -0.072452 -0.18286 -0.10685 -0.16665 -0.1996 0.0062487
2944 -0.035558 -0.059409 -0.17758 -0.10475 -0.095436 -0.13966 -0.028454
2945 -0.071336 -0.10291 -0.20511 -0.12643 -0.214 -0.16587 -0.14483
2946 -0.056074 -0.1276 -0.17359 -0.10789 -0.15659 -0.21032 -0.02265
2947 -0.083062 -0.15782 -0.22587 -0.14561 -0.18994 -0.20083 -0.049163
2948 -0.0726 -0.13477 -0.18735 -0.10995 -0.12347 -0.18339 -0.095406
2949 -0.090608 -0.16908 -0.19351 -0.17268 -0.1735 -0.19495 -0.13768
2950 -0.085156 -0.16937 -0.15761 -0.10017 -0.15975 -0.19352 -0.046413
2951 -0.10756 -0.15768 -0.13907 -0.17945 -0.20715 -0.22411 -0.14023
2952 -0.10042 -0.099468 -0.089786 -0.14027 -0.19991 -0.2132 -0.1123
2953 -0.09183 -0.044616 -0.11078 -0.15815 -0.21645 -0.19325 -0.1472
2954 -0.10371 -0.0024232 -0.04242 -0.099459 -0.15273 -0.19595 -0.15337
2955 -0.11191 -0.018181 -0.16539 -0.17224 -0.20485 -0.22223 -0.11477
2956 -0.11659 -0.0079181 -0.16608 -0.15734 -0.21754 -0.20489 -0.046951
2957 -0.10275 -0.0073155 -0.14589 -0.13859 -0.13749 -0.19306 -0.12735
2958 -0.1067 -0.032333 -0.15936 -0.14409 -0.15462 -0.19613 -0.15823
2959 -0.16526 -0.06522 -0.20383 -0.17652 -0.24789 -0.27176 -0.2926
2960 -0.12199 -0.025978 -0.15097 -0.10116 -0.15615 -0.16665 -0.15557
2961 -0.16297 -0.045595 -0.19468 -0.15497 -0.23849 -0.23185 -0.18035
2962 -0.10876 0.033137 -0.14744 -0.12743 -0.1528 -0.18709 -0.044679
2963 -0.15581 -0.02795 -0.18187 -0.16462 -0.20477 -0.2025 -0.16106
2964 -0.15557 0.0053826 -0.17318 -0.13148 -0.18709 -0.094883 -0.086695
2965 -0.11201 0.050775 -0.14508 -0.10496 -0.15966 -0.017374 -0.15588
2966 -0.16906 0.0083677 -0.15266 -0.14392 -0.19233 -0.078795 -0.1651
2967 -0.16902 -0.0085997 -0.16613 -0.15668 -0.20781 -0.1482 -0.15321
2968 -0.14668 0.017133 -0.18051 -0.1569 -0.19883 -0.18595 -0.17688
2969 -0.14486 -0.010825 -0.14726 -0.17002 -0.20726 -0.1662 -0.24599
2970 -0.16562 0.040078 -0.05308 -0.14113 -0.18586 -0.18628 -0.14173
2971 -0.16264 0.081821 -0.0016215 -0.11483 -0.11903 -0.13344 -0.091876
2972 -0.15516 0.10383 -0.0019934 -0.12939 -0.20473 -0.16454 -0.12532
2973 -0.15257 0.053086 0.044195 -0.11369 -0.11639 -0.1672 -0.12026
2974 -0.17775 0.034488 -0.019787 -0.15624 -0.21895 -0.21222 -0.25035
2975 -0.16155 0.061781 -0.044029 -0.13214 -0.16141 -0.14212 -0.17154
2976 -0.19184 0.064613 -0.11662 -0.17022 -0.1637 -0.18003 -0.22621
2977 -0.18757 0.069106 -0.096253 -0.12363 -0.18925 -0.15784 -0.20132
2978 -0.17799 0.060819 -0.10691 -0.13379 -0.17826 -0.097658 -0.11315
2979 -0.17426 0.035511 -0.12824 -0.14255 -0.20894 -0.029739 -0.27549
2980 -0.17866 0.077134 -0.082728 -0.1492 -0.17482 -0.0065798 -0.13823
2981 -0.173 0.054656 -0.11821 -0.13754 -0.20017 -0.028231 -0.19628
2982 -0.18301 0.074029 -0.10838 -0.13808 -0.16375 -0.1074 -0.22232
2983 -0.22584 0.060132 -0.068644 -0.15409 -0.19153 -0.16199 -0.24967
2984 -0.18923 0.098244 0.050584 -0.13468 -0.13186 -0.15746 -0.15238
2985 -0.1991 0.14793 0.11318 -0.11069 -0.13891 -0.17253 -0.079469
2986 -0.24311 0.068489 0.02807 -0.18734 -0.24916 -0.19797 -0.19646
2987 -0.19362 0.095962 0.097208 -0.13081 -0.1914 -0.15002 -0.13536
2988 -0.2022 0.12858 0.044587 -0.12466 -0.20853 -0.16835 -0.18339
2989 -0.19421 0.10181 -0.0062653 -0.14447 -0.21853 -0.16882 -0.20343
2990 -0.21497 0.11187 -0.0096371 -0.13149 -0.14898 -0.11301 -0.11714
2991 -0.19894 0.092902 -0.060179 -0.11921 -0.16535 -0.14545 -0.11613
2992 -0.24095 0.056295 -0.067141 -0.11429 -0.18413 -0.13947 -0.16109
2993 -0.22537 0.086097 -0.098063 -0.17494 -0.19708 -0.039983 -0.19558
2994 -0.22454 0.06345 -0.094515 -0.1388 -0.23171 -0.015404 -0.22733
2995 -0.2237 0.10439 -0.060057 -0.15947 -0.19441 0.025945 -0.10307
2996 -0.20097 0.078055 0.056622 -0.1304 -0.18606 0.010424 -0.19538
2997 -0.19291 0.13981 0.11769 -0.12338 -0.16444 0.10799 -0.093455
2998 -0.21449 0.09278 0.1015 -0.14206 -0.20476 -0.059618 -0.23577
2999 -0.23191 0.13703 0.1221 -0.13985 -0.15826 -0.093099 -0.22311
3000 -0.21215 0.11298 0.10055 -0.14926 -0.15205 -0.1108 -0.13312
3001 -0.23332 0.10301 0.089432 -0.14106 -0.15038 -0.10126 -0.13599
3002 -0.21556 0.083601 0.04967 -0.13106 -0.21762 -0.11008 -0.17069
3003 -0.23835 0.051103 -0.032161 -0.15822 -0.19577 -0.18081 -0.24561
3004 -0.23906 0.069126 -0.033183 -0.1865 -0.20099 -0.13187 -0.21445
3005 -0.22792 0.095848 -0.012015 -0.13673 -0.2006 -0.15177 -0.1266
3006 -0.22564 0.031261 -0.023517 -0.15191 -0.14298 -0.095596 -0.24142
3007 -0.23884 0.022713 -0.027809 -0.13081 -0.1355 0.070033 -0.11129
3008 -0.24985 -0.005974 -0.020721 -0.15988 -0.11334 0.056062 -0.18619
3009 -0.24506 0.0075785 0.12537 -0.14359 0.029678 0.086771 -0.15743
3010 -0.23092 0.062771 0.13464 -0.12039 -0.012656 0.071209 -0.22691
3011 -0.22523 0.032434 0.14946 -0.13238 -0.0095103 0.065018 -0.26377
3012 -0.24879 0.031836 0.16062 -0.14441 -0.093285 -0.030853 -0.18508
3013 -0.21648 0.062509 0.1693 -0.12317 -0.11987 -0.025634 -0.18056
3014 -0.24471 0.028871 0.14666 -0.13884 -0.1498 -0.086605 -0.26144
3015 -0.23007 0.028214 0.13597 -0.12 -0.13391 -0.081936 -0.16741
3016 -0.23371 0.021917 0.14325 -0.10813 -0.14203 -0.049937 -0.19662
3017 -0.20814 0.021579 0.11708 -0.11568 -0.14242 -0.10792 -0.20967
3018 -0.2287 -0.021778 0.09219 -0.15937 -0.13153 -0.091329 -0.25831
3019 -0.25349 -0.011836 0.10699 -0.14163 -0.17431 -0.04305 -0.29217
3020 -0.24467 0.0094669 0.12525 -0.14118 -0.1798 0.040939 -0.25879
3021 -0.24174 -0.027981 0.20808 -0.12877 -0.12263 0.082868 -0.18232
3022 -0.25701 -0.041458 0.19863 -0.12628 -0.12258 0.074747 -0.24963
3023 -0.23312 -0.070835 0.18333 -0.13852 -0.1665 0.11629 -0.29578
3024 -0.25472 -0.049863 0.141 -0.13133 -0.0060075 0.034895 -0.15973
3025 -0.24877 -0.02188 0.1595 -0.12454 0.042758 0.11354 -0.19274
3026 -0.26268 -0.063318 0.12189 -0.13178 0.042394 0.055993 -0.17441
3027 -0.23833 -0.079725 0.10697 -0.13818 0.031739 0.094502 -0.18469
3028 -0.24341 -0.043862 0.16209 -0.09789 -0.0062951 0.073641 -0.17683
3029 -0.26013 -0.09575 0.09392 -0.17673 -0.097549 -0.00915 -0.27083
3030 -0.25951 -0.069017 0.11656 -0.12898 -0.066884 0.003079 -0.14329
3031 -0.28086 -0.12851 0.14513 -0.16052 -0.16094 -0.077662 -0.29763
3032 -0.28964 -0.087802 0.15564 -0.16086 -0.1354 -0.043513 -0.2652
3033 -0.25767 -0.06192 0.17784 -0.12668 -0.094607 -0.035654 -0.22535
3034 -0.27233 -0.081717 0.16613 -0.15002 -0.14654 0.079165 -0.24207
3035 -0.24646 -0.072514 0.17058 -0.13986 -0.096446 0.085904 -0.2269
3036 -0.24065 -0.071222 0.15116 -0.11676 0.04444 0.15204 -0.18588
3037 -0.23479 -0.058009 0.1251 -0.11626 0.14038 0.12205 -0.23176
3038 -0.25837 -0.099467 0.066223 -0.13691 0.069821 0.14788 -0.1148
3039 -0.25493 -0.12262 0.038961 -0.14441 0.027207 0.06886 -0.12792
3040 -0.23853 -0.094382 0.048309 -0.1385 0.0072621 0.17498 -0.15108
3041 -0.24025 -0.083729 0.059817 -0.11231 -0.035702 0.16645 -0.17927
3042 -0.26493 -0.1267 0.025085 -0.11897 -0.084507 0.16889 -0.25609
3043 -0.2409 -0.10018 0.038594 -0.13439 -0.087351 0.17858 -0.12405
3044 -0.24438 -0.072491 0.060222 -0.11524 -0.060775 0.20511 -0.2229
3045 -0.25253 -0.064449 0.11201 -0.1291 0.07594 0.14966 -0.18702
3046 -0.25526 -0.095906 0.14513 -0.11307 0.16035 0.19397 -0.18235
3047 -0.27204 -0.097994 0.109 -0.1536 0.10441 0.16457 -0.25092
3048 -0.24324 -0.095991 0.13327 -0.042458 0.22051 0.20626 -0.17526
3049 -0.26969 -0.13641 0.035872 -0.076077 0.086653 0.1801 -0.16153
3050 -0.25512 -0.11125 0.04823 -0.039357 0.10073 0.19084 -0.069806
3051 -0.2553 -0.11003 0.029299 -0.054637 0.014094 0.1643 -0.13378
3052 -0.257 -0.16217 0.0081667 -0.12869 0.012819 0.18182 -0.13823
3053 -0.28486 -0.1312 0.014405 -0.14345 0.041265 0.17439 -0.036965
3054 -0.26741 -0.14747 -0.0079471 -0.15528 0.050071 0.20738 -0.15692
3055 -0.23817 -0.12802 0.006321 -0.11129 0.14928 0.18985 -0.1037
3056 -0.24619 -0.12572 0.015279 -0.1122 0.21953 0.20422 -0.12683
3057 -0.26684 -0.15559 -0.0082427 -0.12962 0.14011 0.098151 -0.26758
3058 -0.25194 -0.13614 0.041115 -0.10296 0.18402 0.2194 -0.13813
3059 -0.2419 -0.12827 0.078434 -0.1004 0.22559 0.19603 -0.14702
3060 -0.25872 -0.12359 0.1001 -0.11736 0.26716 0.22743 -0.1642
3061 -0.26855 -0.1449 0.11276 -0.11282 0.17805 0.14573 -0.19562
3062 -0.26119 -0.13863 0.087188 -0.10375 0.19227 0.093156 -0.162
3063 -0.27196 -0.15433 0.035226 -0.077426 0.20717 0.029855 -0.10532
3064 -0.26706 -0.18637 -0.0022958 -0.088576 0.22832 0.060774 -0.13175
3065 -0.21643 -0.1455 0.024312 0.0012145 0.31343 0.041083 0.059578
3066 -0.045642 -0.17369 -0.0098596 -0.039675 0.24143 0.062382 -0.047985
3067 0.00328 -0.16753 -0.031671 -0.054065 0.23624 0.13025 -0.031418
3068 0.005882 -0.12866 0.0099667 -0.062185 0.35013 0.26626 0.035019
3069 -0.038756 -0.16489 -0.032765 -0.12272 0.32465 0.14829 0.025056
3070 -0.12681 -0.16745 -0.044437 -0.11154 0.29332 0.1221 0.092223
3071 -0.20779 -0.20788 -0.054989 -0.12726 0.24226 0.092187 -0.0168
3072 -0.20892 -0.18209 -0.061231 -0.12245 0.33125 0.067006 0.013457
3073 -0.20279 -0.16706 -0.049333 -0.13889 0.28722 0.024575 0.041194
3074 -0.21601 -0.16683 -0.037345 -0.094674 0.2877 0.044314 0.027581
3075 -0.20989 -0.16019 -0.066786 -0.097514 0.31195 0.0043329 0.099598
3076 -0.20325 -0.1648 -0.057158 -0.1523 0.31989 0.0066319 0.051585
3077 -0.2148 -0.17262 -0.0016702 -0.10129 0.29925 0.052821 0.094472
3078 -0.20918 -0.19761 -0.022092 -0.077064 0.31398 0.03973 0.032229
3079 -0.18834 -0.17036 0.039306 0.0027062 0.33183 0.047459 0.089946
3080 -0.22858 -0.17096 0.021444 0.0060464 0.34647 -0.0088722 0.089853
3081 -0.21984 -0.19901 -0.0057077 -0.021984 0.30075 -0.037233 0.07066
3082 -0.15993 -0.17615 0.01459 0.0043366 0.41061 0.045686 0.15544
3083 0.038972 -0.19278 -0.049431 -0.020103 0.34747 0.034175 0.14453
3084 0.061464 -0.19925 -0.058963 -0.10627 0.27036 0.037144 0.09305
3085 0.054486 -0.19108 -0.066415 -0.090863 0.32961 -0.017007 0.19478
3086 0.049168 -0.17487 -0.053547 -0.10615 0.35168 -0.012178 0.1632
3087 -0.07749 -0.21538 -0.089969 -0.12452 0.32821 -0.060199 0.052131
3088 -0.10385 -0.19982 -0.085351 -0.095043 0.35673 0.03214 0.10758
3089 -0.10039 -0.19302 -0.047983 -0.035773 0.41001 0.011099 0.14064
3090 -0.091314 -0.15213 -0.036855 0.047168 0.42331 0.0072175 0.22681
3091 -0.092822 -0.20935 -0.058286 0.060318 0.33678 -0.039484 0.13259
3092 -0.0571 -0.21845 -0.075148 0.040148 0.36681 -0.056315 0.15505
3093 0.074942 -0.18306 -0.03883 0.025638 0.38481 0.0035844 0.18212
3094 0.1762 -0.21065 -0.037072 0.018198 0.38061 -0.038177 0.06017
3095 0.1694 -0.21298 -0.050944 -0.012652 0.34009 -0.029248 0.17228
3096 0.15444 -0.21453 -0.031906 -0.041442 0.34207 -0.044149 0.15457
3097 0.123 -0.21845 -0.013278 -0.041152 0.29259 -0.0289 0.19112
3098 0.082032 -0.21423 -0.03891 -0.030311 0.21736 -0.085611 0.11575
3099 0.020924 -0.19302 -0.055271 0.0013887 0.17847 0.0088183 0.18033
3100 -0.019023 -0.2043 -0.060833 0.063319 0.1876 -0.049133 0.17773
3101 -0.0016615 -0.2031 -0.081925 0.059729 0.13696 -0.077034 0.18531
3102 0.060391 -0.19589 -0.059737 0.095199 0.16238 -0.019475 0.18188
3103 0.17794 -0.21717 -0.10136 0.046459 0.11773 -0.070606 0.14537
3104 0.21444 -0.23402 -0.10909 0.049719 0.077341 -0.080877 0.16431
3105 0.24413 -0.23134 -0.10184 0.049139 0.10637 -0.052578 0.17044
3106 0.23022 -0.20003 -0.1083 -0.01052 0.13487 -0.066529 0.17862
3107 0.18471 -0.16604 -0.11716 0.01564 0.069477 -0.09012 0.14353
3108 0.14291 -0.090936 -0.096648 -0.0019102 0.081963 -0.062731 0.21636
3109 0.14665 -0.081744 -0.06617 0.10968 0.17229 -0.061192 0.19821
3110 0.087667 -0.098221 -0.12136 0.12313 0.11204 -0.037233 0.21725
3111 0.087219 -0.11594 -0.11485 0.1214 0.09029 -0.045154 0.20349
3112 0.11621 -0.099916 -0.12064 0.08064 0.058446 -0.086535 0.24207
3113 0.27211 -0.088833 -0.094878 0.1376 0.067491 -0.082256 0.1645
3114 0.27505 -0.10836 -0.14816 0.071231 -0.018233 -0.10115 0.14677
3115 0.26787 -0.072858 -0.15377 0.054131 0.047792 -0.12202 0.15811
3116 0.30138 -0.073896 -0.13587 0.046541 0.020188 -0.095789 0.20674
3117 0.23522 -0.032833 -0.1225 0.059531 0.023944 -0.10485 0.14826
3118 0.20146 -0.0020905 -0.099637 0.13824 0.058169 -0.10131 0.26719
3119 0.16273 -0.059548 -0.14163 0.11563 0.020495 -0.12444 0.11974
3120 0.17732 -0.076515 -0.097821 0.15496 0.02728 -0.095403 0.14939
3121 0.25976 -0.13217 -0.13102 0.12483 -0.029224 -0.097644 0.17299
3122 0.33279 -0.16024 -0.13659 0.080452 -0.022598 -0.14048 0.020025
3123 0.30584 -0.12608 -0.11873 0.1277 -0.013523 -0.078526 0.18403
3124 0.28678 -0.14231 -0.14407 0.12808 -0.013757 -0.11668 0.17776
3125 0.29289 -0.12866 -0.13923 0.14534 0.0084583 -0.090098 0.070146
3126 0.23319 -0.15289 -0.15283 0.1239 -0.028006 -0.10542 0.087463
3127 0.25583 -0.14507 -0.13507 0.18896 0.03594 -0.10619 0.05021
3128 0.17494 -0.13641 -0.16769 0.10553 -0.052335 -0.15835 0.0016468
3129 0.17403 -0.043762 -0.15994 0.12319 -0.036599 -0.12235 0.0088938
3130 0.18039 0.0137 -0.14517 0.18333 -0.023774 -0.10149 0.017631
3131 0.25964 0.018013 -0.14257 0.15186 -0.0012481 -0.093974 0.10526
3132 0.30341 -0.014624 -0.17231 0.13601 -0.041322 -0.12697 0.016115
3133 0.30056 -0.021692 -0.15065 0.16111 -0.016297 -0.10951 0.025272
3134 0.23235 -0.094709 -0.18043 0.16929 -0.046511 -0.14545 0.093649
3135 0.13932 -0.14176 -0.17919 0.11447 -0.089666 -0.14857 0.069656
3136 0.15037 -0.14028 -0.16328 0.15083 -0.02934 -0.13057 0.0089325
3137 0.15373 -0.13539 -0.14579 0.16669 -0.021864 -0.11406 0.093359
3138 0.12833 -0.11723 -0.12614 0.18931 0.028521 -0.11188 0.13335
3139 0.10826 -0.10225 -0.15919 0.14353 -0.030953 -0.15398 -0.023377
3140 0.15792 -0.11569 -0.20143 0.10704 -0.075748 -0.14537 -0.03891
3141 0.24434 -0.011561 -0.17182 0.13406 -0.066742 -0.12907 -0.1025
3142 0.21385 0.050941 -0.19049 0.14351 -0.033886 -0.1323 0.038654
3143 0.23375 -0.0027061 -0.1829 0.13518 -0.11043 -0.15981 -0.10279
3144 0.17717 -0.012784 -0.16346 0.1371 -0.031305 -0.14178 -0.016052
3145 0.12546 -0.026391 -0.15812 0.11437 -0.08564 -0.13601 0.040805
3146 0.095359 -0.104 -0.20692 0.054035 -0.10149 -0.18677 -0.091708
3147 0.10084 -0.13832 -0.22024 0.048865 -0.12163 -0.16871 -0.077861
3148 0.075673 -0.11766 -0.20652 0.059405 -0.13144 -0.19468 -0.11562
3149 0.067715 -0.1126 -0.19948 0.049975 -0.084097 -0.1716 -0.047687
3150 0.072947 -0.094218 -0.20367 0.074445 -0.13471 -0.18481 -0.09313
3151 0.043569 -0.10044 -0.16875 0.14703 -0.062486 -0.11007 -0.066653
3152 0.044781 -0.093943 -0.20227 0.13137 -0.14054 -0.17617 -0.18146
3153 0.060963 -0.04231 -0.19616 0.11329 -0.12314 -0.17143 -0.17401
3154 0.025135 -0.0054177 -0.18937 0.082215 -0.085839 -0.15749 -0.14939
3155 0.024407 0.0099748 -0.19481 0.089286 -0.11865 -0.16524 -0.13416
3156 0.018009 0.015627 -0.20714 0.045086 -0.13328 -0.17233 -0.13281
3157 0.013601 0.01001 -0.20337 0.040376 -0.14336 -0.15445 -0.15328
3158 0.031533 -0.00044743 -0.17983 0.025346 -0.12018 -0.19536 -0.14046
3159 -0.0091545 -0.029385 -0.20046 0.013496 -0.12961 -0.19114 -0.18595
3160 0.029677 -0.040862 -0.20189 0.041296 -0.10843 -0.1716 -0.06602
3161 0.0078295 -0.09715 -0.20615 0.036256 -0.12149 -0.19817 -0.1071
3162 -0.022008 -0.11071 -0.2107 0.039386 -0.13659 -0.13552 -0.20403
3163 -0.031526 -0.095945 -0.21248 0.012387 -0.15332 -0.18694 -0.20331
3164 -0.025504 -0.081822 -0.20872 0.073067 -0.15121 -0.14229 -0.12893
3165 -0.038452 -0.084509 -0.20793 0.081307 -0.081998 -0.1789 -0.15679
3166 -0.01124 -0.070597 -0.1967 0.087877 -0.082742 -0.16194 -0.12311
3167 -0.035168 -0.021754 -0.20766 0.065787 -0.13269 -0.18305 -0.16023
3168 -0.050976 0.021678 -0.19624 0.070217 -0.10984 -0.15126 -0.14274
3169 -0.062464 0.0070109 -0.21945 0.0031573 -0.15973 -0.20382 -0.19362
3170 -0.057192 0.040453 -0.17024 0.043547 -0.09138 -0.15821 -0.21095
3171 -0.05303 0.032146 -0.22457 -0.010442 -0.17595 -0.14312 -0.19291
3172 -0.063788 -0.021001 -0.17852 0.013278 -0.10741 -0.20272 -0.22284
3173 -0.092316 -0.060939 -0.21255 0.032718 -0.13126 -0.21748 -0.16911
3174 -0.10814 -0.10047 -0.21751 0.00011796 -0.11932 -0.21503 -0.20473
3175 -0.090022 -0.10429 -0.21949 -0.027652 -0.1004 -0.18758 -0.24805
3176 -0.10164 -0.10925 -0.22402 0.010348 -0.19024 -0.18591 -0.23728
3177 -0.075038 -0.088068 -0.21987 -0.0050217 -0.13936 -0.1461 -0.17899
3178 -0.10952 -0.084186 -0.23325 0.0088985 -0.15199 -0.19954 -0.18191
3179 -0.10473 -0.037593 -0.2181 -0.0056214 -0.15277 -0.19225 -0.2734
3180 -0.11299 -0.020151 -0.25421 0.011799 -0.14573 -0.19637 -0.23102
3181 -0.11378 0.020512 -0.22201 0.0035688 -0.21314 -0.22895 -0.25459
3182 -0.12605 0.022704 -0.24437 -0.0066111 -0.16946 -0.18073 -0.26155
3183 -0.12986 0.027627 -0.22133 -0.016381 -0.1441 -0.25191 -0.20884
3184 -0.14752 0.02214 -0.23053 -0.043571 -0.17391 -0.21633 -0.23069
3185 -0.12916 0.015642 -0.23813 -0.026711 -0.19499 -0.20999 -0.22675
3186 -0.13567 -0.0068853 -0.23352 -0.017771 -0.17515 -0.23125 -0.16467
3187 -0.15565 -0.086233 -0.23144 -0.02739 -0.2226 -0.2104 -0.26837
3188 -0.14577 -0.12319 -0.24923 -0.0452 -0.22079 -0.19142 -0.26043
3189 -0.16546 -0.10205 -0.24247 -0.0579 -0.15022 -0.23369 -0.14747
3190 -0.18128 -0.10208 -0.24667 -0.0682 -0.1918 -0.24647 -0.13624
3191 -0.1453 -0.093052 -0.20609 -0.02102 -0.14487 -0.22654 -0.11003
3192 -0.14209 -0.02174 -0.24298 -0.02331 -0.11188 -0.18286 -0.20502
3193 -0.14899 0.018453 -0.21163 -0.04147 -0.17652 -0.20345 -0.24443
3194 -0.15762 0.0010054 -0.22585 -0.04707 -0.15953 -0.24295 -0.1749
3195 -0.1523 -0.0013421 -0.21664 -0.059289 -0.197 -0.22364 -0.25976
3196 -0.1836 -0.038419 -0.23183 -0.063209 -0.22694 -0.2312 -0.15979
3197 -0.15504 -0.082527 -0.23402 -0.069569 -0.18237 -0.23254 -0.17211
3198 -0.19875 -0.13144 -0.2398 -0.097509 -0.2245 -0.24678 -0.18766
3199 -0.16924 -0.11428 -0.21999 -0.064239 -0.21582 -0.19671 -0.15333
3200 -0.19169 -0.1183 -0.24512 -0.078579 -0.21748 -0.24468 -0.16543
3201 -0.17767 -0.093777 -0.20876 -0.050689 -0.18024 -0.20373 -0.22955
3202 -0.18698 -0.088344 -0.22694 -0.078829 -0.19535 -0.22926 -0.21355
3203 -0.20528 -0.047201 -0.23088 -0.1059 -0.17516 -0.21151 -0.20809
3204 -0.19252 -0.015619 -0.22263 -0.070038 -0.16457 -0.23015 -0.19947
3205 -0.19863 -0.018196 -0.23064 -0.086328 -0.14945 -0.28954 -0.14255
3206 -0.2002 -0.045264 -0.23328 -0.077108 -0.22623 -0.22157 -0.22896
3207 -0.19022 -0.019541 -0.21327 -0.066508 -0.15137 -0.21157 -0.16753
3208 -0.20872 -0.010389 -0.20254 -0.063268 -0.2072 -0.22574 -0.21209
3209 -0.21228 -0.012216 -0.22421 -0.055228 -0.18015 -0.2267 -0.15085
3210 -0.18746 -0.029053 -0.2116 -0.062518 -0.1232 -0.17748 -0.14662
3211 -0.21561 -0.10843 -0.24663 -0.14752 -0.2249 -0.21239 -0.30027
3212 -0.20029 -0.10573 -0.22592 -0.091917 -0.15173 -0.23375 -0.17272
3213 -0.2377 -0.17382 -0.25294 -0.1351 -0.17598 -0.25885 -0.23777
3214 -0.20135 -0.11955 -0.24216 -0.10405 -0.18422 -0.19143 -0.16284
3215 -0.22208 -0.13311 -0.25981 -0.11276 -0.21004 -0.14086 -0.21483
3216 -0.23832 -0.16404 -0.25155 -0.098567 -0.16234 -0.19224 -0.07151
3217 -0.20454 -0.11893 -0.27866 -0.13395 -0.2106 -0.19675 -0.21665
3218 -0.19969 -0.0093728 -0.20201 -0.082437 -0.15694 -0.18644 -0.12551
3219 -0.25125 -0.02005 -0.25131 -0.12994 -0.16196 -0.25591 -0.23367
3220 -0.22932 -0.015358 -0.21295 -0.083776 -0.13944 -0.23885 -0.1987
3221 -0.23479 -0.013825 -0.1972 -0.098916 -0.12066 -0.19605 -0.16906
3222 -0.22164 -0.0052425 -0.15059 -0.098056 -0.15951 -0.22127 -0.24529
3223 -0.21808 -0.01723 -0.11407 -0.10005 -0.15819 -0.20613 -0.20183
3224 -0.23973 -0.10728 -0.099796 -0.1157 -0.17585 -0.23301 -0.17705
3225 -0.23754 -0.089765 -0.076798 -0.093956 -0.13326 -0.23882 -0.20817
3226 -0.22884 -0.10307 -0.11799 -0.10182 -0.11163 -0.22731 -0.1953
3227 -0.2166 -0.12098 -0.20242 -0.14185 -0.18134 -0.18654 -0.17882
3228 -0.25374 -0.13663 -0.21548 -0.14318 -0.18676 -0.25291 -0.20702
3229 -0.24169 -0.13885 -0.20684 -0.13998 -0.17254 -0.20595 -0.22333
3230 -0.26291 -0.12842 -0.17968 -0.1261 -0.19858 -0.24087 -0.31919
3231 -0.25724 -0.1449 -0.21751 -0.13243 -0.12417 -0.25051 -0.2575
3232 -0.24138 -0.14626 -0.18163 -0.11773 -0.15994 -0.22925 -0.25615
3233 -0.25471 -0.097654 -0.1837 -0.15965 -0.16617 -0.23044 -0.23206
3234 -0.23878 -0.092662 -0.16177 -0.13266 -0.13259 -0.20034 -0.18169
3235 -0.27045 -0.15201 -0.20452 -0.15084 -0.19517 -0.26261 -0.2732
3236 -0.26132 -0.088246 -0.179 -0.12335 -0.16523 -0.22047 -0.19561
3237 -0.25594 -0.14058 -0.2004 -0.13306 -0.16264 -0.18769 -0.2267
3238 -0.27089 -0.16339 -0.22097 -0.15456 -0.20672 -0.2406 -0.30276
3239 -0.23764 -0.089149 -0.14639 -0.059184 -0.079143 -0.23831 -0.11601
3240 -0.24709 -0.14833 -0.1237 -0.10834 -0.13752 -0.19685 -0.30517
3241 -0.25036 -0.13493 -0.040108 -0.11412 -0.14113 -0.16061 -0.21904
3242 -0.2526 -0.082071 0.018391 -0.086964 -0.10511 -0.086378 -0.14855
3243 -0.24206 -0.11987 -0.024251 -0.12408 -0.13199 -0.14703 -0.20544
3244 -0.28385 -0.15852 -0.064483 -0.13722 -0.17246 -0.11755 -0.15265
3245 -0.24401 -0.12127 -0.079515 -0.092503 -0.1186 -0.14036 -0.10732
3246 -0.27109 -0.11449 -0.13218 -0.11078 -0.16746 -0.15777 -0.10798
3247 -0.25507 -0.15107 -0.1474 -0.14535 -0.16731 -0.17157 -0.21234
3248 -0.2307 -0.14354 -0.12581 -0.12698 -0.12648 -0.1845 -0.1698
3249 -0.28371 -0.18973 -0.18045 -0.16145 -0.20995 -0.20756 -0.26042
3250 -0.27557 -0.18626 -0.16242 -0.16281 -0.17036 -0.19638 -0.26833
3251 -0.28974 -0.16408 -0.15347 -0.142 -0.18829 -0.22801 -0.21916
3252 -0.2518 -0.14318 -0.1441 -0.13916 -0.14919 -0.2242 -0.25256
3253 -0.28313 -0.14605 -0.14193 -0.13119 -0.14828 -0.2211 -0.24974
3254 -0.28598 -0.17519 -0.11283 -0.15639 -0.19508 -0.25204 -0.21433
3255 -0.2652 -0.14699 -0.064914 -0.13702 -0.15418 -0.17754 -0.17161
3256 -0.25757 -0.18227 -0.026056 -0.13575 -0.15576 -0.217 -0.30424
3257 -0.28222 -0.15874 0.027232 -0.082772 -0.12552 -0.19741 -0.16397
3258 -0.28693 -0.17653 -0.045919 -0.18395 -0.14948 -0.22668 -0.22025
3259 -0.28063 -0.20346 0.0070187 -0.13937 -0.17023 -0.20601 -0.28047
3260 -0.26436 -0.15314 0.0015169 -0.1384 -0.14103 -0.20348 -0.2937
3261 -0.27797 -0.20477 -0.045375 -0.15252 -0.1448 -0.21387 -0.24244
3262 -0.28677 -0.18708 -0.073737 -0.18515 -0.17886 -0.26204 -0.26819
3263 -0.2947 -0.20826 -0.12284 -0.17296 -0.20481 -0.24364 -0.33159
3264 -0.27804 -0.20221 -0.12236 -0.17712 -0.20072 -0.24411 -0.1971
3265 -0.31132 -0.19834 -0.12901 -0.18628 -0.1872 -0.27283 -0.24177
3266 -0.28402 -0.18012 -0.11789 -0.19008 -0.17827 -0.22278 -0.28624
3267 -0.26554 -0.16727 -0.11331 -0.15277 -0.16921 -0.21231 -0.19409
3268 -0.28715 -0.18963 -0.12537 -0.16308 -0.15542 -0.21135 -0.22942
3269 -0.2967 -0.20079 -0.07698 -0.20598 -0.21924 -0.26103 -0.3108
3270 -0.28646 -0.21835 -0.042282 -0.17713 -0.21213 -0.24645 -0.21509
3271 -0.30019 -0.20836 -0.033414 -0.18928 -0.20873 -0.27037 -0.2694
3272 -0.30303 -0.20575 -0.020706 -0.21206 -0.19655 -0.26674 -0.34239
3273 -0.30476 -0.19502 -0.052468 -0.18863 -0.2033 -0.23543 -0.33395
3274 -0.30861 -0.22824 -0.13515 -0.20842 -0.17976 -0.27494 -0.23255
3275 -0.30188 -0.20015 -0.13055 -0.20001 -0.20554 -0.22323 -0.3023
3276 -0.25942 -0.20861 -0.12396 -0.17234 -0.18676 -0.24391 -0.1993
3277 -0.27335 -0.20764 -0.13934 -0.18367 -0.18037 -0.24564 -0.27933
3278 -0.2884 -0.1773 -0.11476 -0.15423 -0.14246 -0.22905 -0.15736
3279 -0.30516 -0.21976 -0.14342 -0.19479 -0.20859 -0.22948 -0.33621
3280 -0.32593 -0.20835 -0.12861 -0.16568 -0.15116 -0.22037 -0.27886
3281 -0.30417 -0.2237 -0.13343 -0.18368 -0.22839 -0.29314 -0.26942
3282 -0.27669 -0.23938 -0.11541 -0.19746 -0.23349 -0.23349 -0.278
3283 -0.27716 -0.20717 -0.13163 -0.17265 -0.18863 -0.2475 -0.29474
3284 -0.32814 -0.22118 -0.15798 -0.21112 -0.20037 -0.29304 -0.28885
3285 -0.3197 -0.21517 -0.12921 -0.20674 -0.21918 -0.26969 -0.32725
3286 -0.32115 -0.23122 -0.16719 -0.20903 -0.26122 -0.25379 -0.36791
3287 -0.2972 -0.21338 -0.15199 -0.19297 -0.19103 -0.28658 -0.28315
3288 -0.31944 -0.2328 -0.1868 -0.20221 -0.24453 -0.26039 -0.30166
3289 -0.30214 -0.22383 -0.14878 -0.19984 -0.18179 -0.25891 -0.26466
3290 -0.34191 -0.22705 -0.18158 -0.18931 -0.17095 -0.28672 -0.26299
3291 -0.2932 -0.22172 -0.17266 -0.18037 -0.2033 -0.21966 -0.23117
3292 -0.3399 -0.27627 -0.22938 -0.22702 -0.26251 -0.29412 -0.37956
3293 -0.29761 -0.22299 -0.1457 -0.18063 -0.15048 -0.23037 -0.25913
3294 -0.31412 -0.23624 -0.17269 -0.19931 -0.18076 -0.24189 -0.31044
3295 -0.29245 -0.22776 -0.14014 -0.15274 -0.15955 -0.28222 -0.31348
3296 -0.31091 -0.27535 -0.17547 -0.20662 -0.2174 -0.27641 -0.34636
3297 -0.34997 -0.3023 -0.21618 -0.24893 -0.25229 -0.29152 -0.34922
3298 -0.29915 -0.2369 -0.15693 -0.20403 -0.21223 -0.24627 -0.25456
3299 -0.31531 -0.25431 -0.17246 -0.1838 -0.19353 -0.26696 -0.33926
3300 -0.32505 -0.22817 -0.1673 -0.17669 -0.14259 -0.22819 -0.21869
3301 -0.28682 -0.24829 -0.15862 -0.18745 -0.18153 -0.27546 -0.24296
3302 -0.33866 -0.22961 -0.16223 -0.16555 -0.18108 -0.28554 -0.27333
3303 -0.34878 -0.30335 -0.23662 -0.23175 -0.26236 -0.29668 -0.31986
3304 -0.33114 -0.26302 -0.18409 -0.20914 -0.22754 -0.27426 -0.24069
3305 -0.3252 -0.25996 -0.19801 -0.17901 -0.20886 -0.2774 -0.2911
3306 -0.32834 -0.24598 -0.16772 -0.18651 -0.20438 -0.26103 -0.17776
3307 -0.29595 -0.23407 -0.16567 -0.17476 -0.17404 -0.29362 -0.30088
3308 -0.30589 -0.24883 -0.16833 -0.16719 -0.19198 -0.26972 -0.26608
3309 -0.31215 -0.26388 -0.1916 -0.18468 -0.24979 -0.28147 -0.28456
3310 -0.307 -0.25713 -0.19154 -0.18054 -0.19183 -0.24085 -0.33938
3311 -0.31519 -0.25451 -0.18648 -0.17177 -0.19452 -0.25503 -0.20284
3312 -0.32084 -0.25642 -0.21436 -0.18631 -0.21109 -0.27191 -0.31824
3313 -0.30703 -0.2569 -0.18539 -0.18403 -0.1854 -0.22986 -0.19472
3314 -0.32517 -0.27668 -0.19706 -0.19886 -0.18358 -0.25752 -0.26633
3315 -0.3252 -0.27493 -0.22697 -0.21847 -0.25458 -0.27023 -0.40305
3316 -0.33287 -0.28731 -0.20359 -0.20715 -0.20401 -0.24561 -0.30145
3317 -0.32368 -0.27427 -0.20857 -0.1773 -0.17641 -0.26135 -0.36278
3318 -0.3126 -0.28563 -0.20914 -0.21738 -0.21608 -0.23175 -0.30522
3319 -0.32705 -0.25737 -0.22376 -0.23238 -0.27472 -0.28828 -0.36875
3320 -0.32707 -0.27927 -0.2222 -0.18766 -0.24213 -0.23301 -0.20265
3321 -0.32429 -0.2604 -0.20655 -0.21257 -0.1751 -0.30368 -0.32048
3322 -0.3273 -0.26705 -0.22052 -0.24934 -0.22971 -0.30203 -0.27133
3323 -0.31237 -0.26616 -0.21896 -0.21417 -0.2198 -0.3477 -0.19084
3324 -0.3258 -0.25947 -0.22534 -0.18588 -0.20283 -0.25453 -0.27645
3325 -0.3231 -0.27961 -0.20471 -0.17953 -0.19537 -0.28289 -0.21637
3326 -0.32356 -0.27915 -0.22045 -0.19736 -0.2108 -0.26008 -0.29756
3327 -0.33452 -0.31169 -0.22677 -0.19345 -0.21818 -0.27386 -0.29666
3328 -0.32671 -0.27123 -0.23021 -0.20123 -0.22863 -0.28613 -0.27737
3329 -0.29435 -0.27277 -0.19647 -0.1836 -0.18957 -0.23459 -0.20267
3330 -0.30898 -0.28634 -0.23885 -0.20275 -0.24105 -0.2796 -0.32654
3331 -0.33712 -0.28863 -0.25156 -0.20696 -0.2384 -0.28228 -0.28411
3332 -0.31932 -0.2961 -0.22764 -0.20592 -0.24511 -0.27811 -0.23595
3333 -0.33002 -0.29344 -0.22362 -0.18547 -0.21194 -0.26992 -0.23281
3334 -0.31818 -0.24376 -0.19605 -0.1781 -0.164 -0.2343 -0.23556
3335 -0.32334 -0.28278 -0.23155 -0.20817 -0.22977 -0.32342 -0.32307
3336 -0.30668 -0.26927 -0.23148 -0.19704 -0.2247 -0.27253 -0.34592
3337 -0.33373 -0.26867 -0.22488 -0.20564 -0.19887 -0.26982 -0.29258
3338 -0.31536 -0.24639 -0.22337 -0.18702 -0.21852 -0.24929 -0.27658
3339 -0.34171 -0.28939 -0.24823 -0.22467 -0.23486 -0.26184 -0.28472
3340 -0.30375 -0.25188 -0.22949 -0.21293 -0.20078 -0.25935 -0.25748
3341 -0.32059 -0.28522 -0.23491 -0.2232 -0.27825 -0.3064 -0.25781
3342 -0.32322 -0.25062 -0.22713 -0.18942 -0.20222 -0.24508 -0.25253
3343 -0.3317 -0.29387 -0.23261 -0.23079 -0.24532 -0.3037 -0.3601
3344 -0.34443 -0.31332 -0.27299 -0.24681 -0.2892 -0.33697 -0.45497
3345 -0.31567 -0.26536 -0.2142 -0.18681 -0.22347 -0.27531 -0.2315
3346 -0.33131 -0.24216 -0.2271 -0.18698 -0.23636 -0.26609 -0.31247
3347 -0.32989 -0.26095 -0.2509 -0.21401 -0.14309 -0.2758 -0.32027
3348 -0.29952 -0.27006 -0.23402 -0.21078 -0.23437 -0.23386 -0.26944
3349 -0.32489 -0.26022 -0.22975 -0.17825 -0.22228 -0.27558 -0.29538
3350 -0.32793 -0.25531 -0.22546 -0.20737 -0.21422 -0.3618 -0.25819
3351 -0.33798 -0.29462 -0.23735 -0.22271 -0.24085 -0.33846 -0.25537
3352 -0.34157 -0.29788 -0.24792 -0.23483 -0.20617 -0.31482 -0.34847
3353 -0.3557 -0.30898 -0.28163 -0.25773 -0.269 -0.28192 -0.34085
3354 -0.34532 -0.27824 -0.25689 -0.20119 -0.20606 -0.30426 -0.33621
3355 -0.31378 -0.2872 -0.24311 -0.19174 -0.17732 -0.2511 -0.27538
3356 -0.33171 -0.27549 -0.25553 -0.18487 -0.20741 -0.3213 -0.37382
3357 -0.3486 -0.29111 -0.26184 -0.21245 -0.21397 -0.31403 -0.30476
3358 -0.31829 -0.28686 -0.25389 -0.18799 -0.20486 -0.25524 -0.30031
3359 -0.32672 -0.28648 -0.27949 -0.2156 -0.1869 -0.28421 -0.38494
3360 -0.33168 -0.28703 -0.26785 -0.20629 -0.21854 -0.31956 -0.29464
3361 -0.33147 -0.27468 -0.24538 -0.18691 -0.13697 -0.30692 -0.29935
3362 -0.33476 -0.2863 -0.25722 -0.205 -0.20425 -0.28159 -0.32275
3363 -0.32699 -0.27965 -0.23449 -0.19529 -0.18528 -0.2603 -0.27939
3364 -0.33669 -0.28941 -0.2597 -0.21039 -0.19395 -0.31492 -0.34373
3365 -0.31689 -0.28084 -0.22763 -0.19731 -0.22227 -0.26776 -0.32825
3366 -0.32368 -0.27779 -0.24087 -0.17661 -0.17928 -0.2646 -0.29871
3367 -0.33369 -0.28929 -0.25664 -0.21186 -0.22915 -0.31722 -0.35496
3368 -0.34298 -0.32329 -0.24505 -0.21488 -0.19695 -0.25116 -0.28523
3369 -0.3207 -0.31352 -0.24261 -0.20513 -0.23219 -0.29369 -0.29135
3370 -0.34005 -0.29812 -0.27024 -0.21708 -0.27473 -0.28897 -0.37705
3371 -0.36316 -0.30311 -0.26809 -0.21774 -0.24091 -0.2806 -0.32532
3372 -0.34524 -0.29181 -0.24767 -0.21198 -0.22814 -0.25908 -0.33715
3373 -0.3111 -0.27208 -0.22208 -0.17244 -0.15818 -0.29722 -0.26545
3374 -0.34283 -0.31186 -0.2707 -0.22596 -0.25338 -0.31336 -0.36349
3375 -0.35303 -0.31287 -0.23565 -0.20186 -0.19298 -0.28522 -0.29382
3376 -0.33446 -0.29918 -0.27169 -0.23595 -0.23497 -0.28678 -0.28694
3377 -0.34187 -0.29268 -0.28701 -0.22239 -0.24361 -0.28193 -0.40138
3378 -0.28275 -0.26166 -0.23394 -0.19883 -0.19051 -0.20999 -0.28665
3379 -0.33707 -0.29883 -0.25428 -0.2387 -0.21904 -0.23839 -0.29352
3380 -0.31999 -0.29639 -0.25559 -0.1898 -0.23561 -0.25368 -0.20857
3381 -0.35038 -0.30372 -0.27558 -0.21521 -0.23225 -0.2732 -0.3108
3382 -0.34415 -0.31347 -0.25596 -0.17492 -0.14964 -0.30517 -0.25484
3383 -0.34954 -0.32553 -0.27441 -0.21761 -0.24544 -0.31673 -0.33739
3384 -0.33833 -0.29049 -0.2753 -0.20675 -0.21723 -0.26656 -0.36933
3385 -0.34109 -0.28409 -0.2637 -0.19437 -0.20963 -0.27405 -0.3625
3386 -0.31493 -0.26767 -0.24153 -0.1975 -0.17856 -0.28022 -0.36202
3387 -0.35682 -0.30857 -0.2572 -0.23508 -0.22506 -0.26846 -0.26427
3388 -0.3245 -0.29051 -0.26441 -0.18483 -0.19212 -0.28516 -0.20194
3389 -0.30093 -0.26372 -0.22832 -0.16183 -0.17723 -0.27222 -0.21701
3390 -0.30474 -0.28425 -0.2709 -0.20708 -0.20559 -0.31011 -0.27909
3391 -0.29049 -0.29086 -0.28312 -0.22363 -0.24763 -0.29476 -0.2712
3392 -0.25485 -0.21543 -0.22429 -0.20334 -0.12849 -0.25572 -0.14783
3393 -0.20481 -0.14009 -0.15828 -0.097345 -0.0343 -0.17496 -0.1544
3394 -0.17999 -0.17132 -0.18665 -0.16647 -0.038735 -0.20738 -0.14385
3395 -0.1109 -0.060007 -0.12494 -0.12075 0.020971 -0.12456 -0.10197
3396 -0.063527 0.013516 -0.092168 -0.077795 0.073377 -0.080356 -0.038477
3397 0.017785 0.12104 0.0018701 -0.017095 0.20719 0.00025295 0.01866
3398 0.011837 0.12462 0.0095282 -0.040034 0.17286 0.013172 -0.13078
3399 0.10821 0.23174 0.047606 0.034626 0.25053 0.079671 -0.041726
3400 0.16052 0.26632 0.10389 0.087486 0.32314 0.08286 0.043531
3401 0.20236 0.28722 0.13555 0.086456 0.36342 0.16915 0.096148
3402 0.27016 0.38949 0.18139 0.12416 0.38082 0.17762 0.034375
3403 0.28108 0.40179 0.2203 0.19033 0.43565 0.23815 0.13082
3404 0.32787 0.4493 0.25472 0.21363 0.44631 0.25993 0.23706
3405 0.37032 0.49098 0.27171 0.20462 0.51462 0.29395 0.10623
3406 0.41535 0.53975 0.31003 0.2621 0.46275 0.27574 0.079292
3407 0.43132 0.56584 0.28984 0.2019 0.47263 0.2474 0.13282
3408 0.46367 0.57816 0.34026 0.22883 0.51803 0.29008 0.10594
3409 0.50748 0.59471 0.37667 0.28869 0.57392 0.35454 0.15947
3410 0.51871 0.60864 0.36878 0.28825 0.61824 0.34893 0.13553
3411 0.55424 0.6673 0.44476 0.34419 0.6625 0.38363 0.21895
3412 0.56945 0.65284 0.38708 0.31941 0.60236 0.40915 0.18052
3413 0.60841 0.70247 0.45513 0.36996 0.70818 0.3975 0.22422
3414 0.53675 0.60097 0.42976 0.32391 0.60166 0.41997 0.14266
3415 0.56746 0.68858 0.46667 0.36768 0.65536 0.42206 0.23236
3416 0.62385 0.68408 0.43874 0.36503 0.62478 0.33808 0.25915
3417 0.58794 0.64486 0.42476 0.32845 0.66736 0.42296 0.23385
3418 0.6254 0.70397 0.46607 0.35899 0.64076 0.48628 0.26162
3419 0.60002 0.70877 0.47243 0.37408 0.67911 0.42575 0.21434
3420 0.62368 0.70127 0.47265 0.34823 0.66668 0.45698 0.20306
3421 0.64085 0.6929 0.43773 0.39841 0.6221 0.3855 0.13885
3422 0.65385 0.74175 0.53905 0.41759 0.77706 0.46146 0.31427
3423 0.64414 0.69509 0.48198 0.38273 0.75476 0.43069 0.33599
3424 0.63985 0.702 0.45924 0.31991 0.62062 0.41288 0.1907
3425 0.66557 0.71249 0.5024 0.37916 0.70632 0.47282 0.25685
3426 0.62159 0.66809 0.51232 0.43817 0.77126 0.38273 0.2155
3427 0.67305 0.67969 0.47633 0.40592 0.73834 0.42327 0.25264
3428 0.6366 0.68882 0.45619 0.37245 0.67325 0.47669 0.15873
3429 0.66021 0.72135 0.49976 0.3854 0.64504 0.44238 0.19067
3430 0.69886 0.75063 0.50515 0.42926 0.72383 0.48035 0.28013
3431 0.69209 0.68589 0.50112 0.4284 0.70023 0.53014 0.31164
3432 0.68793 0.67109 0.4697 0.39639 0.71766 0.46076 0.27511
3433 0.70408 0.70966 0.50156 0.42062 0.70466 0.50247 0.28236
3434 0.67123 0.64813 0.46067 0.36532 0.65799 0.49854 0.22709
3435 0.69771 0.68919 0.4823 0.41126 0.66895 0.46403 0.12543
3436 0.70162 0.68889 0.48285 0.40257 0.66221 0.49444 0.20749
3437 0.70168 0.66465 0.48125 0.3961 0.67125 0.46673 0.28657
3438 0.70013 0.67309 0.49017 0.39973 0.71366 0.42453 0.28726
3439 0.70286 0.67796 0.48432 0.38016 0.71286 0.4433 0.23396
3440 0.72579 0.6739 0.49987 0.37838 0.6868 0.47209 0.17899
3441 0.67789 0.68298 0.4973 0.41281 0.63774 0.45036 0.23051
3442 0.69296 0.69255 0.50724 0.44693 0.72341 0.45617 0.26236
3443 0.65716 0.6336 0.51383 0.3954 0.68515 0.46428 0.26381
3444 0.68114 0.66942 0.50458 0.43298 0.71826 0.46108 0.23064
3445 0.67058 0.6758 0.52168 0.43463 0.70312 0.4375 0.24168
3446 0.64414 0.6678 0.47161 0.37809 0.67061 0.47156 0.23364
3447 0.65753 0.5873 0.47489 0.40635 0.71305 0.46484 0.20488
3448 0.67747 0.64047 0.46675 0.35093 0.62624 0.41282 0.12786
3449 0.65214 0.626 0.43811 0.3829 0.56628 0.41712 0.12266
3450 0.70506 0.68981 0.51894 0.45774 0.77231 0.55646 0.27977
3451 0.63963 0.63116 0.45881 0.39784 0.64879 0.45583 0.19911
3452 0.65921 0.66184 0.50921 0.4613 0.66075 0.49135 0.31914
3453 0.64108 0.63968 0.49231 0.3993 0.64385 0.38757 0.13203
3454 0.67077 0.65177 0.45642 0.40454 0.63965 0.44476 0.25566
3455 0.65499 0.633 0.44974 0.36377 0.65704 0.41985 0.24492
3456 0.62382 0.59593 0.48395 0.361 0.62978 0.39786 0.22757
3457 0.63543 0.6211 0.45126 0.42187 0.69932 0.44858 0.28566
3458 0.61531 0.57534 0.41977 0.38699 0.6153 0.35272 0.17567
3459 0.6267 0.6146 0.45977 0.37799 0.62891 0.42309 0.25246
3460 0.62927 0.61329 0.45888 0.3744 0.61463 0.34837 0.24631
3461 0.60787 0.62257 0.45665 0.38977 0.66823 0.46286 0.20409
3462 0.60214 0.59596 0.43772 0.39133 0.65019 0.42752 0.29465
3463 0.59109 0.54256 0.41439 0.36098 0.60438 0.43651 0.25957
3464 0.61758 0.57819 0.41826 0.38786 0.61056 0.41155 0.22166
3465 0.59067 0.56876 0.41358 0.3841 0.60851 0.36957 0.19655
3466 0.59633 0.56459 0.40218 0.32662 0.5582 0.34922 0.18427
3467 0.59184 0.56218 0.40802 0.33143 0.58508 0.39611 0.19222
3468 0.5751 0.58406 0.38943 0.31926 0.53882 0.35495 0.14051
3469 0.58538 0.57883 0.39606 0.33227 0.57924 0.40501 0.20631
3470 0.62184 0.59413 0.4352 0.38164 0.57423 0.43192 0.22806
3471 0.59277 0.61196 0.41917 0.36342 0.62567 0.46283 0.22829
3472 0.54876 0.52694 0.36785 0.32579 0.56296 0.33639 0.22605
3473 0.55883 0.53469 0.40685 0.31078 0.56928 0.34133 0.18249
3474 0.51126 0.53815 0.36536 0.31937 0.53062 0.32535 0.11224
3475 0.47777 0.52536 0.34446 0.25753 0.46414 0.33368 0.17507
3476 0.50917 0.50655 0.36387 0.26115 0.44525 0.31873 0.08651
3477 0.55133 0.5347 0.38987 0.30162 0.54189 0.37217 0.25005
3478 0.51944 0.50224 0.34761 0.30965 0.50904 0.28804 0.14763
3479 0.48397 0.50724 0.34057 0.29027 0.51788 0.2758 0.16083
3480 0.48411 0.49285 0.34288 0.28648 0.44499 0.30935 0.20044
3481 0.43208 0.42585 0.29488 0.2446 0.48547 0.24375 0.11051
3482 0.45264 0.47335 0.34768 0.3147 0.45668 0.27762 0.049832
3483 0.4729 0.45764 0.30287 0.27156 0.494 0.29369 0.090989
3484 0.46974 0.47063 0.31367 0.28422 0.53309 0.27424 0.13753
3485 0.42866 0.4296 0.27667 0.23147 0.41263 0.2997 0.092572
3486 0.41924 0.39717 0.25629 0.24723 0.48638 0.28842 0.22436
3487 0.39302 0.40953 0.27521 0.22744 0.48143 0.31004 0.072586
3488 0.34822 0.34859 0.25341 0.24082 0.45138 0.21718 0.12334
3489 0.35656 0.39896 0.22183 0.21008 0.42203 0.25299 0.08014
3490 0.32732 0.32989 0.21166 0.17607 0.4911 0.25152 0.024167
3491 0.33655 0.31099 0.20037 0.21324 0.40881 0.18948 0.079904
3492 0.29739 0.31829 0.20448 0.20577 0.40537 0.19197 0.086261
3493 0.29523 0.29367 0.2122 0.19895 0.36567 0.1661 0.0046882
3494 0.25881 0.29406 0.19991 0.21267 0.40367 0.17085 0.036895
3495 0.2512 0.26926 0.14743 0.20637 0.36124 0.14067 -0.030498
3496 0.24464 0.28695 0.15551 0.1869 0.34639 0.17131 -0.011451
3497 0.17525 0.25124 0.11989 0.13297 0.25897 0.09791 -0.077154
3498 0.22474 0.22943 0.14478 0.16945 0.29633 0.19788 -0.036957
3499 0.16809 0.18636 0.070009 0.11671 0.14544 0.067138 -0.16004
3500 0.14318 0.12774 0.069307 0.086798 0.17177 0.066287 -0.026653
3501 0.16006 0.128 0.038375 0.038548 0.060765 0.025336 -0.1902
3502 0.135 0.14138 0.064033 0.080598 0.14191 0.046895 -0.14878
3503 0.10773 0.12897 0.035711 0.070299 0.097056 0.055154 -0.23196
3504 0.11103 0.097704 0.04441 0.091429 0.099262 0.029273 -0.16953
3505 0.10295 0.062977 0.012948 0.044169 0.053127 0.0078323 -0.072178
3506 0.065555 0.014479 -0.033374 -0.025751 0.065813 -0.044229 -0.18196
3507 0.079667 0.041342 -0.018826 0.023919 0.061708 0.0065802 -0.082974
3508 0.078229 0.021855 0.0065121 0.029049 0.091554 0.0049492 -0.063197
3509 0.026821 0.030537 -0.0233 0.010879 0.05781 -0.034372 -0.12749
3510 0.031783 0.01357 -0.034542 0.0082994 0.040525 -0.0046428 -0.18381
3511 0.026645 -0.040168 -0.047074 -0.03984 -0.021469 -0.028714 -0.25876
3512 0.013447 -0.016625 -0.082515 -0.02917 -0.012174 -0.017615 -0.1674
3513 0.018219 -0.041142 -0.075777 -0.06442 -0.047978 -0.022506 -0.084233
3514 -0.0045789 -0.04015 -0.047089 -0.03937 0.070358 -0.091507 -0.084756
3515 0.0026632 -0.045347 -0.057061 -0.05487 -0.0030367 -0.029138 -0.093119
3516 -0.043515 -0.054715 -0.066413 -0.07153 -0.045411 -0.067239 -0.22914
3517 -0.019273 -0.046262 -0.087425 -0.08738 -0.066366 -0.06861 -0.18445
3518 -0.042091 -0.08695 -0.087657 -0.07342 -0.07616 -0.095351 -0.20406
3519 -0.052089 -0.071037 -0.10325 -0.077309 -0.075804 -0.051062 -0.17936
3520 -0.038467 -0.092114 -0.09816 -0.097039 -0.034769 -0.097103 -0.17146
3521 -0.064465 -0.13149 -0.089172 -0.068349 -0.010613 -0.072584 -0.13578
3522 -0.049733 -0.10595 -0.10138 -0.098979 -0.062318 -0.13199 -0.12711
3523 -0.081611 -0.12452 -0.1268 -0.096599 -0.11514 -0.085486 -0.14543
3524 -0.076819 -0.13637 -0.12761 -0.088039 -0.069676 -0.125 -0.20343
3525 -0.10783 -0.12678 -0.13625 -0.14128 -0.091341 -0.12022 -0.17906
3526 -0.10473 -0.13997 -0.13447 -0.10861 -0.068295 -0.095609 -0.19644
3527 -0.11798 -0.14454 -0.13746 -0.093379 -0.05536 -0.08852 -0.29553
3528 -0.10007 -0.17426 -0.15577 -0.12209 -0.071484 -0.15616 -0.25819
3529 -0.11534 -0.14659 -0.15376 -0.10461 -0.073888 -0.17684 -0.20003
3530 -0.093177 -0.16748 -0.15198 -0.091468 -0.068603 -0.14372 -0.16759
3531 -0.15562 -0.18515 -0.17331 -0.16456 -0.15489 -0.16275 -0.32636
3532 -0.11838 -0.13834 -0.15777 -0.11565 -0.15341 -0.16582 -0.26196
3533 -0.15011 -0.17018 -0.14963 -0.11865 -0.10059 -0.16777 -0.20568
3534 -0.1321 -0.13404 -0.13276 -0.12274 -0.08905 -0.16099 -0.20263
3535 -0.14592 -0.20949 -0.13366 -0.14626 -0.10422 -0.14605 -0.19351
3536 -0.14251 -0.23267 -0.18147 -0.16767 -0.11541 -0.14207 -0.20316
3537 -0.15521 -0.20367 -0.17834 -0.15065 -0.12499 -0.14043 -0.30012
3538 -0.14153 -0.18645 -0.1708 -0.16495 -0.14982 -0.13758 -0.29907
3539 -0.15146 -0.19867 -0.18454 -0.1726 -0.12656 -0.19733 -0.23205
3540 -0.17926 -0.21463 -0.20675 -0.16371 -0.16056 -0.17488 -0.31557
3541 -0.15444 -0.22175 -0.20767 -0.13372 -0.14763 -0.22219 -0.30329
3542 -0.1535 -0.22284 -0.18053 -0.13422 -0.10137 -0.16222 -0.26146
3543 -0.14033 -0.22183 -0.21143 -0.17175 -0.17652 -0.21822 -0.26413
3544 -0.20025 -0.2674 -0.2068 -0.17487 -0.16503 -0.23822 -0.25856
3545 -0.17532 -0.21837 -0.19877 -0.15402 -0.13182 -0.20395 -0.32121
3546 -0.16543 -0.2391 -0.18982 -0.15871 -0.14623 -0.17915 -0.22677
3547 -0.19651 -0.2321 -0.19518 -0.18034 -0.15243 -0.17609 -0.22078
3548 -0.17682 -0.22906 -0.20456 -0.15482 -0.14806 -0.16426 -0.23048
3549 -0.17511 -0.25237 -0.20716 -0.1492 -0.14946 -0.20895 -0.2535
3550 -0.19712 -0.2515 -0.223 -0.18069 -0.15401 -0.23707 -0.27078
3551 -0.20549 -0.24169 -0.18171 -0.14765 -0.10021 -0.2035 -0.28039
3552 -0.2077 -0.25682 -0.21925 -0.2246 -0.21785 -0.18313 -0.32929
3553 -0.19015 -0.24585 -0.22512 -0.1688 -0.14811 -0.20975 -0.30315
3554 -0.21676 -0.26232 -0.2319 -0.21191 -0.24847 -0.2427 -0.32201
3555 -0.23111 -0.29552 -0.23593 -0.20355 -0.16878 -0.23329 -0.33873
3556 -0.21164 -0.25761 -0.23975 -0.20226 -0.18086 -0.22927 -0.34302
3557 -0.22984 -0.25979 -0.23239 -0.23281 -0.17113 -0.22202 -0.3049
3558 -0.22305 -0.26917 -0.21569 -0.23133 -0.21521 -0.27561 -0.27829
3559 -0.23565 -0.32556 -0.27264 -0.25389 -0.24321 -0.25682 -0.34483
3560 -0.23087 -0.28627 -0.24608 -0.22744 -0.20584 -0.27354 -0.39973
3561 -0.24469 -0.30307 -0.22684 -0.17141 -0.17483 -0.22142 -0.24503
3562 -0.23176 -0.28645 -0.26049 -0.22596 -0.26624 -0.27479 -0.29843
3563 -0.23875 -0.30003 -0.26422 -0.21855 -0.15992 -0.28191 -0.23148
3564 -0.26761 -0.29964 -0.25656 -0.22411 -0.21156 -0.22499 -0.34519
3565 -0.24899 -0.28516 -0.24971 -0.20974 -0.21134 -0.26185 -0.33356
3566 -0.25859 -0.31157 -0.2602 -0.20667 -0.2274 -0.30838 -0.30624
3567 -0.25595 -0.32043 -0.23645 -0.18712 -0.17038 -0.28101 -0.36922
3568 -0.2474 -0.28796 -0.25342 -0.22105 -0.19431 -0.26809 -0.36929
3569 -0.25816 -0.29606 -0.2334 -0.1983 -0.18509 -0.24228 -0.21062
3570 -0.26318 -0.31566 -0.2811 -0.22362 -0.26406 -0.26107 -0.27333
3571 -0.28911 -0.30824 -0.26811 -0.21871 -0.19474 -0.31761 -0.30135
3572 -0.29808 -0.30564 -0.24873 -0.20708 -0.21471 -0.35666 -0.31266
3573 -0.28864 -0.33779 -0.28644 -0.25614 -0.21383 -0.27982 -0.28967
3574 -0.29765 -0.33202 -0.29571 -0.23683 -0.26278 -0.27024 -0.39794
3575 -0.27703 -0.29416 -0.23515 -0.20653 -0.20563 -0.27665 -0.27707
3576 -0.29947 -0.31864 -0.26761 -0.21156 -0.22906 -0.27528 -0.38521
3577 -0.29547 -0.32168 -0.28882 -0.22614 -0.25044 -0.26722 -0.35638
3578 -0.30557 -0.31854 -0.28173 -0.2293 -0.24472 -0.30023 -0.31931
3579 -0.30138 -0.32377 -0.30075 -0.2245 -0.23525 -0.28383 -0.33696
3580 -0.324 -0.30782 -0.24735 -0.21142 -0.24497 -0.25597 -0.29979
3581 -0.32035 -0.31441 -0.29564 -0.27336 -0.26127 -0.34346 -0.35678
3582 -0.32376 -0.3324 -0.29161 -0.25619 -0.2247 -0.32275 -0.30112
3583 -0.30006 -0.28528 -0.28531 -0.20294 -0.19447 -0.27744 -0.24931
3584 -0.32794 -0.33308 -0.27969 -0.22718 -0.2638 -0.29881 -0.38052
3585 -0.29756 -0.34014 -0.28775 -0.22553 -0.21935 -0.33457 -0.28023
3586 -0.31422 -0.33053 -0.28831 -0.24499 -0.22291 -0.27461 -0.35862
3587 -0.32362 -0.31486 -0.28938 -0.23294 -0.24478 -0.31867 -0.42155
3588 -0.30841 -0.33766 -0.29197 -0.21525 -0.26525 -0.30093 -0.35551
3589 -0.35256 -0.33225 -0.31083 -0.2445 -0.30285 -0.31051 -0.43099
3590 -0.31752 -0.34258 -0.29576 -0.24716 -0.22662 -0.31619 -0.39571
3591 -0.33248 -0.32286 -0.31208 -0.24532 -0.19209 -0.30657 -0.38625
3592 -0.30651 -0.3112 -0.27156 -0.25396 -0.22464 -0.31146 -0.28749
3593 -0.32767 -0.33203 -0.29805 -0.24339 -0.22442 -0.27875 -0.35621
3594 -0.35018 -0.35649 -0.30647 -0.23069 -0.26921 -0.29962 -0.34901
3595 -0.312 -0.34799 -0.3169 -0.25405 -0.24169 -0.33545 -0.29935
3596 -0.32823 -0.33334 -0.30448 -0.22119 -0.21742 -0.30609 -0.35239
3597 -0.35172 -0.36962 -0.31265 -0.22718 -0.24018 -0.34504 -0.43451
3598 -0.31699 -0.35326 -0.31647 -0.22113 -0.22971 -0.30976 -0.37486
3599 -0.3285 -0.35417 -0.28149 -0.23395 -0.22734 -0.27772 -0.33591
3600 -0.36418 -0.36618 -0.34606 -0.29858 -0.30077 -0.35988 -0.45121
3601 -0.33108 -0.3607 -0.3452 -0.2879 -0.33976 -0.39614 -0.52989
3602 -0.37568 -0.36475 -0.32481 -0.26243 -0.23631 -0.3767 -0.29504
3603 -0.34486 -0.36194 -0.30932 -0.24531 -0.25675 -0.32513 -0.4448
3604 -0.35199 -0.36308 -0.33281 -0.24499 -0.27504 -0.34018 -0.45006
3605 -0.36102 -0.36108 -0.3077 -0.24014 -0.24548 -0.32974 -0.38692
3606 -0.33063 -0.32814 -0.31384 -0.22901 -0.19137 -0.32733 -0.27625
3607 -0.36709 -0.37772 -0.33562 -0.22919 -0.23929 -0.31411 -0.41362
3608 -0.39259 -0.39899 -0.36334 -0.27774 -0.30334 -0.39654 -0.47306
3609 -0.38238 -0.3995 -0.35305 -0.28571 -0.27342 -0.34937 -0.41176
